# Supplementary material for: Modeling Measurement as a Sequential Process: Autoregressive Confirmatory Factor Analysis (AR-CFA)
Source: Front Psychol. 2019 Sep 20;10:2108. doi: 10.3389/fpsyg.2019.02108 (PMC6763968; doi:10.3389/fpsyg.2019.02108)
Supplement: Supplementary file 2 [file Data_Sheet_1.ZIP]

Archive with 282 entries (267 files):
- Mplus files and data for AR-CFA paper/
- Mplus files and data for AR-CFA paper/music_big5_anon (For Mplus)_ipip_and_rses_centered.csv
- __MACOSX/
- __MACOSX/Mplus files and data for AR-CFA paper/
- __MACOSX/Mplus files and data for AR-CFA paper/._music_big5_anon (For Mplus)_ipip_and_rses_centered.csv
- Mplus files and data for AR-CFA paper/AR-CFA ML files/
- Mplus files and data for AR-CFA paper/AR-CFA ML files/music_big5_anon (For Mplus)_ipip_and_rses_centered.csv
- __MACOSX/Mplus files and data for AR-CFA paper/AR-CFA ML files/
- __MACOSX/Mplus files and data for AR-CFA paper/AR-CFA ML files/._music_big5_anon (For Mplus)_ipip_and_rses_centered.csv
- Mplus files and data for AR-CFA paper/AR-CFA ML files/.DS_Store
- __MACOSX/Mplus files and data for AR-CFA paper/AR-CFA ML files/._.DS_Store
- Mplus files and data for AR-CFA paper/AR-CFA ML files/AR-CFA (ML) AR Constraints (Reverse Scoring Sensitive).out
- __MACOSX/Mplus files and data for AR-CFA paper/AR-CFA ML files/._AR-CFA (ML) AR Constraints (Reverse Scoring Sensitive).out
- Mplus files and data for AR-CFA paper/AR-CFA ML files/AR-CFA (ML) AR Constraints (Reverse Scoring Sensitive).inp
- __MACOSX/Mplus files and data for AR-CFA paper/AR-CFA ML files/._AR-CFA (ML) AR Constraints (Reverse Scoring Sensitive).inp
- Mplus files and data for AR-CFA paper/AR-CFA ML files/AR-CFA (ML) AR averages.inp
- __MACOSX/Mplus files and data for AR-CFA paper/AR-CFA ML files/._AR-CFA (ML) AR averages.inp
- Mplus files and data for AR-CFA paper/AR-CFA ML files/AR-CFA (ML) AR averages.out
- __MACOSX/Mplus files and data for AR-CFA paper/AR-CFA ML files/._AR-CFA (ML) AR averages.out
- Mplus files and data for AR-CFA paper/AR-CFA ML files/AR-CFA (ML) AR Constraints.out
- __MACOSX/Mplus files and data for AR-CFA paper/AR-CFA ML files/._AR-CFA (ML) AR Constraints.out
- Mplus files and data for AR-CFA paper/AR-CFA ML files/AR-CFA (ML) Residual Correlations.inp
- __MACOSX/Mplus files and data for AR-CFA paper/AR-CFA ML files/._AR-CFA (ML) Residual Correlations.inp
- Mplus files and data for AR-CFA paper/AR-CFA ML files/AR-CFA (ML).inp
- __MACOSX/Mplus files and data for AR-CFA paper/AR-CFA ML files/._AR-CFA (ML).inp
- Mplus files and data for AR-CFA paper/AR-CFA ML files/AR-CFA (ML).out
- __MACOSX/Mplus files and data for AR-CFA paper/AR-CFA ML files/._AR-CFA (ML).out
- Mplus files and data for AR-CFA paper/AR-CFA ML files/AR-CFA (ML) AR Constraints.inp
- __MACOSX/Mplus files and data for AR-CFA paper/AR-CFA ML files/._AR-CFA (ML) AR Constraints.inp
- Mplus files and data for AR-CFA paper/AR-CFA ML files/AR-CFA (ML) Residual Correlations.out
- __MACOSX/Mplus files and data for AR-CFA paper/AR-CFA ML files/._AR-CFA (ML) Residual Correlations.out
- __MACOSX/Mplus files and data for AR-CFA paper/._AR-CFA ML files
- Mplus files and data for AR-CFA paper/.DS_Store
- __MACOSX/Mplus files and data for AR-CFA paper/._.DS_Store
- Mplus files and data for AR-CFA paper/CFA EFA ESEM files/
- Mplus files and data for AR-CFA paper/CFA EFA ESEM files/music_big5_anon (For Mplus)_ipip_and_rses_centered.csv
- __MACOSX/Mplus files and data for AR-CFA paper/CFA EFA ESEM files/
- __MACOSX/Mplus files and data for AR-CFA paper/CFA EFA ESEM files/._music_big5_anon (For Mplus)_ipip_and_rses_centered.csv
- Mplus files and data for AR-CFA paper/CFA EFA ESEM files/ESEM (ML).inp
- __MACOSX/Mplus files and data for AR-CFA paper/CFA EFA ESEM files/._ESEM (ML).inp
- Mplus files and data for AR-CFA paper/CFA EFA ESEM files/ESEM (ML).out
- __MACOSX/Mplus files and data for AR-CFA paper/CFA EFA ESEM files/._ESEM (ML).out
- Mplus files and data for AR-CFA paper/CFA EFA ESEM files/EFA (ML).inp
- __MACOSX/Mplus files and data for AR-CFA paper/CFA EFA ESEM files/._EFA (ML).inp
- Mplus files and data for AR-CFA paper/CFA EFA ESEM files/CFA (Bayes).inp
- __MACOSX/Mplus files and data for AR-CFA paper/CFA EFA ESEM files/._CFA (Bayes).inp
- Mplus files and data for AR-CFA paper/CFA EFA ESEM files/CFA (Bayes).out
- __MACOSX/Mplus files and data for AR-CFA paper/CFA EFA ESEM files/._CFA (Bayes).out
- Mplus files and data for AR-CFA paper/CFA EFA ESEM files/EFA (ML).out
- __MACOSX/Mplus files and data for AR-CFA paper/CFA EFA ESEM files/._EFA (ML).out
- Mplus files and data for AR-CFA paper/CFA EFA ESEM files/EFA (Bayes).inp
- __MACOSX/Mplus files and data for AR-CFA paper/CFA EFA ESEM files/._EFA (Bayes).inp
- Mplus files and data for AR-CFA paper/CFA EFA ESEM files/CFA (ML).inp
- __MACOSX/Mplus files and data for AR-CFA paper/CFA EFA ESEM files/._CFA (ML).inp
- Mplus files and data for AR-CFA paper/CFA EFA ESEM files/CFA (ML).out
- __MACOSX/Mplus files and data for AR-CFA paper/CFA EFA ESEM files/._CFA (ML).out
- Mplus files and data for AR-CFA paper/CFA EFA ESEM files/efa (bayes).out
- __MACOSX/Mplus files and data for AR-CFA paper/CFA EFA ESEM files/._efa (bayes).out
- __MACOSX/Mplus files and data for AR-CFA paper/._CFA EFA ESEM files
- Mplus files and data for AR-CFA paper/RC-CFA files/
- Mplus files and data for AR-CFA paper/RC-CFA files/Residual covariances (Bayes)-v8_d_1500.out
- __MACOSX/Mplus files and data for AR-CFA paper/RC-CFA files/
- __MACOSX/Mplus files and data for AR-CFA paper/RC-CFA files/._Residual covariances (Bayes)-v8_d_1500.out
- Mplus files and data for AR-CFA paper/RC-CFA files/residual covariances (bayes)-v6_d_150.out
- __MACOSX/Mplus files and data for AR-CFA paper/RC-CFA files/._residual covariances (bayes)-v6_d_150.out
- Mplus files and data for AR-CFA paper/RC-CFA files/music_big5_anon (For Mplus)_ipip_and_rses_centered.csv
- __MACOSX/Mplus files and data for AR-CFA paper/RC-CFA files/._music_big5_anon (For Mplus)_ipip_and_rses_centered.csv
- Mplus files and data for AR-CFA paper/RC-CFA files/Residual covariances (Bayes)-v4_d_100.inp
- __MACOSX/Mplus files and data for AR-CFA paper/RC-CFA files/._Residual covariances (Bayes)-v4_d_100.inp
- Mplus files and data for AR-CFA paper/RC-CFA files/residual covariances (bayes)-v8_d_400.out
- __MACOSX/Mplus files and data for AR-CFA paper/RC-CFA files/._residual covariances (bayes)-v8_d_400.out
- Mplus files and data for AR-CFA paper/RC-CFA files/Residual covariances (Bayes)-v8_d_400.inp
- __MACOSX/Mplus files and data for AR-CFA paper/RC-CFA files/._Residual covariances (Bayes)-v8_d_400.inp
- Mplus files and data for AR-CFA paper/RC-CFA files/residual covariances (bayes)-v4_d_100.out
- __MACOSX/Mplus files and data for AR-CFA paper/RC-CFA files/._residual covariances (bayes)-v4_d_100.out
- Mplus files and data for AR-CFA paper/RC-CFA files/Residual covariances (Bayes)-v6_d_150.inp
- __MACOSX/Mplus files and data for AR-CFA paper/RC-CFA files/._Residual covariances (Bayes)-v6_d_150.inp
- Mplus files and data for AR-CFA paper/RC-CFA files/Residual covariances (Bayes)-v8_d_1500.inp
- __MACOSX/Mplus files and data for AR-CFA paper/RC-CFA files/._Residual covariances (Bayes)-v8_d_1500.inp
- Mplus files and data for AR-CFA paper/RC-CFA files/Residual covariances (Bayes)-v8_d_5100.out
- __MACOSX/Mplus files and data for AR-CFA paper/RC-CFA files/._Residual covariances (Bayes)-v8_d_5100.out
- Mplus files and data for AR-CFA paper/RC-CFA files/Residual covariances (Bayes)-v8_d_6800.inp
- __MACOSX/Mplus files and data for AR-CFA paper/RC-CFA files/._Residual covariances (Bayes)-v8_d_6800.inp
- Mplus files and data for AR-CFA paper/RC-CFA files/Residual covariances (Bayes)-v8_d_3400.inp
- __MACOSX/Mplus files and data for AR-CFA paper/RC-CFA files/._Residual covariances (Bayes)-v8_d_3400.inp
- Mplus files and data for AR-CFA paper/RC-CFA files/Residual covariances (Bayes)-v8_d_3400.out
- __MACOSX/Mplus files and data for AR-CFA paper/RC-CFA files/._Residual covariances (Bayes)-v8_d_3400.out
- Mplus files and data for AR-CFA paper/RC-CFA files/Residual covariances (Bayes)-v8_d_6800.out
- __MACOSX/Mplus files and data for AR-CFA paper/RC-CFA files/._Residual covariances (Bayes)-v8_d_6800.out
- Mplus files and data for AR-CFA paper/RC-CFA files/Residual covariances (Bayes)-v8_d_5100.inp
- __MACOSX/Mplus files and data for AR-CFA paper/RC-CFA files/._Residual covariances (Bayes)-v8_d_5100.inp
- Mplus files and data for AR-CFA paper/RC-CFA files/Residual covariances (Bayes)-v5_d_25.inp
- __MACOSX/Mplus files and data for AR-CFA paper/RC-CFA files/._Residual covariances (Bayes)-v5_d_25.inp
- Mplus files and data for AR-CFA paper/RC-CFA files/Residual covariances (Bayes)-v7_d_200.inp
- __MACOSX/Mplus files and data for AR-CFA paper/RC-CFA files/._Residual covariances (Bayes)-v7_d_200.inp
- Mplus files and data for AR-CFA paper/RC-CFA files/residual covariances (bayes)-v7_d_200.out
- __MACOSX/Mplus files and data for AR-CFA paper/RC-CFA files/._residual covariances (bayes)-v7_d_200.out
- Mplus files and data for AR-CFA paper/RC-CFA files/Residual covariances (Bayes)-v5_d_25.out
- __MACOSX/Mplus files and data for AR-CFA paper/RC-CFA files/._Residual covariances (Bayes)-v5_d_25.out
- Mplus files and data for AR-CFA paper/RC-CFA files/Residual covariances (Bayes)-v8_d_8500.inp
- __MACOSX/Mplus files and data for AR-CFA paper/RC-CFA files/._Residual covariances (Bayes)-v8_d_8500.inp
- Mplus files and data for AR-CFA paper/RC-CFA files/Residual covariances (Bayes)-v5_d_50.inp
- __MACOSX/Mplus files and data for AR-CFA paper/RC-CFA files/._Residual covariances (Bayes)-v5_d_50.inp
- Mplus files and data for AR-CFA paper/RC-CFA files/Residual covariances (Bayes)-v8_d_800.inp
- __MACOSX/Mplus files and data for AR-CFA paper/RC-CFA files/._Residual covariances (Bayes)-v8_d_800.inp
- Mplus files and data for AR-CFA paper/RC-CFA files/Residual covariances (Bayes)-v8_d_800.out
- __MACOSX/Mplus files and data for AR-CFA paper/RC-CFA files/._Residual covariances (Bayes)-v8_d_800.out
- Mplus files and data for AR-CFA paper/RC-CFA files/residual covariances (bayes)-v5_d_50.out
- __MACOSX/Mplus files and data for AR-CFA paper/RC-CFA files/._residual covariances (bayes)-v5_d_50.out
- Mplus files and data for AR-CFA paper/RC-CFA files/Residual covariances (Bayes)-v8_d_8500.out
- __MACOSX/Mplus files and data for AR-CFA paper/RC-CFA files/._Residual covariances (Bayes)-v8_d_8500.out
- __MACOSX/Mplus files and data for AR-CFA paper/._RC-CFA files
- Mplus files and data for AR-CFA paper/CL-CFA files/
- Mplus files and data for AR-CFA paper/CL-CFA files/music_big5_anon (For Mplus)_ipip_and_rses_centered.csv
- __MACOSX/Mplus files and data for AR-CFA paper/CL-CFA files/
- __MACOSX/Mplus files and data for AR-CFA paper/CL-CFA files/._music_big5_anon (For Mplus)_ipip_and_rses_centered.csv
- Mplus files and data for AR-CFA paper/CL-CFA files/Cross-loading (Bayes) .025.out
- __MACOSX/Mplus files and data for AR-CFA paper/CL-CFA files/._Cross-loading (Bayes) .025.out
- Mplus files and data for AR-CFA paper/CL-CFA files/Cross-loading (Bayes) .025.inp
- __MACOSX/Mplus files and data for AR-CFA paper/CL-CFA files/._Cross-loading (Bayes) .025.inp
- Mplus files and data for AR-CFA paper/CL-CFA files/Cross-loading (Bayes) .01.inp
- __MACOSX/Mplus files and data for AR-CFA paper/CL-CFA files/._Cross-loading (Bayes) .01.inp
- Mplus files and data for AR-CFA paper/CL-CFA files/Cross-loading (Bayes) .015.inp
- __MACOSX/Mplus files and data for AR-CFA paper/CL-CFA files/._Cross-loading (Bayes) .015.inp
- Mplus files and data for AR-CFA paper/CL-CFA files/Cross-loading (Bayes) .001.inp
- __MACOSX/Mplus files and data for AR-CFA paper/CL-CFA files/._Cross-loading (Bayes) .001.inp
- Mplus files and data for AR-CFA paper/CL-CFA files/Cross-loading (Bayes) .005.out
- __MACOSX/Mplus files and data for AR-CFA paper/CL-CFA files/._Cross-loading (Bayes) .005.out
- Mplus files and data for AR-CFA paper/CL-CFA files/Cross-loading (Bayes) .015.out
- __MACOSX/Mplus files and data for AR-CFA paper/CL-CFA files/._Cross-loading (Bayes) .015.out
- Mplus files and data for AR-CFA paper/CL-CFA files/Cross-loading (Bayes) .001.out
- __MACOSX/Mplus files and data for AR-CFA paper/CL-CFA files/._Cross-loading (Bayes) .001.out
- Mplus files and data for AR-CFA paper/CL-CFA files/Cross-loading (Bayes) .005.inp
- __MACOSX/Mplus files and data for AR-CFA paper/CL-CFA files/._Cross-loading (Bayes) .005.inp
- Mplus files and data for AR-CFA paper/CL-CFA files/cross-loading (bayes) .01.out
- __MACOSX/Mplus files and data for AR-CFA paper/CL-CFA files/._cross-loading (bayes) .01.out
- Mplus files and data for AR-CFA paper/CL-CFA files/Cross-loading (Bayes).inp
- __MACOSX/Mplus files and data for AR-CFA paper/CL-CFA files/._Cross-loading (Bayes).inp
- Mplus files and data for AR-CFA paper/CL-CFA files/Cross-loading (Bayes).out
- __MACOSX/Mplus files and data for AR-CFA paper/CL-CFA files/._Cross-loading (Bayes).out
- __MACOSX/Mplus files and data for AR-CFA paper/._CL-CFA files
- Mplus files and data for AR-CFA paper/AR-CFA Bayes files/
- Mplus files and data for AR-CFA paper/AR-CFA Bayes files/music_big5_anon (For Mplus)_ipip_and_rses_centered.csv
- __MACOSX/Mplus files and data for AR-CFA paper/AR-CFA Bayes files/
- __MACOSX/Mplus files and data for AR-CFA paper/AR-CFA Bayes files/._music_big5_anon (For Mplus)_ipip_and_rses_centered.csv
- Mplus files and data for AR-CFA paper/AR-CFA Bayes files/AR-CFA (Bayes) AR Constraints.out
- __MACOSX/Mplus files and data for AR-CFA paper/AR-CFA Bayes files/._AR-CFA (Bayes) AR Constraints.out
- Mplus files and data for AR-CFA paper/AR-CFA Bayes files/PV20.20.dat
- __MACOSX/Mplus files and data for AR-CFA paper/AR-CFA Bayes files/._PV20.20.dat
- Mplus files and data for AR-CFA paper/AR-CFA Bayes files/PV20.19.dat
- __MACOSX/Mplus files and data for AR-CFA paper/AR-CFA Bayes files/._PV20.19.dat
- Mplus files and data for AR-CFA paper/AR-CFA Bayes files/.DS_Store
- __MACOSX/Mplus files and data for AR-CFA paper/AR-CFA Bayes files/._.DS_Store
- Mplus files and data for AR-CFA paper/AR-CFA Bayes files/PV20.18.dat
- __MACOSX/Mplus files and data for AR-CFA paper/AR-CFA Bayes files/._PV20.18.dat
- Mplus files and data for AR-CFA paper/AR-CFA Bayes files/PV20.8.dat
- __MACOSX/Mplus files and data for AR-CFA paper/AR-CFA Bayes files/._PV20.8.dat
- Mplus files and data for AR-CFA paper/AR-CFA Bayes files/AR-CFA (Bayes) AR Constraints.inp
- __MACOSX/Mplus files and data for AR-CFA paper/AR-CFA Bayes files/._AR-CFA (Bayes) AR Constraints.inp
- Mplus files and data for AR-CFA paper/AR-CFA Bayes files/PV20.9.dat
- __MACOSX/Mplus files and data for AR-CFA paper/AR-CFA Bayes files/._PV20.9.dat
- Mplus files and data for AR-CFA paper/AR-CFA Bayes files/AR-CFA (Bayes) Plausible values as output.out
- __MACOSX/Mplus files and data for AR-CFA paper/AR-CFA Bayes files/._AR-CFA (Bayes) Plausible values as output.out
- Mplus files and data for AR-CFA paper/AR-CFA Bayes files/AR-CFA (Bayes) Residual Correlations.out
- __MACOSX/Mplus files and data for AR-CFA paper/AR-CFA Bayes files/._AR-CFA (Bayes) Residual Correlations.out
- Mplus files and data for AR-CFA paper/AR-CFA Bayes files/AR-CFA (Bayes) Residual Correlations.inp
- __MACOSX/Mplus files and data for AR-CFA paper/AR-CFA Bayes files/._AR-CFA (Bayes) Residual Correlations.inp
- Mplus files and data for AR-CFA paper/AR-CFA Bayes files/AR-CFA (Bayes) Plausible values as output.inp
- __MACOSX/Mplus files and data for AR-CFA paper/AR-CFA Bayes files/._AR-CFA (Bayes) Plausible values as output.inp
- Mplus files and data for AR-CFA paper/AR-CFA Bayes files/PV20.list.dat
- __MACOSX/Mplus files and data for AR-CFA paper/AR-CFA Bayes files/._PV20.list.dat
- Mplus files and data for AR-CFA paper/AR-CFA Bayes files/AR-CFA (Bayes) AR Constraints (Reverse Scoring Sensitive).inp
- __MACOSX/Mplus files and data for AR-CFA paper/AR-CFA Bayes files/._AR-CFA (Bayes) AR Constraints (Reverse Scoring Sensitive).inp
- Mplus files and data for AR-CFA paper/AR-CFA Bayes files/AR-CFA priors (Bayes).inp
- __MACOSX/Mplus files and data for AR-CFA paper/AR-CFA Bayes files/._AR-CFA priors (Bayes).inp
- Mplus files and data for AR-CFA paper/AR-CFA Bayes files/AR-CFA (Bayes).inp
- __MACOSX/Mplus files and data for AR-CFA paper/AR-CFA Bayes files/._AR-CFA (Bayes).inp
- Mplus files and data for AR-CFA paper/AR-CFA Bayes files/AR-CFA (Bayes).out
- __MACOSX/Mplus files and data for AR-CFA paper/AR-CFA Bayes files/._AR-CFA (Bayes).out
- Mplus files and data for AR-CFA paper/AR-CFA Bayes files/AR-CFA priors (Bayes).out
- __MACOSX/Mplus files and data for AR-CFA paper/AR-CFA Bayes files/._AR-CFA priors (Bayes).out
- Mplus files and data for AR-CFA paper/AR-CFA Bayes files/AR-CFA (Bayes) AR Constraints (Reverse Scoring Sensitive).out
- __MACOSX/Mplus files and data for AR-CFA paper/AR-CFA Bayes files/._AR-CFA (Bayes) AR Constraints (Reverse Scoring Sensitive).out
- Mplus files and data for AR-CFA paper/AR-CFA Bayes files/PV20.4.dat
- __MACOSX/Mplus files and data for AR-CFA paper/AR-CFA Bayes files/._PV20.4.dat
- Mplus files and data for AR-CFA paper/AR-CFA Bayes files/PV20.16.dat
- __MACOSX/Mplus files and data for AR-CFA paper/AR-CFA Bayes files/._PV20.16.dat
- Mplus files and data for AR-CFA paper/AR-CFA Bayes files/PV20.17.dat
- __MACOSX/Mplus files and data for AR-CFA paper/AR-CFA Bayes files/._PV20.17.dat
- Mplus files and data for AR-CFA paper/AR-CFA Bayes files/PV20.5.dat
- __MACOSX/Mplus files and data for AR-CFA paper/AR-CFA Bayes files/._PV20.5.dat
- Mplus files and data for AR-CFA paper/AR-CFA Bayes files/PV20.7.dat
- __MACOSX/Mplus files and data for AR-CFA paper/AR-CFA Bayes files/._PV20.7.dat
- Mplus files and data for AR-CFA paper/AR-CFA Bayes files/PV20.15.dat
- __MACOSX/Mplus files and data for AR-CFA paper/AR-CFA Bayes files/._PV20.15.dat
- Mplus files and data for AR-CFA paper/AR-CFA Bayes files/PV20.14.dat
- __MACOSX/Mplus files and data for AR-CFA paper/AR-CFA Bayes files/._PV20.14.dat
- Mplus files and data for AR-CFA paper/AR-CFA Bayes files/PV20.6.dat
- __MACOSX/Mplus files and data for AR-CFA paper/AR-CFA Bayes files/._PV20.6.dat
- Mplus files and data for AR-CFA paper/AR-CFA Bayes files/PV20.2.dat
- __MACOSX/Mplus files and data for AR-CFA paper/AR-CFA Bayes files/._PV20.2.dat
- Mplus files and data for AR-CFA paper/AR-CFA Bayes files/PV20.10.dat
- __MACOSX/Mplus files and data for AR-CFA paper/AR-CFA Bayes files/._PV20.10.dat
- Mplus files and data for AR-CFA paper/AR-CFA Bayes files/NA.dat
- __MACOSX/Mplus files and data for AR-CFA paper/AR-CFA Bayes files/._NA.dat
- Mplus files and data for AR-CFA paper/AR-CFA Bayes files/PV20.11.dat
- __MACOSX/Mplus files and data for AR-CFA paper/AR-CFA Bayes files/._PV20.11.dat
- Mplus files and data for AR-CFA paper/AR-CFA Bayes files/PV20.3.dat
- __MACOSX/Mplus files and data for AR-CFA paper/AR-CFA Bayes files/._PV20.3.dat
- Mplus files and data for AR-CFA paper/AR-CFA Bayes files/PV20.1.dat
- __MACOSX/Mplus files and data for AR-CFA paper/AR-CFA Bayes files/._PV20.1.dat
- Mplus files and data for AR-CFA paper/AR-CFA Bayes files/PV20.13.dat
- __MACOSX/Mplus files and data for AR-CFA paper/AR-CFA Bayes files/._PV20.13.dat
- Mplus files and data for AR-CFA paper/AR-CFA Bayes files/PV20.12.dat
- __MACOSX/Mplus files and data for AR-CFA paper/AR-CFA Bayes files/._PV20.12.dat
- __MACOSX/Mplus files and data for AR-CFA paper/._AR-CFA Bayes files
- Mplus files and data for AR-CFA paper/Latent interactions/
- Mplus files and data for AR-CFA paper/Latent interactions/music_big5_anon (For Mplus)_ipip_and_rses_centered.csv
- __MACOSX/Mplus files and data for AR-CFA paper/Latent interactions/
- __MACOSX/Mplus files and data for AR-CFA paper/Latent interactions/._music_big5_anon (For Mplus)_ipip_and_rses_centered.csv
- Mplus files and data for AR-CFA paper/Latent interactions/AR-CFA (ML) Latent interact ipip9.inp
- __MACOSX/Mplus files and data for AR-CFA paper/Latent interactions/._AR-CFA (ML) Latent interact ipip9.inp
- Mplus files and data for AR-CFA paper/Latent interactions/AR-CFA (ML) Latent interact ipip8.inp
- __MACOSX/Mplus files and data for AR-CFA paper/Latent interactions/._AR-CFA (ML) Latent interact ipip8.inp
- Mplus files and data for AR-CFA paper/Latent interactions/AR-CFA (ML) Latent interact ipip8.out
- __MACOSX/Mplus files and data for AR-CFA paper/Latent interactions/._AR-CFA (ML) Latent interact ipip8.out
- Mplus files and data for AR-CFA paper/Latent interactions/AR-CFA (ML) Latent interact ipip9.out
- __MACOSX/Mplus files and data for AR-CFA paper/Latent interactions/._AR-CFA (ML) Latent interact ipip9.out
- Mplus files and data for AR-CFA paper/Latent interactions/AR-CFA (ML) Latent interact ipip11.inp
- __MACOSX/Mplus files and data for AR-CFA paper/Latent interactions/._AR-CFA (ML) Latent interact ipip11.inp
- Mplus files and data for AR-CFA paper/Latent interactions/AR-CFA (ML) Latent interact ipip15.out
- __MACOSX/Mplus files and data for AR-CFA paper/Latent interactions/._AR-CFA (ML) Latent interact ipip15.out
- Mplus files and data for AR-CFA paper/Latent interactions/AR-CFA (ML) Latent interact ipip14.out
- __MACOSX/Mplus files and data for AR-CFA paper/Latent interactions/._AR-CFA (ML) Latent interact ipip14.out
- Mplus files and data for AR-CFA paper/Latent interactions/AR-CFA (ML) Latent interact ipip10.inp
- __MACOSX/Mplus files and data for AR-CFA paper/Latent interactions/._AR-CFA (ML) Latent interact ipip10.inp
- Mplus files and data for AR-CFA paper/Latent interactions/AR-CFA (ML) Latent interact ipip12.inp
- __MACOSX/Mplus files and data for AR-CFA paper/Latent interactions/._AR-CFA (ML) Latent interact ipip12.inp
- Mplus files and data for AR-CFA paper/Latent interactions/AR-CFA (ML) Latent interact ipip16.out
- __MACOSX/Mplus files and data for AR-CFA paper/Latent interactions/._AR-CFA (ML) Latent interact ipip16.out
- Mplus files and data for AR-CFA paper/Latent interactions/AR-CFA (ML) Latent interact ipip17.out
- __MACOSX/Mplus files and data for AR-CFA paper/Latent interactions/._AR-CFA (ML) Latent interact ipip17.out
- Mplus files and data for AR-CFA paper/Latent interactions/AR-CFA (ML) Latent interact ipip13.inp
- __MACOSX/Mplus files and data for AR-CFA paper/Latent interactions/._AR-CFA (ML) Latent interact ipip13.inp
- Mplus files and data for AR-CFA paper/Latent interactions/AR-CFA (ML) Latent interact ipip17.inp
- __MACOSX/Mplus files and data for AR-CFA paper/Latent interactions/._AR-CFA (ML) Latent interact ipip17.inp
- Mplus files and data for AR-CFA paper/Latent interactions/AR-CFA (ML) Latent interact ipip13.out
- __MACOSX/Mplus files and data for AR-CFA paper/Latent interactions/._AR-CFA (ML) Latent interact ipip13.out
- Mplus files and data for AR-CFA paper/Latent interactions/AR-CFA (ML) Latent interact ipip12.out
- __MACOSX/Mplus files and data for AR-CFA paper/Latent interactions/._AR-CFA (ML) Latent interact ipip12.out
- Mplus files and data for AR-CFA paper/Latent interactions/AR-CFA (ML) Latent interact ipip16.inp
- __MACOSX/Mplus files and data for AR-CFA paper/Latent interactions/._AR-CFA (ML) Latent interact ipip16.inp
- Mplus files and data for AR-CFA paper/Latent interactions/AR-CFA (ML) Latent interact ipip14.inp
- __MACOSX/Mplus files and data for AR-CFA paper/Latent interactions/._AR-CFA (ML) Latent interact ipip14.inp
- Mplus files and data for AR-CFA paper/Latent interactions/AR-CFA (ML) Latent interact ipip10.out
- __MACOSX/Mplus files and data for AR-CFA paper/Latent interactions/._AR-CFA (ML) Latent interact ipip10.out
- Mplus files and data for AR-CFA paper/Latent interactions/AR-CFA (ML) Latent interact ipip11.out
- __MACOSX/Mplus files and data for AR-CFA paper/Latent interactions/._AR-CFA (ML) Latent interact ipip11.out
- Mplus files and data for AR-CFA paper/Latent interactions/AR-CFA (ML) Latent interact ipip15.inp
- __MACOSX/Mplus files and data for AR-CFA paper/Latent interactions/._AR-CFA (ML) Latent interact ipip15.inp
- Mplus files and data for AR-CFA paper/Latent interactions/AR-CFA (ML) Latent interact ipip18.inp
- __MACOSX/Mplus files and data for AR-CFA paper/Latent interactions/._AR-CFA (ML) Latent interact ipip18.inp
- Mplus files and data for AR-CFA paper/Latent interactions/AR-CFA (ML) Latent interact ipip20.out
- __MACOSX/Mplus files and data for AR-CFA paper/Latent interactions/._AR-CFA (ML) Latent interact ipip20.out
- Mplus files and data for AR-CFA paper/Latent interactions/AR-CFA (ML) Latent interact ipip19.inp
- __MACOSX/Mplus files and data for AR-CFA paper/Latent interactions/._AR-CFA (ML) Latent interact ipip19.inp
- Mplus files and data for AR-CFA paper/Latent interactions/AR-CFA (ML) Latent interact ipip19.out
- __MACOSX/Mplus files and data for AR-CFA paper/Latent interactions/._AR-CFA (ML) Latent interact ipip19.out
- Mplus files and data for AR-CFA paper/Latent interactions/AR-CFA (ML) Latent interact ipip18.out
- __MACOSX/Mplus files and data for AR-CFA paper/Latent interactions/._AR-CFA (ML) Latent interact ipip18.out
- Mplus files and data for AR-CFA paper/Latent interactions/AR-CFA (ML) Latent interact ipip20.inp
- __MACOSX/Mplus files and data for AR-CFA paper/Latent interactions/._AR-CFA (ML) Latent interact ipip20.inp
- Mplus files and data for AR-CFA paper/Latent interactions/AR-CFA (ML) Latent interact ipip7.out
- __MACOSX/Mplus files and data for AR-CFA paper/Latent interactions/._AR-CFA (ML) Latent interact ipip7.out
- Mplus files and data for AR-CFA paper/Latent interactions/AR-CFA (ML) Latent interact ipip6.out
- __MACOSX/Mplus files and data for AR-CFA paper/Latent interactions/._AR-CFA (ML) Latent interact ipip6.out
- Mplus files and data for AR-CFA paper/Latent interactions/AR-CFA (ML) Latent interact ipip6.inp
- __MACOSX/Mplus files and data for AR-CFA paper/Latent interactions/._AR-CFA (ML) Latent interact ipip6.inp
- Mplus files and data for AR-CFA paper/Latent interactions/AR-CFA (ML) Latent interact ipip7.inp
- __MACOSX/Mplus files and data for AR-CFA paper/Latent interactions/._AR-CFA (ML) Latent interact ipip7.inp
- __MACOSX/Mplus files and data for AR-CFA paper/._Latent interactions
- __MACOSX/._Mplus files and data for AR-CFA paper
