# Supplementary material for: Modeling Measurement as a Sequential Process: Autoregressive Confirmatory Factor Analysis (AR-CFA)
Source: Front Psychol. 2019 Sep 20;10:2108. doi: 10.3389/fpsyg.2019.02108 (PMC6763968; doi:10.3389/fpsyg.2019.02108)
Supplement: Supplementary file 2 [file Data_Sheet_1.ZIP › Mplus files and data for AR-CFA paper/music_big5_anon (For Mplus)_ipip_and_rses_centered.csv]

1	1257	1	2	21	2	4	4	4	4	1	2	2	1	-1.0930233	-.30426359	.83914733	1.1844661	-1.9631784	.32364345	-.90679622	-1.4573643	-.61434102	-1.6764133	-2.2757282	-1.374269	1.0678294	1.1766989	-1.7251463	.5546875	-.13035011	.079921961	1.8660195	-2.1879845	.9624505	1.3829365	-.24950123	-.18290281	1.1235061	1.4151697	.86815405	1.4989898	.88484859	1.0060606	11	13	15	15	8	48
1	24	1	1	18	2	3	3	3	3	1	2	2	1	-2.0930233	.69573641	.83914733	2.1844661	-1.9631784	-2.6763566	-1.9067962	-1.4573643	1.385659	-.6764133	-2.2757282	.62573099	1.0678294	2.1766989	-.72514629	-1.4453125	-.13035011	1.079922	1.8660195	-.18798447	-1.0375495	-1.6170635	-.24950123	-2.1829028	-1.8764939	-2.5848303	-2.131846	-2.5010102	-2.1151514	-2.9939394	5	15	16	19	12	20
1	3386	1	3	22	2	4	4	4	4	2	2	2	1	-1.0930233	.69573641	-.16085267	1.1844661	1.0368216	-1.6763566	1.0932038	-.45736432	-.61434102	1.3235867	-1.2757282	1.625731	1.0678294	-1.8233011	1.2748537	-1.4453125	.86964989	-.92007804	-1.1339805	.81201553	-.037549496	-.61706352	.75049877	.81709719	.12350607	.41516972	-.13184595	-.50101018	-2.1151514	1.0060606	8	20	14	9	20	39
1	12	1	1	24	1	4	4	4	4	1	2	2	1	-2.0930233	-1.3042636	-.16085267	.18446612	-.9631784	-.67635655	-.90679622	-.45736432	-1.614341	-.6764133	-.27572823	-.37426901	-.93217063	.17669892	-.72514629	-.4453125	-1.1303501	-.92007804	-.13398051	-1.1879845	-1.0375495	-.61706352	-1.2495012	-1.1829028	-.87649393	-.58483028	-1.131846	-.50101018	-1.1151514	-.9939394	10	12	12	10	12	30
1	1215	1	2	21	2	4	4	4	4	2	2	2	1	-.0930233	.69573641	-.16085267	-1.8155339	1.0368216	-.67635655	.093203783	.54263568	-.61434102	.3235867	.72427177	.62573099	.06782937	-1.8233011	1.2748537	.5546875	-.13035011	1.079922	-.13398051	.81201553	-999	-999	-999	-999	-999	-999	-999	-999	-999	-999	14	17	16	7	19	-999
1	1173	1	2	18	2	4	4	4	4	2	2	2	1	.9069767	.69573641	1.8391473	.18446612	-.9631784	-1.6763566	1.0932038	.54263568	-1.614341	-2.6764133	1.7242718	1.625731	.06782937	1.1766989	-2.7251463	-2.4453125	-.13035011	.079921961	-1.1339805	-1.1879845	-999	-999	-999	-999	-999	-999	-999	-999	-999	-999	12	19	17	10	8	-999
1	1242	1	2	18	1	4	4	4	4	2	2	2	1	-999	-999	-999	-999	-999	-999	-999	-999	-999	-999	-999	-999	-999	-999	-999	-999	-999	-999	-999	-999	-.037549496	-.61706352	-.24950123	-.18290281	-.87649393	-.58483028	-1.131846	.49898982	-1.1151514	-.9939394	-999	-999	-999	-999	-999	34
1	72	1	1	18	2	4	4	4	4	1	1	1	1	1.9069767	.69573641	1.8391473	.18446612	1.0368216	1.3236434	1.0932038	1.5426357	.38565898	.3235867	1.7242718	.62573099	1.0678294	.17669892	-.72514629	.5546875	-999	1.079922	-.13398051	-.18798447	.9624505	-2.6170635	.75049877	.81709719	-2.8764939	-2.5848303	.86815405	-2.5010102	-3.1151514	1.0060606	19	18.666666	20	12	16	30
1	3492	1	3	21	2	1	1	1	1	2	2	2	2	-.0930233	-.30426359	.83914733	2.1844661	.036821604	-2.6763566	-.90679622	1.5426357	.38565898	-.6764133	-.27572823	-.37426901	1.0678294	1.1766989	-.72514629	1.5546875	-1.1303501	1.079922	-.13398051	.81201553	-.037549496	-1.6170635	-.24950123	-.18290281	-1.8764939	-.58483028	-.13184595	-.50101018	-1.1151514	.0060606003	12	13	19	15	15	33
1	22	1	1	18	2	4	4	4	4	2	2	2	1	1.9069767	-2.3042636	-2.1608527	1.1844661	1.0368216	-2.6763566	.093203783	-2.4573643	1.385659	.3235867	1.7242718	-1.374269	-2.9321706	1.1766989	.27485371	1.5546875	-.13035011	-2.920078	1.8660195	.81201553	-.037549496	.38293648	.75049877	.81709719	1.1235061	.41516972	-.13184595	.49898982	.88484859	.0060606003	16	12	4	17	18	44
1	11	1	1	24	2	2	2	2	2	1	1	2	1	.9069767	.69573641	-1.1608527	2.1844661	1.0368216	1.3236434	1.0932038	-.45736432	1.385659	.3235867	1.7242718	-.37426901	-.93217063	.17669892	.27485371	-.4453125	-.13035011	-.92007804	-1.1339805	.81201553	-1.0375495	-1.6170635	-.24950123	-.18290281	-.87649393	-1.5848303	-1.131846	-1.5010102	-1.1151514	-1.9939394	17	17	11	14	18	28
1	5018	1	4	22	2	2	2	2	2	1	1	1	1	-2.0930233	.69573641	.83914733	1.1844661	1.0368216	-1.6763566	1.0932038	-1.4573643	-1.614341	.3235867	1.7242718	-.37426901	1.0678294	1.1766989	.27485371	-2.4453125	.86964989	1.079922	.86601949	-.18798447	.9624505	-2.6170635	.75049877	.81709719	-2.8764939	-2.5848303	.86815405	-2.5010102	-3.1151514	1.0060606	9	18	16	13	17	30
1	3533	1	3	18	1	4	4	4	4	2	2	-999	1	-1.0930233	-.30426359	-.16085267	-1.8155339	.036821604	-1.6763566	-1.9067962	-.45736432	-.61434102	1.3235867	-.27572823	-.37426901	-1.9321706	.17669892	1.2748537	.5546875	-.13035011	.079921961	-1.1339805	.81201553	-1.0375495	.38293648	-.24950123	-1.1829028	.12350607	.41516972	-.13184595	.49898982	-.11515141	.0060606003	11	13	12	8	19	38
1	191	1	1	20	2	2	1	1	1	1	2	2	2	-1.0930233	-1.3042636	-1.1608527	.18446612	1.0368216	.32364345	-1.9067962	-.45736432	1.385659	1.3235867	-.27572823	-2.374269	.06782937	-1.8233011	.27485371	.5546875	-.13035011	-.92007804	.86601949	.81201553	-.037549496	.38293648	-.24950123	-.18290281	.12350607	.41516972	-.13184595	-.50101018	-.11515141	.0060606003	13	10	12	12	19	39
1	31	1	1	27	2	4	4	4	4	2	2	2	5	-1.0930233	.69573641	1.8391473	.18446612	.036821604	-.67635655	1.0932038	.54263568	.38565898	.3235867	-.27572823	.62573099	.06782937	-.82330108	.27485371	-.4453125	-.13035011	.079921961	1.8660195	.81201553	.9624505	1.3829365	-.24950123	-.18290281	1.1235061	1.4151697	-.13184595	.49898982	.88484859	.0060606003	11	18	17	13	17	45
1	155	1	1	19	2	2	4	4	2	1	1	1	1	-.0930233	-.30426359	-1.1608527	.18446612	-.9631784	-1.6763566	.093203783	1.5426357	.38565898	1.3235867	-1.2757282	.62573099	-.93217063	-.82330108	1.2748537	.5546875	-.13035011	1.079922	1.8660195	.81201553	-.037549496	-.61706352	-.24950123	-1.1829028	.12350607	.41516972	-.13184595	-.50101018	-.11515141	.0060606003	11	16	15	13	18	37
1	59	1	1	19	2	4	4	4	2	1	2	1	5	-1.0930233	.69573641	.83914733	1.1844661	1.0368216	.32364345	1.0932038	.54263568	1.385659	1.3235867	-1.2757282	.62573099	1.0678294	1.1766989	-1.7251463	.5546875	-.13035011	.079921961	.86601949	-3.1879845	-.037549496	-1.6170635	-.24950123	-.18290281	.12350607	-2.5848303	-.13184595	-2.5010102	-.11515141	.0060606003	12	18	17	16	13	32
1	3500	1	3	21	1	5	5	5	5	1	2	2	1	-2.0930233	.69573641	-.16085267	.18446612	.036821604	-2.6763566	.093203783	1.5426357	1.385659	-.6764133	-2.2757282	.62573099	-.93217063	.17669892	-.72514629	-2.4453125	-1.1303501	-.92007804	-1.1339805	-.18798447	-.037549496	-.61706352	-1.2495012	-1.1829028	-.87649393	-.58483028	-1.131846	-.50101018	-1.1151514	-.9939394	4	16	14	12	14	31
1	1262	1	2	18	2	4	4	4	4	1	2	2	1	-1.0930233	.69573641	-2.1608527	1.1844661	1.0368216	.32364345	-1.9067962	-2.4573643	1.385659	-.6764133	1.7242718	.62573099	1.0678294	2.1766989	-.72514629	.5546875	.86964989	1.079922	-2.1339805	.81201553	.9624505	.38293648	-1.2495012	-1.1829028	-.87649393	-1.5848303	.86815405	.49898982	-1.1151514	.0060606003	15	16	12	14	16	36
1	21	1	1	21	1	4	4	4	4	1	2	2	1	-2.0930233	.69573641	1.8391473	1.1844661	1.0368216	-2.6763566	.093203783	1.5426357	.38565898	-.6764133	-2.2757282	.62573099	1.0678294	-1.8233011	-.72514629	-2.4453125	-.13035011	1.079922	-1.1339805	.81201553	.9624505	1.3829365	.75049877	.81709719	-.87649393	-.58483028	.86815405	-.50101018	-1.1151514	1.0060606	4	17	20	10	16	42
1	6227	2	7	21	2	1	1	1	1	1	2	2	1	-999	-999	-999	-999	-999	-999	-999	-999	-999	-999	-999	-999	-999	-999	-999	-999	-999	-999	-999	-999	-1.0375495	.38293648	-.24950123	-.18290281	.12350607	.41516972	-.13184595	.49898982	-.11515141	.0060606003	-999	-999	-999	-999	-999	39
1	51	1	1	21	1	4	2	2	2	2	1	1	2	-.0930233	-1.3042636	-1.1608527	-1.8155339	1.0368216	.32364345	.093203783	-1.4573643	-.61434102	.3235867	-.27572823	-1.374269	-.93217063	-1.8233011	-.72514629	.5546875	-.13035011	-.92007804	-1.1339805	.81201553	-999	-999	-999	-999	-999	-999	-999	-999	-999	-999	14	13	10	6	17	-999
1	90	1	1	20	2	4	4	4	4	1	2	2	2	-2.0930233	-1.3042636	-.16085267	-.81553388	.036821604	-2.6763566	.093203783	.54263568	.38565898	-.6764133	-2.2757282	-1.374269	1.0678294	-.82330108	.27485371	-1.4453125	-.13035011	.079921961	.86601949	-.18798447	-1.0375495	-1.6170635	-.24950123	-.18290281	-1.8764939	-.58483028	-.13184595	.49898982	-.11515141	.0060606003	5	13	16	11	15	34
1	106	1	1	18	2	4	4	4	4	1	2	2	1	-1.0930233	-.30426359	-.16085267	1.1844661	1.0368216	.32364345	.093203783	.54263568	1.385659	.3235867	-.27572823	.62573099	.06782937	.17669892	.27485371	-.4453125	-.13035011	.079921961	-.13398051	.81201553	-999	-999	-999	-999	-999	-999	-999	-999	-999	-999	12	16	15	14	18	-999
1	9	1	1	20	2	4	4	4	4	2	2	2	1	1.9069767	.69573641	-.16085267	.18446612	1.0368216	1.3236434	1.0932038	.54263568	-.61434102	-2.6764133	.72427177	1.625731	1.0678294	-1.8233011	1.2748537	1.5546875	.86964989	1.079922	-2.1339805	.81201553	-.037549496	.38293648	.75049877	.81709719	1.1235061	1.4151697	-.13184595	.49898982	.88484859	.0060606003	19	20	17	7	16	45
1	23	1	1	19	2	4	4	4	4	2	2	2	1	-2.0930233	.69573641	-2.1608527	-.81553388	1.0368216	-1.6763566	1.0932038	-2.4573643	-.61434102	1.3235867	-1.2757282	.62573099	-1.9321706	-.82330108	1.2748537	-1.4453125	.86964989	-1.920078	-.13398051	.81201553	-1.0375495	-1.6170635	-.24950123	-1.1829028	-.87649393	-1.5848303	-1.131846	-.50101018	-.11515141	.0060606003	7	19	6	9	20	31
1	54	1	1	19	2	4	4	4	4	1	1	2	1	-.0930233	.69573641	-1.1608527	1.1844661	.036821604	-.67635655	1.0932038	-1.4573643	-.61434102	.3235867	.72427177	.62573099	.06782937	.17669892	.27485371	-1.4453125	-.13035011	-.92007804	-1.1339805	-1.1879845	-1.0375495	.38293648	-.24950123	-.18290281	.12350607	.41516972	-.13184595	-.50101018	-1.1151514	-.9939394	12	18	11	11	15	36
1	6308	2	7	21	1	4	4	4	4	2	2	2	5	-999	-999	-999	-999	-999	-999	-999	-999	-999	-999	-999	-999	-999	-999	-999	-999	-999	-999	-999	-999	-999	-999	-999	-999	-999	-999	-999	-999	-999	-999	-999	-999	-999	-999	-999	-999
1	30	1	1	18	2	4	4	4	4	2	2	2	1	-2.0930233	.69573641	1.8391473	1.1844661	1.0368216	-1.6763566	1.0932038	1.5426357	1.385659	1.3235867	-2.2757282	1.625731	1.0678294	2.1766989	1.2748537	-2.4453125	-.13035011	1.079922	-.13398051	.81201553	.9624505	-2.6170635	.75049877	.81709719	1.1235061	1.4151697	.86815405	1.4989898	-.11515141	.0060606003	5	19	20	16	20	44
1	154	1	1	19	2	4	4	4	4	2	2	2	1	-999	-999	-999	-999	-999	-999	-999	-999	-999	-999	-999	-999	-999	-999	-999	-999	-999	-999	-999	-999	.9624505	.38293648	-.24950123	.81709719	1.1235061	1.4151697	.86815405	.49898982	.88484859	1.0060606	-999	-999	-999	-999	-999	47
1	482	1	2	18	2	4	4	4	4	1	2	-999	1	-1.0930233	-.30426359	1.8391473	-1.8155339	1.0368216	1.3236434	1.0932038	-.45736432	.38565898	-2.6764133	-1.2757282	-2.374269	1.0678294	.17669892	-1.7251463	.5546875	.86964989	1.079922	1.8660195	.81201553	-.037549496	-1.6170635	.75049877	.81709719	1.1235061	-1.5848303	.86815405	.49898982	.88484859	1.0060606	13	15	18	12	13	42
1	14	1	1	19	1	4	4	4	4	1	2	2	1	-.0930233	.69573641	1.8391473	.18446612	1.0368216	.32364345	-.90679622	-.45736432	.38565898	1.3235867	1.7242718	1.625731	-.93217063	.17669892	1.2748537	.5546875	-1.1303501	-.92007804	-.13398051	-1.1879845	-1.0375495	-.61706352	-.24950123	-2.1829028	1.1235061	.41516972	-.13184595	-1.5010102	-.11515141	-.9939394	16	16	14	12	18	34
1	1169	1	2	19	2	4	4	2	4	1	1	1	2	1.9069767	-1.3042636	1.8391473	2.1844661	1.0368216	.32364345	-.90679622	.54263568	2.385659	1.3235867	1.7242718	-1.374269	-2.9321706	1.1766989	.27485371	1.5546875	.86964989	-1.920078	-.13398051	.81201553	-999	-999	-999	-999	-999	-999	-999	-999	-999	-999	19	13	12	17	19	-999
1	3037	1	3	18	2	2	2	2	2	2	1	2	2	-.0930233	.69573641	.83914733	1.1844661	1.0368216	1.3236434	.093203783	-.45736432	-.61434102	1.3235867	-.27572823	1.625731	.06782937	1.1766989	1.2748537	-.4453125	.86964989	.079921961	-.13398051	.81201553	-.037549496	1.3829365	.75049877	-.18290281	.12350607	-1.5848303	.86815405	-.50101018	.88484859	1.0060606	14	19	15	13	20	42
1	6272	2	7	22	2	4	4	4	4	2	2	2	1	-999	-999	-999	-999	-999	-999	-999	-999	-999	-999	-999	-999	-999	-999	-999	-999	-999	-999	-999	-999	.9624505	1.3829365	.75049877	.81709719	1.1235061	1.4151697	.86815405	1.4989898	.88484859	.0060606003	-999	-999	-999	-999	-999	49
1	146	1	1	20	1	4	4	4	4	1	2	1	1	1.9069767	-3.3042636	.83914733	.18446612	-1.9631784	1.3236434	-2.9067962	.54263568	1.385659	-2.6764133	1.7242718	-2.374269	1.0678294	1.1766989	-1.7251463	.5546875	-2.1303501	1.079922	1.8660195	-2.1879845	-.037549496	1.3829365	-.24950123	-.18290281	1.1235061	.41516972	-1.131846	1.4989898	.88484859	1.0060606	19	5	18	16	7	44
1	8	1	1	18	2	4	4	4	4	1	2	2	1	1.9069767	-.30426359	1.8391473	2.1844661	-.9631784	.32364345	.093203783	1.5426357	1.385659	-2.6764133	1.7242718	-.37426901	1.0678294	1.1766989	-1.7251463	1.5546875	.86964989	1.079922	.86601949	-1.1879845	-999	-999	-999	-999	-999	-999	-999	-999	-999	-999	19	16	20	17	9	-999
1	475	1	2	21	2	4	4	4	4	2	2	2	1	-2.0930233	.69573641	.83914733	1.1844661	.036821604	.32364345	1.0932038	-1.4573643	2.385659	.3235867	-1.2757282	.62573099	1.0678294	1.1766989	.27485371	-1.4453125	.86964989	1.079922	-1.1339805	-.18798447	-1.0375495	1.3829365	.75049877	-.18290281	1.1235061	-1.5848303	.86815405	1.4989898	.88484859	-.9939394	9	19	16	15	16	42
1	37	1	1	40	2	4	-999	4	4	1	2	2	5	-.0930233	.69573641	-2.1608527	1.1844661	1.0368216	-.67635655	.093203783	1.5426357	2.385659	-.6764133	-.27572823	-.37426901	1.0678294	1.1766989	1.2748537	.5546875	-.13035011	.079921961	1.8660195	.81201553	.9624505	1.3829365	.75049877	.81709719	1.1235061	1.4151697	.86815405	-.50101018	.88484859	-1.9939394	13	16	15	18	18	45
1	6320	2	7	20	2	4	4	4	4	1	2	2	1	-2.0930233	-1.3042636	1.8391473	2.1844661	1.0368216	-2.6763566	-1.9067962	1.5426357	-.61434102	1.3235867	-2.2757282	-1.374269	1.0678294	2.1766989	1.2748537	-2.4453125	-.13035011	1.079922	-.13398051	.81201553	-.037549496	-1.6170635	-.24950123	-.18290281	.12350607	-.58483028	-.13184595	-1.5010102	-.11515141	.0060606003	4	11	20	15	20	35
1	2850	1	3	23	1	4	4	4	4	2	2	2	1	-999	-999	-999	-999	-999	-999	-999	-999	-999	-999	-999	-999	-999	-999	-999	-999	-999	-999	-999	-999	-999	-999	-999	-999	-999	-999	-999	-999	-999	-999	-999	-999	-999	-999	-999	-999
1	27	1	1	18	2	4	4	4	4	1	2	2	1	.9069767	.69573641	.83914733	1.1844661	1.0368216	1.3236434	1.0932038	-1.4573643	.38565898	1.3235867	-.27572823	1.625731	1.0678294	1.1766989	.27485371	.5546875	.86964989	1.079922	.86601949	.81201553	-.037549496	.38293648	-.24950123	-1.1829028	1.1235061	1.4151697	-.13184595	-.50101018	.88484859	1.0060606	16	20	16	15	19	42
1	2076	1	3	28	2	4	4	4	4	2	2	2	5	-1.0930233	-.30426359	-.16085267	-1.8155339	-1.9631784	-1.6763566	1.0932038	1.5426357	1.385659	-1.6764133	.72427177	.62573099	.06782937	1.1766989	1.2748537	.5546875	.86964989	1.079922	.86601949	-1.1879845	.9624505	.38293648	-.24950123	-.18290281	1.1235061	1.4151697	-.13184595	1.4989898	.88484859	.0060606003	12	18	17	13	12	45
1	508	1	2	19	2	4	4	4	4	2	2	2	1	-999	-999	-999	-999	-999	-999	-999	-999	-999	-999	-999	-999	-999	-999	-999	-999	-999	-999	-999	-999	-.037549496	1.3829365	.75049877	-.18290281	1.1235061	1.4151697	.86815405	1.4989898	.88484859	.0060606003	-999	-999	-999	-999	-999	47
1	3959	1	3	20	2	4	4	4	4	1	2	2	1	-.0930233	.69573641	-.16085267	-999	-.9631784	1.3236434	1.0932038	1.5426357	.38565898	-999	-999	-999	.06782937	-999	-999	-999	-999	-999	-999	-1.1879845	-.037549496	-.61706352	-1.2495012	-999	-.87649393	-999	-999	-999	-1.1151514	-999	-999	-999	16	-999	-999	-999
1	18	1	1	18	2	4	4	4	4	1	2	2	1	-.0930233	.69573641	-.16085267	.18446612	.036821604	.32364345	1.0932038	.54263568	.38565898	1.3235867	1.7242718	1.625731	1.0678294	.17669892	1.2748537	.5546875	.86964989	1.079922	-.13398051	-.18798447	-.037549496	.38293648	-.24950123	-.18290281	1.1235061	.41516972	.86815405	.49898982	-.11515141	.0060606003	16	20	17	12	18	42
1	3543	1	3	21	1	2	2	2	2	1	1	1	2	-.0930233	-.30426359	-.16085267	-.81553388	-.9631784	-.67635655	-.90679622	.54263568	-.61434102	-.6764133	-.27572823	-.37426901	-.93217063	-.82330108	-.72514629	-.4453125	-.13035011	.079921961	-1.1339805	-.18798447	.9624505	-999	-999	-999	-999	-999	-999	-999	-999	-999	12	14	14	8	13	-999
1	2122	1	3	18	2	2	4	4	4	1	2	2	1	-.0930233	.69573641	-2.1608527	-1.8155339	-.9631784	1.3236434	1.0932038	-2.4573643	.38565898	-.6764133	1.7242718	-.37426901	-1.9321706	-1.8233011	-.72514629	-1.4453125	.86964989	-.92007804	-.13398051	-1.1879845	-1.0375495	-.61706352	-.24950123	-1.1829028	.12350607	-.58483028	-1.131846	.49898982	-.11515141	-.9939394	15	18	7	8	12	34
1	1238	1	2	18	2	1	1	1	1	1	2	2	2	-.0930233	-2.3042636	-1.1608527	2.1844661	-2.9631784	-.67635655	.093203783	.54263568	-.61434102	-1.6764133	-1.2757282	-2.374269	-1.9321706	-.82330108	-1.7251463	1.5546875	-2.1303501	.079921961	-1.1339805	-.18798447	-2.0375495	-.61706352	-1.2495012	-2.1829028	-1.8764939	1.4151697	-3.131846	1.4989898	-.11515141	-1.9939394	13	9	12	11	9	29
1	3585	1	3	18	2	4	4	4	4	1	1	2	1	-999	-999	-999	-999	-999	-999	-999	-999	-999	-999	-999	-999	-999	-999	-999	-999	-999	-999	-999	-999	-999	-999	-999	-999	-999	-999	-999	-999	-999	-999	-999	-999	-999	-999	-999	-999
1	1279	1	2	18	2	4	4	4	4	1	1	1	1	.9069767	-.30426359	.83914733	-.81553388	.036821604	-.67635655	.093203783	.54263568	1.385659	.3235867	1.7242718	-.37426901	-.93217063	1.1766989	-.72514629	.5546875	-.13035011	1.079922	1.8660195	-1.1879845	.9624505	-2.6170635	-.24950123	-2.1829028	-.87649393	-1.5848303	-.13184595	-2.5010102	-.11515141	.0060606003	16	15	16	15	14	30
1	6216	2	7	35	2	2	2	2	2	1	2	2	6	-1.0930233	.69573641	.83914733	-.81553388	-1.9631784	.32364345	.093203783	1.5426357	1.385659	.3235867	.72427177	.62573099	1.0678294	1.1766989	.27485371	-1.4453125	.86964989	1.079922	-1.1339805	.81201553	-.037549496	-.61706352	-.24950123	-.18290281	.12350607	-.58483028	-.13184595	-.50101018	-.11515141	-.9939394	12	18	19	12	15	36
1	3493	1	3	18	2	4	4	4	4	1	2	2	1	.9069767	.69573641	-1.1608527	.18446612	1.0368216	1.3236434	1.0932038	-1.4573643	-.61434102	.3235867	.72427177	1.625731	-.93217063	-1.8233011	.27485371	1.5546875	-.13035011	-.92007804	-1.1339805	-3.1879845	-.037549496	1.3829365	-.24950123	-.18290281	1.1235061	1.4151697	-.13184595	.49898982	.88484859	.0060606003	18	19	10	8	14	44
1	4311	1	3	18	2	4	4	4	4	2	2	2	1	-.0930233	.69573641	-1.1608527	.18446612	.036821604	.32364345	1.0932038	-1.4573643	1.385659	1.3235867	.72427177	.62573099	.06782937	-.82330108	.27485371	.5546875	.86964989	.079921961	-.13398051	-.18798447	-.037549496	-999	-.24950123	-.18290281	1.1235061	.41516972	.86815405	.49898982	.88484859	1.0060606	15	19	12	12	17	44.444443
1	3495	1	3	19	2	4	4	4	4	1	2	2	1	1.9069767	.69573641	.83914733	-1.8155339	1.0368216	1.3236434	-1.9067962	-.45736432	-.61434102	-1.6764133	-.27572823	.62573099	-2.9321706	-1.8233011	.27485371	-1.4453125	-2.1303501	-.92007804	-.13398051	-1.1879845	-.037549496	-.61706352	-.24950123	-1.1829028	-.87649393	-.58483028	-.13184595	-.50101018	-1.1151514	.0060606003	15	13	11	7	14	34
1	2130	1	3	21	1	4	4	4	4	1	1	2	1	.9069767	-1.3042636	-.16085267	-1.8155339	1.0368216	-1.6763566	.093203783	-1.4573643	-.61434102	-.6764133	.72427177	-2.374269	1.0678294	-1.8233011	1.2748537	1.5546875	-.13035011	1.079922	-1.1339805	-.18798447	-999	-999	-999	-999	-999	-999	-999	-999	-999	-999	15	12	15	6	17	-999
1	1219	1	2	20	2	4	4	4	4	2	2	2	1	-1.0930233	-1.3042636	-1.1608527	-1.8155339	-1.9631784	-1.6763566	1.0932038	-1.4573643	1.385659	-.6764133	-1.2757282	1.625731	-1.9321706	1.1766989	-1.7251463	.5546875	.86964989	.079921961	1.8660195	.81201553	.9624505	1.3829365	.75049877	.81709719	1.1235061	1.4151697	-.13184595	-999	.88484859	1.0060606	10	18	10	14	12	48.888889
1	1286	1	2	18	2	1	1	1	1	1	1	1	1	-.0930233	.69573641	-.16085267	1.1844661	-.9631784	-.67635655	.093203783	.54263568	.38565898	-.6764133	.72427177	-.37426901	1.0678294	.17669892	-.72514629	-1.4453125	-.13035011	1.079922	-.13398051	-1.1879845	-.037549496	.38293648	-.24950123	-1.1829028	1.1235061	1.4151697	.86815405	1.4989898	.88484859	1.0060606	12	16	17	13	12	45
1	2120	1	3	26	2	2	2	2	2	1	1	1	5	-.0930233	-1.3042636	-.16085267	.18446612	-.9631784	-.67635655	-.90679622	1.5426357	.38565898	-.6764133	-.27572823	-.37426901	-.93217063	.17669892	-.72514629	-.4453125	-1.1303501	-.92007804	-.13398051	-1.1879845	-1.0375495	-.61706352	-1.2495012	-1.1829028	-.87649393	-.58483028	-1.131846	-.50101018	-1.1151514	-.9939394	12	12	14	12	12	30
1	1835	1	2	31	2	1	1	1	1	1	2	2	5	-.0930233	-1.3042636	-.16085267	1.1844661	-1.9631784	-1.6763566	-1.9067962	1.5426357	1.385659	-.6764133	-.27572823	-.37426901	1.0678294	.17669892	-.72514629	-1.4453125	.86964989	1.079922	-1.1339805	-.18798447	-2.0375495	-.61706352	-.24950123	-.18290281	-1.8764939	-.58483028	-1.131846	.49898982	-1.1151514	-1.9939394	10	13	18	13	12	30
1	6	1	1	18	1	3	3	3	3	1	2	2	1	-2.0930233	.69573641	.83914733	1.1844661	.036821604	-2.6763566	.093203783	-1.4573643	.38565898	.3235867	-2.2757282	1.625731	1.0678294	2.1766989	.27485371	-2.4453125	-.13035011	-1.920078	-1.1339805	-2.1879845	-.037549496	-1.6170635	-.24950123	.81709719	-.87649393	-1.5848303	-.13184595	-2.5010102	-.11515141	.0060606003	4	18	13	14	14	33
1	3461	1	3	19	1	4	4	4	3	1	2	2	1	-.0930233	-.30426359	-1.1608527	-1.8155339	1.0368216	.32364345	.093203783	-.45736432	-1.614341	1.3235867	1.7242718	-.37426901	-.93217063	-1.8233011	1.2748537	.5546875	-1.1303501	-1.920078	-2.1339805	.81201553	.9624505	.38293648	.75049877	.81709719	.12350607	.41516972	.86815405	1.4989898	.88484859	1.0060606	16	14	10	4	20	47
1	6576	2	7	21	2	4	4	4	4	1	2	2	1	-999	-999	-999	-999	-999	-999	-999	-999	-999	-999	-999	-999	-999	-999	-999	-999	-999	-999	-999	-999	-.037549496	1.3829365	.75049877	.81709719	1.1235061	.41516972	-.13184595	1.4989898	.88484859	1.0060606	-999	-999	-999	-999	-999	47
1	3378	1	3	18	1	2	4	2	4	2	1	1	1	.9069767	-.30426359	-1.1608527	.18446612	.036821604	.32364345	-1.9067962	-1.4573643	.38565898	.3235867	.72427177	.62573099	.06782937	-.82330108	.27485371	.5546875	.86964989	-.92007804	-.13398051	-.18798447	-.037549496	-.61706352	-.24950123	-.18290281	.12350607	-.58483028	-.13184595	-1.5010102	-.11515141	.0060606003	16	15	11	11	16	36
1	637	1	2	18	2	4	4	4	4	1	2	2	1	-.0930233	-.30426359	-2.1608527	1.1844661	-1.9631784	.32364345	1.0932038	-2.4573643	-.61434102	-.6764133	-1.2757282	-1.374269	-.93217063	-.82330108	-1.7251463	.5546875	-.13035011	-1.920078	-.13398051	-2.1879845	.9624505	-.61706352	.75049877	-.18290281	.12350607	-.58483028	-.13184595	.49898982	.88484859	.0060606003	13	15	7	11	9	41
1	1172	1	2	21	2	4	4	4	4	1	2	2	1	-.0930233	-1.3042636	-1.1608527	1.1844661	1.0368216	-1.6763566	-.90679622	-.45736432	-.61434102	1.3235867	-.27572823	-1.374269	.06782937	1.1766989	1.2748537	.5546875	-1.1303501	-1.920078	.86601949	.81201553	-.037549496	.38293648	-.24950123	-.18290281	.12350607	-.58483028	-.13184595	-.50101018	-.11515141	.0060606003	12	11	11	14	20	38
1	189	1	1	25	1	4	4	4	4	2	2	2	5	.9069767	-.30426359	.83914733	-.81553388	.036821604	.32364345	-1.9067962	-1.4573643	-.61434102	-1.6764133	.72427177	.62573099	.06782937	1.1766989	-1.7251463	.5546875	-.13035011	1.079922	1.8660195	.81201553	-1.0375495	-.61706352	-1.2495012	-1.1829028	-1.8764939	-.58483028	-.13184595	-.50101018	-1.1151514	.0060606003	16	14	15	13	13	31
1	1174	1	2	18	2	4	4	4	4	2	2	2	1	-.0930233	-.30426359	-.16085267	-.81553388	.036821604	-.67635655	.093203783	.54263568	-.61434102	1.3235867	-.27572823	-.37426901	-.93217063	-.82330108	.27485371	-.4453125	-.13035011	-.92007804	-.13398051	-2.1879845	.9624505	-999	-999	-999	-999	-999	-999	-999	-999	-999	12	15	13	9	15	-999
1	13	1	1	24	2	4	4	4	4	1	2	2	1	.9069767	-.30426359	-.16085267	.18446612	-1.9631784	.32364345	.093203783	-1.4573643	-.61434102	-.6764133	.72427177	-.37426901	.06782937	-1.8233011	.27485371	-1.4453125	-.13035011	.079921961	-1.1339805	-1.1879845	-.037549496	-.61706352	-.24950123	-.18290281	1.1235061	.41516972	.86815405	.49898982	-.11515141	.0060606003	14	15	13	8	12	41
1	2117	1	3	21	2	4	4	4	4	1	1	2	1	-.0930233	-.30426359	-.16085267	-.81553388	-.9631784	.32364345	.093203783	.54263568	-.61434102	1.3235867	.72427177	.62573099	.06782937	-.82330108	.27485371	-.4453125	-.13035011	1.079922	-1.1339805	-.18798447	-1.0375495	.38293648	-.24950123	-.18290281	.12350607	.41516972	-.13184595	1.4989898	.88484859	1.0060606	14	16	16	8	16	42
1	28	1	1	20	2	3	3	3	3	1	2	2	1	-.0930233	.69573641	.83914733	.18446612	-.9631784	-2.6763566	.093203783	-.45736432	.38565898	-.6764133	-.27572823	1.625731	1.0678294	2.1766989	.27485371	-2.4453125	.86964989	-.92007804	.86601949	-.18798447	-1.0375495	-2.6170635	.75049877	.81709719	.12350607	.41516972	.86815405	-.50101018	-.11515141	-.9939394	8	19	15	15	14	37
1	3376	1	3	18	2	4	4	4	4	1	2	2	1	.9069767	.69573641	-1.1608527	-1.8155339	1.0368216	-.67635655	-2.9067962	1.5426357	2.385659	1.3235867	-.27572823	-2.374269	1.0678294	2.1766989	1.2748537	-.4453125	-2.1303501	1.079922	1.8660195	.81201553	-1.0375495	-2.6170635	.75049877	.81709719	-2.8764939	-2.5848303	-3.131846	-2.5010102	-3.1151514	-1.9939394	13	9	17	16	20	21
1	6224	2	7	29	2	4	4	4	4	2	2	2	5	.9069767	.69573641	1.8391473	.18446612	.036821604	.32364345	1.0932038	1.5426357	-.61434102	1.3235867	.72427177	1.625731	1.0678294	-.82330108	.27485371	1.5546875	.86964989	1.079922	-1.1339805	.81201553	-.037549496	.38293648	.75049877	.81709719	1.1235061	-.58483028	.86815405	.49898982	-.11515141	.0060606003	17	20	20	9	18	43
1	17	1	1	18	2	2	2	2	2	1	2	1	3	.9069767	.69573641	-.16085267	1.1844661	.036821604	-.67635655	1.0932038	.54263568	-1.614341	-1.6764133	-1.2757282	.62573099	-2.9321706	2.1766989	.27485371	-2.4453125	.86964989	.079921961	.86601949	-.18798447	-.037549496	-.61706352	-.24950123	-.18290281	.12350607	1.4151697	-.13184595	1.4989898	.88484859	.0060606003	10	19	12	14	14	42
1	1427	1	2	26	2	4	4	4	4	1	2	2	5	-.0930233	-.30426359	.83914733	-1.8155339	.036821604	.32364345	-1.9067962	.54263568	1.385659	-1.6764133	-.27572823	-.37426901	1.0678294	-1.8233011	-.72514629	.5546875	-.13035011	.079921961	-1.1339805	-.18798447	-2.0375495	.38293648	-.24950123	-.18290281	-.87649393	-.58483028	-.13184595	-1.5010102	-999	-.9939394	14	13	17	8	13	32.222221
1	103	1	1	22	2	4	4	4	4	1	2	2	5	-.0930233	.69573641	1.8391473	-1.8155339	1.0368216	.32364345	-.90679622	1.5426357	.38565898	1.3235867	.72427177	-1.374269	1.0678294	.17669892	-.72514629	-.4453125	.86964989	1.079922	-2.1339805	.81201553	.9624505	1.3829365	.75049877	.81709719	1.1235061	1.4151697	.86815405	1.4989898	.88484859	1.0060606	14	15	20	8	18	50
1	1266	1	2	18	2	4	4	4	4	1	2	2	1	-999	-999	-999	-999	-999	-999	-999	-999	-999	-999	-999	-999	-999	-999	-999	-999	-999	-999	-999	-999	.9624505	1.3829365	-.24950123	-.18290281	.12350607	1.4151697	.86815405	1.4989898	.88484859	.0060606003	-999	-999	-999	-999	-999	46
1	3519	1	3	21	2	4	4	4	2	1	2	1	1	-.0930233	.69573641	.83914733	.18446612	.036821604	.32364345	.093203783	1.5426357	-1.614341	1.3235867	1.7242718	.62573099	1.0678294	.17669892	1.2748537	.5546875	-1.1303501	1.079922	-1.1339805	.81201553	-.037549496	-.61706352	-.24950123	-.18290281	.12350607	.41516972	-.13184595	-1.5010102	.88484859	.0060606003	16	16	19	9	19	38
1	6245	2	7	19	2	4	4	4	4	2	2	2	1	-999	-999	-999	-999	-999	-999	-999	-999	-999	-999	-999	-999	-999	-999	-999	-999	-999	-999	-999	-999	-.037549496	-1.6170635	-.24950123	-.18290281	.12350607	.41516972	-.13184595	-1.5010102	-.11515141	-1.9939394	-999	-999	-999	-999	-999	34
1	448	1	2	18	2	2	2	2	2	2	2	2	1	1.9069767	-1.3042636	1.8391473	-.81553388	1.0368216	1.3236434	-.90679622	-.45736432	1.385659	-2.6764133	1.7242718	-.37426901	1.0678294	1.1766989	-.72514629	.5546875	-1.1303501	.079921961	-1.1339805	.81201553	.9624505	.38293648	.75049877	.81709719	.12350607	-.58483028	.86815405	.49898982	.88484859	1.0060606	19	12	17	12	14	45
1	39	1	1	19	2	2	2	2	2	1	1	1	2	1.9069767	-.30426359	-1.1608527	-1.8155339	1.0368216	1.3236434	1.0932038	-2.4573643	-1.614341	-.6764133	1.7242718	-.37426901	-1.9321706	-1.8233011	-.72514629	1.5546875	.86964989	-2.920078	-2.1339805	.81201553	.9624505	1.3829365	.75049877	.81709719	1.1235061	1.4151697	.86815405	1.4989898	.88484859	1.0060606	20	17	6	4	16	50
1	6596	2	7	21	2	1	1	1	1	1	2	2	1	.9069767	.69573641	-2.1608527	1.1844661	1.0368216	1.3236434	1.0932038	-1.4573643	1.385659	.3235867	.72427177	-1.374269	.06782937	2.1766989	1.2748537	-.4453125	-1.1303501	-2.920078	1.8660195	.81201553	-.037549496	-.61706352	-1.2495012	-1.1829028	-.87649393	-1.5848303	-1.131846	-.50101018	-2.1151514	-.9939394	16	15	8	18	19	29
1	2170	1	3	18	1	4	4	4	4	2	2	2	1	-.0930233	-2.3042636	-2.1608527	1.1844661	1.0368216	1.3236434	-1.9067962	.54263568	-.61434102	1.3235867	.72427177	-2.374269	-1.9321706	1.1766989	1.2748537	.5546875	-2.1303501	-1.920078	-.13398051	-.18798447	-.037549496	.38293648	-.24950123	.81709719	.12350607	.41516972	.86815405	.49898982	.88484859	.0060606003	16	7	9	13	19	43
1	1190	1	2	18	2	4	4	4	4	1	2	2	1	.9069767	.69573641	1.8391473	2.1844661	1.0368216	1.3236434	1.0932038	1.5426357	1.385659	-1.6764133	-1.2757282	1.625731	1.0678294	2.1766989	.27485371	-1.4453125	.86964989	1.079922	1.8660195	.81201553	-1.0375495	1.3829365	.75049877	.81709719	-.87649393	.41516972	-.13184595	-.50101018	.88484859	1.0060606	13	20	20	19	16	42
1	810	1	2	20	2	4	4	4	4	2	2	2	1	.9069767	.69573641	1.8391473	1.1844661	1.0368216	1.3236434	1.0932038	1.5426357	2.385659	-.6764133	1.7242718	.62573099	1.0678294	2.1766989	-.72514629	1.5546875	.86964989	1.079922	.86601949	.81201553	-1.0375495	-1.6170635	.75049877	.81709719	1.1235061	-1.5848303	.86815405	-2.5010102	.88484859	.0060606003	19	19	20	18	16	37
1	6516	2	7	18	2	4	4	4	4	1	2	2	1	.9069767	.69573641	-.16085267	-.81553388	-.9631784	1.3236434	1.0932038	.54263568	.38565898	1.3235867	1.7242718	-.37426901	1.0678294	1.1766989	.27485371	1.5546875	.86964989	-.92007804	-.13398051	-.18798447	.9624505	.38293648	-.24950123	-.18290281	.12350607	.41516972	-1.131846	-1.5010102	-.11515141	-.9939394	19	18	15	12	16	37
1	277	1	1	20	2	3	3	3	3	1	2	2	1	-2.0930233	.69573641	.83914733	-.81553388	.036821604	-1.6763566	1.0932038	-1.4573643	1.385659	.3235867	-2.2757282	1.625731	.06782937	1.1766989	.27485371	-2.4453125	.86964989	.079921961	-1.1339805	-.18798447	-.037549496	.38293648	.75049877	.81709719	1.1235061	.41516972	.86815405	-1.5010102	.88484859	.0060606003	5	20	14	12	16	43
1	87	1	1	22	1	4	4	4	2	1	2	2	1	1.9069767	.69573641	-2.1608527	-1.8155339	1.0368216	1.3236434	-2.9067962	-2.4573643	-1.614341	-2.6764133	1.7242718	1.625731	-2.9321706	-1.8233011	1.2748537	1.5546875	.86964989	1.079922	-2.1339805	.81201553	-3.0375495	-2.6170635	-3.2495012	-3.1829028	-2.8764939	-2.5848303	-3.131846	-2.5010102	-3.1151514	-2.9939394	20	16	8	4	16	10
1	212	1	1	21	2	2	2	2	2	1	1	1	1	-.0930233	.69573641	.83914733	2.1844661	1.0368216	-2.6763566	1.0932038	-.45736432	-.61434102	1.3235867	.72427177	1.625731	-.93217063	1.1766989	.27485371	-2.4453125	.86964989	-.92007804	1.8660195	-.18798447	-.037549496	-1.6170635	.75049877	-.18290281	-.87649393	-1.5848303	-.13184595	-2.5010102	-1.1151514	-1.9939394	9	20	13	16	18	30
1	6257	2	7	20	2	4	4	4	4	2	2	2	1	-.0930233	.69573641	.83914733	-.81553388	.036821604	-.67635655	-1.9067962	.54263568	-.61434102	.3235867	-.27572823	1.625731	.06782937	-.82330108	.27485371	-.4453125	.86964989	.079921961	-1.1339805	-.18798447	.9624505	.38293648	.75049877	-.18290281	1.1235061	.41516972	.86815405	1.4989898	.88484859	.0060606003	12	17	16	8	16	46
1	705	1	2	24	2	4	4	4	4	1	2	1	5	.9069767	.69573641	1.8391473	.18446612	.036821604	.32364345	1.0932038	-.45736432	-.61434102	.3235867	.72427177	-.37426901	1.0678294	1.1766989	.27485371	.5546875	-1.1303501	1.079922	.86601949	-.18798447	-.037549496	1.3829365	.75049877	-.18290281	1.1235061	.41516972	-.13184595	1.4989898	.88484859	.0060606003	16	16	18	13	16	45
1	1198	1	2	18	1	4	4	4	4	2	2	2	1	-2.0930233	-1.3042636	-.16085267	1.1844661	-1.9631784	-1.6763566	.093203783	-.45736432	.38565898	-.6764133	-.27572823	-1.374269	.06782937	.17669892	-.72514629	-.4453125	-1.1303501	-.92007804	-1.1339805	-2.1879845	-.037549496	-.61706352	-2.2495012	-1.1829028	-.87649393	-.58483028	-1.131846	-.50101018	-1.1151514	-.9939394	9	12	13	12	10	30
1	462	1	2	19	2	4	4	4	4	1	2	2	1	.9069767	.69573641	.83914733	1.1844661	-.9631784	-1.6763566	.093203783	.54263568	-.61434102	.3235867	-2.2757282	-1.374269	.06782937	-.82330108	.27485371	-1.4453125	-.13035011	1.079922	1.8660195	.81201553	-.037549496	1.3829365	-.24950123	-.18290281	.12350607	.41516972	.86815405	-.50101018	.88484859	.0060606003	9	15	17	13	16	42
1	6262	2	7	20	-999	4	4	4	4	1	2	2	1	-1.0930233	.69573641	.83914733	1.1844661	-.9631784	-.67635655	.093203783	1.5426357	-1.614341	-.6764133	-1.2757282	-.37426901	.06782937	-.82330108	-.72514629	-.4453125	-.13035011	.079921961	-.13398051	-1.1879845	-.037549496	.38293648	-.24950123	-.18290281	.12350607	-.58483028	-.13184595	.49898982	-.11515141	.0060606003	10	16	17	10	12	39
1	1202	1	2	18	2	4	4	4	4	1	2	2	1	.9069767	.69573641	1.8391473	-.81553388	.036821604	.32364345	1.0932038	1.5426357	.38565898	.3235867	1.7242718	-.37426901	-2.9321706	.17669892	.27485371	-.4453125	.86964989	1.079922	-2.1339805	-.18798447	-.037549496	.38293648	-.24950123	-.18290281	.12350607	.41516972	-.13184595	-1.5010102	-.11515141	.0060606003	16	18	16	9	16	38
1	1284	1	2	18	1	4	4	4	4	-999	2	2	1	.9069767	-.30426359	-1.1608527	-.81553388	-.9631784	-1.6763566	.093203783	-1.4573643	-.61434102	-.6764133	-.27572823	.62573099	.06782937	1.1766989	-.72514629	.5546875	-1.1303501	-.92007804	-1.1339805	-2.1879845	-1.0375495	-.61706352	-.24950123	-.18290281	-.87649393	-1.5848303	-.13184595	-2.5010102	-1.1151514	-.9939394	13	15	11	10	11	30
1	15	1	1	21	2	4	4	4	4	2	2	2	1	-999	-999	-999	-999	-999	-999	-999	-999	-999	-999	-999	-999	-999	-999	-999	-999	-999	-999	-999	-999	-999	-999	-999	-999	-999	-999	-999	-999	-999	-999	-999	-999	-999	-999	-999	-999
1	6266	2	7	19	2	4	4	4	2	1	1	1	1	1.9069767	.69573641	1.8391473	-.81553388	-.9631784	1.3236434	1.0932038	.54263568	2.385659	-.6764133	1.7242718	1.625731	.06782937	-1.8233011	.27485371	-.4453125	.86964989	1.079922	.86601949	-1.1879845	.9624505	.38293648	.75049877	-.18290281	-1.8764939	.41516972	-.13184595	-1.5010102	.88484859	1.0060606	18	20	18	12	13	40
1	1193	1	2	18	2	4	4	4	4	1	1	2	5	-999	-999	-999	-999	-999	-999	-999	-999	-999	-999	-999	-999	-999	-999	-999	-999	-999	-999	-999	-999	-1.0375495	-.61706352	-1.2495012	-1.1829028	-1.8764939	-1.5848303	-.13184595	-.50101018	-1.1151514	-.9939394	-999	-999	-999	-999	-999	29
1	2188	1	3	19	2	4	4	4	4	2	2	2	1	.9069767	.69573641	-.16085267	1.1844661	1.0368216	1.3236434	.093203783	.54263568	.38565898	-.6764133	1.7242718	.62573099	1.0678294	.17669892	.27485371	1.5546875	.86964989	1.079922	-.13398051	.81201553	-999	-999	-999	-999	-999	-999	-999	-999	-999	-999	19	18	17	13	17	-999
1	2516	1	3	19	1	2	2	2	2	1	1	1	5	1.9069767	.69573641	-2.1608527	-1.8155339	.036821604	1.3236434	.093203783	-2.4573643	-1.614341	.3235867	-.27572823	-2.374269	-.93217063	.17669892	-.72514629	.5546875	-.13035011	-2.920078	-.13398051	.81201553	-.037549496	.38293648	-.24950123	-.18290281	1.1235061	-.58483028	-1.131846	1.4989898	.88484859	1.0060606	17	14	6	8	16	42
1	1209	1	2	18	2	4	4	4	4	1	2	2	3	.9069767	.69573641	-.16085267	.18446612	.036821604	.32364345	.093203783	-1.4573643	.38565898	.3235867	.72427177	-.37426901	.06782937	-.82330108	-.72514629	-.4453125	-.13035011	.079921961	-.13398051	-.18798447	.9624505	.38293648	-.24950123	-.18290281	.12350607	.41516972	-.13184595	.49898982	-.11515141	-.9939394	15	16	13	11	15	40
1	1167	1	2	22	2	2	2	2	2	2	2	2	1	-999	-999	-999	-999	-999	-999	-999	-999	-999	-999	-999	-999	-999	-999	-999	-999	-999	-999	-999	-999	-999	-999	-999	-999	-999	-999	-999	-999	-999	-999	-999	-999	-999	-999	-999	-999
1	1456	1	2	24	2	4	4	4	2	1	2	1	1	.9069767	-1.3042636	.83914733	-1.8155339	1.0368216	1.3236434	.093203783	1.5426357	-.61434102	1.3235867	.72427177	-1.374269	1.0678294	-.82330108	1.2748537	1.5546875	.86964989	1.079922	-1.1339805	.81201553	.9624505	1.3829365	.75049877	.81709719	1.1235061	1.4151697	.86815405	1.4989898	.88484859	1.0060606	18	14	19	7	20	50
1	2193	1	3	20	2	4	4	4	4	1	2	2	1	1.9069767	.69573641	-.16085267	2.1844661	.036821604	-.67635655	1.0932038	-.45736432	-.61434102	-.6764133	1.7242718	-.37426901	.06782937	2.1766989	.27485371	1.5546875	.86964989	1.079922	-.13398051	-.18798447	.9624505	1.3829365	.75049877	-1.1829028	1.1235061	-.58483028	.86815405	1.4989898	.88484859	1.0060606	18	18	15	15	15	46
1	1458	1	2	20	1	4	4	4	4	2	2	2	1	.9069767	.69573641	.83914733	-1.8155339	1.0368216	1.3236434	-.90679622	-1.4573643	-.61434102	.3235867	1.7242718	.62573099	1.0678294	.17669892	1.2748537	1.5546875	.86964989	1.079922	-2.1339805	.81201553	.9624505	1.3829365	.75049877	.81709719	1.1235061	1.4151697	.86815405	1.4989898	.88484859	1.0060606	19	17	16	7	19	50
1	721	1	2	19	1	4	4	4	4	1	2	2	1	-.0930233	-2.3042636	-.16085267	1.1844661	.036821604	-.67635655	-1.9067962	.54263568	.38565898	-.6764133	-1.2757282	-1.374269	.06782937	1.1766989	.27485371	-.4453125	-.13035011	-.92007804	-.13398051	.81201553	-.037549496	-.61706352	-.24950123	-1.1829028	-1.8764939	-.58483028	-.13184595	-.50101018	-2.1151514	-.9939394	11	10	14	14	16	31
1	6280	2	7	20	2	1	1	1	1	1	2	2	1	-.0930233	-.30426359	-.16085267	1.1844661	1.0368216	.32364345	.093203783	.54263568	-1.614341	-.6764133	-.27572823	-.37426901	.06782937	-1.8233011	-.72514629	-.4453125	-.13035011	-.92007804	-.13398051	.81201553	-999	-999	-999	-999	-999	-999	-999	-999	-999	-999	13	15	14	9	16	-999
1	6233	2	7	19	2	4	4	4	4	1	2	2	1	-.0930233	.69573641	1.8391473	2.1844661	1.0368216	-2.6763566	1.0932038	-.45736432	.38565898	1.3235867	.72427177	-1.374269	-.93217063	-.82330108	1.2748537	-999	-1.1303501	-.92007804	-.13398051	.81201553	.9624505	1.3829365	.75049877	.81709719	1.1235061	1.4151697	.86815405	1.4989898	.88484859	1.0060606	10.666667	15	14	13	20	50
1	1217	1	2	19	2	2	2	2	2	1	1	1	2	.9069767	.69573641	-2.1608527	1.1844661	1.0368216	-2.6763566	1.0932038	-.45736432	-1.614341	1.3235867	-1.2757282	.62573099	-.93217063	-1.8233011	1.2748537	-2.4453125	.86964989	1.079922	-.13398051	.81201553	-.037549496	.38293648	-1.2495012	-1.1829028	-1.8764939	-.58483028	-1.131846	-.50101018	-2.1151514	.0060606003	8	19	12	9	20	31
1	3303	1	3	18	1	4	4	4	4	1	2	1	1	-1.0930233	-.30426359	.83914733	1.1844661	1.0368216	.32364345	.093203783	-.45736432	-.61434102	-1.6764133	.72427177	-1.374269	.06782937	-.82330108	.27485371	.5546875	-.13035011	.079921961	-1.1339805	-.18798447	-.037549496	.38293648	-.24950123	-1.1829028	.12350607	.41516972	-.13184595	-.50101018	-999	.0060606003	14	14	15	10	15	37.777779
1	6268	2	7	31	2	4	4	4	4	2	2	2	1	-2.0930233	.69573641	1.8391473	1.1844661	-2.9631784	-2.6763566	1.0932038	1.5426357	2.385659	-2.6764133	-2.2757282	-2.374269	1.0678294	1.1766989	-2.7251463	-2.4453125	.86964989	1.079922	.86601949	-3.1879845	.9624505	-2.6170635	.75049877	.81709719	1.1235061	-2.5848303	.86815405	-2.5010102	.88484859	1.0060606	4	16	20	17	4	38
1	3553	1	3	21	2	2	2	2	2	1	1	1	1	.9069767	-2.3042636	-2.1608527	-.81553388	1.0368216	1.3236434	1.0932038	-1.4573643	1.385659	1.3235867	1.7242718	-2.374269	.06782937	1.1766989	1.2748537	1.5546875	.86964989	1.079922	.86601949	.81201553	.9624505	.38293648	.75049877	.81709719	1.1235061	1.4151697	.86815405	1.4989898	.88484859	1.0060606	19	13	12	14	20	49
1	565	1	2	21	2	1	4	1	1	2	2	2	5	-.0930233	-1.3042636	.83914733	1.1844661	.036821604	1.3236434	1.0932038	1.5426357	.38565898	.3235867	.72427177	.62573099	-.93217063	-.82330108	.27485371	1.5546875	.86964989	1.079922	.86601949	.81201553	-1.0375495	-.61706352	.75049877	.81709719	1.1235061	1.4151697	-2.131846	.49898982	.88484859	.0060606003	17	17	17	13	17	41
1	1221	1	2	18	2	4	4	4	4	1	2	2	1	-999	-999	-999	-999	-999	-999	-999	-999	-999	-999	-999	-999	-999	-999	-999	-999	-999	-999	-999	-999	-1.0375495	.38293648	-2.2495012	-2.1829028	-1.8764939	-1.5848303	-2.131846	-1.5010102	-1.1151514	-1.9939394	-999	-999	-999	-999	-999	24
1	3556	1	3	18	2	4	4	4	4	1	2	2	2	-2.0930233	-.30426359	-.16085267	1.1844661	-2.9631784	.32364345	-.90679622	-.45736432	.38565898	-.6764133	-1.2757282	-.37426901	.06782937	1.1766989	-.72514629	-.4453125	-1.1303501	.079921961	-.13398051	-2.1879845	-1.0375495	-.61706352	-.24950123	-1.1829028	.12350607	-.58483028	-.13184595	-.50101018	-.11515141	-.9939394	10	13	14	14	9	34
1	4293	1	3	18	1	4	4	4	4	1	2	2	5	.9069767	-.30426359	-1.1608527	.18446612	1.0368216	1.3236434	-.90679622	-1.4573643	-.61434102	-.6764133	-.27572823	-.37426901	-.93217063	.17669892	-.72514629	-.4453125	-1.1303501	-.92007804	-.13398051	.81201553	-.037549496	-1.6170635	-999	-.18290281	-1.8764939	-.58483028	-.13184595	-.50101018	-1.1151514	.0060606003	15	13	10	11	16	32.222221
1	2860	1	3	21	2	4	4	4	4	1	2	2	1	.9069767	-.30426359	1.8391473	-.81553388	-2.9631784	.32364345	-.90679622	-.45736432	.38565898	-.6764133	-.27572823	1.625731	1.0678294	2.1766989	-2.7251463	-2.4453125	-1.1303501	-.92007804	-.13398051	-.18798447	-1.0375495	-999	-999	-999	-999	-999	-999	-999	-999	-999	12	15	16	13	9	-999
1	1226	1	2	20	1	4	4	4	4	1	1	2	1	-.0930233	.69573641	.83914733	-1.8155339	1.0368216	1.3236434	1.0932038	.54263568	1.385659	-.6764133	-1.2757282	-.37426901	-2.9321706	2.1766989	1.2748537	.5546875	-.13035011	-.92007804	1.8660195	.81201553	.9624505	-2.6170635	-.24950123	.81709719	-1.8764939	-2.5848303	.86815405	-2.5010102	-2.1151514	-.9939394	14	17	12	15	18	29
1	1840	1	2	21	2	4	-999	4	4	2	2	2	2	-999	-999	-999	-999	-999	-999	-999	-999	-999	-999	-999	-999	-999	-999	-999	-999	-999	-999	-999	-999	.9624505	1.3829365	.75049877	.81709719	1.1235061	1.4151697	.86815405	1.4989898	.88484859	1.0060606	-999	-999	-999	-999	-999	50
1	6247	2	7	19	1	4	4	4	4	1	2	2	5	-.0930233	-.30426359	-1.1608527	-1.8155339	1.0368216	-.67635655	-.90679622	1.5426357	-1.614341	1.3235867	-.27572823	.62573099	1.0678294	-1.8233011	1.2748537	.5546875	-1.1303501	-.92007804	-2.1339805	.81201553	.9624505	1.3829365	.75049877	.81709719	1.1235061	1.4151697	.86815405	1.4989898	.88484859	.0060606003	13	14	15	4	20	49
1	1188	1	2	18	2	2	2	2	2	1	1	1	2	.9069767	-.30426359	1.8391473	-.81553388	-1.9631784	.32364345	.093203783	1.5426357	-.61434102	-.6764133	-1.2757282	.62573099	1.0678294	1.1766989	-1.7251463	-.4453125	-.13035011	1.079922	.86601949	-1.1879845	-999	-999	-999	-999	-999	-999	-999	-999	-999	-999	13	16	20	12	10	-999
1	6295	2	7	21	2	4	4	4	4	1	2	2	1	-1.0930233	-.30426359	-2.1608527	2.1844661	-.9631784	.32364345	.093203783	.54263568	-.61434102	.3235867	1.7242718	-.37426901	-.93217063	.17669892	.27485371	.5546875	.86964989	.079921961	.86601949	.81201553	.9624505	1.3829365	-.24950123	-.18290281	.12350607	1.4151697	-.13184595	.49898982	.88484859	.0060606003	15	16	12	14	16	44
1	3564	1	3	18	2	4	4	4	4	1	1	1	1	-.0930233	-.30426359	-1.1608527	-.81553388	-1.9631784	1.3236434	.093203783	.54263568	.38565898	.3235867	-1.2757282	-1.374269	1.0678294	-.82330108	.27485371	-.4453125	-.13035011	.079921961	.86601949	-.18798447	-1.0375495	-.61706352	-.24950123	-.18290281	.12350607	.41516972	-.13184595	.49898982	.88484859	.0060606003	13	14	15	11	14	39
1	3552	1	3	21	1	4	4	4	4	1	1	1	5	-.0930233	-1.3042636	.83914733	.18446612	.036821604	1.3236434	1.0932038	-1.4573643	2.385659	-.6764133	.72427177	-2.374269	1.0678294	-1.8233011	.27485371	-.4453125	-1.1303501	1.079922	1.8660195	.81201553	-.037549496	-1.6170635	-1.2495012	-1.1829028	-1.8764939	-.58483028	-1.131846	-1.5010102	-1.1151514	.0060606003	15	12	16	14	16	29
1	3	1	1	18	1	2	2	2	2	1	1	1	2	-999	-999	-999	-999	-999	-999	-999	-999	-999	-999	-999	-999	-999	-999	-999	-999	-999	-999	-999	-999	.9624505	-.61706352	-.24950123	.81709719	1.1235061	-.58483028	-.13184595	1.4989898	.88484859	1.0060606	-999	-999	-999	-999	-999	44
1	3487	1	3	22	2	4	4	4	4	1	2	2	1	-1.0930233	-.30426359	-.16085267	1.1844661	.036821604	.32364345	.093203783	-.45736432	-.61434102	.3235867	-.27572823	-1.374269	.06782937	-.82330108	.27485371	.5546875	-.13035011	.079921961	-1.1339805	-2.1879845	-.037549496	.38293648	-.24950123	-.18290281	.12350607	-.58483028	-.13184595	.49898982	-.11515141	.0060606003	13	14	14	10	14	39
1	3568	1	3	18	2	2	2	2	2	1	1	1	3	1.9069767	-.30426359	-.16085267	.18446612	.036821604	.32364345	-1.9067962	1.5426357	.38565898	1.3235867	1.7242718	.62573099	.06782937	-.82330108	.27485371	.5546875	-.13035011	-.92007804	-1.1339805	-.18798447	.9624505	1.3829365	-.24950123	-.18290281	1.1235061	1.4151697	.86815405	1.4989898	.88484859	1.0060606	18	14	15	10	17	48
1	1237	1	2	26	2	4	4	4	4	2	2	2	1	.9069767	-.30426359	-.16085267	-1.8155339	1.0368216	1.3236434	.093203783	1.5426357	.38565898	-2.6764133	.72427177	.62573099	1.0678294	1.1766989	.27485371	1.5546875	.86964989	1.079922	-2.1339805	-1.1879845	.9624505	.38293648	-.24950123	.81709719	1.1235061	1.4151697	.86815405	1.4989898	.88484859	1.0060606	18	17	18	9	13	48
1	1482	1	2	19	2	2	2	2	2	1	1	1	1	-.0930233	.69573641	.83914733	.18446612	.036821604	1.3236434	1.0932038	1.5426357	.38565898	1.3235867	-1.2757282	-.37426901	1.0678294	.17669892	1.2748537	1.5546875	.86964989	1.079922	-1.1339805	.81201553	.9624505	-.61706352	.75049877	-.18290281	1.1235061	1.4151697	.86815405	.49898982	.88484859	.0060606003	15	18	19	11	19	45
1	2954	1	3	21	2	4	2	4	4	1	1	2	1	.9069767	.69573641	.83914733	1.1844661	-.9631784	.32364345	1.0932038	.54263568	2.385659	1.3235867	.72427177	1.625731	.06782937	-.82330108	-.72514629	1.5546875	.86964989	.079921961	.86601949	-1.1879845	-1.0375495	1.3829365	.75049877	.81709719	1.1235061	1.4151697	.86815405	-1.5010102	-1.1151514	-.9939394	17	20	16	15	14	41
1	3572	1	3	18	1	2	2	2	2	1	1	1	1	-999	-999	-999	-999	-999	-999	-999	-999	-999	-999	-999	-999	-999	-999	-999	-999	-999	-999	-999	-999	-999	-999	-999	-999	-999	-999	-999	-999	-999	-999	-999	-999	-999	-999	-999	-999
1	6305	2	7	22	2	4	4	4	4	2	2	2	2	-999	-999	-999	-999	-999	-999	-999	-999	-999	-999	-999	-999	-999	-999	-999	-999	-999	-999	-999	-999	-999	-999	-999	-999	-999	-999	-999	-999	-999	-999	-999	-999	-999	-999	-999	-999
1	10	1	1	18	2	4	4	4	4	2	2	2	1	-1.0930233	-.30426359	.83914733	.18446612	1.0368216	-.67635655	1.0932038	.54263568	-1.614341	.3235867	.72427177	.62573099	1.0678294	.17669892	.27485371	.5546875	.86964989	1.079922	-.13398051	.81201553	-3.0375495	-.61706352	-1.2495012	-1.1829028	-1.8764939	-.58483028	-2.131846	-1.5010102	-.11515141	.0060606003	13	18	18	10	18	27
1	6307	2	7	19	2	4	4	4	4	2	2	2	1	-1.0930233	-.30426359	-2.1608527	1.1844661	.036821604	-.67635655	.093203783	-2.4573643	1.385659	.3235867	-1.2757282	-2.374269	.06782937	1.1766989	-.72514629	-.4453125	-.13035011	-2.920078	.86601949	-.18798447	-1.0375495	-.61706352	-2.2495012	-1.1829028	.12350607	-.58483028	-1.131846	.49898982	-1.1151514	-.9939394	10	13	7	16	15	31
1	1241	1	2	18	1	4	4	4	4	2	2	2	1	-999	-999	-999	-999	-999	-999	-999	-999	-999	-999	-999	-999	-999	-999	-999	-999	-999	-999	-999	-999	-999	-999	-999	-999	-999	-999	-999	-999	-999	-999	-999	-999	-999	-999	-999	-999
1	3577	1	3	22	2	4	4	4	4	2	2	2	5	-.0930233	.69573641	.83914733	1.1844661	1.0368216	1.3236434	1.0932038	-1.4573643	1.385659	1.3235867	.72427177	-.37426901	1.0678294	2.1766989	-.72514629	.5546875	.86964989	.079921961	-.13398051	.81201553	.9624505	-.61706352	.75049877	.81709719	1.1235061	.41516972	.86815405	.49898982	.88484859	-.9939394	16	18	15	16	18	44
1	6310	2	7	18	2	1	1	1	1	1	2	2	1	-.0930233	-.30426359	-2.1608527	-.81553388	.036821604	1.3236434	-1.9067962	-2.4573643	-.61434102	-2.6764133	-2.2757282	1.625731	1.0678294	2.1766989	-2.7251463	-1.4453125	-.13035011	-1.920078	-1.1339805	.81201553	-999	-999	-999	-999	-999	-999	-999	-999	-999	-999	11	15	9	11	11	-999
1	2105	1	3	21	2	4	4	4	4	1	2	2	1	-.0930233	.69573641	1.8391473	2.1844661	.036821604	1.3236434	1.0932038	1.5426357	.38565898	-.6764133	-.27572823	-.37426901	.06782937	1.1766989	-1.7251463	.5546875	-.13035011	1.079922	.86601949	-.18798447	.9624505	1.3829365	.75049877	.81709719	1.1235061	1.4151697	.86815405	1.4989898	.88484859	1.0060606	15	17	19	16	13	50
1	1245	1	2	18	2	4	4	4	4	1	2	2	1	-.0930233	-.30426359	.83914733	-.81553388	.036821604	.32364345	1.0932038	1.5426357	-.61434102	.3235867	-.27572823	.62573099	1.0678294	-.82330108	1.2748537	1.5546875	-.13035011	.079921961	-.13398051	-.18798447	-.037549496	1.3829365	-.24950123	.81709719	1.1235061	.41516972	.86815405	-.50101018	.88484859	.0060606003	15	17	18	9	17	44
1	1208	1	2	19	2	2	2	2	2	2	2	2	5	1.9069767	-.30426359	-.16085267	.18446612	.036821604	1.3236434	.093203783	-.45736432	-.61434102	-.6764133	1.7242718	-.37426901	.06782937	.17669892	-.72514629	1.5546875	.86964989	.079921961	.86601949	-.18798447	-.037549496	1.3829365	-.24950123	-.18290281	1.1235061	1.4151697	.86815405	-.50101018	.88484859	1.0060606	20	16	14	12	14	45
1	509	1	2	19	2	4	4	4	4	2	2	2	1	-.0930233	-.30426359	-2.1608527	1.1844661	-.9631784	.32364345	.093203783	1.5426357	.38565898	-.6764133	-1.2757282	-.37426901	-1.9321706	.17669892	-.72514629	-1.4453125	-.13035011	1.079922	.86601949	-1.1879845	-.037549496	1.3829365	.75049877	-.18290281	1.1235061	1.4151697	-.13184595	1.4989898	.88484859	.0060606003	11	15	13	14	12	46
1	471	1	2	21	2	2	2	2	2	1	1	1	1	-.0930233	.69573641	1.8391473	-.81553388	1.0368216	1.3236434	1.0932038	1.5426357	.38565898	.3235867	1.7242718	1.625731	1.0678294	-.82330108	.27485371	-.4453125	.86964989	-1.920078	.86601949	.81201553	-.037549496	-.61706352	-.24950123	-1.1829028	.12350607	-1.5848303	-.13184595	.49898982	-1.1151514	-.9939394	16	20	17	11	18	34
1	19	1	1	18	2	2	2	2	2	2	2	2	2	1.9069767	-1.3042636	-1.1608527	1.1844661	-1.9631784	1.3236434	1.0932038	1.5426357	.38565898	-1.6764133	-1.2757282	.62573099	.06782937	1.1766989	-1.7251463	1.5546875	.86964989	1.079922	.86601949	-.18798447	.9624505	1.3829365	.75049877	.81709719	-.87649393	-.58483028	-2.131846	-.50101018	-2.1151514	1.0060606	17	17	16	15	10	38
1	390	1	1	19	1	4	4	4	4	1	2	2	1	-999	-999	-999	-999	-999	-999	-999	-999	-999	-999	-999	-999	-999	-999	-999	-999	-999	-999	-999	-999	.9624505	-1.6170635	-.24950123	-.18290281	.12350607	1.4151697	-.13184595	.49898982	.88484859	1.0060606	-999	-999	-999	-999	-999	42
1	6317	2	7	22	1	4	4	4	4	1	2	2	1	-999	-999	-999	-999	-999	-999	-999	-999	-999	-999	-999	-999	-999	-999	-999	-999	-999	-999	-999	-999	-999	-999	-999	-999	-999	-999	-999	-999	-999	-999	-999	-999	-999	-999	-999	-999
1	20	1	1	19	2	4	4	4	4	2	2	2	1	-.0930233	-.30426359	-1.1608527	1.1844661	-.9631784	.32364345	1.0932038	-1.4573643	.38565898	-1.6764133	-.27572823	.62573099	1.0678294	2.1766989	.27485371	-.4453125	-.13035011	1.079922	.86601949	-1.1879845	-.037549496	-1.6170635	-.24950123	-.18290281	-.87649393	-1.5848303	-.13184595	-.50101018	-.11515141	.0060606003	13	17	14	16	12	34
1	516	1	2	19	1	2	2	2	2	1	1	1	3	-.0930233	.69573641	-.16085267	.18446612	-.9631784	-.67635655	-.90679622	.54263568	-.61434102	.3235867	1.7242718	.62573099	.06782937	-.82330108	.27485371	-.4453125	.86964989	.079921961	1.8660195	.81201553	.9624505	.38293648	.75049877	.81709719	1.1235061	-1.5848303	.86815405	1.4989898	.88484859	1.0060606	14	17	15	12	16	46
1	6321	2	7	19	2	4	4	4	4	1	2	2	1	.9069767	-.30426359	1.8391473	-1.8155339	1.0368216	-.67635655	-2.9067962	1.5426357	-1.614341	1.3235867	1.7242718	-.37426901	1.0678294	-.82330108	1.2748537	-.4453125	-2.1303501	1.079922	1.8660195	.81201553	.9624505	1.3829365	.75049877	.81709719	1.1235061	1.4151697	.86815405	1.4989898	.88484859	1.0060606	15	10	20	9	20	50
1	25	1	1	19	2	4	4	4	4	1	2	2	1	-2.0930233	-.30426359	-.16085267	-.81553388	1.0368216	-1.6763566	1.0932038	1.5426357	-1.614341	-.6764133	-1.2757282	-1.374269	-2.9321706	-1.8233011	-.72514629	-.4453125	-1.1303501	1.079922	-1.1339805	.81201553	-.037549496	.38293648	-.24950123	-.18290281	1.1235061	.41516972	-.13184595	1.4989898	.88484859	.0060606003	8	14	14	6	16	43
1	519	1	2	20	2	4	4	4	4	1	2	2	5	-2.0930233	-.30426359	-1.1608527	-.81553388	.036821604	.32364345	.093203783	1.5426357	.38565898	1.3235867	-1.2757282	-1.374269	-1.9321706	-.82330108	.27485371	.5546875	-1.1303501	-.92007804	.86601949	-.18798447	-999	-999	-999	-999	-999	-999	-999	-999	-999	-999	11	13	12	11	17	-999
1	153	1	1	18	1	3	3	3	3	1	2	2	1	-.0930233	.69573641	1.8391473	.18446612	.036821604	-.67635655	1.0932038	.54263568	-1.614341	.3235867	-.27572823	.62573099	1.0678294	.17669892	-.72514629	.5546875	-.13035011	1.079922	-1.1339805	.81201553	-.037549496	1.3829365	.75049877	.81709719	1.1235061	.41516972	.86815405	-1.5010102	.88484859	1.0060606	13	18	19	9	16	45
1	1135	1	2	20	2	4	4	4	4	1	2	2	1	-2.0930233	.69573641	.83914733	1.1844661	.036821604	1.3236434	1.0932038	-.45736432	.38565898	.3235867	1.7242718	1.625731	1.0678294	1.1766989	.27485371	.5546875	.86964989	.079921961	.86601949	.81201553	-.037549496	1.3829365	-.24950123	-.18290281	1.1235061	1.4151697	-.13184595	.49898982	.88484859	.0060606003	15	20	16	15	17	44
1	29	1	1	19	1	4	4	4	4	2	2	2	1	.9069767	-1.3042636	.83914733	.18446612	.036821604	1.3236434	-.90679622	.54263568	.38565898	-.6764133	1.7242718	-.37426901	.06782937	-.82330108	.27485371	1.5546875	.86964989	.079921961	-.13398051	.81201553	-.037549496	1.3829365	-.24950123	-.18290281	-1.8764939	1.4151697	-.13184595	-.50101018	.88484859	1.0060606	19	14	16	11	16	41
1	6326	2	7	19	2	2	2	2	2	2	2	2	1	.9069767	.69573641	.83914733	-1.8155339	1.0368216	1.3236434	1.0932038	1.5426357	-.61434102	.3235867	.72427177	.62573099	.06782937	-1.8233011	1.2748537	.5546875	.86964989	1.079922	-1.1339805	.81201553	-2.0375495	-.61706352	.75049877	.81709719	.12350607	-1.5848303	.86815405	-1.5010102	-.11515141	.0060606003	17	19	18	6	19	36
1	3349	1	3	18	2	2	2	2	2	2	2	1	2	.9069767	.69573641	-1.1608527	1.1844661	.036821604	.32364345	.093203783	-1.4573643	-.61434102	.3235867	.72427177	.62573099	.06782937	1.1766989	.27485371	.5546875	-.13035011	.079921961	.86601949	-.18798447	-.037549496	-.61706352	-.24950123	-1.1829028	1.1235061	-1.5848303	.86815405	.49898982	-.11515141	1.0060606	16	17	12	14	16	39
1	1224	1	2	18	2	2	2	2	2	1	1	1	2	.9069767	.69573641	-2.1608527	1.1844661	.036821604	1.3236434	1.0932038	-1.4573643	-.61434102	.3235867	1.7242718	.62573099	.06782937	-.82330108	.27485371	.5546875	.86964989	-.92007804	.86601949	.81201553	-1.0375495	.38293648	-.24950123	.81709719	.12350607	-.58483028	-.13184595	-2.5010102	-.11515141	.0060606003	18	19	10	12	17	36
1	1838	1	2	18	2	3	3	3	3	1	2	2	2	-1.0930233	.69573641	.83914733	.18446612	1.0368216	-.67635655	.093203783	1.5426357	-.61434102	.3235867	-1.2757282	.62573099	1.0678294	-1.8233011	.27485371	-1.4453125	-.13035011	1.079922	.86601949	-.18798447	-.037549496	.38293648	-.24950123	-.18290281	.12350607	.41516972	-.13184595	-1.5010102	-.11515141	-.9939394	9	17	19	10	17	37
1	3352	1	3	19	1	2	2	2	2	1	1	1	2	.9069767	-.30426359	-2.1608527	-1.8155339	.036821604	-1.6763566	-.90679622	-.45736432	-.61434102	-.6764133	1.7242718	.62573099	-1.9321706	1.1766989	-.72514629	-.4453125	.86964989	-1.920078	-.13398051	-.18798447	.9624505	.38293648	-999	.81709719	-.87649393	.41516972	-.13184595	.49898982	-3.1151514	-1.9939394	14	16	8	10	14	35.555557
1	1267	1	2	23	1	4	4	4	4	1	2	2	1	-999	-999	-999	-999	-999	-999	-999	-999	-999	-999	-999	-999	-999	-999	-999	-999	-999	-999	-999	-999	-1.0375495	1.3829365	.75049877	-.18290281	.12350607	1.4151697	.86815405	1.4989898	.88484859	-.9939394	-999	-999	-999	-999	-999	44
1	406	1	1	18	2	2	2	2	2	1	1	1	3	.9069767	.69573641	.83914733	-1.8155339	-.9631784	-.67635655	.093203783	1.5426357	-.61434102	.3235867	1.7242718	-.37426901	.06782937	-1.8233011	1.2748537	.5546875	.86964989	1.079922	1.8660195	.81201553	.9624505	1.3829365	.75049877	.81709719	1.1235061	1.4151697	.86815405	1.4989898	.88484859	1.0060606	16	17	18	9	17	50
1	531	1	2	22	2	4	4	4	4	2	2	2	1	.9069767	.69573641	1.8391473	.18446612	1.0368216	1.3236434	1.0932038	-1.4573643	1.385659	.3235867	-1.2757282	.62573099	1.0678294	1.1766989	-1.7251463	1.5546875	.86964989	1.079922	-1.1339805	.81201553	.9624505	-.61706352	.75049877	.81709719	1.1235061	.41516972	-1.131846	1.4989898	.88484859	1.0060606	16	19	17	13	16	45
1	3722	1	3	19	2	4	4	4	4	2	2	2	1	-.0930233	-.30426359	-1.1608527	.18446612	.036821604	-.67635655	-.90679622	-1.4573643	.38565898	-.6764133	-.27572823	-.37426901	.06782937	-.82330108	-.72514629	-1.4453125	-1.1303501	-1.920078	.86601949	-2.1879845	-.037549496	.38293648	-.24950123	-.18290281	.12350607	-.58483028	-.13184595	.49898982	-.11515141	.0060606003	11	13	10	12	12	39
1	3357	1	3	18	2	4	4	4	2	1	2	2	2	-.0930233	-1.3042636	-1.1608527	.18446612	-1.9631784	-.67635655	-.90679622	-.45736432	.38565898	-.6764133	-1.2757282	-.37426901	-.93217063	-.82330108	.27485371	-.4453125	-1.1303501	-.92007804	.86601949	-.18798447	.9624505	-2.6170635	.75049877	.81709719	-2.8764939	-2.5848303	.86815405	-2.5010102	-3.1151514	1.0060606	11	12	11	12	13	30
1	6251	2	7	19	2	4	4	4	4	1	2	2	1	.9069767	.69573641	-2.1608527	1.1844661	1.0368216	1.3236434	.093203783	-2.4573643	.38565898	.3235867	1.7242718	-2.374269	-.93217063	1.1766989	.27485371	1.5546875	.86964989	-1.920078	.86601949	.81201553	-.037549496	-1.6170635	-.24950123	.81709719	.12350607	-1.5848303	.86815405	-1.5010102	-.11515141	.0060606003	19	15	7	15	18	36
1	3276	1	3	19	2	4	4	4	4	1	1	2	1	-999	-999	-999	-999	-999	-999	-999	-999	-999	-999	-999	-999	-999	-999	-999	-999	-999	-999	-999	-999	.9624505	1.3829365	.75049877	-.18290281	1.1235061	1.4151697	-.13184595	1.4989898	.88484859	.0060606003	-999	-999	-999	-999	-999	47
1	1192	1	2	20	2	4	4	4	4	1	2	2	1	.9069767	-.30426359	-1.1608527	-.81553388	1.0368216	.32364345	-2.9067962	-1.4573643	.38565898	-.6764133	1.7242718	1.625731	-1.9321706	-.82330108	1.2748537	1.5546875	.86964989	1.079922	-.13398051	.81201553	.9624505	1.3829365	.75049877	.81709719	-2.8764939	1.4151697	.86815405	-.50101018	.88484859	1.0060606	18	15	11	10	18	44
1	3973	1	3	23	1	4	4	4	4	1	2	2	1	1.9069767	.69573641	-1.1608527	-.81553388	1.0368216	1.3236434	1.0932038	-.45736432	-.61434102	1.3235867	1.7242718	1.625731	-.93217063	-.82330108	1.2748537	1.5546875	.86964989	1.079922	1.8660195	.81201553	-.037549496	-1.6170635	.75049877	.81709719	1.1235061	1.4151697	.86815405	-.50101018	.88484859	.0060606003	20	20	13	11	20	43
1	5	1	1	19	2	4	4	4	4	1	2	2	2	-1.0930233	.69573641	.83914733	-.81553388	1.0368216	-.67635655	1.0932038	1.5426357	-.61434102	.3235867	.72427177	1.625731	.06782937	-.82330108	-.72514629	-.4453125	-.13035011	.079921961	-.13398051	.81201553	-.037549496	-.61706352	-.24950123	-.18290281	1.1235061	-.58483028	.86815405	.49898982	.88484859	1.0060606	12	19	17	9	17	42
1	47	1	1	21	1	4	4	4	4	1	2	2	1	-999	-999	-999	-999	-999	-999	-999	-999	-999	-999	-999	-999	-999	-999	-999	-999	-999	-999	-999	-999	-.037549496	.38293648	-.24950123	-.18290281	1.1235061	.41516972	-.13184595	-.50101018	.88484859	-1.9939394	-999	-999	-999	-999	-999	39
1	6214	2	7	22	2	1	1	1	1	1	1	2	1	.9069767	.69573641	1.8391473	2.1844661	-.9631784	1.3236434	1.0932038	1.5426357	-.61434102	.3235867	-.27572823	.62573099	1.0678294	2.1766989	-.72514629	.5546875	.86964989	1.079922	-.13398051	.81201553	-.037549496	-2.6170635	-.24950123	-.18290281	-.87649393	-.58483028	-2.131846	-2.5010102	-1.1151514	1.0060606	16	19	20	15	15	30
1	2138	1	3	18	2	4	4	4	2	2	2	2	1	-.0930233	.69573641	-2.1608527	1.1844661	1.0368216	.32364345	1.0932038	-2.4573643	1.385659	.3235867	-1.2757282	.62573099	1.0678294	.17669892	.27485371	-1.4453125	-.13035011	-.92007804	.86601949	.81201553	-1.0375495	.38293648	-.24950123	-.18290281	-.87649393	.41516972	-.13184595	-2.5010102	-.11515141	-.9939394	11	18	10	15	18	34
1	6349	2	7	18	1	4	4	4	4	1	2	2	1	.9069767	-.30426359	-1.1608527	1.1844661	1.0368216	.32364345	1.0932038	-1.4573643	-.61434102	.3235867	.72427177	.62573099	-.93217063	1.1766989	.27485371	1.5546875	.86964989	-.92007804	-.13398051	.81201553	-.037549496	.38293648	.75049877	-.18290281	.12350607	.41516972	-.13184595	.49898982	.88484859	1.0060606	17	18	10	13	18	43
1	6350	2	7	21	2	4	4	4	4	1	1	2	1	-.0930233	-.30426359	-.16085267	-.81553388	1.0368216	-.67635655	.093203783	-1.4573643	2.385659	1.3235867	-.27572823	1.625731	-.93217063	-.82330108	1.2748537	1.5546875	-.13035011	-1.920078	1.8660195	.81201553	-999	-999	-999	-999	-999	-999	-999	-999	-999	-999	14	17	10	14	20	-999
1	1282	1	2	22	2	4	4	4	4	1	2	2	1	.9069767	.69573641	-.16085267	1.1844661	.036821604	-.67635655	-.90679622	.54263568	1.385659	1.3235867	.72427177	-1.374269	-.93217063	.17669892	.27485371	-.4453125	-2.1303501	-.92007804	1.8660195	-.18798447	-.037549496	-1.6170635	-.24950123	-.18290281	-1.8764939	-.58483028	-.13184595	-.50101018	-2.1151514	.0060606003	14	12	13	16	17	32
1	1159	1	2	23	2	2	2	2	2	2	2	2	1	.9069767	-1.3042636	.83914733	1.1844661	1.0368216	-.67635655	-.90679622	-1.4573643	-.61434102	-.6764133	-.27572823	-.37426901	.06782937	-.82330108	-.72514629	1.5546875	-.13035011	-.92007804	-2.1339805	.81201553	-1.0375495	.38293648	-1.2495012	-1.1829028	-.87649393	.41516972	-2.131846	-.50101018	-.11515141	-.9939394	15	13	13	9	16	32
1	422	1	2	21	1	1	1	1	1	1	2	2	2	-1.0930233	.69573641	.83914733	.18446612	1.0368216	-.67635655	.093203783	1.5426357	.38565898	1.3235867	-1.2757282	-.37426901	-.93217063	-.82330108	1.2748537	-.4453125	-.13035011	.079921961	.86601949	.81201553	-1.0375495	-.61706352	-1.2495012	-1.1829028	-.87649393	-.58483028	-1.131846	-.50101018	-1.1151514	-.9939394	10	16	16	12	20	30
1	2144	1	3	19	1	4	4	4	4	2	2	2	1	-1.0930233	-.30426359	1.8391473	.18446612	1.0368216	.32364345	.093203783	1.5426357	-1.614341	-2.6764133	-1.2757282	-.37426901	1.0678294	-.82330108	-1.7251463	-1.4453125	-.13035011	.079921961	-.13398051	-.18798447	-.037549496	.38293648	.75049877	.81709719	-2.8764939	.41516972	-.13184595	-.50101018	.88484859	1.0060606	10	15	19	9	12	40
1	6222	2	7	19	2	2	2	2	2	2	2	2	1	-2.0930233	.69573641	-1.1608527	.18446612	1.0368216	-.67635655	.093203783	1.5426357	-1.614341	.3235867	-2.2757282	-1.374269	1.0678294	-.82330108	.27485371	-1.4453125	-.13035011	1.079922	.86601949	-.18798447	.9624505	1.3829365	.75049877	.81709719	1.1235061	1.4151697	.86815405	1.4989898	.88484859	1.0060606	7	15	17	10	17	50
1	6223	2	7	18	2	3	3	3	3	2	2	2	1	-.0930233	-.30426359	-1.1608527	1.1844661	1.0368216	-.67635655	-.90679622	-1.4573643	2.385659	-1.6764133	-1.2757282	-.37426901	1.0678294	2.1766989	-1.7251463	.5546875	-1.1303501	-1.920078	1.8660195	.81201553	-2.0375495	-2.6170635	-2.2495012	-1.1829028	-1.8764939	-2.5848303	-1.131846	.49898982	-2.1151514	-1.9939394	12	13	11	19	14	22
1	426	1	2	19	2	4	5	4	4	1	2	2	5	.9069767	-.30426359	.83914733	-.81553388	.036821604	.32364345	-.90679622	.54263568	-.61434102	-.6764133	.72427177	-.37426901	.06782937	.17669892	.27485371	-.4453125	-.13035011	.079921961	-.13398051	-.18798447	-1.0375495	.38293648	-.24950123	-.18290281	.12350607	.41516972	-.13184595	-.50101018	-.11515141	.0060606003	15	14	16	10	15	38
1	1162	1	2	18	2	4	4	4	4	1	2	1	1	-.0930233	.69573641	-1.1608527	-1.8155339	.036821604	1.3236434	-2.9067962	-1.4573643	-.61434102	-.6764133	-1.2757282	.62573099	.06782937	.17669892	-.72514629	.5546875	-.13035011	-.92007804	-1.1339805	.81201553	-.037549496	1.3829365	.75049877	.81709719	1.1235061	1.4151697	.86815405	.49898982	.88484859	1.0060606	14	14	11	8	15	48
1	388	1	1	20	1	4	4	4	4	2	2	2	1	-.0930233	-.30426359	-2.1608527	.18446612	-1.9631784	.32364345	1.0932038	-1.4573643	.38565898	-1.6764133	.72427177	-2.374269	-.93217063	1.1766989	.27485371	-.4453125	.86964989	-.92007804	-.13398051	-2.1879845	.9624505	1.3829365	.75049877	-.18290281	1.1235061	1.4151697	-1.131846	-.50101018	.88484859	-.9939394	14	15	9	13	10	43
1	1290	1	2	34	1	2	2	2	2	1	1	1	5	-.0930233	-3.3042636	.83914733	.18446612	-1.9631784	-.67635655	-1.9067962	.54263568	.38565898	-.6764133	-1.2757282	-2.374269	1.0678294	.17669892	-.72514629	-.4453125	-2.1303501	1.079922	-.13398051	-1.1879845	-1.0375495	-.61706352	-.24950123	-.18290281	.12350607	-.58483028	-.13184595	.49898982	-.11515141	.0060606003	11	6	18	12	11	37
1	801	1	2	20	2	4	4	4	4	2	2	2	1	-.0930233	-.30426359	.83914733	.18446612	-.9631784	-1.6763566	.093203783	.54263568	.38565898	.3235867	.72427177	.62573099	1.0678294	-.82330108	.27485371	-.4453125	-.13035011	.079921961	-.13398051	-1.1879845	-1.0375495	.38293648	-1.2495012	-1.1829028	.12350607	.41516972	-1.131846	.49898982	-.11515141	-.9939394	12	16	17	11	14	35
1	3992	1	3	20	2	4	4	4	4	2	2	2	1	-.0930233	.69573641	1.8391473	-1.8155339	1.0368216	1.3236434	1.0932038	1.5426357	-1.614341	-.6764133	1.7242718	.62573099	.06782937	-1.8233011	.27485371	1.5546875	.86964989	1.079922	-2.1339805	.81201553	.9624505	1.3829365	.75049877	.81709719	1.1235061	1.4151697	-999	1.4989898	.88484859	1.0060606	18	19	19	4	17	50
1	2151	1	3	18	2	2	2	4	2	1	2	1	2	.9069767	-.30426359	-2.1608527	-.81553388	.036821604	1.3236434	1.0932038	-2.4573643	-1.614341	-.6764133	1.7242718	-1.374269	-1.9321706	.17669892	1.2748537	1.5546875	-.13035011	-2.920078	-1.1339805	-.18798447	-.037549496	-.61706352	.75049877	.81709719	1.1235061	1.4151697	.86815405	.49898982	-.11515141	.0060606003	19	15	5	8	16	44
1	6231	2	7	19	1	4	4	4	4	1	1	2	2	-.0930233	-1.3042636	-1.1608527	-.81553388	.036821604	-1.6763566	-.90679622	-.45736432	.38565898	-1.6764133	.72427177	-.37426901	-.93217063	.17669892	-1.7251463	-1.4453125	-1.1303501	-.92007804	-.13398051	-2.1879845	-2.0375495	1.3829365	-.24950123	-.18290281	-1.8764939	-.58483028	-1.131846	-1.5010102	-3.1151514	1.0060606	11	12	11	11	10	31
1	2155	1	3	19	1	4	4	4	4	1	2	2	1	1.9069767	-.30426359	-.16085267	.18446612	.036821604	1.3236434	-.90679622	1.5426357	1.385659	1.3235867	.72427177	-2.374269	-.93217063	1.1766989	1.2748537	1.5546875	.86964989	1.079922	-.13398051	.81201553	-999	-999	-999	-999	-999	-999	-999	-999	-999	-999	19	13	16	14	19	-999
1	435	1	2	18	1	4	4	4	4	1	2	2	1	-2.0930233	-2.3042636	-2.1608527	2.1844661	1.0368216	-1.6763566	-1.9067962	-.45736432	.38565898	-2.6764133	-1.2757282	-2.374269	-.93217063	2.1766989	-2.7251463	-.4453125	-1.1303501	-.92007804	-1.1339805	.81201553	-1.0375495	-2.6170635	-.24950123	.81709719	.12350607	-1.5848303	-1.131846	-.50101018	-2.1151514	-1.9939394	8	8	10	15	12	29
1	436	1	2	18	2	2	2	2	2	1	1	1	2	.9069767	.69573641	.83914733	-1.8155339	1.0368216	.32364345	.093203783	.54263568	.38565898	1.3235867	1.7242718	-.37426901	-1.9321706	-.82330108	.27485371	.5546875	-.13035011	1.079922	-.13398051	.81201553	.9624505	1.3829365	.75049877	-.18290281	1.1235061	.41516972	.86815405	1.4989898	.88484859	1.0060606	17	16	15	9	19	48
1	2158	1	3	21	2	4	4	4	4	2	2	2	1	-999	-999	-999	-999	-999	-999	-999	-999	-999	-999	-999	-999	-999	-999	-999	-999	-999	-999	-999	-999	-999	-999	-999	-999	-999	-999	-999	-999	-999	-999	-999	-999	-999	-999	-999	-999
1	70	1	1	18	2	4	2	2	4	1	1	2	1	-.0930233	.69573641	-2.1608527	1.1844661	1.0368216	1.3236434	1.0932038	-2.4573643	-.61434102	1.3235867	-2.2757282	1.625731	-2.9321706	.17669892	-.72514629	-.4453125	-.13035011	-2.920078	.86601949	.81201553	-999	-999	-999	-999	-999	-999	-999	-999	-999	-999	12	19	4	13	18	-999
1	1177	1	2	18	2	4	4	4	4	2	2	2	1	-.0930233	-.30426359	-2.1608527	2.1844661	.036821604	1.3236434	1.0932038	1.5426357	.38565898	-.6764133	-.27572823	.62573099	.06782937	2.1766989	-.72514629	-.4453125	.86964989	-.92007804	.86601949	-1.1879845	-1.0375495	-.61706352	-1.2495012	-1.1829028	-.87649393	-.58483028	-1.131846	-.50101018	-1.1151514	-.9939394	14	18	13	17	13	30
1	440	1	2	18	2	4	4	4	7	1	-999	-999	1	.9069767	-.30426359	.83914733	-1.8155339	1.0368216	1.3236434	.093203783	.54263568	-.61434102	1.3235867	1.7242718	.62573099	1.0678294	-1.8233011	1.2748537	1.5546875	.86964989	1.079922	-1.1339805	.81201553	.9624505	1.3829365	.75049877	.81709719	1.1235061	1.4151697	.86815405	1.4989898	.88484859	1.0060606	19	17	18	6	20	50
1	73	1	1	18	2	4	4	4	4	1	2	1	1	-999	-999	-999	-999	-999	-999	-999	-999	-999	-999	-999	-999	-999	-999	-999	-999	-999	-999	-999	-999	-999	-999	-999	-999	-999	-999	-999	-999	-999	-999	-999	-999	-999	-999	-999	-999
1	33	1	1	18	2	4	4	4	4	-999	-999	-999	-999	-999	-999	-999	-999	-999	-999	-999	-999	-999	-999	-999	-999	-999	-999	-999	-999	-999	-999	-999	-999	-999	-999	-999	-999	-999	-999	-999	-999	-999	-999	-999	-999	-999	-999	-999	-999
1	34	1	1	18	2	4	4	4	4	1	2	2	1	-2.0930233	-1.3042636	.83914733	-.81553388	-1.9631784	-1.6763566	1.0932038	.54263568	-1.614341	-2.6764133	-1.2757282	1.625731	-1.9321706	-.82330108	-.72514629	-1.4453125	-.13035011	.079921961	-.13398051	-1.1879845	-.037549496	1.3829365	-.24950123	-.18290281	.12350607	-.58483028	-.13184595	.49898982	.88484859	.0060606003	7	17	14	8	9	41
1	6244	2	7	19	2	1	1	1	1	1	2	2	1	-1.0930233	.69573641	1.8391473	1.1844661	.036821604	-1.6763566	1.0932038	1.5426357	.38565898	.3235867	-1.2757282	.62573099	1.0678294	.17669892	.27485371	-2.4453125	.86964989	1.079922	-.13398051	.81201553	-.037549496	.38293648	-.24950123	-.18290281	.12350607	.41516972	-.13184595	.49898982	-.11515141	.0060606003	7	19	20	13	17	40
1	1183	1	2	18	2	5	4	4	2	1	1	1	2	-.0930233	-.30426359	-.16085267	.18446612	.036821604	-.67635655	.093203783	.54263568	-.61434102	-.6764133	.72427177	-.37426901	.06782937	.17669892	-.72514629	.5546875	-.13035011	1.079922	-.13398051	.81201553	-.037549496	.38293648	-.24950123	-.18290281	1.1235061	1.4151697	-.13184595	-.50101018	.88484859	1.0060606	14	15	16	11	15	43
1	1185	1	2	20	2	4	4	4	4	1	2	2	1	-1.0930233	-1.3042636	.83914733	-.81553388	-.9631784	1.3236434	1.0932038	-1.4573643	1.385659	-2.6764133	-.27572823	.62573099	1.0678294	1.1766989	-.72514629	.5546875	-1.1303501	1.079922	-1.1339805	-1.1879845	.9624505	1.3829365	.75049877	.81709719	1.1235061	1.4151697	.86815405	1.4989898	.88484859	1.0060606	14	15	16	12	10	50
1	79	1	1	18	1	4	4	4	4	1	2	2	1	.9069767	.69573641	1.8391473	-1.8155339	1.0368216	1.3236434	-2.9067962	-1.4573643	-1.614341	.3235867	1.7242718	-.37426901	.06782937	-1.8233011	1.2748537	1.5546875	.86964989	.079921961	-.13398051	.81201553	.9624505	1.3829365	.75049877	.81709719	1.1235061	1.4151697	.86815405	1.4989898	.88484859	1.0060606	19	14	15	6	19	50
1	326	1	1	22	1	2	2	2	2	2	2	2	3	-.0930233	-.30426359	-.16085267	-.81553388	.036821604	-2.6763566	-1.9067962	-.45736432	-.61434102	-1.6764133	-1.2757282	-1.374269	.06782937	-.82330108	.27485371	-.4453125	-1.1303501	-.92007804	-.13398051	-.18798447	-1.0375495	-.61706352	-.24950123	.81709719	.12350607	.41516972	-1.131846	.49898982	.88484859	.0060606003	9	11	13	9	14	39
1	449	1	2	18	2	4	4	4	4	2	2	2	1	-1.0930233	.69573641	-.16085267	-.81553388	-1.9631784	.32364345	-1.9067962	.54263568	1.385659	-.6764133	-.27572823	1.625731	.06782937	1.1766989	-.72514629	-.4453125	-1.1303501	.079921961	.86601949	-2.1879845	-1.0375495	-.61706352	-.24950123	-.18290281	-.87649393	-.58483028	-1.131846	.49898982	.88484859	1.0060606	12	15	15	14	10	37
1	41	1	1	28	2	4	4	4	4	2	2	2	5	-2.0930233	.69573641	.83914733	-.81553388	1.0368216	-.67635655	1.0932038	.54263568	1.385659	-.6764133	-2.2757282	-2.374269	1.0678294	2.1766989	-.72514629	-.4453125	.86964989	1.079922	-1.1339805	.81201553	.9624505	1.3829365	-.24950123	-.18290281	1.1235061	1.4151697	.86815405	1.4989898	.88484859	1.0060606	8	16	18	13	16	48
1	2132	1	3	21	2	4	4	4	4	2	2	2	1	-1.0930233	-.30426359	-2.1608527	2.1844661	-.9631784	-1.6763566	-1.9067962	-1.4573643	2.385659	.3235867	-1.2757282	-.37426901	.06782937	2.1766989	.27485371	.5546875	-2.1303501	-.92007804	1.8660195	-.18798447	-2.0375495	-2.6170635	-1.2495012	-.18290281	-2.8764939	-2.5848303	-1.131846	-2.5010102	-2.1151514	-1.9939394	10	11	10	20	15	20
1	1479	1	2	33	2	4	4	4	4	1	2	2	5	-2.0930233	.69573641	.83914733	1.1844661	1.0368216	-2.6763566	.093203783	1.5426357	1.385659	1.3235867	-.27572823	.62573099	.06782937	-.82330108	1.2748537	-2.4453125	.86964989	1.079922	.86601949	.81201553	-1.0375495	-.61706352	-.24950123	-.18290281	-.87649393	-.58483028	-.13184595	-2.5010102	-.11515141	-1.9939394	6	18	18	14	20	31
1	6250	2	7	20	2	4	4	4	4	1	2	2	1	.9069767	-.30426359	.83914733	1.1844661	-2.9631784	1.3236434	1.0932038	-2.4573643	-1.614341	-2.6764133	1.7242718	1.625731	-2.9321706	.17669892	-.72514629	.5546875	.86964989	-1.920078	-.13398051	-2.1879845	-1.0375495	-.61706352	-1.2495012	-1.1829028	-.87649393	-.58483028	-1.131846	-.50101018	-1.1151514	-.9939394	18	19	8	11	7	30
1	454	1	2	18	2	4	4	4	4	2	2	2	5	1.9069767	.69573641	-2.1608527	1.1844661	1.0368216	1.3236434	1.0932038	-1.4573643	1.385659	1.3235867	1.7242718	.62573099	-1.9321706	-.82330108	1.2748537	1.5546875	.86964989	.079921961	-.13398051	.81201553	.9624505	1.3829365	-.24950123	-.18290281	.12350607	.41516972	-.13184595	.49898982	-.11515141	.0060606003	20	19	9	13	20	42
1	456	1	2	20	2	2	2	2	2	1	1	2	5	.9069767	-.30426359	-1.1608527	.18446612	-.9631784	1.3236434	.093203783	-2.4573643	.38565898	.3235867	.72427177	.62573099	.06782937	1.1766989	1.2748537	.5546875	-1.1303501	-1.920078	.86601949	-1.1879845	-999	-999	-999	-999	-999	-999	-999	-999	-999	-999	17	15	9	14	15	-999
1	1194	1	2	19	2	4	4	4	4	2	2	2	1	-.0930233	-.30426359	-1.1608527	.18446612	-.9631784	.32364345	-.90679622	-1.4573643	-.61434102	.3235867	-.27572823	-.37426901	-.93217063	.17669892	.27485371	-.4453125	-1.1303501	-1.920078	.86601949	-2.1879845	-2.0375495	.38293648	-1.2495012	-1.1829028	-.87649393	-1.5848303	-1.131846	-2.5010102	-2.1151514	-1.9939394	13	13	9	12	13	25
1	581	1	2	19	2	4	4	4	4	1	2	2	1	.9069767	.69573641	.83914733	.18446612	.036821604	1.3236434	.093203783	-.45736432	.38565898	-.6764133	.72427177	-.37426901	1.0678294	.17669892	-.72514629	.5546875	-.13035011	1.079922	-.13398051	.81201553	-999	-999	-999	-999	-999	-999	-999	-999	-999	-999	17	16	17	12	15	-999
1	2179	1	3	20	2	4	4	4	4	2	2	2	1	-2.0930233	.69573641	-2.1608527	2.1844661	.036821604	-1.6763566	.093203783	.54263568	-1.614341	.3235867	-2.2757282	.62573099	.06782937	1.1766989	.27485371	-1.4453125	-2.1303501	.079921961	-1.1339805	-.18798447	-.037549496	.38293648	.75049877	.81709719	.12350607	.41516972	-.13184595	-.50101018	-.11515141	1.0060606	6	15	13	12	16	42
1	1197	1	2	18	2	4	4	4	4	1	2	2	1	.9069767	-.30426359	-1.1608527	2.1844661	-1.9631784	.32364345	-1.9067962	-.45736432	2.385659	.3235867	-.27572823	-.37426901	-2.9321706	.17669892	-.72514629	-1.4453125	-1.1303501	1.079922	1.8660195	-1.1879845	.9624505	-.61706352	-.24950123	-2.1829028	-.87649393	-2.5848303	.86815405	-2.5010102	-2.1151514	-.9939394	13	12	11	18	12	29
1	6401	2	7	20	2	4	4	4	4	2	2	2	1	-.0930233	-.30426359	.83914733	-.81553388	-.9631784	.32364345	1.0932038	1.5426357	.38565898	-.6764133	-.27572823	-.37426901	.06782937	.17669892	-.72514629	.5546875	.86964989	1.079922	1.8660195	-.18798447	-999	-999	-999	-999	-999	-999	-999	-999	-999	-999	14	17	18	13	13	-999
1	1201	1	2	19	2	4	4	4	4	2	2	2	1	-1.0930233	-.30426359	-2.1608527	.18446612	.036821604	1.3236434	1.0932038	1.5426357	.38565898	1.3235867	-.27572823	.62573099	.06782937	-.82330108	1.2748537	-.4453125	.86964989	1.079922	1.8660195	.81201553	-1.0375495	-.61706352	-.24950123	-.18290281	.12350607	.41516972	-.13184595	1.4989898	.88484859	1.0060606	13	18	15	13	19	41
1	95	1	1	19	2	4	4	4	2	1	2	1	1	.9069767	.69573641	.83914733	-.81553388	.036821604	.32364345	.093203783	.54263568	-.61434102	1.3235867	1.7242718	.62573099	.06782937	-.82330108	1.2748537	1.5546875	.86964989	.079921961	1.8660195	-.18798447	.9624505	.38293648	.75049877	.81709719	1.1235061	1.4151697	.86815405	1.4989898	.88484859	1.0060606	18	18	16	11	18	49
1	1203	1	2	20	2	4	4	4	4	1	2	2	1	-.0930233	.69573641	-.16085267	.18446612	.036821604	-.67635655	.093203783	.54263568	-1.614341	.3235867	1.7242718	1.625731	1.0678294	.17669892	.27485371	-.4453125	-.13035011	1.079922	-.13398051	-1.1879845	-.037549496	-2.6170635	-.24950123	-.18290281	-1.8764939	-1.5848303	-1.131846	-1.5010102	-2.1151514	-.9939394	14	18	17	10	15	27
1	3535	1	3	19	2	4	4	4	4	1	2	2	1	1.9069767	.69573641	-.16085267	-.81553388	.036821604	.32364345	-1.9067962	-.45736432	-.61434102	.3235867	.72427177	-.37426901	-.93217063	-.82330108	.27485371	.5546875	-2.1303501	-.92007804	-1.1339805	-.18798447	-1.0375495	-.61706352	-.24950123	-.18290281	-1.8764939	-.58483028	-.13184595	.49898982	-.11515141	.0060606003	17	12	12	8	16	35
1	467	1	2	21	2	2	2	2	2	1	1	1	1	.9069767	.69573641	1.8391473	-1.8155339	-.9631784	.32364345	1.0932038	1.5426357	.38565898	-.6764133	.72427177	1.625731	.06782937	-1.8233011	-.72514629	.5546875	.86964989	1.079922	.86601949	-1.1879845	.9624505	1.3829365	.75049877	.81709719	1.1235061	1.4151697	.86815405	1.4989898	.88484859	1.0060606	16	20	19	9	12	50
1	2063	1	2	18	2	2	2	2	2	1	2	2	1	-1.0930233	-1.3042636	.83914733	-1.8155339	1.0368216	-2.6763566	.093203783	1.5426357	-1.614341	1.3235867	-1.2757282	-1.374269	.06782937	-1.8233011	1.2748537	-.4453125	.86964989	1.079922	-.13398051	.81201553	.9624505	1.3829365	.75049877	.81709719	1.1235061	1.4151697	.86815405	1.4989898	.88484859	1.0060606	8	14	18	6	20	50
1	469	1	2	19	2	2	2	2	2	1	1	1	1	-1.0930233	-.30426359	.83914733	1.1844661	.036821604	-1.6763566	.093203783	1.5426357	2.385659	-.6764133	-.27572823	-.37426901	1.0678294	1.1766989	-.72514629	-.4453125	-.13035011	.079921961	.86601949	.81201553	-.037549496	-.61706352	-.24950123	.81709719	-2.8764939	.41516972	-.13184595	.49898982	.88484859	.0060606003	10	15	18	17	15	38
1	6271	2	7	20	1	4	4	4	4	1	2	2	1	-2.0930233	.69573641	-1.1608527	-1.8155339	1.0368216	1.3236434	1.0932038	1.5426357	-1.614341	1.3235867	1.7242718	.62573099	1.0678294	1.1766989	1.2748537	1.5546875	.86964989	1.079922	-2.1339805	.81201553	.9624505	1.3829365	.75049877	.81709719	1.1235061	1.4151697	.86815405	1.4989898	.88484859	1.0060606	16	19	17	7	20	50
1	2066	1	2	19	2	1	1	1	1	1	1	1	5	.9069767	-.30426359	.83914733	-1.8155339	.036821604	.32364345	.093203783	1.5426357	-1.614341	-2.6764133	-.27572823	-.37426901	.06782937	-1.8233011	1.2748537	-.4453125	-2.1303501	.079921961	-1.1339805	.81201553	.9624505	1.3829365	.75049877	.81709719	1.1235061	1.4151697	.86815405	1.4989898	-3.1151514	1.0060606	14	13	17	5	15	46
1	2067	1	2	18	2	4	4	4	4	1	2	2	1	-.0930233	.69573641	-.16085267	.18446612	-.9631784	-.67635655	1.0932038	.54263568	-.61434102	-.6764133	-.27572823	.62573099	1.0678294	1.1766989	-.72514629	.5546875	-1.1303501	.079921961	1.8660195	.81201553	-.037549496	-.61706352	-.24950123	-.18290281	.12350607	-.58483028	-.13184595	.49898982	.88484859	.0060606003	13	17	16	14	14	39
1	473	1	2	18	2	4	4	4	4	1	2	2	1	-1.0930233	-.30426359	-1.1608527	-.81553388	.036821604	-.67635655	-.90679622	-.45736432	1.385659	-.6764133	.72427177	.62573099	.06782937	.17669892	-.72514629	.5546875	-1.1303501	.079921961	-1.1339805	-2.1879845	-.037549496	1.3829365	-.24950123	-.18290281	.12350607	.41516972	.86815405	.49898982	.88484859	.0060606003	13	14	13	11	12	43
1	104	1	1	18	2	2	2	2	2	1	1	1	2	-.0930233	-.30426359	-1.1608527	2.1844661	.036821604	1.3236434	.093203783	.54263568	1.385659	.3235867	.72427177	.62573099	.06782937	2.1766989	.27485371	-.4453125	-.13035011	-1.920078	-2.1339805	-.18798447	-.037549496	-1.6170635	-.24950123	-1.1829028	-1.8764939	-1.5848303	-.13184595	-2.5010102	-2.1151514	-1.9939394	15	16	12	15	16	26
1	1212	1	2	18	2	4	4	4	4	2	2	2	2	-999	-999	-999	-999	-999	-999	-999	-999	-999	-999	-999	-999	-999	-999	-999	-999	-999	-999	-999	-999	-999	-999	-999	-999	-999	-999	-999	-999	-999	-999	-999	-999	-999	-999	-999	-999
1	2071	1	2	27	2	4	4	4	4	1	2	2	1	-.0930233	-3.3042636	.83914733	2.1844661	-2.9631784	-.67635655	-.90679622	1.5426357	1.385659	1.3235867	-.27572823	-2.374269	1.0678294	-1.8233011	1.2748537	-.4453125	-1.1303501	1.079922	-1.1339805	-1.1879845	.9624505	.38293648	.75049877	-1.1829028	1.1235061	-1.5848303	.86815405	1.4989898	.88484859	1.0060606	12	8	19	12	14	44
1	3548	1	3	20	1	4	4	4	4	1	2	2	1	-2.0930233	-1.3042636	-1.1608527	-1.8155339	1.0368216	-2.6763566	-.90679622	-2.4573643	-1.614341	-.6764133	-2.2757282	-.37426901	1.0678294	2.1766989	1.2748537	-1.4453125	-2.1303501	.079921961	-1.1339805	.81201553	.9624505	1.3829365	.75049877	.81709719	1.1235061	.41516972	.86815405	.49898982	.88484859	1.0060606	5	11	12	9	18	48
1	232	1	1	21	2	4	4	4	4	1	2	2	1	.9069767	.69573641	.83914733	-1.8155339	.036821604	.32364345	-2.9067962	-1.4573643	-.61434102	-.6764133	.72427177	.62573099	1.0678294	-.82330108	.27485371	1.5546875	.86964989	-.92007804	1.8660195	-.18798447	.9624505	1.3829365	.75049877	.81709719	1.1235061	1.4151697	.86815405	1.4989898	.88484859	1.0060606	17	15	14	10	15	50
1	479	1	2	18	1	1	1	1	1	1	2	2	1	-.0930233	-.30426359	-1.1608527	.18446612	-.9631784	.32364345	-.90679622	.54263568	-.61434102	-.6764133	-1.2757282	-.37426901	-.93217063	.17669892	-.72514629	.5546875	-.13035011	.079921961	-.13398051	-.18798447	-.037549496	1.3829365	-.24950123	-.18290281	1.1235061	1.4151697	-.13184595	.49898982	.88484859	.0060606003	13	14	13	11	13	44
1	3058	1	3	18	2	4	4	4	4	1	2	2	1	.9069767	-.30426359	-1.1608527	-1.8155339	1.0368216	.32364345	.093203783	.54263568	.38565898	.3235867	.72427177	-.37426901	.06782937	-1.8233011	.27485371	1.5546875	.86964989	1.079922	1.8660195	.81201553	.9624505	1.3829365	.75049877	.81709719	1.1235061	.41516972	.86815405	.49898982	.88484859	.0060606003	17	16	15	10	18	47
1	481	1	2	18	2	4	4	4	4	2	2	2	1	-2.0930233	-.30426359	-.16085267	2.1844661	1.0368216	-.67635655	-.90679622	-1.4573643	2.385659	-.6764133	-2.2757282	-.37426901	.06782937	2.1766989	-.72514629	-2.4453125	-1.1303501	-.92007804	-2.1339805	-.18798447	-3.0375495	-2.6170635	-2.2495012	-3.1829028	-1.8764939	-2.5848303	-2.131846	-2.5010102	-3.1151514	-1.9939394	6	13	12	16	15	14
1	2078	1	3	18	2	4	4	4	4	2	2	2	1	-2.0930233	.69573641	-.16085267	-.81553388	-2.9631784	.32364345	-2.9067962	-1.4573643	-.61434102	-.6764133	-.27572823	.62573099	1.0678294	.17669892	-.72514629	-2.4453125	.86964989	1.079922	-2.1339805	-2.1879845	.9624505	1.3829365	.75049877	-.18290281	1.1235061	1.4151697	.86815405	1.4989898	.88484859	1.0060606	9	15	15	8	9	49
1	2079	1	3	19	2	4	4	4	4	2	2	2	1	.9069767	.69573641	1.8391473	.18446612	.036821604	.32364345	1.0932038	.54263568	.38565898	1.3235867	.72427177	.62573099	.06782937	.17669892	1.2748537	.5546875	.86964989	.079921961	-1.1339805	-.18798447	-.037549496	.38293648	-.24950123	-.18290281	.12350607	1.4151697	-.13184595	-.50101018	.88484859	.0060606003	16	19	17	11	18	41
1	974	1	2	19	2	3	3	3	3	1	2	2	1	1.9069767	.69573641	1.8391473	.18446612	.036821604	1.3236434	-.90679622	.54263568	.38565898	-.6764133	-.27572823	1.625731	1.0678294	1.1766989	.27485371	1.5546875	-1.1303501	1.079922	.86601949	.81201553	-.037549496	.38293648	.75049877	.81709719	1.1235061	1.4151697	.86815405	.49898982	.88484859	1.0060606	18	16	19	14	16	47
1	6562	2	7	27	1	1	1	1	1	2	2	2	1	-2.0930233	-.30426359	.83914733	-1.8155339	.036821604	-.67635655	-.90679622	1.5426357	-1.614341	1.3235867	-.27572823	-2.374269	1.0678294	-.82330108	1.2748537	-.4453125	.86964989	1.079922	1.8660195	.81201553	.9624505	1.3829365	-.24950123	.81709719	-2.8764939	1.4151697	.86815405	1.4989898	.88484859	1.0060606	10	13	19	9	19	45
1	3800	1	3	18	1	1	1	1	1	1	2	2	2	-999	-999	-999	-999	-999	-999	-999	-999	-999	-999	-999	-999	-999	-999	-999	-999	-999	-999	-999	-999	-999	-999	-999	-999	-999	-999	-999	-999	-999	-999	-999	-999	-999	-999	-999	-999
1	487	1	2	18	2	4	4	4	4	1	2	1	1	-2.0930233	-.30426359	-.16085267	2.1844661	.036821604	-2.6763566	-1.9067962	-1.4573643	.38565898	.3235867	-1.2757282	-1.374269	.06782937	1.1766989	.27485371	-2.4453125	-.13035011	-.92007804	.86601949	-.18798447	-.037549496	-.61706352	-.24950123	-.18290281	.12350607	-1.5848303	-999	-.50101018	-1.1151514	.0060606003	5	12	12	16	16	34.444443
1	488	1	2	19	2	1	1	1	1	1	2	2	1	1.9069767	.69573641	-1.1608527	.18446612	1.0368216	1.3236434	1.0932038	-.45736432	-.61434102	-999	-.27572823	.62573099	-.93217063	.17669892	-999	.5546875	.86964989	-.92007804	.86601949	-.18798447	-.037549496	-.61706352	-.24950123	-.18290281	-.87649393	-1.5848303	.86815405	-1.5010102	.88484859	.0060606003	17	19	11	12	-999	36
1	1228	1	2	18	2	4	4	4	2	1	2	1	1	-.0930233	-.30426359	.83914733	1.1844661	-.9631784	.32364345	1.0932038	-1.4573643	1.385659	-.6764133	-.27572823	.62573099	1.0678294	2.1766989	-.72514629	.5546875	-.13035011	-.92007804	.86601949	-.18798447	.9624505	-.61706352	-.24950123	-2.1829028	.12350607	-.58483028	-1.131846	-1.5010102	-1.1151514	.0060606003	14	17	14	17	13	33
1	6567	2	7	18	2	4	4	4	4	1	1	2	1	.9069767	.69573641	-1.1608527	1.1844661	-.9631784	.32364345	.093203783	-1.4573643	1.385659	.3235867	1.7242718	1.625731	-.93217063	1.1766989	-.72514629	.5546875	-.13035011	-.92007804	-.13398051	-.18798447	-1.0375495	-.61706352	-.24950123	-.18290281	.12350607	-.58483028	-.13184595	-1.5010102	-1.1151514	-1.9939394	17	18	10	15	14	32
1	1229	1	2	18	2	4	1	1	4	1	1	2	5	-2.0930233	-1.3042636	-.16085267	-1.8155339	.036821604	-1.6763566	-.90679622	.54263568	1.385659	.3235867	-2.2757282	-.37426901	1.0678294	.17669892	-.72514629	-1.4453125	-2.1303501	1.079922	1.8660195	.81201553	-.037549496	-.61706352	-.24950123	.81709719	.12350607	.41516972	-.13184595	-.50101018	-.11515141	-.9939394	6	11	17	13	16	38
1	3685	1	3	22	1	4	4	4	4	1	2	2	1	.9069767	.69573641	-1.1608527	-1.8155339	1.0368216	.32364345	.093203783	-1.4573643	-1.614341	1.3235867	.72427177	-.37426901	1.0678294	-.82330108	.27485371	.5546875	.86964989	.079921961	-1.1339805	-.18798447	.9624505	.38293648	.75049877	.81709719	1.1235061	.41516972	.86815405	1.4989898	.88484859	1.0060606	16	17	13	6	18	48
1	451	1	2	19	2	4	4	4	2	1	2	1	1	.9069767	.69573641	-1.1608527	-1.8155339	.036821604	1.3236434	.093203783	.54263568	-.61434102	.3235867	1.7242718	.62573099	1.0678294	-.82330108	.27485371	1.5546875	.86964989	1.079922	-1.1339805	.81201553	.9624505	1.3829365	.75049877	-2.1829028	1.1235061	1.4151697	.86815405	1.4989898	.88484859	1.0060606	19	18	16	7	17	47
1	6654	2	7	21	-999	4	4	4	2	1	1	1	5	-.0930233	.69573641	.83914733	.18446612	.036821604	1.3236434	1.0932038	1.5426357	1.385659	.3235867	.72427177	1.625731	1.0678294	.17669892	-.72514629	-.4453125	-.13035011	-.92007804	.86601949	-.18798447	-1.0375495	-1.6170635	-.24950123	-.18290281	-.87649393	-2.5848303	-.13184595	-1.5010102	-2.1151514	-.9939394	15	19	17	14	15	28
1	2335	1	3	19	1	4	4	4	4	1	1	1	1	-1.0930233	.69573641	1.8391473	-1.8155339	-.9631784	1.3236434	1.0932038	1.5426357	-.61434102	1.3235867	-1.2757282	.62573099	-1.9321706	-1.8233011	.27485371	-2.4453125	.86964989	1.079922	.86601949	-.18798447	-999	-999	-999	-999	-999	-999	-999	-999	-999	-999	10	19	17	8	16	-999
1	3320	1	3	24	2	1	1	1	1	2	2	2	-999	-2.0930233	-3.3042636	-1.1608527	-1.8155339	1.0368216	-1.6763566	1.0932038	1.5426357	-1.614341	-.6764133	-.27572823	1.625731	1.0678294	.17669892	.27485371	1.5546875	.86964989	1.079922	-.13398051	.81201553	.9624505	1.3829365	.75049877	.81709719	1.1235061	1.4151697	.86815405	1.4989898	.88484859	1.0060606	11	16	17	8	17	50
1	3569	1	3	18	2	4	4	4	4	1	2	2	1	-1.0930233	.69573641	-.16085267	1.1844661	-.9631784	-2.6763566	-.90679622	.54263568	-1.614341	1.3235867	-.27572823	-1.374269	.06782937	-.82330108	-.72514629	-.4453125	-.13035011	1.079922	.86601949	-1.1879845	-.037549496	.38293648	-.24950123	-.18290281	.12350607	-.58483028	-.13184595	1.4989898	.88484859	.0060606003	9	14	16	11	14	41
1	129	1	1	25	1	2	2	2	2	1	1	1	5	.9069767	.69573641	-.16085267	-1.8155339	1.0368216	.32364345	-.90679622	.54263568	-1.614341	1.3235867	-.27572823	-1.374269	.06782937	-.82330108	1.2748537	.5546875	.86964989	.079921961	-1.1339805	.81201553	.9624505	1.3829365	.75049877	.81709719	1.1235061	-.58483028	.86815405	1.4989898	.88484859	1.0060606	15	15	15	6	20	48
1	499	1	2	20	2	4	4	4	4	2	2	2	5	1.9069767	.69573641	.83914733	-1.8155339	1.0368216	.32364345	-2.9067962	.54263568	-.61434102	1.3235867	1.7242718	.62573099	.06782937	-.82330108	1.2748537	.5546875	.86964989	1.079922	-2.1339805	.81201553	.9624505	1.3829365	.75049877	.81709719	.12350607	1.4151697	.86815405	1.4989898	.88484859	1.0060606	18	15	17	6	20	49
1	1236	1	2	29	2	4	4	4	2	2	2	2	5	-.0930233	.69573641	1.8391473	.18446612	.036821604	.32364345	.093203783	.54263568	1.385659	.3235867	.72427177	.62573099	1.0678294	1.1766989	-.72514629	.5546875	-.13035011	.079921961	-.13398051	.81201553	-.037549496	.38293648	.75049877	.81709719	-2.8764939	1.4151697	-1.131846	.49898982	.88484859	1.0060606	15	17	18	14	16	41
1	1239	1	2	18	1	2	2	2	2	1	1	1	5	-1.0930233	-1.3042636	-1.1608527	-1.8155339	-1.9631784	.32364345	1.0932038	1.5426357	1.385659	1.3235867	-.27572823	-2.374269	-2.9321706	-1.8233011	1.2748537	-1.4453125	-.13035011	1.079922	.86601949	-.18798447	-1.0375495	-.61706352	-999	-1.1829028	-.87649393	-.58483028	-2.131846	.49898982	-999	.0060606003	11	13	13	10	16	31.25
1	7	1	1	18	2	4	4	4	4	1	2	2	1	.9069767	-.30426359	1.8391473	.18446612	.036821604	1.3236434	.093203783	-.45736432	1.385659	-.6764133	-.27572823	.62573099	.06782937	.17669892	-.72514629	1.5546875	.86964989	.079921961	.86601949	.81201553	-.037549496	1.3829365	.75049877	.81709719	1.1235061	.41516972	.86815405	1.4989898	.88484859	1.0060606	17	17	16	14	15	48
1	503	1	2	18	1	2	2	2	2	1	1	1	2	.9069767	.69573641	-1.1608527	.18446612	1.0368216	1.3236434	1.0932038	-2.4573643	-.61434102	1.3235867	1.7242718	1.625731	-.93217063	.17669892	1.2748537	1.5546875	.86964989	-1.920078	-.13398051	.81201553	-.037549496	-.61706352	.75049877	.81709719	.12350607	-.58483028	-.13184595	.49898982	-.11515141	.0060606003	19	20	8	11	20	40
1	3326	1	3	22	2	4	4	4	4	1	2	2	1	-.0930233	.69573641	-.16085267	-1.8155339	.036821604	1.3236434	.093203783	-.45736432	1.385659	1.3235867	-1.2757282	-1.374269	1.0678294	.17669892	.27485371	1.5546875	.86964989	-.92007804	-2.1339805	.81201553	.9624505	1.3829365	.75049877	.81709719	1.1235061	.41516972	-.13184595	1.4989898	.88484859	1.0060606	15	16	14	9	18	48
1	6309	2	7	20	2	2	2	2	6	1	1	2	1	.9069767	.69573641	.83914733	1.1844661	.036821604	.32364345	.093203783	.54263568	1.385659	.3235867	-1.2757282	.62573099	.06782937	1.1766989	.27485371	.5546875	-.13035011	.079921961	.86601949	-.18798447	-.037549496	-.61706352	-.24950123	-.18290281	.12350607	-.58483028	-.13184595	.49898982	-.11515141	.0060606003	14	17	16	16	16	38
1	1244	1	2	18	2	4	4	4	4	2	2	2	1	-1.0930233	-2.3042636	-1.1608527	.18446612	-.9631784	1.3236434	-.90679622	-.45736432	1.385659	.3235867	-.27572823	-.37426901	-1.9321706	2.1766989	-.72514629	.5546875	-1.1303501	-.92007804	.86601949	-1.1879845	-999	-999	-999	-999	-999	-999	-999	-999	-999	-999	14	11	10	16	13	-999
1	2103	1	3	20	2	4	4	4	4	1	2	2	1	.9069767	-.30426359	-1.1608527	-.81553388	1.0368216	.32364345	-.90679622	.54263568	1.385659	.3235867	-.27572823	-.37426901	.06782937	-1.8233011	.27485371	1.5546875	-1.1303501	.079921961	.86601949	.81201553	.9624505	1.3829365	.75049877	.81709719	1.1235061	1.4151697	.86815405	-999	.88484859	1.0060606	16	13	14	11	18	50
1	547	1	2	19	2	3	3	3	3	2	2	2	2	-2.0930233	.69573641	.83914733	1.1844661	.036821604	-2.6763566	.093203783	-1.4573643	-1.614341	1.3235867	-1.2757282	.62573099	1.0678294	1.1766989	-.72514629	-.4453125	-1.1303501	.079921961	-1.1339805	-.18798447	.9624505	-.61706352	-.24950123	.81709719	.12350607	-1.5848303	.86815405	-2.5010102	-1.1151514	1.0060606	7	16	15	11	16	37
1	1247	1	2	19	2	4	4	4	4	1	2	2	1	-999	-999	-999	-999	-999	-999	-999	-999	-999	-999	-999	-999	-999	-999	-999	-999	-999	-999	-999	-999	-1.0375495	.38293648	-1.2495012	-.18290281	.12350607	-.58483028	-.13184595	.49898982	-1.1151514	-.9939394	-999	-999	-999	-999	-999	35
1	3581	1	3	18	1	4	2	2	4	1	1	1	1	-.0930233	-.30426359	-1.1608527	-1.8155339	.036821604	1.3236434	1.0932038	-2.4573643	-1.614341	.3235867	.72427177	.62573099	1.0678294	-1.8233011	1.2748537	1.5546875	.86964989	-.92007804	-2.1339805	.81201553	.9624505	1.3829365	.75049877	.81709719	1.1235061	1.4151697	.86815405	1.4989898	.88484859	1.0060606	17	18	11	4	18	50
1	16	1	1	18	1	4	4	4	4	2	2	2	1	-.0930233	.69573641	-.16085267	1.1844661	1.0368216	-1.6763566	.093203783	1.5426357	-.61434102	.3235867	.72427177	.62573099	1.0678294	1.1766989	-1.7251463	-1.4453125	-1.1303501	-1.920078	-1.1339805	.81201553	.9624505	-1.6170635	-.24950123	-.18290281	.12350607	1.4151697	-.13184595	1.4989898	.88484859	1.0060606	11	16	15	12	16	43
1	1621	1	2	18	1	4	4	4	4	1	2	2	1	-.0930233	-.30426359	-1.1608527	-1.8155339	1.0368216	-2.6763566	-.90679622	1.5426357	-.61434102	1.3235867	-.27572823	.62573099	-.93217063	-.82330108	-.72514629	-1.4453125	-1.1303501	.079921961	-1.1339805	.81201553	.9624505	1.3829365	-.24950123	-.18290281	.12350607	.41516972	-1.131846	.49898982	.88484859	.0060606003	9	14	14	7	18	42
1	3829	1	3	35	1	4	4	4	4	2	2	2	1	-1.0930233	-.30426359	.83914733	-1.8155339	-2.9631784	.32364345	.093203783	1.5426357	-1.614341	-.6764133	.72427177	-.37426901	1.0678294	-.82330108	.27485371	.5546875	.86964989	1.079922	.86601949	.81201553	-.037549496	1.3829365	-.24950123	-.18290281	1.1235061	1.4151697	-.13184595	.49898982	.88484859	.0060606003	14	16	19	8	13	44
1	1250	1	2	18	2	2	2	2	2	2	2	2	5	1.9069767	.69573641	-.16085267	-1.8155339	.036821604	1.3236434	1.0932038	1.5426357	-1.614341	-.6764133	1.7242718	-.37426901	1.0678294	.17669892	-.72514629	1.5546875	-1.1303501	-.92007804	-.13398051	.81201553	-999	-999	-999	-999	-999	-999	-999	-999	-999	-999	20	16	16	8	15	-999
1	1252	1	2	18	2	2	2	2	2	1	1	1	2	-.0930233	.69573641	-2.1608527	-.81553388	.036821604	1.3236434	1.0932038	-2.4573643	-1.614341	1.3235867	-2.2757282	.62573099	-1.9321706	-1.8233011	1.2748537	.5546875	.86964989	1.079922	.86601949	.81201553	.9624505	-1.6170635	.75049877	.81709719	1.1235061	-1.5848303	.86815405	.49898982	.88484859	1.0060606	13	19	9	8	19	43
1	433	1	2	21	2	4	4	4	4	1	2	2	5	-.0930233	.69573641	1.8391473	-.81553388	-.9631784	.32364345	1.0932038	1.5426357	-.61434102	.3235867	.72427177	.62573099	1.0678294	-1.8233011	.27485371	.5546875	.86964989	1.079922	-.13398051	-1.1879845	-.037549496	1.3829365	.75049877	.81709719	1.1235061	1.4151697	.86815405	.49898982	.88484859	1.0060606	15	19	20	8	14	48
1	6462	2	7	19	2	4	4	4	4	1	2	2	1	.9069767	.69573641	1.8391473	1.1844661	-1.9631784	1.3236434	1.0932038	.54263568	1.385659	-1.6764133	-1.2757282	.62573099	1.0678294	1.1766989	-1.7251463	.5546875	.86964989	.079921961	.86601949	-2.1879845	-.037549496	.38293648	.75049877	-.18290281	.12350607	.41516972	-.13184595	-1.5010102	.88484859	-1.9939394	15	19	18	16	8	38
1	518	1	2	27	2	1	1	1	1	2	2	2	5	1.9069767	.69573641	1.8391473	-.81553388	.036821604	1.3236434	-.90679622	1.5426357	.38565898	-.6764133	-.27572823	-.37426901	.06782937	-1.8233011	.27485371	-.4453125	-.13035011	1.079922	-.13398051	.81201553	.9624505	1.3829365	-.24950123	-.18290281	-.87649393	1.4151697	-.13184595	1.4989898	.88484859	1.0060606	16	15	19	9	16	45
1	3507	1	3	26	2	5	5	5	5	1	2	2	5	.9069767	-.30426359	-.16085267	-.81553388	.036821604	1.3236434	.093203783	.54263568	-.61434102	-.6764133	.72427177	.62573099	-.93217063	-1.8233011	-.72514629	1.5546875	-.13035011	.079921961	1.8660195	-.18798447	-.037549496	-.61706352	-.24950123	-.18290281	.12350607	-.58483028	-1.131846	-.50101018	-.11515141	.0060606003	18	16	14	10	14	36
1	26	1	1	19	2	6	2	2	6	1	1	2	2	-2.0930233	-.30426359	.83914733	1.1844661	-.9631784	-1.6763566	-1.9067962	-2.4573643	1.385659	-1.6764133	-2.2757282	-.37426901	-1.9321706	1.1766989	-1.7251463	-2.4453125	-.13035011	-.92007804	.86601949	-1.1879845	-2.0375495	-1.6170635	-1.2495012	-1.1829028	-.87649393	-1.5848303	-1.131846	-2.5010102	-2.1151514	-.9939394	5	13	10	16	10	24
1	1383	1	2	19	2	1	1	1	1	1	2	2	1	-.0930233	.69573641	-1.1608527	.18446612	-.9631784	1.3236434	-.90679622	.54263568	-1.614341	-.6764133	-1.2757282	-1.374269	-.93217063	1.1766989	1.2748537	-.4453125	-.13035011	.079921961	-1.1339805	-2.1879845	-.037549496	.38293648	.75049877	.81709719	-.87649393	-1.5848303	.86815405	1.4989898	.88484859	1.0060606	13	14	13	10	13	43
1	522	1	2	18	1	4	4	4	4	1	1	1	1	1.9069767	-1.3042636	.83914733	-1.8155339	1.0368216	1.3236434	-1.9067962	-.45736432	-1.614341	.3235867	1.7242718	-2.374269	-.93217063	-1.8233011	1.2748537	1.5546875	.86964989	.079921961	-2.1339805	.81201553	.9624505	1.3829365	.75049877	.81709719	1.1235061	1.4151697	.86815405	1.4989898	.88484859	1.0060606	20	11	14	4	19	50
1	2363	1	3	21	2	2	2	2	2	1	1	1	1	-.0930233	.69573641	-1.1608527	-.81553388	1.0368216	.32364345	1.0932038	-.45736432	-.61434102	1.3235867	1.7242718	1.625731	1.0678294	1.1766989	.27485371	.5546875	.86964989	1.079922	-1.1339805	.81201553	-1.0375495	.38293648	.75049877	-.18290281	-1.8764939	1.4151697	.86815405	1.4989898	.88484859	.0060606003	16	20	15	10	19	42
1	6601	2	7	20	2	2	2	2	2	1	1	1	1	1.9069767	.69573641	1.8391473	-1.8155339	1.0368216	1.3236434	1.0932038	1.5426357	.38565898	-.6764133	1.7242718	.62573099	-.93217063	-.82330108	-.72514629	1.5546875	.86964989	1.079922	1.8660195	.81201553	.9624505	-.61706352	.75049877	-.18290281	1.1235061	.41516972	.86815405	.49898982	-.11515141	1.0060606	20	19	18	11	16	44
1	525	1	2	19	2	1	1	1	1	1	2	2	2	1.9069767	-.30426359	.83914733	-1.8155339	1.0368216	1.3236434	1.0932038	.54263568	-1.614341	-999	.72427177	-2.374269	1.0678294	-1.8233011	-999	1.5546875	.86964989	1.079922	-2.1339805	.81201553	-999	-999	-999	-999	-999	-999	-999	-999	-999	-999	19	15	18	4	-999	-999
1	1878	1	2	19	1	4	4	4	2	1	2	1	1	-1.0930233	-.30426359	-.16085267	-.81553388	-.9631784	.32364345	-.90679622	.54263568	.38565898	-1.6764133	-.27572823	-1.374269	.06782937	1.1766989	-.72514629	-1.4453125	-.13035011	-.92007804	.86601949	-2.1879845	-1.0375495	-.61706352	-.24950123	-1.1829028	.12350607	-.58483028	-1.131846	-1.5010102	-1.1151514	-.9939394	11	13	14	13	10	31
1	1264	1	2	18	1	4	4	4	4	1	2	2	1	-.0930233	.69573641	1.8391473	-.81553388	-1.9631784	-1.6763566	1.0932038	1.5426357	-1.614341	-1.6764133	1.7242718	1.625731	1.0678294	.17669892	-2.7251463	.5546875	.86964989	1.079922	-1.1339805	-2.1879845	.9624505	1.3829365	.75049877	.81709719	1.1235061	1.4151697	.86815405	-.50101018	.88484859	1.0060606	14	20	20	8	7	48
1	897	1	2	18	2	1	1	1	1	2	2	2	2	-2.0930233	.69573641	-2.1608527	-.81553388	.036821604	-.67635655	.093203783	-1.4573643	.38565898	.3235867	-1.2757282	1.625731	.06782937	-.82330108	.27485371	.5546875	.86964989	.079921961	-.13398051	-.18798447	-.037549496	.38293648	-.24950123	-.18290281	.12350607	.41516972	-.13184595	.49898982	.88484859	1.0060606	10	19	11	10	16	42
1	6608	2	7	20	1	4	4	4	4	1	2	2	2	1.9069767	.69573641	1.8391473	-1.8155339	1.0368216	1.3236434	1.0932038	1.5426357	-1.614341	-2.6764133	1.7242718	1.625731	1.0678294	-1.8233011	1.2748537	-2.4453125	-3.1303501	.079921961	-2.1339805	.81201553	.9624505	1.3829365	.75049877	.81709719	1.1235061	1.4151697	.86815405	1.4989898	.88484859	1.0060606	16	16	19	4	16	50
1	38	1	1	29	1	4	4	4	4	2	2	2	5	-.0930233	-2.3042636	.83914733	.18446612	.036821604	-.67635655	.093203783	-2.4573643	1.385659	-.6764133	-1.2757282	-1.374269	-.93217063	-.82330108	.27485371	-.4453125	-.13035011	1.079922	.86601949	-.18798447	-.037549496	-.61706352	-1.2495012	-.18290281	-1.8764939	-.58483028	-.13184595	-1.5010102	-1.1151514	-.9939394	11	12	13	13	15	31
1	2128	1	3	18	2	4	2	2	2	1	1	1	2	.9069767	.69573641	-2.1608527	1.1844661	-.9631784	.32364345	.093203783	-.45736432	-.61434102	-.6764133	1.7242718	-.37426901	.06782937	.17669892	-.72514629	1.5546875	-.13035011	-.92007804	1.8660195	-.18798447	-1.0375495	-.61706352	-.24950123	-.18290281	-.87649393	-1.5848303	-.13184595	-2.5010102	-1.1151514	.0060606003	18	16	11	14	13	31
1	2496	1	3	20	2	4	4	4	4	1	2	2	1	-.0930233	.69573641	-.16085267	.18446612	.036821604	-.67635655	.093203783	.54263568	1.385659	.3235867	-1.2757282	-.37426901	-.93217063	-.82330108	.27485371	-1.4453125	-.13035011	.079921961	.86601949	.81201553	-.037549496	-1.6170635	-1.2495012	-.18290281	.12350607	1.4151697	-.13184595	-2.5010102	.88484859	-.9939394	10	16	14	13	17	35
1	6611	2	7	18	2	4	4	4	4	2	2	2	1	-999	-999	-999	-999	-999	-999	-999	-999	-999	-999	-999	-999	-999	-999	-999	-999	-999	-999	-999	-999	-999	-999	-999	-999	-999	-999	-999	-999	-999	-999	-999	-999	-999	-999	-999	-999
1	6339	2	7	26	2	4	4	4	4	2	2	2	6	-.0930233	-2.3042636	.83914733	2.1844661	-2.9631784	.32364345	-.90679622	1.5426357	1.385659	-2.6764133	-2.2757282	-.37426901	1.0678294	2.1766989	-2.7251463	-.4453125	.86964989	1.079922	.86601949	-3.1879845	-1.0375495	-1.6170635	.75049877	-1.1829028	-.87649393	-.58483028	-1.131846	-.50101018	-1.1151514	-.9939394	11	13	19	18	4	31
1	43	1	1	18	2	4	4	4	4	1	2	2	1	-999	-999	-999	-999	-999	-999	-999	-999	-999	-999	-999	-999	-999	-999	-999	-999	-999	-999	-999	-999	.9624505	-2.6170635	.75049877	.81709719	-1.8764939	-2.5848303	-.13184595	-1.5010102	-.11515141	.0060606003	-999	-999	-999	-999	-999	33
1	3486	1	3	20	1	4	4	4	4	1	2	2	1	-.0930233	.69573641	-1.1608527	-1.8155339	.036821604	1.3236434	.093203783	-2.4573643	.38565898	.3235867	1.7242718	-2.374269	1.0678294	-1.8233011	-1.7251463	-.4453125	.86964989	1.079922	-2.1339805	-.18798447	.9624505	1.3829365	.75049877	.81709719	-2.8764939	1.4151697	.86815405	1.4989898	.88484859	1.0060606	16	15	13	6	14	46
1	537	1	2	21	2	3	3	3	3	1	2	2	2	-999	-999	-999	-999	-999	-999	-999	-999	-999	-999	-999	-999	-999	-999	-999	-999	-999	-999	-999	-999	.9624505	-2.6170635	.75049877	.81709719	.12350607	.41516972	.86815405	.49898982	-1.1151514	1.0060606	-999	-999	-999	-999	-999	41
1	1275	1	2	23	2	2	2	2	2	1	1	1	1	-1.0930233	-.30426359	-1.1608527	1.1844661	1.0368216	.32364345	.093203783	-.45736432	1.385659	1.3235867	.72427177	.62573099	.06782937	-.82330108	.27485371	.5546875	-.13035011	.079921961	.86601949	.81201553	-.037549496	.38293648	.75049877	.81709719	1.1235061	1.4151697	.86815405	-.50101018	.88484859	.0060606003	14	16	13	14	19	45
1	48	1	1	18	2	4	4	4	4	2	2	2	1	-.0930233	.69573641	-.16085267	1.1844661	-.9631784	-1.6763566	-.90679622	.54263568	-.61434102	.3235867	.72427177	-.37426901	.06782937	-1.8233011	.27485371	-.4453125	-.13035011	.079921961	-.13398051	-.18798447	-.037549496	1.3829365	.75049877	.81709719	1.1235061	1.4151697	.86815405	-.50101018	.88484859	1.0060606	12	15	15	10	15	47
1	6489	2	7	20	1	4	4	4	4	1	2	2	1	-1.0930233	-.30426359	.83914733	-.81553388	.036821604	.32364345	-.90679622	-1.4573643	-1.614341	1.3235867	-.27572823	.62573099	.06782937	-1.8233011	1.2748537	.5546875	.86964989	.079921961	-1.1339805	.81201553	-999	-999	-999	-999	-999	-999	-999	-999	-999	-999	13	16	14	6	19	-999
1	6345	2	7	21	2	4	4	4	4	1	2	2	1	-.0930233	.69573641	-1.1608527	1.1844661	-.9631784	.32364345	1.0932038	1.5426357	.38565898	1.3235867	-1.2757282	-1.374269	.06782937	-.82330108	1.2748537	1.5546875	-.13035011	1.079922	1.8660195	.81201553	.9624505	1.3829365	.75049877	.81709719	1.1235061	1.4151697	.86815405	1.4989898	.88484859	.0060606003	14	16	16	14	18	49
1	6493	2	7	26	2	4	4	4	4	2	2	-999	5	-999	-999	-999	-999	-999	-999	-999	-999	-999	-999	-999	-999	-999	-999	-999	-999	-999	-999	-999	-999	-999	-999	-999	-999	-999	-999	-999	-999	-999	-999	-999	-999	-999	-999	-999	-999
1	1157	1	2	18	2	4	4	4	4	1	2	2	1	.9069767	.69573641	.83914733	.18446612	1.0368216	-1.6763566	-1.9067962	1.5426357	-.61434102	-.6764133	-1.2757282	1.625731	1.0678294	1.1766989	-.72514629	.5546875	-2.1303501	.079921961	-1.1339805	-.18798447	.9624505	.38293648	.75049877	.81709719	1.1235061	.41516972	-.13184595	-1.5010102	-.11515141	1.0060606	12	14	18	11	15	43
1	6218	2	7	24	2	-999	2	2	1	2	2	2	1	.9069767	-1.3042636	-1.1608527	1.1844661	.036821604	-.67635655	.093203783	-1.4573643	1.385659	.3235867	-.27572823	-2.374269	.06782937	2.1766989	-.72514629	-.4453125	-1.1303501	-1.920078	-1.1339805	-.18798447	-1.0375495	-1.6170635	-.24950123	-.18290281	.12350607	-.58483028	-1.131846	-1.5010102	-1.1151514	-.9939394	13	11	10	15	15	31
1	6496	2	7	21	2	4	4	4	4	2	2	2	1	-.0930233	.69573641	1.8391473	-.81553388	.036821604	.32364345	1.0932038	1.5426357	-1.614341	1.3235867	.72427177	-.37426901	1.0678294	-1.8233011	1.2748537	-.4453125	.86964989	1.079922	1.8660195	.81201553	.9624505	1.3829365	.75049877	.81709719	1.1235061	1.4151697	-999	1.4989898	.88484859	1.0060606	14	18	20	9	19	50
1	423	1	2	20	1	2	2	2	2	1	1	1	2	-1.0930233	-.30426359	1.8391473	1.1844661	1.0368216	-.67635655	.093203783	-2.4573643	1.385659	.3235867	-2.2757282	-999	1.0678294	.17669892	.27485371	-.4453125	-.13035011	.079921961	.86601949	-.18798447	-.037549496	-.61706352	-.24950123	-.18290281	.12350607	-.58483028	-.13184595	-2.5010102	-.11515141	.0060606003	9	16	15	15	17	35
1	3497	1	3	20	1	4	4	4	4	1	2	2	1	-1.0930233	.69573641	-.16085267	-1.8155339	1.0368216	-.67635655	.093203783	-.45736432	-.61434102	-1.6764133	-.27572823	.62573099	.06782937	-1.8233011	-1.7251463	-.4453125	-.13035011	-1.920078	-1.1339805	.81201553	-.037549496	.38293648	.75049877	-.18290281	.12350607	.41516972	-.13184595	-.50101018	.88484859	1.0060606	11	17	12	6	14	42
1	219	1	1	22	1	2	4	4	4	2	2	2	1	-.0930233	.69573641	.83914733	-1.8155339	1.0368216	-1.6763566	1.0932038	1.5426357	-1.614341	1.3235867	-.27572823	-.37426901	.06782937	-1.8233011	1.2748537	-.4453125	.86964989	1.079922	1.8660195	.81201553	-.037549496	.38293648	-.24950123	-1.1829028	.12350607	1.4151697	-.13184595	.49898982	.88484859	.0060606003	11	18	18	8	20	41
1	3499	1	3	18	2	1	1	1	1	1	2	1	1	1.9069767	.69573641	.83914733	-1.8155339	.036821604	1.3236434	.093203783	1.5426357	-.61434102	-.6764133	.72427177	-1.374269	.06782937	-1.8233011	-.72514629	.5546875	.86964989	.079921961	-1.1339805	-.18798447	-1.0375495	-.61706352	-1.2495012	-1.1829028	-.87649393	-.58483028	-1.131846	-.50101018	-1.1151514	-.9939394	18	16	17	6	14	30
1	549	1	2	18	2	1	1	1	1	1	2	1	2	-999	-999	-999	-999	-999	-999	-999	-999	-999	-999	-999	-999	-999	-999	-999	-999	-999	-999	-999	-999	-999	-999	-999	-999	-999	-999	-999	-999	-999	-999	-999	-999	-999	-999	-999	-999
1	1288	1	2	32	2	4	4	4	4	2	2	2	5	-1.0930233	-.30426359	-.16085267	-1.8155339	-.9631784	-1.6763566	-.90679622	1.5426357	-1.614341	.3235867	.72427177	-1.374269	-.93217063	-1.8233011	.27485371	-.4453125	.86964989	1.079922	.86601949	.81201553	.9624505	1.3829365	.75049877	.81709719	1.1235061	-1.5848303	.86815405	1.4989898	.88484859	1.0060606	11	14	16	7	16	47
1	6226	2	7	28	2	2	4	4	2	1	2	2	5	.9069767	-.30426359	1.8391473	.18446612	.036821604	1.3236434	-.90679622	.54263568	.38565898	-.6764133	-.27572823	-.37426901	1.0678294	1.1766989	-.72514629	-1.4453125	-1.1303501	.079921961	-.13398051	-.18798447	-1.0375495	-.61706352	-1.2495012	-1.1829028	-.87649393	-.58483028	-1.131846	-.50101018	-1.1151514	-.9939394	14	13	18	13	14	30
1	2149	1	3	18	1	4	4	4	4	1	1	2	1	.9069767	-2.3042636	-.16085267	-.81553388	-1.9631784	.32364345	1.0932038	-2.4573643	.38565898	-.6764133	-.27572823	1.625731	1.0678294	1.1766989	-1.7251463	-1.4453125	-3.1303501	-2.920078	.86601949	-.18798447	-3.0375495	.38293648	-1.2495012	-.18290281	-2.8764939	-1.5848303	-1.131846	.49898982	.88484859	-1.9939394	13	13	10	13	11	29
1	6228	2	7	22	2	4	4	4	4	1	2	2	1	-999	-999	-999	-999	-999	-999	-999	-999	-999	-999	-999	-999	-999	-999	-999	-999	-999	-999	-999	-999	.9624505	-.61706352	.75049877	.81709719	1.1235061	1.4151697	.86815405	1.4989898	.88484859	1.0060606	-999	-999	-999	-999	-999	48
1	597	1	2	20	2	4	4	4	4	1	2	2	1	.9069767	.69573641	1.8391473	-1.8155339	.036821604	1.3236434	1.0932038	.54263568	-.61434102	-.6764133	-1.2757282	-.37426901	.06782937	1.1766989	-.72514629	1.5546875	.86964989	1.079922	-1.1339805	.81201553	.9624505	1.3829365	.75049877	.81709719	1.1235061	.41516972	.86815405	1.4989898	.88484859	1.0060606	16	18	18	9	15	49
1	1335	1	2	19	2	1	1	1	1	1	2	1	1	1.9069767	.69573641	-2.1608527	2.1844661	1.0368216	1.3236434	1.0932038	-2.4573643	-.61434102	-.6764133	1.7242718	1.625731	-2.9321706	2.1766989	-.72514629	1.5546875	.86964989	-1.920078	.86601949	.81201553	.9624505	1.3829365	.75049877	.81709719	1.1235061	1.4151697	.86815405	1.4989898	.88484859	1.0060606	20	20	5	16	16	50
1	434	1	2	18	2	4	4	4	4	1	2	2	1	.9069767	.69573641	-.16085267	.18446612	-.9631784	1.3236434	.093203783	-.45736432	-.61434102	1.3235867	.72427177	-.37426901	.06782937	1.1766989	1.2748537	1.5546875	.86964989	1.079922	-.13398051	.81201553	-.037549496	.38293648	.75049877	-.18290281	1.1235061	1.4151697	.86815405	.49898982	.88484859	1.0060606	18	17	15	12	18	46
1	3748	1	3	18	1	4	4	4	4	1	2	2	1	.9069767	-1.3042636	-.16085267	-.81553388	-.9631784	-.67635655	-.90679622	-.45736432	-.61434102	-.6764133	-1.2757282	-1.374269	.06782937	-.82330108	-.72514629	.5546875	-1.1303501	1.079922	.86601949	-1.1879845	.9624505	1.3829365	.75049877	-.18290281	1.1235061	1.4151697	.86815405	1.4989898	.88484859	1.0060606	13	11	15	10	12	49
1	6554	2	7	22	2	4	4	4	4	2	2	2	1	.9069767	.69573641	.83914733	.18446612	1.0368216	.32364345	-1.9067962	.54263568	-.61434102	.3235867	.72427177	-.37426901	.06782937	-.82330108	-.72514629	1.5546875	.86964989	1.079922	.86601949	.81201553	-.037549496	.38293648	-.24950123	-.18290281	.12350607	.41516972	-2.131846	.49898982	-.11515141	-1.9939394	17	15	17	11	17	36
1	69	1	1	20	2	4	4	4	4	1	2	2	1	-999	-999	-999	-999	-999	-999	-999	-999	-999	-999	-999	-999	-999	-999	-999	-999	-999	-999	-999	-999	-999	-999	-999	-999	-999	-999	-999	-999	-999	-999	-999	-999	-999	-999	-999	-999
1	3511	1	3	18	2	2	2	2	4	1	2	2	1	-.0930233	.69573641	1.8391473	.18446612	1.0368216	1.3236434	1.0932038	1.5426357	-1.614341	-.6764133	-.27572823	1.625731	.06782937	-.82330108	.27485371	.5546875	.86964989	1.079922	-1.1339805	.81201553	.9624505	-.61706352	-1.2495012	-1.1829028	-.87649393	-.58483028	-1.131846	1.4989898	-1.1151514	1.0060606	15	20	19	8	17	36
1	3263	1	3	19	2	1	1	1	1	1	1	2	1	1.9069767	-.30426359	-1.1608527	.18446612	-.9631784	1.3236434	-.90679622	-.45736432	1.385659	1.3235867	1.7242718	-1.374269	1.0678294	-1.8233011	1.2748537	1.5546875	.86964989	1.079922	-.13398051	.81201553	.9624505	-.61706352	-1.2495012	-1.1829028	-.87649393	.41516972	-1.131846	-.50101018	-1.1151514	-.9939394	20	14	15	11	18	33
1	6515	2	7	22	2	4	4	4	4	1	2	2	2	-.0930233	-.30426359	.83914733	1.1844661	.036821604	.32364345	.093203783	.54263568	1.385659	.3235867	.72427177	.62573099	1.0678294	.17669892	.27485371	.5546875	-.13035011	.079921961	-.13398051	-.18798447	-.037549496	-.61706352	-.24950123	-.18290281	-999	-999	-999	-999	-999	-999	15	16	17	14	16	-999
1	6517	2	7	23	2	6	6	2	4	1	1	2	5	.9069767	.69573641	.83914733	.18446612	.036821604	-1.6763566	.093203783	-2.4573643	.38565898	1.3235867	-.27572823	.62573099	-.93217063	1.1766989	-.72514629	-1.4453125	-1.1303501	1.079922	.86601949	.81201553	-.037549496	-.61706352	.75049877	.81709719	1.1235061	1.4151697	.86815405	1.4989898	.88484859	.0060606003	11	16	13	14	17	46
1	1305	1	2	18	2	4	4	4	4	1	1	1	1	1.9069767	.69573641	1.8391473	-.81553388	1.0368216	1.3236434	-2.9067962	-.45736432	-.61434102	1.3235867	1.7242718	1.625731	1.0678294	2.1766989	1.2748537	-2.4453125	-.13035011	-.92007804	-.13398051	.81201553	.9624505	1.3829365	.75049877	.81709719	1.1235061	1.4151697	.86815405	1.4989898	.88484859	1.0060606	16	15	16	12	20	50
1	1182	1	2	21	2	4	4	4	4	2	2	2	5	.9069767	-.30426359	1.8391473	1.1844661	1.0368216	.32364345	.093203783	1.5426357	1.385659	.3235867	1.7242718	.62573099	1.0678294	-.82330108	.27485371	.5546875	-.13035011	1.079922	1.8660195	.81201553	-.037549496	-1.6170635	-.24950123	.81709719	1.1235061	.41516972	.86815405	-.50101018	.88484859	1.0060606	17	16	20	15	18	42
1	3517	1	3	18	2	4	4	4	4	1	2	2	1	-2.0930233	.69573641	-1.1608527	-.81553388	-.9631784	-1.6763566	.093203783	.54263568	-.61434102	1.3235867	.72427177	-.37426901	-.93217063	-1.8233011	1.2748537	-.4453125	-.13035011	-.92007804	-1.1339805	-.18798447	.9624505	.38293648	.75049877	.81709719	1.1235061	1.4151697	.86815405	.49898982	.88484859	1.0060606	10	16	12	7	17	48
1	3518	1	3	21	2	4	4	4	2	1	1	1	1	-.0930233	.69573641	.83914733	.18446612	.036821604	-.67635655	.093203783	.54263568	-.61434102	1.3235867	-.27572823	.62573099	.06782937	-.82330108	.27485371	-1.4453125	-.13035011	.079921961	.86601949	.81201553	-.037549496	-.61706352	-.24950123	-.18290281	.12350607	-1.5848303	.86815405	-.50101018	-1.1151514	-.9939394	11	17	16	11	18	35
1	2166	1	3	18	1	1	2	2	1	1	1	2	1	1.9069767	.69573641	-1.1608527	-1.8155339	1.0368216	1.3236434	1.0932038	.54263568	-1.614341	-2.6764133	.72427177	-2.374269	.06782937	-.82330108	-2.7251463	-.4453125	-.13035011	.079921961	-2.1339805	.81201553	.9624505	1.3829365	.75049877	.81709719	.12350607	1.4151697	.86815405	-1.5010102	.88484859	1.0060606	17	15	14	5	12	46
1	6523	2	7	18	2	4	4	4	4	1	2	2	1	-999	-999	-999	-999	-999	-999	-999	-999	-999	-999	-999	-999	-999	-999	-999	-999	-999	-999	-999	-999	-999	-999	-999	-999	-999	-999	-999	-999	-999	-999	-999	-999	-999	-999	-999	-999
1	819	1	2	18	2	4	4	4	4	2	2	2	1	.9069767	.69573641	-.16085267	-1.8155339	1.0368216	1.3236434	-.90679622	1.5426357	.38565898	1.3235867	1.7242718	-2.374269	-.93217063	-1.8233011	1.2748537	1.5546875	.86964989	1.079922	-2.1339805	.81201553	.9624505	1.3829365	.75049877	.81709719	1.1235061	1.4151697	.86815405	1.4989898	.88484859	1.0060606	19	14	16	6	20	50
1	696	1	2	18	2	3	3	3	3	2	2	2	2	.9069767	.69573641	1.8391473	2.1844661	.036821604	1.3236434	1.0932038	.54263568	.38565898	.3235867	.72427177	1.625731	1.0678294	1.1766989	.27485371	.5546875	-.13035011	.079921961	-.13398051	-1.1879845	-.037549496	-.61706352	-.24950123	-1.1829028	.12350607	-.58483028	-.13184595	-.50101018	-.11515141	.0060606003	17	19	18	15	15	36
1	6528	2	7	27	2	4	4	4	4	2	2	2	1	-999	-999	-999	-999	-999	-999	-999	-999	-999	-999	-999	-999	-999	-999	-999	-999	-999	-999	-999	-999	-999	-999	-999	-999	-999	-999	-999	-999	-999	-999	-999	-999	-999	-999	-999	-999
1	2171	1	3	18	1	4	4	4	4	1	2	2	1	-999	-999	-999	-999	-999	-999	-999	-999	-999	-999	-999	-999	-999	-999	-999	-999	-999	-999	-999	-999	-999	-999	-999	-999	-999	-999	-999	-999	-999	-999	-999	-999	-999	-999	-999	-999
1	2	1	1	21	2	2	2	2	2	1	1	2	5	-.0930233	.69573641	.83914733	-.81553388	1.0368216	.32364345	1.0932038	.54263568	.38565898	.3235867	.72427177	.62573099	.06782937	.17669892	-.72514629	-.4453125	-.13035011	.079921961	-1.1339805	.81201553	-.037549496	.38293648	-.24950123	-1.1829028	.12350607	.41516972	-1.131846	.49898982	-.11515141	.0060606003	14	18	16	10	17	38
1	1356	1	2	19	2	4	4	4	4	1	2	2	1	.9069767	-.30426359	.83914733	.18446612	-2.9631784	-1.6763566	.093203783	-1.4573643	1.385659	-.6764133	-2.2757282	-1.374269	.06782937	-.82330108	-.72514629	-1.4453125	-2.1303501	.079921961	.86601949	-1.1879845	-1.0375495	.38293648	-1.2495012	-.18290281	1.1235061	1.4151697	-2.131846	.49898982	.88484859	-1.9939394	9	12	14	13	10	37
1	2174	1	3	18	2	4	4	4	4	1	2	1	1	.9069767	.69573641	1.8391473	-.81553388	1.0368216	1.3236434	-.90679622	.54263568	-.61434102	1.3235867	-2.2757282	-.37426901	.06782937	-1.8233011	.27485371	1.5546875	-.13035011	-.92007804	-2.1339805	.81201553	-999	-999	-999	-999	-999	-999	-999	-999	-999	-999	15	15	16	6	19	-999
1	1318	1	2	19	2	2	2	2	2	1	1	1	2	-.0930233	.69573641	-1.1608527	-1.8155339	-1.9631784	.32364345	1.0932038	.54263568	-1.614341	-.6764133	1.7242718	1.625731	.06782937	-1.8233011	-.72514629	.5546875	.86964989	-.92007804	.86601949	-.18798447	-.037549496	-.61706352	.75049877	.81709719	1.1235061	-1.5848303	.86815405	-.50101018	-1.1151514	1.0060606	16	20	13	7	12	40
1	211	1	1	18	2	1	1	1	1	2	2	2	3	-.0930233	-.30426359	1.8391473	1.1844661	-.9631784	-.67635655	.093203783	1.5426357	.38565898	-.6764133	-1.2757282	-.37426901	.06782937	1.1766989	-.72514629	-.4453125	-1.1303501	.079921961	-.13398051	-1.1879845	-.037549496	-.61706352	-.24950123	-.18290281	-1.8764939	-.58483028	-1.131846	-.50101018	-.11515141	.0060606003	11	14	18	14	12	34
1	2051	1	2	20	1	1	1	1	1	2	2	2	2	-2.0930233	-2.3042636	-.16085267	-.81553388	.036821604	.32364345	.093203783	1.5426357	1.385659	.3235867	-2.2757282	1.625731	-.93217063	.17669892	1.2748537	.5546875	-.13035011	.079921961	.86601949	-2.1879845	-1.0375495	.38293648	-1.2495012	-1.1829028	-.87649393	-.58483028	-2.131846	.49898982	-1.1151514	-.9939394	10	15	15	13	15	31
1	460	1	2	20	1	4	4	4	4	2	2	2	5	.9069767	-2.3042636	-.16085267	2.1844661	1.0368216	.32364345	-2.9067962	.54263568	.38565898	1.3235867	-1.2757282	-.37426901	.06782937	2.1766989	1.2748537	-.4453125	-1.1303501	-.92007804	-.13398051	.81201553	-.037549496	.38293648	-.24950123	-.18290281	.12350607	.41516972	-.13184595	-.50101018	-.11515141	.0060606003	13	9	14	16	20	39
1	3898	1	3	18	2	4	4	4	4	2	2	2	1	-999	-999	-999	-999	-999	-999	-999	-999	-999	-999	-999	-999	-999	-999	-999	-999	-999	-999	-999	-999	-999	-999	-999	-999	-999	-999	-999	-999	-999	-999	-999	-999	-999	-999	-999	-999
1	215	1	1	26	2	4	4	4	4	1	2	2	5	.9069767	.69573641	.83914733	-1.8155339	1.0368216	.32364345	.093203783	.54263568	-1.614341	1.3235867	1.7242718	-.37426901	.06782937	-1.8233011	1.2748537	.5546875	.86964989	.079921961	-2.1339805	.81201553	.9624505	1.3829365	-.24950123	-.18290281	1.1235061	.41516972	.86815405	.49898982	.88484859	1.0060606	17	17	16	4	20	46
1	2057	1	2	22	2	4	4	4	4	2	2	2	1	-2.0930233	-.30426359	-.16085267	.18446612	.036821604	1.3236434	1.0932038	1.5426357	2.385659	-.6764133	-.27572823	-2.374269	1.0678294	.17669892	.27485371	.5546875	.86964989	.079921961	-.13398051	-.18798447	.9624505	1.3829365	.75049877	.81709719	1.1235061	1.4151697	.86815405	1.4989898	.88484859	1.0060606	13	15	17	14	15	50
1	464	1	2	19	2	4	4	4	4	2	2	2	1	.9069767	.69573641	.83914733	1.1844661	1.0368216	1.3236434	1.0932038	.54263568	-.61434102	.3235867	.72427177	.62573099	-.93217063	-.82330108	.27485371	.5546875	-.13035011	1.079922	.86601949	.81201553	-.037549496	.38293648	-.24950123	-.18290281	1.1235061	.41516972	-.13184595	.49898982	.88484859	1.0060606	17	18	16	12	18	43
1	465	1	2	26	2	4	4	4	4	1	2	2	1	1.9069767	-1.3042636	1.8391473	2.1844661	1.0368216	1.3236434	.093203783	1.5426357	1.385659	-1.6764133	1.7242718	-2.374269	1.0678294	1.1766989	1.2748537	1.5546875	-1.1303501	1.079922	.86601949	.81201553	.9624505	1.3829365	.75049877	.81709719	1.1235061	-2.5848303	.86815405	1.4989898	.88484859	-.9939394	20	11	20	17	17	44
1	6265	2	7	22	2	2	2	2	2	1	1	1	1	-999	-999	-999	-999	-999	-999	-999	-999	-999	-999	-999	-999	-999	-999	-999	-999	-999	-999	-999	-999	-1.0375495	-.61706352	.75049877	-.18290281	-1.8764939	.41516972	-1.131846	-1.5010102	-1.1151514	.0060606003	-999	-999	-999	-999	-999	33
1	3330	1	3	18	2	4	4	4	4	2	2	2	1	.9069767	.69573641	-2.1608527	.18446612	1.0368216	-.67635655	.093203783	.54263568	.38565898	.3235867	-.27572823	-1.374269	-.93217063	-.82330108	-.72514629	.5546875	-.13035011	.079921961	.86601949	-1.1879845	-999	-999	-999	-999	-999	-999	-999	-999	-999	-999	14	15	12	12	15	-999
1	4273	1	3	20	2	4	4	4	4	2	2	2	1	-.0930233	-3.3042636	-.16085267	-1.8155339	.036821604	-.67635655	1.0932038	1.5426357	1.385659	1.3235867	-.27572823	1.625731	1.0678294	-1.8233011	1.2748537	1.5546875	.86964989	1.079922	1.8660195	-.18798447	-.037549496	-.61706352	-.24950123	-.18290281	.12350607	-.58483028	-2.131846	1.4989898	.88484859	.0060606003	14	16	18	11	18	38
1	2064	1	2	20	2	1	1	1	1	2	2	2	2	.9069767	-.30426359	.83914733	.18446612	1.0368216	1.3236434	1.0932038	-.45736432	.38565898	.3235867	.72427177	.62573099	.06782937	-1.8233011	-.72514629	.5546875	.86964989	.079921961	.86601949	.81201553	.9624505	.38293648	-.24950123	-.18290281	.12350607	.41516972	-1.131846	.49898982	-.11515141	.0060606003	17	18	15	11	17	40
1	1207	1	2	18	1	4	4	4	4	1	2	2	1	-1.0930233	-.30426359	-.16085267	.18446612	-1.9631784	.32364345	-1.9067962	-.45736432	1.385659	-.6764133	.72427177	.62573099	1.0678294	1.1766989	-1.7251463	.5546875	-2.1303501	.079921961	-1.1339805	-3.1879845	-999	-999	-999	-999	-999	-999	-999	-999	-999	-999	14	12	15	13	8	-999
1	1083	1	2	18	2	4	4	4	4	1	2	2	1	-.0930233	-.30426359	-1.1608527	-.81553388	-2.9631784	-1.6763566	-1.9067962	.54263568	-.61434102	-1.6764133	.72427177	-.37426901	-.93217063	-.82330108	-1.7251463	1.5546875	.86964989	.079921961	1.8660195	-.18798447	-1.0375495	.38293648	-1.2495012	-1.1829028	-.87649393	-1.5848303	-1.131846	-.50101018	-.11515141	-.9939394	14	14	13	11	9	31
1	3294	1	3	19	1	4	4	4	4	1	2	2	1	-999	-999	-999	-999	-999	-999	-999	-999	-999	-999	-999	-999	-999	-999	-999	-999	-999	-999	-999	-999	-999	-999	-999	-999	-999	-999	-999	-999	-999	-999	-999	-999	-999	-999	-999	-999
1	2068	1	2	18	1	4	4	4	4	1	2	2	1	.9069767	-1.3042636	-.16085267	.18446612	-.9631784	.32364345	.093203783	-.45736432	-.61434102	-.6764133	-1.2757282	.62573099	-1.9321706	.17669892	-1.7251463	-.4453125	-3.1303501	-.92007804	.86601949	-.18798447	.9624505	-2.6170635	-1.2495012	-.18290281	-.87649393	-.58483028	-.13184595	-.50101018	-1.1151514	-1.9939394	13	12	11	12	12	31
1	1168	1	2	18	2	4	4	4	4	1	1	1	1	1.9069767	.69573641	.83914733	1.1844661	-.9631784	1.3236434	-.90679622	1.5426357	.38565898	-.6764133	.72427177	.62573099	.06782937	1.1766989	-.72514629	1.5546875	.86964989	1.079922	-.13398051	.81201553	-1.0375495	-.61706352	-1.2495012	-1.1829028	-.87649393	-.58483028	-1.131846	-.50101018	-1.1151514	.0060606003	19	17	18	14	14	31
1	6591	2	7	20	1	4	4	4	4	2	2	2	1	-.0930233	-.30426359	.83914733	-.81553388	-.9631784	-.67635655	.093203783	-.45736432	.38565898	.3235867	.72427177	-.37426901	1.0678294	-.82330108	.27485371	.5546875	-.13035011	.079921961	1.8660195	-1.1879845	.9624505	1.3829365	-.24950123	-.18290281	.12350607	.41516972	-.13184595	.49898982	-.11515141	.0060606003	14	15	16	12	14	42
1	3052	1	3	18	2	4	4	4	4	1	2	2	1	.9069767	-.30426359	-1.1608527	.18446612	-1.9631784	.32364345	1.0932038	-.45736432	-.61434102	-.6764133	.72427177	.62573099	.06782937	.17669892	.27485371	.5546875	.86964989	.079921961	-.13398051	-1.1879845	-.037549496	-.61706352	-.24950123	-1.1829028	.12350607	.41516972	-1.131846	-1.5010102	-1.1151514	-1.9939394	16	18	13	11	12	32
1	6279	2	7	20	2	4	4	4	4	1	2	2	2	.9069767	-.30426359	-.16085267	-.81553388	.036821604	.32364345	.093203783	-1.4573643	.38565898	-1.6764133	.72427177	-.37426901	.06782937	-.82330108	-.72514629	.5546875	-.13035011	.079921961	-.13398051	-.18798447	-.037549496	1.3829365	.75049877	.81709719	1.1235061	1.4151697	.86815405	1.4989898	.88484859	1.0060606	16	15	13	10	13	49
1	2115	1	3	21	2	1	1	1	1	1	1	1	1	-2.0930233	-.30426359	-1.1608527	1.1844661	-.9631784	-1.6763566	-.90679622	-.45736432	.38565898	-.6764133	-2.2757282	-.37426901	1.0678294	1.1766989	-.72514629	-.4453125	-1.1303501	.079921961	-1.1339805	-1.1879845	-.037549496	.38293648	-.24950123	-.18290281	.12350607	-.58483028	.86815405	-1.5010102	-1.1151514	-.9939394	7	13	14	13	12	36
1	2075	1	2	26	1	4	4	4	4	1	2	2	1	-2.0930233	.69573641	1.8391473	1.1844661	1.0368216	-2.6763566	-2.9067962	1.5426357	-1.614341	-2.6764133	-2.2757282	-2.374269	1.0678294	2.1766989	1.2748537	1.5546875	.86964989	-2.920078	-2.1339805	-3.1879845	-1.0375495	-.61706352	-1.2495012	-1.1829028	-.87649393	-.58483028	-.13184595	.49898982	-1.1151514	.0060606003	8	12	16	11	12	33
1	6555	2	7	26	2	2	2	2	2	1	1	1	5	1.9069767	.69573641	-1.1608527	2.1844661	1.0368216	1.3236434	1.0932038	.54263568	1.385659	1.3235867	1.7242718	1.625731	.06782937	2.1766989	1.2748537	1.5546875	.86964989	-1.920078	.86601949	.81201553	-2.0375495	-.61706352	-.24950123	-.18290281	-.87649393	-.58483028	-1.131846	-2.5010102	-1.1151514	-.9939394	20	20	12	18	20	29
1	2077	1	3	19	2	4	4	4	4	2	1	1	1	-1.0930233	.69573641	-2.1608527	2.1844661	-.9631784	-1.6763566	-1.9067962	.54263568	1.385659	.3235867	.72427177	.62573099	1.0678294	2.1766989	-.72514629	1.5546875	.86964989	-1.920078	-2.1339805	-.18798447	-999	-999	-999	-999	-999	-999	-999	-999	-999	-999	13	16	12	15	14	-999
1	2200	1	3	19	2	4	4	4	4	1	2	2	1	-1.0930233	-.30426359	-.16085267	-1.8155339	1.0368216	.32364345	-1.9067962	1.5426357	-1.614341	1.3235867	-1.2757282	-2.374269	-.93217063	1.1766989	.27485371	-1.4453125	-1.1303501	1.079922	-1.1339805	.81201553	.9624505	1.3829365	.75049877	.81709719	1.1235061	1.4151697	.86815405	-.50101018	.88484859	1.0060606	10	10	16	8	19	48
1	4410	1	3	18	2	4	4	4	4	1	2	2	1	-.0930233	.69573641	-.16085267	-1.8155339	1.0368216	-.67635655	-.90679622	-2.4573643	-.61434102	-2.6764133	-.27572823	1.625731	1.0678294	-.82330108	-.72514629	-.4453125	-1.1303501	-999	.86601949	.81201553	-3.0375495	-2.6170635	.75049877	.81709719	-2.8764939	-2.5848303	.86815405	-2.5010102	-3.1151514	1.0060606	12	16	12	9	14	26
1	6692	2	7	25	2	4	4	4	4	1	2	2	1	1.9069767	.69573641	-1.1608527	1.1844661	.036821604	.32364345	.093203783	.54263568	.38565898	-.6764133	.72427177	1.625731	1.0678294	.17669892	-.72514629	-1.4453125	.86964989	-.92007804	.86601949	-.18798447	-.037549496	-.61706352	.75049877	.81709719	1.1235061	1.4151697	.86815405	-.50101018	.88484859	1.0060606	15	19	14	14	14	45
1	485	1	2	18	2	1	1	1	1	1	2	2	2	-999	-999	-999	-999	-999	-999	-999	-999	-999	-999	-999	-999	-999	-999	-999	-999	-999	-999	-999	-999	-3.0375495	-2.6170635	-2.2495012	-3.1829028	-2.8764939	-2.5848303	-3.131846	-2.5010102	-3.1151514	1.0060606	-999	-999	-999	-999	-999	15
1	6289	2	7	18	1	4	4	4	4	2	2	2	1	-2.0930233	-.30426359	-.16085267	1.1844661	1.0368216	1.3236434	-2.9067962	-1.4573643	-1.614341	1.3235867	.72427177	-.37426901	-.93217063	-.82330108	1.2748537	-.4453125	.86964989	.079921961	-1.1339805	.81201553	-.037549496	.38293648	-.24950123	-.18290281	.12350607	.41516972	-.13184595	.49898982	-.11515141	.0060606003	13	13	12	9	20	40
1	2206	1	3	20	2	4	4	4	1	2	2	1	1	.9069767	-1.3042636	-2.1608527	-1.8155339	1.0368216	-.67635655	-1.9067962	-.45736432	-1.614341	-.6764133	.72427177	.62573099	.06782937	.17669892	.27485371	.5546875	.86964989	1.079922	-1.1339805	.81201553	-.037549496	1.3829365	.75049877	.81709719	1.1235061	.41516972	.86815405	1.4989898	.88484859	1.0060606	15	14	13	7	17	48
1	3559	1	3	21	2	4	4	4	4	2	2	2	1	1.9069767	.69573641	1.8391473	-.81553388	1.0368216	1.3236434	1.0932038	1.5426357	-1.614341	1.3235867	.72427177	-.37426901	1.0678294	-1.8233011	1.2748537	.5546875	.86964989	1.079922	-1.1339805	.81201553	.9624505	1.3829365	.75049877	.81709719	1.1235061	1.4151697	.86815405	1.4989898	.88484859	1.0060606	18	18	20	6	20	50
1	1227	1	2	26	2	4	4	4	4	2	2	2	1	-.0930233	.69573641	1.8391473	1.1844661	1.0368216	1.3236434	-.90679622	1.5426357	.38565898	-.6764133	-1.2757282	-.37426901	1.0678294	2.1766989	-.72514629	-1.4453125	-.13035011	1.079922	-1.1339805	.81201553	.9624505	1.3829365	-.24950123	-.18290281	-.87649393	-.58483028	-.13184595	-1.5010102	-.11515141	.0060606003	12	15	20	14	16	38
1	3682	1	3	20	1	1	1	1	6	1	2	2	1	-999	-999	-999	-999	-999	-999	-999	-999	-999	-999	-999	-999	-999	-999	-999	-999	-999	-999	-999	-999	-999	-999	-999	-999	-999	-999	-999	-999	-999	-999	-999	-999	-999	-999	-999	-999
1	4296	1	3	20	2	4	4	4	4	1	2	2	1	-.0930233	.69573641	-1.1608527	.18446612	.036821604	1.3236434	1.0932038	.54263568	.38565898	-.6764133	-2.2757282	1.625731	.06782937	-1.8233011	-.72514629	-.4453125	-.13035011	1.079922	-.13398051	.81201553	.9624505	1.3829365	.75049877	.81709719	1.1235061	1.4151697	-.13184595	1.4989898	.88484859	.0060606003	12	19	15	10	15	48
1	1230	1	2	18	2	4	4	4	4	2	2	2	1	-999	-999	-999	-999	-999	-999	-999	-999	-999	-999	-999	-999	-999	-999	-999	-999	-999	-999	-999	-999	-999	-999	-999	-999	-999	-999	-999	-999	-999	-999	-999	-999	-999	-999	-999	-999
1	6296	2	7	19	2	4	4	4	4	1	2	2	1	1.9069767	.69573641	-.16085267	.18446612	1.0368216	1.3236434	1.0932038	-2.4573643	2.385659	1.3235867	1.7242718	-1.374269	-.93217063	1.1766989	-.72514629	1.5546875	.86964989	-1.920078	-.13398051	.81201553	.9624505	-2.6170635	.75049877	.81709719	-2.8764939	-.58483028	-.13184595	-1.5010102	-2.1151514	1.0060606	20	17	9	15	18	33
1	40	1	1	18	2	2	2	2	2	1	1	1	1	-.0930233	-.30426359	-2.1608527	2.1844661	1.0368216	.32364345	-1.9067962	1.5426357	2.385659	.3235867	-.27572823	.62573099	1.0678294	2.1766989	.27485371	-.4453125	-.13035011	-1.920078	-2.1339805	-.18798447	-2.0375495	-2.6170635	-2.2495012	-1.1829028	-1.8764939	-2.5848303	-1.131846	-1.5010102	-2.1151514	-2.9939394	13	14	13	16	17	19
1	3565	1	3	22	1	2	2	2	2	1	1	1	5	-1.0930233	.69573641	-2.1608527	.18446612	1.0368216	-1.6763566	1.0932038	.54263568	.38565898	.3235867	-2.2757282	.62573099	-.93217063	1.1766989	.27485371	-1.4453125	.86964989	.079921961	-1.1339805	.81201553	-.037549496	-1.6170635	-.24950123	-.18290281	-.87649393	-1.5848303	-.13184595	-2.5010102	-1.1151514	.0060606003	7	19	12	12	18	31
1	6299	2	7	22	2	6	6	6	6	2	2	2	1	-999	-999	-999	-999	-999	-999	-999	-999	-999	-999	-999	-999	-999	-999	-999	-999	-999	-999	-999	-999	.9624505	-1.6170635	.75049877	.81709719	.12350607	-.58483028	.86815405	-1.5010102	-1.1151514	.0060606003	-999	-999	-999	-999	-999	38
1	4303	1	3	23	1	4	4	4	4	1	2	2	1	.9069767	.69573641	-1.1608527	-1.8155339	-.9631784	1.3236434	1.0932038	1.5426357	-1.614341	1.3235867	.72427177	1.625731	1.0678294	-1.8233011	1.2748537	.5546875	.86964989	1.079922	-2.1339805	.81201553	.9624505	1.3829365	.75049877	.81709719	1.1235061	1.4151697	.86815405	1.4989898	.88484859	1.0060606	17	20	17	4	18	50
1	6574	2	7	20	1	4	4	4	4	1	2	2	1	-2.0930233	-1.3042636	-.16085267	.18446612	.036821604	-2.6763566	-.90679622	-.45736432	-1.614341	-.6764133	-2.2757282	-2.374269	-1.9321706	.17669892	-.72514629	-2.4453125	-1.1303501	1.079922	-1.1339805	-.18798447	-2.0375495	-1.6170635	-1.2495012	-1.1829028	-.87649393	-.58483028	-1.131846	-.50101018	-1.1151514	-.9939394	4	10	13	9	14	28
1	2462	1	3	20	2	4	4	4	2	1	2	1	1	-999	-999	-999	-999	-999	-999	-999	-999	-999	-999	-999	-999	-999	-999	-999	-999	-999	-999	-999	-999	-999	-999	-999	-999	-999	-999	-999	-999	-999	-999	-999	-999	-999	-999	-999	-999
1	3322	1	3	19	2	4	4	4	4	2	2	2	1	-.0930233	.69573641	-.16085267	-.81553388	1.0368216	-.67635655	1.0932038	1.5426357	.38565898	-.6764133	-.27572823	1.625731	1.0678294	-.82330108	-.72514629	-.4453125	.86964989	.079921961	-.13398051	.81201553	.9624505	1.3829365	.75049877	.81709719	1.1235061	1.4151697	.86815405	1.4989898	.88484859	1.0060606	12	20	17	10	16	50
1	6577	2	7	23	2	4	4	4	4	2	2	2	1	-.0930233	-1.3042636	-.16085267	.18446612	-.9631784	-.67635655	-.90679622	-.45736432	.38565898	-.6764133	-.27572823	-.37426901	-.93217063	.17669892	-.72514629	-.4453125	-1.1303501	-.92007804	-.13398051	-1.1879845	-.037549496	-1.6170635	-.24950123	-.18290281	-1.8764939	-1.5848303	-.13184595	-1.5010102	-999	.0060606003	12	12	12	12	12	31.111111
1	625	1	2	28	2	2	2	2	2	1	1	2	5	-1.0930233	-.30426359	-1.1608527	-.81553388	.036821604	.32364345	.093203783	.54263568	-.61434102	-1.6764133	-1.2757282	-1.374269	.06782937	-1.8233011	.27485371	-.4453125	.86964989	1.079922	-1.1339805	.81201553	-.037549496	-.61706352	.75049877	-.18290281	1.1235061	1.4151697	-.13184595	.49898982	.88484859	.0060606003	11	15	15	7	15	43
1	3574	1	3	21	2	4	4	4	6	1	2	2	1	-.0930233	-.30426359	.83914733	.18446612	.036821604	.32364345	.093203783	.54263568	-.61434102	-.6764133	-.27572823	.62573099	1.0678294	-.82330108	-.72514629	-1.4453125	-.13035011	.079921961	-.13398051	-.18798447	-.037549496	-.61706352	-.24950123	-.18290281	.12350607	-.58483028	-1.131846	.49898982	-.11515141	.0060606003	12	16	17	10	14	37
1	1156	1	2	18	2	4	4	4	4	1	2	2	1	-.0930233	.69573641	-1.1608527	.18446612	1.0368216	.32364345	1.0932038	-.45736432	.38565898	.3235867	.72427177	1.625731	.06782937	1.1766989	.27485371	.5546875	.86964989	-1.920078	.86601949	.81201553	-.037549496	-1.6170635	-.24950123	-.18290281	.12350607	-.58483028	-.13184595	-1.5010102	-.11515141	-.9939394	15	20	11	14	18	34
1	6626	2	7	22	2	4	2	2	4	1	1	2	1	-999	-999	-999	-999	-999	-999	-999	-999	-999	-999	-999	-999	-999	-999	-999	-999	-999	-999	-999	-999	-999	-999	-999	-999	-999	-999	-999	-999	-999	-999	-999	-999	-999	-999	-999	-999
1	3943	1	3	23	2	4	4	4	4	2	2	2	1	-1.0930233	.69573641	.83914733	-1.8155339	.036821604	.32364345	1.0932038	1.5426357	.38565898	-.6764133	.72427177	.62573099	1.0678294	-1.8233011	.27485371	1.5546875	.86964989	1.079922	1.8660195	.81201553	-.037549496	.38293648	-.24950123	-.18290281	1.1235061	1.4151697	-.13184595	1.4989898	.88484859	.0060606003	15	19	19	10	16	44
1	6220	2	7	54	2	4	4	4	4	2	2	2	1	-1.0930233	-.30426359	.83914733	-.81553388	-.9631784	-.67635655	.093203783	.54263568	.38565898	-.6764133	-.27572823	-.37426901	.06782937	-.82330108	.27485371	.5546875	.86964989	1.079922	-.13398051	-.18798447	-.037549496	1.3829365	.75049877	.81709719	1.1235061	1.4151697	.86815405	.49898982	.88484859	1.0060606	12	16	17	10	14	48
1	4355	1	3	19	2	4	4	4	4	1	2	2	1	.9069767	-.30426359	-1.1608527	.18446612	1.0368216	.32364345	-1.9067962	-1.4573643	.38565898	.3235867	1.7242718	.62573099	.06782937	-.82330108	.27485371	.5546875	-.13035011	-.92007804	-1.1339805	.81201553	-.037549496	-.61706352	-.24950123	-.18290281	.12350607	-1.5848303	-.13184595	-.50101018	-.11515141	.0060606003	17	14	11	10	18	36
1	6630	2	7	18	2	4	4	4	4	1	2	2	1	-999	-999	-999	-999	-999	-999	-999	-999	-999	-999	-999	-999	-999	-999	-999	-999	-999	-999	-999	-999	-999	-999	-999	-999	-999	-999	-999	-999	-999	-999	-999	-999	-999	-999	-999	-999
1	6313	2	7	20	2	2	1	1	2	2	2	2	2	.9069767	.69573641	-1.1608527	.18446612	.036821604	.32364345	1.0932038	-1.4573643	.38565898	1.3235867	.72427177	.62573099	1.0678294	1.1766989	.27485371	1.5546875	.86964989	1.079922	-.13398051	.81201553	.9624505	-.61706352	.75049877	.81709719	1.1235061	-.58483028	.86815405	.49898982	.88484859	1.0060606	17	19	14	13	18	45
1	2228	1	3	20	2	4	4	4	4	1	2	2	1	-2.0930233	.69573641	-.16085267	.18446612	-.9631784	.32364345	1.0932038	-1.4573643	.38565898	.3235867	-2.2757282	-.37426901	-.93217063	.17669892	-.72514629	-1.4453125	.86964989	-.92007804	.86601949	.81201553	-1.0375495	.38293648	-.24950123	-.18290281	-1.8764939	.41516972	-1.131846	1.4989898	.88484859	-999	8	18	11	13	15	37.777779
1	2109	1	3	20	2	4	4	4	4	1	2	2	1	-.0930233	-.30426359	-.16085267	.18446612	.036821604	-1.6763566	.093203783	-.45736432	.38565898	-.6764133	-.27572823	.62573099	.06782937	.17669892	-.72514629	-.4453125	-.13035011	.079921961	-.13398051	-1.1879845	-.037549496	-.61706352	-.24950123	-.18290281	.12350607	-.58483028	-.13184595	-.50101018	-.11515141	.0060606003	11	16	14	12	13	37
1	265	1	1	18	2	2	2	2	2	1	1	1	1	-2.0930233	.69573641	.83914733	1.1844661	1.0368216	1.3236434	1.0932038	.54263568	1.385659	1.3235867	-2.2757282	1.625731	.06782937	1.1766989	.27485371	-1.4453125	.86964989	1.079922	.86601949	.81201553	-1.0375495	-2.6170635	.75049877	-.18290281	-1.8764939	-2.5848303	-.13184595	-2.5010102	-.11515141	-1.9939394	9	20	17	16	19	27
1	1206	1	2	22	1	2	2	2	2	1	1	1	1	-.0930233	.69573641	.83914733	-.81553388	-.9631784	.32364345	.093203783	.54263568	-.61434102	1.3235867	-.27572823	-.37426901	.06782937	-.82330108	1.2748537	-.4453125	-.13035011	1.079922	-2.1339805	-.18798447	-.037549496	1.3829365	-.24950123	-1.1829028	-999	.41516972	-999	-1.5010102	-2.1151514	.0060606003	13	16	17	7	17	35
1	1333	1	2	18	2	3	3	3	5	1	2	2	1	-1.0930233	-3.3042636	-2.1608527	2.1844661	1.0368216	-1.6763566	-1.9067962	-2.4573643	-.61434102	-1.6764133	.72427177	1.625731	-2.9321706	2.1766989	1.2748537	.5546875	-.13035011	-1.920078	1.8660195	.81201553	-1.0375495	-1.6170635	-.24950123	-1.1829028	-1.8764939	-.58483028	-.13184595	-2.5010102	-1.1151514	.0060606003	12	12	5	17	17	29
1	6230	2	7	21	1	4	4	4	4	1	1	2	1	1.9069767	-1.3042636	.83914733	-1.8155339	1.0368216	1.3236434	.093203783	-.45736432	-1.614341	.3235867	1.7242718	-1.374269	-.93217063	-1.8233011	-.72514629	.5546875	.86964989	1.079922	-1.1339805	.81201553	-999	-999	-999	-999	-999	-999	-999	-999	-999	-999	19	14	15	5	17	-999
1	2154	1	3	19	2	4	4	4	4	1	2	2	1	-2.0930233	.69573641	1.8391473	-.81553388	1.0368216	-1.6763566	1.0932038	.54263568	-1.614341	1.3235867	-.27572823	-.37426901	1.0678294	-1.8233011	1.2748537	-.4453125	-2.1303501	1.079922	1.8660195	.81201553	.9624505	-.61706352	.75049877	.81709719	1.1235061	-.58483028	.86815405	-.50101018	-.11515141	1.0060606	9	15	19	9	20	43
1	432	1	2	20	2	4	4	4	4	2	2	2	1	.9069767	.69573641	.83914733	-.81553388	1.0368216	1.3236434	1.0932038	-1.4573643	-.61434102	.3235867	1.7242718	.62573099	.06782937	1.1766989	1.2748537	.5546875	.86964989	.079921961	-1.1339805	.81201553	.9624505	.38293648	-.24950123	-.18290281	1.1235061	1.4151697	.86815405	-1.5010102	.88484859	1.0060606	18	19	14	10	19	44
1	6640	2	7	18	1	4	4	4	4	1	2	1	1	-999	-999	-999	-999	-999	-999	-999	-999	-999	-999	-999	-999	-999	-999	-999	-999	-999	-999	-999	-999	-999	-999	-999	-999	-999	-999	-999	-999	-999	-999	-999	-999	-999	-999	-999	-999
1	6234	2	7	20	2	4	2	2	4	1	1	2	2	-.0930233	.69573641	.83914733	2.1844661	.036821604	1.3236434	1.0932038	.54263568	-.61434102	1.3235867	1.7242718	.62573099	1.0678294	-.82330108	.27485371	-.4453125	.86964989	.079921961	.86601949	-.18798447	-.037549496	.38293648	-.24950123	-.18290281	.12350607	-.58483028	-.13184595	-.50101018	-.11515141	-.9939394	16	19	17	13	17	37
1	3344	1	3	20	1	4	4	4	4	1	1	2	1	-999	-999	-999	-999	-999	-999	-999	-999	-999	-999	-999	-999	-999	-999	-999	-999	-999	-999	-999	-999	-999	-999	-999	-999	-999	-999	-999	-999	-999	-999	-999	-999	-999	-999	-999	-999
1	2119	1	3	19	1	4	4	4	4	1	2	2	1	1.9069767	-1.3042636	-.16085267	.18446612	1.0368216	1.3236434	-.90679622	-.45736432	-1.614341	1.3235867	1.7242718	-1.374269	1.0678294	2.1766989	1.2748537	1.5546875	.86964989	1.079922	-1.1339805	.81201553	.9624505	1.3829365	.75049877	.81709719	-2.8764939	-2.5848303	.86815405	-2.5010102	.88484859	1.0060606	20	13	16	11	20	38
1	1136	1	2	18	2	1	1	1	1	1	2	2	1	-2.0930233	-1.3042636	-2.1608527	.18446612	-1.9631784	-2.6763566	-.90679622	-.45736432	2.385659	-.6764133	-.27572823	-.37426901	-1.9321706	2.1766989	-.72514629	-2.4453125	-2.1303501	-.92007804	1.8660195	-2.1879845	-2.0375495	.38293648	-2.2495012	-2.1829028	.12350607	.41516972	-1.131846	-.50101018	-1.1151514	-.9939394	6	11	9	18	10	30
1	1137	1	2	22	2	4	4	4	4	1	2	2	1	-999	-999	-999	-999	-999	-999	-999	-999	-999	-999	-999	-999	-999	-999	-999	-999	-999	-999	-999	-999	-.037549496	-.61706352	-.24950123	-.18290281	-.87649393	-.58483028	-.13184595	-.50101018	.88484859	-.9939394	-999	-999	-999	-999	-999	36
1	3348	1	3	20	2	4	4	4	2	1	2	2	1	-999	-999	-999	-999	-999	-999	-999	-999	-999	-999	-999	-999	-999	-999	-999	-999	-999	-999	-999	-999	-.037549496	.38293648	-1.2495012	-.18290281	.12350607	.41516972	-.13184595	-.50101018	-.11515141	.0060606003	-999	-999	-999	-999	-999	38
1	649	1	2	18	2	4	4	4	4	1	2	2	1	-1.0930233	-.30426359	.83914733	-1.8155339	1.0368216	.32364345	1.0932038	.54263568	1.385659	-.6764133	.72427177	1.625731	.06782937	-1.8233011	-2.7251463	.5546875	.86964989	1.079922	1.8660195	.81201553	.9624505	1.3829365	.75049877	.81709719	1.1235061	1.4151697	-1.131846	1.4989898	.88484859	1.0060606	14	19	17	11	14	48
1	2859	1	3	20	2	4	4	4	4	2	2	2	1	-.0930233	.69573641	1.8391473	-1.8155339	1.0368216	1.3236434	.093203783	1.5426357	-.61434102	-.6764133	.72427177	-.37426901	1.0678294	-1.8233011	.27485371	.5546875	.86964989	1.079922	1.8660195	.81201553	.9624505	1.3829365	.75049877	.81709719	1.1235061	-999	-999	-999	-999	-999	16	17	20	9	17	-999
1	6330	2	7	19	2	2	2	2	2	2	2	2	5	.9069767	-.30426359	-.16085267	1.1844661	.036821604	.32364345	1.0932038	1.5426357	.38565898	1.3235867	.72427177	-1.374269	.06782937	1.1766989	1.2748537	1.5546875	.86964989	1.079922	.86601949	.81201553	.9624505	1.3829365	.75049877	.81709719	1.1235061	1.4151697	.86815405	1.4989898	.88484859	1.0060606	17	16	17	15	19	50
1	527	1	2	19	1	4	4	4	4	1	2	2	1	-999	-999	-999	-999	-999	-999	-999	-999	-999	-999	-999	-999	-999	-999	-999	-999	-999	-999	-999	-999	.9624505	1.3829365	.75049877	.81709719	.12350607	1.4151697	.86815405	1.4989898	.88484859	1.0060606	-999	-999	-999	-999	-999	49
1	653	1	2	22	1	6	6	6	6	1	2	2	1	.9069767	-.30426359	-1.1608527	-1.8155339	-.9631784	.32364345	-.90679622	-.45736432	.38565898	-.6764133	.72427177	.62573099	-.93217063	-1.8233011	-.72514629	-.4453125	-.13035011	1.079922	1.8660195	.81201553	-.037549496	.38293648	-.24950123	-.18290281	.12350607	-.58483028	-1.131846	.49898982	-.11515141	-.9939394	15	15	13	10	14	37
1	1882	1	2	19	2	4	4	4	4	1	2	-999	1	.9069767	.69573641	-1.1608527	.18446612	1.0368216	.32364345	1.0932038	-1.4573643	-.61434102	-1.6764133	.72427177	.62573099	-.93217063	1.1766989	-2.7251463	-.4453125	.86964989	-1.920078	.86601949	.81201553	.9624505	-2.6170635	.75049877	.81709719	-2.8764939	-2.5848303	.86815405	-2.5010102	-3.1151514	1.0060606	15	19	9	13	13	30
1	6335	2	7	18	1	1	1	1	1	1	1	2	2	-999	-999	-999	-999	-999	-999	-999	-999	-999	-999	-999	-999	-999	-999	-999	-999	-999	-999	-999	-999	-999	-999	-999	-999	-999	-999	-999	-999	-999	-999	-999	-999	-999	-999	-999	-999
1	3354	1	3	21	2	1	1	1	1	2	2	2	5	-2.0930233	.69573641	1.8391473	1.1844661	.036821604	.32364345	1.0932038	.54263568	1.385659	1.3235867	-2.2757282	1.625731	1.0678294	2.1766989	1.2748537	-.4453125	-1.1303501	1.079922	-.13398051	.81201553	.9624505	1.3829365	.75049877	.81709719	1.1235061	1.4151697	.86815405	1.4989898	.88484859	1.0060606	9	18	19	16	19	50
1	205	1	1	25	1	4	4	4	4	2	2	2	5	-1.0930233	-1.3042636	.83914733	.18446612	.036821604	.32364345	-.90679622	.54263568	-.61434102	.3235867	-.27572823	-.37426901	.06782937	.17669892	-.72514629	-.4453125	-1.1303501	-.92007804	.86601949	-.18798447	.9624505	1.3829365	.75049877	.81709719	1.1235061	1.4151697	.86815405	.49898982	.88484859	1.0060606	12	12	15	12	15	49
1	6294	2	7	21	2	4	4	4	4	2	2	2	6	1.9069767	.69573641	1.8391473	.18446612	-.9631784	-.67635655	-.90679622	-.45736432	1.385659	-.6764133	-.27572823	1.625731	-.93217063	-.82330108	.27485371	1.5546875	-.13035011	-2.920078	-.13398051	-1.1879845	-1.0375495	-.61706352	-2.2495012	-1.1829028	.12350607	-.58483028	-2.131846	-.50101018	-.11515141	-.9939394	16	17	12	12	13	30
1	2133	1	3	18	2	4	2	2	4	1	1	2	1	-2.0930233	-1.3042636	.83914733	.18446612	.036821604	-2.6763566	-1.9067962	.54263568	-.61434102	-.6764133	-1.2757282	-1.374269	.06782937	-.82330108	-.72514629	-2.4453125	-1.1303501	.079921961	-1.1339805	-.18798447	-.037549496	.38293648	-.24950123	-.18290281	.12350607	-.58483028	-.13184595	-.50101018	-.11515141	.0060606003	5	10	16	9	14	38
1	6615	2	7	21	2	1	1	1	4	1	1	1	2	.9069767	-.30426359	1.8391473	2.1844661	1.0368216	1.3236434	-.90679622	-1.4573643	.38565898	.3235867	-2.2757282	-.37426901	.06782937	.17669892	-.72514629	.5546875	-1.1303501	.079921961	.86601949	.81201553	-999	-999	-999	-999	-999	-999	-999	-999	-999	-999	14	13	15	15	17	-999
1	784	1	2	20	2	4	4	4	4	2	1	2	1	-1.0930233	-1.3042636	.83914733	.18446612	.036821604	.32364345	1.0932038	1.5426357	-.61434102	.3235867	-.27572823	.62573099	.06782937	-.82330108	-.72514629	.5546875	.86964989	.079921961	1.8660195	.81201553	-999	-999	-999	-999	-999	-999	-999	-999	-999	-999	13	17	17	12	16	-999
1	4223	1	3	18	1	1	1	1	1	1	2	2	1	.9069767	.69573641	-2.1608527	-1.8155339	1.0368216	1.3236434	1.0932038	-1.4573643	-.61434102	1.3235867	1.7242718	1.625731	-.93217063	-.82330108	.27485371	1.5546875	.86964989	-1.920078	-1.1339805	-3.1879845	-.037549496	.38293648	.75049877	-.18290281	.12350607	-1.5848303	-.13184595	1.4989898	.88484859	.0060606003	19	20	8	7	15	41
1	2136	1	3	20	2	4	4	4	4	1	2	2	1	-2.0930233	-1.3042636	-.16085267	.18446612	1.0368216	-2.6763566	-1.9067962	-1.4573643	.38565898	1.3235867	-.27572823	.62573099	.06782937	1.1766989	-2.7251463	-.4453125	-1.1303501	-2.920078	-1.1339805	-1.1879845	-1.0375495	.38293648	-.24950123	-.18290281	.12350607	-.58483028	-.13184595	1.4989898	.88484859	-.9939394	8	12	10	12	14	39
1	45	1	1	18	2	4	4	4	4	2	2	2	1	.9069767	.69573641	1.8391473	2.1844661	-1.9631784	1.3236434	-.90679622	-1.4573643	2.385659	1.3235867	-1.2757282	.62573099	1.0678294	2.1766989	-.72514629	.5546875	-.13035011	-.92007804	-1.1339805	-2.1879845	.9624505	-1.6170635	.75049877	.81709719	.12350607	-1.5848303	.86815405	1.4989898	.88484859	1.0060606	15	16	15	17	12	43
1	2139	1	3	21	2	1	4	4	1	1	1	1	5	-.0930233	.69573641	1.8391473	-1.8155339	-.9631784	-.67635655	-.90679622	1.5426357	-.61434102	.3235867	-.27572823	-.37426901	-.93217063	-1.8233011	1.2748537	-.4453125	-1.1303501	.079921961	1.8660195	.81201553	.9624505	1.3829365	.75049877	.81709719	1.1235061	1.4151697	.86815405	1.4989898	.88484859	1.0060606	12	14	17	9	17	50
1	543	1	2	19	1	1	1	1	1	1	1	1	1	.9069767	-.30426359	.83914733	-.81553388	.036821604	-.67635655	.093203783	-.45736432	-.61434102	.3235867	.72427177	.62573099	.06782937	-.82330108	.27485371	-.4453125	-.13035011	.079921961	.86601949	-.18798447	.9624505	.38293648	.75049877	.81709719	1.1235061	.41516972	-.13184595	1.4989898	.88484859	1.0060606	14	16	15	10	16	47
1	3285	1	3	18	2	4	4	4	4	1	1	1	1	-.0930233	.69573641	-.16085267	1.1844661	-.9631784	-1.6763566	1.0932038	1.5426357	.38565898	.3235867	.72427177	-999	1.0678294	.17669892	1.2748537	-.4453125	.86964989	.079921961	.86601949	-.18798447	-.037549496	.38293648	-.24950123	-.18290281	.12350607	.41516972	-.13184595	.49898982	-.11515141	.0060606003	12	20	17	14	16	40
1	463	1	2	20	2	4	4	4	4	1	2	2	6	.9069767	-.30426359	.83914733	.18446612	1.0368216	-.67635655	-.90679622	.54263568	-.61434102	-.6764133	-.27572823	-1.374269	.06782937	-.82330108	.27485371	.5546875	-.13035011	.079921961	.86601949	.81201553	-999	-999	-999	-999	-999	-999	-999	-999	-999	-999	14	13	16	11	17	-999
1	6353	2	7	21	2	4	4	4	4	1	2	2	6	-1.0930233	-1.3042636	-1.1608527	1.1844661	-.9631784	-.67635655	-.90679622	-.45736432	.38565898	-.6764133	-.27572823	-.37426901	-.93217063	.17669892	.27485371	.5546875	-.13035011	-.92007804	-.13398051	-2.1879845	-1.0375495	-1.6170635	-2.2495012	.81709719	1.1235061	-1.5848303	-2.131846	-.50101018	-1.1151514	-2.9939394	12	13	11	13	12	28
1	2183	1	3	19	1	4	4	4	4	2	2	2	1	-999	-999	-999	-999	-999	-999	-999	-999	-999	-999	-999	-999	-999	-999	-999	-999	-999	-999	-999	-999	-999	-999	-999	-999	-999	-999	-999	-999	-999	-999	-999	-999	-999	-999	-999	-999
1	2182	1	3	18	2	2	2	2	2	1	1	1	1	-2.0930233	.69573641	.83914733	.18446612	1.0368216	-1.6763566	1.0932038	-1.4573643	-.61434102	.3235867	1.7242718	1.625731	1.0678294	2.1766989	.27485371	-2.4453125	.86964989	1.079922	-.13398051	.81201553	-.037549496	-1.6170635	.75049877	.81709719	-1.8764939	-1.5848303	.86815405	-1.5010102	.88484859	.0060606003	9	20	16	13	18	36
1	424	1	2	20	1	4	4	4	4	1	1	2	1	-2.0930233	-1.3042636	-2.1608527	-1.8155339	1.0368216	-.67635655	.093203783	-2.4573643	-1.614341	1.3235867	-2.2757282	-2.374269	-2.9321706	-1.8233011	-.72514629	-.4453125	-2.1303501	-2.920078	-2.1339805	.81201553	-1.0375495	1.3829365	-.24950123	-1.1829028	-.87649393	-.58483028	-999	-999	-999	-999	8	10	4	4	18	-999
1	2147	1	3	18	2	4	4	4	4	1	2	2	1	.9069767	.69573641	-.16085267	1.1844661	.036821604	-.67635655	.093203783	.54263568	-.61434102	-.6764133	-.27572823	.62573099	-.93217063	-.82330108	-.72514629	-.4453125	-.13035011	-.92007804	-.13398051	-.18798447	-.037549496	-1.6170635	-1.2495012	-1.1829028	-.87649393	-999	-999	-999	-999	-999	13	17	13	11	14	-999
1	6225	2	7	37	2	4	4	4	4	1	2	2	6	.9069767	.69573641	-1.1608527	1.1844661	-.9631784	.32364345	1.0932038	1.5426357	-.61434102	.3235867	1.7242718	.62573099	1.0678294	-.82330108	1.2748537	1.5546875	.86964989	1.079922	-1.1339805	-.18798447	-.037549496	1.3829365	.75049877	.81709719	1.1235061	1.4151697	.86815405	1.4989898	.88484859	1.0060606	18	19	17	10	16	49
1	60	1	1	18	2	4	4	4	4	1	2	2	1	-.0930233	.69573641	-1.1608527	1.1844661	.036821604	1.3236434	.093203783	-2.4573643	.38565898	1.3235867	-1.2757282	-.37426901	1.0678294	1.1766989	.27485371	.5546875	.86964989	-1.920078	-1.1339805	.81201553	-2.0375495	-1.6170635	-.24950123	-.18290281	-1.8764939	-1.5848303	-.13184595	.49898982	-1.1151514	-.9939394	14	17	10	13	18	30
1	3501	1	3	18	1	2	2	2	2	1	1	1	1	.9069767	.69573641	-.16085267	-1.8155339	.036821604	.32364345	1.0932038	-1.4573643	-1.614341	1.3235867	1.7242718	-.37426901	.06782937	-1.8233011	1.2748537	1.5546875	.86964989	1.079922	-2.1339805	.81201553	-999	-999	-999	-999	-999	-999	-999	-999	-999	-999	18	18	14	4	19	-999
1	6316	2	7	19	2	2	4	4	4	1	2	1	1	1.9069767	.69573641	-1.1608527	1.1844661	1.0368216	1.3236434	1.0932038	-.45736432	1.385659	-.6764133	.72427177	-.37426901	-.93217063	.17669892	-.72514629	1.5546875	.86964989	.079921961	.86601949	.81201553	-2.0375495	-1.6170635	.75049877	.81709719	1.1235061	1.4151697	-.13184595	-1.5010102	.88484859	-1.9939394	19	18	12	15	16	37
1	6270	2	7	26	1	-999	-999	0	-999	1	1	1	1	.9069767	-.30426359	-.16085267	2.1844661	.036821604	-1.6763566	.093203783	-1.4573643	2.385659	.3235867	-1.2757282	.62573099	-.93217063	1.1766989	.27485371	.5546875	-.13035011	-1.920078	.86601949	.81201553	-2.0375495	-2.6170635	.75049877	-.18290281	-.87649393	-1.5848303	-1.131846	-2.5010102	-1.1151514	.0060606003	12	16	10	18	17	28
1	6278	2	7	21	1	4	4	4	4	1	2	2	1	.9069767	-.30426359	.83914733	-.81553388	.036821604	1.3236434	.093203783	1.5426357	-1.614341	.3235867	.72427177	.62573099	.06782937	-.82330108	.27485371	1.5546875	.86964989	.079921961	-1.1339805	-.18798447	.9624505	1.3829365	-.24950123	-.18290281	.12350607	.41516972	.86815405	-.50101018	.88484859	1.0060606	18	17	17	7	16	44
1	227	1	1	19	2	4	4	4	4	1	2	2	1	1.9069767	.69573641	.83914733	-1.8155339	1.0368216	1.3236434	-.90679622	.54263568	.38565898	1.3235867	1.7242718	.62573099	.06782937	-.82330108	1.2748537	1.5546875	.86964989	1.079922	-1.1339805	.81201553	.9624505	1.3829365	.75049877	.81709719	1.1235061	1.4151697	.86815405	.49898982	.88484859	1.0060606	20	17	17	8	20	49
1	6366	2	7	18	1	4	4	4	4	2	1	2	1	-999	-999	-999	-999	-999	-999	-999	-999	-999	-999	-999	-999	-999	-999	-999	-999	-999	-999	-999	-999	-.037549496	.38293648	.75049877	.81709719	1.1235061	1.4151697	.86815405	-.50101018	.88484859	-.9939394	-999	-999	-999	-999	-999	44
1	6552	2	7	21	2	4	4	4	4	1	2	2	1	.9069767	.69573641	1.8391473	2.1844661	1.0368216	-2.6763566	1.0932038	1.5426357	-1.614341	-.6764133	1.7242718	1.625731	1.0678294	.17669892	-.72514629	-.4453125	-1.1303501	1.079922	1.8660195	.81201553	.9624505	-2.6170635	.75049877	.81709719	-2.8764939	-.58483028	-1.131846	-2.5010102	-2.1151514	-.9939394	13	18	20	14	16	29
1	724	1	2	18	2	1	1	1	1	1	2	2	1	1.9069767	.69573641	-.16085267	1.1844661	.036821604	1.3236434	1.0932038	.54263568	.38565898	.3235867	.72427177	.62573099	.06782937	.17669892	.27485371	1.5546875	.86964989	1.079922	.86601949	.81201553	-.037549496	-1.6170635	-.24950123	.81709719	1.1235061	.41516972	-.13184595	-1.5010102	-.11515141	.0060606003	19	19	16	14	17	38
1	192	1	1	18	2	2	-999	0	-999	1	1	1	3	-.0930233	.69573641	.83914733	-1.8155339	-2.9631784	.32364345	.093203783	-1.4573643	-.61434102	-.6764133	.72427177	-.37426901	.06782937	.17669892	.27485371	-.4453125	.86964989	1.079922	-.13398051	-.18798447	-.037549496	1.3829365	.75049877	.81709719	-.87649393	.41516972	-.13184595	-.50101018	-1.1151514	.0060606003	14	17	15	9	12	40
1	6372	2	7	21	2	4	4	4	4	1	2	2	1	-.0930233	.69573641	1.8391473	-.81553388	-1.9631784	1.3236434	-.90679622	1.5426357	2.385659	1.3235867	-2.2757282	-.37426901	1.0678294	.17669892	-.72514629	-.4453125	.86964989	1.079922	1.8660195	.81201553	.9624505	1.3829365	-999	-999	-999	-999	-999	-999	-999	-999	12	16	20	15	15	-999
1	6239	2	7	19	1	1	1	1	1	1	2	1	1	-.0930233	-.30426359	1.8391473	.18446612	1.0368216	-1.6763566	-.90679622	-.45736432	-.61434102	-2.6764133	-1.2757282	-1.374269	1.0678294	-.82330108	.27485371	-.4453125	-1.1303501	1.079922	1.8660195	.81201553	.9624505	-2.6170635	.75049877	.81709719	-2.8764939	-2.5848303	.86815405	-2.5010102	-3.1151514	1.0060606	10	12	18	12	15	30
1	6240	2	7	18	2	2	2	2	2	1	1	2	2	-.0930233	-.30426359	-1.1608527	-1.8155339	.036821604	1.3236434	.093203783	1.5426357	1.385659	.3235867	.72427177	-.37426901	-.93217063	-.82330108	.27485371	.5546875	.86964989	-1.920078	-1.1339805	.81201553	-1.0375495	-.61706352	-1.2495012	-1.1829028	-.87649393	-.58483028	-1.131846	-.50101018	-1.1151514	-.9939394	16	16	12	9	17	30
1	6241	2	7	20	2	4	4	4	4	1	2	2	1	.9069767	.69573641	-.16085267	-.81553388	1.0368216	1.3236434	-1.9067962	-.45736432	-1.614341	1.3235867	1.7242718	.62573099	-.93217063	-.82330108	-.72514629	1.5546875	.86964989	1.079922	1.8660195	.81201553	.9624505	1.3829365	.75049877	.81709719	1.1235061	1.4151697	.86815405	1.4989898	.88484859	1.0060606	19	16	14	10	18	50
1	3516	1	3	19	2	2	2	2	2	1	1	1	1	-.0930233	.69573641	-1.1608527	2.1844661	1.0368216	.32364345	.093203783	-2.4573643	2.385659	1.3235867	.72427177	-.37426901	-1.9321706	1.1766989	.27485371	1.5546875	-.13035011	-.92007804	.86601949	.81201553	-.037549496	-2.6170635	-.24950123	-.18290281	.12350607	-2.5848303	.86815405	-2.5010102	-2.1151514	-.9939394	16	16	8	18	19	29
1	6243	2	7	19	1	2	2	2	2	2	2	2	1	.9069767	.69573641	1.8391473	2.1844661	1.0368216	.32364345	-2.9067962	-1.4573643	-.61434102	-1.6764133	.72427177	1.625731	1.0678294	2.1766989	.27485371	.5546875	-.13035011	.079921961	1.8660195	.81201553	-2.0375495	-1.6170635	-.24950123	-2.1829028	-1.8764939	-2.5848303	-2.131846	-2.5010102	-3.1151514	-1.9939394	16	15	16	17	16	19
1	2165	1	3	45	2	2	2	2	2	2	2	2	5	-.0930233	.69573641	1.8391473	-.81553388	-1.9631784	-.67635655	.093203783	1.5426357	.38565898	-.6764133	.72427177	.62573099	1.0678294	-.82330108	-.72514629	.5546875	-.13035011	1.079922	-1.1339805	-2.1879845	-.037549496	1.3829365	.75049877	.81709719	-2.8764939	1.4151697	.86815405	1.4989898	.88484859	1.0060606	14	17	20	9	10	45
1	3758	1	3	20	2	4	4	4	4	2	2	2	1	.9069767	-.30426359	-.16085267	-1.8155339	1.0368216	1.3236434	1.0932038	.54263568	-1.614341	.3235867	1.7242718	-.37426901	.06782937	-1.8233011	.27485371	-.4453125	.86964989	1.079922	1.8660195	.81201553	-.037549496	1.3829365	-.24950123	-.18290281	.12350607	1.4151697	-.13184595	.49898982	-.11515141	.0060606003	17	17	16	8	18	42
1	3271	1	3	22	1	1	1	1	1	1	2	2	1	-1.0930233	.69573641	.83914733	-1.8155339	1.0368216	-1.6763566	-.90679622	.54263568	-1.614341	1.3235867	-1.2757282	1.625731	.06782937	-.82330108	1.2748537	-1.4453125	-1.1303501	.079921961	.86601949	.81201553	-999	-999	-999	-999	-999	-999	-999	-999	-999	-999	8	16	16	8	20	-999
1	2168	1	3	18	2	4	4	4	4	1	2	2	1	.9069767	.69573641	-1.1608527	.18446612	1.0368216	-.67635655	.093203783	-1.4573643	-.61434102	-.6764133	.72427177	1.625731	-.93217063	.17669892	.27485371	-.4453125	-.13035011	-1.920078	-1.1339805	.81201553	.9624505	.38293648	-.24950123	-.18290281	-1.8764939	-.58483028	.86815405	-2.5010102	-.11515141	.0060606003	14	18	9	10	17	36
1	1186	1	2	18	2	2	2	2	2	1	2	2	1	.9069767	-.30426359	.83914733	2.1844661	1.0368216	-.67635655	-1.9067962	-1.4573643	-.61434102	-1.6764133	.72427177	.62573099	.06782937	1.1766989	-1.7251463	-.4453125	-1.1303501	-.92007804	-.13398051	-2.1879845	-.037549496	-1.6170635	-.24950123	-.18290281	.12350607	-.58483028	-1.131846	-.50101018	-1.1151514	-.9939394	14	13	13	14	11	33
1	6248	2	7	21	1	4	4	4	4	1	2	2	1	-2.0930233	-.30426359	-1.1608527	-.81553388	.036821604	1.3236434	1.0932038	.54263568	.38565898	.3235867	-1.2757282	-2.374269	-.93217063	-.82330108	.27485371	-1.4453125	-.13035011	1.079922	-.13398051	-.18798447	-1.0375495	.38293648	-.24950123	.81709719	.12350607	1.4151697	-.13184595	.49898982	-.11515141	-.9939394	10	14	14	10	16	40
1	2088	1	3	22	1	2	2	2	4	1	1	1	1	-999	-999	-999	-999	-999	-999	-999	-999	-999	-999	-999	-999	-999	-999	-999	-999	-999	-999	-999	-999	-999	-999	-999	-999	-999	-999	-999	-999	-999	-999	-999	-999	-999	-999	-999	-999
1	3273	1	3	18	2	4	4	4	2	1	2	1	2	.9069767	.69573641	-.16085267	.18446612	-.9631784	.32364345	.093203783	.54263568	.38565898	-.6764133	-1.2757282	-.37426901	1.0678294	1.1766989	-.72514629	.5546875	-.13035011	1.079922	-1.1339805	-.18798447	-1.0375495	-1.6170635	-.24950123	.81709719	1.1235061	.41516972	.86815405	-1.5010102	.88484859	-.9939394	14	16	17	12	13	38
1	2214	1	3	18	2	2	2	2	4	1	-999	-999	1	-999	-999	-999	-999	-999	-999	-999	-999	-999	-999	-999	-999	-999	-999	-999	-999	-999	-999	-999	-999	-999	-999	-999	-999	-999	-999	-999	-999	-999	-999	-999	-999	-999	-999	-999	-999
1	1561	1	2	20	1	4	4	4	4	1	1	2	1	-999	-999	-999	-999	-999	-999	-999	-999	-999	-999	-999	-999	-999	-999	-999	-999	-999	-999	-999	-999	-999	-999	-999	-999	-999	-999	-999	-999	-999	-999	-999	-999	-999	-999	-999	-999
1	6253	2	7	20	2	4	4	4	4	1	2	2	1	1.9069767	-.30426359	-1.1608527	.18446612	.036821604	1.3236434	-1.9067962	-1.4573643	.38565898	.3235867	.72427177	-2.374269	.06782937	1.1766989	1.2748537	1.5546875	-1.1303501	1.079922	-1.1339805	.81201553	.9624505	1.3829365	.75049877	.81709719	1.1235061	-.58483028	.86815405	1.4989898	.88484859	1.0060606	19	10	13	12	18	48
1	2175	1	3	37	2	4	4	4	4	2	2	2	5	-2.0930233	-.30426359	-.16085267	.18446612	-.9631784	-.67635655	1.0932038	.54263568	2.385659	-.6764133	-1.2757282	.62573099	-.93217063	.17669892	-.72514629	.5546875	-.13035011	.079921961	-.13398051	-.18798447	-.037549496	-1.6170635	-.24950123	-.18290281	.12350607	-.58483028	-.13184595	-.50101018	-.11515141	.0060606003	10	17	14	14	13	36
1	1849	1	2	18	2	4	4	4	4	2	2	2	1	.9069767	-.30426359	-1.1608527	-1.8155339	.036821604	-.67635655	1.0932038	-2.4573643	-1.614341	.3235867	1.7242718	-1.374269	-1.9321706	-1.8233011	.27485371	.5546875	.86964989	1.079922	1.8660195	.81201553	-.037549496	1.3829365	.75049877	.81709719	1.1235061	1.4151697	.86815405	1.4989898	.88484859	.0060606003	16	16	10	8	17	48
1	2178	1	3	18	2	4	4	4	4	2	2	2	1	-999	-999	-999	-999	-999	-999	-999	-999	-999	-999	-999	-999	-999	-999	-999	-999	-999	-999	-999	-999	.9624505	.38293648	-.24950123	-.18290281	-.87649393	-.58483028	-.13184595	.49898982	-.11515141	.0060606003	-999	-999	-999	-999	-999	39
1	6258	2	7	24	2	4	4	4	4	1	2	2	6	-999	-999	-999	-999	-999	-999	-999	-999	-999	-999	-999	-999	-999	-999	-999	-999	-999	-999	-999	-999	-1.0375495	-.61706352	-.24950123	-.18290281	-1.8764939	.41516972	.86815405	1.4989898	-.11515141	-1.9939394	-999	-999	-999	-999	-999	36
1	6669	2	7	24	1	4	4	4	4	2	2	2	1	.9069767	.69573641	-2.1608527	-1.8155339	1.0368216	-1.6763566	1.0932038	1.5426357	-1.614341	1.3235867	-2.2757282	.62573099	1.0678294	-1.8233011	1.2748537	1.5546875	.86964989	1.079922	-1.1339805	.81201553	.9624505	1.3829365	.75049877	.81709719	1.1235061	1.4151697	.86815405	1.4989898	.88484859	1.0060606	12	19	16	5	20	50
1	1240	1	2	23	2	4	4	4	4	1	2	2	1	-1.0930233	.69573641	1.8391473	-1.8155339	.036821604	-1.6763566	.093203783	1.5426357	-.61434102	.3235867	-1.2757282	-1.374269	1.0678294	-1.8233011	1.2748537	.5546875	-.13035011	1.079922	-2.1339805	-.18798447	.9624505	1.3829365	.75049877	.81709719	1.1235061	1.4151697	.86815405	1.4989898	.88484859	1.0060606	10	15	20	5	17	50
1	2055	1	2	18	2	4	4	4	4	2	2	2	1	-999	-999	-999	-999	-999	-999	-999	-999	-999	-999	-999	-999	-999	-999	-999	-999	-999	-999	-999	-999	-999	-999	-999	-999	-999	-2.5848303	-999	-999	-999	-999	-999	-999	-999	-999	-999	-999
1	6264	2	7	25	2	4	4	4	4	1	2	2	6	1.9069767	.69573641	1.8391473	-.81553388	1.0368216	.32364345	.093203783	1.5426357	-.61434102	1.3235867	1.7242718	-.37426901	1.0678294	-1.8233011	1.2748537	1.5546875	.86964989	1.079922	.86601949	.81201553	-999	-999	-999	-999	-999	-999	-999	-999	-999	-999	19	17	20	9	20	-999
1	3329	1	3	18	1	2	2	2	2	1	1	1	1	-.0930233	.69573641	-.16085267	-.81553388	-2.9631784	-1.6763566	-1.9067962	.54263568	-1.614341	-.6764133	.72427177	.62573099	.06782937	2.1766989	-1.7251463	-.4453125	-.13035011	.079921961	-1.1339805	-3.1879845	-.037549496	-1.6170635	-.24950123	-.18290281	.12350607	.41516972	-.13184595	.49898982	-.11515141	.0060606003	12	15	15	10	7	38
1	506	1	2	18	2	4	4	4	4	2	2	2	2	.9069767	.69573641	-1.1608527	-1.8155339	-.9631784	1.3236434	1.0932038	-2.4573643	1.385659	-1.6764133	1.7242718	1.625731	-1.9321706	-1.8233011	-1.7251463	1.5546875	.86964989	-1.920078	.86601949	-1.1879845	-.037549496	-1.6170635	-.24950123	-.18290281	1.1235061	-1.5848303	.86815405	-1.5010102	.88484859	1.0060606	19	20	7	10	10	38
1	4313	1	3	19	1	2	2	0	-999	1	2	1	6	-.0930233	-.30426359	-.16085267	-1.8155339	.036821604	-.67635655	-1.9067962	.54263568	-1.614341	.3235867	1.7242718	-1.374269	-.93217063	-1.8233011	1.2748537	.5546875	-1.1303501	.079921961	1.8660195	-.18798447	-.037549496	-.61706352	-.24950123	-.18290281	-.87649393	-.58483028	-2.131846	.49898982	-.11515141	-999	15	11	14	8	17	34.444443
1	590	1	2	19	2	4	4	4	4	2	2	2	1	.9069767	-1.3042636	-2.1608527	1.1844661	.036821604	1.3236434	-.90679622	-1.4573643	.38565898	1.3235867	.72427177	-2.374269	1.0678294	1.1766989	1.2748537	1.5546875	-2.1303501	.079921961	-2.1339805	.81201553	.9624505	1.3829365	.75049877	.81709719	1.1235061	1.4151697	.86815405	1.4989898	.88484859	1.0060606	18	9	12	12	19	50
1	1329	1	2	19	2	1	1	1	1	1	1	1	1	1.9069767	.69573641	-.16085267	-.81553388	1.0368216	-.67635655	-.90679622	-.45736432	-1.614341	.3235867	-.27572823	.62573099	.06782937	1.1766989	.27485371	-1.4453125	-.13035011	.079921961	-1.1339805	.81201553	.9624505	1.3829365	.75049877	.81709719	1.1235061	1.4151697	.86815405	1.4989898	.88484859	1.0060606	13	16	14	9	18	50
1	715	1	2	18	2	4	4	4	4	1	2	2	1	-.0930233	.69573641	-1.1608527	.18446612	.036821604	.32364345	.093203783	-.45736432	-1.614341	-.6764133	-.27572823	.62573099	-.93217063	-.82330108	.27485371	-1.4453125	.86964989	-1.920078	-1.1339805	-.18798447	-999	1.3829365	.75049877	-.18290281	1.1235061	1.4151697	.86815405	1.4989898	.88484859	1.0060606	12	18	10	8	15	48.888889
1	3049	1	3	20	1	3	3	3	3	1	2	2	1	-1.0930233	-.30426359	-.16085267	-1.8155339	.036821604	-.67635655	.093203783	1.5426357	-.61434102	1.3235867	.72427177	.62573099	-.93217063	-1.8233011	1.2748537	-.4453125	-.13035011	-999	-1.1339805	-.18798447	-.037549496	.38293648	-.24950123	-.18290281	-.87649393	.41516972	-.13184595	.49898982	-.11515141	.0060606003	12	16	14.666667	6	18	39
1	1161	1	2	18	2	4	4	4	4	1	2	2	1	-.0930233	.69573641	-2.1608527	-.81553388	-.9631784	-.67635655	1.0932038	-1.4573643	-1.614341	.3235867	.72427177	1.625731	-1.9321706	-.82330108	.27485371	.5546875	.86964989	-.92007804	-1.1339805	-.18798447	.9624505	.38293648	.75049877	-.18290281	.12350607	-.58483028	.86815405	.49898982	-.11515141	.0060606003	14	20	8	7	15	42
1	264	1	1	20	1	4	4	4	4	2	2	2	1	-1.0930233	.69573641	-.16085267	.18446612	.036821604	.32364345	1.0932038	.54263568	-1.614341	.3235867	-1.2757282	.62573099	1.0678294	-.82330108	1.2748537	1.5546875	.86964989	1.079922	.86601949	.81201553	-.037549496	1.3829365	-1.2495012	-1.1829028	-.87649393	-.58483028	-2.131846	.49898982	-1.1151514	-.9939394	13	19	17	10	18	33
1	1497	1	2	18	2	4	4	4	4	1	2	2	1	-1.0930233	.69573641	-2.1608527	2.1844661	-.9631784	-.67635655	1.0932038	-2.4573643	.38565898	-.6764133	-1.2757282	.62573099	.06782937	1.1766989	-.72514629	-1.4453125	-.13035011	-.92007804	1.8660195	-1.1879845	-2.0375495	-.61706352	-1.2495012	-1.1829028	-.87649393	-.58483028	-1.131846	-1.5010102	-1.1151514	-1.9939394	9	18	9	17	12	27
1	6550	2	7	22	2	4	4	4	4	1	2	2	1	-.0930233	-3.3042636	-.16085267	.18446612	.036821604	-1.6763566	.093203783	-.45736432	.38565898	.3235867	-1.2757282	.62573099	.06782937	1.1766989	-.72514629	-2.4453125	-.13035011	-.92007804	.86601949	-.18798447	-1.0375495	-1.6170635	-1.2495012	-1.1829028	-1.8764939	-2.5848303	-1.131846	-1.5010102	-.11515141	-.9939394	8	13	13	14	15	26
1	3296	1	3	24	2	4	4	4	4	2	2	2	6	-1.0930233	-.30426359	-2.1608527	1.1844661	-1.9631784	-2.6763566	-.90679622	.54263568	-.61434102	-.6764133	-2.2757282	.62573099	.06782937	1.1766989	.27485371	-2.4453125	-.13035011	1.079922	.86601949	-1.1879845	-1.0375495	-1.6170635	-2.2495012	-1.1829028	-1.8764939	-.58483028	-1.131846	1.4989898	-.11515141	-.9939394	5	15	14	14	12	30
1	3342	1	3	18	2	4	4	4	4	2	2	2	1	.9069767	-.30426359	-.16085267	.18446612	.036821604	.32364345	.093203783	-.45736432	1.385659	.3235867	.72427177	.62573099	-.93217063	1.1766989	-.72514629	.5546875	-.13035011	-.92007804	-.13398051	-.18798447	-1.0375495	.38293648	-.24950123	-.18290281	.12350607	.41516972	-.13184595	-1.5010102	-1.1151514	-.9939394	16	16	12	14	15	35
1	2211	1	3	20	2	4	4	4	4	1	2	2	1	-.0930233	-2.3042636	-.16085267	.18446612	1.0368216	1.3236434	-2.9067962	1.5426357	-.61434102	.3235867	-1.2757282	-1.374269	-1.9321706	-.82330108	-1.7251463	-1.4453125	-1.1303501	.079921961	.86601949	-1.1879845	.9624505	1.3829365	.75049877	.81709719	.12350607	.41516972	-2.131846	-.50101018	-1.1151514	-1.9939394	12	8	14	11	14	38
1	6282	2	7	19	1	2	2	2	2	1	2	1	2	-.0930233	.69573641	-1.1608527	-.81553388	.036821604	.32364345	1.0932038	.54263568	-.61434102	.3235867	.72427177	.62573099	.06782937	-.82330108	.27485371	.5546875	.86964989	.079921961	.86601949	.81201553	-.037549496	-.61706352	-.24950123	-.18290281	.12350607	-.58483028	-.13184595	.49898982	-.11515141	.0060606003	15	19	14	10	17	38
1	1216	1	2	19	2	4	4	4	4	2	2	2	1	-2.0930233	-2.3042636	.83914733	2.1844661	-2.9631784	1.3236434	.093203783	.54263568	.38565898	-1.6764133	-.27572823	-.37426901	-.93217063	-.82330108	.27485371	1.5546875	-1.1303501	1.079922	.86601949	-.18798447	-.037549496	.38293648	-1.2495012	-.18290281	-2.8764939	-1.5848303	-1.131846	-1.5010102	-2.1151514	.0060606003	14	12	16	14	11	29
1	1218	1	2	18	2	2	2	3	2	1	2	1	3	-.0930233	-2.3042636	-.16085267	-.81553388	-1.9631784	.32364345	.093203783	1.5426357	2.385659	1.3235867	-2.2757282	-2.374269	-.93217063	.17669892	-.72514629	-.4453125	-1.1303501	-.92007804	-.13398051	-.18798447	-3.0375495	.38293648	-2.2495012	-2.1829028	.12350607	.41516972	-2.131846	.49898982	-.11515141	-1.9939394	11	10	14	13	14	29
1	1259	1	2	20	2	4	4	4	4	2	2	2	1	-1.0930233	-.30426359	.83914733	1.1844661	.036821604	-1.6763566	.093203783	.54263568	-.61434102	-1.6764133	-.27572823	-1.374269	.06782937	.17669892	-1.7251463	-999	-.13035011	1.079922	.86601949	-3.1879845	-.037549496	.38293648	-.24950123	-.18290281	.12350607	.41516972	-.13184595	.49898982	-.11515141	.0060606003	9.333333	14	17	13	9	40
1	6558	2	7	29	2	1	1	1	1	1	1	1	6	-1.0930233	-.30426359	.83914733	-1.8155339	.036821604	1.3236434	.093203783	.54263568	-.61434102	-1.6764133	-1.2757282	-.37426901	.06782937	-.82330108	1.2748537	-1.4453125	-.13035011	.079921961	-1.1339805	.81201553	-1.0375495	1.3829365	-.24950123	-.18290281	1.1235061	1.4151697	-.13184595	1.4989898	.88484859	.0060606003	11	15	16	7	16	44
1	2081	1	3	19	2	4	4	4	4	1	2	2	1	-.0930233	.69573641	-.16085267	.18446612	.036821604	.32364345	.093203783	-.45736432	-.61434102	-1.6764133	-.27572823	.62573099	.06782937	.17669892	-.72514629	-.4453125	-.13035011	.079921961	-.13398051	-.18798447	-.037549496	-.61706352	-.24950123	-1.1829028	-.87649393	-.58483028	-1.131846	-.50101018	-.11515141	-.9939394	13	17	14	11	13	33
1	361	1	1	18	2	6	4	4	2	1	2	1	1	-.0930233	-.30426359	.83914733	2.1844661	1.0368216	1.3236434	1.0932038	.54263568	.38565898	1.3235867	-.27572823	.62573099	-.93217063	-1.8233011	.27485371	.5546875	.86964989	-.92007804	-.13398051	-.18798447	-.037549496	-1.6170635	-.24950123	-.18290281	.12350607	.41516972	-.13184595	.49898982	.88484859	.0060606003	15	18	14	12	18	39
1	2205	1	3	20	1	1	1	1	1	1	2	2	2	.9069767	-.30426359	-.16085267	-1.8155339	1.0368216	1.3236434	.093203783	.54263568	-.61434102	.3235867	1.7242718	-.37426901	.06782937	-.82330108	.27485371	.5546875	.86964989	1.079922	-1.1339805	.81201553	-.037549496	1.3829365	.75049877	.81709719	1.1235061	1.4151697	.86815405	1.4989898	.88484859	1.0060606	18	16	16	7	18	49
1	1839	1	2	20	2	4	4	4	4	2	2	2	1	-.0930233	.69573641	-.16085267	-.81553388	1.0368216	.32364345	1.0932038	.54263568	-1.614341	1.3235867	.72427177	.62573099	-.93217063	.17669892	1.2748537	-.4453125	.86964989	.079921961	-.13398051	-3.1879845	-1.0375495	1.3829365	-.24950123	-.18290281	.12350607	1.4151697	-.13184595	-1.5010102	-.11515141	1.0060606	14	19	14	9	16	40
1	2208	1	3	18	2	4	4	4	4	1	2	2	1	-.0930233	.69573641	-1.1608527	1.1844661	.036821604	-2.6763566	1.0932038	-2.4573643	1.385659	1.3235867	-2.2757282	1.625731	-.93217063	1.1766989	.27485371	-1.4453125	.86964989	1.079922	-.13398051	-.18798447	-999	-999	-999	-999	-999	-999	-999	-999	-999	-999	7	20	11	15	17	-999
1	6432	2	7	22	2	4	4	4	4	1	2	2	5	.9069767	-.30426359	-.16085267	.18446612	.036821604	1.3236434	1.0932038	-1.4573643	-.61434102	1.3235867	.72427177	.62573099	.06782937	1.1766989	1.2748537	1.5546875	.86964989	.079921961	-1.1339805	.81201553	.9624505	.38293648	.75049877	.81709719	.12350607	.41516972	-.13184595	.49898982	.88484859	1.0060606	18	18	13	11	19	45
1	1842	1	2	18	2	4	2	2	4	1	1	2	1	-.0930233	.69573641	.83914733	.18446612	1.0368216	-.67635655	1.0932038	-.45736432	-.61434102	1.3235867	-1.2757282	1.625731	.06782937	.17669892	1.2748537	-1.4453125	.86964989	-.92007804	1.8660195	.81201553	-.037549496	.38293648	-.24950123	-1.1829028	1.1235061	.41516972	.86815405	.49898982	.88484859	.0060606003	10	20	14	13	20	42
1	421	1	2	21	2	4	4	4	4	1	2	2	1	1.9069767	.69573641	.83914733	2.1844661	1.0368216	1.3236434	.093203783	.54263568	-.61434102	.3235867	.72427177	.62573099	1.0678294	1.1766989	-1.7251463	-999	.86964989	1.079922	.86601949	.81201553	.9624505	.38293648	.75049877	.81709719	-.87649393	-.58483028	-999	.49898982	.88484859	.0060606003	18.666666	18	18	15	16	42.222221
1	1923	1	2	18	2	-999	3	3	2	2	2	2	2	-999	-999	-999	-999	-999	-999	-999	-999	-999	-999	-999	-999	-999	-999	-999	-999	-999	-999	-999	-999	-999	-999	-999	-999	-999	-999	-999	-999	-999	-999	-999	-999	-999	-999	-999	-999
1	3314	1	3	18	1	4	4	4	4	1	2	2	1	-999	-999	-999	-999	-999	-999	-999	-999	-999	-999	-999	-999	-999	-999	-999	-999	-999	-999	-999	-999	-999	-999	-999	-999	-999	-999	-999	-999	-999	-999	-999	-999	-999	-999	-999	-999
1	6566	2	7	18	2	4	4	4	4	1	2	2	1	-1.0930233	-.30426359	-2.1608527	1.1844661	1.0368216	-.67635655	.093203783	.54263568	-.61434102	-.6764133	-1.2757282	.62573099	.06782937	.17669892	-.72514629	-1.4453125	-.13035011	-1.920078	.86601949	.81201553	-.037549496	-1.6170635	-.24950123	-.18290281	.12350607	-1.5848303	-.13184595	.49898982	-.11515141	.0060606003	9	16	11	13	16	36
1	493	1	2	19	2	4	4	4	4	1	1	2	1	-.0930233	.69573641	-.16085267	2.1844661	1.0368216	1.3236434	1.0932038	-.45736432	.38565898	.3235867	-.27572823	.62573099	-.93217063	2.1766989	-.72514629	-.4453125	-.13035011	-.92007804	-.13398051	-.18798447	.9624505	-.61706352	.75049877	.81709719	.12350607	-.58483028	-.13184595	-.50101018	-1.1151514	-.9939394	14	18	12	16	16	38
1	6438	2	7	21	2	4	4	4	4	2	2	2	1	-1.0930233	.69573641	-.16085267	-.81553388	1.0368216	.32364345	.093203783	-1.4573643	-.61434102	-.6764133	.72427177	.62573099	-.93217063	-1.8233011	1.2748537	-1.4453125	-.13035011	-1.920078	-2.1339805	.81201553	-.037549496	1.3829365	.75049877	-.18290281	1.1235061	1.4151697	.86815405	1.4989898	.88484859	1.0060606	12	17	10	6	18	48
1	4	1	1	18	1	4	4	4	6	1	2	2	1	-999	-999	-999	-999	-999	-999	-999	-999	-999	-999	-999	-999	-999	-999	-999	-999	-999	-999	-999	-999	-999	-999	-999	-999	-999	-999	-999	-999	-999	-999	-999	-999	-999	-999	-999	-999
1	6343	2	7	19	2	4	4	4	4	1	2	2	1	.9069767	.69573641	1.8391473	-.81553388	1.0368216	.32364345	1.0932038	-2.4573643	-.61434102	1.3235867	.72427177	-.37426901	-.93217063	-.82330108	1.2748537	1.5546875	.86964989	.079921961	-1.1339805	.81201553	-.037549496	1.3829365	-.24950123	-.18290281	1.1235061	.41516972	.86815405	1.4989898	.88484859	.0060606003	17	18	13	8	20	45
1	6346	2	7	22	1	4	4	4	4	2	2	2	1	-2.0930233	.69573641	.83914733	-1.8155339	1.0368216	-2.6763566	1.0932038	1.5426357	-1.614341	1.3235867	-2.2757282	-.37426901	1.0678294	-1.8233011	1.2748537	-2.4453125	.86964989	1.079922	-.13398051	.81201553	.9624505	1.3829365	.75049877	.81709719	1.1235061	1.4151697	.86815405	1.4989898	.88484859	1.0060606	4	18	19	6	20	50
1	377	1	1	22	1	4	4	4	4	1	2	1	5	-999	-999	-999	-999	-999	-999	-999	-999	-999	-999	-999	-999	-999	-999	-999	-999	-999	-999	-999	-999	-.037549496	.38293648	-.24950123	-.18290281	.12350607	.41516972	-.13184595	.49898982	-.11515141	.0060606003	-999	-999	-999	-999	-999	40
1	6303	2	7	34	2	4	4	4	4	2	2	2	5	-2.0930233	.69573641	.83914733	1.1844661	.036821604	-2.6763566	.093203783	-2.4573643	-.61434102	.3235867	-1.2757282	1.625731	.06782937	1.1766989	-.72514629	-.4453125	-.13035011	.079921961	.86601949	-.18798447	-.037549496	-1.6170635	-.24950123	-.18290281	.12350607	-1.5848303	-.13184595	-.50101018	-.11515141	.0060606003	7	18	13	14	15	35
1	50	1	1	21	2	4	4	4	4	1	2	2	1	-2.0930233	.69573641	-.16085267	-.81553388	1.0368216	-1.6763566	1.0932038	-1.4573643	.38565898	1.3235867	-2.2757282	1.625731	-.93217063	.17669892	1.2748537	-2.4453125	-.13035011	.079921961	-.13398051	.81201553	-1.0375495	-1.6170635	-.24950123	-.18290281	-.87649393	-.58483028	-1.131846	-1.5010102	-1.1151514	-.9939394	5	19	12	11	20	30
1	6347	2	7	23	1	3	3	3	3	1	2	2	1	.9069767	.69573641	.83914733	1.1844661	1.0368216	.32364345	1.0932038	1.5426357	.38565898	1.3235867	.72427177	.62573099	-.93217063	-1.8233011	1.2748537	.5546875	-1.1303501	-1.920078	-.13398051	.81201553	-.037549496	-1.6170635	-.24950123	-.18290281	.12350607	.41516972	-.13184595	-.50101018	-.11515141	.0060606003	16	17	14	11	20	37
1	6229	2	7	18	1	2	2	2	2	1	2	2	1	-1.0930233	-1.3042636	-2.1608527	-.81553388	1.0368216	-2.6763566	-1.9067962	1.5426357	-1.614341	1.3235867	-2.2757282	-1.374269	.06782937	2.1766989	1.2748537	-.4453125	-2.1303501	1.079922	-2.1339805	.81201553	.9624505	1.3829365	.75049877	.81709719	1.1235061	1.4151697	.86815405	.49898982	.88484859	1.0060606	7	9	15	9	20	49
1	52	1	1	18	2	4	4	4	4	1	2	2	1	-.0930233	-3.3042636	-1.1608527	.18446612	.036821604	-1.6763566	.093203783	-.45736432	-.61434102	.3235867	-.27572823	-.37426901	.06782937	1.1766989	.27485371	.5546875	.86964989	.079921961	-.13398051	-.18798447	-.037549496	-.61706352	-.24950123	-.18290281	.12350607	-.58483028	-.13184595	-.50101018	-.11515141	.0060606003	12	13	13	12	16	37
1	1160	1	2	20	1	2	2	2	2	1	1	1	1	-999	-999	-999	-999	-999	-999	-999	-999	-999	-999	-999	-999	-999	-999	-999	-999	-999	-999	-999	-999	-999	-999	-999	-999	-999	-999	-999	-999	-999	-999	-999	-999	-999	-999	-999	-999
1	2143	1	3	18	1	4	4	4	4	1	2	2	1	-999	-999	-999	-999	-999	-999	-999	-999	-999	-999	-999	-999	-999	-999	-999	-999	-999	-999	-999	-999	-999	-999	-999	-999	-999	-999	-999	-999	-999	-999	-999	-999	-999	-999	-999	-999
1	1164	1	2	18	2	4	4	4	2	1	2	1	1	.9069767	-3.3042636	.83914733	.18446612	-1.9631784	.32364345	.093203783	-1.4573643	.38565898	-1.6764133	-1.2757282	-2.374269	-1.9321706	-.82330108	1.2748537	1.5546875	.86964989	.079921961	-2.1339805	-2.1879845	-999	-999	-999	-999	-999	-999	-999	-999	-999	-999	15	11	12	9	11	-999
1	2269	1	3	21	1	5	3	3	2	1	2	1	6	-2.0930233	.69573641	-2.1608527	-.81553388	-.9631784	.32364345	.093203783	.54263568	-1.614341	-.6764133	-.27572823	-.37426901	-1.9321706	2.1766989	.27485371	-.4453125	-1.1303501	.079921961	.86601949	-1.1879845	-.037549496	.38293648	-.24950123	.81709719	1.1235061	-.58483028	.86815405	-.50101018	-1.1151514	.0060606003	11	15	11	12	13	40
1	6500	2	7	21	2	4	4	4	2	2	2	2	1	-1.0930233	.69573641	-2.1608527	.18446612	-.9631784	.32364345	1.0932038	1.5426357	1.385659	.3235867	.72427177	-2.374269	1.0678294	1.1766989	-.72514629	.5546875	.86964989	1.079922	1.8660195	.81201553	.9624505	-2.6170635	.75049877	.81709719	1.1235061	1.4151697	.86815405	-999	-999	-999	14	16	16	16	15	-999
1	6315	2	7	21	1	4	4	4	4	1	2	1	1	-.0930233	.69573641	-.16085267	.18446612	-.9631784	-1.6763566	.093203783	1.5426357	1.385659	1.3235867	-1.2757282	-.37426901	.06782937	1.1766989	.27485371	.5546875	.86964989	1.079922	1.8660195	-1.1879845	.9624505	1.3829365	.75049877	.81709719	1.1235061	1.4151697	.86815405	1.4989898	.88484859	1.0060606	11	17	17	16	15	50
1	3662	1	3	20	2	2	2	2	2	1	1	1	5	-2.0930233	-.30426359	.83914733	-1.8155339	-.9631784	-2.6763566	-1.9067962	1.5426357	-.61434102	1.3235867	-2.2757282	.62573099	1.0678294	-1.8233011	1.2748537	-2.4453125	-1.1303501	1.079922	.86601949	.81201553	.9624505	.38293648	-.24950123	-.18290281	1.1235061	-.58483028	.86815405	.49898982	-.11515141	1.0060606	4	13	19	8	18	43
1	32	1	1	18	2	4	4	4	4	1	1	1	1	-1.0930233	.69573641	.83914733	-1.8155339	-.9631784	.32364345	1.0932038	-1.4573643	-.61434102	-.6764133	.72427177	-1.374269	-2.9321706	-.82330108	-.72514629	.5546875	.86964989	1.079922	-1.1339805	-.18798447	.9624505	1.3829365	-.24950123	-.18290281	1.1235061	1.4151697	-.13184595	1.4989898	.88484859	.0060606003	14	17	12	7	13	46
1	3292	1	3	20	2	4	4	4	4	2	2	2	1	-1.0930233	.69573641	.83914733	1.1844661	1.0368216	-1.6763566	1.0932038	.54263568	1.385659	1.3235867	-.27572823	.62573099	.06782937	1.1766989	.27485371	-.4453125	-.13035011	.079921961	-1.1339805	-.18798447	-.037549496	.38293648	-.24950123	.81709719	1.1235061	.41516972	.86815405	.49898982	.88484859	1.0060606	10	18	16	14	18	45
1	1263	1	2	20	2	4	4	4	4	1	2	2	1	-1.0930233	.69573641	.83914733	-1.8155339	.036821604	1.3236434	1.0932038	1.5426357	-.61434102	-.6764133	.72427177	-1.374269	1.0678294	.17669892	.27485371	-1.4453125	-.13035011	1.079922	-1.1339805	-.18798447	.9624505	1.3829365	.75049877	.81709719	1.1235061	-2.5848303	.86815405	1.4989898	.88484859	1.0060606	13	16	19	8	15	46
1	1881	1	2	18	2	2	2	2	2	2	2	2	2	1.9069767	.69573641	-1.1608527	2.1844661	-1.9631784	1.3236434	1.0932038	1.5426357	1.385659	-.6764133	.72427177	1.625731	.06782937	2.1766989	-.72514629	-.4453125	.86964989	-1.920078	-2.1339805	-2.1879845	-.037549496	-1.6170635	-.24950123	-.18290281	-1.8764939	-1.5848303	-.13184595	-.50101018	-2.1151514	-.9939394	17	20	13	15	10	30
1	652	1	2	18	2	4	4	4	4	1	2	2	1	.9069767	.69573641	-.16085267	1.1844661	1.0368216	1.3236434	1.0932038	-1.4573643	1.385659	1.3235867	.72427177	-.37426901	.06782937	1.1766989	1.2748537	1.5546875	.86964989	-.92007804	-1.1339805	.81201553	-.037549496	-1.6170635	.75049877	.81709719	.12350607	-1.5848303	-.13184595	.49898982	.88484859	-.9939394	18	18	12	14	20	38
1	2861	1	3	20	1	4	4	4	4	2	2	2	1	-.0930233	.69573641	1.8391473	-1.8155339	1.0368216	1.3236434	1.0932038	1.5426357	-1.614341	-.6764133	1.7242718	.62573099	1.0678294	-1.8233011	-.72514629	-.4453125	.86964989	1.079922	-2.1339805	.81201553	.9624505	1.3829365	.75049877	.81709719	1.1235061	1.4151697	-.13184595	-.50101018	-.11515141	.0060606003	16	19	20	4	16	45
1	2279	1	3	18	2	4	4	4	4	2	2	2	1	-999	-999	-999	-999	-999	-999	-999	-999	-999	-999	-999	-999	-999	-999	-999	-999	-999	-999	-999	-999	-999	-999	-999	-999	-999	-999	-999	-999	-999	-999	-999	-999	-999	-999	-999	-999
1	3057	1	3	18	1	4	4	4	4	1	2	2	1	-1.0930233	-.30426359	-1.1608527	2.1844661	.036821604	-1.6763566	.093203783	-.45736432	1.385659	-.6764133	.72427177	-1.374269	-.93217063	1.1766989	-.72514629	.5546875	-2.1303501	-.92007804	-.13398051	-.18798447	-.037549496	-1.6170635	-.24950123	-.18290281	-.87649393	-2.5848303	-2.131846	-.50101018	-2.1151514	-.9939394	12	12	11	16	14	28
1	3302	1	3	18	2	4	4	4	4	1	1	2	1	-.0930233	.69573641	.83914733	-.81553388	.036821604	1.3236434	1.0932038	1.5426357	-.61434102	1.3235867	.72427177	.62573099	.06782937	.17669892	.27485371	-.4453125	.86964989	-.92007804	-.13398051	.81201553	-.037549496	-.61706352	-.24950123	-.18290281	-.87649393	.41516972	.86815405	-1.5010102	-.11515141	-.9939394	15	19	16	10	18	36
1	438	1	2	25	2	4	4	4	4	2	2	2	1	.9069767	-.30426359	-1.1608527	1.1844661	1.0368216	-1.6763566	.093203783	-2.4573643	2.385659	-.6764133	-2.2757282	.62573099	.06782937	-.82330108	.27485371	.5546875	-.13035011	-.92007804	.86601949	-.18798447	-999	-999	-999	-999	-999	-999	-999	-999	-999	-999	11	16	10	15	16	-999
1	2160	1	3	18	2	4	4	4	4	1	2	2	1	-.0930233	.69573641	-.16085267	-.81553388	.036821604	.32364345	1.0932038	-.45736432	-.61434102	1.3235867	.72427177	.62573099	-.93217063	-.82330108	.27485371	-.4453125	.86964989	1.079922	-.13398051	-.18798447	-.037549496	.38293648	-.24950123	-.18290281	.12350607	.41516972	-.13184595	-.50101018	-.11515141	.0060606003	14	19	14	9	17	39
1	3347	1	3	23	1	4	4	4	4	1	2	2	1	.9069767	-.30426359	-1.1608527	-1.8155339	1.0368216	.32364345	.093203783	-1.4573643	-.61434102	.3235867	.72427177	-.37426901	.06782937	-1.8233011	-.72514629	.5546875	-.13035011	1.079922	-1.1339805	.81201553	-999	-999	-999	-999	-999	-999	-999	-999	-999	-999	16	15	13	6	17	-999
1	1180	1	2	18	2	4	4	4	4	1	2	2	1	-.0930233	-.30426359	-1.1608527	2.1844661	1.0368216	1.3236434	.093203783	-1.4573643	.38565898	.3235867	-1.2757282	-1.374269	.06782937	2.1766989	.27485371	.5546875	-.13035011	-.92007804	-1.1339805	.81201553	-.037549496	.38293648	-.24950123	-.18290281	.12350607	-.58483028	-.13184595	-.50101018	-.11515141	.0060606003	14	14	11	15	18	38
1	496	1	2	19	2	2	2	2	2	1	1	1	2	-2.0930233	.69573641	1.8391473	1.1844661	-.9631784	.32364345	.093203783	1.5426357	2.385659	.3235867	-2.2757282	.62573099	.06782937	.17669892	-.72514629	.5546875	-.13035011	1.079922	.86601949	-1.1879845	-.037549496	.38293648	-.24950123	-.18290281	-.87649393	.41516972	-.13184595	-.50101018	-.11515141	.0060606003	10	17	19	16	13	38
1	526	1	2	19	2	4	4	4	4	2	2	2	1	-.0930233	.69573641	.83914733	-.81553388	.036821604	-.67635655	.093203783	1.5426357	-1.614341	-.6764133	-1.2757282	1.625731	.06782937	.17669892	-.72514629	.5546875	-.13035011	1.079922	-1.1339805	.81201553	.9624505	1.3829365	.75049877	.81709719	1.1235061	1.4151697	.86815405	1.4989898	.88484859	1.0060606	12	18	18	8	15	50
1	49	1	1	18	2	4	4	4	4	1	2	2	1	.9069767	-.30426359	-1.1608527	.18446612	.036821604	-.67635655	.093203783	-1.4573643	1.385659	-.6764133	-.27572823	.62573099	-.93217063	-.82330108	-.72514629	-.4453125	-.13035011	-.92007804	-1.1339805	.81201553	-.037549496	-.61706352	.75049877	-.18290281	-1.8764939	-1.5848303	-.13184595	.49898982	-.11515141	.0060606003	13	16	10	11	15	36
1	6535	2	7	19	1	4	4	4	4	1	1	2	1	-1.0930233	-.30426359	1.8391473	-.81553388	1.0368216	-1.6763566	-.90679622	.54263568	-.61434102	-.6764133	-.27572823	-1.374269	.06782937	.17669892	.27485371	-.4453125	-1.1303501	.079921961	.86601949	.81201553	-.037549496	-.61706352	-.24950123	.81709719	1.1235061	-.58483028	-.13184595	-.50101018	-.11515141	.0060606003	10	12	17	11	17	39
1	2220	1	3	20	1	3	3	3	3	1	-999	2	5	-.0930233	-.30426359	.83914733	-1.8155339	-.9631784	.32364345	1.0932038	.54263568	-1.614341	-.6764133	.72427177	.62573099	1.0678294	-.82330108	-.72514629	-1.4453125	.86964989	1.079922	1.8660195	-1.1879845	-.037549496	.38293648	-.24950123	-.18290281	.12350607	.41516972	-.13184595	.49898982	-.11515141	.0060606003	13	18	18	9	12	40
1	6549	2	7	18	2	4	4	4	4	1	2	2	1	-999	-999	-999	-999	-999	-999	-999	-999	-999	-999	-999	-999	-999	-999	-999	-999	-999	-999	-999	-999	-999	-999	-999	-999	-999	-999	-999	-999	-999	-999	-999	-999	-999	-999	-999	-999
1	491	1	2	18	2	4	4	4	4	1	2	2	2	-1.0930233	-2.3042636	-1.1608527	.18446612	-1.9631784	1.3236434	1.0932038	.54263568	-.61434102	-2.6764133	.72427177	.62573099	.06782937	1.1766989	.27485371	.5546875	.86964989	-1.920078	-1.1339805	-1.1879845	-2.0375495	.38293648	-1.2495012	-.18290281	-.87649393	-2.5848303	-2.131846	-.50101018	-2.1151514	.0060606003	15	16	12	11	10	28
1	6292	2	7	22	2	4	4	4	5	2	2	2	1	1.9069767	.69573641	-.16085267	-1.8155339	1.0368216	1.3236434	-.90679622	1.5426357	-.61434102	1.3235867	-1.2757282	-.37426901	1.0678294	-1.8233011	1.2748537	-1.4453125	-1.1303501	-.92007804	1.8660195	.81201553	-.037549496	-1.6170635	.75049877	.81709719	-.87649393	-1.5848303	-1.131846	-.50101018	-2.1151514	-.9939394	14	14	16	9	20	32
1	3312	1	3	22	2	4	4	4	4	1	2	2	5	.9069767	-.30426359	-.16085267	.18446612	1.0368216	.32364345	.093203783	-.45736432	.38565898	1.3235867	.72427177	-.37426901	-.93217063	.17669892	1.2748537	-.4453125	.86964989	-.92007804	.86601949	.81201553	-.037549496	-.61706352	-.24950123	-1.1829028	.12350607	.41516972	-.13184595	-.50101018	-.11515141	.0060606003	15	16	12	13	20	37
1	1272	1	2	19	2	4	4	4	4	1	1	2	2	-2.0930233	.69573641	.83914733	-.81553388	-1.9631784	-.67635655	.093203783	-.45736432	-.61434102	.3235867	-1.2757282	1.625731	1.0678294	.17669892	-.72514629	-2.4453125	.86964989	1.079922	.86601949	-1.1879845	-1.0375495	-.61706352	-1.2495012	-1.1829028	-.87649393	-1.5848303	.86815405	-2.5010102	-.11515141	-.9939394	7	19	17	11	12	30
1	44	1	1	21	1	4	4	4	4	2	2	2	1	-1.0930233	-.30426359	-.16085267	-.81553388	-.9631784	-2.6763566	1.0932038	.54263568	-1.614341	.3235867	-1.2757282	-1.374269	.06782937	-.82330108	.27485371	-1.4453125	-.13035011	1.079922	-.13398051	-.18798447	-999	-999	-999	-999	-999	-999	-999	-999	-999	-999	7	15	16	8	15	-999
1	6485	2	7	18	2	4	4	4	4	2	2	2	1	-.0930233	-2.3042636	-2.1608527	1.1844661	-.9631784	.32364345	-.90679622	-1.4573643	1.385659	-.6764133	.72427177	-2.374269	-.93217063	1.1766989	.27485371	1.5546875	-1.1303501	-.92007804	1.8660195	-.18798447	-999	-999	-999	-999	-999	-999	-999	-999	-999	-999	16	9	9	17	14	-999
1	3278	1	3	18	1	1	1	1	1	1	2	2	2	.9069767	.69573641	.83914733	-1.8155339	.036821604	1.3236434	1.0932038	.54263568	-.61434102	.3235867	.72427177	.62573099	1.0678294	1.1766989	-.72514629	.5546875	-.13035011	.079921961	1.8660195	-2.1879845	-.037549496	-.61706352	-1.2495012	-.18290281	.12350607	-.58483028	-.13184595	1.4989898	.88484859	.0060606003	17	18	17	12	13	39
1	3332	1	3	18	1	4	4	4	4	1	1	2	1	-.0930233	-.30426359	-.16085267	-.81553388	.036821604	.32364345	.093203783	1.5426357	-.61434102	.3235867	-.27572823	-1.374269	.06782937	2.1766989	-.72514629	.5546875	-.13035011	.079921961	1.8660195	.81201553	-999	-999	-999	-999	-999	-999	-999	-999	-999	-999	14	14	16	14	16	-999
1	2054	1	2	18	2	4	4	4	4	2	2	2	1	-2.0930233	-.30426359	-2.1608527	2.1844661	.036821604	.32364345	1.0932038	-2.4573643	-.61434102	1.3235867	-1.2757282	-.37426901	-2.9321706	-.82330108	.27485371	-2.4453125	-2.1303501	.079921961	-1.1339805	.81201553	-.037549496	-1.6170635	-.24950123	-.18290281	.12350607	-2.5848303	.86815405	-2.5010102	-1.1151514	-1.9939394	8	14	7	11	18	30
1	2230	1	3	20	2	4	4	4	4	1	2	2	1	-.0930233	-.30426359	-2.1608527	.18446612	.036821604	1.3236434	1.0932038	.54263568	1.385659	-.6764133	-1.2757282	-.37426901	1.0678294	2.1766989	.27485371	-1.4453125	.86964989	1.079922	-2.1339805	.81201553	.9624505	1.3829365	.75049877	.81709719	1.1235061	1.4151697	-999	1.4989898	.88484859	1.0060606	12	17	15	13	16	50
1	6520	2	7	18	1	1	1	1	1	2	2	2	2	-1.0930233	-2.3042636	-1.1608527	.18446612	-.9631784	-.67635655	-.90679622	-.45736432	.38565898	-.6764133	-.27572823	-.37426901	-.93217063	.17669892	-.72514629	-.4453125	-1.1303501	-.92007804	-.13398051	-1.1879845	-1.0375495	-.61706352	-1.2495012	-1.1829028	-.87649393	-.58483028	-1.131846	-.50101018	-1.1151514	-.9939394	11	11	11	12	12	30
1	445	1	2	18	2	4	4	4	4	1	2	2	1	-.0930233	.69573641	-2.1608527	1.1844661	.036821604	.32364345	-.90679622	-2.4573643	-.61434102	.3235867	-1.2757282	-.37426901	-.93217063	.17669892	.27485371	-1.4453125	-2.1303501	1.079922	.86601949	-.18798447	-1.0375495	.38293648	-.24950123	-.18290281	.12350607	.41516972	.86815405	1.4989898	.88484859	-.9939394	11	13	10	13	16	41
1	447	1	2	29	1	4	2	2	4	1	1	2	1	.9069767	-.30426359	1.8391473	1.1844661	.036821604	-1.6763566	.093203783	.54263568	-.61434102	.3235867	-1.2757282	.62573099	1.0678294	-.82330108	.27485371	-1.4453125	-.13035011	.079921961	.86601949	-.18798447	-.037549496	-.61706352	-.24950123	-.18290281	.12350607	.41516972	.86815405	.49898982	-.11515141	.0060606003	10	16	18	12	16	40
1	6246	2	7	24	2	4	4	4	4	1	2	2	1	-.0930233	.69573641	-2.1608527	-.81553388	1.0368216	-.67635655	-.90679622	-1.4573643	.38565898	-1.6764133	-.27572823	-1.374269	.06782937	.17669892	.27485371	-.4453125	.86964989	1.079922	-.13398051	.81201553	-1.0375495	-1.6170635	-.24950123	-.18290281	.12350607	-1.5848303	.86815405	-.50101018	.88484859	.0060606003	12	15	12	11	16	36
1	6580	2	7	23	2	4	4	4	4	2	2	2	1	-.0930233	.69573641	.83914733	2.1844661	-.9631784	-1.6763566	1.0932038	-2.4573643	.38565898	-.6764133	-1.2757282	1.625731	1.0678294	1.1766989	-.72514629	-1.4453125	.86964989	1.079922	.86601949	.81201553	-.037549496	.38293648	-.24950123	-.18290281	-.87649393	-.58483028	-.13184595	-1.5010102	-1.1151514	-.9939394	9	20	15	16	14	34
1	6553	2	7	19	2	4	4	4	4	1	2	2	1	-999	-999	-999	-999	-999	-999	-999	-999	-999	-999	-999	-999	-999	-999	-999	-999	-999	-999	-999	-999	-.037549496	.38293648	-.24950123	-.18290281	.12350607	.41516972	-.13184595	.49898982	-.11515141	.0060606003	-999	-999	-999	-999	-999	40
1	299	1	1	20	2	1	2	2	1	1	1	1	1	-2.0930233	-.30426359	-.16085267	-.81553388	.036821604	-1.6763566	.093203783	-1.4573643	.38565898	-.6764133	-1.2757282	-.37426901	-.93217063	.17669892	-.72514629	.5546875	-.13035011	.079921961	-1.1339805	-.18798447	-.037549496	.38293648	-.24950123	-.18290281	.12350607	-.58483028	-.13184595	-.50101018	.88484859	1.0060606	9	15	12	10	14	40
1	55	1	1	19	2	2	2	2	2	2	2	2	1	-.0930233	.69573641	.83914733	1.1844661	1.0368216	1.3236434	-.90679622	1.5426357	1.385659	-.6764133	-1.2757282	-1.374269	1.0678294	.17669892	.27485371	1.5546875	-.13035011	1.079922	-1.1339805	.81201553	.9624505	.38293648	.75049877	.81709719	.12350607	.41516972	.86815405	1.4989898	.88484859	1.0060606	15	14	19	13	17	47
1	2062	1	2	20	2	4	4	4	4	2	2	2	1	.9069767	.69573641	-.16085267	-.81553388	1.0368216	.32364345	.093203783	.54263568	.38565898	1.3235867	-.27572823	-.37426901	-.93217063	-.82330108	.27485371	-.4453125	-.13035011	1.079922	-2.1339805	.81201553	.9624505	.38293648	.75049877	.81709719	1.1235061	.41516972	.86815405	1.4989898	.88484859	1.0060606	14	16	15	8	19	48
1	3373	1	3	18	2	4	4	4	4	1	2	2	1	-.0930233	.69573641	-2.1608527	.18446612	-.9631784	.32364345	1.0932038	-2.4573643	1.385659	.3235867	-1.2757282	-1.374269	-.93217063	.17669892	-1.7251463	.5546875	.86964989	-1.920078	-1.1339805	.81201553	-.037549496	.38293648	.75049877	.81709719	1.1235061	-.58483028	-.13184595	-1.5010102	.88484859	1.0060606	13	17	7	12	14	42
1	4411	1	3	20	1	2	2	2	2	1	1	1	1	-.0930233	-.30426359	-2.1608527	-.81553388	1.0368216	1.3236434	.093203783	-1.4573643	.38565898	.3235867	-.27572823	-1.374269	-1.9321706	1.1766989	.27485371	-.4453125	-.13035011	.079921961	-.13398051	.81201553	-1.0375495	-.61706352	-1.2495012	-1.1829028	-.87649393	-.58483028	-1.131846	-.50101018	-1.1151514	-.9939394	14	14	9	12	18	30
1	442	1	2	18	2	4	4	4	4	1	2	2	5	.9069767	-.30426359	.83914733	-1.8155339	.036821604	1.3236434	1.0932038	1.5426357	-.61434102	-.6764133	.72427177	-.37426901	1.0678294	.17669892	.27485371	1.5546875	-1.1303501	1.079922	-.13398051	.81201553	.9624505	1.3829365	-.24950123	-.18290281	1.1235061	1.4151697	-.13184595	1.4989898	.88484859	1.0060606	18	15	19	9	16	47
1	444	1	2	18	2	4	4	4	4	1	2	2	1	-1.0930233	.69573641	-2.1608527	2.1844661	.036821604	-.67635655	.093203783	-1.4573643	-.61434102	.3235867	-.27572823	1.625731	1.0678294	1.1766989	.27485371	-1.4453125	-.13035011	-1.920078	1.8660195	-.18798447	-.037549496	.38293648	.75049877	.81709719	.12350607	.41516972	.86815405	-.50101018	.88484859	.0060606003	10	18	10	16	16	43
1	3038	1	3	21	1	2	2	2	4	1	1	1	1	.9069767	.69573641	-.16085267	.18446612	1.0368216	1.3236434	-2.9067962	-.45736432	.38565898	1.3235867	1.7242718	-.37426901	1.0678294	.17669892	.27485371	-.4453125	-1.1303501	-2.920078	-.13398051	.81201553	-1.0375495	-.61706352	-1.2495012	-1.1829028	-.87649393	-.58483028	-1.131846	-.50101018	-1.1151514	-.9939394	17	12	12	12	19	30
1	501	1	2	22	2	4	4	4	4	1	2	2	1	-.0930233	-.30426359	1.8391473	2.1844661	.036821604	-1.6763566	.093203783	1.5426357	.38565898	.3235867	-.27572823	-2.374269	1.0678294	.17669892	-.72514629	-.4453125	-.13035011	.079921961	1.8660195	-.18798447	-.037549496	.38293648	.75049877	.81709719	.12350607	-.58483028	.86815405	1.4989898	.88484859	.0060606003	11	13	19	16	15	44
1	6533	2	7	20	1	4	4	4	4	1	2	1	1	-999	-999	-999	-999	-999	-999	-999	-999	-999	-999	-999	-999	-999	-999	-999	-999	-999	-999	-999	-999	.9624505	1.3829365	.75049877	-.18290281	.12350607	.41516972	.86815405	.49898982	-.11515141	1.0060606	-999	-999	-999	-999	-999	45
1	6293	2	7	20	2	4	4	4	4	1	2	2	1	-1.0930233	.69573641	.83914733	-.81553388	-.9631784	.32364345	-1.9067962	1.5426357	.38565898	-.6764133	-2.2757282	-2.374269	.06782937	-.82330108	1.2748537	-1.4453125	.86964989	1.079922	.86601949	.81201553	-.037549496	1.3829365	-.24950123	-.18290281	1.1235061	1.4151697	-.13184595	1.4989898	.88484859	.0060606003	9	13	18	11	16	45
1	478	1	2	18	2	2	3	3	2	1	2	1	2	-.0930233	-.30426359	.83914733	.18446612	-1.9631784	-1.6763566	.093203783	.54263568	-1.614341	-.6764133	-1.2757282	.62573099	1.0678294	.17669892	-.72514629	-.4453125	-.13035011	.079921961	-1.1339805	-2.1879845	-.037549496	-.61706352	-.24950123	-.18290281	.12350607	.41516972	-.13184595	-1.5010102	-.11515141	-.9939394	10	16	17	9	10	36
1	3560	1	3	20	2	2	2	2	2	1	1	1	5	-.0930233	.69573641	-1.1608527	1.1844661	-2.9631784	1.3236434	1.0932038	-2.4573643	.38565898	-.6764133	.72427177	1.625731	-2.9321706	-1.8233011	-.72514629	.5546875	.86964989	-1.920078	.86601949	-3.1879845	-3.0375495	-1.6170635	-.24950123	-.18290281	-.87649393	-1.5848303	-.13184595	-1.5010102	-2.1151514	-1.9939394	16	20	6	12	8	26
1	1339	1	2	20	2	4	4	4	4	1	2	2	1	1.9069767	.69573641	-1.1608527	1.1844661	.036821604	1.3236434	.093203783	-1.4573643	.38565898	-1.6764133	.72427177	.62573099	-.93217063	1.1766989	-1.7251463	1.5546875	.86964989	-1.920078	1.8660195	.81201553	-999	-1.6170635	-.24950123	-.18290281	-1.8764939	-.58483028	-.13184595	-.50101018	-1.1151514	.0060606003	19	18	9	16	13	32.222221
1	2073	1	2	18	2	1	1	1	1	1	1	1	2	-.0930233	.69573641	-1.1608527	1.1844661	.036821604	.32364345	.093203783	1.5426357	-1.614341	-.6764133	-1.2757282	-1.374269	.06782937	2.1766989	-.72514629	-2.4453125	-.13035011	1.079922	.86601949	.81201553	.9624505	1.3829365	-.24950123	-.18290281	1.1235061	.41516972	-.13184595	.49898982	.88484859	1.0060606	10	15	16	14	15	45
1	2485	1	3	18	2	4	4	4	4	1	2	2	1	.9069767	-2.3042636	-1.1608527	2.1844661	1.0368216	1.3236434	1.0932038	.54263568	.38565898	.3235867	-1.2757282	-2.374269	1.0678294	-.82330108	1.2748537	1.5546875	.86964989	-2.920078	-.13398051	.81201553	-3.0375495	-.61706352	-.24950123	-.18290281	.12350607	-2.5848303	.86815405	1.4989898	-1.1151514	-2.9939394	16	13	12	13	19	31
1	441	1	2	23	1	1	4	4	1	1	1	2	1	.9069767	-.30426359	-.16085267	1.1844661	1.0368216	.32364345	-.90679622	-.45736432	1.385659	-.6764133	.72427177	-.37426901	-.93217063	2.1766989	.27485371	.5546875	-2.1303501	.079921961	.86601949	.81201553	.9624505	1.3829365	.75049877	.81709719	-1.8764939	-1.5848303	.86815405	-999	-1.1151514	.0060606003	16	12	13	17	17	40
1	1232	1	2	18	2	4	4	4	4	1	2	2	1	-999	-999	-999	-999	-999	-999	-999	-999	-999	-999	-999	-999	-999	-999	-999	-999	-999	-999	-999	-999	-.037549496	.38293648	-.24950123	-.18290281	.12350607	.41516972	-.13184595	.49898982	-.11515141	.0060606003	-999	-999	-999	-999	-999	40
1	3360	1	3	18	2	4	4	4	4	1	1	2	1	-2.0930233	.69573641	-1.1608527	.18446612	1.0368216	.32364345	-1.9067962	-1.4573643	-1.614341	1.3235867	-2.2757282	-1.374269	.06782937	-1.8233011	1.2748537	.5546875	.86964989	-.92007804	-.13398051	.81201553	-2.0375495	-2.6170635	.75049877	.81709719	-1.8764939	-2.5848303	.86815405	-2.5010102	-.11515141	-1.9939394	10	14	11	8	20	28
1	2871	1	3	18	1	4	4	4	4	2	2	2	1	-2.0930233	.69573641	-1.1608527	-1.8155339	1.0368216	-.67635655	1.0932038	1.5426357	-.61434102	.3235867	-2.2757282	.62573099	1.0678294	-.82330108	-.72514629	-.4453125	-2.1303501	1.079922	-1.1339805	.81201553	.9624505	-1.6170635	.75049877	.81709719	1.1235061	-1.5848303	.86815405	-1.5010102	.88484859	1.0060606	8	16	17	7	17	41
1	2202	1	3	19	2	4	4	4	4	1	2	2	1	-999	-999	-999	-999	-999	-999	-999	-999	-999	-999	-999	-999	-999	-999	-999	-999	-999	-999	-999	-999	-999	-999	-999	-999	-999	-999	-999	-999	-999	-999	-999	-999	-999	-999	-999	-999
1	362	1	1	18	2	4	4	4	4	1	2	2	1	-999	-999	-999	-999	-999	-999	-999	-999	-999	-999	-999	-999	-999	-999	-999	-999	-999	-999	-999	-999	-999	-999	-999	-999	-999	-999	-999	-999	-999	-999	-999	-999	-999	-999	-999	-999
1	2083	1	3	30	2	1	1	1	1	2	2	2	5	-.0930233	.69573641	-.16085267	.18446612	1.0368216	-.67635655	1.0932038	-.45736432	-.61434102	-1.6764133	.72427177	.62573099	1.0678294	-.82330108	.27485371	-2.4453125	.86964989	1.079922	-.13398051	.81201553	-2.0375495	-.61706352	-1.2495012	-1.1829028	-.87649393	-.58483028	-1.131846	-.50101018	-1.1151514	-.9939394	11	19	16	10	16	29
1	3268	1	3	19	2	4	4	4	4	1	1	2	1	-1.0930233	-.30426359	-.16085267	-.81553388	.036821604	.32364345	-1.9067962	-1.4573643	-.61434102	-.6764133	-1.2757282	-1.374269	.06782937	-.82330108	.27485371	-.4453125	-2.1303501	.079921961	-.13398051	-.18798447	-999	-999	-999	-999	-999	-999	-999	-999	-999	-999	11	10	13	9	15	-999
1	6333	2	7	19	2	4	4	4	4	2	2	2	1	-999	-999	-999	-999	-999	-999	-999	-999	-999	-999	-999	-999	-999	-999	-999	-999	-999	-999	-999	-999	-999	-999	-999	-999	-999	-999	-999	-999	-999	-999	-999	-999	-999	-999	-999	-999
1	36	1	1	18	2	4	4	4	4	2	2	2	1	-2.0930233	.69573641	1.8391473	2.1844661	-2.9631784	-1.6763566	.093203783	-1.4573643	2.385659	-.6764133	-2.2757282	.62573099	1.0678294	2.1766989	-.72514629	-2.4453125	-.13035011	-1.920078	1.8660195	-3.1879845	-.037549496	-.61706352	-.24950123	-.18290281	.12350607	-1.5848303	-1.131846	-2.5010102	-1.1151514	-1.9939394	5	17	14	20	8	30
1	443	1	2	18	2	3	-999	3	3	2	2	2	1	-.0930233	-.30426359	.83914733	1.1844661	1.0368216	.32364345	.093203783	.54263568	1.385659	-.6764133	-.27572823	.62573099	1.0678294	2.1766989	-1.7251463	.5546875	-.13035011	1.079922	-1.1339805	.81201553	-.037549496	.38293648	-.24950123	-.18290281	.12350607	.41516972	-.13184595	-1.5010102	.88484859	-.9939394	14	16	18	15	15	38
1	1231	1	2	18	2	4	4	4	4	2	2	2	1	.9069767	.69573641	-.16085267	-1.8155339	.036821604	-.67635655	-1.9067962	-.45736432	-1.614341	1.3235867	1.7242718	-.37426901	-1.9321706	-1.8233011	1.2748537	-1.4453125	.86964989	.079921961	1.8660195	-.18798447	-999	-999	-999	-999	-999	-999	-999	-999	-999	-999	14	15	12	8	18	-999
1	2773	1	3	19	1	4	4	4	4	1	2	1	1	-.0930233	.69573641	.83914733	-.81553388	1.0368216	.32364345	.093203783	1.5426357	-1.614341	.3235867	.72427177	-1.374269	.06782937	-1.8233011	1.2748537	.5546875	-.13035011	1.079922	-2.1339805	.81201553	.9624505	1.3829365	-.24950123	.81709719	1.1235061	1.4151697	.86815405	1.4989898	.88484859	1.0060606	15	15	18	5	19	49
1	1	1	1	19	2	4	2	2	4	1	1	2	1	.9069767	-.30426359	-1.1608527	.18446612	-.9631784	-.67635655	.093203783	-.45736432	-.61434102	.3235867	.72427177	.62573099	1.0678294	1.1766989	1.2748537	.5546875	.86964989	.079921961	-1.1339805	.81201553	-.037549496	1.3829365	-.24950123	-.18290281	.12350607	.41516972	.86815405	-1.5010102	.88484859	-.9939394	15	17	14	11	17	40
1	1176	1	2	19	2	4	4	4	2	1	2	1	1	1.9069767	.69573641	1.8391473	.18446612	1.0368216	1.3236434	1.0932038	1.5426357	-.61434102	1.3235867	1.7242718	.62573099	1.0678294	.17669892	-1.7251463	1.5546875	.86964989	1.079922	-.13398051	.81201553	.9624505	-2.6170635	.75049877	.81709719	-1.8764939	-1.5848303	-.13184595	-1.5010102	-2.1151514	1.0060606	20	19	20	11	17	33
1	6643	2	7	20	1	4	4	4	4	1	1	2	1	-.0930233	-1.3042636	-.16085267	.18446612	-.9631784	-.67635655	-.90679622	-.45736432	.38565898	-.6764133	-.27572823	.62573099	1.0678294	.17669892	-1.7251463	-.4453125	-3.1303501	-.92007804	-2.1339805	-2.1879845	-1.0375495	-.61706352	-1.2495012	-1.1829028	-.87649393	-.58483028	-1.131846	-.50101018	-1.1151514	-.9939394	12	11	14	10	10	30
1	3531	1	3	25	2	2	2	2	2	1	2	1	6	1.9069767	-.30426359	-.16085267	2.1844661	1.0368216	1.3236434	1.0932038	1.5426357	-.61434102	-.6764133	.72427177	.62573099	1.0678294	1.1766989	-.72514629	.5546875	-.13035011	1.079922	1.8660195	.81201553	-1.0375495	1.3829365	-1.2495012	.81709719	-2.8764939	1.4151697	.86815405	-.50101018	-1.1151514	-999	18	17	18	16	16	36.666668
1	3567	1	3	18	1	4	4	4	4	1	2	1	1	-.0930233	-.30426359	.83914733	-.81553388	-.9631784	.32364345	-1.9067962	1.5426357	.38565898	-.6764133	.72427177	.62573099	.06782937	-.82330108	-.72514629	-.4453125	-.13035011	.079921961	-1.1339805	-1.1879845	-.037549496	-1.6170635	-.24950123	-.18290281	-1.8764939	-1.5848303	-.13184595	-1.5010102	-1.1151514	-.9939394	14	14	17	9	12	30
1	1481	1	2	20	2	1	1	1	1	1	2	2	2	-999	-999	-999	-999	-999	-999	-999	-999	-999	-999	-999	-999	-999	-999	-999	-999	-999	-999	-999	-999	-999	-999	-999	-999	-999	-999	-999	-999	-999	-999	-999	-999	-999	-999	-999	-999
1	6342	2	7	46	2	4	4	4	4	2	2	2	6	-.0930233	-.30426359	.83914733	-1.8155339	-2.9631784	-.67635655	-999	.54263568	.38565898	-.6764133	-.27572823	-.37426901	1.0678294	-.82330108	-.72514629	-.4453125	-1.1303501	-.92007804	-.13398051	-1.1879845	-1.0375495	-.61706352	-1.2495012	-1.1829028	-1.8764939	-.58483028	-.13184595	-.50101018	-2.1151514	-.9939394	12	13.333333	16	9	10	29
1	1158	1	2	19	2	2	2	2	2	1	2	1	2	1.9069767	.69573641	1.8391473	1.1844661	1.0368216	1.3236434	1.0932038	-.45736432	-1.614341	1.3235867	1.7242718	.62573099	-.93217063	.17669892	-.72514629	-.4453125	-.13035011	-1.920078	-.13398051	-1.1879845	-.037549496	1.3829365	-.24950123	-.18290281	1.1235061	1.4151697	-2.131846	.49898982	-.11515141	-1.9939394	18	18	13	11	16	39
1	2331	1	3	19	2	1	1	1	1	1	1	1	2	-999	-999	-999	-999	-999	-999	-999	-999	-999	-999	-999	-999	-999	-999	-999	-999	-999	-999	-999	-999	.9624505	.38293648	.75049877	.81709719	1.1235061	1.4151697	-.13184595	-.50101018	.88484859	1.0060606	-999	-999	-999	-999	-999	46
1	3309	1	3	19	2	4	4	4	4	1	2	2	1	.9069767	-1.3042636	1.8391473	1.1844661	1.0368216	1.3236434	.093203783	1.5426357	1.385659	1.3235867	1.7242718	.62573099	1.0678294	1.1766989	1.2748537	1.5546875	-1.1303501	1.079922	.86601949	.81201553	-1.0375495	-.61706352	-1.2495012	-.18290281	.12350607	.41516972	.86815405	1.4989898	.88484859	1.0060606	19	14	20	16	20	41
1	536	1	2	20	1	4	4	4	4	1	2	2	1	.9069767	.69573641	-1.1608527	-1.8155339	1.0368216	1.3236434	1.0932038	1.5426357	-1.614341	1.3235867	1.7242718	1.625731	1.0678294	-1.8233011	1.2748537	.5546875	-.13035011	1.079922	-2.1339805	.81201553	.9624505	.38293648	.75049877	.81709719	.12350607	.41516972	.86815405	1.4989898	.88484859	.0060606003	18	19	17	4	20	46
1	2255	1	3	18	2	3	3	3	3	1	2	2	2	-.0930233	.69573641	.83914733	2.1844661	.036821604	1.3236434	1.0932038	-2.4573643	.38565898	.3235867	.72427177	.62573099	1.0678294	1.1766989	-.72514629	-1.4453125	.86964989	-1.920078	.86601949	-1.1879845	-1.0375495	-2.6170635	-.24950123	-.18290281	.12350607	-1.5848303	-.13184595	1.4989898	.88484859	-.9939394	14	19	12	16	14	35
1	249	1	1	50	2	4	4	5	4	2	2	2	5	-2.0930233	.69573641	1.8391473	-.81553388	1.0368216	1.3236434	1.0932038	.54263568	.38565898	.3235867	1.7242718	.62573099	.06782937	-.82330108	-1.7251463	.5546875	.86964989	-.92007804	1.8660195	-.18798447	-.037549496	1.3829365	.75049877	.81709719	1.1235061	1.4151697	.86815405	1.4989898	.88484859	1.0060606	15	19	16	12	15	49
1	918	1	2	18	2	4	4	4	4	1	2	2	1	-.0930233	.69573641	-.16085267	.18446612	-1.9631784	.32364345	1.0932038	1.5426357	.38565898	-.6764133	-1.2757282	-.37426901	-.93217063	-1.8233011	.27485371	-2.4453125	.86964989	1.079922	-1.1339805	-2.1879845	-.037549496	1.3829365	.75049877	-.18290281	1.1235061	1.4151697	-.13184595	1.4989898	-1.1151514	-.9939394	10	18	16	9	11	43
1	3475	1	3	23	2	4	4	4	4	2	2	2	1	.9069767	-1.3042636	-.16085267	1.1844661	.036821604	-.67635655	-1.9067962	.54263568	-.61434102	-.6764133	-.27572823	-.37426901	1.0678294	.17669892	-.72514629	-.4453125	-1.1303501	.079921961	-2.1339805	-.18798447	-999	-999	-999	-999	-999	-999	-999	-999	-999	-999	13	11	16	10	14	-999
1	2164	1	3	18	2	4	4	4	4	2	2	2	1	-.0930233	.69573641	1.8391473	.18446612	-.9631784	1.3236434	-.90679622	-2.4573643	.38565898	-.6764133	1.7242718	-.37426901	1.0678294	-1.8233011	.27485371	-.4453125	-.13035011	.079921961	1.8660195	-2.1879845	.9624505	1.3829365	.75049877	.81709719	1.1235061	1.4151697	.86815405	1.4989898	.88484859	1.0060606	16	15	15	12	12	50
1	3265	1	3	19	2	4	4	4	4	2	2	2	1	-999	-999	-999	-999	-999	-999	-999	-999	-999	-999	-999	-999	-999	-999	-999	-999	-999	-999	-999	-999	-.037549496	.38293648	-.24950123	-.18290281	.12350607	.41516972	-.13184595	.49898982	-.11515141	.0060606003	-999	-999	-999	-999	-999	40
1	4220	1	3	25	2	1	1	1	1	2	2	2	1	-2.0930233	.69573641	.83914733	-.81553388	.036821604	1.3236434	1.0932038	.54263568	-1.614341	1.3235867	-2.2757282	1.625731	.06782937	-1.8233011	.27485371	-2.4453125	.86964989	-2.920078	-.13398051	.81201553	-.037549496	1.3829365	-.24950123	-.18290281	1.1235061	1.4151697	-.13184595	1.4989898	.88484859	.0060606003	8	20	13	7	18	45
1	2157	1	3	18	2	4	4	4	4	1	2	2	1	-.0930233	.69573641	-1.1608527	1.1844661	-.9631784	-.67635655	.093203783	.54263568	.38565898	.3235867	-.27572823	.62573099	1.0678294	2.1766989	.27485371	.5546875	-.13035011	.079921961	-.13398051	-1.1879845	-999	-999	-999	-999	-999	-999	-999	-999	-999	-999	13	17	15	15	14	-999
1	1035	1	2	19	2	2	2	2	2	2	2	2	3	.9069767	-.30426359	-2.1608527	-.81553388	-.9631784	.32364345	.093203783	-1.4573643	-1.614341	-.6764133	1.7242718	.62573099	-.93217063	1.1766989	.27485371	1.5546875	.86964989	-1.920078	-1.1339805	-1.1879845	-.037549496	-1.6170635	-.24950123	.81709719	.12350607	-.58483028	-.13184595	.49898982	.88484859	.0060606003	18	17	8	9	13	39
1	3484	1	3	20	2	4	4	4	4	1	2	2	5	-.0930233	.69573641	1.8391473	.18446612	-.9631784	.32364345	1.0932038	-1.4573643	1.385659	1.3235867	-1.2757282	.62573099	-.93217063	-.82330108	1.2748537	.5546875	.86964989	1.079922	-.13398051	.81201553	-1.0375495	-1.6170635	-1.2495012	-1.1829028	-.87649393	-.58483028	-2.131846	-1.5010102	.88484859	-1.9939394	13	19	15	12	18	28
1	2163	1	3	19	2	1	1	1	1	1	2	2	1	-999	-999	-999	-999	-999	-999	-999	-999	-999	-999	-999	-999	-999	-999	-999	-999	-999	-999	-999	-999	.9624505	.38293648	.75049877	.81709719	1.1235061	-.58483028	.86815405	1.4989898	.88484859	1.0060606	-999	-999	-999	-999	-999	47
1	3306	1	3	18	1	4	4	2	4	2	2	2	1	-1.0930233	-.30426359	-.16085267	-1.8155339	-.9631784	.32364345	-.90679622	-.45736432	-.61434102	.3235867	-.27572823	.62573099	-.93217063	-1.8233011	.27485371	-1.4453125	-.13035011	.079921961	-.13398051	-1.1879845	-.037549496	-.61706352	-.24950123	-.18290281	-1.8764939	-1.5848303	-1.131846	-2.5010102	-1.1151514	.0060606003	11	15	13	7	14	30
1	42	1	1	22	1	4	4	4	4	2	2	2	1	-.0930233	-1.3042636	.83914733	.18446612	-.9631784	-.67635655	-.90679622	-.45736432	.38565898	-.6764133	-.27572823	-.37426901	-.93217063	.17669892	-.72514629	-.4453125	-1.1303501	-.92007804	-.13398051	-.18798447	-.037549496	.38293648	-.24950123	-.18290281	-2.8764939	.41516972	.86815405	-.50101018	.88484859	.0060606003	12	12	13	12	13	38
1	2162	1	3	18	2	4	4	4	4	2	2	2	1	-999	-999	-999	-999	-999	-999	-999	-999	-999	-999	-999	-999	-999	-999	-999	-999	-999	-999	-999	-999	-.037549496	1.3829365	.75049877	.81709719	1.1235061	1.4151697	.86815405	1.4989898	.88484859	1.0060606	-999	-999	-999	-999	-999	49
1	1233	1	2	20	2	4	4	4	4	2	2	2	1	.9069767	-.30426359	-.16085267	-.81553388	.036821604	.32364345	.093203783	-.45736432	1.385659	-.6764133	.72427177	.62573099	.06782937	.17669892	.27485371	.5546875	-.13035011	-.92007804	1.8660195	-1.1879845	.9624505	.38293648	.75049877	.81709719	-1.8764939	-.58483028	-.13184595	.49898982	.88484859	1.0060606	16	16	13	14	14	42
1	1179	1	2	19	2	4	4	4	2	1	2	1	1	-.0930233	-.30426359	.83914733	-1.8155339	-.9631784	1.3236434	1.0932038	.54263568	.38565898	.3235867	-.27572823	-.37426901	1.0678294	-1.8233011	.27485371	.5546875	-.13035011	1.079922	-1.1339805	-.18798447	-1.0375495	-.61706352	-1.2495012	-1.1829028	-.87649393	-.58483028	-1.131846	-.50101018	-1.1151514	-.9939394	15	16	18	7	15	30
1	6647	2	7	21	2	4	4	4	4	1	1	1	1	1.9069767	.69573641	.83914733	1.1844661	1.0368216	1.3236434	-1.9067962	.54263568	2.385659	-.6764133	1.7242718	.62573099	.06782937	.17669892	-1.7251463	1.5546875	-2.1303501	-2.920078	-2.1339805	.81201553	.9624505	.38293648	.75049877	.81709719	.12350607	.41516972	.86815405	.49898982	-.11515141	1.0060606	20	13	13	13	15	45
2	1818	1	2	19	2	2	2	2	2	1	1	1	2	-1.1327014	-1.206161	-.93601894	.42380953	.18483424	-.73634195	.12085319	.68720388	-.49289107	.41904759	-1.4761906	-.27962089	-.7085309	.25118494	-.54869366	-1.3791468	-.17772532	1.2446556	.88625598	.021327019	1	.5815084	.81021881	.91625595	.11793613	-.3780489	-.11764717	-.2609756	-.068965435	.13725495	9	14	14	12	15	41
2	4232	1	3	18	1	2	2	2	2	1	1	1	3	.8672986	.79383898	.063981056	.42380953	1.1848342	.26365805	.12085319	.68720388	-1.4928911	-.58095241	.52380943	1.7203791	1.2914691	-1.7488151	.45130634	-.37914681	-.17772532	1.2446556	.88625598	1.021327	0	-.4184916	-.18978119	-.083744049	.11793613	.6219511	-.11764717	-.2609756	-.068965435	1.137255	15	18	17	9	17	39
2	3749	1	3	19	1	4	4	4	2	1	2	1	2	-1.1327014	-1.206161	-1.9360189	-1.5761905	-.81516576	.26365805	-2.8791468	-.31279612	-1.4928911	.41904759	-.47619057	-2.2796209	-.7085309	.25118494	1.4513063	-1.3791468	-2.1777253	1.2446556	-.11374402	-.97867298	1	-1.4184916	-.18978119	-.083744049	.11793613	-1.3780489	-.11764717	-1.2609756	-1.0689654	-.86274505	11	7	12	8	15	33
2	1817	1	2	18	1	2	2	2	2	1	1	1	2	.8672986	.79383898	.063981056	-1.5761905	1.1848342	1.263658	1.1208532	-1.3127961	-1.4928911	1.4190476	1.5238094	.72037911	-.7085309	-1.7488151	1.4513063	1.6208532	.82227468	1.2446556	-2.113744	1.021327	-999	-999	-999	-999	-999	-999	-999	-999	-999	-999	19	19	13	4	20	-999
2	3863	1	3	18	2	2	2	2	2	1	1	1	2	.8672986	-.20616102	-.93601894	-.57619047	.18483424	1.263658	.12085319	-1.3127961	-.49289107	.41904759	1.5238094	1.7203791	.2914691	1.2511849	.45130634	.62085319	.82227468	-.75534439	-1.113744	1.021327	0	-1.4184916	-.18978119	-.083744049	.11793613	-1.3780489	-.11764717	-1.2609756	-.068965435	.13725495	18	18	11	10	17	34
2	4609	1	3	20	2	1	1	1	1	1	2	2	2	-.1327014	.79383898	-.93601894	.42380953	.18483424	1.263658	1.1208532	-2.3127961	1.5071089	-2.5809524	-.47619057	-.27962089	.2914691	2.2511849	-2.5486937	.62085319	.82227468	-.75534439	.88625598	-.97867298	-2	-2.4184916	-2.1897812	-1.083744	-2.8820639	-2.3780489	-1.1176472	-1.2609756	-3.0689654	-1.862745	15	18	10	16	9	18
2	1785	1	2	18	2	2	2	2	2	1	1	1	2	-1.1327014	-.20616102	1.0639811	.42380953	.18483424	-.73634195	.12085319	-1.3127961	2.5071089	-1.5809524	-2.4761906	-1.2796209	.2914691	1.2511849	-1.5486937	-2.3791468	.82227468	.24465561	.88625598	-.97867298	-2	-2.4184916	-2.1897812	-2.083744	.11793613	-1.3780489	-1.1176472	-2.2609756	-2.0689654	-1.862745	7	15	14	16	11	21
2	1791	1	2	18	1	6	6	6	6	1	2	2	2	-1.1327014	-.20616102	.063981056	-1.5761905	-1.8151658	1.263658	.12085319	1.6872039	-.49289107	-.58095241	-2.4761906	-1.2796209	.2914691	-.74881506	-.54869366	-1.3791468	-.17772532	.24465561	-.11374402	-.97867298	0	-999	-.18978119	-.083744049	.11793613	.6219511	-.11764717	.7390244	-.068965435	.13725495	10	14	16	8	11	40
2	4280	1	3	19	1	2	2	2	2	1	1	1	5	.8672986	-.20616102	-.93601894	.42380953	-.81516576	-1.736342	.12085319	1.6872039	-1.4928911	-.58095241	.52380943	-.27962089	-1.7085309	-1.7488151	-1.5486937	-.37914681	-.17772532	1.2446556	-1.113744	-1.978673	-1	-.4184916	-1.1897812	-1.083744	-1.8820639	-.3780489	-1.1176472	-1.2609756	-1.0689654	-1.862745	13	15	14	7	10	27
2	3911	1	3	21	2	2	2	2	2	1	1	1	2	-2.1327014	-.20616102	-.93601894	-1.5761905	-.81516576	-2.736342	.12085319	.68720388	-1.4928911	-1.5809524	-2.4761906	.72037911	1.2914691	1.2511849	-2.5486937	-2.3791468	-.17772532	.24465561	-.11374402	-.97867298	0	-.4184916	-.18978119	-1.083744	1.1179361	-.3780489	-.11764717	-1.2609756	.93103456	-.86274505	4	16	15	9	9	36
2	3126	1	3	19	2	2	2	2	2	1	1	1	3	-999	-999	-999	-999	-999	-999	-999	-999	-999	-999	-999	-999	-999	-999	-999	-999	-999	-999	-999	-999	0	.5815084	.81021881	-.083744049	1.1179361	1.6219511	.88235283	-.2609756	.93103456	.13725495	-999	-999	-999	-999	-999	44
2	3991	1	3	18	1	2	2	2	2	1	1	1	2	.8672986	.79383898	-.93601894	.42380953	1.1848342	1.263658	.12085319	-1.3127961	-.49289107	.41904759	1.5238094	.72037911	-.7085309	-.74881506	-.54869366	.62085319	.82227468	.24465561	-1.113744	1.021327	1	1.5815084	.81021881	.91625595	1.1179361	1.6219511	.88235283	.7390244	.93103456	.13725495	18	18	11	9	17	48
2	3000	1	3	20	1	2	2	2	2	1	1	1	2	-999	-999	-999	-999	-999	-999	-999	-999	-999	-999	-999	-999	-999	-999	-999	-999	-999	-999	-999	-999	0	-.4184916	-.18978119	-.083744049	-.88206387	-.3780489	.88235283	.7390244	-1.0689654	.13725495	-999	-999	-999	-999	-999	37
2	5099	1	4	20	2	2	2	2	2	1	1	1	2	1.8672986	-.20616102	-1.9360189	.42380953	.18483424	1.263658	1.1208532	.68720388	-.49289107	.41904759	1.5238094	-1.2796209	-2.7085309	1.2511849	.45130634	-2.3791468	.82227468	1.2446556	.88625598	1.021327	-999	-999	-999	-999	-999	-999	-999	-999	-999	-999	16	16	11	13	17	-999
2	4229	1	3	19	2	2	2	2	2	1	1	2	1	.8672986	-.20616102	.063981056	-.57619047	.18483424	.26365805	.12085319	1.6872039	.50710893	.41904759	.52380943	-.27962089	1.2914691	-.74881506	1.4513063	.62085319	.82227468	.24465561	.88625598	1.021327	0	.5815084	-.18978119	-.083744049	.11793613	.6219511	-.11764717	.7390244	.93103456	.13725495	16	16	17	11	18	41
2	5100	1	4	20	1	2	2	2	2	1	2	1	2	.8672986	-.20616102	-.93601894	.42380953	.18483424	.26365805	.12085319	-.31279612	.50710893	1.4190476	.52380943	-.27962089	-2.7085309	1.2511849	.45130634	.62085319	-.17772532	-1.7553444	-.11374402	.021327019	0	.5815084	-.18978119	-.083744049	.11793613	.6219511	-.11764717	.7390244	-.068965435	.13725495	16	15	8	13	17	40
2	1775	1	2	18	2	2	2	2	2	1	1	1	2	.8672986	-.20616102	1.0639811	1.4238095	-.81516576	1.263658	.12085319	.68720388	1.5071089	-.58095241	.52380943	-.27962089	.2914691	1.2511849	.45130634	-1.3791468	-.17772532	-1.7553444	.88625598	.021327019	0	.5815084	-.18978119	-.083744049	.11793613	-1.3780489	-.11764717	.7390244	-.068965435	.13725495	15	15	14	16	14	38
2	1827	1	2	19	1	1	1	1	1	1	1	1	2	-999	-999	-999	-999	-999	-999	-999	-999	-999	-999	-999	-999	-999	-999	-999	-999	-999	-999	-999	-999	-999	-999	-999	-999	-999	-999	-999	-999	-999	-999	-999	-999	-999	-999	-999	-999
2	4035	1	3	20	1	2	2	2	2	1	1	1	2	-.1327014	-.20616102	-.93601894	-1.5761905	-.81516576	.26365805	1.1208532	1.6872039	-1.4928911	-.58095241	1.5238094	-1.2796209	-.7085309	-1.7488151	-.54869366	-.37914681	-.17772532	1.2446556	-1.113744	.021327019	0	.5815084	-.18978119	-.083744049	.11793613	.6219511	-.11764717	.7390244	-.068965435	.13725495	15	15	15	5	13	40
2	1777	1	2	18	2	2	2	2	2	1	1	1	2	.8672986	-.20616102	1.0639811	-.57619047	1.1848342	1.263658	.12085319	1.6872039	-.49289107	1.4190476	1.5238094	-1.2796209	1.2914691	1.2511849	1.4513063	.62085319	-.17772532	1.2446556	-1.113744	1.021327	1	.5815084	.81021881	.91625595	1.1179361	.6219511	.88235283	-.2609756	.93103456	1.137255	18	14	19	10	20	46
2	4245	1	3	18	1	4	4	4	2	1	2	1	2	.8672986	.79383898	-1.9360189	1.4238095	1.1848342	1.263658	.12085319	-1.3127961	2.5071089	1.4190476	1.5238094	.72037911	.2914691	1.2511849	.45130634	1.6208532	.82227468	1.2446556	1.886256	1.021327	-3	-2.4184916	-1.1897812	.91625595	-1.8820639	-2.3780489	-1.1176472	-2.2609756	-3.0689654	-1.862745	19	18	12	18	19	20
2	3061	1	3	18	2	2	2	2	2	1	1	1	2	-.1327014	-999	1.0639811	1.4238095	-1.8151658	.26365805	1.1208532	1.6872039	2.5071089	-.58095241	.52380943	1.7203791	1.2914691	1.2511849	-1.5486937	-.37914681	.82227468	1.2446556	-1.113744	-.97867298	0	1.5815084	.81021881	-.083744049	-2.8820639	1.6219511	.88235283	-.2609756	.93103456	1.137255	14	20	19	15	10	42
2	2061	1	2	20	2	2	2	2	2	1	1	1	5	-2.1327014	.79383898	.063981056	2.4238095	1.1848342	-1.736342	.12085319	1.6872039	2.5071089	.41904759	-2.4761906	.72037911	1.2914691	1.2511849	.45130634	-2.3791468	-1.1777253	1.2446556	1.886256	1.021327	-2	-2.4184916	-.18978119	-1.083744	-2.8820639	-2.3780489	-2.1176472	-2.2609756	-2.0689654	-1.862745	5	16	18	19	18	19
2	1747	1	2	18	2	2	2	2	2	1	1	1	2	-.1327014	-.20616102	1.0639811	-1.5761905	-2.8151658	1.263658	1.1208532	.68720388	.50710893	-.58095241	-.47619057	.72037911	1.2914691	-1.7488151	-.54869366	.62085319	.82227468	.24465561	-2.113744	1.021327	0	-1.4184916	-.18978119	-.083744049	.11793613	.6219511	-.11764717	.7390244	.93103456	1.137255	15	18	17	6	12	40
2	3868	1	3	19	1	2	2	2	2	1	1	1	2	-.1327014	.79383898	.063981056	-.57619047	1.1848342	.26365805	.12085319	1.6872039	-1.4928911	1.4190476	-1.4761906	-1.2796209	.2914691	1.2511849	1.4513063	.62085319	.82227468	1.2446556	-.11374402	1.021327	0	1.5815084	-.18978119	-.083744049	-1.8820639	-1.3780489	-.11764717	-1.2609756	-2.0689654	-.86274505	13	16	17	10	20	32
2	1786	1	2	19	2	2	2	2	2	1	1	1	2	.8672986	.79383898	.063981056	-.57619047	.18483424	.26365805	1.1208532	.68720388	-.49289107	.41904759	.52380943	1.7203791	.2914691	1.2511849	.45130634	1.6208532	.82227468	.24465561	-2.113744	1.021327	1	1.5815084	-.18978119	-.083744049	.11793613	1.6219511	-.11764717	.7390244	-.068965435	1.137255	17	20	15	9	17	44
2	3873	1	3	19	2	4	4	4	4	2	2	2	3	-999	-999	-999	-999	-999	-999	-999	-999	-999	-999	-999	-999	-999	-999	-999	-999	-999	-999	-999	-999	1	1.5815084	.81021881	.91625595	1.1179361	1.6219511	.88235283	1.7390244	.93103456	1.137255	-999	-999	-999	-999	-999	50
2	5097	1	4	21	2	2	2	2	2	1	1	1	5	.8672986	.79383898	-1.9360189	-.57619047	1.1848342	1.263658	-1.8791468	-.31279612	.50710893	.41904759	1.5238094	.72037911	-.7085309	-.74881506	1.4513063	.62085319	.82227468	-.75534439	-1.113744	1.021327	1	1.5815084	.81021881	-.083744049	1.1179361	.6219511	.88235283	.7390244	-.068965435	.13725495	18	16	10	9	19	45
2	2039	1	2	21	2	2	2	2	2	1	1	1	5	-2.1327014	.79383898	1.0639811	1.4238095	.18483424	-1.736342	.12085319	.68720388	1.5071089	.41904759	-2.4761906	.72037911	1.2914691	2.2511849	-1.5486937	-1.3791468	-.17772532	1.2446556	.88625598	.021327019	0	-.4184916	-.18978119	-.083744049	.11793613	.6219511	-.11764717	.7390244	-.068965435	-.86274505	6	17	18	17	14	38
2	1800	1	2	19	1	5	5	5	5	1	2	2	2	.8672986	-.20616102	.063981056	2.4238095	-1.8151658	.26365805	-1.8791468	.68720388	.50710893	-2.5809524	-1.4761906	-.27962089	-1.7085309	.25118494	.45130634	-1.3791468	-1.1777253	-2.7553444	-1.113744	-2.978673	-1	-.4184916	-1.1897812	-2.083744	-.88206387	-.3780489	-1.1176472	-.2609756	-1.0689654	-.86274505	12	12	10	13	8	29
2	2996	1	3	18	2	2	2	2	2	1	1	1	2	-1.1327014	.79383898	-.93601894	.42380953	-1.8151658	-.73634195	.12085319	-.31279612	.50710893	.41904759	.52380943	-.27962089	.2914691	2.2511849	-.54869366	-1.3791468	-.17772532	-1.7553444	.88625598	-1.978673	0	-1.4184916	-.18978119	-.083744049	-1.8820639	-1.3780489	-.11764717	-1.2609756	-.068965435	-.86274505	11	16	11	15	11	31
2	1829	1	2	19	2	2	2	2	2	1	1	1	2	-1.1327014	-.20616102	-.93601894	.42380953	-.81516576	.26365805	.12085319	1.6872039	1.5071089	-1.5809524	-2.4761906	-.27962089	1.2914691	-.74881506	-.54869366	-.37914681	-.17772532	1.2446556	-2.113744	.021327019	1	1.5815084	.81021881	-.083744049	1.1179361	1.6219511	.88235283	.7390244	.93103456	1.137255	10	15	17	10	12	48
2	3382	1	3	18	1	3	3	3	3	2	2	2	2	1.8672986	-3.206161	-1.9360189	.42380953	-.81516576	1.263658	1.1208532	1.6872039	.50710893	-.58095241	-2.4761906	-1.2796209	-1.7085309	-.74881506	-.54869366	-.37914681	-.17772532	.24465561	-.11374402	-.97867298	0	-.4184916	-.18978119	-.083744049	.11793613	-.3780489	-1.1176472	-.2609756	-1.0689654	.13725495	14	12	12	11	12	35
2	4842	1	3	20	2	2	2	4	2	1	1	1	4	-999	-999	-999	-999	-999	-999	-999	-999	-999	-999	-999	-999	-999	-999	-999	-999	-999	-999	-999	-999	0	-1.4184916	-.18978119	-.083744049	.11793613	-.3780489	-1.1176472	-1.2609756	-.068965435	-.86274505	-999	-999	-999	-999	-999	33
2	1876	1	2	18	2	1	1	1	1	1	1	1	2	1.8672986	-.20616102	-1.9360189	2.4238095	1.1848342	1.263658	.12085319	-1.3127961	.50710893	1.4190476	1.5238094	.72037911	-2.7085309	.25118494	1.4513063	.62085319	.82227468	-2.7553444	-.11374402	1.021327	0	-.4184916	.81021881	.91625595	1.1179361	1.6219511	.88235283	-.2609756	.93103456	1.137255	19	17	5	14	20	45
2	1746	1	2	18	2	2	2	2	2	1	1	1	2	-.1327014	.79383898	-.93601894	.42380953	.18483424	.26365805	1.1208532	-1.3127961	.50710893	1.4190476	-.47619057	1.7203791	-.7085309	.25118494	.45130634	-.37914681	-3.1777253	-.75534439	.88625598	.021327019	-1	-1.4184916	-.18978119	-1.083744	-.88206387	-1.3780489	-1.1176472	-1.2609756	-.068965435	-.86274505	13	16	10	13	17	29
2	4147	1	3	18	2	2	2	2	2	1	1	1	2	.8672986	-.20616102	-.93601894	2.4238095	.18483424	1.263658	.12085319	.68720388	2.5071089	1.4190476	.52380943	-1.2796209	-1.7085309	-.74881506	1.4513063	1.6208532	.82227468	.24465561	.88625598	.021327019	0	-1.4184916	-1.1897812	-.083744049	-.88206387	-.3780489	-.11764717	-1.2609756	-.068965435	.13725495	18	15	12	16	18	33
2	3509	1	3	18	2	2	2	2	2	1	1	1	2	.8672986	-.20616102	-.93601894	-.57619047	-.81516576	1.263658	-2.8791468	-1.3127961	-.49289107	.41904759	.52380943	.72037911	-2.7085309	-.74881506	-.54869366	1.6208532	.82227468	-.75534439	-1.113744	.021327019	0	.5815084	-.18978119	-.083744049	1.1179361	.6219511	.88235283	.7390244	.93103456	.13725495	18	14	8	8	14	43
2	3025	1	3	19	2	2	2	2	2	2	2	2	2	.8672986	-.20616102	2.0639811	-.57619047	.18483424	1.263658	1.1208532	1.6872039	-.49289107	1.4190476	1.5238094	-.27962089	.2914691	-.74881506	1.4513063	1.6208532	.82227468	1.2446556	-.11374402	1.021327	1	1.5815084	.81021881	.91625595	1.1179361	1.6219511	.88235283	1.7390244	.93103456	1.137255	19	17	19	9	19	50
2	2027	1	2	19	2	2	2	2	2	1	1	1	5	-2.1327014	.79383898	1.0639811	1.4238095	-1.8151658	-.73634195	-.87914681	.68720388	.50710893	-.58095241	.52380943	.72037911	1.2914691	.25118494	1.4513063	-.37914681	.82227468	1.2446556	-.11374402	-.97867298	1	1.5815084	.81021881	.91625595	1.1179361	1.6219511	.88235283	.7390244	.93103456	.13725495	11	17	18	13	13	48
2	4737	1	3	18	1	2	2	2	2	1	1	1	2	-2.1327014	-3.206161	-.93601894	-1.5761905	1.1848342	-.73634195	-1.8791468	.68720388	-.49289107	.41904759	-2.4761906	-2.2796209	.2914691	-1.7488151	.45130634	-1.3791468	-1.1777253	.24465561	-1.113744	.021327019	0	.5815084	-.18978119	-.083744049	.11793613	-.3780489	-.11764717	-.2609756	.93103456	-.86274505	7	7	14	6	17	38
2	2030	1	2	21	2	2	2	2	2	1	1	1	5	.8672986	.79383898	1.0639811	.42380953	1.1848342	1.263658	1.1208532	.68720388	-.49289107	1.4190476	.52380943	1.7203791	1.2914691	1.2511849	1.4513063	.62085319	.82227468	1.2446556	-.11374402	1.021327	-999	-999	-999	-999	-999	-999	-999	-999	-999	-999	17	20	18	12	20	-999
2	3496	1	3	18	2	4	4	4	4	1	1	1	1	1.8672986	.79383898	.063981056	1.4238095	-2.8151658	-1.736342	-.87914681	1.6872039	-.49289107	-.58095241	1.5238094	-.27962089	.2914691	-.74881506	-.54869366	-.37914681	-3.1777253	-1.7553444	.88625598	-.97867298	1	.5815084	.81021881	-.083744049	1.1179361	1.6219511	.88235283	1.7390244	.93103456	.13725495	15	12	14	12	10	47
2	2804	1	3	18	1	4	4	4	4	1	2	2	2	-1.1327014	-.20616102	.063981056	-.57619047	.18483424	-.73634195	-.87914681	-.31279612	-1.4928911	1.4190476	1.5238094	-2.2796209	.2914691	-1.7488151	1.4513063	-1.3791468	-.17772532	.24465561	-.11374402	1.021327	-1	-.4184916	-1.1897812	-1.083744	-.88206387	.6219511	-2.1176472	.7390244	-.068965435	.13725495	12	12	14	7	19	33
2	3298	1	3	20	1	2	2	2	2	1	1	1	2	.8672986	-2.206161	-.93601894	.42380953	.18483424	1.263658	.12085319	-1.3127961	-1.4928911	.41904759	.52380943	.72037911	-.7085309	-1.7488151	-.54869366	.62085319	-1.1777253	-.75534439	-1.113744	-.97867298	1	.5815084	.81021881	.91625595	1.1179361	-.3780489	.88235283	-1.2609756	.93103456	1.137255	17	13	10	7	14	44
2	3951	1	3	19	1	2	2	2	2	1	1	1	2	.8672986	.79383898	.063981056	1.4238095	.18483424	.26365805	.12085319	-.31279612	.50710893	-.58095241	-.47619057	-.27962089	.2914691	.25118494	-.54869366	.62085319	-.17772532	.24465561	.88625598	.021327019	0	1.5815084	-.18978119	-.083744049	1.1179361	1.6219511	-1.1176472	-.2609756	-2.0689654	-.86274505	15	16	14	14	14	38
2	4271	1	3	18	1	2	2	2	2	1	1	1	2	-1.1327014	-.20616102	-.93601894	-.57619047	.18483424	-.73634195	.12085319	-1.3127961	-.49289107	1.4190476	-1.4761906	.72037911	-.7085309	-1.7488151	.45130634	-2.3791468	-2.1777253	.24465561	.88625598	.021327019	-2	-1.4184916	-999	-999	-999	-999	-999	-999	-999	-999	8	14	11	9	17	-999
2	4026	1	3	18	2	2	2	2	2	1	1	1	2	.8672986	.79383898	-.93601894	1.4238095	1.1848342	1.263658	1.1208532	-1.3127961	1.5071089	.41904759	.52380943	.72037911	-1.7085309	2.2511849	.45130634	.62085319	.82227468	-2.7553444	1.886256	1.021327	0	-1.4184916	.81021881	.91625595	-999	-1.3780489	.88235283	.7390244	.93103456	1.137255	17	19	7	18	18	41.111111
2	2288	1	3	21	1	2	2	2	2	1	1	1	5	.8672986	-.20616102	1.0639811	1.4238095	.18483424	-1.736342	-1.8791468	-1.3127961	-1.4928911	-1.5809524	.52380943	.72037911	.2914691	1.2511849	-1.5486937	-1.3791468	-2.1777253	-1.7553444	-1.113744	-1.978673	0	-1.4184916	-.18978119	-.083744049	-1.8820639	-1.3780489	-.11764717	-1.2609756	-2.0689654	.13725495	12	12	12	11	10	30
2	3103	1	3	18	2	2	2	2	2	1	1	1	2	.8672986	-1.206161	1.0639811	-.57619047	.18483424	.26365805	.12085319	-1.3127961	-.49289107	.41904759	-.47619057	-1.2796209	.2914691	-.74881506	-.54869366	.62085319	-1.1777253	-.75534439	-1.113744	-.97867298	1	-1.4184916	.81021881	-.083744049	.11793613	-.3780489	.88235283	-1.2609756	.93103456	1.137255	15	12	13	8	14	40
2	3014	1	3	18	1	2	2	2	2	1	1	1	2	-.1327014	.79383898	.063981056	-1.5761905	-.81516576	1.263658	1.1208532	-1.3127961	-.49289107	.41904759	1.5238094	-1.2796209	.2914691	-1.7488151	-1.5486937	.62085319	.82227468	.24465561	-1.113744	-1.978673	0	.5815084	.81021881	.91625595	1.1179361	1.6219511	.88235283	1.7390244	.93103456	1.137255	17	17	13	6	11	48
2	3182	1	3	18	1	2	2	2	2	1	1	1	2	.8672986	.79383898	-1.9360189	-1.5761905	.18483424	1.263658	1.1208532	1.6872039	-1.4928911	1.4190476	1.5238094	-1.2796209	-.7085309	-1.7488151	1.4513063	-.37914681	.82227468	1.2446556	-2.113744	1.021327	0	-1.4184916	-.18978119	.91625595	-.88206387	-1.3780489	-.11764717	-2.2609756	-2.0689654	-.86274505	17	17	14	4	19	30
2	1789	1	2	19	2	2	2	2	2	1	1	1	2	.8672986	.79383898	.063981056	-.57619047	.18483424	-.73634195	1.1208532	-2.3127961	-.49289107	1.4190476	.52380943	1.7203791	1.2914691	.25118494	.45130634	-.37914681	.82227468	1.2446556	-1.113744	1.021327	-1	1.5815084	.81021881	.91625595	1.1179361	1.6219511	-.11764717	.7390244	.93103456	1.137255	14	20	14	9	18	46
2	4364	1	3	18	1	2	2	2	2	2	2	2	2	1.8672986	-.20616102	2.0639811	.42380953	.18483424	-2.736342	-.87914681	-.31279612	1.5071089	.41904759	-1.4761906	-.27962089	1.2914691	1.2511849	.45130634	-.37914681	-1.1777253	-1.7553444	1.886256	1.021327	0	-999	-999	-999	-999	-999	-999	-999	-999	-999	11	13	15	16	17	-999
2	4253	1	3	18	1	2	2	2	2	1	1	1	5	-999	-999	-999	-999	-999	-999	-999	-999	-999	-999	-999	-999	-999	-999	-999	-999	-999	-999	-999	-999	-999	-999	-999	-999	-999	-999	-999	-999	-999	-999	-999	-999	-999	-999	-999	-999
2	1822	1	2	18	2	3	3	3	3	1	2	2	2	-.1327014	.79383898	1.0639811	-.57619047	.18483424	.26365805	1.1208532	.68720388	.50710893	.41904759	.52380943	.72037911	.2914691	.25118494	.45130634	.62085319	.82227468	-999	.88625598	-.97867298	-2	-1.4184916	-.18978119	-1.083744	-1.8820639	-1.3780489	-.11764717	-1.2609756	-2.0689654	-1.862745	15	19	16	12	15	25
2	4005	1	3	18	2	2	2	2	2	1	1	1	2	-999	-999	-999	-999	-999	-999	-999	-999	-999	-999	-999	-999	-999	-999	-999	-999	-999	-999	-999	-999	-1	-1.4184916	-1.1897812	-1.083744	-.88206387	-.3780489	-1.1176472	-1.2609756	-.068965435	-.86274505	-999	-999	-999	-999	-999	29
2	1815	1	2	19	2	1	1	1	1	1	1	1	2	.8672986	.79383898	2.0639811	.42380953	1.1848342	-1.736342	1.1208532	1.6872039	-.49289107	-2.5809524	-.47619057	-.27962089	1.2914691	.25118494	1.4513063	-.37914681	.82227468	1.2446556	.88625598	1.021327	1	.5815084	.81021881	.91625595	.11793613	1.6219511	.88235283	1.7390244	.93103456	1.137255	12	18	20	12	16	48
2	1774	1	2	18	2	2	2	2	2	1	1	1	2	.8672986	.79383898	1.0639811	-.57619047	-1.8151658	1.263658	1.1208532	-.31279612	.50710893	-.58095241	1.5238094	.72037911	.2914691	1.2511849	-.54869366	1.6208532	.82227468	1.2446556	-1.113744	.021327019	0	1.5815084	-.18978119	-.083744049	1.1179361	1.6219511	-.11764717	1.7390244	.93103456	1.137255	19	19	16	11	12	46
2	2070	1	2	21	2	3	3	3	3	1	2	2	2	.8672986	-.20616102	-.93601894	.42380953	1.1848342	.26365805	-.87914681	-.31279612	2.5071089	-.58095241	1.5238094	-1.2796209	-.7085309	.25118494	.45130634	1.6208532	-1.1777253	-.75534439	.88625598	1.021327	1	.5815084	-.18978119	-.083744049	1.1179361	1.6219511	-.11764717	-1.2609756	-.068965435	.13725495	18	12	11	15	17	41
2	3875	1	3	19	1	2	2	2	2	1	1	1	2	-.1327014	-1.206161	-.93601894	-.57619047	.18483424	1.263658	.12085319	1.6872039	.50710893	1.4190476	1.5238094	-.27962089	.2914691	-1.7488151	1.4513063	.62085319	-3.1777253	1.2446556	-1.113744	-.97867298	-999	-999	-999	-999	-999	-999	-999	-999	-999	-999	17	11	16	8	17	-999
2	2241	1	3	18	1	2	2	2	2	1	1	1	2	-2.1327014	-.20616102	-.93601894	.42380953	.18483424	-1.736342	.12085319	-1.3127961	.50710893	-1.5809524	-.47619057	.72037911	.2914691	1.2511849	-1.5486937	-1.3791468	-.17772532	.24465561	-.11374402	.021327019	-999	.5815084	-.18978119	-999	.11793613	-.3780489	-.11764717	-.2609756	-.068965435	.13725495	8	16	12	13	12	37.5
2	2037	1	2	19	2	2	2	2	2	1	1	1	2	-.1327014	-.20616102	.063981056	1.4238095	-.81516576	-.73634195	.12085319	-1.3127961	.50710893	-.58095241	.52380943	.72037911	1.2914691	2.2511849	-.54869366	-1.3791468	-.17772532	.24465561	-1.113744	.021327019	0	-1.4184916	-.18978119	-.083744049	-.88206387	-1.3780489	-.11764717	-1.2609756	-2.0689654	.13725495	12	16	14	14	13	31
2	2771	1	3	19	1	1	1	1	1	2	2	2	2	.8672986	.79383898	.063981056	-.57619047	.18483424	-.73634195	-.87914681	.68720388	-1.4928911	-.58095241	.52380943	1.7203791	1.2914691	.25118494	.45130634	1.6208532	-2.1777253	.24465561	.88625598	-.97867298	1	-1.4184916	.81021881	-.083744049	-1.8820639	-2.3780489	-.11764717	-.2609756	-2.0689654	-.86274505	16	15	16	10	14	31
2	4206	1	3	18	1	2	2	2	2	1	1	1	2	-2.1327014	-.20616102	-.93601894	-1.5761905	-.81516576	-2.736342	.12085319	1.6872039	-1.4928911	.41904759	-.47619057	-1.2796209	1.2914691	-1.7488151	.45130634	-2.3791468	-2.1777253	1.2446556	.88625598	-.97867298	0	.5815084	-.18978119	.91625595	.11793613	.6219511	-.11764717	-.2609756	-.068965435	.13725495	6	12	17	7	14	40
2	3883	1	3	20	1	2	2	2	2	1	1	1	2	.8672986	-2.206161	-.93601894	-1.5761905	.18483424	.26365805	-1.8791468	.68720388	-.49289107	-.58095241	1.5238094	-2.2796209	.2914691	-.74881506	-.54869366	.62085319	-2.1777253	.24465561	-1.113744	.021327019	0	1.5815084	-.18978119	.91625595	-1.8820639	.6219511	.88235283	1.7390244	.93103456	.13725495	17	7	14	7	14	43
2	4126	1	3	18	1	2	2	2	2	1	1	1	2	-.1327014	-.20616102	-.93601894	-1.5761905	.18483424	1.263658	.12085319	1.6872039	-.49289107	1.4190476	1.5238094	-.27962089	.2914691	-.74881506	.45130634	1.6208532	.82227468	1.2446556	-2.113744	1.021327	0	.5815084	.81021881	-.083744049	.11793613	1.6219511	.88235283	1.7390244	.93103456	1.137255	18	16	16	6	18	46
2	1787	1	2	18	1	2	2	2	2	1	1	1	2	.8672986	-1.206161	2.0639811	-.57619047	-1.8151658	.26365805	-1.8791468	-1.3127961	1.5071089	-.58095241	1.5238094	-1.2796209	.2914691	.25118494	-1.5486937	-.37914681	-.17772532	.24465561	-1.113744	-1.978673	-1	-.4184916	-.18978119	.91625595	.11793613	.6219511	.88235283	-.2609756	.93103456	-2.862745	16	11	15	11	9	37
2	2287	1	3	20	1	2	2	2	2	1	1	1	2	-.1327014	-1.206161	1.0639811	-.57619047	1.1848342	-.73634195	-.87914681	1.6872039	-1.4928911	1.4190476	1.5238094	-1.2796209	.2914691	-1.7488151	.45130634	.62085319	-1.1777253	1.2446556	-1.113744	.021327019	1	1.5815084	.81021881	.91625595	1.1179361	.6219511	.88235283	-.2609756	.93103456	1.137255	15	11	18	6	18	47
2	1773	1	2	20	1	2	2	2	2	1	1	1	2	.8672986	-.20616102	.063981056	-1.5761905	-.81516576	.26365805	-.87914681	.68720388	-.49289107	1.4190476	.52380943	-2.2796209	-.7085309	-1.7488151	-1.5486937	-.37914681	.82227468	.24465561	-2.113744	-1.978673	-1	-.4184916	-.18978119	-2.083744	-.88206387	-.3780489	-.11764717	-.2609756	-.068965435	-.86274505	15	13	14	5	12	32
2	2638	1	3	18	1	2	2	2	2	2	2	2	2	-.1327014	-1.206161	2.0639811	.42380953	.18483424	.26365805	.12085319	-.31279612	-1.4928911	.41904759	-2.4761906	-.27962089	.2914691	1.2511849	.45130634	.62085319	-.17772532	-.75534439	-1.113744	.021327019	0	-1.4184916	-1.1897812	-.083744049	-.88206387	-.3780489	-.11764717	-1.2609756	-2.0689654	.13725495	12	14	15	10	16	31
2	1783	1	2	19	2	2	2	2	2	1	1	2	2	-.1327014	-1.206161	.063981056	.42380953	-.81516576	-.73634195	-.87914681	-.31279612	.50710893	-.58095241	-.47619057	-.27962089	-.7085309	.25118494	-.54869366	-.37914681	-1.1777253	-.75534439	-.11374402	-.97867298	-1	-.4184916	-1.1897812	-1.083744	-.88206387	-.3780489	-1.1176472	-.2609756	-1.0689654	-.86274505	12	12	12	12	12	30
2	3736	1	3	18	1	2	2	2	2	1	1	1	2	-999	-999	-999	-999	-999	-999	-999	-999	-999	-999	-999	-999	-999	-999	-999	-999	-999	-999	-999	-999	-999	-999	-999	-999	-999	-999	-999	-999	-999	-999	-999	-999	-999	-999	-999	-999
2	2998	1	3	18	1	2	2	2	2	1	1	1	2	.8672986	-.20616102	-.93601894	-.57619047	1.1848342	.26365805	-.87914681	1.6872039	.50710893	-.58095241	.52380943	-.27962089	.2914691	.25118494	-1.5486937	-.37914681	-.17772532	.24465561	.88625598	.021327019	-1	.5815084	-.18978119	-.083744049	.11793613	.6219511	-.11764717	-.2609756	-1.0689654	.13725495	15	14	15	12	14	37
2	1794	1	2	19	1	2	2	2	2	1	1	1	2	.8672986	.79383898	.063981056	-1.5761905	-.81516576	.26365805	.12085319	1.6872039	-.49289107	-1.5809524	1.5238094	-1.2796209	.2914691	-1.7488151	-1.5486937	1.6208532	.82227468	1.2446556	-1.113744	-.97867298	1	1.5815084	.81021881	.91625595	1.1179361	1.6219511	.88235283	1.7390244	.93103456	1.137255	18	16	17	6	10	50
2	2265	1	3	18	2	2	2	2	2	1	1	1	2	-.1327014	.79383898	.063981056	-.57619047	.18483424	.26365805	.12085319	1.6872039	-.49289107	.41904759	.52380943	-.27962089	.2914691	-.74881506	.45130634	-.37914681	.82227468	.24465561	-.11374402	.021327019	1	.5815084	.81021881	-999	1.1179361	1.6219511	.88235283	.7390244	.93103456	1.137255	14	17	16	9	16	47.777779
2	3918	1	3	20	2	2	2	2	2	1	1	1	5	1.8672986	-.20616102	.063981056	-1.5761905	1.1848342	1.263658	-1.8791468	-.31279612	-.49289107	.41904759	.52380943	.72037911	-.7085309	-.74881506	.45130634	1.6208532	.82227468	.24465561	-.11374402	1.021327	0	1.5815084	.81021881	.91625595	1.1179361	1.6219511	.88235283	-.2609756	.93103456	.13725495	19	15	13	8	18	46
2	4042	1	3	19	2	2	2	2	2	1	2	1	2	-.1327014	.79383898	1.0639811	1.4238095	-2.8151658	1.263658	1.1208532	1.6872039	.50710893	-.58095241	1.5238094	-.27962089	1.2914691	1.2511849	-.54869366	-1.3791468	.82227468	1.2446556	-1.113744	-2.978673	-2	-1.4184916	-2.1897812	-2.083744	-1.8820639	-1.3780489	-1.1176472	-1.2609756	-2.0689654	-2.862745	15	18	19	13	8	20
2	4250	1	3	19	1	1	2	2	1	1	1	-999	2	-1.1327014	.79383898	.063981056	-1.5761905	1.1848342	1.263658	1.1208532	1.6872039	-.49289107	1.4190476	-1.4761906	1.7203791	-.7085309	-.74881506	1.4513063	1.6208532	.82227468	1.2446556	-.11374402	1.021327	0	.5815084	.81021881	-.083744049	1.1179361	-1.3780489	-.11764717	.7390244	.93103456	1.137255	14	20	16	8	20	42
2	3717	1	3	18	1	4	2	2	2	2	1	1	2	-.1327014	.79383898	-.93601894	-.57619047	1.1848342	1.263658	-1.8791468	.68720388	-1.4928911	-.58095241	.52380943	1.7203791	-.7085309	-.74881506	.45130634	.62085319	.82227468	-.75534439	-1.113744	1.021327	0	-.4184916	.81021881	-.083744049	.11793613	.6219511	-.11764717	-.2609756	-1.0689654	.13725495	16	17	12	7	17	38
2	3596	1	3	19	2	4	4	4	4	1	1	1	2	-1.1327014	.79383898	1.0639811	-1.5761905	-2.8151658	.26365805	-2.8791468	1.6872039	-.49289107	-2.5809524	.52380943	.72037911	1.2914691	-.74881506	.45130634	.62085319	.82227468	1.2446556	1.886256	-2.978673	1	1.5815084	.81021881	.91625595	1.1179361	.6219511	.88235283	1.7390244	.93103456	1.137255	14	15	19	10	7	49
2	1825	1	2	18	2	2	2	2	2	1	-999	1	2	-1.1327014	.79383898	-1.9360189	-.57619047	.18483424	-1.736342	1.1208532	-1.3127961	-.49289107	-.58095241	-.47619057	-1.2796209	.2914691	-.74881506	-.54869366	-1.3791468	.82227468	-1.7553444	-.11374402	1.021327	0	1.5815084	.81021881	.91625595	1.1179361	-1.3780489	.88235283	-1.2609756	.93103456	.13725495	9	17	9	9	15	42
2	2641	1	3	19	1	1	1	1	1	1	1	1	2	-2.1327014	-1.206161	.063981056	.42380953	-.81516576	-.73634195	-.87914681	-.31279612	.50710893	-.58095241	-.47619057	-.27962089	-.7085309	.25118494	-.54869366	-.37914681	-1.1777253	-.75534439	-.11374402	-.97867298	-1	-.4184916	-1.1897812	-2.083744	.11793613	-.3780489	-1.1176472	-.2609756	-1.0689654	-.86274505	10	12	12	12	12	30
2	2616	1	3	18	1	2	2	2	2	1	1	1	2	-.1327014	-.20616102	-.93601894	-1.5761905	-.81516576	.26365805	.12085319	-2.3127961	-1.4928911	.41904759	.52380943	-.27962089	-.7085309	-.74881506	.45130634	1.6208532	.82227468	.24465561	1.886256	.021327019	0	-1.4184916	-.18978119	-1.083744	-.88206387	-.3780489	-1.1176472	-.2609756	-999	-1.862745	16	16	10	9	15	30
2	3107	1	3	19	2	2	2	2	2	1	1	1	2	.8672986	-.20616102	1.0639811	.42380953	.18483424	.26365805	.12085319	.68720388	-.49289107	.41904759	.52380943	-.27962089	-.7085309	-.74881506	1.4513063	.62085319	-.17772532	.24465561	.88625598	1.021327	0	-.4184916	-.18978119	-.083744049	.11793613	-.3780489	.88235283	.7390244	.93103456	1.137255	16	15	15	11	18	41
2	2150	1	3	18	1	2	2	2	2	1	1	1	2	-.1327014	-.20616102	.063981056	-1.5761905	.18483424	1.263658	1.1208532	-.31279612	-.49289107	.41904759	.52380943	-1.2796209	-1.7085309	-.74881506	.45130634	.62085319	.82227468	1.2446556	.88625598	1.021327	1	1.5815084	.81021881	.91625595	1.1179361	1.6219511	.88235283	1.7390244	.93103456	1.137255	16	16	13	9	17	50
2	1784	1	2	18	1	7	2	2	7	1	1	2	2	-999	-999	-999	-999	-999	-999	-999	-999	-999	-999	-999	-999	-999	-999	-999	-999	-999	-999	-999	-999	0	.5815084	.81021881	-.083744049	.11793613	.6219511	.88235283	-.2609756	-.068965435	.13725495	-999	-999	-999	-999	-999	41
2	4352	1	3	22	1	2	2	2	2	1	1	1	1	-2.1327014	-.20616102	1.0639811	-1.5761905	-2.8151658	1.263658	1.1208532	.68720388	2.5071089	-1.5809524	-2.4761906	-2.2796209	1.2914691	-.74881506	.45130634	-2.3791468	-2.1777253	-1.7553444	-1.113744	.021327019	1	-.4184916	.81021881	.91625595	-2.8820639	-2.3780489	.88235283	-.2609756	.93103456	-2.862745	8	12	15	10	11	34
2	2651	1	3	18	2	2	2	2	2	2	1	1	2	-.1327014	.79383898	-999	-1.5761905	1.1848342	.26365805	1.1208532	-1.3127961	-.49289107	1.4190476	1.5238094	.72037911	.2914691	-1.7488151	1.4513063	1.6208532	.82227468	-.75534439	-2.113744	1.021327	1	1.5815084	.81021881	.91625595	1.1179361	1.6219511	.88235283	1.7390244	.93103456	1.137255	17	19	12	5	20	50
2	3019	1	3	19	1	4	2	2	4	1	1	2	2	.8672986	.79383898	-.93601894	1.4238095	-.81516576	.26365805	.12085319	.68720388	2.5071089	1.4190476	.52380943	.72037911	-.7085309	-.74881506	1.4513063	.62085319	.82227468	-.75534439	.88625598	1.021327	0	-1.4184916	.81021881	.91625595	1.1179361	-1.3780489	.88235283	.7390244	.93103456	1.137255	16	18	12	15	18	42
2	3526	1	3	18	2	2	2	2	2	1	1	1	2	-999	-999	-999	-999	-999	-999	-999	-999	-999	-999	-999	-999	-999	-999	-999	-999	-999	-999	-999	-999	-999	-999	-999	-999	-999	-999	-999	-999	-999	-999	-999	-999	-999	-999	-999	-999
2	3060	1	3	18	2	2	2	2	2	1	1	1	2	-.1327014	.79383898	-.93601894	.42380953	.18483424	-.73634195	1.1208532	1.6872039	-1.4928911	1.4190476	-2.4761906	1.7203791	-.7085309	-1.7488151	.45130634	-.37914681	-1.1777253	-.75534439	-1.113744	1.021327	0	-.4184916	.81021881	-.083744049	-1.8820639	-1.3780489	.88235283	-1.2609756	-.068965435	-1.862745	10	18	13	7	18	33
2	2976	1	3	18	2	2	2	2	2	1	1	1	2	.8672986	-.20616102	-.93601894	2.4238095	.18483424	1.263658	1.1208532	-1.3127961	-.49289107	1.4190476	-.47619057	-.27962089	-1.7085309	1.2511849	.45130634	.62085319	.82227468	-1.7553444	1.886256	-1.978673	-1	-1.4184916	-.18978119	-.083744049	-1.8820639	-1.3780489	.88235283	-2.2609756	-1.0689654	-.86274505	16	17	8	16	15	29
2	1788	1	2	19	1	4	4	2	4	1	1	2	1	.8672986	-.20616102	.063981056	-1.5761905	1.1848342	1.263658	.12085319	-.31279612	-.49289107	.41904759	-1.4761906	-1.2796209	.2914691	-.74881506	.45130634	-.37914681	.82227468	.24465561	-1.113744	1.021327	1	.5815084	.81021881	.91625595	1.1179361	.6219511	.88235283	1.7390244	.93103456	.13725495	14	15	14	7	18	47
2	4983	1	4	20	1	2	2	2	2	1	1	1	5	-999	-999	-999	-999	-999	-999	-999	-999	-999	-999	-999	-999	-999	-999	-999	-999	-999	-999	-999	-999	-999	-999	-999	-999	-999	-999	-999	-999	-999	-999	-999	-999	-999	-999	-999	-999
2	4047	1	3	18	1	2	2	2	2	1	1	1	2	.8672986	-1.206161	2.0639811	.42380953	.18483424	1.263658	-.87914681	-1.3127961	-.49289107	-.58095241	1.5238094	-.27962089	.2914691	-.74881506	-.54869366	.62085319	-1.1777253	.24465561	-.11374402	-.97867298	0	.5815084	.81021881	.91625595	.11793613	-.3780489	.88235283	-.2609756	-.068965435	.13725495	18	12	15	10	13	41
2	4016	1	3	19	2	2	2	2	2	1	1	1	2	-.1327014	-.20616102	-.93601894	-.57619047	-.81516576	-.73634195	.12085319	-.31279612	-.49289107	.41904759	.52380943	.72037911	1.2914691	-.74881506	.45130634	-.37914681	-.17772532	1.2446556	-1.113744	-.97867298	1	.5815084	-.18978119	-.083744049	.11793613	.6219511	-.11764717	.7390244	.93103456	1.137255	13	16	15	8	14	43
2	2630	1	3	18	2	2	2	2	2	1	1	1	2	-1.1327014	.79383898	-.93601894	-1.5761905	-.81516576	.26365805	1.1208532	-2.3127961	2.5071089	-1.5809524	-1.4761906	.72037911	.2914691	1.2511849	-1.5486937	.62085319	.82227468	.24465561	-2.113744	.021327019	0	1.5815084	-.18978119	-1.083744	1.1179361	1.6219511	-.11764717	1.7390244	.93103456	.13725495	12	19	11	11	11	44
2	2060	1	2	20	2	2	2	2	2	1	1	1	2	.8672986	.79383898	-.93601894	-.57619047	1.1848342	.26365805	-2.8791468	-1.3127961	1.5071089	-.58095241	-1.4761906	.72037911	1.2914691	-.74881506	.45130634	-1.3791468	.82227468	-1.7553444	-1.113744	.021327019	0	1.5815084	.81021881	.91625595	1.1179361	1.6219511	.88235283	.7390244	.93103456	.13725495	12	15	11	10	16	47
2	2059	1	2	19	2	4	4	4	4	1	1	1	2	.8672986	.79383898	.063981056	2.4238095	.18483424	1.263658	.12085319	.68720388	1.5071089	-.58095241	-.47619057	.72037911	1.2914691	1.2511849	-1.5486937	.62085319	.82227468	-.75534439	.88625598	-1.978673	-1	-.4184916	-.18978119	-1.083744	.11793613	-.3780489	-.11764717	.7390244	-1.0689654	.13725495	16	18	15	17	11	35
2	2032	1	2	18	2	2	2	2	2	1	1	1	2	-.1327014	.79383898	-.93601894	1.4238095	-.81516576	-.73634195	.12085319	-.31279612	-.49289107	-.58095241	-1.4761906	.72037911	-.7085309	.25118494	-.54869366	.62085319	-.17772532	-.75534439	-.11374402	-.97867298	0	1.5815084	-.18978119	-1.083744	1.1179361	1.6219511	-1.1176472	-.2609756	.93103456	.13725495	12	17	11	12	12	41
2	4993	1	4	21	2	2	2	2	2	1	1	1	3	-.1327014	-.20616102	-.93601894	-.57619047	-1.8151658	-.73634195	.12085319	.68720388	-1.4928911	-.58095241	.52380943	.72037911	.2914691	-1.7488151	-.54869366	-.37914681	.82227468	.24465561	-.11374402	-1.978673	-1	.5815084	-.18978119	-1.083744	.11793613	-.3780489	-.11764717	-.2609756	-.068965435	-.86274505	13	17	14	7	10	35
2	3754	1	3	18	1	2	2	2	2	1	1	1	2	.8672986	-.20616102	.063981056	-1.5761905	-1.8151658	-.73634195	-.87914681	1.6872039	-1.4928911	-.58095241	-.47619057	-.27962089	1.2914691	-1.7488151	.45130634	.62085319	-.17772532	1.2446556	-2.113744	-1.978673	-999	-999	-999	-999	-999	-999	-999	-999	-999	-999	14	14	18	4	11	-999
2	4028	1	3	19	1	2	2	2	2	1	1	1	2	.8672986	-.20616102	.063981056	-.57619047	.18483424	.26365805	-.87914681	1.6872039	-.49289107	.41904759	-999	-.27962089	-.7085309	.25118494	-.54869366	-.37914681	.82227468	.24465561	-.11374402	.021327019	0	.5815084	-1.1897812	-1.083744	-.88206387	-.3780489	-1.1176472	-.2609756	-1.0689654	-.86274505	14.666667	15	15	10	15	32
2	1793	1	2	18	2	2	2	2	2	1	1	1	2	.8672986	.79383898	-.93601894	-1.5761905	1.1848342	1.263658	1.1208532	-2.3127961	1.5071089	-1.5809524	-1.4761906	1.7203791	.2914691	1.2511849	-1.5486937	.62085319	.82227468	.24465561	-1.113744	1.021327	0	.5815084	.81021881	-.083744049	.11793613	-.3780489	.88235283	.7390244	.93103456	1.137255	15	20	11	11	14	43
2	5091	1	4	20	2	1	1	1	1	1	1	1	3	-.1327014	.79383898	-.93601894	-.57619047	.18483424	1.263658	1.1208532	-.31279612	.50710893	.41904759	.52380943	.72037911	-.7085309	-.74881506	.45130634	.62085319	.82227468	-.75534439	-.11374402	1.021327	0	-.4184916	-.18978119	-.083744049	.11793613	-1.3780489	-.11764717	.7390244	-.068965435	.13725495	16	19	11	10	17	37
2	2161	1	3	18	2	2	2	2	2	1	1	1	1	.8672986	-.20616102	.063981056	-.57619047	.18483424	1.263658	-1.8791468	.68720388	-.49289107	.41904759	.52380943	-.27962089	-1.7085309	-.74881506	.45130634	-.37914681	.82227468	1.2446556	-.11374402	.021327019	0	-.4184916	.81021881	.91625595	-2.8820639	-2.3780489	.88235283	-1.2609756	.93103456	.13725495	16	14	14	9	16	35
2	3890	1	3	18	2	2	2	2	2	1	1	1	2	.8672986	.79383898	-1.9360189	-1.5761905	1.1848342	1.263658	1.1208532	-1.3127961	-.49289107	1.4190476	1.5238094	1.7203791	-1.7085309	1.2511849	1.4513063	1.6208532	.82227468	1.2446556	-.11374402	1.021327	1	-1.4184916	.81021881	.91625595	1.1179361	-2.3780489	.88235283	1.7390244	-.068965435	.13725495	19	20	10	10	20	41
2	1813	1	2	19	1	2	2	2	2	1	1	1	2	.8672986	.79383898	-1.9360189	1.4238095	-.81516576	1.263658	.12085319	.68720388	1.5071089	.41904759	-.47619057	-1.2796209	1.2914691	-.74881506	-1.5486937	.62085319	-.17772532	1.2446556	-1.113744	.021327019	1	1.5815084	-.18978119	-.083744049	.11793613	.6219511	-.11764717	.7390244	-.068965435	.13725495	16	15	15	12	13	42
2	1824	1	2	19	1	2	4	4	2	1	2	1	2	-.1327014	-.20616102	-.93601894	.42380953	1.1848342	-.73634195	-.87914681	.68720388	-1.4928911	1.4190476	-.47619057	.72037911	-.7085309	.25118494	1.4513063	-.37914681	-.17772532	-.75534439	-1.113744	1.021327	-1	-.4184916	-1.1897812	-1.083744	-.88206387	-.3780489	-1.1176472	-.2609756	-1.0689654	-.86274505	12	15	12	9	20	30
2	1984	1	2	21	1	2	-999	2	2	1	1	1	2	-.1327014	-1.206161	1.0639811	.42380953	.18483424	-.73634195	-.87914681	1.6872039	-.49289107	-.58095241	-.47619057	-1.2796209	1.2914691	.25118494	-.54869366	-1.3791468	-.17772532	1.2446556	-1.113744	1.021327	1	1.5815084	-.18978119	.91625595	1.1179361	.6219511	.88235283	.7390244	.93103456	.13725495	11	12	19	10	15	46
2	4031	1	3	19	1	2	2	2	2	1	1	1	2	-1.1327014	.79383898	1.0639811	-.57619047	.18483424	-1.736342	1.1208532	-1.3127961	-1.4928911	.41904759	-1.4761906	.72037911	.2914691	-.74881506	-1.5486937	-2.3791468	.82227468	-1.7553444	-.11374402	1.021327	1	.5815084	-.18978119	-1.083744	1.1179361	1.6219511	.88235283	.7390244	.93103456	.13725495	7	19	12	8	15	44
2	2559	1	3	20	2	2	2	2	2	1	1	1	4	-.1327014	-.20616102	-1.9360189	2.4238095	-1.8151658	-1.736342	.12085319	-2.3127961	1.5071089	1.4190476	-.47619057	-1.2796209	-.7085309	1.2511849	-1.5486937	-.37914681	.82227468	-.75534439	1.886256	-1.978673	-999	-999	-999	-.083744049	.11793613	-.3780489	-1.1176472	-.2609756	-1.0689654	-.86274505	11	15	8	18	11	-999
2	4270	1	3	20	2	2	2	2	2	1	1	1	2	-999	-999	-999	-999	-999	-999	-999	-999	-999	-999	-999	-999	-999	-999	-999	-999	-999	-999	-999	-999	-999	-999	-999	-999	-999	-999	-999	-999	-999	-999	-999	-999	-999	-999	-999	-999
2	3043	1	3	18	2	2	2	2	2	1	1	1	2	-.1327014	-.20616102	-.93601894	.42380953	-.81516576	1.263658	.12085319	.68720388	.50710893	-.58095241	1.5238094	-.27962089	-.7085309	.25118494	-.54869366	-1.3791468	.82227468	.24465561	-.11374402	.021327019	1	-.4184916	.81021881	-.083744049	1.1179361	-.3780489	.88235283	.7390244	.93103456	1.137255	15	16	13	12	13	44
2	5006	1	4	20	2	2	2	2	2	1	1	1	5	-.1327014	-1.206161	2.0639811	.42380953	-1.8151658	1.263658	.12085319	1.6872039	1.5071089	-1.5809524	.52380943	-1.2796209	.2914691	1.2511849	-.54869366	.62085319	-.17772532	1.2446556	-.11374402	.021327019	0	-.4184916	-.18978119	-.083744049	1.1179361	-.3780489	-.11764717	.7390244	.93103456	.13725495	16	13	19	14	11	40
2	1997	1	2	18	1	2	2	2	2	1	1	1	2	.8672986	-.20616102	-.93601894	-1.5761905	-.81516576	1.263658	.12085319	-1.3127961	-.49289107	-1.5809524	1.5238094	-1.2796209	1.2914691	-.74881506	.45130634	.62085319	-.17772532	1.2446556	.88625598	.021327019	-999	-999	-999	-999	-999	-999	-999	-999	-999	-999	18	14	14	9	13	-999
2	2033	1	2	18	2	1	1	1	1	1	1	1	2	-.1327014	.79383898	.063981056	1.4238095	1.1848342	-2.736342	.12085319	.68720388	.50710893	-.58095241	-2.4761906	.72037911	1.2914691	.25118494	-1.5486937	-1.3791468	-.17772532	-.75534439	-1.113744	.021327019	-1	-1.4184916	-1.1897812	-.083744049	-.88206387	-2.3780489	-.11764717	-.2609756	-2.0689654	-1.862745	7	17	15	12	14	27
2	3181	1	3	19	2	2	2	2	2	1	1	1	2	-.1327014	-.20616102	1.0639811	-.57619047	.18483424	1.263658	1.1208532	-1.3127961	.50710893	.41904759	1.5238094	-1.2796209	.2914691	-.74881506	1.4513063	-1.3791468	.82227468	-.75534439	.88625598	1.021327	1	.5815084	-.18978119	-.083744049	.11793613	.6219511	-.11764717	.7390244	.93103456	.13725495	15	16	13	11	18	42
2	4878	1	3	21	2	2	2	2	2	1	1	1	2	1.8672986	.79383898	.063981056	-.57619047	1.1848342	1.263658	1.1208532	-1.3127961	1.5071089	1.4190476	1.5238094	.72037911	.2914691	-.74881506	1.4513063	.62085319	.82227468	-.75534439	.88625598	1.021327	0	-1.4184916	-.18978119	-.083744049	1.1179361	-1.3780489	.88235283	-2.2609756	.93103456	-.86274505	19	19	12	12	20	35
2	4403	1	3	19	2	2	2	2	2	1	1	1	4	.8672986	-1.206161	.063981056	-.57619047	-2.8151658	.26365805	.12085319	1.6872039	.50710893	-2.5809524	1.5238094	-2.2796209	1.2914691	-.74881506	-1.5486937	1.6208532	-.17772532	1.2446556	-1.113744	-2.978673	0	1.5815084	-.18978119	-.083744049	1.1179361	1.6219511	-.11764717	.7390244	.93103456	.13725495	18	12	18	9	5	44
2	2272	1	3	18	1	3	3	3	3	1	2	2	2	.8672986	.79383898	.063981056	-1.5761905	.18483424	1.263658	.12085319	.68720388	-.49289107	.41904759	1.5238094	-.27962089	.2914691	-.74881506	.45130634	.62085319	-.17772532	.24465561	-2.113744	.021327019	1	1.5815084	.81021881	.91625595	1.1179361	1.6219511	.88235283	1.7390244	.93103456	1.137255	18	16	15	6	16	50
2	3514	1	3	20	2	2	2	2	2	1	1	1	2	-.1327014	.79383898	-.93601894	2.4238095	.18483424	-1.736342	1.1208532	.68720388	-.49289107	.41904759	.52380943	-.27962089	.2914691	1.2511849	.45130634	-1.3791468	.82227468	-1.7553444	1.886256	1.021327	-3	-2.4184916	-.18978119	-.083744049	.11793613	-1.3780489	-.11764717	-2.2609756	-.068965435	-2.862745	11	18	12	16	17	26
2	2040	1	2	18	2	6	6	6	6	1	2	2	2	.8672986	.79383898	.063981056	-1.5761905	1.1848342	1.263658	1.1208532	.68720388	-.49289107	-.58095241	1.5238094	1.7203791	.2914691	.25118494	-.54869366	.62085319	.82227468	1.2446556	.88625598	1.021327	0	-1.4184916	.81021881	-1.083744	.11793613	-.3780489	-.11764717	.7390244	-.068965435	.13725495	18	20	16	10	16	37
2	3515	1	3	19	2	1	1	1	1	1	1	1	2	.8672986	.79383898	.063981056	1.4238095	1.1848342	1.263658	1.1208532	1.6872039	.50710893	1.4190476	1.5238094	1.7203791	1.2914691	1.2511849	.45130634	1.6208532	.82227468	1.2446556	1.886256	1.021327	-999	-999	-999	-999	-999	-999	-999	-999	-999	-999	19	20	18	16	19	-999
2	5354	1	4	21	2	3	3	3	3	2	2	2	2	.8672986	-.20616102	1.0639811	1.4238095	.18483424	-.73634195	1.1208532	-1.3127961	-.49289107	-.58095241	.52380943	.72037911	.2914691	1.2511849	-.54869366	.62085319	-1.1777253	-.75534439	.88625598	.021327019	0	1.5815084	-.18978119	-.083744049	1.1179361	1.6219511	-.11764717	.7390244	.93103456	.13725495	15	16	13	14	14	44
2	2069	1	2	20	2	2	2	2	2	1	1	1	2	-999	-999	-999	-999	-999	-999	-999	-999	-999	-999	-999	-999	-999	-999	-999	-999	-999	-999	-999	-999	0	-.4184916	-1.1897812	-1.083744	.11793613	-1.3780489	-.11764717	.7390244	.93103456	-.86274505	-999	-999	-999	-999	-999	35
2	2152	1	3	18	1	3	3	3	3	1	2	-999	2	-.1327014	-.20616102	1.0639811	-.57619047	.18483424	.26365805	.12085319	1.6872039	-.49289107	.41904759	-.47619057	.72037911	.2914691	-.74881506	.45130634	.62085319	-.17772532	.24465561	-1.113744	.021327019	1	1.5815084	-.18978119	-.083744049	1.1179361	1.6219511	-.11764717	1.7390244	.93103456	.13725495	14	16	17	8	16	46
2	1790	1	2	18	2	3	2	2	3	1	1	1	2	-999	-.20616102	-.93601894	-1.5761905	.18483424	-1.736342	-.87914681	-2.3127961	-.49289107	.41904759	-1.4761906	.72037911	.2914691	-.74881506	-.54869366	-1.3791468	-.17772532	-1.7553444	.88625598	1.021327	-999	-999	-999	-999	-999	-999	-999	-999	-999	-999	8	15	9	9	16	-999
2	3887	1	3	19	2	2	2	2	2	1	1	1	2	.8672986	-.20616102	-.93601894	.42380953	1.1848342	.26365805	.12085319	-1.3127961	.50710893	1.4190476	1.5238094	1.7203791	-.7085309	.25118494	.45130634	-.37914681	-.17772532	.24465561	-.11374402	1.021327	1	-.4184916	.81021881	.91625595	1.1179361	-1.3780489	-.11764717	-.2609756	.93103456	.13725495	16	17	11	12	19	41
2	1886	1	2	18	2	2	2	2	2	1	1	1	2	-1.1327014	-.20616102	-.93601894	-.57619047	1.1848342	.26365805	.12085319	-1.3127961	1.5071089	.41904759	.52380943	-1.2796209	1.2914691	1.2511849	.45130634	-.37914681	-.17772532	1.2446556	.88625598	1.021327	0	-1.4184916	-.18978119	-.083744049	-1.8820639	.6219511	-.11764717	-1.2609756	.93103456	.13725495	13	14	14	14	18	35
2	4137	1	3	18	2	2	2	2	2	1	1	2	2	-999	-999	-999	-999	-999	-999	-999	-999	-999	-999	-999	-999	-999	-999	-999	-999	-999	-999	-999	-999	1	-2.4184916	.81021881	.91625595	-.88206387	-.3780489	.88235283	.7390244	.93103456	1.137255	-999	-999	-999	-999	-999	41
2	2648	1	3	18	1	2	2	2	2	1	1	1	2	-999	-999	-999	-999	-999	-999	-999	-999	-999	-999	-999	-999	-999	-999	-999	-999	-999	-999	-999	-999	0	-1.4184916	-.18978119	-.083744049	-1.8820639	-1.3780489	-.11764717	-.2609756	-.068965435	-.86274505	-999	-999	-999	-999	-999	32
2	3550	1	3	19	1	2	2	2	2	1	1	1	2	-.1327014	-1.206161	.063981056	.42380953	-.81516576	-.73634195	-1.8791468	.68720388	.50710893	1.4190476	-1.4761906	.72037911	-.7085309	.25118494	-1.5486937	-.37914681	-.17772532	-.75534439	-1.113744	.021327019	1	1.5815084	-1.1897812	-1.083744	-.88206387	-.3780489	-1.1176472	-.2609756	-1.0689654	-.86274505	11	13	13	11	14	34
2	3714	1	3	18	2	2	2	2	2	1	1	1	2	-.1327014	-.20616102	.063981056	-.57619047	.18483424	1.263658	1.1208532	.68720388	-.49289107	.41904759	1.5238094	-.27962089	.2914691	-.74881506	.45130634	1.6208532	.82227468	.24465561	-.11374402	.021327019	1	1.5815084	.81021881	-.083744049	1.1179361	1.6219511	-.11764717	.7390244	.93103456	.13725495	18	17	15	9	16	46
2	1932	1	2	18	1	5	3	3	3	2	2	2	2	.8672986	.79383898	-1.9360189	-1.5761905	-1.8151658	1.263658	1.1208532	-.31279612	-1.4928911	1.4190476	1.5238094	1.7203791	1.2914691	-.74881506	1.4513063	-.37914681	.82227468	-2.7553444	.88625598	-2.978673	1	-2.4184916	.81021881	.91625595	.11793613	-2.3780489	.88235283	1.7390244	-3.0689654	.13725495	17	20	10	8	13	36
2	3735	1	3	18	1	1	1	2	1	1	1	1	2	.8672986	-.20616102	1.0639811	-1.5761905	-1.8151658	.26365805	.12085319	.68720388	-.49289107	.41904759	-.47619057	-1.2796209	.2914691	1.2511849	.45130634	.62085319	-.17772532	.24465561	1.886256	1.021327	0	.5815084	-.18978119	.91625595	.11793613	1.6219511	-3.1176472	1.7390244	-.068965435	-1.862745	15	14	16	12	15	38
2	3035	1	3	19	2	2	2	2	2	1	1	1	2	-.1327014	.79383898	.063981056	.42380953	.18483424	-2.736342	-.87914681	-.31279612	.50710893	-.58095241	-2.4761906	-.27962089	-.7085309	1.2511849	-.54869366	-.37914681	-1.1777253	-.75534439	-.11374402	-.97867298	1	-2.4184916	.81021881	.91625595	-.88206387	-.3780489	-1.1176472	-.2609756	-1.0689654	-.86274505	8	14	12	13	13	34
2	1771	1	2	18	2	2	2	2	2	1	1	1	2	-.1327014	-2.206161	.063981056	2.4238095	.18483424	-.73634195	.12085319	-.31279612	1.5071089	-1.5809524	.52380943	-1.2796209	.2914691	1.2511849	.45130634	-1.3791468	-1.1777253	-.75534439	-.11374402	.021327019	-2	-.4184916	-1.1897812	-.083744049	-.88206387	-.3780489	-.11764717	-.2609756	-.068965435	-1.862745	12	11	13	16	14	31
2	2994	1	3	19	2	2	2	2	2	1	1	1	2	-.1327014	.79383898	1.0639811	.42380953	1.1848342	-.73634195	.12085319	1.6872039	-.49289107	.41904759	.52380943	-.27962089	.2914691	2.2511849	1.4513063	.62085319	.82227468	.24465561	.88625598	1.021327	0	-.4184916	.81021881	.91625595	.11793613	.6219511	.88235283	-1.2609756	-.068965435	.13725495	14	17	17	14	19	40
2	4228	1	3	19	1	2	2	2	2	2	2	2	1	-.1327014	.79383898	1.0639811	.42380953	-1.8151658	-.73634195	-.87914681	1.6872039	.50710893	-.58095241	.52380943	.72037911	1.2914691	-.74881506	1.4513063	-.37914681	-2.1777253	1.2446556	-.11374402	-1.978673	0	-1.4184916	-.18978119	.91625595	1.1179361	-.3780489	.88235283	.7390244	-.068965435	.13725495	13	14	19	11	12	40
2	2048	1	2	18	1	1	1	1	1	1	1	1	2	-.1327014	-2.206161	1.0639811	.42380953	1.1848342	-.73634195	-1.8791468	.68720388	.50710893	-2.5809524	.52380943	-.27962089	-.7085309	.25118494	-.54869366	-.37914681	-1.1777253	-.75534439	-.11374402	-.97867298	-1	.5815084	.81021881	.91625595	1.1179361	1.6219511	.88235283	1.7390244	.93103456	-.86274505	13	10	14	12	12	45
2	2018	1	2	18	1	2	2	2	2	1	-999	1	2	.8672986	-.20616102	.063981056	.42380953	.18483424	.26365805	.12085319	-.31279612	.50710893	.41904759	.52380943	-.27962089	.2914691	.25118494	-.54869366	.62085319	.82227468	1.2446556	.88625598	1.021327	0	-.4184916	-1.1897812	-.083744049	-.88206387	-999	-1.1176472	-1.2609756	-2.0689654	.13725495	16	16	15	13	16	31.111111
2	2142	1	3	20	2	2	2	2	2	1	1	1	2	.8672986	.79383898	-.93601894	-1.5761905	.18483424	1.263658	1.1208532	-1.3127961	-1.4928911	.41904759	1.5238094	-.27962089	.2914691	-1.7488151	.45130634	.62085319	.82227468	.24465561	-1.113744	1.021327	1	1.5815084	-.18978119	-.083744049	-999	.6219511	-.11764717	1.7390244	.93103456	.13725495	18	18	12	5	17	44.444443
2	2553	1	3	20	1	2	2	2	2	1	1	1	2	-.1327014	-.20616102	.063981056	.42380953	.18483424	.26365805	-.87914681	-.31279612	.50710893	-.58095241	-.47619057	-.27962089	-.7085309	.25118494	-.54869366	-.37914681	-1.1777253	-.75534439	-.11374402	-.97867298	-1	-.4184916	-1.1897812	-1.083744	-.88206387	-.3780489	-1.1176472	-.2609756	-999	-.86274505	13	13	12	12	13	30
2	2305	1	3	19	2	2	2	2	2	1	1	1	2	-1.1327014	.79383898	1.0639811	-.57619047	.18483424	1.263658	1.1208532	-2.3127961	-.49289107	.41904759	1.5238094	.72037911	-1.7085309	1.2511849	.45130634	.62085319	.82227468	-1.7553444	-.11374402	1.021327	1	1.5815084	.81021881	.91625595	1.1179361	-1.3780489	.88235283	-1.2609756	-.068965435	.13725495	16	19	9	11	17	42
2	3528	1	3	18	1	2	2	2	2	1	1	1	2	-1.1327014	-1.206161	-.93601894	.42380953	-.81516576	-.73634195	-.87914681	-.31279612	.50710893	-.58095241	-.47619057	-.27962089	-.7085309	.25118494	-.54869366	-.37914681	-.17772532	.24465561	-.11374402	.021327019	-1	-.4184916	-1.1897812	-1.083744	-.88206387	-1.3780489	-1.1176472	-.2609756	-1.0689654	-.86274505	11	13	12	12	13	29
2	1769	1	2	18	2	2	2	3	2	1	1	1	2	.8672986	-1.206161	2.0639811	.42380953	-.81516576	.26365805	.12085319	1.6872039	.50710893	.41904759	.52380943	-1.2796209	1.2914691	.25118494	-1.5486937	.62085319	-.17772532	.24465561	-1.113744	.021327019	1	1.5815084	.81021881	.91625595	1.1179361	1.6219511	.88235283	1.7390244	.93103456	1.137255	16	13	19	11	13	50
2	5012	1	4	19	1	2	2	2	2	1	1	1	3	.8672986	.79383898	.063981056	-1.5761905	1.1848342	.26365805	1.1208532	-.31279612	-1.4928911	1.4190476	1.5238094	1.7203791	.2914691	-1.7488151	1.4513063	.62085319	.82227468	1.2446556	-1.113744	1.021327	1	1.5815084	.81021881	.91625595	1.1179361	1.6219511	.88235283	1.7390244	.93103456	1.137255	17	20	15	5	20	50
2	3828	1	3	18	1	2	2	2	2	1	1	1	2	.8672986	-.20616102	.063981056	-.57619047	-.81516576	.26365805	.12085319	.68720388	-1.4928911	.41904759	.52380943	-2.2796209	.2914691	-.74881506	.45130634	-1.3791468	-.17772532	1.2446556	-1.113744	.021327019	0	1.5815084	.81021881	.91625595	1.1179361	1.6219511	.88235283	1.7390244	.93103456	1.137255	14	13	16	7	15	49
2	4236	1	3	18	2	2	2	2	2	1	1	1	2	-.1327014	.79383898	-1.9360189	1.4238095	1.1848342	.26365805	.12085319	1.6872039	.50710893	-999	.52380943	.72037911	-2.7085309	-1.7488151	-999	.62085319	.82227468	.24465561	.88625598	1.021327	0	-1.4184916	-.18978119	-999	-2.8820639	-2.3780489	-1.1176472	-999	.93103456	-.86274505	15	18	11	12	-999	28.75
2	1866	1	2	21	2	2	2	2	2	1	1	1	3	-.1327014	.79383898	.063981056	-.57619047	.18483424	1.263658	1.1208532	-1.3127961	1.5071089	-.58095241	1.5238094	1.7203791	-.7085309	-.74881506	-.54869366	-.37914681	-.17772532	-.75534439	.88625598	.021327019	-1	-.4184916	-.18978119	-.083744049	.11793613	.6219511	-.11764717	-2.2609756	.93103456	-.86274505	16	19	11	12	14	35
2	4320	1	3	18	2	3	3	3	3	1	2	2	2	-999	-999	-999	-999	-999	-999	-999	-999	-999	-999	-999	-999	-999	-999	-999	-999	-999	-999	-999	-999	-999	-999	-999	-999	-999	-999	-999	-999	-999	-999	-999	-999	-999	-999	-999	-999
2	2969	1	3	18	2	2	2	2	2	1	1	1	2	-.1327014	.79383898	-.93601894	2.4238095	1.1848342	-.73634195	1.1208532	.68720388	-.49289107	1.4190476	.52380943	1.7203791	-.7085309	2.2511849	1.4513063	-.37914681	-.17772532	1.2446556	-.11374402	1.021327	-999	-999	-999	-999	-999	-999	-999	-999	-999	-999	13	19	14	15	20	-999
2	1281	1	2	22	2	1	1	1	1	2	2	2	5	-999	-999	-999	-999	-999	-999	-999	-999	-999	-999	-999	-999	-999	-999	-999	-999	-999	-999	-999	-999	0	-1.4184916	-999	-.083744049	-1.8820639	-1.3780489	-.11764717	-.2609756	-1.0689654	-.86274505	-999	-999	-999	-999	-999	30
2	3012	1	3	18	2	4	2	2	4	1	1	2	2	-.1327014	-3.206161	2.0639811	2.4238095	-1.8151658	1.263658	-1.8791468	1.6872039	1.5071089	-2.5809524	.52380943	-2.2796209	1.2914691	2.2511849	-2.5486937	.62085319	-2.1777253	1.2446556	1.886256	-1.978673	0	-.4184916	-.18978119	.91625595	-.88206387	-.3780489	.88235283	-2.2609756	-1.0689654	-1.862745	16	6	20	19	6	33
2	1831	1	2	18	1	2	2	2	2	1	1	1	2	-1.1327014	-.20616102	1.0639811	-1.5761905	-1.8151658	.26365805	.12085319	1.6872039	-.49289107	-1.5809524	-1.4761906	-1.2796209	1.2914691	-.74881506	.45130634	-1.3791468	-1.1777253	1.2446556	-2.113744	-.97867298	0	1.5815084	-.18978119	-.083744049	1.1179361	-1.3780489	-.11764717	1.7390244	.93103456	.13725495	10	13	19	6	11	42
2	2118	1	3	18	2	2	2	2	2	1	1	1	2	.8672986	.79383898	-1.9360189	2.4238095	1.1848342	1.263658	1.1208532	-1.3127961	.50710893	1.4190476	-.47619057	1.7203791	.2914691	.25118494	1.4513063	1.6208532	.82227468	-1.7553444	.88625598	1.021327	0	.5815084	.81021881	-.083744049	.11793613	.6219511	-.11764717	.7390244	.93103456	.13725495	17	20	9	15	20	42
2	4573	1	3	20	2	2	2	2	2	1	1	1	2	-1.1327014	.79383898	2.0639811	-.57619047	.18483424	1.263658	1.1208532	1.6872039	1.5071089	1.4190476	.52380943	1.7203791	1.2914691	1.2511849	1.4513063	-1.3791468	.82227468	1.2446556	.88625598	1.021327	-999	-999	-999	-999	-999	-999	-999	-999	-999	-999	13	20	20	14	19	-999
2	2687	1	3	18	1	1	1	1	1	1	1	1	2	1.8672986	-1.206161	2.0639811	2.4238095	1.1848342	-.73634195	-2.8791468	-.31279612	-.49289107	1.4190476	-2.4761906	-2.2796209	1.2914691	.25118494	-2.5486937	-2.3791468	.82227468	1.2446556	1.886256	1.021327	1	1.5815084	-3.1897812	-3.083744	-999	1.6219511	.88235283	1.7390244	.93103456	1.137255	10	10	18	15	16	41.111111
2	3172	1	3	19	2	2	2	2	2	1	1	1	2	.8672986	.79383898	1.0639811	.42380953	1.1848342	1.263658	1.1208532	1.6872039	1.5071089	-.58095241	-999	1.7203791	-.7085309	1.2511849	.45130634	1.6208532	.82227468	1.2446556	-1.113744	1.021327	1	-1.4184916	.81021881	.91625595	1.1179361	1.6219511	.88235283	1.7390244	.93103456	1.137255	18.666666	20	17	13	17	47
2	4367	1	3	20	2	2	2	2	6	1	1	2	2	-.1327014	-.20616102	-.93601894	-1.5761905	-.81516576	.26365805	-1.8791468	-1.3127961	-.49289107	1.4190476	1.5238094	.72037911	-.7085309	-1.7488151	-.54869366	.62085319	-.17772532	-1.7553444	-1.113744	.021327019	-1	.5815084	-.18978119	-.083744049	-.88206387	-.3780489	-.11764717	.7390244	-.068965435	-999	16	14	9	6	15	36.666668
2	4575	1	3	20	2	2	2	2	2	1	1	1	5	-999	-999	-999	-999	-999	-999	-999	-999	-999	-999	-999	-999	-999	-999	-999	-999	-999	-999	-999	-999	-1	-.4184916	-1.1897812	-.083744049	.11793613	-.3780489	-.11764717	-.2609756	-2.0689654	.13725495	-999	-999	-999	-999	-999	33
2	4045	1	3	18	1	2	2	2	2	1	1	1	2	.8672986	.79383898	-.93601894	.42380953	-.81516576	-2.736342	1.1208532	-.31279612	.50710893	.41904759	.52380943	1.7203791	.2914691	1.2511849	.45130634	.62085319	.82227468	-.75534439	.88625598	.021327019	0	.5815084	.81021881	.91625595	.11793613	.6219511	.88235283	.7390244	-.068965435	1.137255	13	20	12	14	15	44
2	3105	1	3	19	1	2	2	2	2	1	1	1	2	.8672986	-.20616102	-1.9360189	1.4238095	1.1848342	.26365805	.12085319	-1.3127961	1.5071089	.41904759	.52380943	-1.2796209	.2914691	1.2511849	-.54869366	-1.3791468	-.17772532	-1.7553444	.88625598	1.021327	0	-1.4184916	-.18978119	-.083744049	.11793613	-1.3780489	-.11764717	-1.2609756	-.068965435	.13725495	14	14	9	16	17	34
2	1758	1	2	20	2	3	-999	3	2	1	2	1	5	.8672986	.79383898	-1.9360189	.42380953	1.1848342	1.263658	.12085319	.68720388	.50710893	1.4190476	1.5238094	-.27962089	-1.7085309	2.2511849	1.4513063	1.6208532	.82227468	-.75534439	-1.113744	1.021327	0	.5815084	.81021881	.91625595	1.1179361	.6219511	.88235283	-.2609756	.93103456	-.86274505	19	17	10	13	20	43
2	2943	1	3	18	2	2	2	2	2	1	1	1	2	.8672986	.79383898	.063981056	-1.5761905	-.81516576	-1.736342	.12085319	-1.3127961	-.49289107	-.58095241	.52380943	-.27962089	.2914691	-.74881506	-.54869366	.62085319	.82227468	-.75534439	-1.113744	.021327019	0	.5815084	-.18978119	-.083744049	.11793613	-.3780489	-.11764717	-.2609756	-.068965435	.13725495	14	17	12	7	13	38
2	2111	1	3	18	2	2	2	2	2	1	1	1	2	-1.1327014	-.20616102	.063981056	.42380953	-.81516576	-1.736342	.12085319	-2.3127961	-.49289107	.41904759	-2.4761906	-.27962089	-.7085309	-.74881506	-.54869366	-1.3791468	-1.1777253	-2.7553444	-.11374402	-.97867298	-1	-1.4184916	-.18978119	-.083744049	.11793613	-1.3780489	-.11764717	-1.2609756	.93103456	1.137255	7	14	8	10	13	35
2	3028	1	3	21	2	2	2	2	2	1	1	1	1	-.1327014	.79383898	1.0639811	.42380953	.18483424	.26365805	1.1208532	-1.3127961	.50710893	-.58095241	.52380943	.72037911	.2914691	.25118494	1.4513063	.62085319	.82227468	-.75534439	-2.113744	1.021327	1	1.5815084	.81021881	-.083744049	1.1179361	-.3780489	.88235283	1.7390244	-999	1.137255	15	19	13	10	17	46.666668
2	1926	1	2	20	2	2	2	2	2	1	1	1	1	-2.1327014	-.20616102	-.93601894	1.4238095	-1.8151658	.26365805	.12085319	-.31279612	.50710893	-1.5809524	-2.4761906	-.27962089	.2914691	1.2511849	-.54869366	-1.3791468	-.17772532	.24465561	.88625598	.021327019	0	-.4184916	-.18978119	-.083744049	.11793613	1.6219511	-.11764717	.7390244	-.068965435	.13725495	8	15	13	15	11	40
2	4380	1	3	23	1	2	2	2	2	1	1	1	5	.8672986	-3.206161	-.93601894	.42380953	1.1848342	-.73634195	.12085319	-2.3127961	.50710893	-.58095241	-1.4761906	.72037911	-.7085309	-1.7488151	-2.5486937	.62085319	-.17772532	-.75534439	-.11374402	-1.978673	-2	-.4184916	-2.1897812	-2.083744	.11793613	-1.3780489	-2.1176472	-.2609756	-1.0689654	-.86274505	13	13	9	10	11	26
2	1726	1	2	20	1	-999	4	4	2	1	1	1	2	-1.1327014	-.20616102	-1.9360189	-1.5761905	1.1848342	-.73634195	1.1208532	.68720388	-1.4928911	1.4190476	.52380943	.72037911	.2914691	-1.7488151	.45130634	-.37914681	.82227468	1.2446556	-.11374402	.021327019	0	.5815084	-.18978119	-.083744049	1.1179361	.6219511	-1.1176472	.7390244	-.068965435	.13725495	12	18	14	6	18	40
2	1806	1	2	19	2	2	2	2	2	1	2	1	1	-.1327014	.79383898	1.0639811	1.4238095	-.81516576	1.263658	1.1208532	-.31279612	.50710893	-.58095241	.52380943	.72037911	.2914691	-.74881506	-.54869366	.62085319	.82227468	.24465561	-.11374402	.021327019	1	1.5815084	.81021881	.91625595	1.1179361	.6219511	.88235283	.7390244	.93103456	1.137255	16	19	15	12	13	48
2	4568	1	3	21	2	2	-999	2	2	1	1	1	2	-.1327014	.79383898	1.0639811	1.4238095	1.1848342	.26365805	1.1208532	1.6872039	.50710893	-.58095241	-1.4761906	-.27962089	.2914691	.25118494	.45130634	-.37914681	-.17772532	1.2446556	-1.113744	1.021327	1	-.4184916	.81021881	.91625595	.11793613	.6219511	.88235283	1.7390244	.93103456	1.137255	12	17	18	12	17	46
2	4628	1	3	21	2	2	2	2	2	1	1	1	2	-1.1327014	.79383898	1.0639811	-1.5761905	-2.8151658	1.263658	1.1208532	-1.3127961	.50710893	-.58095241	-.47619057	.72037911	-.7085309	.25118494	-.54869366	.62085319	.82227468	-.75534439	-.11374402	-1.978673	0	-1.4184916	-.18978119	-.083744049	.11793613	.6219511	-.11764717	.7390244	-.068965435	.13725495	14	19	12	10	9	38
2	4347	1	3	21	2	2	2	2	2	1	1	1	5	-.1327014	-.20616102	1.0639811	.42380953	-.81516576	.26365805	.12085319	.68720388	.50710893	-1.5809524	-1.4761906	.72037911	.2914691	1.2511849	.45130634	-1.3791468	-.17772532	.24465561	-.11374402	.021327019	1	-.4184916	-.18978119	-.083744049	.11793613	-1.3780489	.88235283	-.2609756	.93103456	.13725495	11	16	16	13	13	39
2	2177	1	3	18	2	2	2	2	2	1	2	2	2	.8672986	-.20616102	-.93601894	.42380953	-.81516576	.26365805	-.87914681	-.31279612	-.49289107	-.58095241	.52380943	-.27962089	.2914691	1.2511849	-2.5486937	1.6208532	-.17772532	.24465561	-1.113744	-.97867298	0	-.4184916	-.18978119	-1.083744	.11793613	.6219511	-999	.7390244	.93103456	.13725495	17	14	13	11	10	38.888889
2	2014	1	2	20	1	2	2	2	2	1	1	1	2	.8672986	.79383898	2.0639811	-.57619047	1.1848342	1.263658	1.1208532	.68720388	-.49289107	1.4190476	1.5238094	.72037911	.2914691	.25118494	1.4513063	.62085319	.82227468	-.75534439	-1.113744	1.021327	0	1.5815084	-.18978119	-.083744049	1.1179361	1.6219511	.88235283	-.2609756	.93103456	.13725495	18	19	16	9	20	44
2	4020	1	3	18	1	2	2	2	2	1	1	1	2	-.1327014	-2.206161	-1.9360189	1.4238095	-1.8151658	-.73634195	-1.8791468	1.6872039	2.5071089	1.4190476	.52380943	-1.2796209	1.2914691	1.2511849	.45130634	.62085319	-.17772532	-1.7553444	1.886256	-.97867298	-2	1.5815084	-.18978119	-.083744049	-.88206387	1.6219511	-.11764717	.7390244	-.068965435	-1.862745	14	10	13	18	14	37
2	1814	1	2	18	1	1	1	1	1	1	2	2	3	-999	-999	-999	-999	-999	-999	-999	-999	-999	-999	-999	-999	-999	-999	-999	-999	-999	-999	-999	-999	1	-2.4184916	.81021881	.91625595	-2.8820639	-2.3780489	.88235283	-2.2609756	-3.0689654	1.137255	-999	-999	-999	-999	-999	30
2	4023	1	3	18	1	2	2	2	2	1	1	1	2	.8672986	-.20616102	.063981056	.42380953	1.1848342	.26365805	.12085319	.68720388	-.49289107	-.58095241	1.5238094	.72037911	.2914691	-.74881506	-.54869366	.62085319	.82227468	-.75534439	-1.113744	1.021327	-999	-999	-999	-999	-999	-999	-999	-999	-999	-999	17	17	14	9	16	-999
2	3042	1	3	18	1	2	2	2	2	1	1	1	2	-999	-999	-999	-999	-999	-999	-999	-999	-999	-999	-999	-999	-999	-999	-999	-999	-999	-999	-999	-999	-999	-999	-999	-999	-999	-999	-999	-999	-999	-999	-999	-999	-999	-999	-999	-999
2	5005	1	4	20	2	2	2	2	2	1	1	1	5	-1.1327014	-.20616102	-1.9360189	-.57619047	-.81516576	-.73634195	.12085319	-2.3127961	.50710893	-.58095241	.52380943	-.27962089	-.7085309	-.74881506	-1.5486937	.62085319	-.17772532	-1.7553444	-1.113744	.021327019	-1	.5815084	-1.1897812	-1.083744	-.88206387	-1.3780489	-1.1176472	-1.2609756	-1.0689654	.13725495	13	15	7	9	12	30
2	2016	1	2	19	2	2	2	2	2	1	1	1	2	.8672986	.79383898	.063981056	-.57619047	.18483424	1.263658	1.1208532	-1.3127961	-1.4928911	.41904759	.52380943	.72037911	.2914691	-.74881506	.45130634	.62085319	-.17772532	-.75534439	-.11374402	.021327019	1	-.4184916	.81021881	-.083744049	1.1179361	1.6219511	.88235283	.7390244	.93103456	1.137255	17	18	12	8	16	46
2	4594	1	3	20	2	2	2	2	2	1	1	1	2	-1.1327014	.79383898	1.0639811	-.57619047	-.81516576	.26365805	.12085319	-1.3127961	-.49289107	.41904759	.52380943	.72037911	.2914691	1.2511849	.45130634	-1.3791468	-.17772532	.24465561	-.11374402	.021327019	1	1.5815084	.81021881	.91625595	1.1179361	1.6219511	.88235283	1.7390244	.93103456	1.137255	12	17	14	11	15	50
2	2225	1	3	19	1	3	3	3	3	2	2	2	2	-1.1327014	-.20616102	.063981056	-1.5761905	-.81516576	.26365805	-.87914681	.68720388	-1.4928911	-.58095241	-.47619057	-.27962089	-.7085309	-1.7488151	-.54869366	-.37914681	-1.1777253	-.75534439	-1.113744	-.97867298	-1	-.4184916	-1.1897812	-1.083744	-.88206387	-.3780489	-1.1176472	-.2609756	-1.0689654	-.86274505	12	13	13	5	12	30
2	1768	1	2	18	2	2	2	2	2	1	1	1	1	-.1327014	.79383898	-.93601894	-1.5761905	-.81516576	.26365805	1.1208532	-1.3127961	1.5071089	-1.5809524	1.5238094	.72037911	1.2914691	-.74881506	-1.5486937	-1.3791468	.82227468	-.75534439	-1.113744	.021327019	0	.5815084	.81021881	.91625595	1.1179361	1.6219511	.88235283	-.2609756	.93103456	1.137255	14	19	12	9	11	46
2	3048	1	3	18	1	2	2	2	2	1	1	1	2	-.1327014	-.20616102	-.93601894	-.57619047	.18483424	-.73634195	.12085319	-1.3127961	-.49289107	1.4190476	.52380943	-1.2796209	.2914691	.25118494	1.4513063	.62085319	-.17772532	.24465561	-1.113744	1.021327	0	1.5815084	-.18978119	-.083744049	1.1179361	1.6219511	-.11764717	.7390244	.93103456	.13725495	14	14	12	9	19	44
2	3380	1	3	18	1	2	2	2	2	1	1	1	2	.8672986	-.20616102	.063981056	-.57619047	-.81516576	1.263658	1.1208532	.68720388	-.49289107	-1.5809524	1.5238094	.72037911	1.2914691	.25118494	-1.5486937	-.37914681	.82227468	-.75534439	-1.113744	-.97867298	-1	-1.4184916	.81021881	-.083744049	1.1179361	1.6219511	-.11764717	-1.2609756	-.068965435	.13725495	17	18	15	9	10	38
2	3006	1	3	19	1	2	2	2	2	1	2	1	2	-1.1327014	.79383898	-.93601894	-.57619047	-.81516576	-.73634195	-1.8791468	.68720388	-.49289107	-1.5809524	-1.4761906	-2.2796209	-.7085309	-.74881506	-.54869366	-1.3791468	-.17772532	-1.7553444	.88625598	-.97867298	0	.5815084	-.18978119	.91625595	-.88206387	-.3780489	-.11764717	-1.2609756	-.068965435	-1.862745	9	12	11	10	11	35
2	3169	1	3	19	2	2	2	2	2	1	1	1	2	-1.1327014	.79383898	1.0639811	.42380953	-1.8151658	-.73634195	1.1208532	.68720388	.50710893	1.4190476	-.47619057	1.7203791	1.2914691	1.2511849	-.54869366	-1.3791468	-.17772532	-.75534439	-.11374402	-.97867298	0	.5815084	-.18978119	-.083744049	1.1179361	-.3780489	.88235283	-1.2609756	.93103456	1.137255	10	19	16	13	13	41
2	3622	1	3	19	1	2	2	2	2	1	1	1	2	-1.1327014	-1.206161	-1.9360189	-.57619047	1.1848342	-1.736342	-.87914681	.68720388	-1.4928911	1.4190476	-1.4761906	-1.2796209	-2.7085309	-1.7488151	.45130634	-1.3791468	-.17772532	.24465561	-2.113744	1.021327	-999	-999	-999	-999	-999	-999	-999	-999	-999	-999	8	12	10	5	19	-999
2	2192	1	3	18	2	2	2	2	2	1	1	1	4	-.1327014	-.20616102	1.0639811	-.57619047	-.81516576	-.73634195	.12085319	-.31279612	.50710893	-999	.52380943	-.27962089	.2914691	.25118494	.45130634	-.37914681	-.17772532	.24465561	-.11374402	.021327019	-1	-.4184916	-1.1897812	-1.083744	-.88206387	-.3780489	-1.1176472	-.2609756	-1.0689654	-.86274505	13	15	15	11	14.666667	30
2	1781	1	2	18	1	2	2	2	2	1	1	1	2	.8672986	.79383898	-.93601894	-999	-1.8151658	1.263658	1.1208532	1.6872039	-1.4928911	1.4190476	.52380943	.72037911	-1.7085309	1.2511849	1.4513063	.62085319	.82227468	1.2446556	-1.113744	-.97867298	1	1.5815084	.81021881	.91625595	1.1179361	1.6219511	.88235283	1.7390244	.93103456	1.137255	17	19	14	9.333333	15	50
2	4197	1	3	18	2	2	2	2	2	1	1	1	2	.8672986	-.20616102	2.0639811	-.57619047	1.1848342	1.263658	-.87914681	-1.3127961	-1.4928911	1.4190476	1.5238094	.72037911	1.2914691	-1.7488151	1.4513063	1.6208532	.82227468	.24465561	-1.113744	1.021327	1	1.5815084	.81021881	.91625595	1.1179361	1.6219511	.88235283	-.2609756	.93103456	1.137255	19	16	16	6	20	48
2	4359	1	3	21	2	2	2	2	2	1	1	1	3	-.1327014	-.20616102	1.0639811	-.57619047	.18483424	.26365805	.12085319	1.6872039	-.49289107	-1.5809524	-1.4761906	.72037911	1.2914691	-1.7488151	.45130634	-1.3791468	.82227468	1.2446556	-2.113744	-1.978673	0	1.5815084	-.18978119	-.083744049	1.1179361	1.6219511	-.11764717	.7390244	.93103456	.13725495	11	17	19	6	12	44
2	3949	1	3	18	2	2	2	2	2	1	1	1	2	-.1327014	-.20616102	-.93601894	.42380953	.18483424	1.263658	1.1208532	1.6872039	-1.4928911	1.4190476	1.5238094	.72037911	.2914691	1.2511849	.45130634	1.6208532	.82227468	1.2446556	1.886256	1.021327	1	1.5815084	.81021881	.91625595	-2.8820639	.6219511	.88235283	1.7390244	.93103456	1.137255	18	18	16	13	18	45
2	4037	1	3	19	-999	2	2	2	2	1	1	1	2	-2.1327014	-.20616102	1.0639811	.42380953	-1.8151658	-1.736342	-.87914681	-1.3127961	-.49289107	.41904759	.52380943	.72037911	-.7085309	1.2511849	-.54869366	-2.3791468	-1.1777253	.24465561	.88625598	.021327019	-2	-.4184916	-.18978119	-.083744049	-1.8820639	-1.3780489	-.11764717	.7390244	-1.0689654	.13725495	8	14	13	13	13	32
2	3997	1	3	18	2	2	2	2	2	1	1	1	2	-1.1327014	.79383898	-1.9360189	.42380953	.18483424	.26365805	1.1208532	-.31279612	.50710893	-.58095241	-1.4761906	-1.2796209	-.7085309	.25118494	-.54869366	.62085319	.82227468	-.75534439	.88625598	.021327019	-1	-1.4184916	-1.1897812	-1.083744	-.88206387	-.3780489	-1.1176472	.7390244	-.068965435	-.86274505	12	17	10	13	14	31
2	1996	1	2	18	1	2	2	2	2	1	1	1	2	-1.1327014	-.20616102	-.93601894	-.57619047	1.1848342	-1.736342	-1.8791468	-1.3127961	-.49289107	.41904759	-1.4761906	-2.2796209	.2914691	-.74881506	.45130634	-.37914681	-2.1777253	1.2446556	.88625598	1.021327	0	1.5815084	-.18978119	-.083744049	.11793613	1.6219511	-.11764717	.7390244	.93103456	1.137255	9	9	13	10	18	44
2	3632	1	3	19	2	2	2	2	2	1	1	1	5	-2.1327014	.79383898	2.0639811	1.4238095	-1.8151658	-1.736342	.12085319	1.6872039	1.5071089	-.58095241	-2.4761906	.72037911	.2914691	1.2511849	-.54869366	1.6208532	-.17772532	.24465561	.88625598	-.97867298	0	-1.4184916	-.18978119	-.083744049	.11793613	-1.3780489	-.11764717	-1.2609756	-2.0689654	.13725495	9	17	18	16	11	32
2	4327	1	3	18	2	2	2	2	2	1	1	1	2	.8672986	.79383898	-.93601894	-1.5761905	.18483424	1.263658	1.1208532	-1.3127961	-.49289107	.41904759	1.5238094	-.27962089	-.7085309	-1.7488151	.45130634	-.37914681	.82227468	1.2446556	-.11374402	1.021327	-1	-1.4184916	.81021881	-.083744049	.11793613	.6219511	-.11764717	-.2609756	.93103456	.13725495	17	18	12	7	17	38
2	1795	1	2	20	1	2	2	2	2	1	1	1	2	.8672986	-.20616102	1.0639811	1.4238095	.18483424	-1.736342	-.87914681	-.31279612	1.5071089	.41904759	-1.4761906	-1.2796209	.2914691	1.2511849	-1.5486937	-.37914681	-.17772532	.24465561	.88625598	.021327019	-999	-999	-999	-999	-999	-999	-999	-999	-999	-999	11	13	15	16	14	-999
2	3962	1	3	19	1	2	2	2	2	1	1	1	2	.8672986	-.20616102	1.0639811	-.57619047	-.81516576	1.263658	.12085319	1.6872039	1.5071089	-.58095241	-1.4761906	-1.2796209	.2914691	.25118494	.45130634	.62085319	.82227468	1.2446556	.88625598	1.021327	0	1.5815084	.81021881	.91625595	1.1179361	.6219511	.88235283	-.2609756	.93103456	.13725495	15	15	18	13	15	45
2	1797	1	2	18	2	2	2	2	2	1	1	1	2	-.1327014	-.20616102	1.0639811	-.57619047	-1.8151658	.26365805	.12085319	.68720388	-.49289107	.41904759	.52380943	-.27962089	.2914691	-.74881506	.45130634	-.37914681	-.17772532	.24465561	-.11374402	-.97867298	0	.5815084	-.18978119	-.083744049	.11793613	.6219511	-.11764717	-.2609756	-.068965435	.13725495	14	15	16	9	13	39
2	1798	1	2	18	2	2	-999	2	2	1	2	2	2	-.1327014	.79383898	2.0639811	.42380953	.18483424	1.263658	.12085319	-1.3127961	2.5071089	.41904759	.52380943	.72037911	1.2914691	2.2511849	-.54869366	1.6208532	-.17772532	1.2446556	-.11374402	-1.978673	1	1.5815084	.81021881	.91625595	1.1179361	.6219511	-2.1176472	.7390244	-.068965435	1.137255	17	17	17	16	13	44
2	4373	1	3	19	1	2	2	2	2	1	1	1	2	-1.1327014	-2.206161	.063981056	.42380953	.18483424	-.73634195	-1.8791468	-2.3127961	-1.4928911	-.58095241	1.5238094	-1.2796209	-1.7085309	-.74881506	-.54869366	.62085319	-2.1777253	-2.7553444	.88625598	-1.978673	-999	-999	-999	-999	-999	-999	-999	-999	-999	-999	14	8	7	10	12	-999
2	4006	1	3	18	1	2	2	2	2	1	1	1	2	.8672986	-.20616102	-.93601894	1.4238095	1.1848342	1.263658	-1.8791468	.68720388	.50710893	.41904759	.52380943	.72037911	.2914691	-.74881506	.45130634	-.37914681	-3.1777253	-1.7553444	.88625598	.021327019	0	-.4184916	.81021881	-999	-1.8820639	-1.3780489	-.11764717	1.7390244	.93103456	.13725495	16	11	12	13	17	37.777779
2	4214	1	3	18	1	2	2	2	2	1	1	1	2	.8672986	.79383898	1.0639811	-.57619047	1.1848342	.26365805	1.1208532	-.31279612	.50710893	.41904759	-.47619057	.72037911	-.7085309	.25118494	.45130634	.62085319	.82227468	.24465561	-.11374402	1.021327	0	-1.4184916	-.18978119	-.083744049	-1.8820639	-1.3780489	-1.1176472	-1.2609756	-2.0689654	-.86274505	15	19	14	11	18	28
2	2045	1	2	18	2	2	2	2	2	1	1	1	2	-.1327014	-.20616102	1.0639811	.42380953	.18483424	-.73634195	-1.8791468	.68720388	1.5071089	-1.5809524	.52380943	-1.2796209	1.2914691	-.74881506	-1.5486937	.62085319	-1.1777253	.24465561	-.11374402	.021327019	-999	-999	-999	-999	-999	-999	-999	-999	-999	-999	14	11	17	12	12	-999
2	4010	1	3	18	1	1	1	1	1	1	1	1	2	-.1327014	-.20616102	.063981056	-.57619047	1.1848342	.26365805	-1.8791468	1.6872039	-.49289107	.41904759	1.5238094	-1.2796209	1.2914691	1.2511849	.45130634	.62085319	-1.1777253	.24465561	-.11374402	1.021327	0	.5815084	-.18978119	-.083744049	.11793613	.6219511	-.11764717	.7390244	-.068965435	.13725495	16	11	17	11	18	40
2	3765	1	3	18	1	4	4	4	4	1	2	2	2	.8672986	.79383898	.063981056	1.4238095	.18483424	.26365805	1.1208532	-.31279612	1.5071089	.41904759	1.5238094	1.7203791	.2914691	-1.7488151	.45130634	-.37914681	.82227468	.24465561	.88625598	.021327019	1	-.4184916	-.18978119	-.083744049	.11793613	-.3780489	-.11764717	.7390244	.93103456	.13725495	16	20	14	13	16	40
2	1724	1	2	19	2	2	2	2	2	1	1	1	2	-999	-999	-999	-999	-999	-999	-999	-999	-999	-999	-999	-999	-999	-999	-999	-999	-999	-999	-999	-999	-1	-1.4184916	-.18978119	-.083744049	-.88206387	-1.3780489	-1.1176472	-1.2609756	-1.0689654	-1.862745	-999	-999	-999	-999	-999	28
2	4014	1	3	18	1	1	1	1	1	-999	1	1	2	.8672986	-1.206161	-1.9360189	-1.5761905	-.81516576	-.73634195	.12085319	.68720388	.50710893	-.58095241	.52380943	-.27962089	.2914691	1.2511849	-.54869366	.62085319	-1.1777253	.24465561	-1.113744	-2.978673	-3	1.5815084	-3.1897812	-3.083744	.11793613	.6219511	-2.1176472	.7390244	-1.0689654	.13725495	15	13	13	10	10	29
2	2257	1	3	18	1	2	2	2	2	1	2	2	2	.8672986	-1.206161	-.93601894	-1.5761905	-.81516576	-.73634195	-1.8791468	.68720388	-1.4928911	-.58095241	.52380943	-1.2796209	.2914691	-.74881506	-.54869366	.62085319	-1.1777253	.24465561	-2.113744	.021327019	0	.5815084	-.18978119	-1.083744	.11793613	.6219511	-.11764717	.7390244	-.068965435	.13725495	15	10	14	5	13	39
2	4382	1	3	18	2	2	2	2	2	1	1	1	2	-1.1327014	.79383898	.063981056	-1.5761905	-1.8151658	.26365805	1.1208532	.68720388	-.49289107	-.58095241	.52380943	-.27962089	-.7085309	1.2511849	-1.5486937	.62085319	.82227468	1.2446556	-1.113744	-.97867298	1	1.5815084	.81021881	.91625595	1.1179361	1.6219511	.88235283	1.7390244	.93103456	1.137255	14	18	15	9	10	50
2	4218	1	3	18	2	2	2	2	2	1	1	1	2	1.8672986	.79383898	.063981056	-1.5761905	.18483424	1.263658	1.1208532	-.31279612	-1.4928911	1.4190476	1.5238094	.72037911	.2914691	-.74881506	1.4513063	1.6208532	.82227468	-1.7553444	-1.113744	1.021327	0	-.4184916	.81021881	.91625595	1.1179361	.6219511	.88235283	1.7390244	.93103456	.13725495	20	19	12	6	19	45
2	2297	1	3	18	2	2	2	2	2	1	1	1	2	.8672986	.79383898	-1.9360189	1.4238095	.18483424	1.263658	.12085319	.68720388	-.49289107	-.58095241	.52380943	.72037911	.2914691	1.2511849	.45130634	.62085319	.82227468	.24465561	.88625598	.021327019	0	-1.4184916	-.18978119	-.083744049	.11793613	-1.3780489	-.11764717	.7390244	-.068965435	.13725495	17	18	13	14	15	36
2	5204	1	4	19	1	2	2	2	2	1	1	1	2	.8672986	.79383898	-1.9360189	.42380953	.18483424	-1.736342	1.1208532	.68720388	-1.4928911	-.58095241	-.47619057	.72037911	1.2914691	1.2511849	-.54869366	-.37914681	.82227468	.24465561	-.11374402	.021327019	-999	-999	-999	-999	-999	-999	-999	-999	-999	-999	12	19	14	11	14	-999
2	4386	1	3	18	1	3	3	3	2	1	2	1	2	-1.1327014	.79383898	-1.9360189	-.57619047	1.1848342	1.263658	-2.8791468	.68720388	-1.4928911	1.4190476	1.5238094	.72037911	-2.7085309	-.74881506	1.4513063	1.6208532	.82227468	.24465561	-1.113744	1.021327	0	-2.4184916	.81021881	.91625595	-1.8820639	-1.3780489	-.11764717	-.2609756	.93103456	-.86274505	17	15	10	7	20	34
2	3161	1	3	20	1	2	2	2	2	1	1	1	2	.8672986	.79383898	2.0639811	-1.5761905	-.81516576	1.263658	.12085319	1.6872039	.50710893	-2.5809524	1.5238094	-.27962089	1.2914691	1.2511849	1.4513063	1.6208532	-.17772532	1.2446556	-2.113744	-.97867298	1	1.5815084	.81021881	-3.083744	-999	1.6219511	.88235283	1.7390244	.93103456	1.137255	19	16	20	9	12	45.555557
2	5085	1	4	20	1	2	2	2	2	1	1	1	5	-.1327014	.79383898	-.93601894	-1.5761905	1.1848342	.26365805	.12085319	-.31279612	-1.4928911	.41904759	1.5238094	.72037911	1.2914691	-1.7488151	-.54869366	-1.3791468	-1.1777253	-1.7553444	-.11374402	-2.978673	0	.5815084	-.18978119	.91625595	-1.8820639	-1.3780489	-1.1176472	-2.2609756	-2.0689654	-.86274505	14	16	12	6	13	30
2	1978	1	2	19	-999	1	1	1	1	1	1	1	2	-.1327014	-.20616102	1.0639811	-.57619047	.18483424	.26365805	-1.8791468	1.6872039	-.49289107	-.58095241	.52380943	.72037911	.2914691	-1.7488151	.45130634	-.37914681	-.17772532	1.2446556	-.11374402	.021327019	0	.5815084	.81021881	-3.083744	1.1179361	.6219511	-.11764717	1.7390244	.93103456	1.137255	14	14	18	8	15	42
2	4267	1	3	21	1	2	2	2	2	1	1	1	5	.8672986	-1.206161	-.93601894	1.4238095	.18483424	.26365805	-.87914681	-1.3127961	.50710893	-1.5809524	-1.4761906	-1.2796209	.2914691	1.2511849	-1.5486937	-1.3791468	-2.1777253	.24465561	1.886256	-1.978673	-1	.5815084	-1.1897812	-.083744049	-.88206387	.6219511	-.11764717	-1.2609756	-.068965435	.13725495	12	10	12	16	10	35
2	3084	1	3	18	2	2	2	2	2	1	1	1	5	-.1327014	.79383898	.063981056	1.4238095	-.81516576	-1.736342	.12085319	1.6872039	.50710893	.41904759	-.47619057	.72037911	-.7085309	.25118494	1.4513063	-.37914681	-.17772532	1.2446556	-.11374402	.021327019	0	1.5815084	-.18978119	-.083744049	1.1179361	1.6219511	.88235283	-.2609756	.93103456	.13725495	11	17	16	13	16	44
2	3083	1	3	21	1	2	3	2	2	1	1	1	2	-.1327014	-.20616102	1.0639811	-.57619047	1.1848342	-.73634195	.12085319	-.31279612	-.49289107	.41904759	-1.4761906	-.27962089	-.7085309	-.74881506	.45130634	-.37914681	-.17772532	.24465561	-.11374402	.021327019	1	1.5815084	.81021881	.91625595	1.1179361	1.6219511	.88235283	1.7390244	.93103456	1.137255	11	15	14	9	17	50
2	2635	1	3	18	2	3	3	3	3	2	2	2	2	-.1327014	-1.206161	1.0639811	2.4238095	.18483424	-1.736342	.12085319	-1.3127961	.50710893	-.58095241	-1.4761906	-1.2796209	1.2914691	1.2511849	-.54869366	-.37914681	-1.1777253	1.2446556	.88625598	-.97867298	-2	-2.4184916	-1.1897812	-1.083744	-.88206387	-2.3780489	-.11764717	-1.2609756	-2.0689654	-.86274505	10	12	16	16	13	24
2	2233	1	3	18	1	2	2	2	2	1	1	1	2	-2.1327014	-2.206161	.063981056	.42380953	-.81516576	1.263658	.12085319	-1.3127961	.50710893	.41904759	-1.4761906	-1.2796209	.2914691	-.74881506	-1.5486937	-1.3791468	-.17772532	.24465561	.88625598	-1.978673	-2	.5815084	-1.1897812	-2.083744	-.88206387	-1.3780489	-1.1176472	-.2609756	-.068965435	-1.862745	10	12	13	12	11	28
2	4439	1	3	20	2	2	2	2	2	1	1	1	3	-1.1327014	-2.206161	2.0639811	1.4238095	-.81516576	.26365805	-1.8791468	-2.3127961	-.49289107	-.58095241	-1.4761906	-1.2796209	1.2914691	-.74881506	-.54869366	-1.3791468	.82227468	1.2446556	1.886256	-1.978673	0	-.4184916	-.18978119	-.083744049	.11793613	-1.3780489	-.11764717	.7390244	.93103456	.13725495	10	11	16	13	11	38
2	2801	1	3	18	2	2	2	2	2	1	1	1	2	-.1327014	.79383898	-1.9360189	2.4238095	1.1848342	-.73634195	1.1208532	-2.3127961	2.5071089	1.4190476	1.5238094	1.7203791	1.2914691	2.2511849	1.4513063	.62085319	.82227468	-1.7553444	1.886256	1.021327	-2	-2.4184916	-1.1897812	-1.083744	-2.8820639	-2.3780489	-2.1176472	-2.2609756	-1.0689654	-1.862745	15	20	9	20	20	19
2	4070	1	3	19	2	2	2	2	2	1	1	1	2	.8672986	-.20616102	1.0639811	-.57619047	.18483424	1.263658	.12085319	-1.3127961	-.49289107	.41904759	-.47619057	.72037911	-1.7085309	1.2511849	.45130634	-1.3791468	-.17772532	.24465561	.88625598	-1.978673	1	-1.4184916	-.18978119	.91625595	.11793613	.6219511	-1.1176472	-.2609756	-1.0689654	-1.862745	14	16	12	12	14	35
2	2963	1	3	18	1	2	2	2	2	1	1	1	2	-2.1327014	-.20616102	-1.9360189	.42380953	-1.8151658	-2.736342	.12085319	.68720388	1.5071089	.41904759	-.47619057	-1.2796209	.2914691	1.2511849	.45130634	-1.3791468	-.17772532	.24465561	.88625598	-1.978673	-1	-.4184916	-.18978119	-.083744049	.11793613	-.3780489	-.11764717	.7390244	-.068965435	.13725495	7	14	13	15	12	37
2	4319	1	3	18	2	2	2	2	2	1	1	1	2	-999	-999	-999	-999	-999	-999	-999	-999	-999	-999	-999	-999	-999	-999	-999	-999	-999	-999	-999	-999	-999	-999	-999	-999	-999	-999	-999	-999	-999	-999	-999	-999	-999	-999	-999	-999
2	4030	1	3	18	2	2	2	2	2	1	1	1	2	.8672986	.79383898	.063981056	.42380953	.18483424	1.263658	-.87914681	.68720388	.50710893	-1.5809524	-1.4761906	.72037911	-.7085309	.25118494	.45130634	1.6208532	.82227468	.24465561	-.11374402	.021327019	1	1.5815084	.81021881	.91625595	1.1179361	1.6219511	.88235283	.7390244	.93103456	1.137255	16	17	14	12	14	49
2	3066	1	3	18	1	2	2	2	2	1	1	1	2	-.1327014	-1.206161	.063981056	-1.5761905	-.81516576	-1.736342	-.87914681	-.31279612	-1.4928911	-.58095241	.52380943	.72037911	.2914691	-.74881506	.45130634	.62085319	-.17772532	.24465561	-2.113744	.021327019	1	1.5815084	.81021881	.91625595	1.1179361	1.6219511	.88235283	1.7390244	.93103456	1.137255	13	14	14	5	14	50
2	2114	1	3	21	1	2	2	2	2	1	1	1	5	-.1327014	-1.206161	1.0639811	-1.5761905	.18483424	-.73634195	-.87914681	.68720388	-.49289107	-.58095241	-.47619057	-1.2796209	-.7085309	-.74881506	.45130634	.62085319	-.17772532	.24465561	-1.113744	1.021327	0	.5815084	-.18978119	-.083744049	.11793613	.6219511	-.11764717	.7390244	-.068965435	.13725495	13	12	15	7	16	40
2	4174	1	3	19	1	4	4	4	4	1	2	2	1	-999	-999	-999	-999	-999	-999	-999	-999	-999	-999	-999	-999	-999	-999	-999	-999	-999	-999	-999	-999	0	1.5815084	-.18978119	.91625595	1.1179361	1.6219511	-.11764717	1.7390244	.93103456	1.137255	-999	-999	-999	-999	-999	47
2	1994	1	2	21	1	5	5	5	5	2	2	2	2	.8672986	-.20616102	1.0639811	-.57619047	-.81516576	-.73634195	1.1208532	1.6872039	-.49289107	-.58095241	-.47619057	.72037911	1.2914691	-.74881506	-.54869366	.62085319	-.17772532	.24465561	-1.113744	-.97867298	-999	-999	-999	-999	-999	-999	-999	-999	-999	-999	14	17	18	8	12	-999
2	2199	1	3	18	1	5	5	5	5	2	2	2	2	-1.1327014	-.20616102	.063981056	1.4238095	.18483424	1.263658	.12085319	.68720388	.50710893	.41904759	.52380943	-.27962089	.2914691	-.74881506	.45130634	1.6208532	.82227468	.24465561	-.11374402	.021327019	0	.5815084	-.18978119	.91625595	.11793613	.6219511	-.11764717	.7390244	.93103456	-.86274505	16	16	15	12	16	41
2	3995	1	3	19	1	2	2	2	2	1	1	1	2	.8672986	-3.206161	1.0639811	-1.5761905	1.1848342	.26365805	1.1208532	-2.3127961	-1.4928911	1.4190476	1.5238094	.72037911	1.2914691	-1.7488151	1.4513063	1.6208532	.82227468	-.75534439	-1.113744	-.97867298	0	.5815084	.81021881	-1.083744	.11793613	-.3780489	-.11764717	1.7390244	-1.0689654	.13725495	18	15	13	5	18	39
2	2198	1	3	19	2	2	2	2	2	1	1	1	1	.8672986	.79383898	-.93601894	-1.5761905	-.81516576	1.263658	1.1208532	-2.3127961	-.49289107	-.58095241	1.5238094	-.27962089	.2914691	1.2511849	.45130634	.62085319	.82227468	-.75534439	-1.113744	-.97867298	0	1.5815084	-3.1897812	-1.083744	-.88206387	-1.3780489	-.11764717	-.2609756	.93103456	1.137255	18	18	10	9	13	35
2	4897	1	4	21	2	2	2	2	2	1	1	1	5	-999	-999	-999	-999	-999	-999	-999	-999	-999	-999	-999	-999	-999	-999	-999	-999	-999	-999	-999	-999	-999	-999	-999	-999	-999	-999	-999	-999	-999	-999	-999	-999	-999	-999	-999	-999
2	3712	1	3	19	2	3	3	3	3	1	2	2	1	-1.1327014	-3.206161	1.0639811	.42380953	1.1848342	-2.736342	1.1208532	-1.3127961	2.5071089	-2.5809524	-1.4761906	1.7203791	.2914691	1.2511849	-2.5486937	-2.3791468	.82227468	-.75534439	.88625598	.021327019	0	-1.4184916	-.18978119	-.083744049	-1.8820639	-2.3780489	-.11764717	-2.2609756	-.068965435	.13725495	6	16	13	16	11	30
2	4002	1	3	18	2	2	2	2	2	1	1	1	2	.8672986	.79383898	1.0639811	1.4238095	.18483424	1.263658	1.1208532	1.6872039	-1.4928911	1.4190476	.52380943	1.7203791	1.2914691	2.2511849	1.4513063	-1.3791468	-.17772532	-.75534439	1.886256	1.021327	1	-.4184916	.81021881	.91625595	1.1179361	-.3780489	.88235283	-.2609756	.93103456	1.137255	15	19	17	15	19	44
2	2695	1	3	19	1	2	2	2	2	1	1	1	2	-.1327014	-1.206161	.063981056	.42380953	-.81516576	-.73634195	-.87914681	-.31279612	.50710893	-.58095241	-.47619057	-.27962089	-.7085309	.25118494	-.54869366	-.37914681	-1.1777253	-.75534439	-.11374402	-.97867298	-1	-.4184916	-1.1897812	-1.083744	-.88206387	-.3780489	-1.1176472	-.2609756	-1.0689654	-.86274505	12	12	12	12	12	30
2	2940	1	3	18	2	2	2	2	2	1	1	1	5	-.1327014	-.20616102	1.0639811	-.57619047	.18483424	1.263658	.12085319	-1.3127961	-1.4928911	.41904759	.52380943	-.27962089	.2914691	-.74881506	-1.5486937	.62085319	.82227468	.24465561	-2.113744	.021327019	-1	.5815084	-.18978119	-.083744049	1.1179361	.6219511	-1.1176472	-1.2609756	-.068965435	.13725495	16	16	14	6	14	37
2	2939	1	3	19	1	2	2	2	2	1	1	1	2	.8672986	.79383898	-1.9360189	2.4238095	1.1848342	.26365805	1.1208532	-1.3127961	-1.4928911	1.4190476	-1.4761906	1.7203791	-1.7085309	1.2511849	.45130634	-1.3791468	-.17772532	.24465561	.88625598	1.021327	1	.5815084	.81021881	-.083744049	.11793613	.6219511	.88235283	.7390244	.93103456	1.137255	12	19	9	14	19	45
2	4546	1	3	20	2	2	2	2	2	1	1	1	2	.8672986	-.20616102	.063981056	-.57619047	.18483424	.26365805	-1.8791468	-1.3127961	-.49289107	1.4190476	.52380943	-.27962089	-.7085309	-.74881506	1.4513063	-.37914681	.82227468	.24465561	-1.113744	.021327019	0	1.5815084	.81021881	-999	-999	-999	-999	-999	-999	-999	15	14	12	8	18	-999
2	3764	1	3	18	2	2	2	2	2	2	2	2	2	-.1327014	-.20616102	1.0639811	-.57619047	1.1848342	1.263658	.12085319	.68720388	.50710893	1.4190476	-.47619057	.72037911	-1.7085309	.25118494	.45130634	.62085319	.82227468	.24465561	-.11374402	1.021327	0	-.4184916	-.18978119	-.083744049	.11793613	.6219511	-.11764717	-.2609756	.93103456	-.86274505	15	17	14	11	19	38
2	2140	1	3	18	1	2	2	2	2	1	1	1	2	-.1327014	-.20616102	.063981056	-1.5761905	-.81516576	-.73634195	-.87914681	-.31279612	-.49289107	-.58095241	-.47619057	-.27962089	.2914691	-1.7488151	-.54869366	-.37914681	-1.1777253	.24465561	1.886256	-.97867298	1	.5815084	-.18978119	.91625595	.11793613	1.6219511	-.11764717	.7390244	.93103456	1.137255	12	13	14	9	12	45
2	2330	1	3	18	1	2	2	2	2	1	1	1	2	.8672986	.79383898	-.93601894	-1.5761905	.18483424	1.263658	-2.8791468	-1.3127961	-1.4928911	1.4190476	.52380943	.72037911	.2914691	-1.7488151	1.4513063	1.6208532	-.17772532	1.2446556	-2.113744	1.021327	1	-1.4184916	.81021881	.91625595	-1.8820639	.6219511	.88235283	.7390244	-.068965435	.13725495	18	14	13	4	19	40
2	3113	1	3	18	2	2	2	2	2	1	1	1	2	-1.1327014	.79383898	1.0639811	1.4238095	.18483424	-1.736342	.12085319	-1.3127961	.50710893	-.58095241	.52380943	-1.2796209	.2914691	1.2511849	-.54869366	-1.3791468	-.17772532	.24465561	.88625598	.021327019	-1	-.4184916	-.18978119	-.083744049	.11793613	-1.3780489	-.11764717	-1.2609756	-.068965435	-.86274505	10	15	14	15	14	33
2	2047	1	2	19	1	2	2	2	2	1	2	2	2	-2.1327014	.79383898	.063981056	.42380953	.18483424	.26365805	-2.8791468	-1.3127961	2.5071089	-2.5809524	-.47619057	.72037911	1.2914691	.25118494	.45130634	-1.3791468	-2.1777253	-2.7553444	-.11374402	-1.978673	-1	-1.4184916	-.18978119	.91625595	.11793613	.6219511	.88235283	-.2609756	-.068965435	.13725495	10	12	11	14	11	38
2	4992	1	4	20	2	2	2	2	2	1	1	1	2	.8672986	-.20616102	.063981056	-.57619047	-.81516576	1.263658	1.1208532	-.31279612	1.5071089	-.58095241	-.47619057	-2.2796209	.2914691	-.74881506	-.54869366	1.6208532	-.17772532	-.75534439	-.11374402	.021327019	-999	-999	-999	-999	-999	-999	-999	-999	-999	-999	17	14	13	11	13	-999
2	4260	1	3	19	1	2	2	2	2	1	1	1	2	-.1327014	-.20616102	.063981056	1.4238095	1.1848342	-1.736342	.12085319	-.31279612	.50710893	.41904759	-.47619057	-.27962089	-.7085309	1.2511849	-.54869366	-1.3791468	-1.1777253	-.75534439	1.886256	1.021327	-2	-2.4184916	-1.1897812	-.083744049	-.88206387	-2.3780489	-1.1176472	-1.2609756	-2.0689654	-1.862745	10	14	12	16	17	23
2	4219	1	3	22	1	3	3	3	3	1	1	2	5	-.1327014	.79383898	2.0639811	-.57619047	-1.8151658	.26365805	1.1208532	1.6872039	.50710893	1.4190476	.52380943	-.27962089	.2914691	-.74881506	.45130634	-.37914681	.82227468	1.2446556	-.11374402	-.97867298	-1	-1.4184916	-.18978119	-.083744049	-.88206387	-.3780489	-.11764717	-1.2609756	.93103456	.13725495	14	18	19	10	14	34
2	5079	1	4	21	2	2	2	2	2	1	1	1	5	.8672986	.79383898	-.93601894	-1.5761905	1.1848342	-.73634195	.12085319	.68720388	1.5071089	1.4190476	1.5238094	.72037911	.2914691	.25118494	1.4513063	-.37914681	-1.1777253	1.2446556	.88625598	1.021327	0	.5815084	.81021881	.91625595	1.1179361	-.3780489	.88235283	.7390244	.93103456	.13725495	15	16	15	12	20	44
2	3078	1	3	18	1	2	2	2	2	1	1	1	2	1.8672986	.79383898	1.0639811	1.4238095	1.1848342	1.263658	.12085319	-.31279612	-.49289107	1.4190476	1.5238094	.72037911	-.7085309	-.74881506	.45130634	1.6208532	.82227468	.24465561	-.11374402	.021327019	1	-.4184916	-.18978119	-.083744049	.11793613	.6219511	.88235283	-1.2609756	.93103456	1.137255	20	18	14	11	18	41
2	4633	1	3	20	2	2	2	2	2	1	1	1	2	1.8672986	.79383898	2.0639811	.42380953	1.1848342	1.263658	1.1208532	-1.3127961	-1.4928911	1.4190476	1.5238094	-.27962089	1.2914691	2.2511849	1.4513063	1.6208532	.82227468	-.75534439	.88625598	1.021327	1	-2.4184916	.81021881	.91625595	.11793613	.6219511	.88235283	-.2609756	-.068965435	-.86274505	20	18	15	13	20	39
2	2221	1	3	19	1	2	2	2	2	1	1	1	2	-2.1327014	-1.206161	-1.9360189	-.57619047	-1.8151658	-1.736342	-.87914681	.68720388	-.49289107	-1.5809524	-1.4761906	-.27962089	.2914691	.25118494	-.54869366	-.37914681	-1.1777253	.24465561	-.11374402	-1.978673	0	.5815084	-.18978119	-.083744049	.11793613	.6219511	-2.1176472	.7390244	-1.0689654	-.86274505	8	12	13	10	9	36
2	2234	1	3	18	1	2	2	2	2	1	1	2	2	-1.1327014	.79383898	1.0639811	-1.5761905	-2.8151658	1.263658	-.87914681	.68720388	-1.4928911	-.58095241	.52380943	.72037911	.2914691	-1.7488151	.45130634	-.37914681	.82227468	1.2446556	-.11374402	1.021327	1	-2.4184916	.81021881	.91625595	-2.8820639	-2.3780489	.88235283	-2.2609756	-3.0689654	1.137255	14	17	17	6	13	30
2	3040	1	3	22	2	5	5	5	5	2	2	2	3	.8672986	-.20616102	.063981056	2.4238095	1.1848342	-2.736342	-.87914681	-1.3127961	-1.4928911	-.58095241	-2.4761906	-.27962089	1.2914691	1.2511849	-1.5486937	-2.3791468	-1.1777253	1.2446556	-.11374402	1.021327	1	-.4184916	.81021881	.91625595	.11793613	.6219511	.88235283	1.7390244	.93103456	1.137255	7	13	15	13	15	46
2	4073	1	3	20	1	2	2	4	2	1	1	1	2	.8672986	.79383898	-.93601894	1.4238095	1.1848342	.26365805	.12085319	-.31279612	.50710893	1.4190476	-1.4761906	-.27962089	-2.7085309	.25118494	1.4513063	1.6208532	-.17772532	.24465561	-.11374402	1.021327	1	-1.4184916	.81021881	.91625595	.11793613	-1.3780489	.88235283	-1.2609756	.93103456	1.137255	15	16	10	13	20	40
2	4431	1	3	20	2	2	2	2	2	1	1	1	2	-999	-999	-999	-999	-999	-999	-999	-999	-999	-999	-999	-999	-999	-999	-999	-999	-999	-999	-999	-999	0	-1.4184916	.81021881	-.083744049	.11793613	-1.3780489	-.11764717	-.2609756	.93103456	.13725495	-999	-999	-999	-999	-999	37
2	3612	1	3	18	2	2	2	2	2	1	1	1	2	.8672986	.79383898	-.93601894	-.57619047	1.1848342	.26365805	-2.8791468	-2.3127961	-1.4928911	1.4190476	.52380943	1.7203791	-1.7085309	2.2511849	1.4513063	-1.3791468	.82227468	-1.7553444	1.886256	1.021327	1	.5815084	.81021881	-.083744049	1.1179361	-.3780489	-1.1176472	-.2609756	-1.0689654	-.86274505	14	16	7	13	20	38
2	2101	1	3	18	2	2	2	2	2	1	1	1	2	-.1327014	-.20616102	-1.9360189	.42380953	1.1848342	1.263658	1.1208532	-1.3127961	-1.4928911	1.4190476	.52380943	-1.2796209	-.7085309	-1.7488151	1.4513063	1.6208532	.82227468	1.2446556	-1.113744	1.021327	0	-1.4184916	.81021881	-.083744049	.11793613	-.3780489	.88235283	-.2609756	-.068965435	.13725495	17	16	11	7	20	38
2	2345	1	3	18	1	5	2	2	2	2	1	1	2	-1.1327014	-1.206161	-1.9360189	1.4238095	-.81516576	-2.736342	-.87914681	-2.3127961	-.49289107	-.58095241	-1.4761906	-.27962089	.2914691	-1.7488151	-1.5486937	-1.3791468	-1.1777253	-.75534439	1.886256	-.97867298	0	-1.4184916	-.18978119	.91625595	-.88206387	-1.3780489	-999	-1.2609756	-.068965435	-.86274505	7	12	9	12	11	32.222221
2	4766	1	3	21	1	2	2	2	2	1	1	1	2	-1.1327014	-2.206161	1.0639811	-1.5761905	.18483424	-1.736342	-.87914681	-2.3127961	.50710893	-.58095241	-.47619057	-1.2796209	.2914691	.25118494	-.54869366	-1.3791468	-1.1777253	.24465561	-.11374402	1.021327	0	.5815084	-.18978119	-.083744049	.11793613	-.3780489	-.11764717	-1.2609756	-1.0689654	.13725495	9	10	13	10	15	36
2	3536	1	3	21	1	3	3	3	3	2	2	2	3	-.1327014	-1.206161	.063981056	1.4238095	-.81516576	.26365805	-.87914681	-1.3127961	.50710893	.41904759	-.47619057	.72037911	-.7085309	-.74881506	-.54869366	-1.3791468	-3.1777253	1.2446556	-1.113744	.021327019	-1	.5815084	-3.1897812	-2.083744	-.88206387	-.3780489	.88235283	1.7390244	.93103456	1.137255	12	11	13	11	14	36
2	2110	1	3	18	1	2	2	2	2	1	1	1	2	-999	-999	-999	-999	-999	-999	-999	-999	-999	-999	-999	-999	-999	-999	-999	-999	-999	-999	-999	-999	0	.5815084	-.18978119	.91625595	1.1179361	1.6219511	.88235283	-.2609756	.93103456	.13725495	-999	-999	-999	-999	-999	44
2	1780	1	2	18	1	3	3	3	3	2	2	2	2	-.1327014	-1.206161	.063981056	-.57619047	.18483424	-1.736342	-.87914681	-1.3127961	.50710893	-2.5809524	-.47619057	-1.2796209	.2914691	-.74881506	-1.5486937	-.37914681	-2.1777253	1.2446556	-.11374402	-.97867298	-1	-1.4184916	-.18978119	-.083744049	-1.8820639	-1.3780489	-1.1176472	-1.2609756	-2.0689654	.13725495	11	10	14	10	10	28
2	1779	1	2	18	2	2	2	2	2	1	1	1	1	-2.1327014	-2.206161	-.93601894	1.4238095	-.81516576	-1.736342	1.1208532	-2.3127961	1.5071089	-.58095241	-.47619057	.72037911	-.7085309	-.74881506	-1.5486937	.62085319	-.17772532	-.75534439	-.11374402	1.021327	0	-.4184916	-.18978119	-.083744049	-.88206387	.6219511	-1.1176472	-1.2609756	-1.0689654	-.86274505	10	15	9	13	13	33
2	2271	1	3	18	1	2	2	2	2	1	1	1	2	.8672986	-1.206161	.063981056	.42380953	-.81516576	-.73634195	.12085319	-.31279612	.50710893	-.58095241	-.47619057	-.27962089	-.7085309	.25118494	-.54869366	-.37914681	-1.1777253	-.75534439	-.11374402	-.97867298	-999	-999	-999	-999	-999	-999	-999	-999	-999	-999	13	13	12	12	12	-999
2	1879	1	2	18	1	2	2	2	2	1	1	1	2	-.1327014	.79383898	.063981056	.42380953	.18483424	-.73634195	1.1208532	-.31279612	.50710893	.41904759	.52380943	.72037911	-.7085309	-.74881506	.45130634	-1.3791468	.82227468	-.75534439	-.11374402	1.021327	1	.5815084	.81021881	-.083744049	1.1179361	.6219511	.88235283	-.2609756	.93103456	.13725495	12	19	12	11	17	44
2	3720	1	3	18	1	2	2	2	2	1	1	1	2	-2.1327014	-.20616102	.063981056	1.4238095	-.81516576	.26365805	.12085319	.68720388	1.5071089	.41904759	-1.4761906	-1.2796209	-1.7085309	-.74881506	.45130634	.62085319	.82227468	.24465561	.88625598	.021327019	-1	-1.4184916	-.18978119	-.083744049	.11793613	-1.3780489	-.11764717	-2.2609756	-1.0689654	-.86274505	11	15	13	14	15	30
2	4416	1	3	19	2	2	2	2	2	1	1	1	2	.8672986	.79383898	-.93601894	-.57619047	.18483424	.26365805	1.1208532	-.31279612	-1.4928911	1.4190476	-.47619057	-.27962089	.2914691	-.74881506	.45130634	-.37914681	.82227468	-1.7553444	-.11374402	.021327019	1	1.5815084	.81021881	-.083744049	1.1179361	1.6219511	.88235283	.7390244	.93103456	1.137255	14	18	11	8	17	48
2	1762	1	2	18	2	2	2	2	2	1	1	1	2	.8672986	.79383898	.063981056	.42380953	.18483424	1.263658	1.1208532	-1.3127961	.50710893	-.58095241	.52380943	.72037911	-.7085309	.25118494	-.54869366	-.37914681	-1.1777253	-.75534439	.88625598	1.021327	0	.5815084	-.18978119	-.083744049	.11793613	.6219511	-.11764717	-2.2609756	.93103456	.13725495	16	17	11	13	15	38
2	2116	1	3	18	2	2	2	2	2	1	1	1	2	-.1327014	-.20616102	1.0639811	.42380953	-.81516576	.26365805	-1.8791468	.68720388	.50710893	-.58095241	.52380943	-.27962089	.2914691	-.74881506	-.54869366	-.37914681	-.17772532	.24465561	-1.113744	-.97867298	-1	-.4184916	-1.1897812	-1.083744	.11793613	.6219511	-.11764717	-1.2609756	-.068965435	.13725495	14	13	16	10	12	34
2	5059	1	4	21	2	2	2	2	2	1	1	1	5	-1.1327014	.79383898	-.93601894	1.4238095	1.1848342	.26365805	-1.8791468	-1.3127961	1.5071089	1.4190476	-1.4761906	.72037911	1.2914691	1.2511849	.45130634	-1.3791468	-.17772532	.24465561	.88625598	.021327019	-1	-.4184916	-.18978119	-.083744049	.11793613	-1.3780489	-.11764717	-2.2609756	-.068965435	-.86274505	10	15	13	16	18	32
2	3793	1	3	18	1	4	4	4	4	1	2	1	-999	-999	-999	-999	-999	-999	-999	-999	-999	-999	-999	-999	-999	-999	-999	-999	-999	-999	-999	-999	-999	0	-1.4184916	-1.1897812	-.083744049	-.88206387	-1.3780489	-1.1176472	-.2609756	-2.0689654	-.86274505	-999	-999	-999	-999	-999	29
2	1751	1	2	18	2	2	2	2	2	1	1	1	2	-.1327014	-.20616102	.063981056	-.57619047	.18483424	.26365805	1.1208532	-.31279612	-.49289107	-.58095241	-1.4761906	-.27962089	-.7085309	-.74881506	-.54869366	-.37914681	.82227468	-.75534439	-1.113744	.021327019	0	-1.4184916	-.18978119	-.083744049	.11793613	-.3780489	-.11764717	-.2609756	.93103456	.13725495	12	17	12	8	14	37
2	5061	1	4	22	1	2	2	2	2	1	1	1	1	-999	-999	-999	-999	-999	-999	-999	-999	-999	-999	-999	-999	-999	-999	-999	-999	-999	-999	-999	-999	-999	-999	-999	-999	-999	-999	-999	-999	-999	-999	-999	-999	-999	-999	-999	-999
2	2239	1	3	18	1	2	-999	0	-999	-999	-999	-999	-999	-.1327014	.79383898	1.0639811	2.4238095	1.1848342	.26365805	-1.8791468	1.6872039	2.5071089	1.4190476	-.47619057	-.27962089	.2914691	2.2511849	1.4513063	-.37914681	-1.1777253	-1.7553444	1.886256	1.021327	0	-1.4184916	.81021881	.91625595	1.1179361	-1.3780489	.88235283	.7390244	-.068965435	.13725495	13	13	15	20	20	40
2	2980	1	3	19	2	2	2	2	2	1	1	1	2	.8672986	-.20616102	.063981056	.42380953	.18483424	1.263658	.12085319	.68720388	-.49289107	-.58095241	.52380943	-.27962089	.2914691	-.74881506	.45130634	.62085319	-.17772532	.24465561	-1.113744	.021327019	-999	-999	-999	-999	-999	-999	-999	-999	-999	-999	17	15	15	9	15	-999
2	2245	1	3	18	2	2	2	2	2	1	1	1	2	.8672986	.79383898	-.93601894	-1.5761905	1.1848342	1.263658	1.1208532	.68720388	-.49289107	1.4190476	1.5238094	1.7203791	.2914691	-1.7488151	1.4513063	1.6208532	.82227468	1.2446556	-1.113744	1.021327	1	1.5815084	.81021881	.91625595	1.1179361	1.6219511	.88235283	.7390244	.93103456	1.137255	19	20	15	6	20	49
2	2488	1	3	18	2	2	2	2	2	1	2	1	2	-1.1327014	-.20616102	2.0639811	1.4238095	-.81516576	-1.736342	.12085319	1.6872039	.50710893	.41904759	.52380943	-.27962089	1.2914691	.25118494	.45130634	-.37914681	-.17772532	1.2446556	1.886256	.021327019	0	1.5815084	-.18978119	-.083744049	.11793613	.6219511	-.11764717	.7390244	-.068965435	.13725495	11	15	20	15	15	41
2	2012	1	2	20	1	2	2	2	2	1	1	1	2	.8672986	-.20616102	1.0639811	1.4238095	1.1848342	.26365805	-1.8791468	-2.3127961	-1.4928911	-1.5809524	1.5238094	.72037911	.2914691	.25118494	.45130634	-.37914681	.82227468	-1.7553444	-1.113744	1.021327	0	-.4184916	-.18978119	.91625595	-.88206387	-.3780489	-1.1176472	.7390244	-.068965435	-1.862745	16	15	11	10	16	35
2	1770	1	2	18	2	2	2	2	2	1	1	1	2	-1.1327014	.79383898	-.93601894	1.4238095	-.81516576	.26365805	.12085319	-1.3127961	.50710893	.41904759	-.47619057	-1.2796209	.2914691	2.2511849	-1.5486937	.62085319	-.17772532	-.75534439	-.11374402	-.97867298	-1	.5815084	-.18978119	-.083744049	.11793613	.6219511	-.11764717	1.7390244	.93103456	.13725495	13	15	11	15	12	41
2	4387	1	3	20	2	2	2	2	2	1	1	1	5	-.1327014	.79383898	-.93601894	-1.5761905	-.81516576	-1.736342	1.1208532	-1.3127961	-1.4928911	-.58095241	-1.4761906	.72037911	.2914691	-.74881506	-1.5486937	-.37914681	.82227468	-1.7553444	-.11374402	-.97867298	0	1.5815084	-.18978119	-.083744049	1.1179361	.6219511	.88235283	.7390244	.93103456	1.137255	10	19	10	7	11	45
2	5004	1	4	21	1	4	2	2	4	1	1	1	5	1.8672986	.79383898	1.0639811	-1.5761905	1.1848342	1.263658	1.1208532	-1.3127961	-1.4928911	1.4190476	1.5238094	.72037911	-.7085309	-1.7488151	1.4513063	1.6208532	.82227468	1.2446556	-2.113744	1.021327	1	1.5815084	.81021881	.91625595	1.1179361	.6219511	.88235283	1.7390244	.93103456	1.137255	20	19	14	4	20	49
2	2005	1	2	20	1	1	1	1	1	2	2	2	2	.8672986	-.20616102	1.0639811	-1.5761905	-.81516576	1.263658	.12085319	1.6872039	-.49289107	.41904759	.52380943	-.27962089	.2914691	-1.7488151	.45130634	-.37914681	.82227468	1.2446556	1.886256	1.021327	0	.5815084	-.18978119	-.083744049	.11793613	.6219511	.88235283	.7390244	-.068965435	.13725495	16	16	18	9	16	41
2	3150	1	3	21	2	2	2	2	2	1	1	1	3	-1.1327014	.79383898	1.0639811	.42380953	.18483424	-.73634195	1.1208532	1.6872039	-.49289107	-1.5809524	.52380943	-.27962089	.2914691	.25118494	-.54869366	.62085319	.82227468	.24465561	-.11374402	.021327019	0	.5815084	-.18978119	-.083744049	.11793613	-.3780489	-.11764717	-.2609756	-1.0689654	-.86274505	13	18	17	11	13	36
2	2093	1	3	18	2	2	2	2	2	1	1	1	2	1.8672986	-.20616102	.063981056	1.4238095	.18483424	1.263658	.12085319	.68720388	-.49289107	-.58095241	.52380943	-1.2796209	-.7085309	-.74881506	-1.5486937	.62085319	-.17772532	-1.7553444	-1.113744	-1.978673	0	.5815084	-.18978119	-.083744049	.11793613	.6219511	-.11764717	-1.2609756	-.068965435	.13725495	18	14	12	10	11	38
2	1846	1	2	18	2	2	2	2	2	1	1	1	2	-.1327014	-.20616102	-1.9360189	2.4238095	.18483424	-.73634195	.12085319	-2.3127961	.50710893	-.58095241	-1.4761906	-.27962089	-2.7085309	-.74881506	-.54869366	1.6208532	.82227468	-2.7553444	-2.113744	1.021327	-1	-1.4184916	-.18978119	-.083744049	.11793613	-1.3780489	-1.1176472	-1.2609756	-1.0689654	.13725495	13	16	4	11	15	31
2	2090	1	3	19	1	2	2	2	2	1	1	1	2	-.1327014	-.20616102	1.0639811	-.57619047	.18483424	-.73634195	.12085319	.68720388	-.49289107	-.58095241	.52380943	-1.2796209	-.7085309	-.74881506	.45130634	-.37914681	-.17772532	.24465561	1.886256	1.021327	1	1.5815084	.81021881	-.083744049	1.1179361	1.6219511	-.11764717	.7390244	.93103456	1.137255	13	14	15	11	16	47
2	3034	1	3	18	1	2	2	2	2	1	1	1	2	-1.1327014	-1.206161	.063981056	.42380953	.18483424	-.73634195	.12085319	-.31279612	-1.4928911	-1.5809524	-.47619057	-1.2796209	.2914691	-.74881506	-.54869366	.62085319	-.17772532	.24465561	-.11374402	.021327019	0	.5815084	-.18978119	-.083744049	.11793613	1.6219511	.88235283	-.2609756	.93103456	.13725495	12	13	14	9	13	42
2	2907	1	3	19	1	2	2	2	2	1	1	1	2	-999	-999	-999	-999	-999	-999	-999	-999	-999	-999	-999	-999	-999	-999	-999	-999	-999	-999	-999	-999	-1	-.4184916	-1.1897812	-1.083744	-.88206387	-.3780489	-1.1176472	-.2609756	-1.0689654	-.86274505	-999	-999	-999	-999	-999	30
2	5080	1	4	20	2	2	2	2	2	1	1	1	2	-2.1327014	-.20616102	.063981056	-.57619047	.18483424	-2.736342	-1.8791468	-1.3127961	.50710893	.41904759	-1.4761906	.72037911	.2914691	.25118494	.45130634	-1.3791468	-2.1777253	.24465561	-.11374402	.021327019	-1	-.4184916	-1.1897812	-1.083744	-.88206387	-.3780489	-2.1176472	-.2609756	-.068965435	-.86274505	6	12	13	11	16	30
2	3610	1	3	19	2	2	2	2	2	1	1	1	2	-2.1327014	-.20616102	.063981056	-1.5761905	-.81516576	.26365805	.12085319	1.6872039	-.49289107	.41904759	-.47619057	-.27962089	1.2914691	.25118494	-.54869366	.62085319	.82227468	1.2446556	-.11374402	1.021327	1	1.5815084	.81021881	.91625595	1.1179361	1.6219511	.88235283	.7390244	.93103456	.13725495	12	16	18	9	15	48
2	1776	1	2	18	2	2	2	2	2	1	1	1	2	-999	-999	-999	-999	-999	-999	-999	-999	-999	-999	-999	-999	-999	-999	-999	-999	-999	-999	-999	-999	1	1.5815084	-.18978119	.91625595	.11793613	-1.3780489	-1.1176472	-.2609756	-.068965435	.13725495	-999	-999	-999	-999	-999	39
2	2350	1	3	18	1	2	2	2	2	1	1	1	2	-.1327014	-.20616102	-1.9360189	-.57619047	1.1848342	.26365805	-1.8791468	-2.3127961	-1.4928911	-2.5809524	1.5238094	-2.2796209	-.7085309	.25118494	-.54869366	-.37914681	-1.1777253	-1.7553444	-1.113744	1.021327	0	-1.4184916	-.18978119	-1.083744	-.88206387	-.3780489	-1.1176472	-1.2609756	-2.0689654	.13725495	15	10	7	8	14	30
2	4128	1	3	19	2	3	3	3	3	1	2	2	2	-999	-999	-999	-999	-999	-999	-999	-999	-999	-999	-999	-999	-999	-999	-999	-999	-999	-999	-999	-999	-999	-999	-999	-999	-999	-999	-999	-999	-999	-999	-999	-999	-999	-999	-999	-999
2	3950	1	3	18	2	2	2	2	2	1	1	1	2	.8672986	.79383898	1.0639811	.42380953	1.1848342	1.263658	1.1208532	-1.3127961	-.49289107	-.58095241	.52380943	.72037911	-.7085309	1.2511849	.45130634	.62085319	.82227468	-.75534439	.88625598	1.021327	1	-1.4184916	.81021881	.91625595	1.1179361	-.3780489	.88235283	-.2609756	.93103456	.13725495	17	19	12	13	17	42
2	2291	1	3	19	2	2	2	2	2	1	1	1	2	.8672986	.79383898	.063981056	-1.5761905	.18483424	.26365805	.12085319	.68720388	-.49289107	.41904759	1.5238094	.72037911	.2914691	-.74881506	.45130634	.62085319	-.17772532	1.2446556	-.11374402	1.021327	1	1.5815084	.81021881	-.083744049	1.1179361	1.6219511	-.11764717	1.7390244	.93103456	.13725495	17	17	16	8	17	47
2	1977	1	2	18	2	2	2	2	2	1	1	1	2	-2.1327014	.79383898	1.0639811	1.4238095	1.1848342	-.73634195	1.1208532	1.6872039	.50710893	-.58095241	-2.4761906	-1.2796209	1.2914691	2.2511849	-.54869366	-.37914681	.82227468	-.75534439	1.886256	1.021327	-2	-2.4184916	-2.1897812	-3.083744	-1.8820639	-2.3780489	-2.1176472	-2.2609756	-3.0689654	-1.862745	8	17	17	17	16	15
2	1856	1	2	18	2	2	2	2	2	1	1	1	2	-1.1327014	.79383898	-1.9360189	1.4238095	-.81516576	-.73634195	.12085319	-1.3127961	.50710893	-1.5809524	-.47619057	-.27962089	-.7085309	2.2511849	-1.5486937	-1.3791468	.82227468	-.75534439	.88625598	-.97867298	0	.5815084	.81021881	.91625595	.11793613	-1.3780489	.88235283	-2.2609756	.93103456	.13725495	10	17	9	16	10	39
2	3082	1	3	18	2	2	2	2	2	1	1	1	2	-999	-999	-999	-999	-999	-999	-999	-999	-999	-999	-999	-999	-999	-999	-999	-999	-999	-999	-999	-999	1	-.4184916	.81021881	.91625595	1.1179361	-1.3780489	.88235283	-2.2609756	.93103456	1.137255	-999	-999	-999	-999	-999	41
2	1980	1	2	19	1	2	2	2	2	-999	1	1	2	-1.1327014	-.20616102	.063981056	1.4238095	-.81516576	-.73634195	.12085319	-1.3127961	.50710893	.41904759	-.47619057	.72037911	-.7085309	-.74881506	-.54869366	-1.3791468	-2.1777253	-2.7553444	.88625598	-.97867298	-2	-1.4184916	-2.1897812	-1.083744	-2.8820639	-1.3780489	-2.1176472	-1.2609756	-2.0689654	-.86274505	10	14	9	13	13	21
2	4316	1	3	19	1	2	2	2	2	1	1	1	3	.8672986	-.20616102	-.93601894	1.4238095	1.1848342	-1.736342	.12085319	-1.3127961	-.49289107	-.58095241	.52380943	-1.2796209	-1.7085309	-1.7488151	-1.5486937	.62085319	-.17772532	.24465561	-.11374402	.021327019	0	.5815084	-1.1897812	-1.083744	-.88206387	-.3780489	-1.1176472	-.2609756	-1.0689654	.13725495	14	14	10	10	14	33
2	2146	1	3	20	1	3	2	2	2	2	2	1	5	.8672986	-.20616102	-.93601894	.42380953	.18483424	-.73634195	.12085319	-.31279612	-.49289107	-.58095241	.52380943	-.27962089	.2914691	.25118494	-.54869366	.62085319	.82227468	-.75534439	-.11374402	.021327019	-2	-.4184916	-.18978119	-1.083744	-1.8820639	-.3780489	-.11764717	.7390244	-1.0689654	-.86274505	15	16	12	11	14	31
2	4397	1	3	20	2	2	2	2	2	1	1	1	5	.8672986	.79383898	1.0639811	1.4238095	.18483424	.26365805	1.1208532	1.6872039	1.5071089	.41904759	.52380943	-.27962089	.2914691	-.74881506	.45130634	.62085319	-1.1777253	.24465561	.88625598	.021327019	-1	.5815084	.81021881	-.083744049	1.1179361	.6219511	-.11764717	.7390244	.93103456	.13725495	16	16	17	14	16	42
2	5010	1	4	20	2	4	4	4	4	1	2	2	3	-2.1327014	.79383898	1.0639811	1.4238095	.18483424	.26365805	1.1208532	.68720388	-.49289107	.41904759	-1.4761906	.72037911	1.2914691	-.74881506	.45130634	-1.3791468	-.17772532	1.2446556	.88625598	-.97867298	1	1.5815084	.81021881	-.083744049	1.1179361	1.6219511	.88235283	1.7390244	.93103456	1.137255	9	18	18	12	15	49
2	2774	1	3	18	1	2	2	2	2	1	1	1	2	-.1327014	.79383898	-.93601894	-1.5761905	1.1848342	.26365805	1.1208532	1.6872039	.50710893	.41904759	.52380943	.72037911	.2914691	-.74881506	1.4513063	.62085319	.82227468	1.2446556	-.11374402	1.021327	1	.5815084	.81021881	.91625595	.11793613	.6219511	-.11764717	.7390244	.93103456	1.137255	15	19	16	9	19	45
2	4739	1	3	19	1	2	2	2	2	1	1	1	2	-.1327014	-3.206161	-1.9360189	-.57619047	.18483424	1.263658	-1.8791468	-2.3127961	2.5071089	-1.5809524	-.47619057	-2.2796209	1.2914691	-.74881506	-.54869366	.62085319	-1.1777253	-.75534439	.88625598	.021327019	0	-.4184916	-.18978119	-1.083744	.11793613	.6219511	-1.1176472	.7390244	-.068965435	.13725495	15	7	10	13	13	37
2	2953	1	3	18	1	2	2	2	2	1	1	1	2	.8672986	.79383898	1.0639811	-1.5761905	1.1848342	1.263658	1.1208532	1.6872039	-1.4928911	.41904759	1.5238094	1.7203791	1.2914691	-1.7488151	1.4513063	1.6208532	.82227468	1.2446556	.88625598	1.021327	1	-.4184916	.81021881	.91625595	.11793613	-1.3780489	.88235283	-.2609756	.93103456	1.137255	19	20	19	7	19	42
2	1920	1	2	19	2	2	2	2	2	1	1	1	2	.8672986	-.20616102	-.93601894	-1.5761905	-.81516576	.26365805	-.87914681	.68720388	-.49289107	-.58095241	1.5238094	-2.2796209	-.7085309	-.74881506	-.54869366	.62085319	-.17772532	.24465561	-1.113744	.021327019	0	.5815084	-.18978119	-.083744049	1.1179361	1.6219511	-.11764717	-.2609756	.93103456	.13725495	17	12	13	7	13	42
2	3971	1	3	18	1	2	2	2	2	1	1	1	2	.8672986	-.20616102	-1.9360189	-1.5761905	1.1848342	1.263658	1.1208532	-2.3127961	-.49289107	-.58095241	.52380943	-.27962089	-.7085309	-.74881506	.45130634	.62085319	.82227468	.24465561	-1.113744	1.021327	-1	-.4184916	-1.1897812	-1.083744	-.88206387	-.3780489	-1.1176472	-.2609756	-1.0689654	-.86274505	17	17	9	7	17	30
2	4254	1	3	18	1	3	3	3	3	1	2	2	2	-1.1327014	.79383898	-1.9360189	1.4238095	1.1848342	-2.736342	1.1208532	-.31279612	-.49289107	-.58095241	-1.4761906	.72037911	-.7085309	.25118494	-1.5486937	-1.3791468	.82227468	-1.7553444	.88625598	1.021327	0	1.5815084	-.18978119	-.083744049	1.1179361	1.6219511	-3.1176472	1.7390244	-1.0689654	.13725495	7	19	9	13	15	40
2	3914	1	3	21	1	2	2	2	2	1	1	1	5	-1.1327014	.79383898	.063981056	.42380953	.18483424	-1.736342	-.87914681	.68720388	-1.4928911	.41904759	-1.4761906	-.27962089	-.7085309	-.74881506	.45130634	-2.3791468	-.17772532	-.75534439	1.886256	.021327019	-2	-2.4184916	-2.1897812	-2.083744	-2.8820639	-2.3780489	-2.1176472	-.2609756	-2.0689654	-2.862745	7	15	13	11	16	17
2	2238	1	3	19	2	2	2	2	2	1	1	1	2	-.1327014	-.20616102	1.0639811	.42380953	-1.8151658	.26365805	.12085319	.68720388	2.5071089	.41904759	.52380943	-1.2796209	.2914691	.25118494	-.54869366	-.37914681	-.17772532	.24465561	-.11374402	.021327019	-999	-999	-999	-999	-999	-999	-999	-999	-999	-999	14	14	16	14	13	-999
2	3174	1	3	18	2	2	2	2	2	1	1	1	2	.8672986	.79383898	-1.9360189	.42380953	.18483424	.26365805	1.1208532	1.6872039	.50710893	.41904759	.52380943	-.27962089	-1.7085309	2.2511849	.45130634	.62085319	.82227468	-2.7553444	.88625598	1.021327	-2	-.4184916	-1.1897812	-.083744049	-.88206387	-.3780489	-.11764717	-2.2609756	-1.0689654	-1.862745	16	18	9	15	17	28
2	2172	1	3	19	2	2	2	2	2	1	1	1	3	-.1327014	.79383898	-1.9360189	-.57619047	.18483424	1.263658	.12085319	-2.3127961	-1.4928911	-1.5809524	-1.4761906	.72037911	-2.7085309	-1.7488151	.45130634	-.37914681	.82227468	-2.7553444	-.11374402	1.021327	-1	-2.4184916	.81021881	-1.083744	-1.8820639	-2.3780489	.88235283	-1.2609756	-.068965435	-.86274505	13	18	4	7	15	29
2	3915	1	3	18	2	2	2	2	2	1	2	1	2	-2.1327014	-.20616102	1.0639811	1.4238095	1.1848342	.26365805	.12085319	-.31279612	.50710893	-.58095241	-1.4761906	-.27962089	.2914691	2.2511849	-.54869366	-2.3791468	-.17772532	-.75534439	-.11374402	-.97867298	0	.5815084	-.18978119	-.083744049	.11793613	-.3780489	-.11764717	-.2609756	-.068965435	.13725495	8	15	14	15	14	38
2	2036	1	2	22	2	4	4	4	4	2	2	2	1	.8672986	-.20616102	2.0639811	1.4238095	1.1848342	-.73634195	1.1208532	1.6872039	2.5071089	.41904759	1.5238094	1.7203791	-2.7085309	-1.7488151	.45130634	.62085319	.82227468	1.2446556	.88625598	1.021327	0	-2.4184916	.81021881	.91625595	1.1179361	.6219511	.88235283	1.7390244	-1.0689654	1.137255	16	19	16	14	18	42
2	3141	1	3	19	2	1	1	1	1	1	2	2	2	-.1327014	-.20616102	-.93601894	2.4238095	1.1848342	.26365805	.12085319	.68720388	.50710893	1.4190476	-1.4761906	.72037911	.2914691	2.2511849	1.4513063	.62085319	-.17772532	-1.7553444	1.886256	1.021327	-999	-999	-999	-999	-999	-999	-999	-999	-999	-999	13	16	12	18	20	-999
2	2906	1	3	22	2	2	2	2	2	1	1	1	3	.8672986	.79383898	2.0639811	.42380953	.18483424	.26365805	1.1208532	1.6872039	-.49289107	1.4190476	1.5238094	-.27962089	1.2914691	1.2511849	.45130634	1.6208532	.82227468	1.2446556	.88625598	.021327019	0	-.4184916	-.18978119	-1.083744	-.88206387	-.3780489	-1.1176472	-.2609756	-3.0689654	.13725495	18	18	20	13	17	31
2	2176	1	3	19	2	2	2	2	2	2	2	2	2	-1.1327014	-.20616102	-1.9360189	-.57619047	-.81516576	-1.736342	1.1208532	-1.3127961	-.49289107	.41904759	-2.4761906	-2.2796209	-2.7085309	1.2511849	-.54869366	-1.3791468	-.17772532	-1.7553444	1.886256	-.97867298	-3	-2.4184916	-2.1897812	-1.083744	-1.8820639	-2.3780489	-2.1176472	-1.2609756	-3.0689654	-1.862745	7	14	6	13	13	17
2	2694	1	3	18	2	2	2	2	2	1	1	1	2	-1.1327014	.79383898	.063981056	.42380953	-.81516576	1.263658	1.1208532	1.6872039	2.5071089	1.4190476	-1.4761906	-2.2796209	-2.7085309	.25118494	.45130634	1.6208532	.82227468	1.2446556	1.886256	1.021327	0	-1.4184916	-.18978119	-.083744049	-1.8820639	-1.3780489	-.11764717	-1.2609756	-2.0689654	.13725495	14	16	14	16	17	30
2	4430	1	3	18	1	2	2	2	6	1	1	2	1	-2.1327014	-2.206161	.063981056	1.4238095	.18483424	.26365805	-.87914681	.68720388	-1.4928911	.41904759	-.47619057	-2.2796209	-.7085309	-.74881506	-.54869366	1.6208532	-2.1777253	.24465561	-.11374402	1.021327	1	-2.4184916	-.18978119	-.083744049	-1.8820639	-.3780489	-1.1176472	-.2609756	-2.0689654	1.137255	13	8	14	10	16	32
2	4290	1	3	18	2	2	2	2	2	1	1	1	2	.8672986	.79383898	2.0639811	.42380953	1.1848342	.26365805	1.1208532	1.6872039	-1.4928911	1.4190476	.52380943	-.27962089	1.2914691	-.74881506	1.4513063	1.6208532	.82227468	1.2446556	-.11374402	1.021327	1	-.4184916	-1.1897812	.91625595	-1.8820639	-.3780489	-1.1176472	-.2609756	-1.0689654	1.137255	17	18	20	9	20	35
2	2003	1	2	18	1	2	2	2	2	1	1	1	2	-999	-999	-999	-999	-999	-999	-999	-999	-999	-999	-999	-999	-999	-999	-999	-999	-999	-999	-999	-999	-999	-999	-999	-999	-999	-999	-999	-999	-999	-999	-999	-999	-999	-999	-999	-999
2	4131	1	3	18	1	1	1	1	1	1	2	2	1	.8672986	-1.206161	.063981056	-1.5761905	1.1848342	.26365805	-.87914681	-.31279612	.50710893	-.58095241	-.47619057	-.27962089	-.7085309	-.74881506	-.54869366	-.37914681	-1.1777253	-.75534439	-.11374402	-.97867298	0	-1.4184916	-1.1897812	-.083744049	-1.8820639	-.3780489	-1.1176472	.7390244	-.068965435	-.86274505	14	12	12	9	14	32
2	2987	1	3	18	1	2	2	2	2	1	1	1	2	.8672986	-.20616102	-.93601894	-.57619047	-.81516576	-.73634195	.12085319	-1.3127961	-.49289107	-.58095241	-.47619057	-.27962089	-.7085309	-.74881506	-.54869366	-.37914681	-.17772532	-1.7553444	-.11374402	-.97867298	0	.5815084	-.18978119	-.083744049	.11793613	.6219511	-.11764717	-.2609756	-.068965435	-.86274505	13	15	9	9	12	38
2	1801	1	2	19	2	2	2	2	2	1	1	1	2	-1.1327014	.79383898	1.0639811	-1.5761905	.18483424	-1.736342	.12085319	1.6872039	-.49289107	-.58095241	-.47619057	.72037911	.2914691	.25118494	-.54869366	-.37914681	.82227468	1.2446556	.88625598	-1.978673	0	1.5815084	-.18978119	-.083744049	.11793613	1.6219511	-1.1176472	.7390244	.93103456	.13725495	10	18	18	10	12	42
2	4064	1	3	18	2	3	3	3	3	2	2	2	2	-999	-999	-999	-999	-999	-999	-999	-999	-999	-999	-999	-999	-999	-999	-999	-999	-999	-999	-999	-999	-999	-999	-999	-999	-999	-999	-999	-999	-999	-999	-999	-999	-999	-999	-999	-999
2	1767	1	2	18	2	2	2	2	2	1	1	1	2	-1.1327014	.79383898	1.0639811	1.4238095	1.1848342	.26365805	1.1208532	.68720388	-.49289107	.41904759	-1.4761906	.72037911	.2914691	1.2511849	.45130634	.62085319	.82227468	1.2446556	.88625598	1.021327	-1	-.4184916	-.18978119	-.083744049	.11793613	-.3780489	-.11764717	-1.2609756	-.068965435	.13725495	12	19	17	14	18	35
2	1850	1	2	19	1	1	1	1	1	1	1	2	1	-.1327014	-.20616102	2.0639811	-1.5761905	-.81516576	.26365805	.12085319	1.6872039	-1.4928911	-.58095241	-2.4761906	-.27962089	-.7085309	-1.7488151	-.54869366	-1.3791468	-1.1777253	1.2446556	1.886256	.021327019	1	1.5815084	.81021881	-.083744049	1.1179361	1.6219511	-999	1.7390244	.93103456	1.137255	10	14	18	8	13	48.888889
2	2217	1	3	18	1	2	2	2	2	1	1	1	2	.8672986	-1.206161	-.93601894	-1.5761905	.18483424	.26365805	.12085319	-1.3127961	-1.4928911	-.58095241	.52380943	-.27962089	-.7085309	-.74881506	.45130634	-.37914681	.82227468	-.75534439	.88625598	.021327019	0	.5815084	-.18978119	-.083744049	.11793613	.6219511	-.11764717	.7390244	.93103456	.13725495	15	15	10	8	15	41
2	3826	1	3	18	1	2	2	2	2	1	1	1	2	-999	-999	-999	-999	-999	-999	-999	-999	-999	-999	-999	-999	-999	-999	-999	-999	-999	-999	-999	-999	-999	-999	-999	-999	-999	-999	-999	-999	-999	-999	-999	-999	-999	-999	-999	-999
2	3209	1	3	21	2	2	2	2	2	1	1	1	5	.8672986	-.20616102	.063981056	-.57619047	-.81516576	.26365805	.12085319	-.31279612	.50710893	.41904759	.52380943	.72037911	.2914691	.25118494	.45130634	.62085319	-.17772532	-.75534439	-.11374402	-.97867298	1	1.5815084	-.18978119	-1.083744	1.1179361	1.6219511	-.11764717	-.2609756	-.068965435	.13725495	16	16	13	11	14	42
2	5081	1	4	22	1	2	2	2	2	1	1	1	5	-1.1327014	-.20616102	.063981056	1.4238095	1.1848342	.26365805	-2.8791468	-1.3127961	.50710893	-1.5809524	-.47619057	.72037911	.2914691	.25118494	-.54869366	-.37914681	.82227468	-.75534439	-.11374402	1.021327	0	.5815084	.81021881	-.083744049	.11793613	.6219511	.88235283	-1.2609756	-.068965435	.13725495	12	14	12	13	15	40
2	3065	1	3	19	2	2	2	2	2	1	1	1	2	-.1327014	.79383898	1.0639811	-1.5761905	-.81516576	-1.736342	.12085319	-1.3127961	-.49289107	-.58095241	-.47619057	.72037911	1.2914691	-.74881506	-.54869366	-.37914681	-.17772532	1.2446556	-1.113744	-.97867298	0	-.4184916	-.18978119	-.083744049	.11793613	.6219511	.88235283	-.2609756	-.068965435	.13725495	11	17	16	7	12	39
2	5077	1	4	22	2	2	2	2	2	1	1	2	1	-999	-999	-999	-999	-999	-999	-999	-999	-999	-999	-999	-999	-999	-999	-999	-999	-999	-999	-999	-999	-999	-999	-999	-999	-999	-999	-999	-999	-999	-999	-999	-999	-999	-999	-999	-999
2	4374	1	3	18	1	2	2	2	2	1	1	2	2	.8672986	-.20616102	1.0639811	.42380953	-.81516576	1.263658	1.1208532	1.6872039	-.49289107	-.58095241	.52380943	-.27962089	-.7085309	.25118494	-.54869366	1.6208532	.82227468	.24465561	-.11374402	.021327019	1	-1.4184916	.81021881	.91625595	.11793613	1.6219511	.88235283	1.7390244	.93103456	.13725495	18	17	16	11	13	45
2	4924	1	4	23	1	2	2	2	2	1	1	1	5	-999	-999	-999	-999	-999	-999	-999	-999	-999	-999	-999	-999	-999	-999	-999	-999	-999	-999	-999	-999	-999	-999	-999	-999	-999	-999	-999	-999	-999	-999	-999	-999	-999	-999	-999	-999
2	3341	1	3	20	1	2	2	2	2	1	2	2	2	-.1327014	-2.206161	-.93601894	.42380953	.18483424	-.73634195	-2.8791468	-.31279612	.50710893	-.58095241	-.47619057	-.27962089	-.7085309	1.2511849	1.4513063	.62085319	-1.1777253	-.75534439	-.11374402	1.021327	-1	-.4184916	-1.1897812	-1.083744	-.88206387	-.3780489	-1.1176472	-.2609756	-1.0689654	-.86274505	13	9	11	13	17	30
2	4062	1	3	19	2	2	2	2	2	1	1	1	5	-1.1327014	.79383898	1.0639811	-.57619047	1.1848342	1.263658	-2.8791468	-1.3127961	-.49289107	.41904759	.52380943	1.7203791	-.7085309	.25118494	-.54869366	1.6208532	.82227468	.24465561	1.886256	1.021327	1	1.5815084	.81021881	.91625595	1.1179361	.6219511	.88235283	.7390244	.93103456	1.137255	16	16	13	12	17	48
2	1989	1	2	18	2	2	2	2	2	1	1	1	1	-.1327014	-.20616102	2.0639811	-1.5761905	.18483424	-.73634195	.12085319	-1.3127961	1.5071089	-.58095241	-.47619057	-.27962089	1.2914691	-.74881506	-.54869366	.62085319	.82227468	1.2446556	-1.113744	.021327019	1	1.5815084	.81021881	.91625595	.11793613	.6219511	.88235283	.7390244	.93103456	.13725495	13	16	17	9	14	46
2	3004	1	3	18	2	2	2	2	2	1	1	1	2	-1.1327014	-.20616102	.063981056	-.57619047	.18483424	1.263658	1.1208532	.68720388	1.5071089	.41904759	-1.4761906	.72037911	1.2914691	.25118494	.45130634	-1.3791468	.82227468	1.2446556	.88625598	-.97867298	-999	-999	-999	-999	-999	-999	-999	-999	-999	-999	11	18	17	13	15	-999
2	2429	1	3	18	2	2	2	2	2	1	1	1	2	-.1327014	.79383898	-1.9360189	.42380953	.18483424	-1.736342	1.1208532	-.31279612	1.5071089	1.4190476	-2.4761906	.72037911	.2914691	.25118494	.45130634	-2.3791468	-.17772532	-.75534439	.88625598	.021327019	-2	-1.4184916	-.18978119	-.083744049	-1.8820639	-1.3780489	-2.1176472	-1.2609756	-2.0689654	-1.862745	7	18	11	14	17	24
2	4317	1	3	18	1	2	2	2	2	1	1	1	2	-1.1327014	-.20616102	-1.9360189	-.57619047	.18483424	-1.736342	.12085319	-.31279612	-1.4928911	-.58095241	-1.4761906	-.27962089	-.7085309	-.74881506	-.54869366	-1.3791468	-1.1777253	-.75534439	.88625598	.021327019	-999	-999	-999	-999	-999	-999	-999	-999	-999	-999	8	14	10	9	14	-999
2	2242	1	3	21	1	2	2	2	2	2	2	2	5	.8672986	.79383898	.063981056	-.57619047	1.1848342	.26365805	-1.8791468	-2.3127961	-.49289107	.41904759	-.47619057	.72037911	1.2914691	1.2511849	.45130634	-2.3791468	-2.1777253	-.75534439	.88625598	1.021327	1	1.5815084	.81021881	.91625595	1.1179361	1.6219511	.88235283	1.7390244	.93103456	1.137255	12	13	12	12	18	50
2	3676	1	3	18	1	2	2	2	2	1	1	1	2	.8672986	.79383898	1.0639811	-1.5761905	.18483424	1.263658	.12085319	1.6872039	-1.4928911	.41904759	.52380943	-1.2796209	-.7085309	-1.7488151	.45130634	.62085319	.82227468	1.2446556	-1.113744	1.021327	0	1.5815084	-.18978119	.91625595	1.1179361	1.6219511	.88235283	.7390244	.93103456	.13725495	17	16	17	5	17	46
2	4084	1	3	18	1	2	2	2	2	1	1	1	2	-.1327014	-.20616102	.063981056	.42380953	-.81516576	-.73634195	-.87914681	-.31279612	.50710893	-.58095241	-.47619057	-.27962089	-.7085309	.25118494	-.54869366	-.37914681	-1.1777253	-.75534439	-.11374402	-.97867298	1	1.5815084	.81021881	.91625595	1.1179361	-.3780489	-1.1176472	-.2609756	-1.0689654	1.137255	12	13	12	12	12	42
2	3235	1	3	18	1	2	2	2	2	1	1	1	2	.8672986	.79383898	.063981056	-.57619047	.18483424	1.263658	.12085319	1.6872039	-.49289107	1.4190476	1.5238094	.72037911	.2914691	-.74881506	1.4513063	1.6208532	.82227468	1.2446556	-1.113744	1.021327	0	.5815084	-.18978119	-.083744049	.11793613	.6219511	-.11764717	.7390244	-.068965435	.13725495	19	18	17	8	19	40
2	2856	1	3	19	2	2	2	2	2	1	1	1	2	.8672986	-.20616102	-.93601894	2.4238095	1.1848342	1.263658	.12085319	-2.3127961	-1.4928911	-2.5809524	1.5238094	-.27962089	-2.7085309	1.2511849	.45130634	.62085319	.82227468	-2.7553444	.88625598	1.021327	1	-.4184916	-.18978119	-.083744049	.11793613	-.3780489	.88235283	-2.2609756	-.068965435	.13725495	18	16	5	14	15	37
2	2499	1	3	19	2	2	2	2	2	1	1	1	2	-2.1327014	-.20616102	-.93601894	1.4238095	.18483424	.26365805	.12085319	-1.3127961	1.5071089	.41904759	-1.4761906	-.27962089	.2914691	1.2511849	.45130634	-1.3791468	-.17772532	-.75534439	.88625598	.021327019	-1	-1.4184916	-.18978119	-.083744049	.11793613	-1.3780489	-1.1176472	-1.2609756	-2.0689654	-1.862745	9	15	11	16	16	28
2	3925	1	3	18	1	2	2	2	2	1	1	1	2	-1.1327014	.79383898	1.0639811	-1.5761905	.18483424	-1.736342	1.1208532	-.31279612	-.49289107	-.58095241	-.47619057	.72037911	1.2914691	.25118494	-.54869366	-1.3791468	.82227468	1.2446556	-1.113744	1.021327	1	.5815084	.81021881	-.083744049	1.1179361	-.3780489	.88235283	-.2609756	.93103456	1.137255	9	19	17	8	15	44
2	2085	1	3	18	1	2	2	2	2	1	1	1	2	.8672986	.79383898	-.93601894	-1.5761905	1.1848342	1.263658	-2.8791468	.68720388	-1.4928911	1.4190476	1.5238094	1.7203791	1.2914691	.25118494	1.4513063	1.6208532	.82227468	1.2446556	.88625598	1.021327	1	-.4184916	.81021881	.91625595	1.1179361	-2.3780489	.88235283	-.2609756	.93103456	1.137255	19	16	16	9	20	42
2	3954	1	3	18	1	2	2	2	2	1	1	1	2	-.1327014	-.20616102	-.93601894	-.57619047	-.81516576	-.73634195	.12085319	-.31279612	-.49289107	.41904759	-.47619057	-1.2796209	-1.7085309	-.74881506	.45130634	.62085319	-.17772532	.24465561	-1.113744	.021327019	1	1.5815084	.81021881	.91625595	1.1179361	1.6219511	.88235283	1.7390244	.93103456	1.137255	13	14	11	8	15	50
2	2091	1	3	19	2	2	2	2	2	1	1	1	2	.8672986	-.20616102	1.0639811	2.4238095	1.1848342	1.263658	.12085319	1.6872039	-1.4928911	1.4190476	1.5238094	-.27962089	1.2914691	1.2511849	-1.5486937	.62085319	.82227468	.24465561	.88625598	-2.978673	1	1.5815084	.81021881	-.083744049	1.1179361	1.6219511	.88235283	1.7390244	.93103456	1.137255	18	16	18	14	13	49
2	3072	1	3	18	2	2	2	2	2	1	1	1	2	.8672986	.79383898	1.0639811	-.57619047	.18483424	-.73634195	1.1208532	.68720388	1.5071089	-1.5809524	.52380943	.72037911	.2914691	1.2511849	-1.5486937	.62085319	.82227468	.24465561	-1.113744	1.021327	0	-1.4184916	-.18978119	.91625595	.11793613	-1.3780489	-.11764717	-1.2609756	.93103456	.13725495	15	19	16	12	13	36
2	3709	1	3	20	1	3	3	3	3	1	2	2	4	.8672986	-.20616102	-1.9360189	-.57619047	.18483424	.26365805	.12085319	-1.3127961	-.49289107	.41904759	1.5238094	-.27962089	.2914691	1.2511849	1.4513063	.62085319	-.17772532	.24465561	-.11374402	1.021327	0	1.5815084	.81021881	-.083744049	1.1179361	.6219511	.88235283	1.7390244	.93103456	.13725495	17	15	11	11	18	46
2	1992	1	2	18	2	2	2	2	2	1	1	1	2	-1.1327014	-.20616102	1.0639811	-1.5761905	-.81516576	-.73634195	-.87914681	.68720388	-1.4928911	.41904759	-2.4761906	-1.2796209	1.2914691	-.74881506	-1.5486937	-.37914681	-.17772532	1.2446556	-2.113744	.021327019	0	1.5815084	.81021881	.91625595	1.1179361	.6219511	.88235283	.7390244	.93103456	1.137255	9	13	18	5	13	47
2	2256	1	3	19	1	2	2	2	2	1	2	1	2	.8672986	.79383898	-.93601894	-1.5761905	.18483424	1.263658	.12085319	.68720388	-.49289107	-.58095241	1.5238094	-.27962089	-.7085309	-.74881506	-.54869366	1.6208532	.82227468	1.2446556	-.11374402	.021327019	1	1.5815084	.81021881	-.083744049	1.1179361	.6219511	.88235283	1.7390244	.93103456	1.137255	19	17	14	8	14	48
2	2216	1	3	19	1	2	2	2	2	1	2	2	2	-.1327014	-3.206161	-1.9360189	-1.5761905	.18483424	-.73634195	.12085319	1.6872039	-.49289107	.41904759	.52380943	1.7203791	-1.7085309	-.74881506	.45130634	-2.3791468	-1.1777253	-.75534439	.88625598	-.97867298	-3	-.4184916	-1.1897812	-3.083744	.11793613	-.3780489	-.11764717	-2.2609756	-2.0689654	-.86274505	11	13	11	9	15	25
2	3729	1	3	18	1	4	2	2	2	2	1	2	2	-.1327014	-.20616102	-.93601894	-1.5761905	.18483424	-.73634195	1.1208532	.68720388	-.49289107	-.58095241	-.47619057	.72037911	.2914691	.25118494	-.54869366	-.37914681	-.17772532	.24465561	.88625598	.021327019	0	-1.4184916	-.18978119	-.083744049	-.88206387	-1.3780489	-.11764717	-1.2609756	-.068965435	-.86274505	12	17	14	10	14	32
2	2123	1	3	19	1	2	2	2	2	1	1	1	2	-.1327014	.79383898	1.0639811	1.4238095	.18483424	-.73634195	1.1208532	1.6872039	1.5071089	.41904759	-.47619057	1.7203791	1.2914691	2.2511849	-.54869366	-.37914681	.82227468	1.2446556	.88625598	-.97867298	0	.5815084	-.18978119	-.083744049	.11793613	.6219511	-.11764717	.7390244	.93103456	-.86274505	12	20	19	17	14	40
2	4709	1	3	21	2	2	2	2	2	1	1	1	5	-.1327014	-.20616102	1.0639811	.42380953	-.81516576	-1.736342	.12085319	.68720388	-.49289107	-.58095241	.52380943	.72037911	1.2914691	1.2511849	-.54869366	.62085319	-.17772532	.24465561	.88625598	.021327019	0	-.4184916	-.18978119	-.083744049	.11793613	.6219511	-.11764717	-.2609756	-.068965435	.13725495	13	16	17	13	13	38
2	1836	1	2	19	2	1	1	4	1	1	1	1	2	.8672986	-.20616102	2.0639811	.42380953	-.81516576	1.263658	-2.8791468	-2.3127961	-1.4928911	1.4190476	-.47619057	1.7203791	1.2914691	-.74881506	1.4513063	-1.3791468	.82227468	1.2446556	.88625598	.021327019	1	.5815084	.81021881	.91625595	.11793613	.6219511	.88235283	-.2609756	.93103456	1.137255	14	15	16	10	17	45
2	4003	1	3	18	1	2	2	2	2	1	1	1	2	-2.1327014	-.20616102	-.93601894	-.57619047	.18483424	-1.736342	1.1208532	-.31279612	-.49289107	.41904759	-2.4761906	-.27962089	-1.7085309	-.74881506	.45130634	1.6208532	.82227468	.24465561	-.11374402	.021327019	0	.5815084	-.18978119	-.083744049	.11793613	-.3780489	-.11764717	.7390244	.93103456	.13725495	9	17	11	9	16	40
2	3108	1	3	18	2	3	3	3	3	1	2	2	2	.8672986	.79383898	-.93601894	1.4238095	1.1848342	1.263658	1.1208532	-2.3127961	-1.4928911	1.4190476	1.5238094	.72037911	.2914691	-1.7488151	1.4513063	1.6208532	.82227468	-1.7553444	.88625598	1.021327	0	-.4184916	.81021881	-.083744049	.11793613	-1.3780489	.88235283	-2.2609756	.93103456	.13725495	19	19	9	10	20	37
2	2169	1	3	19	1	2	2	2	2	1	1	1	2	1.8672986	-.20616102	1.0639811	-1.5761905	1.1848342	-999	-.87914681	1.6872039	-.49289107	1.4190476	1.5238094	-.27962089	1.2914691	-1.7488151	1.4513063	1.6208532	-1.1777253	.24465561	1.886256	1.021327	1	1.5815084	.81021881	.91625595	1.1179361	1.6219511	-.11764717	1.7390244	.93103456	1.137255	20	13	18	9	20	49
2	4306	1	3	21	2	2	2	2	2	1	1	1	2	.8672986	-.20616102	-.93601894	1.4238095	1.1848342	1.263658	.12085319	.68720388	2.5071089	1.4190476	1.5238094	-.27962089	1.2914691	1.2511849	-.54869366	1.6208532	-.17772532	-1.7553444	1.886256	1.021327	0	-2.4184916	.81021881	.91625595	-.88206387	-2.3780489	-.11764717	-2.2609756	-2.0689654	-1.862745	19	15	13	18	18	28
2	3938	1	3	19	1	2	2	2	2	1	1	1	2	-999	-999	-999	-999	-999	-999	-999	-999	-999	-999	-999	-999	-999	-999	-999	-999	-999	-999	-999	-999	0	1.5815084	.81021881	-.083744049	.11793613	1.6219511	.88235283	.7390244	-999	-2.862745	-999	-999	-999	-999	-999	41.111111
2	2173	1	3	19	1	3	3	3	3	1	2	-999	2	-.1327014	-1.206161	.063981056	.42380953	-.81516576	-.73634195	-.87914681	-.31279612	.50710893	-.58095241	-.47619057	-.27962089	-.7085309	.25118494	-.54869366	-.37914681	-1.1777253	-.75534439	-.11374402	-.97867298	0	.5815084	-2.1897812	-1.083744	-1.8820639	-.3780489	-.11764717	-.2609756	-.068965435	-1.862745	12	12	12	12	12	31
2	2134	1	3	18	1	2	2	2	2	1	1	1	2	-1.1327014	-.20616102	1.0639811	2.4238095	1.1848342	-1.736342	-.87914681	.68720388	2.5071089	-1.5809524	-1.4761906	-1.2796209	1.2914691	2.2511849	-1.5486937	-1.3791468	-.17772532	1.2446556	.88625598	-2.978673	0	.5815084	-.18978119	-.083744049	.11793613	-1.3780489	-.11764717	-2.2609756	-.068965435	1.137255	8	13	18	19	10	36
2	1739	1	2	18	2	2	2	2	2	1	1	1	2	-2.1327014	.79383898	1.0639811	-.57619047	.18483424	-.73634195	1.1208532	.68720388	1.5071089	.41904759	-1.4761906	.72037911	.2914691	1.2511849	1.4513063	.62085319	.82227468	1.2446556	.88625598	1.021327	0	-1.4184916	-.18978119	-.083744049	.11793613	-.3780489	-.11764717	-1.2609756	-.068965435	-.86274505	10	19	17	14	18	34
2	3003	1	3	18	1	2	2	2	2	1	1	1	2	-2.1327014	-.20616102	.063981056	-1.5761905	.18483424	-1.736342	-.87914681	1.6872039	-1.4928911	.41904759	-1.4761906	-2.2796209	.2914691	-1.7488151	-.54869366	-1.3791468	-2.1777253	.24465561	-1.113744	.021327019	0	.5815084	-.18978119	-.083744049	.11793613	.6219511	-.11764717	.7390244	-.068965435	.13725495	7	10	16	5	15	40
2	3208	1	3	20	1	6	6	6	6	1	1	2	2	-.1327014	-1.206161	1.0639811	.42380953	.18483424	1.263658	-1.8791468	-.31279612	2.5071089	-.58095241	1.5238094	.72037911	1.2914691	.25118494	.45130634	.62085319	-.17772532	1.2446556	.88625598	-.97867298	-1	-.4184916	-1.1897812	-1.083744	-1.8820639	.6219511	-.11764717	-.2609756	.93103456	1.137255	17	13	17	15	14	35
2	2009	1	2	18	1	2	2	2	2	1	1	1	2	-.1327014	.79383898	1.0639811	-1.5761905	-.81516576	1.263658	1.1208532	1.6872039	-1.4928911	1.4190476	1.5238094	1.7203791	1.2914691	.25118494	-.54869366	-.37914681	.82227468	.24465561	-.11374402	1.021327	1	1.5815084	.81021881	.91625595	1.1179361	.6219511	.88235283	1.7390244	.93103456	1.137255	16	20	18	8	16	49
2	4168	1	3	18	2	2	2	2	2	1	1	1	2	.8672986	.79383898	1.0639811	.42380953	.18483424	.26365805	-2.8791468	-.31279612	.50710893	-.58095241	-.47619057	.72037911	.2914691	.25118494	-.54869366	.62085319	.82227468	.24465561	-.11374402	.021327019	0	-.4184916	-1.1897812	-1.083744	-.88206387	-.3780489	-1.1176472	-.2609756	-1.0689654	-.86274505	15	15	15	12	14	31
2	4789	1	3	20	2	2	2	2	2	1	1	1	5	1.8672986	-.20616102	1.0639811	-1.5761905	.18483424	1.263658	1.1208532	.68720388	-.49289107	.41904759	1.5238094	.72037911	-.7085309	-.74881506	.45130634	.62085319	.82227468	1.2446556	-1.113744	1.021327	-999	-999	-999	-999	-999	-999	-999	-999	-999	-999	19	18	16	7	17	-999
2	3796	1	3	18	1	2	2	2	2	1	1	1	2	-.1327014	-.20616102	.063981056	1.4238095	.18483424	-.73634195	-1.8791468	-1.3127961	-.49289107	.41904759	.52380943	.72037911	-.7085309	-.74881506	.45130634	.62085319	-2.1777253	.24465561	-.11374402	.021327019	-1	-.4184916	-.18978119	-.083744049	-1.8820639	-1.3780489	-.11764717	-2.2609756	-1.0689654	-999	14	12	12	11	16	28.888889
2	4413	1	3	18	2	2	2	2	2	1	1	1	2	-.1327014	.79383898	1.0639811	-1.5761905	1.1848342	1.263658	1.1208532	1.6872039	-.49289107	1.4190476	.52380943	.72037911	.2914691	-.74881506	1.4513063	1.6208532	.82227468	1.2446556	.88625598	1.021327	0	.5815084	.81021881	.91625595	1.1179361	.6219511	.88235283	-2.2609756	-.068965435	.13725495	17	19	18	9	20	41
2	1990	1	2	18	2	2	2	2	2	1	1	1	2	-.1327014	-.20616102	-.93601894	-.57619047	.18483424	-.73634195	-1.8791468	-1.3127961	-.49289107	-1.5809524	-1.4761906	-.27962089	-.7085309	-.74881506	.45130634	.62085319	-.17772532	.24465561	-1.113744	1.021327	0	-1.4184916	-.18978119	-.083744049	1.1179361	-.3780489	.88235283	-1.2609756	-.068965435	.13725495	12	13	11	8	15	37
2	5057	1	4	20	1	2	2	2	2	1	1	1	2	1.8672986	.79383898	1.0639811	2.4238095	1.1848342	1.263658	-.87914681	-2.3127961	-.49289107	.41904759	1.5238094	1.7203791	-.7085309	1.2511849	.45130634	.62085319	.82227468	-1.7553444	-2.113744	1.021327	-999	-999	-999	-999	-999	-999	-999	-999	-999	-999	19	18	10	12	18	-999
2	3953	1	3	19	1	2	2	2	2	1	2	2	2	.8672986	.79383898	1.0639811	-.57619047	1.1848342	1.263658	1.1208532	1.6872039	-1.4928911	-.58095241	.52380943	-.27962089	1.2914691	-.74881506	1.4513063	.62085319	.82227468	1.2446556	-.11374402	1.021327	-999	-999	-999	-999	-999	-999	-999	-999	-999	-999	17	18	19	8	18	-999
2	2958	1	3	18	1	2	2	2	2	1	1	1	2	-1.1327014	-.20616102	.063981056	.42380953	.18483424	-.73634195	-.87914681	-1.3127961	-.49289107	.41904759	.52380943	.72037911	-.7085309	-.74881506	-.54869366	-1.3791468	-2.1777253	-1.7553444	-.11374402	.021327019	-1	-1.4184916	-1.1897812	-.083744049	-.88206387	-.3780489	-1.1176472	-.2609756	-1.0689654	.13725495	11	13	10	10	15	31
2	4926	1	4	18	2	2	2	2	2	1	1	1	2	-1.1327014	.79383898	1.0639811	1.4238095	.18483424	.26365805	.12085319	.68720388	1.5071089	.41904759	.52380943	1.7203791	.2914691	.25118494	-.54869366	-.37914681	.82227468	-.75534439	.88625598	.021327019	0	-1.4184916	-.18978119	-.083744049	-.88206387	-2.3780489	-.11764717	-2.2609756	-1.0689654	-.86274505	13	19	15	15	15	29
2	3643	1	3	18	2	2	2	2	2	1	1	1	2	-.1327014	-.20616102	.063981056	-.57619047	.18483424	1.263658	1.1208532	1.6872039	-1.4928911	-.58095241	.52380943	.72037911	.2914691	1.2511849	.45130634	.62085319	.82227468	.24465561	-2.113744	.021327019	1	1.5815084	.81021881	-.083744049	1.1179361	1.6219511	-.11764717	-.2609756	.93103456	1.137255	16	18	16	8	15	46
2	2971	1	3	18	1	2	2	2	2	1	1	1	2	-.1327014	-.20616102	1.0639811	-.57619047	-1.8151658	-1.736342	-1.8791468	-1.3127961	-.49289107	-2.5809524	-.47619057	-1.2796209	.2914691	-.74881506	.45130634	-1.3791468	.82227468	.24465561	.88625598	-1.978673	0	-.4184916	-.18978119	-.083744049	.11793613	-.3780489	-2.1176472	-.2609756	.93103456	.13725495	10	13	14	10	9	36
2	2988	1	3	19	2	2	2	2	2	1	1	1	3	1.8672986	.79383898	1.0639811	2.4238095	1.1848342	1.263658	.12085319	-1.3127961	.50710893	.41904759	.52380943	-.27962089	.2914691	1.2511849	1.4513063	1.6208532	.82227468	.24465561	-.11374402	1.021327	1	1.5815084	.81021881	.91625595	1.1179361	1.6219511	.88235283	.7390244	.93103456	.13725495	19	17	14	15	19	48
2	4370	1	3	20	2	2	2	2	2	1	1	1	3	-1.1327014	-.20616102	1.0639811	-.57619047	-.81516576	-1.736342	.12085319	1.6872039	2.5071089	-1.5809524	-1.4761906	.72037911	1.2914691	2.2511849	-1.5486937	-1.3791468	-.17772532	1.2446556	-.11374402	.021327019	0	-.4184916	-.18978119	.91625595	1.1179361	.6219511	-.11764717	-1.2609756	.93103456	.13725495	8	16	19	15	11	40
2	3197	1	3	18	2	1	2	2	1	1	1	1	2	-.1327014	-.20616102	.063981056	.42380953	.18483424	.26365805	-.87914681	-.31279612	.50710893	-.58095241	-.47619057	.72037911	.2914691	.25118494	-.54869366	.62085319	-.17772532	-.75534439	-.11374402	.021327019	0	.5815084	-.18978119	-.083744049	.11793613	.6219511	-.11764717	.7390244	-.068965435	.13725495	14	15	13	12	14	40
2	4448	1	3	21	2	2	2	2	2	1	1	1	3	-1.1327014	-.20616102	-.93601894	1.4238095	-1.8151658	-1.736342	.12085319	.68720388	1.5071089	-1.5809524	-1.4761906	.72037911	.2914691	1.2511849	-1.5486937	-1.3791468	-.17772532	-1.7553444	.88625598	-1.978673	0	-1.4184916	-.18978119	-.083744049	.11793613	-1.3780489	-.11764717	-.2609756	-1.0689654	.13725495	8	16	12	16	8	34
2	3224	1	3	19	1	-999	3	3	1	1	2	2	2	-.1327014	.79383898	.063981056	-.57619047	.18483424	-1.736342	-2.8791468	-1.3127961	-.49289107	1.4190476	-1.4761906	1.7203791	.2914691	-.74881506	.45130634	-1.3791468	.82227468	-1.7553444	.88625598	.021327019	-2	-2.4184916	-.18978119	-1.083744	-.88206387	-2.3780489	-.11764717	-.2609756	-1.0689654	-.86274505	9	16	11	10	17	27
2	4331	1	3	18	1	4	4	2	4	1	2	1	2	-.1327014	-.20616102	1.0639811	.42380953	1.1848342	-.73634195	.12085319	1.6872039	-.49289107	1.4190476	.52380943	-.27962089	.2914691	-.74881506	.45130634	1.6208532	.82227468	1.2446556	-.11374402	.021327019	0	-.4184916	-.18978119	-.083744049	.11793613	1.6219511	-.11764717	-1.2609756	.93103456	.13725495	15	16	18	10	18	39
2	4580	1	3	20	2	2	2	2	4	1	1	1	2	.8672986	.79383898	.063981056	-.57619047	.18483424	.26365805	1.1208532	-1.3127961	-.49289107	.41904759	.52380943	.72037911	-1.7085309	-1.7488151	-.54869366	-.37914681	.82227468	.24465561	.88625598	-.97867298	-1	-1.4184916	-1.1897812	-1.083744	.11793613	-1.3780489	-1.1176472	-1.2609756	.93103456	-.86274505	15	19	11	9	14	30
2	3968	1	3	19	2	2	2	2	2	1	1	1	2	.8672986	.79383898	1.0639811	1.4238095	.18483424	-.73634195	.12085319	1.6872039	.50710893	.41904759	.52380943	.72037911	-.7085309	2.2511849	.45130634	-1.3791468	-.17772532	-.75534439	.88625598	.021327019	0	-1.4184916	-.18978119	-.083744049	.11793613	-.3780489	-.11764717	-.2609756	-.068965435	.13725495	13	17	15	16	16	36
2	2007	1	2	19	1	2	2	2	2	1	1	1	2	-.1327014	-.20616102	-.93601894	.42380953	1.1848342	.26365805	.12085319	-1.3127961	-1.4928911	1.4190476	.52380943	-1.2796209	-1.7085309	-1.7488151	.45130634	-1.3791468	-.17772532	.24465561	-1.113744	1.021327	0	.5815084	-1.1897812	-2.083744	.11793613	.6219511	-.11764717	-.2609756	.93103456	-.86274505	13	14	10	7	19	36
2	2253	1	3	19	2	2	2	2	2	1	1	1	2	-.1327014	-.20616102	1.0639811	1.4238095	1.1848342	1.263658	1.1208532	1.6872039	-.49289107	1.4190476	.52380943	.72037911	1.2914691	-.74881506	.45130634	.62085319	.82227468	1.2446556	.88625598	1.021327	0	.5815084	-.18978119	-.083744049	.11793613	.6219511	-.11764717	-.2609756	-.068965435	.13725495	16	18	19	12	19	39
2	2703	1	3	18	2	2	2	2	2	1	1	1	2	.8672986	.79383898	.063981056	-.57619047	-.81516576	.26365805	-2.8791468	.68720388	-.49289107	-.58095241	.52380943	1.7203791	.2914691	.25118494	-.54869366	.62085319	.82227468	.24465561	1.886256	-.97867298	1	1.5815084	.81021881	.91625595	1.1179361	1.6219511	.88235283	1.7390244	.93103456	1.137255	16	16	15	12	12	50
2	4108	1	3	19	2	2	2	2	2	1	1	1	2	-.1327014	.79383898	1.0639811	.42380953	.18483424	1.263658	1.1208532	-.31279612	-.49289107	-.58095241	.52380943	.72037911	-.7085309	-.74881506	-.54869366	1.6208532	.82227468	.24465561	-.11374402	1.021327	0	-.4184916	-.18978119	-.083744049	1.1179361	.6219511	-.11764717	-.2609756	-2.0689654	.13725495	17	19	14	10	15	37
2	3930	1	3	18	2	2	2	2	2	1	1	1	2	-1.1327014	-.20616102	-.93601894	-.57619047	-1.8151658	-1.736342	.12085319	.68720388	-.49289107	.41904759	.52380943	-1.2796209	1.2914691	-.74881506	-1.5486937	-1.3791468	-.17772532	-1.7553444	.88625598	.021327019	0	-.4184916	-.18978119	-.083744049	-1.8820639	-1.3780489	-.11764717	-2.2609756	-.068965435	.13725495	10	14	13	10	12	32
2	2223	1	3	18	2	2	2	2	2	1	1	1	2	-.1327014	.79383898	-1.9360189	1.4238095	.18483424	1.263658	1.1208532	-2.3127961	.50710893	-.58095241	-1.4761906	-.27962089	-1.7085309	2.2511849	-1.5486937	.62085319	-.17772532	-1.7553444	.88625598	.021327019	-1	-1.4184916	-.18978119	-1.083744	-.88206387	-.3780489	-1.1176472	-2.2609756	-1.0689654	-.86274505	14	17	6	16	13	28
2	4793	1	3	20	1	4	4	4	4	2	2	2	1	-1.1327014	-1.206161	2.0639811	-.57619047	.18483424	-2.736342	1.1208532	-2.3127961	-1.4928911	1.4190476	.52380943	.72037911	1.2914691	1.2511849	1.4513063	-.37914681	.82227468	1.2446556	1.886256	1.021327	1	1.5815084	.81021881	.91625595	1.1179361	.6219511	.88235283	1.7390244	.93103456	1.137255	10	17	16	12	19	49
2	2121	1	3	20	2	2	2	2	2	1	1	1	2	-.1327014	.79383898	1.0639811	-1.5761905	-.81516576	-.73634195	1.1208532	-.31279612	-1.4928911	-.58095241	-.47619057	-.27962089	-.7085309	.25118494	-.54869366	-.37914681	-.17772532	-.75534439	-.11374402	-.97867298	-1	-.4184916	-1.1897812	-1.083744	-.88206387	-.3780489	-1.1176472	-.2609756	-1.0689654	-.86274505	12	17	13	8	12	30
2	3972	1	3	18	1	2	2	2	2	1	1	1	2	-.1327014	-1.206161	-.93601894	.42380953	.18483424	-.73634195	.12085319	-1.3127961	-.49289107	-.58095241	1.5238094	-.27962089	-.7085309	.25118494	.45130634	1.6208532	-.17772532	-.75534439	.88625598	.021327019	0	-1.4184916	-.18978119	-.083744049	.11793613	-.3780489	-.11764717	-.2609756	-.068965435	.13725495	16	14	10	12	15	36
2	1764	1	2	18	2	2	2	2	2	1	1	1	2	-1.1327014	.79383898	1.0639811	-1.5761905	1.1848342	-1.736342	.12085319	.68720388	-1.4928911	-.58095241	-2.4761906	-.27962089	.2914691	-1.7488151	-.54869366	-.37914681	-.17772532	.24465561	-.11374402	.021327019	1	.5815084	.81021881	.91625595	.11793613	-.3780489	-.11764717	-.2609756	-.068965435	.13725495	8	16	16	6	15	41
2	3598	1	3	18	1	2	2	2	2	1	1	1	2	1.8672986	-.20616102	-.93601894	-999	-999	-999	-999	-999	-999	-999	-999	-999	-999	-999	-999	-999	-999	-999	-999	-999	-999	-999	-999	-999	-999	-999	-999	-999	-999	-999	-999	-999	-999	-999	-999	-999
2	2653	1	3	19	2	3	3	3	2	1	2	1	1	.8672986	-.20616102	1.0639811	.42380953	-.81516576	.26365805	.12085319	.68720388	1.5071089	.41904759	1.5238094	-.27962089	.2914691	-.74881506	.45130634	-.37914681	-1.1777253	-.75534439	-.11374402	.021327019	0	-1.4184916	-.18978119	-.083744049	.11793613	.6219511	-.11764717	1.7390244	-.068965435	.13725495	16	14	15	12	15	39
2	4007	1	3	18	2	2	2	2	2	1	1	1	2	-.1327014	.79383898	.063981056	-.57619047	.18483424	1.263658	1.1208532	.68720388	-1.4928911	.41904759	1.5238094	.72037911	.2914691	-1.7488151	-.54869366	.62085319	.82227468	-.75534439	-.11374402	.021327019	1	1.5815084	.81021881	.91625595	1.1179361	.6219511	.88235283	1.7390244	.93103456	1.137255	17	19	14	7	15	49
2	1803	1	2	18	2	2	2	2	2	1	1	1	2	-.1327014	-3.206161	.063981056	2.4238095	.18483424	-2.736342	.12085319	.68720388	-.49289107	.41904759	.52380943	-.27962089	-1.7085309	-.74881506	-1.5486937	1.6208532	-.17772532	-1.7553444	.88625598	-2.978673	-2	.5815084	-2.1897812	-1.083744	.11793613	-.3780489	-1.1176472	-1.2609756	-1.0689654	-1.862745	13	12	11	13	11	28
2	1976	1	2	19	1	2	2	2	2	1	1	1	2	.8672986	-.20616102	-.93601894	-.57619047	-.81516576	.26365805	1.1208532	1.6872039	-.49289107	.41904759	.52380943	.72037911	-1.7085309	-.74881506	-.54869366	1.6208532	.82227468	.24465561	-1.113744	.021327019	0	.5815084	-.18978119	-1.083744	.11793613	-.3780489	-.11764717	-1.2609756	-.068965435	.13725495	17	18	13	8	14	36
2	1975	1	2	18	2	2	2	2	2	1	1	1	2	-2.1327014	.79383898	-.93601894	1.4238095	.18483424	.26365805	.12085319	-1.3127961	1.5071089	.41904759	-1.4761906	.72037911	.2914691	1.2511849	.45130634	-1.3791468	-.17772532	-1.7553444	1.886256	.021327019	-1	-1.4184916	-1.1897812	-1.083744	.11793613	-.3780489	-.11764717	-.2609756	-.068965435	-1.862745	9	17	10	17	16	31
2	4299	1	3	19	1	2	2	2	2	1	1	1	2	-.1327014	.79383898	.063981056	-.57619047	.18483424	-.73634195	1.1208532	-.31279612	-.49289107	-.58095241	.52380943	-.27962089	-.7085309	-.74881506	-1.5486937	.62085319	.82227468	.24465561	1.886256	1.021327	1	1.5815084	.81021881	.91625595	1.1179361	-2.3780489	.88235283	1.7390244	.93103456	1.137255	14	18	13	11	14	46
2	3205	1	3	21	1	2	2	2	2	1	1	1	5	.8672986	-1.206161	2.0639811	.42380953	1.1848342	.26365805	-.87914681	-.31279612	.50710893	-.58095241	-.47619057	-.27962089	.2914691	-.74881506	-.54869366	-.37914681	-1.1777253	-.75534439	-.11374402	1.021327	-999	-999	-999	-999	-999	-999	-999	-999	-999	-999	14	12	15	11	16	-999
2	2258	1	3	19	1	2	2	2	2	1	1	1	2	-1.1327014	.79383898	1.0639811	-.57619047	.18483424	-1.736342	.12085319	-1.3127961	.50710893	-1.5809524	-1.4761906	-.27962089	1.2914691	-.74881506	.45130634	-1.3791468	-.17772532	.24465561	-1.113744	-.97867298	0	.5815084	-.18978119	-.083744049	.11793613	.6219511	-.11764717	-.2609756	-999	.13725495	8	16	15	9	13	38.888889
2	4676	1	3	18	1	3	3	3	3	1	2	2	1	-2.1327014	-.20616102	1.0639811	.42380953	.18483424	-.73634195	.12085319	-1.3127961	.50710893	-.58095241	-.47619057	-1.2796209	-2.7085309	-1.7488151	-2.5486937	-.37914681	-.17772532	.24465561	.88625598	.021327019	0	-.4184916	.81021881	.91625595	.11793613	-.3780489	-.11764717	-2.2609756	-.068965435	.13725495	10	14	11	11	12	37
2	4343	1	3	20	2	4	4	4	4	1	1	2	2	.8672986	.79383898	.063981056	.42380953	-.81516576	1.263658	.12085319	-1.3127961	.50710893	-.58095241	-.47619057	.72037911	1.2914691	-.74881506	.45130634	-.37914681	-.17772532	-.75534439	-.11374402	-.97867298	-999	-999	-999	-999	-999	-999	-999	-999	-999	-999	15	17	13	11	13	-999
2	1847	1	2	20	1	2	2	2	2	1	1	1	2	-.1327014	-3.206161	-.93601894	.42380953	-1.8151658	.26365805	-.87914681	-1.3127961	1.5071089	-.58095241	-.47619057	-1.2796209	-1.7085309	-.74881506	-.54869366	.62085319	-.17772532	1.2446556	-.11374402	.021327019	0	-2.4184916	.81021881	.91625595	-1.8820639	-2.3780489	-2.1176472	-.2609756	-2.0689654	-1.862745	14	10	11	12	12	27
2	3969	1	3	19	2	2	2	2	2	1	1	1	2	.8672986	.79383898	.063981056	1.4238095	1.1848342	1.263658	.12085319	-1.3127961	.50710893	1.4190476	-.47619057	1.7203791	.2914691	1.2511849	1.4513063	1.6208532	.82227468	-1.7553444	.88625598	1.021327	0	1.5815084	.81021881	-.083744049	1.1179361	.6219511	.88235283	-.2609756	.93103456	.13725495	17	19	11	15	20	44
2	2127	1	3	19	2	2	2	2	2	1	1	1	2	.8672986	-2.206161	-1.9360189	-1.5761905	.18483424	-.73634195	-1.8791468	-1.3127961	-.49289107	-.58095241	.52380943	-2.2796209	-2.7085309	-1.7488151	1.4513063	-.37914681	-2.1777253	-1.7553444	-1.113744	.021327019	0	-.4184916	-1.1897812	-.083744049	-.88206387	-.3780489	-1.1176472	-.2609756	-1.0689654	-.86274505	14	7	6	6	16	32
2	4330	1	3	18	1	2	2	2	2	1	2	2	2	-.1327014	-.20616102	1.0639811	.42380953	-.81516576	1.263658	1.1208532	-.31279612	1.5071089	-.58095241	1.5238094	-1.2796209	-.7085309	.25118494	-.54869366	1.6208532	-.17772532	.24465561	1.886256	.021327019	1	-1.4184916	-.18978119	-.083744049	-.88206387	.6219511	-1.1176472	.7390244	-.068965435	-.86274505	18	15	14	15	13	36
2	2250	1	3	19	2	3	3	3	3	1	2	2	1	-.1327014	.79383898	-.93601894	-1.5761905	1.1848342	-1.736342	-1.8791468	.68720388	-.49289107	-.58095241	-1.4761906	.72037911	.2914691	-1.7488151	-.54869366	-2.3791468	-2.1777253	-.75534439	1.886256	1.021327	0	-.4184916	-.18978119	-.083744049	-.88206387	-.3780489	-1.1176472	-.2609756	-1.0689654	-.86274505	8	13	13	9	16	33
2	1761	1	2	18	2	2	2	2	2	1	1	1	2	-1.1327014	-.20616102	2.0639811	-.57619047	.18483424	.26365805	.12085319	.68720388	2.5071089	-1.5809524	-1.4761906	-2.2796209	.2914691	-1.7488151	-1.5486937	-1.3791468	-.17772532	-.75534439	-1.113744	.021327019	0	.5815084	.81021881	.91625595	1.1179361	-1.3780489	.88235283	-.2609756	.93103456	1.137255	10	13	16	10	12	43
2	2167	1	3	20	1	2	2	2	2	1	1	1	2	-2.1327014	-.20616102	1.0639811	-.57619047	.18483424	-2.736342	.12085319	.68720388	.50710893	.41904759	.52380943	.72037911	.2914691	-1.7488151	.45130634	-1.3791468	-2.1777253	-.75534439	.88625598	-.97867298	0	.5815084	-1.1897812	-.083744049	.11793613	-.3780489	-1.1176472	.7390244	.93103456	.13725495	8	14	15	10	15	38
2	5281	1	4	23	-999	4	4	4	2	1	1	1	1	-999	-999	-999	-999	-999	-999	-999	-999	-999	-999	-999	-999	-999	-999	-999	-999	-999	-999	-999	-999	-999	-999	-999	-999	-999	-999	-999	-999	-999	-999	-999	-999	-999	-999	-999	-999
2	2096	1	3	18	1	5	5	5	5	1	2	2	2	.8672986	-.20616102	.063981056	.42380953	.18483424	-.73634195	-.87914681	1.6872039	-1.4928911	.41904759	1.5238094	-1.2796209	.2914691	-.74881506	1.4513063	1.6208532	.82227468	1.2446556	1.886256	1.021327	1	1.5815084	.81021881	.91625595	1.1179361	1.6219511	.88235283	1.7390244	.93103456	1.137255	17	14	17	11	18	50
2	3563	1	3	19	1	2	2	2	2	1	1	1	2	-.1327014	-.20616102	-.93601894	-.57619047	.18483424	-1.736342	-.87914681	1.6872039	.50710893	-.58095241	-.47619057	-.27962089	.2914691	.25118494	-.54869366	.62085319	-.17772532	1.2446556	-.11374402	1.021327	0	.5815084	.81021881	.91625595	1.1179361	.6219511	.88235283	1.7390244	.93103456	.13725495	12	14	16	11	15	46
2	3206	1	3	21	1	3	3	3	3	2	2	2	5	-999	-999	-999	-999	-999	-999	-999	-999	-999	-999	-999	-999	-999	-999	-999	-999	-999	-999	-999	-999	-999	-999	-999	-999	-999	-999	-999	-999	-999	-999	-999	-999	-999	-999	-999	-999
2	2333	1	3	19	1	2	2	2	2	1	1	1	2	-.1327014	-.20616102	-1.9360189	.42380953	.18483424	-.73634195	.12085319	1.6872039	2.5071089	1.4190476	-1.4761906	.72037911	.2914691	.25118494	.45130634	-.37914681	.82227468	-.75534439	.88625598	.021327019	-1	-.4184916	-.18978119	-.083744049	.11793613	-1.3780489	-.11764717	-1.2609756	-.068965435	-.86274505	11	17	13	15	17	33
2	2099	1	3	18	2	2	2	2	2	1	1	1	2	-1.1327014	-.20616102	-.93601894	-.57619047	1.1848342	-.73634195	.12085319	1.6872039	.50710893	1.4190476	-1.4761906	-1.2796209	-2.7085309	-.74881506	.45130634	-.37914681	-.17772532	-1.7553444	-1.113744	1.021327	0	.5815084	-.18978119	-.083744049	.11793613	.6219511	-.11764717	.7390244	-.068965435	.13725495	10	14	10	9	19	40
2	2492	1	3	19	1	2	2	2	2	1	1	1	5	.8672986	-.20616102	-1.9360189	-1.5761905	1.1848342	1.263658	-.87914681	-.31279612	1.5071089	-.58095241	1.5238094	.72037911	-2.7085309	-1.7488151	1.4513063	1.6208532	-.17772532	-1.7553444	-1.113744	1.021327	1	-2.4184916	.81021881	-.083744049	-1.8820639	-2.3780489	-.11764717	-.2609756	-1.0689654	.13725495	19	15	7	8	18	32
2	1765	1	2	19	2	2	2	2	2	1	1	1	2	-.1327014	.79383898	-.93601894	.42380953	1.1848342	.26365805	.12085319	-1.3127961	1.5071089	.41904759	-.47619057	-.27962089	.2914691	1.2511849	-.54869366	-.37914681	-.17772532	.24465561	-.11374402	.021327019	-1	-1.4184916	-.18978119	-.083744049	-.88206387	-.3780489	-.11764717	-1.2609756	-1.0689654	-1.862745	13	16	12	14	16	30
2	2493	1	3	19	1	2	2	2	2	1	2	1	2	.8672986	.79383898	-.93601894	-.57619047	-1.8151658	-1.736342	1.1208532	-1.3127961	.50710893	-1.5809524	-.47619057	1.7203791	.2914691	1.2511849	-1.5486937	.62085319	-.17772532	-.75534439	-.11374402	-1.978673	1	-2.4184916	.81021881	.91625595	-2.8820639	-.3780489	.88235283	-2.2609756	.93103456	1.137255	13	19	11	12	8	36
2	2693	1	3	18	2	2	2	2	2	1	1	1	2	-.1327014	-.20616102	-.93601894	.42380953	.18483424	.26365805	.12085319	-.31279612	.50710893	.41904759	-.47619057	-.27962089	.2914691	.25118494	-.54869366	-.37914681	.82227468	.24465561	-.11374402	1.021327	1	1.5815084	.81021881	.91625595	1.1179361	1.6219511	.88235283	.7390244	.93103456	1.137255	13	16	13	12	16	49
2	3711	1	3	19	1	3	3	3	3	1	2	2	2	-2.1327014	-.20616102	-.93601894	-1.5761905	-2.8151658	-2.736342	-1.8791468	-.31279612	-1.4928911	-1.5809524	-2.4761906	-2.2796209	.2914691	-1.7488151	.45130634	-2.3791468	-2.1777253	1.2446556	-1.113744	-1.978673	-999	-999	-999	-999	-999	-999	-999	-999	-999	-999	4	9	14	5	9	-999
2	3957	1	3	18	2	2	2	2	2	1	1	1	2	-.1327014	.79383898	1.0639811	-.57619047	-1.8151658	.26365805	1.1208532	-.31279612	-.49289107	.41904759	-.47619057	.72037911	-.7085309	1.2511849	-.54869366	.62085319	.82227468	.24465561	-1.113744	-1.978673	0	.5815084	-.18978119	-1.083744	.11793613	.6219511	-.11764717	-.2609756	-.068965435	.13725495	14	19	14	10	11	38
2	3558	1	3	19	2	2	2	2	2	1	1	1	2	-.1327014	-.20616102	2.0639811	1.4238095	.18483424	-.73634195	.12085319	1.6872039	-.49289107	-.58095241	-1.4761906	-2.2796209	1.2914691	2.2511849	-1.5486937	-.37914681	-.17772532	1.2446556	-.11374402	.021327019	1	1.5815084	.81021881	.91625595	1.1179361	1.6219511	.88235283	1.7390244	.93103456	.13725495	11	13	20	14	13	49
2	3937	1	3	18	1	2	2	2	2	1	1	1	2	.8672986	-1.206161	-.93601894	-1.5761905	.18483424	1.263658	.12085319	.68720388	-1.4928911	-.58095241	1.5238094	-.27962089	-.7085309	-.74881506	1.4513063	1.6208532	-.17772532	.24465561	-2.113744	1.021327	1	1.5815084	.81021881	.91625595	1.1179361	1.6219511	.88235283	1.7390244	.93103456	1.137255	19	14	13	5	17	50
2	1763	1	2	20	1	1	4	4	1	1	2	1	2	-999	-999	-999	-999	-999	-999	-999	-999	-999	-999	-999	-999	-999	-999	-999	-999	-999	-999	-999	-999	0	.5815084	-.18978119	-.083744049	.11793613	-1.3780489	-.11764717	.7390244	-2.0689654	.13725495	-999	-999	-999	-999	-999	36
2	2106	1	3	19	2	2	2	2	2	1	1	1	2	.8672986	-.20616102	.063981056	-.57619047	-.81516576	.26365805	.12085319	-.31279612	.50710893	-.58095241	-.47619057	-.27962089	-.7085309	1.2511849	-1.5486937	-.37914681	-1.1777253	-.75534439	-.11374402	-.97867298	0	-1.4184916	-.18978119	-.083744049	-1.8820639	-1.3780489	-.11764717	-1.2609756	-2.0689654	.13725495	14	14	12	12	11	30
2	1725	1	2	19	2	2	2	2	2	1	1	1	2	-999	-999	-999	-999	-999	-999	-999	-999	-999	-999	-999	-999	-999	-999	-999	-999	-999	-999	-999	-999	1	.5815084	.81021881	-999	1.1179361	1.6219511	.88235283	1.7390244	.93103456	1.137255	-999	-999	-999	-999	-999	48.888889
2	2097	1	3	18	2	2	2	2	2	1	1	1	2	.8672986	.79383898	2.0639811	2.4238095	1.1848342	1.263658	1.1208532	1.6872039	-1.4928911	-2.5809524	-.47619057	.72037911	-1.7085309	2.2511849	-1.5486937	.62085319	-.17772532	1.2446556	-1.113744	-.97867298	-1	-999	-.18978119	-.083744049	-.88206387	-2.3780489	.88235283	-2.2609756	-2.0689654	.13725495	16	18	17	13	11	30
2	1887	1	2	19	2	2	2	2	2	1	1	1	2	-1.1327014	.79383898	.063981056	.42380953	.18483424	.26365805	1.1208532	.68720388	-.49289107	.41904759	-.47619057	1.7203791	.2914691	1.2511849	1.4513063	.62085319	-.17772532	.24465561	1.886256	1.021327	-2	-2.4184916	.81021881	-.083744049	.11793613	-2.3780489	-.11764717	-2.2609756	-1.0689654	-.86274505	13	19	15	14	18	28
2	3600	1	3	20	2	6	6	6	6	1	2	2	2	-999	-999	-999	-999	-999	-999	-999	-999	-999	-999	-999	-999	-999	-999	-999	-999	-999	-999	-999	-999	-1	.5815084	-.18978119	-1.083744	-.88206387	.6219511	-.11764717	1.7390244	-1.0689654	-.86274505	-999	-999	-999	-999	-999	36
2	5074	1	4	20	2	2	2	2	2	1	1	1	5	-.1327014	.79383898	1.0639811	-.57619047	.18483424	1.263658	1.1208532	1.6872039	2.5071089	1.4190476	1.5238094	.72037911	.2914691	1.2511849	.45130634	1.6208532	.82227468	1.2446556	-1.113744	1.021327	1	.5815084	.81021881	.91625595	1.1179361	1.6219511	.88235283	-.2609756	.93103456	1.137255	18	19	18	13	18	47
2	4372	1	3	25	2	4	4	4	4	2	2	2	5	.8672986	.79383898	2.0639811	.42380953	.18483424	1.263658	1.1208532	1.6872039	.50710893	-.58095241	-.47619057	.72037911	1.2914691	2.2511849	.45130634	1.6208532	.82227468	1.2446556	1.886256	1.021327	1	1.5815084	.81021881	.91625595	1.1179361	1.6219511	-.11764717	1.7390244	.93103456	1.137255	17	19	20	16	16	49
2	3931	1	3	19	2	2	2	2	2	1	1	1	1	.8672986	.79383898	.063981056	-.57619047	1.1848342	1.263658	1.1208532	-2.3127961	.50710893	1.4190476	.52380943	-.27962089	1.2914691	.25118494	1.4513063	1.6208532	.82227468	1.2446556	-1.113744	1.021327	1	.5815084	.81021881	.91625595	.11793613	-1.3780489	-1.1176472	-1.2609756	-.068965435	.13725495	18	18	14	10	20	38
2	1760	1	2	18	1	2	2	2	2	1	1	1	2	-1.1327014	-.20616102	.063981056	-.57619047	1.1848342	-1.736342	1.1208532	1.6872039	-.49289107	-.58095241	-1.4761906	-.27962089	-1.7085309	-.74881506	-.54869366	-.37914681	.82227468	1.2446556	.88625598	.021327019	0	-.4184916	.81021881	-.083744049	-.88206387	-1.3780489	-1.1176472	-1.2609756	-.068965435	-.86274505	9	17	15	10	15	33
2	2981	1	3	18	2	2	2	2	2	1	1	1	2	-1.1327014	.79383898	1.0639811	.42380953	-.81516576	.26365805	.12085319	-.31279612	.50710893	-.58095241	-1.4761906	-.27962089	.2914691	1.2511849	-.54869366	-.37914681	-.17772532	-.75534439	.88625598	-.97867298	0	-.4184916	-.18978119	-.083744049	.11793613	-1.3780489	-.11764717	-1.2609756	-1.0689654	-999	11	16	14	14	12	33.333332
2	1731	1	2	18	2	2	2	2	2	1	1	1	2	-2.1327014	.79383898	1.0639811	2.4238095	-2.8151658	-2.736342	.12085319	-1.3127961	2.5071089	-1.5809524	-2.4761906	1.7203791	1.2914691	2.2511849	-1.5486937	-2.3791468	.82227468	-1.7553444	1.886256	-2.978673	-2	-1.4184916	-.18978119	-.083744049	.11793613	-.3780489	-.11764717	-.2609756	-1.0689654	-.86274505	4	19	13	20	6	32
2	2948	1	3	19	1	2	2	2	2	1	1	1	2	-1.1327014	.79383898	-1.9360189	-1.5761905	1.1848342	-.73634195	1.1208532	-.31279612	-1.4928911	.41904759	-1.4761906	.72037911	-2.7085309	.25118494	-.54869366	-2.3791468	.82227468	1.2446556	-1.113744	1.021327	1	1.5815084	.81021881	.91625595	1.1179361	1.6219511	.88235283	1.7390244	.93103456	1.137255	8	19	10	7	17	50
2	1759	1	2	19	2	2	2	2	2	1	1	1	2	-.1327014	-.20616102	1.0639811	-999	-.81516576	-.73634195	.12085319	-1.3127961	.50710893	-.58095241	.52380943	-.27962089	.2914691	.25118494	-.54869366	.62085319	-.17772532	.24465561	-.11374402	.021327019	0	-1.4184916	-.18978119	-.083744049	-1.8820639	-1.3780489	-.11764717	-1.2609756	-2.0689654	.13725495	14	15	14	12	13	30
2	3935	1	3	18	2	2	2	2	2	1	1	1	2	-.1327014	.79383898	1.0639811	.42380953	-1.8151658	.26365805	1.1208532	1.6872039	-.49289107	.41904759	-.47619057	-1.2796209	1.2914691	1.2511849	-1.5486937	-1.3791468	-.17772532	1.2446556	-.11374402	-.97867298	1	.5815084	.81021881	.91625595	.11793613	.6219511	.88235283	.7390244	-.068965435	.13725495	12	16	19	12	11	44
2	3939	1	3	18	2	4	4	4	4	2	2	2	2	.8672986	.79383898	-.93601894	-.57619047	-1.8151658	1.263658	.12085319	1.6872039	-.49289107	-.58095241	1.5238094	.72037911	.2914691	-.74881506	.45130634	.62085319	-.17772532	1.2446556	-.11374402	.021327019	0	1.5815084	-.18978119	.91625595	1.1179361	1.6219511	.88235283	1.7390244	.93103456	.13725495	18	17	16	9	13	47
2	4085	1	3	20	1	2	2	2	2	1	1	1	3	.8672986	-.20616102	.063981056	-.57619047	.18483424	1.263658	1.1208532	-.31279612	-.49289107	-.58095241	.52380943	.72037911	.2914691	-1.7488151	.45130634	.62085319	.82227468	1.2446556	-2.113744	1.021327	1	.5815084	.81021881	-.083744049	1.1179361	.6219511	.88235283	1.7390244	.93103456	-2.862745	17	18	15	6	16	43
2	4337	1	3	19	1	2	2	2	4	1	1	2	2	-.1327014	.79383898	.063981056	2.4238095	1.1848342	.26365805	.12085319	-1.3127961	1.5071089	1.4190476	-1.4761906	-.27962089	.2914691	2.2511849	1.4513063	-1.3791468	.82227468	.24465561	-1.113744	1.021327	1	-2.4184916	.81021881	-999	-999	-999	-999	-999	-999	-999	11	17	13	16	20	-999
2	2982	1	3	19	1	2	2	2	2	1	1	2	2	-1.1327014	-.20616102	1.0639811	-1.5761905	1.1848342	1.263658	-.87914681	1.6872039	-1.4928911	1.4190476	.52380943	.72037911	.2914691	-.74881506	.45130634	-2.3791468	-.17772532	1.2446556	-2.113744	1.021327	0	.5815084	-.18978119	-.083744049	1.1179361	.6219511	.88235283	.7390244	.93103456	1.137255	12	15	18	5	19	44
2	2125	1	3	18	2	2	2	2	2	1	1	1	2	-1.1327014	-.20616102	.063981056	-.57619047	-.81516576	-.73634195	.12085319	.68720388	.50710893	-1.5809524	-1.4761906	-1.2796209	.2914691	.25118494	.45130634	-.37914681	-.17772532	.24465561	-.11374402	.021327019	0	-.4184916	-1.1897812	-1.083744	.11793613	-.3780489	-.11764717	-.2609756	-.068965435	-.86274505	10	14	15	11	13	34
2	4702	1	3	21	1	2	2	2	2	1	1	1	5	.8672986	-.20616102	.063981056	-.57619047	.18483424	.26365805	-.87914681	1.6872039	-1.4928911	-1.5809524	.52380943	-2.2796209	1.2914691	-.74881506	.45130634	.62085319	-.17772532	1.2446556	-1.113744	1.021327	0	.5815084	-.18978119	-.083744049	.11793613	.6219511	-.11764717	.7390244	-.068965435	1.137255	16	12	18	7	15	41
2	3203	1	3	18	2	2	2	2	2	1	1	1	2	-.1327014	.79383898	-1.9360189	-1.5761905	.18483424	.26365805	1.1208532	-1.3127961	1.5071089	-1.5809524	.52380943	-.27962089	-.7085309	1.2511849	-1.5486937	.62085319	-.17772532	-1.7553444	.88625598	-1.978673	0	-1.4184916	-.18978119	.91625595	.11793613	-1.3780489	.88235283	-.2609756	.93103456	.13725495	15	17	8	13	10	38
2	1884	1	2	23	2	2	2	2	2	2	2	2	1	1.8672986	-.20616102	.063981056	.42380953	.18483424	.26365805	-.87914681	-.31279612	.50710893	.41904759	1.5238094	-.27962089	1.2914691	1.2511849	1.4513063	1.6208532	-.17772532	.24465561	-.11374402	1.021327	-999	-999	-999	-999	-999	-999	-999	-999	-999	-999	19	14	15	13	18	-999
2	3964	1	3	19	1	2	2	2	2	1	1	1	2	-999	-999	-999	-999	-999	-999	-999	-999	-999	-999	-999	-999	-999	-999	-999	-999	-999	-999	-999	-999	-999	-999	-999	-999	-999	-999	-999	-999	-999	-999	-999	-999	-999	-999	-999	-999
2	4089	1	3	18	2	2	2	2	2	1	1	1	2	.8672986	-.20616102	.063981056	-.57619047	.18483424	1.263658	.12085319	.68720388	-.49289107	-.58095241	.52380943	.72037911	.2914691	1.2511849	.45130634	.62085319	-.17772532	1.2446556	-.11374402	.021327019	0	.5815084	-.18978119	-.083744049	-.88206387	.6219511	-.11764717	.7390244	.93103456	.13725495	17	16	16	11	15	40
3	1421	1	2	21	2	2	2	2	2	1	1	1	5	1.0548925	.55608606	-.31503582	-.75837326	-.68105507	1.24105	.87320566	1.4439142	-.7661097	1.3961813	.65707445	1.4688995	-.97374701	-.81384254	.60143209	1.5918853	.69304562	1.0503597	-.9760766	.033492804	.10336542	.60532689	-.20722914	-.024212837	1.0508475	.56067967	-.14805841	1.7696078	.82716036	.11274505	18	20	16	8	16	43
3	1415	1	2	20	1	5	5	5	5	1	2	2	2	1.0548925	.55608606	-.31503582	1.2416267	1.3189449	.24105	.87320566	.44391418	1.2338903	1.3961813	1.6570745	1.4688995	1.026253	1.1861575	-1.3985679	1.5918853	.69304562	1.0503597	1.0239234	1.0334928	.10336542	-.39467311	.79277086	.97578716	1.0508475	.56067967	.85194159	.76960778	-.17283964	1.112745	18	20	17	16	17	44
3	1540	1	2	19	2	2	2	2	2	1	1	1	6	1.0548925	.55608606	1.6849642	-.75837326	.31894493	1.24105	-3.1267943	-1.5560858	.2338903	-.60381866	.65707445	.46889949	1.026253	-.81384254	-.39856791	.59188533	.69304562	1.0503597	-.9760766	-1.9665072	.10336542	.60532689	-.20722914	-.024212837	.05084753	-.43932033	-.14805841	-.23039222	.82716036	.11274505	17	15	17	9	12	39
3	1708	1	2	21	2	3	3	3	3	2	2	2	5	1.0548925	-1.4439139	-2.3150358	1.2416267	1.3189449	.24105	-2.1267943	.44391418	-1.7661097	1.3961813	1.6570745	-2.5311005	-.97374701	-.81384254	.60143209	.59188533	-1.3069544	-.94964027	-.9760766	1.0334928	.10336542	.60532689	-.20722914	-.024212837	.05084753	.56067967	-.14805841	.76960778	-.17283964	1.112745	17	9	11	9	19	41
3	310	1	1	19	2	1	1	1	1	2	2	2	2	2.0548925	.55608606	-1.3150358	-1.7583733	.31894493	.24105	-.12679434	.44391418	-.7661097	-1.6038187	1.6570745	-.53110051	-.97374701	-1.8138425	.60143209	.59188533	.69304562	.050359726	-1.9760766	.033492804	.10336542	.60532689	-.20722914	-.024212837	.05084753	-1.4393203	-.14805841	.76960778	-.17283964	.11274505	18	17	13	5	14	38
3	1709	1	2	21	2	2	2	2	4	1	1	1	5	-1.9451075	-.44391394	-.31503582	-1.7583733	-.68105507	-1.75895	.87320566	.44391418	.2338903	.39618134	-1.3429255	-.53110051	1.026253	-.81384254	.60143209	-1.4081147	-.30695438	.050359726	-.9760766	.033492804	.10336542	-.39467311	-.20722914	-.024212837	.05084753	.56067967	-.14805841	-.23039222	-1.1728396	.11274505	7	16	16	8	15	37
3	1668	1	2	19	2	5	5	5	5	1	2	2	5	-1.9451075	.55608606	-.31503582	-.75837326	-1.6810551	.24105	-1.1267943	.44391418	2.2338903	1.3961813	-2.3429255	.46889949	-2.973747	-.81384254	-1.3985679	.59188533	.69304562	.050359726	1.0239234	.033492804	.10336542	-1.3946731	-.20722914	-.024212837	-1.9491525	-1.4393203	-.14805841	.76960778	-2.1728396	-.88725495	10	17	12	13	13	31
3	723	1	2	20	2	5	5	5	5	2	2	2	5	-.94510746	-.44391394	-.31503582	1.2416267	-1.6810551	-2.75895	-.12679434	.44391418	-.7661097	.39618134	-1.3429255	-.53110051	.026252985	2.1861575	-.39856791	-1.4081147	-1.3069544	.050359726	2.0239234	-1.9665072	-.89663458	-1.3946731	-1.2072291	-1.0242128	-1.9491525	-1.4393203	-.14805841	-2.2303922	-1.1728396	-.88725495	7	14	15	16	11	26
3	1285	1	2	20	2	2	2	2	2	1	1	1	5	-1.9451075	-.44391394	-.31503582	-.75837326	-1.6810551	-.75895	.87320566	-1.5560858	-.7661097	-1.6038187	-1.3429255	.46889949	1.026253	1.1861575	.60143209	-1.4081147	.69304562	.050359726	.023923397	-1.9665072	.10336542	-.39467311	.79277086	-.024212837	.05084753	-1.4393203	.85194159	-1.2303922	-.17283964	.11274505	8	18	14	11	10	37
3	1090	1	2	19	2	2	2	2	2	1	1	1	5	-.94510746	-.44391394	.68496418	-.75837326	-1.6810551	1.24105	-.12679434	.44391418	1.2338903	-1.6038187	-1.3429255	.46889949	.026252985	1.1861575	-1.3985679	-.40811467	-.30695438	.050359726	.023923397	-1.9665072	-.89663458	.60532689	-1.2072291	.97578716	.05084753	1.5606797	-1.1480584	-1.2303922	-.17283964	-1.887255	12	16	16	13	8	35
3	1044	1	2	20	2	2	5	5	2	1	2	1	1	-999	-999	-999	-999	-999	-999	-999	-999	-999	-999	-999	-999	-999	-999	-999	-999	-999	-999	-999	-999	-.89663458	-1.3946731	-.20722914	-1.0242128	.05084753	-2.4393203	-.14805841	-1.2303922	-1.1728396	-1.887255	-999	-999	-999	-999	-999	28
3	314	1	1	21	2	2	2	2	2	1	1	1	1	1.0548925	-.44391394	.68496418	-1.7583733	-.68105507	.24105	-.12679434	1.4439142	.2338903	-.60381866	.65707445	-.53110051	.026252985	-.81384254	-1.3985679	-.40811467	-.30695438	1.0503597	.023923397	.033492804	.10336542	.60532689	-.20722914	-.024212837	.05084753	.56067967	-.14805841	.76960778	-.17283964	.11274505	15	15	18	9	12	40
3	924	1	2	20	1	1	1	1	1	1	2	2	2	.05489254	.55608606	-.31503582	-.75837326	-.68105507	-.75895	-.12679434	-2.5560858	-.7661097	1.3961813	-1.3429255	.46889949	.026252985	-1.8138425	1.6014321	-.40811467	-.30695438	-.94964027	-.9760766	-.9665072	.10336542	-.39467311	-.20722914	.97578716	.05084753	.56067967	-.14805841	.76960778	.82716036	.11274505	11	17	11	7	16	41
3	1541	1	2	21	2	2	2	2	2	1	1	1	5	-999	-999	-999	-999	-999	-999	-999	-999	-999	-999	-999	-999	-999	-999	-999	-999	-999	-999	-999	-999	-.89663458	-.39467311	-1.2072291	-.024212837	-.94915247	-1.4393203	-1.1480584	-1.2303922	-.17283964	-.88725495	-999	-999	-999	-999	-999	30
3	1706	1	2	21	2	2	2	2	2	1	1	1	4	.05489254	.55608606	.68496418	-1.7583733	.31894493	1.24105	.87320566	-2.5560858	.2338903	1.3961813	1.6570745	.46889949	1.026253	-.81384254	-.39856791	-.40811467	.69304562	1.0503597	-1.9760766	.033492804	1.1033654	1.6053269	.79277086	.97578716	1.0508475	1.5606797	.85194159	.76960778	.82716036	1.112745	16	19	15	7	16	49
3	1080	1	2	19	2	3	3	3	3	2	2	2	5	-1.9451075	.55608606	-.31503582	1.2416267	.31894493	1.24105	.87320566	-2.5560858	-.7661097	-1.6038187	1.6570745	1.4688995	-2.973747	1.1861575	-1.3985679	.59188533	.69304562	-1.9496403	-.9760766	.033492804	1.1033654	.60532689	.79277086	.97578716	1.0508475	-1.4393203	.85194159	1.7696078	.82716036	1.112745	15	20	7	12	12	46
3	1707	1	2	22	2	2	2	2	2	1	1	1	5	1.0548925	.55608606	.68496418	-.75837326	.31894493	1.24105	.87320566	1.4439142	.2338903	-.60381866	.65707445	.46889949	.026252985	.18615746	-.39856791	1.5918853	.69304562	1.0503597	-.9760766	1.0334928	.10336542	.60532689	-.20722914	-.024212837	-1.9491525	.56067967	-.14805841	.76960778	-.17283964	.11274505	18	19	18	10	15	38
3	392	1	1	20	2	4	4	4	4	1	2	2	5	.05489254	.55608606	.68496418	-.75837326	-.68105507	.24105	.87320566	1.4439142	-.7661097	-.60381866	-.34292555	.46889949	-.97374701	-.81384254	.60143209	-.40811467	-.30695438	.050359726	.023923397	-.9665072	.10336542	.60532689	-.20722914	-.024212837	-.94915247	.56067967	-.14805841	-.23039222	-.17283964	-999	13	18	16	9	13	37.777779
3	1375	1	2	20	2	2	2	2	2	1	1	1	5	-.94510746	.55608606	-2.3150358	2.2416267	1.3189449	.24105	.87320566	-2.5560858	.2338903	.39618134	-.34292555	.46889949	.026252985	.18615746	.60143209	-1.4081147	.69304562	-.94964027	1.0239234	1.0334928	-1.8966346	-1.3946731	-2.2072291	-.024212837	-1.9491525	-2.4393203	-2.1480584	-2.2303922	-2.1728396	-1.887255	11	19	9	15	18	20
3	938	1	2	21	2	2	2	2	2	1	1	1	5	1.0548925	.55608606	.68496418	-.75837326	1.3189449	1.24105	.87320566	1.4439142	1.2338903	-.60381866	1.6570745	1.4688995	1.026253	2.1861575	-.39856791	1.5918853	.69304562	1.0503597	1.0239234	1.0334928	.10336542	1.6053269	.79277086	-.024212837	1.0508475	.56067967	.85194159	.76960778	.82716036	.11274505	19	20	19	15	16	45
3	1258	1	2	21	2	3	3	3	3	1	2	2	5	-1.9451075	-1.4439139	.68496418	1.2416267	-1.6810551	-1.75895	-.12679434	.44391418	1.2338903	-1.6038187	-1.3429255	-.53110051	1.026253	1.1861575	-1.3985679	-1.4081147	-.30695438	.050359726	1.0239234	-1.9665072	-.89663458	-1.3946731	-.20722914	-.024212837	-.94915247	-1.4393203	-.14805841	-1.2303922	-.17283964	-.88725495	7	14	17	16	8	31
3	1673	1	2	21	-999	4	4	4	4	1	-999	2	5	.05489254	.55608606	.68496418	.24162674	-1.6810551	.24105	-.12679434	-.55608582	.2338903	-.60381866	-.34292555	-.53110051	-.97374701	-1.8138425	-.39856791	-.40811467	-1.3069544	1.0503597	.023923397	1.0334928	1.1033654	.60532689	-.20722914	-.024212837	.05084753	.56067967	-1.1480584	-.23039222	-1.1728396	-.88725495	13	15	15	10	13	37
3	914	1	2	20	2	2	2	2	2	1	1	1	5	1.0548925	-.44391394	-2.3150358	1.2416267	.31894493	-.75895	.87320566	-2.5560858	-1.7661097	1.3961813	.65707445	-.53110051	.026252985	.18615746	.60143209	1.5918853	.69304562	-2.9496403	2.0239234	.033492804	-.89663458	-1.3946731	.79277086	-2.0242128	-.94915247	-1.4393203	-.14805841	-1.2303922	-.17283964	-.88725495	16	17	7	13	17	30
3	1043	1	2	19	1	3	3	3	3	1	2	2	5	.05489254	-.44391394	1.6849642	1.2416267	.31894493	-.75895	-.12679434	1.4439142	-1.7661097	1.3961813	.65707445	-.53110051	1.026253	-.81384254	.60143209	-1.4081147	-.30695438	1.0503597	-.9760766	1.0334928	-999	-999	-999	-999	-999	-999	-999	-999	-999	-999	12	15	20	9	18	-999
3	1542	1	2	20	2	4	4	4	4	1	1	1	5	-.94510746	.55608606	.68496418	-.75837326	-.68105507	-.75895	-1.1267943	.44391418	-.7661097	.39618134	-1.3429255	-.53110051	.026252985	-.81384254	-.39856791	.59188533	.69304562	1.0503597	-.9760766	.033492804	.10336542	1.6053269	.79277086	-.024212837	.05084753	.56067967	.85194159	-.23039222	.82716036	1.112745	11	16	17	8	14	44
3	1569	1	2	21	2	1	1	1	1	1	1	1	3	.05489254	-.44391394	.68496418	1.2416267	-1.6810551	-.75895	.87320566	1.4439142	-.7661097	.39618134	-1.3429255	1.4688995	1.026253	-1.8138425	-1.3985679	-.40811467	.69304562	1.0503597	.023923397	1.0334928	1.1033654	1.6053269	.79277086	.97578716	1.0508475	-.43932033	-.14805841	1.7696078	-1.1728396	-.88725495	11	19	19	10	13	43
3	1049	1	2	18	2	4	4	4	4	1	1	1	2	-999	-999	-999	-999	-999	-999	-999	-999	-999	-999	-999	-999	-999	-999	-999	-999	-999	-999	-999	-999	1.1033654	.60532689	.79277086	.97578716	1.0508475	1.5606797	.85194159	1.7696078	.82716036	1.112745	-999	-999	-999	-999	-999	49
3	930	1	2	22	2	3	3	3	3	2	2	2	5	1.0548925	-.44391394	.68496418	1.2416267	-.68105507	.24105	-.12679434	-.55608582	1.2338903	-1.6038187	.65707445	.46889949	.026252985	2.1861575	-1.3985679	.59188533	-.30695438	.050359726	.023923397	.033492804	-.89663458	-1.3946731	-.20722914	-.024212837	-.94915247	-1.4393203	-.14805841	-1.2303922	-.17283964	-.88725495	16	16	15	16	11	31
3	921	1	2	20	2	2	2	2	2	1	1	1	5	-.94510746	.55608606	.68496418	-.75837326	.31894493	.24105	-.12679434	.44391418	-.7661097	1.3961813	.65707445	1.4688995	.026252985	1.1861575	.60143209	.59188533	-.30695438	.050359726	1.0239234	.033492804	.10336542	-.39467311	-.20722914	-.024212837	.05084753	-.43932033	-.14805841	.76960778	-.17283964	.11274505	14	18	16	12	17	38
3	1583	1	2	20	2	2	2	2	2	1	1	1	5	-1.9451075	-.44391394	.68496418	1.2416267	-1.6810551	-.75895	-.12679434	-1.5560858	1.2338903	1.3961813	-2.3429255	.46889949	.026252985	.18615746	1.6014321	-.40811467	.69304562	1.0503597	1.0239234	-1.9665072	.10336542	.60532689	-.20722914	-.024212837	.05084753	.56067967	-.14805841	.76960778	-.17283964	.11274505	8	17	15	15	14	40
3	1654	1	2	20	2	1	1	1	1	1	1	1	5	.05489254	-.44391394	-1.3150358	-.75837326	1.3189449	.24105	.87320566	-1.5560858	-.7661097	-.60381866	-.34292555	-.53110051	-.97374701	-.81384254	-.39856791	-1.4081147	-.30695438	.050359726	-.9760766	1.0334928	-.89663458	-.39467311	-1.2072291	-1.0242128	1.0508475	1.5606797	-1.1480584	.76960778	.82716036	.11274505	12	16	11	8	16	38
3	1377	1	2	21	2	5	5	5	5	1	2	2	5	-1.9451075	-.44391394	.68496418	-.75837326	-1.6810551	-.75895	-.12679434	.44391418	1.2338903	-1.6038187	-1.3429255	.46889949	.026252985	1.1861575	.60143209	.59188533	.69304562	.050359726	.023923397	-1.9665072	.10336542	-.39467311	-.20722914	-.024212837	.05084753	.56067967	-.14805841	-.23039222	-.17283964	-.88725495	10	17	16	13	10	37
3	1695	1	2	20	2	2	2	2	2	1	1	1	5	1.0548925	-.44391394	.68496418	-.75837326	1.3189449	.24105	-.12679434	1.4439142	-.7661097	1.3961813	.65707445	-1.5311005	.026252985	.18615746	1.6014321	.59188533	-.30695438	.050359726	-.9760766	1.0334928	.10336542	.60532689	.79277086	.97578716	1.0508475	1.5606797	.85194159	1.7696078	.82716036	1.112745	16	14	17	9	20	48
3	1676	1	2	21	2	1	1	1	1	1	1	1	5	1.0548925	.55608606	-1.3150358	-.75837326	1.3189449	1.24105	.87320566	.44391418	-.7661097	.39618134	1.6570745	-.53110051	-1.973747	-.81384254	.60143209	1.5918853	.69304562	.050359726	1.0239234	.033492804	-999	-999	-999	-999	-999	-999	-999	-999	-999	-999	19	18	12	10	17	-999
3	86	1	1	21	2	2	2	2	4	1	1	1	5	-.94510746	.55608606	.68496418	-1.7583733	-.68105507	.24105	-1.1267943	-1.5560858	-1.7661097	-1.6038187	.65707445	-.53110051	1.026253	-.81384254	-.39856791	-1.4081147	.69304562	1.0503597	-1.9760766	-.9665072	1.1033654	1.6053269	.79277086	-.024212837	1.0508475	1.5606797	.85194159	1.7696078	.82716036	1.112745	12	16	16	5	11	49
3	1414	1	2	18	2	2	2	2	2	1	1	1	2	.05489254	-.44391394	.68496418	-.75837326	1.3189449	1.24105	.87320566	-1.5560858	.2338903	1.3961813	.65707445	-.53110051	1.026253	-.81384254	1.6014321	1.5918853	.69304562	.050359726	1.0239234	1.0334928	.10336542	1.6053269	-.20722914	-.024212837	1.0508475	1.5606797	-.14805841	.76960778	.82716036	.11274505	17	17	15	11	20	44
3	922	1	2	21	2	2	2	2	2	1	1	1	5	1.0548925	-3.4439139	1.6849642	-1.7583733	.31894493	1.24105	-.12679434	-1.5560858	-.7661097	.39618134	.65707445	-1.5311005	.026252985	-.81384254	.60143209	1.5918853	.69304562	.050359726	1.0239234	1.0334928	1.1033654	1.6053269	.79277086	.97578716	1.0508475	1.5606797	.85194159	1.7696078	.82716036	1.112745	18	12	15	9	17	50
3	1428	1	2	20	2	1	1	1	1	1	2	2	5	-999	-999	-999	-999	-999	-999	-999	-999	-999	-999	-999	-999	-999	-999	-999	-999	-999	-999	-999	-999	.10336542	1.6053269	.79277086	.97578716	.05084753	.56067967	.85194159	1.7696078	.82716036	1.112745	-999	-999	-999	-999	-999	47
3	1457	1	2	24	2	2	2	2	2	1	1	1	5	.05489254	.55608606	1.6849642	2.2416267	.31894493	-1.75895	-.12679434	1.4439142	2.2338903	-.60381866	-1.3429255	-1.5311005	1.026253	1.1861575	-1.3985679	-.40811467	-1.3069544	-.94964027	1.0239234	-.9665072	-1.8966346	-1.3946731	-1.2072291	-1.0242128	-.94915247	-999	-.14805841	-1.2303922	-.17283964	-.88725495	10	14	18	18	12	28.888889
3	1417	1	2	19	2	1	1	1	1	1	2	2	5	-999	-999	-999	-999	-999	-999	-999	-999	-999	-999	-999	-999	-999	-999	-999	-999	-999	-999	-999	-999	.10336542	1.6053269	.79277086	-.024212837	1.0508475	1.5606797	.85194159	1.7696078	-.17283964	.11274505	-999	-999	-999	-999	-999	46
3	1316	1	2	20	2	2	2	2	2	1	1	1	4	.05489254	.55608606	.68496418	-.75837326	-1.6810551	.24105	.87320566	1.4439142	.2338903	1.3961813	1.6570745	.46889949	1.026253	2.1861575	.60143209	-.40811467	.69304562	1.0503597	-.9760766	.033492804	.10336542	-1.3946731	-.20722914	-.024212837	.05084753	-1.4393203	-.14805841	.76960778	.82716036	.11274505	15	19	19	12	15	37
3	1374	1	2	23	2	3	3	3	3	2	2	2	5	-999	-999	-999	-999	-999	-999	-999	-999	-999	-999	-999	-999	-999	-999	-999	-999	-999	-999	-999	-999	-.89663458	-1.3946731	-.20722914	-.024212837	-1.9491525	-1.4393203	-.14805841	-1.2303922	-1.1728396	-.88725495	-999	-999	-999	-999	-999	29
3	1558	1	2	21	2	2	4	4	2	1	1	1	5	1.0548925	.55608606	.68496418	.24162674	.31894493	1.24105	-.12679434	-.55608582	-.7661097	.39618134	.65707445	1.4688995	.026252985	.18615746	.60143209	.59188533	-.30695438	-.94964027	-.9760766	1.0334928	.10336542	1.6053269	.79277086	-.024212837	.05084753	1.5606797	.85194159	.76960778	.82716036	1.112745	17	18	14	10	17	46
3	761	1	2	19	2	3	3	3	3	2	2	2	5	-1.9451075	.55608606	-.31503582	1.2416267	-.68105507	-.75895	-.12679434	-1.5560858	2.2338903	-.60381866	-1.3429255	.46889949	-.97374701	2.1861575	-.39856791	.59188533	-.30695438	-2.9496403	.023923397	-2.9665072	-.89663458	-1.3946731	-1.2072291	-1.0242128	-1.9491525	-1.4393203	-1.1480584	-1.2303922	-2.1728396	-.88725495	10	17	9	17	10	25
3	1630	1	2	18	1	5	5	5	5	1	2	2	2	1.0548925	-1.4439139	-1.3150358	.24162674	.31894493	1.24105	-2.1267943	-2.5560858	.2338903	.39618134	-.34292555	-.53110051	-.97374701	.18615746	.60143209	.59188533	-.30695438	-1.9496403	-.9760766	.033492804	1.1033654	.60532689	-.20722914	-.024212837	.05084753	.56067967	-.14805841	.76960778	.82716036	-.88725495	16	12	8	11	16	41
3	937	1	2	20	2	3	3	3	3	1	2	2	5	-.94510746	-.44391394	-1.3150358	1.2416267	-999	1.24105	-1.1267943	-1.5560858	2.2338903	-.60381866	-.34292555	-.53110051	-.97374701	.18615746	-.39856791	1.5918853	-1.3069544	-1.9496403	1.0239234	1.0334928	1.1033654	.60532689	.79277086	.97578716	1.0508475	-.43932033	.85194159	.76960778	-.17283964	.11274505	15	13	9	16	14.666667	44
3	1564	1	2	20	2	2	2	2	2	1	1	1	5	-.94510746	-1.4439139	-2.3150358	1.2416267	-2.6810551	-.75895	-.12679434	.44391418	-.7661097	-.60381866	-1.3429255	-2.5311005	-.97374701	.18615746	-1.3985679	-.40811467	-.30695438	.050359726	1.0239234	-.9665072	-.89663458	-2.3946731	-.20722914	-2.0242128	-1.9491525	-1.4393203	-1.1480584	.76960778	-.17283964	-.88725495	10	12	12	13	9	28
3	1667	1	2	21	2	3	3	3	3	1	2	2	5	.05489254	.55608606	.68496418	.24162674	-.68105507	.24105	-.12679434	.44391418	1.2338903	-.60381866	-.34292555	-.53110051	1.026253	.18615746	-.39856791	.59188533	.69304562	1.0503597	.023923397	-.9665072	.10336542	-.39467311	-.20722914	-.024212837	.05084753	.56067967	-.14805841	-1.2303922	-1.1728396	-.88725495	14	17	18	13	12	35
3	317	1	1	20	2	2	2	2	2	1	1	1	5	1.0548925	.55608606	.68496418	1.2416267	1.3189449	.24105	-.12679434	.44391418	1.2338903	-.60381866	-.34292555	-1.5311005	-.97374701	-.81384254	-.39856791	-.40811467	-.30695438	.050359726	1.0239234	-.9665072	.10336542	-.39467311	-.20722914	-.024212837	.05084753	1.5606797	-999	-999	-999	-999	14	15	15	14	14	-999
3	1045	1	2	19	1	3	3	3	3	1	2	2	2	-999	-999	-999	-999	-999	-999	-999	-999	-999	-999	-999	-999	-999	-999	-999	-999	-999	-999	-999	-999	-999	-999	-999	-999	-999	-999	-999	-999	-999	-999	-999	-999	-999	-999	-999	-999
3	1664	1	2	22	2	4	4	4	4	1	1	1	5	1.0548925	.55608606	.68496418	2.2416267	1.3189449	1.24105	.87320566	1.4439142	.2338903	.39618134	.65707445	.46889949	.026252985	2.1861575	1.6014321	.59188533	.69304562	1.0503597	.023923397	1.0334928	.10336542	.60532689	-.20722914	-.024212837	.05084753	1.5606797	-.14805841	-.23039222	-.17283964	-.88725495	17	19	18	16	19	39
3	1455	1	2	18	2	2	2	2	2	1	1	1	2	-.94510746	-.44391394	-1.3150358	-.75837326	-2.6810551	.24105	.87320566	1.4439142	-.7661097	.39618134	-1.3429255	-.53110051	1.026253	-.81384254	-1.3985679	.59188533	-.30695438	1.0503597	-.9760766	-1.9665072	1.1033654	1.6053269	.79277086	-.024212837	1.0508475	1.5606797	-.14805841	1.7696078	.82716036	1.112745	12	16	17	8	9	48
3	1554	1	2	22	2	5	5	5	5	1	2	2	3	.05489254	-.44391394	.68496418	1.2416267	-.68105507	.24105	-.12679434	.44391418	.2338903	-1.6038187	-.34292555	.46889949	.026252985	1.1861575	-1.3985679	-.40811467	-.30695438	.050359726	1.0239234	-.9665072	-.89663458	-.39467311	-1.2072291	-1.0242128	-.94915247	.56067967	-1.1480584	-999	-1.1728396	-.88725495	13	16	16	15	10	31.111111
3	1405	1	2	27	2	6	-999	6	6	2	2	2	5	.05489254	-.44391394	.68496418	-.75837326	-1.6810551	-.75895	-.12679434	.44391418	.2338903	-.60381866	-.34292555	-.53110051	.026252985	.18615746	-.39856791	-.40811467	-1.3069544	-.94964027	.023923397	-1.9665072	-.89663458	-.39467311	-.20722914	-.024212837	.05084753	.56067967	-.14805841	-2.2303922	.82716036	.11274505	12	14	15	11	10	36
3	1692	1	2	19	1	1	1	1	1	1	2	2	3	-999	-999	-999	-999	-999	-999	-999	-999	-999	-999	-999	-999	-999	-999	-999	-999	-999	-999	-999	-999	.10336542	.60532689	.79277086	.97578716	-2.9491525	.56067967	-.14805841	.76960778	.82716036	1.112745	-999	-999	-999	-999	-999	41
3	1408	1	2	23	2	2	2	2	2	1	1	1	5	.05489254	-1.4439139	.68496418	1.2416267	-1.6810551	1.24105	-1.1267943	-1.5560858	2.2338903	-1.6038187	1.6570745	-.53110051	-.97374701	2.1861575	-1.3985679	.59188533	-1.3069544	1.0503597	-1.9760766	-.9665072	.10336542	-.39467311	-.20722914	-1.0242128	.05084753	1.5606797	.85194159	1.7696078	.82716036	-1.887255	17	12	14	15	9	40
3	606	1	2	21	2	2	2	2	2	1	1	1	3	-999	-999	-999	-999	-999	-999	-999	-999	-999	-999	-999	-999	-999	-999	-999	-999	-999	-999	-999	-999	1.1033654	.60532689	-.20722914	-.024212837	.05084753	.56067967	-.14805841	-1.2303922	-2.1728396	.11274505	-999	-999	-999	-999	-999	37
3	917	1	2	19	1	4	4	4	4	1	2	1	5	-1.9451075	-.44391394	-.31503582	.24162674	.31894493	.24105	-1.1267943	.44391418	.2338903	-.60381866	-1.3429255	-.53110051	.026252985	1.1861575	-.39856791	-1.4081147	-1.3069544	-.94964027	.023923397	.033492804	-1.8966346	-.39467311	-.20722914	-1.0242128	-.94915247	.56067967	-.14805841	-1.2303922	-.17283964	.11274505	9	13	14	13	14	33
3	1071	1	2	21	2	2	2	2	2	1	1	1	5	-.94510746	.55608606	-.31503582	-.75837326	.31894493	.24105	.87320566	-2.5560858	-.7661097	1.3961813	.65707445	1.4688995	-.97374701	1.1861575	-.39856791	.59188533	.69304562	-1.9496403	1.0239234	1.0334928	-.89663458	-.39467311	.79277086	-.024212837	.05084753	.56067967	-.14805841	-2.2303922	-.17283964	.11274505	14	20	9	12	17	36
3	1438	1	2	22	2	3	3	3	3	1	2	2	5	-.94510746	.55608606	.68496418	-1.7583733	.31894493	.24105	.87320566	1.4439142	-.7661097	.39618134	-1.3429255	.46889949	.026252985	-.81384254	.60143209	.59188533	.69304562	1.0503597	-.9760766	.033492804	.10336542	-.39467311	-.20722914	-.024212837	.05084753	-.43932033	-.14805841	-.23039222	-.17283964	.11274505	12	19	18	7	16	37
3	1548	1	2	21	1	3	3	3	3	1	2	2	5	1.0548925	-.44391394	-1.3150358	.24162674	.31894493	1.24105	-.12679434	-.55608582	.2338903	-.60381866	.65707445	.46889949	.026252985	.18615746	-.39856791	.59188533	-.30695438	-.94964027	.023923397	-.9665072	.10336542	-.39467311	-.20722914	-.024212837	-1.9491525	-.43932033	-1.1480584	-.23039222	-1.1728396	.11274505	17	16	12	12	13	33
3	293	1	1	18	2	2	2	2	2	1	1	1	5	-.94510746	-.44391394	-.31503582	-.75837326	-.68105507	.24105	-3.1267943	-1.5560858	.2338903	.39618134	.65707445	.46889949	1.026253	-.81384254	.60143209	.59188533	-.30695438	.050359726	-.9760766	.033492804	.10336542	.60532689	-.20722914	-.024212837	.05084753	-1.4393203	.85194159	-.23039222	-.17283964	.11274505	14	13	14	9	15	38
3	1666	1	2	22	2	1	1	1	1	1	2	2	5	-.94510746	-.44391394	-2.3150358	2.2416267	.31894493	1.24105	.87320566	-1.5560858	1.2338903	.39618134	.65707445	.46889949	.026252985	-.81384254	-1.3985679	.59188533	.69304562	.050359726	1.0239234	.033492804	-.89663458	-.39467311	-1.2072291	-1.0242128	-.94915247	-.43932033	-1.1480584	-.23039222	-2.1728396	-999	15	18	11	15	14	28.888889
3	308	1	1	22	2	4	4	4	4	1	1	1	5	.05489254	-.44391394	-1.3150358	-1.7583733	.31894493	-.75895	-.12679434	-1.5560858	-.7661097	-1.6038187	-1.3429255	-1.5311005	1.026253	.18615746	.60143209	.59188533	-.30695438	1.0503597	-.9760766	1.0334928	.10336542	1.6053269	-.20722914	-.024212837	1.0508475	.56067967	-.14805841	-.23039222	.82716036	1.112745	12	14	14	8	15	43
3	1017	1	2	21	2	1	1	1	1	1	2	2	2	-.94510746	-.44391394	.68496418	1.2416267	.31894493	-.75895	-1.1267943	-1.5560858	-.7661097	-.60381866	-.34292555	-1.5311005	-.97374701	1.1861575	-.39856791	.59188533	-1.3069544	-1.9496403	.023923397	-1.9665072	1.1033654	-2.3946731	.79277086	.97578716	-2.9491525	-2.4393203	.85194159	-2.2303922	-3.1728396	.11274505	12	12	11	13	12	29
3	1447	1	2	21	2	5	5	5	5	2	2	2	5	.05489254	.55608606	.68496418	.24162674	.31894493	.24105	.87320566	1.4439142	-.7661097	.39618134	.65707445	1.4688995	1.026253	.18615746	-.39856791	-1.4081147	.69304562	-.94964027	.023923397	.033492804	-.89663458	-2.3946731	.79277086	-1.0242128	-1.9491525	-2.4393203	.85194159	-1.2303922	-1.1728396	-2.887255	13	20	17	11	15	26
3	1416	1	2	21	2	4	4	4	2	1	1	1	5	.05489254	.55608606	-.31503582	-.75837326	1.3189449	-.75895	-.12679434	-.55608582	1.2338903	1.3961813	1.6570745	.46889949	1.026253	-1.8138425	1.6014321	-.40811467	.69304562	1.0503597	1.0239234	1.0334928	1.1033654	1.6053269	.79277086	-.024212837	1.0508475	1.5606797	.85194159	1.7696078	.82716036	.11274505	14	18	16	11	20	48
3	1579	1	2	19	2	2	2	2	2	1	1	1	5	.05489254	.55608606	-1.3150358	.24162674	-1.6810551	-1.75895	.87320566	-1.5560858	-.7661097	-2.6038187	-.34292555	.46889949	.026252985	-.81384254	-1.3985679	-1.4081147	-.30695438	.050359726	-.9760766	-1.9665072	-999	-999	-999	-999	-999	-999	-999	-999	-999	-999	10	18	12	9	7	-999
3	964	1	2	21	1	3	3	3	3	1	2	2	1	.05489254	-.44391394	.68496418	-.75837326	.31894493	-2.75895	-1.1267943	1.4439142	-.7661097	-.60381866	.65707445	.46889949	.026252985	.18615746	-.39856791	-.40811467	.69304562	.050359726	.023923397	1.0334928	-.89663458	-.39467311	-.20722914	-.024212837	.05084753	-.43932033	.85194159	-.23039222	-1.1728396	.11274505	11	16	17	10	15	36
3	1705	1	2	22	2	2	2	2	2	1	1	1	5	-1.9451075	.55608606	.68496418	.24162674	.31894493	-1.75895	-2.1267943	.44391418	-.7661097	-.60381866	-999	-1.5311005	1.026253	.18615746	.60143209	-1.4081147	-.30695438	.050359726	.023923397	.033492804	-.89663458	.60532689	-.20722914	-.024212837	.05084753	.56067967	-.14805841	.76960778	-.17283964	.11274505	6.6666665	13	17	11	15	39
3	1297	1	2	21	2	2	2	2	2	1	1	1	5	-999	-999	-999	-999	-999	-999	-999	-999	-999	-999	-999	-999	-999	-999	-999	-999	-999	-999	-999	-999	1.1033654	-1.3946731	.79277086	.97578716	1.0508475	-2.4393203	.85194159	1.7696078	.82716036	1.112745	-999	-999	-999	-999	-999	43
3	1659	1	2	22	2	2	2	2	2	1	1	1	5	-1.9451075	-.44391394	-.31503582	-.75837326	1.3189449	-2.75895	-.12679434	-2.5560858	-1.7661097	.39618134	-.34292555	-.53110051	.026252985	.18615746	1.6014321	.59188533	-2.3069544	-.94964027	-.9760766	1.0334928	-999	-999	-999	-999	-999	-999	-999	-999	-999	-999	9	13	11	8	19	-999
3	1712	1	2	22	2	2	2	4	2	1	1	1	5	-.94510746	-.44391394	.68496418	-.75837326	.31894493	-.75895	-.12679434	.44391418	-.7661097	.39618134	.65707445	-.53110051	.026252985	-.81384254	.60143209	.59188533	-.30695438	.050359726	.023923397	.033492804	.10336542	.60532689	-.20722914	-.024212837	.05084753	.56067967	-.14805841	.76960778	.82716036	.11274505	13	15	16	9	16	41
3	1437	1	2	23	1	4	4	4	4	1	1	1	5	2.0548925	.55608606	.68496418	2.2416267	1.3189449	.24105	-.12679434	1.4439142	1.2338903	1.3961813	-1.3429255	1.4688995	1.026253	2.1861575	1.6014321	-2.4081147	-2.3069544	1.0503597	2.0239234	.033492804	-2.8966346	-2.3946731	.79277086	-.024212837	.05084753	-.43932033	-.14805841	-2.2303922	-3.1728396	-2.887255	12	16	19	19	19	25
3	1665	1	2	20	2	4	4	4	4	1	1	1	2	1.0548925	.55608606	.68496418	.24162674	-.68105507	1.24105	.87320566	-.55608582	.2338903	.39618134	.65707445	.46889949	.026252985	-.81384254	.60143209	1.5918853	.69304562	.050359726	1.0239234	.033492804	.10336542	-.39467311	.79277086	.97578716	1.0508475	.56067967	.85194159	-1.2303922	.82716036	.11274505	18	19	15	12	15	42
3	1715	1	2	19	2	2	2	2	2	1	1	1	5	1.0548925	-.44391394	-.31503582	-.75837326	-1.6810551	.24105	-.12679434	-.55608582	.2338903	-.60381866	.65707445	-1.5311005	.026252985	-.81384254	-1.3985679	.59188533	.69304562	-.94964027	-.9760766	-.9665072	.10336542	-1.3946731	-.20722914	-.024212837	.05084753	-1.4393203	-.14805841	-1.2303922	-.17283964	-.88725495	16	15	13	9	10	33
3	1306	1	2	23	1	4	4	4	4	1	1	1	5	.05489254	-1.4439139	.68496418	-.75837326	1.3189449	1.24105	-.12679434	1.4439142	-.7661097	.39618134	-.34292555	-.53110051	-.97374701	-.81384254	.60143209	.59188533	.69304562	1.0503597	-1.9760766	1.0334928	1.1033654	.60532689	.79277086	.97578716	.05084753	1.5606797	.85194159	.76960778	.82716036	.11274505	15	15	17	7	18	46
3	144	1	1	20	2	5	5	5	5	2	2	2	5	1.0548925	.55608606	-1.3150358	.24162674	-.68105507	.24105	.87320566	-.55608582	1.2338903	-.60381866	.65707445	1.4688995	-.97374701	2.1861575	-.39856791	.59188533	-.30695438	.050359726	-.9760766	-.9665072	-.89663458	.60532689	-.20722914	-2.0242128	.05084753	-1.4393203	-1.1480584	-.23039222	-.17283964	-1.887255	16	19	12	14	12	31
3	1622	1	2	20	2	4	4	4	4	1	1	1	5	-1.9451075	.55608606	1.6849642	-.75837326	-.68105507	-.75895	-1.1267943	1.4439142	1.2338903	-1.6038187	-.34292555	.46889949	1.026253	.18615746	-1.3985679	-.40811467	-.30695438	1.0503597	-.9760766	.033492804	-.89663458	-.39467311	-.20722914	-.024212837	.05084753	-.43932033	-.14805841	.76960778	.82716036	.11274505	10	16	20	11	11	38
3	1674	1	2	24	2	4	4	4	2	1	1	1	5	1.0548925	-.44391394	-2.3150358	1.2416267	.31894493	-2.75895	.87320566	-1.5560858	.2338903	1.3961813	.65707445	.46889949	.026252985	1.1861575	.60143209	.59188533	.69304562	-1.9496403	1.0239234	1.0334928	-1.8966346	-.39467311	-.20722914	-.024212837	.05084753	-1.4393203	-.14805841	-2.2303922	-.17283964	-.88725495	13	18	9	15	18	31
3	1681	1	2	22	2	2	2	2	2	1	-999	-999	5	2.0548925	.55608606	-1.3150358	-.75837326	-.68105507	1.24105	.87320566	-1.5560858	2.2338903	.39618134	1.6570745	1.4688995	.026252985	.18615746	.60143209	.59188533	.69304562	.050359726	.023923397	.033492804	.10336542	-1.3946731	-.20722914	-.024212837	.05084753	-1.4393203	-.14805841	-.23039222	-.17283964	.11274505	19	20	12	13	15	35
3	1682	1	2	21	2	3	3	3	3	1	2	2	5	.05489254	.55608606	-2.3150358	-.75837326	.31894493	.24105	-.12679434	-1.5560858	1.2338903	-.60381866	-1.3429255	-1.5311005	-1.973747	-.81384254	-.39856791	.59188533	-.30695438	-1.9496403	-.9760766	.033492804	.10336542	-2.3946731	-.20722914	-.024212837	-.94915247	-1.4393203	-.14805841	-.23039222	-.17283964	.11274505	13	15	7	10	14	33
3	1684	1	2	21	2	2	2	2	2	1	1	1	5	.05489254	.55608606	-1.3150358	1.2416267	-.68105507	-.75895	-.12679434	.44391418	.2338903	-1.6038187	-1.3429255	1.4688995	.026252985	-.81384254	-1.3985679	-1.4081147	-2.3069544	.050359726	1.0239234	-.9665072	-999	-999	-999	-999	-999	-999	-999	-999	-999	-999	10	16	14	13	10	-999
3	1062	1	2	20	2	2	2	2	2	1	1	1	5	1.0548925	.55608606	.68496418	.24162674	1.3189449	1.24105	-3.1267943	.44391418	-.7661097	.39618134	.65707445	-.53110051	1.026253	-.81384254	.60143209	.59188533	.69304562	1.0503597	-.9760766	.033492804	-.89663458	-1.3946731	-.20722914	-.024212837	.05084753	-.43932033	-.14805841	.76960778	-.17283964	.11274505	17	14	18	9	17	36
3	1466	1	2	21	2	3	3	3	3	1	2	2	5	.05489254	-.44391394	.68496418	-.75837326	-.68105507	.24105	.87320566	.44391418	1.2338903	.39618134	.65707445	-.53110051	1.026253	-.81384254	-.39856791	-.40811467	.69304562	.050359726	.023923397	-.9665072	-.89663458	.60532689	-.20722914	-.024212837	.05084753	.56067967	-.14805841	-.23039222	.82716036	.11274505	14	17	17	11	13	39
3	1068	1	2	21	2	2	2	2	2	1	1	1	5	1.0548925	.55608606	-1.3150358	-1.7583733	-1.6810551	1.24105	.87320566	-1.5560858	-1.7661097	1.3961813	1.6570745	1.4688995	-1.973747	-1.8138425	1.6014321	.59188533	.69304562	1.0503597	-1.9760766	.033492804	1.1033654	1.6053269	.79277086	-.024212837	1.0508475	1.5606797	.85194159	1.7696078	.82716036	1.112745	18	20	11	4	16	49
3	1713	1	2	22	2	2	2	2	2	1	1	1	5	1.0548925	-.44391394	-1.3150358	-.75837326	-.68105507	1.24105	.87320566	-1.5560858	1.2338903	1.3961813	1.6570745	-.53110051	.026252985	-.81384254	1.6014321	.59188533	.69304562	-.94964027	.023923397	-.9665072	.10336542	-.39467311	-.20722914	-.024212837	.05084753	-.43932033	.85194159	.76960778	.82716036	.11274505	18	17	11	11	16	40
3	1465	1	2	21	2	3	3	3	3	1	2	2	5	-.94510746	-.44391394	-1.3150358	-1.7583733	.31894493	-1.75895	-.12679434	1.4439142	-1.7661097	1.3961813	-2.3429255	-1.5311005	-.97374701	-.81384254	-.39856791	-.40811467	-.30695438	.050359726	-.9760766	.033492804	.10336542	.60532689	-.20722914	-.024212837	.05084753	-1.4393203	-.14805841	-.23039222	-.17283964	-.88725495	8	14	14	6	16	36
3	1563	1	2	19	2	3	3	3	3	1	2	2	2	.05489254	.55608606	.68496418	1.2416267	-.68105507	-1.75895	.87320566	-1.5560858	-1.7661097	1.3961813	-.34292555	.46889949	-.97374701	-1.8138425	1.6014321	.59188533	.69304562	1.0503597	-.9760766	-.9665072	.10336542	-2.3946731	-.20722914	.97578716	.05084753	-2.4393203	.85194159	1.7696078	.82716036	1.112745	12	19	14	8	16	39
3	825	1	2	25	2	4	4	4	2	1	1	1	5	.05489254	.55608606	.68496418	1.2416267	1.3189449	.24105	-.12679434	1.4439142	-.7661097	1.3961813	-1.3429255	-1.5311005	-.97374701	-1.8138425	1.6014321	-.40811467	-.30695438	-.94964027	.023923397	1.0334928	1.1033654	1.6053269	.79277086	.97578716	1.0508475	.56067967	.85194159	1.7696078	.82716036	1.112745	12	15	15	10	20	49
3	1444	1	2	19	2	2	2	2	2	1	1	1	4	-.94510746	.55608606	-1.3150358	-.75837326	.31894493	1.24105	.87320566	.44391418	-.7661097	1.3961813	.65707445	1.4688995	.026252985	1.1861575	-.39856791	.59188533	.69304562	1.0503597	1.0239234	.033492804	1.1033654	1.6053269	.79277086	.97578716	1.0508475	1.5606797	.85194159	1.7696078	.82716036	1.112745	15	20	15	12	16	50
3	1677	1	2	21	2	2	2	2	2	1	1	1	5	2.0548925	.55608606	.68496418	-1.7583733	-1.6810551	1.24105	.87320566	1.4439142	1.2338903	-1.6038187	-1.3429255	-1.5311005	1.026253	-1.8138425	-1.3985679	1.5918853	.69304562	-.94964027	-.9760766	-2.9665072	.10336542	1.6053269	.79277086	.97578716	1.0508475	1.5606797	.85194159	1.7696078	.82716036	1.112745	17	17	17	8	7	49
3	1655	1	2	24	2	3	3	3	3	2	2	2	3	-1.9451075	-1.4439139	-.31503582	-1.7583733	1.3189449	1.24105	-.12679434	-.55608582	-.7661097	-.60381866	-1.3429255	-1.5311005	-.97374701	-1.8138425	-.39856791	-.40811467	-.30695438	-.94964027	2.0239234	.033492804	1.1033654	.60532689	.79277086	-.024212837	.05084753	1.5606797	.85194159	.76960778	.82716036	1.112745	11	13	12	9	15	46
3	1693	1	2	22	2	1	1	1	1	1	1	1	5	2.0548925	.55608606	.68496418	-.75837326	-2.6810551	1.24105	.87320566	-1.5560858	-.7661097	1.3961813	-999	1.4688995	1.026253	1.1861575	-.39856791	1.5918853	.69304562	1.0503597	-.9760766	-1.9665072	1.1033654	1.6053269	.79277086	.97578716	1.0508475	1.5606797	.85194159	1.7696078	.82716036	1.112745	20	20	16	10	11	50
3	1651	1	2	20	2	3	3	3	3	1	2	2	5	.05489254	.55608606	.68496418	1.2416267	1.3189449	-.75895	-.12679434	-1.5560858	.2338903	-.60381866	.65707445	-.53110051	1.026253	2.1861575	-1.3985679	-.40811467	-.30695438	-.94964027	2.0239234	1.0334928	.10336542	-1.3946731	-.20722914	-.024212837	.05084753	-1.4393203	-1.1480584	-2.2303922	-2.1728396	-.88725495	13	16	14	17	15	29
3	1570	1	2	20	2	2	2	2	2	1	1	1	2	-1.9451075	-.44391394	-.31503582	-1.7583733	1.3189449	1.24105	.87320566	-.55608582	-.7661097	-.60381866	.65707445	-.53110051	.026252985	-.81384254	-.39856791	.59188533	-.30695438	1.0503597	-.9760766	1.0334928	1.1033654	.60532689	.79277086	.97578716	1.0508475	1.5606797	.85194159	1.7696078	.82716036	1.112745	14	16	15	7	16	49
3	1079	1	2	19	2	4	-999	4	2	1	1	1	2	1.0548925	.55608606	-.31503582	1.2416267	1.3189449	1.24105	-.12679434	.44391418	1.2338903	.39618134	.65707445	.46889949	1.026253	2.1861575	1.6014321	1.5918853	.69304562	.050359726	1.0239234	1.0334928	.10336542	-1.3946731	-.20722914	-.024212837	1.0508475	-1.4393203	-.14805841	-1.2303922	.82716036	-.88725495	18	18	16	17	19	35
3	1451	1	2	18	2	2	2	2	2	1	1	1	2	.05489254	.55608606	-.31503582	-1.7583733	-1.6810551	.24105	-1.1267943	1.4439142	1.2338903	-1.6038187	-1.3429255	1.4688995	1.026253	-1.8138425	-2.3985679	.59188533	.69304562	1.0503597	.023923397	-.9665072	.10336542	.60532689	-.20722914	-.024212837	.05084753	.56067967	-.14805841	-.23039222	-.17283964	.11274505	13	18	18	9	8	39
3	1036	1	2	24	2	2	2	2	2	2	1	1	5	.05489254	.55608606	.68496418	1.2416267	1.3189449	.24105	-2.1267943	-2.5560858	.2338903	1.3961813	-.34292555	-.53110051	1.026253	.18615746	1.6014321	-.40811467	.69304562	1.0503597	.023923397	1.0334928	1.1033654	1.6053269	.79277086	.97578716	1.0508475	.56067967	.85194159	1.7696078	.82716036	1.112745	13	15	15	13	20	49
3	1683	1	2	21	2	4	4	4	4	1	1	1	5	.05489254	-.44391394	1.6849642	.24162674	-.68105507	.24105	-.12679434	.44391418	-.7661097	-.60381866	-1.3429255	-.53110051	.026252985	-.81384254	-.39856791	-1.4081147	-2.3069544	.050359726	-.9760766	.033492804	.10336542	.60532689	-.20722914	-.024212837	.05084753	.56067967	-.14805841	.76960778	-.17283964	.11274505	11	13	17	9	13	40
3	863	1	2	20	2	2	2	2	2	1	1	1	4	-.94510746	.55608606	.68496418	-.75837326	-1.6810551	1.24105	.87320566	1.4439142	2.2338903	-1.6038187	-2.3429255	1.4688995	1.026253	1.1861575	-1.3985679	-2.4081147	.69304562	1.0503597	2.0239234	.033492804	.10336542	1.6053269	.79277086	-.024212837	1.0508475	1.5606797	.85194159	.76960778	.82716036	.11274505	9	20	19	16	10	46
[truncated: 8,544 more rows]
[truncated: 55 more columns]
