# Supplementary material for: Modeling Measurement as a Sequential Process: Autoregressive Confirmatory Factor Analysis (AR-CFA)
Source: Front Psychol. 2019 Sep 20;10:2108. doi: 10.3389/fpsyg.2019.02108 (PMC6763968; doi:10.3389/fpsyg.2019.02108)
Supplement: Supplementary file 2 [file Data_Sheet_1.ZIP › Mplus files and data for AR-CFA paper/AR-CFA ML files/AR-CFA (ML) AR Constraints (Reverse Scoring Sensitive).out]

Mplus VERSION 8 (Mac)
MUTHEN & MUTHEN
05/16/2018   9:14 PM

INPUT INSTRUCTIONS

    DATA: File is music_big5_anon (For Mplus)_ipip_and_rses_centered.csv;
    VARIABLE:	
    NAMES ARE
  univ
  id
  year
  month
  age
  gender
  ethnic
  rsdme
  methnic
  fethnic
  usborn
  usmborn
  usfborn
  whrlv
  mipip1
  mipip2
  mipip3
  mipip4
  mipip5
  mipip6
  mipip7
  mipip8
  mipip9
  mipip10
  mipip11
  mipip12
  mipip13
  mipip14
  mipip15
  mipip16
  mipip17
  mipip18
  mipip19
  mipip20
  rses1
  rses2
  rses3
  rses4
  rses5
  rses6
  rses7
  rses8
  rses9
  rses10
  extraver
  agree
  consc
  neurot
  imagine
  self_est
  extra
  agreeb
  cons
  neuro
  open
  male
  N
  E_Mean
  A_Mean
  C_Mean
  N_Mean
  O_Mean
  E_SD
  A_SD
  C_SD
  N_SD
  O_SD
  E_SE
  A_SE
  C_SE
  N_SE
  O_SE
  SAT_read_25
  SAT_read_75
  SAT_math_25
  SAT_math_75
  ACT_25
  ACT_75
  enroll_total
  enroll_total_full
  enroll_total_part
  enroll_undergrad
  enroll_undergrad_full
  enroll_undergrad_part
  endowment_start
  endowment_end
  price_instate
  price_outstate
  percent_admit
  percent_18to24
  percent_white
  percent_women
  percent_asian
  percent_black
  percent_hispanic
  percent_other_unknown
  FT_retention
  average_SAT
  average_ACT
  gpa_required
  classrank_required
  transcript_required
  collegeprep_required
  recommendations_required
  portfolio_required;
    Usevar = mipip1-mipip20;
    MISSING are all (-999);

  ANALYSIS: estimator=mlr;
  Processors=8;
  iterations=10000000;

  MODEL:
    E BY mipip1
    	mipip6
    	mipip11
    	mipip16;
    A BY 	mipip2
    	mipip7
    	mipip12
    	mipip17;
    C BY 	mipip3
    	mipip8
    	mipip13
    	mipip18;
    N BY 	mipip4
    	mipip9
    	mipip14
    	mipip19;
    O BY 	mipip5
    	mipip10
    	mipip15
    	mipip20;


  rmipip1 by mipip1@1; mipip1@0;
  rmipip2 by mipip2@1; mipip2@0;
  rmipip3 by mipip3@1; mipip3@0;
  rmipip4 by mipip4@1; mipip4@0;
  rmipip5 by mipip5@1; mipip5@0;
  rmipip6 by mipip6@1; mipip6@0;
  rmipip7 by mipip7@1; mipip7@0;
  rmipip8 by mipip8@1; mipip8@0;
  rmipip9 by mipip9@1; mipip9@0;
  rmipip10 by mipip10@1; mipip10@0;
  rmipip11 by mipip11@1; mipip11@0;
  rmipip12 by mipip12@1; mipip12@0;
  rmipip13 by mipip13@1; mipip13@0;
  rmipip14 by mipip14@1; mipip14@0;
  rmipip15 by mipip15@1; mipip15@0;
  rmipip16 by mipip16@1; mipip16@0;
  rmipip17 by mipip17@1; mipip17@0;
  rmipip18 by mipip18@1; mipip18@0;
  rmipip19 by mipip19@1; mipip19@0;
  rmipip20 by mipip20@1; mipip20@0;

  E A C N O with rmipip1@0;

  rmipip2 on rmipip1;
  rmipip3 on rmipip2;
  rmipip4 on rmipip3;
  rmipip5 on rmipip4;
  rmipip6 on rmipip5 (oe_c1);
  rmipip7 on rmipip6 (ea_s1);
  rmipip8 on rmipip7 (ac_s1);
  rmipip9 on rmipip8 (cn_s1);
  rmipip10 on rmipip9 (no_s1);
  rmipip11 on rmipip10 (oe_c1);
  rmipip12 on rmipip11 (ea_s1);
  rmipip13 on rmipip12 (ac_s1);
  rmipip14 on rmipip13 (cn_s1);
  rmipip15 on rmipip14 (no_c1);
  rmipip16 on rmipip15 (oe_s1);
  rmipip17 on rmipip16 (ea_s1);
  rmipip18 on rmipip17 (ac_s1);
  rmipip19 on rmipip18 (cn_s1);
  rmipip20 on rmipip19 (no_s1);


  ! E terms
      rmipip6 on rmipip1 (ee_c1);
    	rmipip11 on rmipip6 (ee_c1);
    	rmipip16 on rmipip11 (ee_c1);

  ! A terms
  	rmipip7 on rmipip2 (aa_c1);
    	rmipip12 on rmipip7 (aa_c1);
    	rmipip17 on rmipip2 (aa_c1);

  ! C terms
   	rmipip8 on rmipip3 (cc_c1);
    	rmipip13 on rmipip8 (cc_c1);
    	rmipip18 on rmipip13 (cc_c1);

  ! N terms
   	rmipip9 on rmipip4 (nn_c1);
    	rmipip14 on rmipip9 (nn_c1);
    	rmipip19 on rmipip14 (nn_c1);

  ! O terms
  	rmipip10 on rmipip5 (oo_c1);
    	rmipip15 on rmipip10 (oo_s1);
    	rmipip20 on rmipip15 (oo_s1);
    	
    	MODEL CONSTRAINT:
  NEW (ea_s ac_s cn_s no_s no_c oe_c oe_s ee_c aa_c
  cc_c nn_c oo_c oo_s);
  ea_s1= ea_s;
  ac_s1= ac_s;
  cn_s1= cn_s;
  no_s1= no_s;
  no_c1= no_c;
  oe_c1= oe_c;
  oe_s1= oe_s;
  ee_c1= ee_c;
  aa_c1= aa_c;
  cc_c1= cc_c;
  nn_c1= nn_c;
  oo_c1= oo_c;
  oo_s1= oo_s;

  OUTPUT: STDYX svalues;


*** WARNING
  Data set contains cases with missing on all variables.
  These cases were not included in the analysis.
  Number of cases with missing on all variables:  1141
   1 WARNING(S) FOUND IN THE INPUT INSTRUCTIONS


SUMMARY OF ANALYSIS

Number of groups                                                 1
Number of observations                                        8571

Number of dependent variables                                   20
Number of independent variables                                  0
Number of continuous latent variables                           25

Observed dependent variables

  Continuous
   MIPIP1      MIPIP2      MIPIP3      MIPIP4      MIPIP5      MIPIP6
   MIPIP7      MIPIP8      MIPIP9      MIPIP10     MIPIP11     MIPIP12
   MIPIP13     MIPIP14     MIPIP15     MIPIP16     MIPIP17     MIPIP18
   MIPIP19     MIPIP20

Continuous latent variables
   E           A           C           N           O           RMIPIP1
   RMIPIP2     RMIPIP3     RMIPIP4     RMIPIP5     RMIPIP6     RMIPIP7
   RMIPIP8     RMIPIP9     RMIPIP10    RMIPIP11    RMIPIP12    RMIPIP13
   RMIPIP14    RMIPIP15    RMIPIP16    RMIPIP17    RMIPIP18    RMIPIP19
   RMIPIP20


Estimator                                                      MLR
Information matrix                                        OBSERVED
Maximum number of iterations                              10000000
Convergence criterion                                    0.500D-04
Maximum number of steepest descent iterations                   20
Maximum number of iterations for H1                           2000
Convergence criterion for H1                             0.100D-03

Input data file(s)
  music_big5_anon (For Mplus)_ipip_and_rses_centered.csv

Input data format  FREE


SUMMARY OF DATA

     Number of missing data patterns            68


COVARIANCE COVERAGE OF DATA

Minimum covariance coverage value   0.100


     PROPORTION OF DATA PRESENT


           Covariance Coverage
              MIPIP1        MIPIP2        MIPIP3        MIPIP4        MIPIP5
              ________      ________      ________      ________      ________
 MIPIP1         0.998
 MIPIP2         0.997         0.998
 MIPIP3         0.997         0.997         0.998
 MIPIP4         0.995         0.995         0.996         0.996
 MIPIP5         0.996         0.996         0.996         0.995         0.997
 MIPIP6         0.997         0.997         0.998         0.996         0.996
 MIPIP7         0.997         0.997         0.997         0.996         0.996
 MIPIP8         0.996         0.997         0.997         0.995         0.996
 MIPIP9         0.997         0.997         0.997         0.996         0.996
 MIPIP10        0.995         0.995         0.995         0.994         0.995
 MIPIP11        0.994         0.994         0.994         0.993         0.993
 MIPIP12        0.993         0.994         0.994         0.993         0.993
 MIPIP13        0.996         0.997         0.997         0.995         0.996
 MIPIP14        0.996         0.996         0.996         0.995         0.995
 MIPIP15        0.995         0.995         0.995         0.994         0.994
 MIPIP16        0.994         0.995         0.995         0.993         0.993
 MIPIP17        0.995         0.995         0.995         0.994         0.994
 MIPIP18        0.994         0.994         0.995         0.993         0.993
 MIPIP19        0.995         0.995         0.995         0.994         0.994
 MIPIP20        0.994         0.994         0.995         0.993         0.994


           Covariance Coverage
              MIPIP6        MIPIP7        MIPIP8        MIPIP9        MIPIP10
              ________      ________      ________      ________      ________
 MIPIP6         0.999
 MIPIP7         0.998         0.998
 MIPIP8         0.997         0.997         0.998
 MIPIP9         0.998         0.997         0.997         0.998
 MIPIP10        0.996         0.995         0.995         0.996         0.996
 MIPIP11        0.994         0.994         0.994         0.994         0.993
 MIPIP12        0.994         0.994         0.994         0.994         0.993
 MIPIP13        0.997         0.997         0.997         0.997         0.995
 MIPIP14        0.996         0.996         0.996         0.996         0.995
 MIPIP15        0.995         0.995         0.995         0.995         0.994
 MIPIP16        0.995         0.995         0.994         0.995         0.993
 MIPIP17        0.995         0.995         0.995         0.995         0.994
 MIPIP18        0.995         0.995         0.994         0.995         0.993
 MIPIP19        0.995         0.995         0.995         0.995         0.994
 MIPIP20        0.995         0.995         0.994         0.995         0.993


           Covariance Coverage
              MIPIP11       MIPIP12       MIPIP13       MIPIP14       MIPIP15
              ________      ________      ________      ________      ________
 MIPIP11        0.995
 MIPIP12        0.991         0.995
 MIPIP13        0.994         0.994         0.998
 MIPIP14        0.994         0.994         0.996         0.997
 MIPIP15        0.992         0.993         0.996         0.995         0.996
 MIPIP16        0.992         0.992         0.995         0.994         0.994
 MIPIP17        0.993         0.993         0.995         0.995         0.994
 MIPIP18        0.992         0.992         0.995         0.995         0.993
 MIPIP19        0.993         0.993         0.995         0.995         0.994
 MIPIP20        0.992         0.992         0.995         0.995         0.994


           Covariance Coverage
              MIPIP16       MIPIP17       MIPIP18       MIPIP19       MIPIP20
              ________      ________      ________      ________      ________
 MIPIP16        0.996
 MIPIP17        0.994         0.996
 MIPIP18        0.993         0.994         0.996
 MIPIP19        0.994         0.995         0.994         0.996
 MIPIP20        0.993         0.994         0.994         0.995         0.996


UNIVARIATE SAMPLE STATISTICS


     UNIVARIATE HIGHER-ORDER MOMENT DESCRIPTIVE STATISTICS

         Variable/         Mean/     Skewness/   Minimum/ % with                Percentiles
        Sample Size      Variance    Kurtosis    Maximum  Min/Max      20%/60%    40%/80%    Median

     MIPIP1                0.000      -0.168      -2.237    0.39%      -1.025     -0.093      0.055
            8553.000       1.287      -0.772       2.482    0.33%       0.186      1.033
     MIPIP2                0.000      -1.327      -3.444    0.02%      -0.373     -0.187     -0.057
            8556.000       0.817       1.857       1.520    0.50%       0.627      0.733
     MIPIP3                0.000      -0.208      -2.655    0.02%      -1.169     -0.213     -0.139
            8558.000       1.370      -0.881       2.250    0.02%       0.685      0.858
     MIPIP4                0.000       0.195      -2.476    0.02%      -0.902     -0.576      0.184
            8541.000       1.421      -0.916       2.724    0.06%       0.336      1.275
     MIPIP5                0.000      -0.648      -3.000    0.01%      -0.790      0.185      0.253
            8545.000       1.165      -0.249       1.904    0.27%       0.274      1.189
     MIPIP6                0.000      -0.550      -2.985    0.09%      -0.985      0.015      0.264
            8560.000       1.403      -0.654       1.727    0.05%       0.402      1.264
     MIPIP7                0.000      -0.922      -3.200    0.01%      -0.911     -0.010      0.089
            8556.000       1.141       0.218       1.368    0.97%       0.215      1.082
     MIPIP8                0.000      -0.372      -3.018    0.04%      -1.425     -0.425      0.444
            8551.000       1.633      -1.014       1.714    0.06%       0.523      1.506
     MIPIP9                0.000       0.349      -1.952    0.19%      -0.766     -0.618     -0.409
            8556.000       1.218      -0.647       2.591    0.07%       0.337      1.259
     MIPIP10               0.000      -0.435      -2.844    0.02%      -0.683     -0.549      0.312
            8539.000       1.091      -0.361       1.810    0.02%       0.360      1.312
     MIPIP11               0.000      -0.302      -2.631    0.32%      -1.326     -0.326      0.106
            8529.000       1.490      -0.882       2.106    0.96%       0.609      1.106
     MIPIP12               0.000      -0.392      -2.682    0.01%      -1.177     -0.302      0.366
            8527.000       1.165      -0.485       2.079    0.09%       0.554      0.750
     MIPIP13               0.000      -0.745      -3.236    0.04%      -0.844      0.060      0.182
            8555.000       1.062       0.062       1.849    0.27%       0.220      1.068
     MIPIP14               0.000       0.147      -1.952    0.04%      -0.873     -0.712      0.154
            8548.000       1.418      -0.964       2.909    0.02%       0.259      1.246
     MIPIP15               0.000      -0.373      -2.795    0.01%      -0.702     -0.515      0.298
            8538.000       1.013      -0.462       2.150    0.04%       0.358      1.205
     MIPIP16               0.000      -0.261      -2.572    0.21%      -1.300     -0.349     -0.115
            8533.000       1.292      -0.764       2.073    0.07%       0.592      0.885
     MIPIP17               0.000      -1.086      -3.457    0.02%      -0.457     -0.167     -0.060
            8538.000       0.849       0.859       1.108    1.34%       0.618      0.822
     MIPIP18               0.000      -0.623      -3.000    0.01%      -0.839      0.050      0.169
            8533.000       1.199      -0.493       1.381    0.12%       0.246      1.161
     MIPIP19               0.000      -0.005      -2.400    0.02%      -1.074     -0.145     -0.060
            8538.000       1.251      -0.805       2.188    0.21%       0.024      0.940
     MIPIP20               0.000      -0.941      -3.359    0.01%      -0.994     -0.018      0.033
            8533.000       1.116       0.142       1.667    0.04%       0.812      0.992


THE MODEL ESTIMATION TERMINATED NORMALLY


MODEL FIT INFORMATION

Number of Free Parameters                       87

Loglikelihood

          H0 Value                     -243123.487
          H0 Scaling Correction Factor      1.1613
            for MLR
          H1 Value                     -240929.971
          H1 Scaling Correction Factor      1.1445
            for MLR

Information Criteria

          Akaike (AIC)                  486420.975
          Bayesian (BIC)                487034.859
          Sample-Size Adjusted BIC      486758.389
            (n* = (n + 2) / 24)

Chi-Square Test of Model Fit

          Value                           3867.903*
          Degrees of Freedom                   143
          P-Value                           0.0000
          Scaling Correction Factor         1.1342
            for MLR

*   The chi-square value for MLM, MLMV, MLR, ULSMV, WLSM and WLSMV cannot be used
    for chi-square difference testing in the regular way.  MLM, MLR and WLSM
    chi-square difference testing is described on the Mplus website.  MLMV, WLSMV,
    and ULSMV difference testing is done using the DIFFTEST option.

RMSEA (Root Mean Square Error Of Approximation)

          Estimate                           0.055
          90 Percent C.I.                    0.054  0.057
          Probability RMSEA <= .05           0.000

CFI/TLI

          CFI                                0.871
          TLI                                0.828

Chi-Square Test of Model Fit for the Baseline Model

          Value                          29043.875
          Degrees of Freedom                   190
          P-Value                           0.0000

SRMR (Standardized Root Mean Square Residual)

          Value                              0.046


MODEL RESULTS

                                                    Two-Tailed
                    Estimate       S.E.  Est./S.E.    P-Value

 E        BY
    MIPIP1             1.000      0.000    999.000    999.000
    MIPIP6             1.018      0.020     51.537      0.000
    MIPIP11            1.128      0.021     53.859      0.000
    MIPIP16            0.985      0.019     52.370      0.000

 A        BY
    MIPIP2             1.000      0.000    999.000    999.000
    MIPIP7             0.919      0.032     28.548      0.000
    MIPIP12            0.903      0.025     36.070      0.000
    MIPIP17            0.867      0.027     31.733      0.000

 C        BY
    MIPIP3             1.000      0.000    999.000    999.000
    MIPIP8             1.170      0.032     36.389      0.000
    MIPIP13            0.831      0.026     31.726      0.000
    MIPIP18            1.032      0.036     28.584      0.000

 N        BY
    MIPIP4             1.000      0.000    999.000    999.000
    MIPIP9             0.820      0.029     28.459      0.000
    MIPIP14            1.022      0.026     39.956      0.000
    MIPIP19            0.581      0.022     26.907      0.000

 O        BY
    MIPIP5             1.000      0.000    999.000    999.000
    MIPIP10            0.533      0.033     16.002      0.000
    MIPIP15            0.436      0.024     17.805      0.000
    MIPIP20            0.753      0.020     36.938      0.000

 RMIPIP1  BY
    MIPIP1             1.000      0.000    999.000    999.000

 RMIPIP2  BY
    MIPIP2             1.000      0.000    999.000    999.000

 RMIPIP3  BY
    MIPIP3             1.000      0.000    999.000    999.000

 RMIPIP4  BY
    MIPIP4             1.000      0.000    999.000    999.000

 RMIPIP5  BY
    MIPIP5             1.000      0.000    999.000    999.000

 RMIPIP6  BY
    MIPIP6             1.000      0.000    999.000    999.000

 RMIPIP7  BY
    MIPIP7             1.000      0.000    999.000    999.000

 RMIPIP8  BY
    MIPIP8             1.000      0.000    999.000    999.000

 RMIPIP9  BY
    MIPIP9             1.000      0.000    999.000    999.000

 RMIPIP10 BY
    MIPIP10            1.000      0.000    999.000    999.000

 RMIPIP11 BY
    MIPIP11            1.000      0.000    999.000    999.000

 RMIPIP12 BY
    MIPIP12            1.000      0.000    999.000    999.000

 RMIPIP13 BY
    MIPIP13            1.000      0.000    999.000    999.000

 RMIPIP14 BY
    MIPIP14            1.000      0.000    999.000    999.000

 RMIPIP15 BY
    MIPIP15            1.000      0.000    999.000    999.000

 RMIPIP16 BY
    MIPIP16            1.000      0.000    999.000    999.000

 RMIPIP17 BY
    MIPIP17            1.000      0.000    999.000    999.000

 RMIPIP18 BY
    MIPIP18            1.000      0.000    999.000    999.000

 RMIPIP19 BY
    MIPIP19            1.000      0.000    999.000    999.000

 RMIPIP20 BY
    MIPIP20            1.000      0.000    999.000    999.000

 RMIPIP2  ON
    RMIPIP1            0.062      0.013      4.749      0.000

 RMIPIP3  ON
    RMIPIP2            0.167      0.023      7.348      0.000

 RMIPIP4  ON
    RMIPIP3            0.058      0.013      4.309      0.000

 RMIPIP5  ON
    RMIPIP4            0.189      0.015     12.374      0.000

 RMIPIP6  ON
    RMIPIP5           -0.044      0.011     -3.810      0.000
    RMIPIP1           -0.130      0.011    -11.630      0.000

 RMIPIP7  ON
    RMIPIP6            0.132      0.009     15.484      0.000
    RMIPIP2           -0.118      0.015     -8.064      0.000

 RMIPIP8  ON
    RMIPIP7            0.099      0.009     11.490      0.000
    RMIPIP3           -0.075      0.013     -5.607      0.000

 RMIPIP9  ON
    RMIPIP8            0.103      0.009     12.136      0.000
    RMIPIP4           -0.102      0.015     -6.893      0.000

 RMIPIP10 ON
    RMIPIP9            0.034      0.008      4.056      0.000
    RMIPIP5           -0.335      0.049     -6.801      0.000

 RMIPIP11 ON
    RMIPIP10          -0.044      0.011     -3.810      0.000
    RMIPIP6           -0.130      0.011    -11.630      0.000

 RMIPIP12 ON
    RMIPIP11           0.132      0.009     15.484      0.000
    RMIPIP7           -0.118      0.015     -8.064      0.000

 RMIPIP13 ON
    RMIPIP12           0.099      0.009     11.490      0.000
    RMIPIP8           -0.075      0.013     -5.607      0.000

 RMIPIP14 ON
    RMIPIP13           0.103      0.009     12.136      0.000
    RMIPIP9           -0.102      0.015     -6.893      0.000

 RMIPIP15 ON
    RMIPIP14          -0.156      0.014    -11.155      0.000
    RMIPIP10           0.217      0.012     17.661      0.000

 RMIPIP16 ON
    RMIPIP15           0.117      0.012      9.498      0.000
    RMIPIP11          -0.130      0.011    -11.630      0.000

 RMIPIP17 ON
    RMIPIP16           0.132      0.009     15.484      0.000
    RMIPIP2           -0.118      0.015     -8.064      0.000

 RMIPIP18 ON
    RMIPIP17           0.099      0.009     11.490      0.000
    RMIPIP13          -0.075      0.013     -5.607      0.000

 RMIPIP19 ON
    RMIPIP18           0.103      0.009     12.136      0.000
    RMIPIP14          -0.102      0.015     -6.893      0.000

 RMIPIP20 ON
    RMIPIP19           0.034      0.008      4.056      0.000
    RMIPIP15           0.217      0.012     17.661      0.000

 E        WITH
    RMIPIP1            0.000      0.000    999.000    999.000

 A        WITH
    RMIPIP1            0.000      0.000    999.000    999.000
    E                  0.126      0.007     17.083      0.000

 C        WITH
    RMIPIP1            0.000      0.000    999.000    999.000
    E                  0.013      0.008      1.570      0.117
    A                  0.076      0.007     10.567      0.000

 N        WITH
    RMIPIP1            0.000      0.000    999.000    999.000
    E                 -0.094      0.009     -9.908      0.000
    A                 -0.010      0.008     -1.322      0.186
    C                 -0.100      0.010     -9.498      0.000

 O        WITH
    RMIPIP1            0.000      0.000    999.000    999.000
    E                  0.153      0.010     14.967      0.000
    A                  0.182      0.010     18.964      0.000
    C                 -0.012      0.009     -1.280      0.201
    N                 -0.071      0.011     -6.265      0.000

 Intercepts
    MIPIP1             0.000      0.012     -0.040      0.968
    MIPIP2             0.000      0.010     -0.006      0.996
    MIPIP3             0.000      0.013      0.030      0.976
    MIPIP4            -0.001      0.013     -0.056      0.955
    MIPIP5             0.000      0.012     -0.011      0.992
    MIPIP6             0.000      0.013      0.027      0.979
    MIPIP7             0.000      0.012     -0.024      0.981
    MIPIP8             0.000      0.014      0.014      0.989
    MIPIP9             0.000      0.012     -0.018      0.985
    MIPIP10            0.000      0.011      0.019      0.985
    MIPIP11            0.000      0.013     -0.003      0.997
    MIPIP12            0.000      0.012     -0.006      0.995
    MIPIP13            0.000      0.011     -0.011      0.991
    MIPIP14            0.000      0.013      0.004      0.997
    MIPIP15            0.000      0.011      0.003      0.998
    MIPIP16            0.000      0.012     -0.019      0.985
    MIPIP17            0.000      0.010     -0.026      0.979
    MIPIP18            0.000      0.012      0.014      0.989
    MIPIP19            0.000      0.012      0.006      0.995
    MIPIP20           -0.001      0.011     -0.044      0.965

 Variances
    E                  0.617      0.017     35.970      0.000
    A                  0.398      0.015     26.331      0.000
    C                  0.448      0.020     22.314      0.000
    N                  0.611      0.021     29.091      0.000
    O                  0.773      0.031     25.261      0.000
    RMIPIP1            0.674      0.015     46.310      0.000

 Residual Variances
    MIPIP1             0.000      0.000    999.000    999.000
    MIPIP2             0.000      0.000    999.000    999.000
    MIPIP3             0.000      0.000    999.000    999.000
    MIPIP4             0.000      0.000    999.000    999.000
    MIPIP5             0.000      0.000    999.000    999.000
    MIPIP6             0.000      0.000    999.000    999.000
    MIPIP7             0.000      0.000    999.000    999.000
    MIPIP8             0.000      0.000    999.000    999.000
    MIPIP9             0.000      0.000    999.000    999.000
    MIPIP10            0.000      0.000    999.000    999.000
    MIPIP11            0.000      0.000    999.000    999.000
    MIPIP12            0.000      0.000    999.000    999.000
    MIPIP13            0.000      0.000    999.000    999.000
    MIPIP14            0.000      0.000    999.000    999.000
    MIPIP15            0.000      0.000    999.000    999.000
    MIPIP16            0.000      0.000    999.000    999.000
    MIPIP17            0.000      0.000    999.000    999.000
    MIPIP18            0.000      0.000    999.000    999.000
    MIPIP19            0.000      0.000    999.000    999.000
    MIPIP20            0.000      0.000    999.000    999.000
    RMIPIP2            0.418      0.014     29.951      0.000
    RMIPIP3            0.912      0.019     47.735      0.000
    RMIPIP4            0.790      0.019     41.146      0.000
    RMIPIP5            0.356      0.026     13.535      0.000
    RMIPIP6            0.758      0.018     43.186      0.000
    RMIPIP7            0.779      0.026     29.489      0.000
    RMIPIP8            1.013      0.027     37.430      0.000
    RMIPIP9            0.797      0.023     34.027      0.000
    RMIPIP10           0.833      0.033     25.280      0.000
    RMIPIP11           0.691      0.020     33.873      0.000
    RMIPIP12           0.823      0.017     47.991      0.000
    RMIPIP13           0.744      0.022     34.530      0.000
    RMIPIP14           0.717      0.022     33.097      0.000
    RMIPIP15           0.759      0.013     56.890      0.000
    RMIPIP16           0.641      0.016     39.950      0.000
    RMIPIP17           0.531      0.016     33.685      0.000
    RMIPIP18           0.703      0.020     34.745      0.000
    RMIPIP19           1.047      0.018     59.148      0.000
    RMIPIP20           0.676      0.019     36.281      0.000

New/Additional Parameters
    EA_S               0.132      0.009     15.484      0.000
    AC_S               0.099      0.009     11.490      0.000
    CN_S               0.103      0.009     12.136      0.000
    NO_S               0.034      0.008      4.056      0.000
    NO_C              -0.156      0.014    -11.155      0.000
    OE_C              -0.044      0.011     -3.810      0.000
    OE_S               0.117      0.012      9.498      0.000
    EE_C              -0.130      0.011    -11.630      0.000
    AA_C              -0.118      0.015     -8.064      0.000
    CC_C              -0.075      0.013     -5.607      0.000
    NN_C              -0.102      0.015     -6.893      0.000
    OO_C              -0.335      0.049     -6.801      0.000
    OO_S               0.217      0.012     17.661      0.000


STANDARDIZED MODEL RESULTS


STDYX Standardization

                                                    Two-Tailed
                    Estimate       S.E.  Est./S.E.    P-Value

 E        BY
    MIPIP1             0.691      0.008     88.594      0.000
    MIPIP6             0.674      0.009     77.344      0.000
    MIPIP11            0.726      0.009     80.754      0.000
    MIPIP16            0.688      0.009     75.266      0.000

 A        BY
    MIPIP2             0.697      0.010     67.443      0.000
    MIPIP7             0.544      0.016     34.749      0.000
    MIPIP12            0.526      0.012     43.290      0.000
    MIPIP17            0.594      0.013     46.897      0.000

 C        BY
    MIPIP3             0.571      0.012     48.539      0.000
    MIPIP8             0.611      0.012     49.019      0.000
    MIPIP13            0.538      0.015     34.804      0.000
    MIPIP18            0.633      0.013     49.033      0.000

 N        BY
    MIPIP4             0.660      0.010     65.455      0.000
    MIPIP9             0.578      0.015     38.503      0.000
    MIPIP14            0.682      0.011     61.985      0.000
    MIPIP19            0.403      0.013     30.615      0.000

 O        BY
    MIPIP5             0.817      0.015     55.763      0.000
    MIPIP10            0.447      0.023     19.476      0.000
    MIPIP15            0.390      0.017     23.559      0.000
    MIPIP20            0.616      0.011     58.211      0.000

 RMIPIP1  BY
    MIPIP1             0.722      0.007     96.687      0.000

 RMIPIP2  BY
    MIPIP2             0.717      0.010     71.252      0.000

 RMIPIP3  BY
    MIPIP3             0.821      0.008    100.191      0.000

 RMIPIP4  BY
    MIPIP4             0.752      0.009     85.028      0.000

 RMIPIP5  BY
    MIPIP5             0.576      0.021     27.741      0.000

 RMIPIP6  BY
    MIPIP6             0.739      0.008     93.138      0.000

 RMIPIP7  BY
    MIPIP7             0.839      0.010     82.648      0.000

 RMIPIP8  BY
    MIPIP8             0.791      0.010     82.086      0.000

 RMIPIP9  BY
    MIPIP9             0.816      0.011     76.568      0.000

 RMIPIP10 BY
    MIPIP10            0.894      0.011     77.904      0.000

 RMIPIP11 BY
    MIPIP11            0.688      0.009     72.490      0.000

 RMIPIP12 BY
    MIPIP12            0.850      0.008    112.930      0.000

 RMIPIP13 BY
    MIPIP13            0.843      0.010     85.398      0.000

 RMIPIP14 BY
    MIPIP14            0.731      0.010     71.288      0.000

 RMIPIP15 BY
    MIPIP15            0.921      0.007    131.322      0.000

 RMIPIP16 BY
    MIPIP16            0.725      0.009     83.513      0.000

 RMIPIP17 BY
    MIPIP17            0.804      0.009     85.946      0.000

 RMIPIP18 BY
    MIPIP18            0.774      0.011     73.253      0.000

 RMIPIP19 BY
    MIPIP19            0.915      0.006    157.590      0.000

 RMIPIP20 BY
    MIPIP20            0.788      0.008     95.109      0.000

 RMIPIP2  ON
    RMIPIP1            0.079      0.016      4.799      0.000

 RMIPIP3  ON
    RMIPIP2            0.113      0.015      7.379      0.000

 RMIPIP4  ON
    RMIPIP3            0.062      0.014      4.314      0.000

 RMIPIP5  ON
    RMIPIP4            0.271      0.020     13.642      0.000

 RMIPIP6  ON
    RMIPIP5           -0.031      0.009     -3.612      0.000
    RMIPIP1           -0.121      0.011    -11.256      0.000

 RMIPIP7  ON
    RMIPIP6            0.129      0.008     15.627      0.000
    RMIPIP2           -0.085      0.011     -7.495      0.000

 RMIPIP8  ON
    RMIPIP7            0.087      0.008     11.283      0.000
    RMIPIP3           -0.071      0.013     -5.556      0.000

 RMIPIP9  ON
    RMIPIP8            0.116      0.009     12.242      0.000
    RMIPIP4           -0.100      0.016     -6.364      0.000

 RMIPIP10 ON
    RMIPIP9            0.033      0.008      4.069      0.000
    RMIPIP5           -0.222      0.033     -6.777      0.000

 RMIPIP11 ON
    RMIPIP10          -0.049      0.013     -3.849      0.000
    RMIPIP6           -0.136      0.012    -10.903      0.000

 RMIPIP12 ON
    RMIPIP11           0.120      0.008     15.448      0.000
    RMIPIP7           -0.114      0.013     -8.564      0.000

 RMIPIP13 ON
    RMIPIP12           0.104      0.009     11.606      0.000
    RMIPIP8           -0.087      0.016     -5.490      0.000

 RMIPIP14 ON
    RMIPIP13           0.105      0.009     11.568      0.000
    RMIPIP9           -0.107      0.015     -7.003      0.000

 RMIPIP15 ON
    RMIPIP14          -0.148      0.013    -11.273      0.000
    RMIPIP10           0.225      0.014     15.942      0.000

 RMIPIP16 ON
    RMIPIP15           0.130      0.014      9.587      0.000
    RMIPIP11          -0.134      0.011    -12.280      0.000

 RMIPIP17 ON
    RMIPIP16           0.145      0.010     14.944      0.000
    RMIPIP2           -0.103      0.013     -7.951      0.000

 RMIPIP18 ON
    RMIPIP17           0.087      0.008     11.007      0.000
    RMIPIP13          -0.078      0.013     -5.994      0.000

 RMIPIP19 ON
    RMIPIP18           0.085      0.007     12.462      0.000
    RMIPIP14          -0.084      0.012     -7.091      0.000

 RMIPIP20 ON
    RMIPIP19           0.042      0.010      4.050      0.000
    RMIPIP15           0.232      0.013     17.654      0.000

 E        WITH
    RMIPIP1            0.000      0.000    999.000    999.000

 A        WITH
    RMIPIP1            0.000      0.000    999.000    999.000
    E                  0.254      0.015     17.180      0.000

 C        WITH
    RMIPIP1            0.000      0.000    999.000    999.000
    E                  0.024      0.015      1.569      0.117
    A                  0.181      0.016     11.441      0.000

 N        WITH
    RMIPIP1            0.000      0.000    999.000    999.000
    E                 -0.152      0.015    -10.203      0.000
    A                 -0.021      0.016     -1.321      0.186
    C                 -0.190      0.020     -9.536      0.000

 O        WITH
    RMIPIP1            0.000      0.000    999.000    999.000
    E                  0.221      0.015     14.850      0.000
    A                  0.328      0.017     18.929      0.000
    C                 -0.020      0.016     -1.289      0.197
    N                 -0.103      0.017     -5.956      0.000

 Intercepts
    MIPIP1             0.000      0.011     -0.040      0.968
    MIPIP2             0.000      0.011     -0.006      0.996
    MIPIP3             0.000      0.011      0.030      0.976
    MIPIP4            -0.001      0.011     -0.056      0.955
    MIPIP5             0.000      0.011     -0.011      0.992
    MIPIP6             0.000      0.011      0.027      0.979
    MIPIP7             0.000      0.011     -0.024      0.981
    MIPIP8             0.000      0.011      0.014      0.989
    MIPIP9             0.000      0.011     -0.018      0.985
    MIPIP10            0.000      0.011      0.019      0.985
    MIPIP11            0.000      0.011     -0.003      0.997
    MIPIP12            0.000      0.011     -0.006      0.995
    MIPIP13            0.000      0.011     -0.011      0.991
    MIPIP14            0.000      0.011      0.004      0.997
    MIPIP15            0.000      0.011      0.003      0.998
    MIPIP16            0.000      0.011     -0.019      0.985
    MIPIP17            0.000      0.011     -0.026      0.979
    MIPIP18            0.000      0.011      0.014      0.989
    MIPIP19            0.000      0.011      0.006      0.995
    MIPIP20            0.000      0.011     -0.044      0.965

 Variances
    E                  1.000      0.000    999.000    999.000
    A                  1.000      0.000    999.000    999.000
    C                  1.000      0.000    999.000    999.000
    N                  1.000      0.000    999.000    999.000
    O                  1.000      0.000    999.000    999.000
    RMIPIP1            1.000      0.000    999.000    999.000

 Residual Variances
    MIPIP1             0.000    999.000    999.000    999.000
    MIPIP2             0.000    999.000    999.000    999.000
    MIPIP3             0.000    999.000    999.000    999.000
    MIPIP4             0.000    999.000    999.000    999.000
    MIPIP5             0.000    999.000    999.000    999.000
    MIPIP6             0.000    999.000    999.000    999.000
    MIPIP7             0.000    999.000    999.000    999.000
    MIPIP8             0.000    999.000    999.000    999.000
    MIPIP9             0.000    999.000    999.000    999.000
    MIPIP10            0.000    999.000    999.000    999.000
    MIPIP11            0.000    999.000    999.000    999.000
    MIPIP12            0.000    999.000    999.000    999.000
    MIPIP13            0.000    999.000    999.000    999.000
    MIPIP14            0.000    999.000    999.000    999.000
    MIPIP15            0.000    999.000    999.000    999.000
    MIPIP16            0.000    999.000    999.000    999.000
    MIPIP17            0.000    999.000    999.000    999.000
    MIPIP18            0.000    999.000    999.000    999.000
    MIPIP19            0.000    999.000    999.000    999.000
    MIPIP20            0.000    999.000    999.000    999.000
    RMIPIP2            0.994      0.003    383.872      0.000
    RMIPIP3            0.987      0.003    287.551      0.000
    RMIPIP4            0.996      0.002    554.049      0.000
    RMIPIP5            0.927      0.011     86.099      0.000
    RMIPIP6            0.984      0.003    362.235      0.000
    RMIPIP7            0.976      0.003    330.664      0.000
    RMIPIP8            0.987      0.002    407.328      0.000
    RMIPIP9            0.976      0.004    251.527      0.000
    RMIPIP10           0.949      0.015     65.178      0.000
    RMIPIP11           0.979      0.004    263.997      0.000
    RMIPIP12           0.972      0.003    278.081      0.000
    RMIPIP13           0.981      0.004    270.094      0.000
    RMIPIP14           0.977      0.004    254.904      0.000
    RMIPIP15           0.927      0.007    127.913      0.000
    RMIPIP16           0.965      0.005    202.673      0.000
    RMIPIP17           0.968      0.004    262.897      0.000
    RMIPIP18           0.986      0.002    400.318      0.000
    RMIPIP19           0.986      0.002    430.839      0.000
    RMIPIP20           0.944      0.006    154.048      0.000


R-SQUARE

    Observed                                        Two-Tailed
    Variable        Estimate       S.E.  Est./S.E.    P-Value

    MIPIP1             1.000    999.000    999.000    999.000
    MIPIP2             1.000    999.000    999.000    999.000
    MIPIP3             1.000    999.000    999.000    999.000
    MIPIP4             1.000    999.000    999.000    999.000
    MIPIP5             1.000    999.000    999.000    999.000
    MIPIP6             1.000    999.000    999.000    999.000
    MIPIP7             1.000    999.000    999.000    999.000
    MIPIP8             1.000    999.000    999.000    999.000
    MIPIP9             1.000    999.000    999.000    999.000
    MIPIP10            1.000    999.000    999.000    999.000
    MIPIP11            1.000    999.000    999.000    999.000
    MIPIP12            1.000    999.000    999.000    999.000
    MIPIP13            1.000    999.000    999.000    999.000
    MIPIP14            1.000    999.000    999.000    999.000
    MIPIP15            1.000    999.000    999.000    999.000
    MIPIP16            1.000    999.000    999.000    999.000
    MIPIP17            1.000    999.000    999.000    999.000
    MIPIP18            1.000    999.000    999.000    999.000
    MIPIP19            1.000    999.000    999.000    999.000
    MIPIP20            1.000    999.000    999.000    999.000

     Latent                                         Two-Tailed
    Variable        Estimate       S.E.  Est./S.E.    P-Value

    RMIPIP2            0.006      0.003      2.399      0.016
    RMIPIP3            0.013      0.003      3.690      0.000
    RMIPIP4            0.004      0.002      2.157      0.031
    RMIPIP5            0.073      0.011      6.821      0.000
    RMIPIP6            0.016      0.003      5.761      0.000
    RMIPIP7            0.024      0.003      8.218      0.000
    RMIPIP8            0.013      0.002      5.276      0.000
    RMIPIP9            0.024      0.004      6.064      0.000
    RMIPIP10           0.051      0.015      3.473      0.001
    RMIPIP11           0.021      0.004      5.610      0.000
    RMIPIP12           0.028      0.003      8.015      0.000
    RMIPIP13           0.019      0.004      5.154      0.000
    RMIPIP14           0.023      0.004      5.925      0.000
    RMIPIP15           0.073      0.007     10.031      0.000
    RMIPIP16           0.035      0.005      7.391      0.000
    RMIPIP17           0.032      0.004      8.600      0.000
    RMIPIP18           0.014      0.002      5.489      0.000
    RMIPIP19           0.014      0.002      6.292      0.000
    RMIPIP20           0.056      0.006      9.099      0.000


QUALITY OF NUMERICAL RESULTS

     Condition Number for the Information Matrix              0.242E-04
       (ratio of smallest to largest eigenvalue)


MODEL COMMAND WITH FINAL ESTIMATES USED AS STARTING VALUES

     e BY mipip1@1;
     e BY mipip6*1.01793;
     e BY mipip11*1.12837;
     e BY mipip16*0.98505;
     a BY mipip2@1;
     a BY mipip7*0.91870;
     a BY mipip12*0.90347;
     a BY mipip17*0.86714;
     c BY mipip3@1;
     c BY mipip8*1.17029;
     c BY mipip13*0.83089;
     c BY mipip18*1.03201;
     n BY mipip4@1;
     n BY mipip9*0.81970;
     n BY mipip14*1.02202;
     n BY mipip19*0.58121;
     o BY mipip5@1;
     o BY mipip10*0.53271;
     o BY mipip15*0.43577;
     o BY mipip20*0.75305;
     rmipip1 BY mipip1@1;
     rmipip2 BY mipip2@1;
     rmipip3 BY mipip3@1;
     rmipip4 BY mipip4@1;
     rmipip5 BY mipip5@1;
     rmipip6 BY mipip6@1;
     rmipip7 BY mipip7@1;
     rmipip8 BY mipip8@1;
     rmipip9 BY mipip9@1;
     rmipip10 BY mipip10@1;
     rmipip11 BY mipip11@1;
     rmipip12 BY mipip12@1;
     rmipip13 BY mipip13@1;
     rmipip14 BY mipip14@1;
     rmipip15 BY mipip15@1;
     rmipip16 BY mipip16@1;
     rmipip17 BY mipip17@1;
     rmipip18 BY mipip18@1;
     rmipip19 BY mipip19@1;
     rmipip20 BY mipip20@1;

     rmipip2 ON rmipip1*0.06224;
     rmipip3 ON rmipip2*0.16688;
     rmipip4 ON rmipip3*0.05771;
     rmipip5 ON rmipip4*0.18860;
     rmipip6 ON rmipip5*-0.04353 (oe_c1);
     rmipip6 ON rmipip1*-0.12968 (ee_c1);
     rmipip7 ON rmipip6*0.13171 (ea_s1);
     rmipip7 ON rmipip2*-0.11777 (aa_c1);
     rmipip8 ON rmipip7*0.09871 (ac_s1);
     rmipip8 ON rmipip3*-0.07517 (cc_c1);
     rmipip9 ON rmipip8*0.10330 (cn_s1);
     rmipip9 ON rmipip4*-0.10151 (nn_c1);
     rmipip10 ON rmipip9*0.03409 (no_s1);
     rmipip10 ON rmipip5*-0.33475 (oo_c1);
     rmipip11 ON rmipip10*-0.04353 (oe_c1);
     rmipip11 ON rmipip6*-0.12968 (ee_c1);
     rmipip12 ON rmipip11*0.13171 (ea_s1);
     rmipip12 ON rmipip7*-0.11777 (aa_c1);
     rmipip13 ON rmipip12*0.09871 (ac_s1);
     rmipip13 ON rmipip8*-0.07517 (cc_c1);
     rmipip14 ON rmipip13*0.10330 (cn_s1);
     rmipip14 ON rmipip9*-0.10151 (nn_c1);
     rmipip15 ON rmipip14*-0.15637 (no_c1);
     rmipip15 ON rmipip10*0.21702 (oo_s1);
     rmipip16 ON rmipip15*0.11731 (oe_s1);
     rmipip16 ON rmipip11*-0.12968 (ee_c1);
     rmipip17 ON rmipip16*0.13171 (ea_s1);
     rmipip17 ON rmipip2*-0.11777 (aa_c1);
     rmipip18 ON rmipip17*0.09871 (ac_s1);
     rmipip18 ON rmipip13*-0.07517 (cc_c1);
     rmipip19 ON rmipip18*0.10330 (cn_s1);
     rmipip19 ON rmipip14*-0.10151 (nn_c1);
     rmipip20 ON rmipip19*0.03409 (no_s1);
     rmipip20 ON rmipip15*0.21702 (oo_s1);

     e WITH rmipip1@0;
     a WITH rmipip1@0;
     a WITH e*0.12592;
     c WITH rmipip1@0;
     c WITH e*0.01251;
     c WITH a*0.07617;
     n WITH rmipip1@0;
     n WITH e*-0.09353;
     n WITH a*-0.01034;
     n WITH c*-0.09957;
     o WITH rmipip1@0;
     o WITH e*0.15279;
     o WITH a*0.18182;
     o WITH c*-0.01190;
     o WITH n*-0.07053;

     [ mipip1*-0.00049 ];
     [ mipip2*-0.00005 ];
     [ mipip3*0.00038 ];
     [ mipip4*-0.00072 ];
     [ mipip5*-0.00012 ];
     [ mipip6*0.00034 ];
     [ mipip7*-0.00027 ];
     [ mipip8*0.00019 ];
     [ mipip9*-0.00022 ];
     [ mipip10*0.00022 ];
     [ mipip11*-0.00004 ];
     [ mipip12*-0.00007 ];
     [ mipip13*-0.00012 ];
     [ mipip14*0.00005 ];
     [ mipip15*0.00003 ];
     [ mipip16*-0.00024 ];
     [ mipip17*-0.00026 ];
     [ mipip18*0.00016 ];
     [ mipip19*0.00007 ];
     [ mipip20*-0.00051 ];

     mipip1@0;
     mipip2@0;
     mipip3@0;
     mipip4@0;
     mipip5@0;
     mipip6@0;
     mipip7@0;
     mipip8@0;
     mipip9@0;
     mipip10@0;
     mipip11@0;
     mipip12@0;
     mipip13@0;
     mipip14@0;
     mipip15@0;
     mipip16@0;
     mipip17@0;
     mipip18@0;
     mipip19@0;
     mipip20@0;
     e*0.61748;
     a*0.39782;
     c*0.44759;
     n*0.61089;
     o*0.77295;
     rmipip1*0.67389;
     rmipip2*0.41767;
     rmipip3*0.91219;
     rmipip4*0.79049;
     rmipip5*0.35630;
     rmipip6*0.75842;
     rmipip7*0.77921;
     rmipip8*1.01339;
     rmipip9*0.79704;
     rmipip10*0.83297;
     rmipip11*0.69106;
     rmipip12*0.82337;
     rmipip13*0.74401;
     rmipip14*0.71718;
     rmipip15*0.75868;
     rmipip16*0.64142;
     rmipip17*0.53083;
     rmipip18*0.70254;
     rmipip19*1.04696;
     rmipip20*0.67623;

     ! NEW statements in MODEL CONSTRAINT
     NEW(ea_s*0.13171);
     NEW(ac_s*0.09871);
     NEW(cn_s*0.10330);
     NEW(no_s*0.03409);
     NEW(no_c*-0.15637);
     NEW(oe_c*-0.04353);
     NEW(oe_s*0.11731);
     NEW(ee_c*-0.12968);
     NEW(aa_c*-0.11777);
     NEW(cc_c*-0.07517);
     NEW(nn_c*-0.10151);
     NEW(oo_c*-0.33475);
     NEW(oo_s*0.21702);


     Beginning Time:  21:14:00
        Ending Time:  21:14:02
       Elapsed Time:  00:00:02


MUTHEN & MUTHEN
3463 Stoner Ave.
Los Angeles, CA  90066

Tel: (310) 391-9971
Fax: (310) 391-8971
Web: www.StatModel.com
Support: Support@StatModel.com

Copyright (c) 1998-2017 Muthen & Muthen
