# Supplementary material for: Modeling Measurement as a Sequential Process: Autoregressive Confirmatory Factor Analysis (AR-CFA)
Source: Front Psychol. 2019 Sep 20;10:2108. doi: 10.3389/fpsyg.2019.02108 (PMC6763968; doi:10.3389/fpsyg.2019.02108)
Supplement: Supplementary file 2 [file Data_Sheet_1.ZIP › Mplus files and data for AR-CFA paper/AR-CFA ML files/AR-CFA (ML) AR Constraints (Reverse Scoring Sensitive).inp]

  DATA: File is music_big5_anon (For Mplus)_ipip_and_rses_centered.csv;
  VARIABLE:	
  NAMES ARE 
univ
id
year
month
age
gender
ethnic
rsdme
methnic
fethnic
usborn
usmborn
usfborn
whrlv
mipip1
mipip2
mipip3
mipip4
mipip5
mipip6
mipip7
mipip8
mipip9
mipip10
mipip11
mipip12
mipip13
mipip14
mipip15
mipip16
mipip17
mipip18
mipip19
mipip20
rses1
rses2
rses3
rses4
rses5
rses6
rses7
rses8
rses9
rses10
extraver
agree
consc
neurot
imagine
self_est
extra
agreeb
cons
neuro
open
male
N
E_Mean
A_Mean
C_Mean
N_Mean
O_Mean
E_SD
A_SD
C_SD
N_SD
O_SD
E_SE
A_SE
C_SE
N_SE
O_SE
SAT_read_25
SAT_read_75
SAT_math_25
SAT_math_75
ACT_25
ACT_75
enroll_total
enroll_total_full
enroll_total_part
enroll_undergrad
enroll_undergrad_full
enroll_undergrad_part
endowment_start
endowment_end
price_instate
price_outstate
percent_admit
percent_18to24
percent_white
percent_women
percent_asian
percent_black
percent_hispanic
percent_other_unknown
FT_retention
average_SAT
average_ACT
gpa_required
classrank_required
transcript_required
collegeprep_required
recommendations_required
portfolio_required;
  Usevar = mipip1-mipip20;
  MISSING are all (-999);

ANALYSIS: estimator=mlr;
Processors=8;
iterations=10000000;

MODEL:
  E BY mipip1
  	mipip6
  	mipip11
  	mipip16;
  A BY 	mipip2
  	mipip7
  	mipip12
  	mipip17;
  C BY 	mipip3
  	mipip8
  	mipip13
  	mipip18;
  N BY 	mipip4
  	mipip9
  	mipip14
  	mipip19;
  O BY 	mipip5
  	mipip10
  	mipip15
  	mipip20;


rmipip1 by mipip1@1; mipip1@0;
rmipip2 by mipip2@1; mipip2@0;
rmipip3 by mipip3@1; mipip3@0;
rmipip4 by mipip4@1; mipip4@0;
rmipip5 by mipip5@1; mipip5@0;
rmipip6 by mipip6@1; mipip6@0;
rmipip7 by mipip7@1; mipip7@0;
rmipip8 by mipip8@1; mipip8@0;
rmipip9 by mipip9@1; mipip9@0;
rmipip10 by mipip10@1; mipip10@0;
rmipip11 by mipip11@1; mipip11@0;
rmipip12 by mipip12@1; mipip12@0;
rmipip13 by mipip13@1; mipip13@0;
rmipip14 by mipip14@1; mipip14@0;
rmipip15 by mipip15@1; mipip15@0;
rmipip16 by mipip16@1; mipip16@0;
rmipip17 by mipip17@1; mipip17@0;
rmipip18 by mipip18@1; mipip18@0;
rmipip19 by mipip19@1; mipip19@0;
rmipip20 by mipip20@1; mipip20@0;

E A C N O with rmipip1@0;

rmipip2 on rmipip1;
rmipip3 on rmipip2;
rmipip4 on rmipip3;
rmipip5 on rmipip4;
rmipip6 on rmipip5 (oe_c1);
rmipip7 on rmipip6 (ea_s1);
rmipip8 on rmipip7 (ac_s1);
rmipip9 on rmipip8 (cn_s1);
rmipip10 on rmipip9 (no_s1);
rmipip11 on rmipip10 (oe_c1);
rmipip12 on rmipip11 (ea_s1);
rmipip13 on rmipip12 (ac_s1);
rmipip14 on rmipip13 (cn_s1);
rmipip15 on rmipip14 (no_c1);
rmipip16 on rmipip15 (oe_s1);
rmipip17 on rmipip16 (ea_s1);
rmipip18 on rmipip17 (ac_s1); 
rmipip19 on rmipip18 (cn_s1);
rmipip20 on rmipip19 (no_s1);
    

! E terms
    rmipip6 on rmipip1 (ee_c1);
  	rmipip11 on rmipip6 (ee_c1);
  	rmipip16 on rmipip11 (ee_c1);

! A terms
	rmipip7 on rmipip2 (aa_c1);
  	rmipip12 on rmipip7 (aa_c1);
  	rmipip17 on rmipip2 (aa_c1);

! C terms
 	rmipip8 on rmipip3 (cc_c1);
  	rmipip13 on rmipip8 (cc_c1);
  	rmipip18 on rmipip13 (cc_c1);

! N terms
 	rmipip9 on rmipip4 (nn_c1);
  	rmipip14 on rmipip9 (nn_c1);
  	rmipip19 on rmipip14 (nn_c1);

! O terms 
	rmipip10 on rmipip5 (oo_c1);
  	rmipip15 on rmipip10 (oo_s1);
  	rmipip20 on rmipip15 (oo_s1);
  	
  	MODEL CONSTRAINT:
NEW (ea_s ac_s cn_s no_s no_c oe_c oe_s ee_c aa_c 
cc_c nn_c oo_c oo_s);
ea_s1= ea_s;
ac_s1= ac_s;
cn_s1= cn_s;
no_s1= no_s;
no_c1= no_c;
oe_c1= oe_c;
oe_s1= oe_s;
ee_c1= ee_c;
aa_c1= aa_c;
cc_c1= cc_c;
nn_c1= nn_c;
oo_c1= oo_c;
oo_s1= oo_s;

OUTPUT: STDYX svalues;
