# Supplementary material for: Modeling Measurement as a Sequential Process: Autoregressive Confirmatory Factor Analysis (AR-CFA)
Source: Front Psychol. 2019 Sep 20;10:2108. doi: 10.3389/fpsyg.2019.02108 (PMC6763968; doi:10.3389/fpsyg.2019.02108)
Supplement: Supplementary file 2 [file Data_Sheet_1.ZIP › Mplus files and data for AR-CFA paper/AR-CFA ML files/AR-CFA (ML) Residual Correlations.out]

Mplus VERSION 8 (Mac)
MUTHEN & MUTHEN
05/16/2018   1:48 PM

INPUT INSTRUCTIONS

    DATA: File is music_big5_anon (For Mplus)_ipip_and_rses_centered.csv;
    VARIABLE:	
    NAMES ARE
  univ
  id
  year
  month
  age
  gender
  ethnic
  rsdme
  methnic
  fethnic
  usborn
  usmborn
  usfborn
  whrlv
  mipip1
  mipip2
  mipip3
  mipip4
  mipip5
  mipip6
  mipip7
  mipip8
  mipip9
  mipip10
  mipip11
  mipip12
  mipip13
  mipip14
  mipip15
  mipip16
  mipip17
  mipip18
  mipip19
  mipip20
  rses1
  rses2
  rses3
  rses4
  rses5
  rses6
  rses7
  rses8
  rses9
  rses10
  extraver
  agree
  consc
  neurot
  imagine
  self_est
  extra
  agreeb
  cons
  neuro
  open
  male
  N
  E_Mean
  A_Mean
  C_Mean
  N_Mean
  O_Mean
  E_SD
  A_SD
  C_SD
  N_SD
  O_SD
  E_SE
  A_SE
  C_SE
  N_SE
  O_SE
  SAT_read_25
  SAT_read_75
  SAT_math_25
  SAT_math_75
  ACT_25
  ACT_75
  enroll_total
  enroll_total_full
  enroll_total_part
  enroll_undergrad
  enroll_undergrad_full
  enroll_undergrad_part
  endowment_start
  endowment_end
  price_instate
  price_outstate
  percent_admit
  percent_18to24
  percent_white
  percent_women
  percent_asian
  percent_black
  percent_hispanic
  percent_other_unknown
  FT_retention
  average_SAT
  average_ACT
  gpa_required
  classrank_required
  transcript_required
  collegeprep_required
  recommendations_required
  portfolio_required;
    Usevar = mipip1-mipip20;
    MISSING are all (-999);

  ANALYSIS: estimator=mlr;
  Processors=8;
  iterations=10000000;

  MODEL:
    E BY mipip1
    	mipip6
    	mipip11
    	mipip16;
    A BY 	mipip2
    	mipip7
    	mipip12
    	mipip17;
    C BY 	mipip3
    	mipip8
    	mipip13
    	mipip18;
    N BY 	mipip4
    	mipip9
    	mipip14
    	mipip19;
    O BY 	mipip5
    	mipip10
    	mipip15
    	mipip20;


  rmipip1 by mipip1@1; mipip1@0;
  rmipip2 by mipip2@1; mipip2@0;
  rmipip3 by mipip3@1; mipip3@0;
  rmipip4 by mipip4@1; mipip4@0;
  rmipip5 by mipip5@1; mipip5@0;
  rmipip6 by mipip6@1; mipip6@0;
  rmipip7 by mipip7@1; mipip7@0;
  rmipip8 by mipip8@1; mipip8@0;
  rmipip9 by mipip9@1; mipip9@0;
  rmipip10 by mipip10@1; mipip10@0;
  rmipip11 by mipip11@1; mipip11@0;
  rmipip12 by mipip12@1; mipip12@0;
  rmipip13 by mipip13@1; mipip13@0;
  rmipip14 by mipip14@1; mipip14@0;
  rmipip15 by mipip15@1; mipip15@0;
  rmipip16 by mipip16@1; mipip16@0;
  rmipip17 by mipip17@1; mipip17@0;
  rmipip18 by mipip18@1; mipip18@0;
  rmipip19 by mipip19@1; mipip19@0;
  rmipip20 by mipip20@1; mipip20@0;

  E A C N O rmipip1-rmipip20 with rmipip1-rmipip20@0;

  rmipip2 with rmipip1;
  rmipip3 with rmipip2;
  rmipip4 with rmipip3;
  rmipip5 with rmipip4;
  rmipip6 with rmipip5;
  rmipip7 with rmipip6;
  rmipip8 with rmipip7;
  rmipip9 with rmipip8;
  rmipip10 with rmipip9;
  rmipip11 with rmipip10;
  rmipip12 with rmipip11;
  rmipip13 with rmipip12;
  rmipip14 with rmipip13;
  rmipip15 with rmipip14;
  rmipip16 with rmipip15;
  rmipip17 with rmipip16;
  rmipip18 with rmipip17;
  rmipip19 with rmipip18;
  rmipip20 with rmipip19;


  ! E terms
      rmipip6 with rmipip1;
    	rmipip11 with rmipip6;
    	rmipip16 with rmipip11;

  ! A terms
  	rmipip7 with rmipip2;
    	rmipip12 with rmipip7;
    	rmipip17 with rmipip12;

  ! C terms
   	rmipip8 with rmipip3;
    	rmipip13 with rmipip8;
    	rmipip18 with rmipip13;

  ! N terms
   	rmipip9 with rmipip4;
    	rmipip14 with rmipip9;
    	rmipip19 with rmipip14;

  ! O terms
  	rmipip10 with rmipip5;
    	rmipip15 with rmipip10;
    	rmipip20 with rmipip15;

  OUTPUT: STDYX svalues;


*** WARNING
  Data set contains cases with missing on all variables.
  These cases were not included in the analysis.
  Number of cases with missing on all variables:  1141
   1 WARNING(S) FOUND IN THE INPUT INSTRUCTIONS


SUMMARY OF ANALYSIS

Number of groups                                                 1
Number of observations                                        8571

Number of dependent variables                                   20
Number of independent variables                                  0
Number of continuous latent variables                           25

Observed dependent variables

  Continuous
   MIPIP1      MIPIP2      MIPIP3      MIPIP4      MIPIP5      MIPIP6
   MIPIP7      MIPIP8      MIPIP9      MIPIP10     MIPIP11     MIPIP12
   MIPIP13     MIPIP14     MIPIP15     MIPIP16     MIPIP17     MIPIP18
   MIPIP19     MIPIP20

Continuous latent variables
   E           A           C           N           O           RMIPIP1
   RMIPIP2     RMIPIP3     RMIPIP4     RMIPIP5     RMIPIP6     RMIPIP7
   RMIPIP8     RMIPIP9     RMIPIP10    RMIPIP11    RMIPIP12    RMIPIP13
   RMIPIP14    RMIPIP15    RMIPIP16    RMIPIP17    RMIPIP18    RMIPIP19
   RMIPIP20


Estimator                                                      MLR
Information matrix                                        OBSERVED
Maximum number of iterations                              10000000
Convergence criterion                                    0.500D-04
Maximum number of steepest descent iterations                   20
Maximum number of iterations for H1                           2000
Convergence criterion for H1                             0.100D-03

Input data file(s)
  music_big5_anon (For Mplus)_ipip_and_rses_centered.csv

Input data format  FREE


SUMMARY OF DATA

     Number of missing data patterns            68


COVARIANCE COVERAGE OF DATA

Minimum covariance coverage value   0.100


     PROPORTION OF DATA PRESENT


           Covariance Coverage
              MIPIP1        MIPIP2        MIPIP3        MIPIP4        MIPIP5
              ________      ________      ________      ________      ________
 MIPIP1         0.998
 MIPIP2         0.997         0.998
 MIPIP3         0.997         0.997         0.998
 MIPIP4         0.995         0.995         0.996         0.996
 MIPIP5         0.996         0.996         0.996         0.995         0.997
 MIPIP6         0.997         0.997         0.998         0.996         0.996
 MIPIP7         0.997         0.997         0.997         0.996         0.996
 MIPIP8         0.996         0.997         0.997         0.995         0.996
 MIPIP9         0.997         0.997         0.997         0.996         0.996
 MIPIP10        0.995         0.995         0.995         0.994         0.995
 MIPIP11        0.994         0.994         0.994         0.993         0.993
 MIPIP12        0.993         0.994         0.994         0.993         0.993
 MIPIP13        0.996         0.997         0.997         0.995         0.996
 MIPIP14        0.996         0.996         0.996         0.995         0.995
 MIPIP15        0.995         0.995         0.995         0.994         0.994
 MIPIP16        0.994         0.995         0.995         0.993         0.993
 MIPIP17        0.995         0.995         0.995         0.994         0.994
 MIPIP18        0.994         0.994         0.995         0.993         0.993
 MIPIP19        0.995         0.995         0.995         0.994         0.994
 MIPIP20        0.994         0.994         0.995         0.993         0.994


           Covariance Coverage
              MIPIP6        MIPIP7        MIPIP8        MIPIP9        MIPIP10
              ________      ________      ________      ________      ________
 MIPIP6         0.999
 MIPIP7         0.998         0.998
 MIPIP8         0.997         0.997         0.998
 MIPIP9         0.998         0.997         0.997         0.998
 MIPIP10        0.996         0.995         0.995         0.996         0.996
 MIPIP11        0.994         0.994         0.994         0.994         0.993
 MIPIP12        0.994         0.994         0.994         0.994         0.993
 MIPIP13        0.997         0.997         0.997         0.997         0.995
 MIPIP14        0.996         0.996         0.996         0.996         0.995
 MIPIP15        0.995         0.995         0.995         0.995         0.994
 MIPIP16        0.995         0.995         0.994         0.995         0.993
 MIPIP17        0.995         0.995         0.995         0.995         0.994
 MIPIP18        0.995         0.995         0.994         0.995         0.993
 MIPIP19        0.995         0.995         0.995         0.995         0.994
 MIPIP20        0.995         0.995         0.994         0.995         0.993


           Covariance Coverage
              MIPIP11       MIPIP12       MIPIP13       MIPIP14       MIPIP15
              ________      ________      ________      ________      ________
 MIPIP11        0.995
 MIPIP12        0.991         0.995
 MIPIP13        0.994         0.994         0.998
 MIPIP14        0.994         0.994         0.996         0.997
 MIPIP15        0.992         0.993         0.996         0.995         0.996
 MIPIP16        0.992         0.992         0.995         0.994         0.994
 MIPIP17        0.993         0.993         0.995         0.995         0.994
 MIPIP18        0.992         0.992         0.995         0.995         0.993
 MIPIP19        0.993         0.993         0.995         0.995         0.994
 MIPIP20        0.992         0.992         0.995         0.995         0.994


           Covariance Coverage
              MIPIP16       MIPIP17       MIPIP18       MIPIP19       MIPIP20
              ________      ________      ________      ________      ________
 MIPIP16        0.996
 MIPIP17        0.994         0.996
 MIPIP18        0.993         0.994         0.996
 MIPIP19        0.994         0.995         0.994         0.996
 MIPIP20        0.993         0.994         0.994         0.995         0.996


UNIVARIATE SAMPLE STATISTICS


     UNIVARIATE HIGHER-ORDER MOMENT DESCRIPTIVE STATISTICS

         Variable/         Mean/     Skewness/   Minimum/ % with                Percentiles
        Sample Size      Variance    Kurtosis    Maximum  Min/Max      20%/60%    40%/80%    Median

     MIPIP1                0.000      -0.168      -2.237    0.39%      -1.025     -0.093      0.055
            8553.000       1.287      -0.772       2.482    0.33%       0.186      1.033
     MIPIP2                0.000      -1.327      -3.444    0.02%      -0.373     -0.187     -0.057
            8556.000       0.817       1.857       1.520    0.50%       0.627      0.733
     MIPIP3                0.000      -0.208      -2.655    0.02%      -1.169     -0.213     -0.139
            8558.000       1.370      -0.881       2.250    0.02%       0.685      0.858
     MIPIP4                0.000       0.195      -2.476    0.02%      -0.902     -0.576      0.184
            8541.000       1.421      -0.916       2.724    0.06%       0.336      1.275
     MIPIP5                0.000      -0.648      -3.000    0.01%      -0.790      0.185      0.253
            8545.000       1.165      -0.249       1.904    0.27%       0.274      1.189
     MIPIP6                0.000      -0.550      -2.985    0.09%      -0.985      0.015      0.264
            8560.000       1.403      -0.654       1.727    0.05%       0.402      1.264
     MIPIP7                0.000      -0.922      -3.200    0.01%      -0.911     -0.010      0.089
            8556.000       1.141       0.218       1.368    0.97%       0.215      1.082
     MIPIP8                0.000      -0.372      -3.018    0.04%      -1.425     -0.425      0.444
            8551.000       1.633      -1.014       1.714    0.06%       0.523      1.506
     MIPIP9                0.000       0.349      -1.952    0.19%      -0.766     -0.618     -0.409
            8556.000       1.218      -0.647       2.591    0.07%       0.337      1.259
     MIPIP10               0.000      -0.435      -2.844    0.02%      -0.683     -0.549      0.312
            8539.000       1.091      -0.361       1.810    0.02%       0.360      1.312
     MIPIP11               0.000      -0.302      -2.631    0.32%      -1.326     -0.326      0.106
            8529.000       1.490      -0.882       2.106    0.96%       0.609      1.106
     MIPIP12               0.000      -0.392      -2.682    0.01%      -1.177     -0.302      0.366
            8527.000       1.165      -0.485       2.079    0.09%       0.554      0.750
     MIPIP13               0.000      -0.745      -3.236    0.04%      -0.844      0.060      0.182
            8555.000       1.062       0.062       1.849    0.27%       0.220      1.068
     MIPIP14               0.000       0.147      -1.952    0.04%      -0.873     -0.712      0.154
            8548.000       1.418      -0.964       2.909    0.02%       0.259      1.246
     MIPIP15               0.000      -0.373      -2.795    0.01%      -0.702     -0.515      0.298
            8538.000       1.013      -0.462       2.150    0.04%       0.358      1.205
     MIPIP16               0.000      -0.261      -2.572    0.21%      -1.300     -0.349     -0.115
            8533.000       1.292      -0.764       2.073    0.07%       0.592      0.885
     MIPIP17               0.000      -1.086      -3.457    0.02%      -0.457     -0.167     -0.060
            8538.000       0.849       0.859       1.108    1.34%       0.618      0.822
     MIPIP18               0.000      -0.623      -3.000    0.01%      -0.839      0.050      0.169
            8533.000       1.199      -0.493       1.381    0.12%       0.246      1.161
     MIPIP19               0.000      -0.005      -2.400    0.02%      -1.074     -0.145     -0.060
            8538.000       1.251      -0.805       2.188    0.21%       0.024      0.940
     MIPIP20               0.000      -0.941      -3.359    0.01%      -0.994     -0.018      0.033
            8533.000       1.116       0.142       1.667    0.04%       0.812      0.992


THE MODEL ESTIMATION TERMINATED NORMALLY


MODEL FIT INFORMATION

Number of Free Parameters                      104

Loglikelihood

          H0 Value                     -242849.418
          H0 Scaling Correction Factor      1.1699
            for MLR
          H1 Value                     -240929.971
          H1 Scaling Correction Factor      1.1445
            for MLR

Information Criteria

          Akaike (AIC)                  485906.836
          Bayesian (BIC)                486640.675
          Sample-Size Adjusted BIC      486310.182
            (n* = (n + 2) / 24)

Chi-Square Test of Model Fit

          Value                           3417.038*
          Degrees of Freedom                   126
          P-Value                           0.0000
          Scaling Correction Factor         1.1235
            for MLR

*   The chi-square value for MLM, MLMV, MLR, ULSMV, WLSM and WLSMV cannot be used
    for chi-square difference testing in the regular way.  MLM, MLR and WLSM
    chi-square difference testing is described on the Mplus website.  MLMV, WLSMV,
    and ULSMV difference testing is done using the DIFFTEST option.

RMSEA (Root Mean Square Error Of Approximation)

          Estimate                           0.055
          90 Percent C.I.                    0.054  0.057
          Probability RMSEA <= .05           0.000

CFI/TLI

          CFI                                0.886
          TLI                                0.828

Chi-Square Test of Model Fit for the Baseline Model

          Value                          29043.875
          Degrees of Freedom                   190
          P-Value                           0.0000

SRMR (Standardized Root Mean Square Residual)

          Value                              0.044


MODEL RESULTS

                                                    Two-Tailed
                    Estimate       S.E.  Est./S.E.    P-Value

 E        BY
    MIPIP1             1.000      0.000    999.000    999.000
    MIPIP6             1.102      0.029     38.675      0.000
    MIPIP11            1.303      0.067     19.573      0.000
    MIPIP16            1.080      0.052     20.723      0.000

 A        BY
    MIPIP2             1.000      0.000    999.000    999.000
    MIPIP7             1.038      0.041     25.298      0.000
    MIPIP12            1.239      0.073     17.011      0.000
    MIPIP17            1.095      0.072     15.221      0.000

 C        BY
    MIPIP3             1.000      0.000    999.000    999.000
    MIPIP8             1.284      0.045     28.374      0.000
    MIPIP13            1.617      0.204      7.941      0.000
    MIPIP18            1.841      0.226      8.155      0.000

 N        BY
    MIPIP4             1.000      0.000    999.000    999.000
    MIPIP9             0.761      0.040     19.225      0.000
    MIPIP14            1.193      0.098     12.227      0.000
    MIPIP19            0.684      0.063     10.867      0.000

 O        BY
    MIPIP5             1.000      0.000    999.000    999.000
    MIPIP10            0.565      0.023     24.523      0.000
    MIPIP15            0.535      0.038     13.932      0.000
    MIPIP20            1.005      0.055     18.265      0.000

 RMIPIP1  BY
    MIPIP1             1.000      0.000    999.000    999.000

 RMIPIP2  BY
    MIPIP2             1.000      0.000    999.000    999.000

 RMIPIP3  BY
    MIPIP3             1.000      0.000    999.000    999.000

 RMIPIP4  BY
    MIPIP4             1.000      0.000    999.000    999.000

 RMIPIP5  BY
    MIPIP5             1.000      0.000    999.000    999.000

 RMIPIP6  BY
    MIPIP6             1.000      0.000    999.000    999.000

 RMIPIP7  BY
    MIPIP7             1.000      0.000    999.000    999.000

 RMIPIP8  BY
    MIPIP8             1.000      0.000    999.000    999.000

 RMIPIP9  BY
    MIPIP9             1.000      0.000    999.000    999.000

 RMIPIP10 BY
    MIPIP10            1.000      0.000    999.000    999.000

 RMIPIP11 BY
    MIPIP11            1.000      0.000    999.000    999.000

 RMIPIP12 BY
    MIPIP12            1.000      0.000    999.000    999.000

 RMIPIP13 BY
    MIPIP13            1.000      0.000    999.000    999.000

 RMIPIP14 BY
    MIPIP14            1.000      0.000    999.000    999.000

 RMIPIP15 BY
    MIPIP15            1.000      0.000    999.000    999.000

 RMIPIP16 BY
    MIPIP16            1.000      0.000    999.000    999.000

 RMIPIP17 BY
    MIPIP17            1.000      0.000    999.000    999.000

 RMIPIP18 BY
    MIPIP18            1.000      0.000    999.000    999.000

 RMIPIP19 BY
    MIPIP19            1.000      0.000    999.000    999.000

 RMIPIP20 BY
    MIPIP20            1.000      0.000    999.000    999.000

 E        WITH
    RMIPIP1            0.000      0.000    999.000    999.000
    RMIPIP2            0.000      0.000    999.000    999.000
    RMIPIP3            0.000      0.000    999.000    999.000
    RMIPIP4            0.000      0.000    999.000    999.000
    RMIPIP5            0.000      0.000    999.000    999.000
    RMIPIP6            0.000      0.000    999.000    999.000
    RMIPIP7            0.000      0.000    999.000    999.000
    RMIPIP8            0.000      0.000    999.000    999.000
    RMIPIP9            0.000      0.000    999.000    999.000
    RMIPIP10           0.000      0.000    999.000    999.000
    RMIPIP11           0.000      0.000    999.000    999.000
    RMIPIP12           0.000      0.000    999.000    999.000
    RMIPIP13           0.000      0.000    999.000    999.000
    RMIPIP14           0.000      0.000    999.000    999.000
    RMIPIP15           0.000      0.000    999.000    999.000
    RMIPIP16           0.000      0.000    999.000    999.000
    RMIPIP17           0.000      0.000    999.000    999.000
    RMIPIP18           0.000      0.000    999.000    999.000
    RMIPIP19           0.000      0.000    999.000    999.000
    RMIPIP20           0.000      0.000    999.000    999.000

 A        WITH
    RMIPIP1            0.000      0.000    999.000    999.000
    RMIPIP2            0.000      0.000    999.000    999.000
    RMIPIP3            0.000      0.000    999.000    999.000
    RMIPIP4            0.000      0.000    999.000    999.000
    RMIPIP5            0.000      0.000    999.000    999.000
    RMIPIP6            0.000      0.000    999.000    999.000
    RMIPIP7            0.000      0.000    999.000    999.000
    RMIPIP8            0.000      0.000    999.000    999.000
    RMIPIP9            0.000      0.000    999.000    999.000
    RMIPIP10           0.000      0.000    999.000    999.000
    RMIPIP11           0.000      0.000    999.000    999.000
    RMIPIP12           0.000      0.000    999.000    999.000
    RMIPIP13           0.000      0.000    999.000    999.000
    RMIPIP14           0.000      0.000    999.000    999.000
    RMIPIP15           0.000      0.000    999.000    999.000
    RMIPIP16           0.000      0.000    999.000    999.000
    RMIPIP17           0.000      0.000    999.000    999.000
    RMIPIP18           0.000      0.000    999.000    999.000
    RMIPIP19           0.000      0.000    999.000    999.000
    RMIPIP20           0.000      0.000    999.000    999.000
    E                  0.104      0.008     13.543      0.000

 C        WITH
    RMIPIP1            0.000      0.000    999.000    999.000
    RMIPIP2            0.000      0.000    999.000    999.000
    RMIPIP3            0.000      0.000    999.000    999.000
    RMIPIP4            0.000      0.000    999.000    999.000
    RMIPIP5            0.000      0.000    999.000    999.000
    RMIPIP6            0.000      0.000    999.000    999.000
    RMIPIP7            0.000      0.000    999.000    999.000
    RMIPIP8            0.000      0.000    999.000    999.000
    RMIPIP9            0.000      0.000    999.000    999.000
    RMIPIP10           0.000      0.000    999.000    999.000
    RMIPIP11           0.000      0.000    999.000    999.000
    RMIPIP12           0.000      0.000    999.000    999.000
    RMIPIP13           0.000      0.000    999.000    999.000
    RMIPIP14           0.000      0.000    999.000    999.000
    RMIPIP15           0.000      0.000    999.000    999.000
    RMIPIP16           0.000      0.000    999.000    999.000
    RMIPIP17           0.000      0.000    999.000    999.000
    RMIPIP18           0.000      0.000    999.000    999.000
    RMIPIP19           0.000      0.000    999.000    999.000
    RMIPIP20           0.000      0.000    999.000    999.000
    E                  0.004      0.005      0.804      0.421
    A                  0.034      0.007      5.030      0.000

 N        WITH
    RMIPIP1            0.000      0.000    999.000    999.000
    RMIPIP2            0.000      0.000    999.000    999.000
    RMIPIP3            0.000      0.000    999.000    999.000
    RMIPIP4            0.000      0.000    999.000    999.000
    RMIPIP5            0.000      0.000    999.000    999.000
    RMIPIP6            0.000      0.000    999.000    999.000
    RMIPIP7            0.000      0.000    999.000    999.000
    RMIPIP8            0.000      0.000    999.000    999.000
    RMIPIP9            0.000      0.000    999.000    999.000
    RMIPIP10           0.000      0.000    999.000    999.000
    RMIPIP11           0.000      0.000    999.000    999.000
    RMIPIP12           0.000      0.000    999.000    999.000
    RMIPIP13           0.000      0.000    999.000    999.000
    RMIPIP14           0.000      0.000    999.000    999.000
    RMIPIP15           0.000      0.000    999.000    999.000
    RMIPIP16           0.000      0.000    999.000    999.000
    RMIPIP17           0.000      0.000    999.000    999.000
    RMIPIP18           0.000      0.000    999.000    999.000
    RMIPIP19           0.000      0.000    999.000    999.000
    RMIPIP20           0.000      0.000    999.000    999.000
    E                 -0.085      0.010     -8.754      0.000
    A                  0.005      0.007      0.719      0.472
    C                 -0.066      0.011     -6.255      0.000

 O        WITH
    RMIPIP1            0.000      0.000    999.000    999.000
    RMIPIP2            0.000      0.000    999.000    999.000
    RMIPIP3            0.000      0.000    999.000    999.000
    RMIPIP4            0.000      0.000    999.000    999.000
    RMIPIP5            0.000      0.000    999.000    999.000
    RMIPIP6            0.000      0.000    999.000    999.000
    RMIPIP7            0.000      0.000    999.000    999.000
    RMIPIP8            0.000      0.000    999.000    999.000
    RMIPIP9            0.000      0.000    999.000    999.000
    RMIPIP10           0.000      0.000    999.000    999.000
    RMIPIP11           0.000      0.000    999.000    999.000
    RMIPIP12           0.000      0.000    999.000    999.000
    RMIPIP13           0.000      0.000    999.000    999.000
    RMIPIP14           0.000      0.000    999.000    999.000
    RMIPIP15           0.000      0.000    999.000    999.000
    RMIPIP16           0.000      0.000    999.000    999.000
    RMIPIP17           0.000      0.000    999.000    999.000
    RMIPIP18           0.000      0.000    999.000    999.000
    RMIPIP19           0.000      0.000    999.000    999.000
    RMIPIP20           0.000      0.000    999.000    999.000
    E                  0.140      0.010     13.709      0.000
    A                  0.136      0.012     11.433      0.000
    C                  0.006      0.006      0.938      0.348
    N                 -0.074      0.012     -6.134      0.000

 RMIPIP1  WITH
    RMIPIP2            0.037      0.009      4.007      0.000
    RMIPIP3            0.000      0.000    999.000    999.000
    RMIPIP4            0.000      0.000    999.000    999.000
    RMIPIP5            0.000      0.000    999.000    999.000
    RMIPIP6           -0.038      0.030     -1.272      0.203
    RMIPIP7            0.000      0.000    999.000    999.000
    RMIPIP8            0.000      0.000    999.000    999.000
    RMIPIP9            0.000      0.000    999.000    999.000
    RMIPIP10           0.000      0.000    999.000    999.000
    RMIPIP11           0.000      0.000    999.000    999.000
    RMIPIP12           0.000      0.000    999.000    999.000
    RMIPIP13           0.000      0.000    999.000    999.000
    RMIPIP14           0.000      0.000    999.000    999.000
    RMIPIP15           0.000      0.000    999.000    999.000
    RMIPIP16           0.000      0.000    999.000    999.000
    RMIPIP17           0.000      0.000    999.000    999.000
    RMIPIP18           0.000      0.000    999.000    999.000
    RMIPIP19           0.000      0.000    999.000    999.000
    RMIPIP20           0.000      0.000    999.000    999.000

 RMIPIP2  WITH
    RMIPIP3            0.078      0.010      7.719      0.000
    RMIPIP4            0.000      0.000    999.000    999.000
    RMIPIP5            0.000      0.000    999.000    999.000
    RMIPIP6            0.000      0.000    999.000    999.000
    RMIPIP7           -0.032      0.018     -1.791      0.073
    RMIPIP8            0.000      0.000    999.000    999.000
    RMIPIP9            0.000      0.000    999.000    999.000
    RMIPIP10           0.000      0.000    999.000    999.000
    RMIPIP11           0.000      0.000    999.000    999.000
    RMIPIP12           0.000      0.000    999.000    999.000
    RMIPIP13           0.000      0.000    999.000    999.000
    RMIPIP14           0.000      0.000    999.000    999.000
    RMIPIP15           0.000      0.000    999.000    999.000
    RMIPIP16           0.000      0.000    999.000    999.000
    RMIPIP17           0.000      0.000    999.000    999.000
    RMIPIP18           0.000      0.000    999.000    999.000
    RMIPIP19           0.000      0.000    999.000    999.000
    RMIPIP20           0.000      0.000    999.000    999.000

 RMIPIP3  WITH
    RMIPIP4            0.008      0.013      0.619      0.536
    RMIPIP5            0.000      0.000    999.000    999.000
    RMIPIP6            0.000      0.000    999.000    999.000
    RMIPIP7            0.000      0.000    999.000    999.000
    RMIPIP8            0.182      0.038      4.771      0.000
    RMIPIP9            0.000      0.000    999.000    999.000
    RMIPIP10           0.000      0.000    999.000    999.000
    RMIPIP11           0.000      0.000    999.000    999.000
    RMIPIP12           0.000      0.000    999.000    999.000
    RMIPIP13           0.000      0.000    999.000    999.000
    RMIPIP14           0.000      0.000    999.000    999.000
    RMIPIP15           0.000      0.000    999.000    999.000
    RMIPIP16           0.000      0.000    999.000    999.000
    RMIPIP17           0.000      0.000    999.000    999.000
    RMIPIP18           0.000      0.000    999.000    999.000
    RMIPIP19           0.000      0.000    999.000    999.000
    RMIPIP20           0.000      0.000    999.000    999.000

 RMIPIP4  WITH
    RMIPIP5            0.167      0.012     14.338      0.000
    RMIPIP6            0.000      0.000    999.000    999.000
    RMIPIP7            0.000      0.000    999.000    999.000
    RMIPIP8            0.000      0.000    999.000    999.000
    RMIPIP9            0.027      0.036      0.751      0.453
    RMIPIP10           0.000      0.000    999.000    999.000
    RMIPIP11           0.000      0.000    999.000    999.000
    RMIPIP12           0.000      0.000    999.000    999.000
    RMIPIP13           0.000      0.000    999.000    999.000
    RMIPIP14           0.000      0.000    999.000    999.000
    RMIPIP15           0.000      0.000    999.000    999.000
    RMIPIP16           0.000      0.000    999.000    999.000
    RMIPIP17           0.000      0.000    999.000    999.000
    RMIPIP18           0.000      0.000    999.000    999.000
    RMIPIP19           0.000      0.000    999.000    999.000
    RMIPIP20           0.000      0.000    999.000    999.000

 RMIPIP5  WITH
    RMIPIP6           -0.036      0.011     -3.247      0.001
    RMIPIP7            0.000      0.000    999.000    999.000
    RMIPIP8            0.000      0.000    999.000    999.000
    RMIPIP9            0.000      0.000    999.000    999.000
    RMIPIP10          -0.044      0.022     -1.991      0.046
    RMIPIP11           0.000      0.000    999.000    999.000
    RMIPIP12           0.000      0.000    999.000    999.000
    RMIPIP13           0.000      0.000    999.000    999.000
    RMIPIP14           0.000      0.000    999.000    999.000
    RMIPIP15           0.000      0.000    999.000    999.000
    RMIPIP16           0.000      0.000    999.000    999.000
    RMIPIP17           0.000      0.000    999.000    999.000
    RMIPIP18           0.000      0.000    999.000    999.000
    RMIPIP19           0.000      0.000    999.000    999.000
    RMIPIP20           0.000      0.000    999.000    999.000

 RMIPIP6  WITH
    RMIPIP7            0.063      0.012      5.356      0.000
    RMIPIP8            0.000      0.000    999.000    999.000
    RMIPIP9            0.000      0.000    999.000    999.000
    RMIPIP10           0.000      0.000    999.000    999.000
    RMIPIP11          -0.192      0.022     -8.779      0.000
    RMIPIP12           0.000      0.000    999.000    999.000
    RMIPIP13           0.000      0.000    999.000    999.000
    RMIPIP14           0.000      0.000    999.000    999.000
    RMIPIP15           0.000      0.000    999.000    999.000
    RMIPIP16           0.000      0.000    999.000    999.000
    RMIPIP17           0.000      0.000    999.000    999.000
    RMIPIP18           0.000      0.000    999.000    999.000
    RMIPIP19           0.000      0.000    999.000    999.000
    RMIPIP20           0.000      0.000    999.000    999.000

 RMIPIP7  WITH
    RMIPIP8            0.055      0.013      4.167      0.000
    RMIPIP9            0.000      0.000    999.000    999.000
    RMIPIP10           0.000      0.000    999.000    999.000
    RMIPIP11           0.000      0.000    999.000    999.000
    RMIPIP12          -0.094      0.018     -5.168      0.000
    RMIPIP13           0.000      0.000    999.000    999.000
    RMIPIP14           0.000      0.000    999.000    999.000
    RMIPIP15           0.000      0.000    999.000    999.000
    RMIPIP16           0.000      0.000    999.000    999.000
    RMIPIP17           0.000      0.000    999.000    999.000
    RMIPIP18           0.000      0.000    999.000    999.000
    RMIPIP19           0.000      0.000    999.000    999.000
    RMIPIP20           0.000      0.000    999.000    999.000

 RMIPIP8  WITH
    RMIPIP9            0.050      0.014      3.572      0.000
    RMIPIP10           0.000      0.000    999.000    999.000
    RMIPIP11           0.000      0.000    999.000    999.000
    RMIPIP12           0.000      0.000    999.000    999.000
    RMIPIP13          -0.154      0.025     -6.161      0.000
    RMIPIP14           0.000      0.000    999.000    999.000
    RMIPIP15           0.000      0.000    999.000    999.000
    RMIPIP16           0.000      0.000    999.000    999.000
    RMIPIP17           0.000      0.000    999.000    999.000
    RMIPIP18           0.000      0.000    999.000    999.000
    RMIPIP19           0.000      0.000    999.000    999.000
    RMIPIP20           0.000      0.000    999.000    999.000

 RMIPIP9  WITH
    RMIPIP10           0.014      0.011      1.240      0.215
    RMIPIP11           0.000      0.000    999.000    999.000
    RMIPIP12           0.000      0.000    999.000    999.000
    RMIPIP13           0.000      0.000    999.000    999.000
    RMIPIP14          -0.040      0.026     -1.533      0.125
    RMIPIP15           0.000      0.000    999.000    999.000
    RMIPIP16           0.000      0.000    999.000    999.000
    RMIPIP17           0.000      0.000    999.000    999.000
    RMIPIP18           0.000      0.000    999.000    999.000
    RMIPIP19           0.000      0.000    999.000    999.000
    RMIPIP20           0.000      0.000    999.000    999.000

 RMIPIP10 WITH
    RMIPIP11          -0.021      0.011     -1.906      0.057
    RMIPIP12           0.000      0.000    999.000    999.000
    RMIPIP13           0.000      0.000    999.000    999.000
    RMIPIP14           0.000      0.000    999.000    999.000
    RMIPIP15           0.299      0.014     22.126      0.000
    RMIPIP16           0.000      0.000    999.000    999.000
    RMIPIP17           0.000      0.000    999.000    999.000
    RMIPIP18           0.000      0.000    999.000    999.000
    RMIPIP19           0.000      0.000    999.000    999.000
    RMIPIP20           0.000      0.000    999.000    999.000

 RMIPIP11 WITH
    RMIPIP12           0.076      0.012      6.388      0.000
    RMIPIP13           0.000      0.000    999.000    999.000
    RMIPIP14           0.000      0.000    999.000    999.000
    RMIPIP15           0.000      0.000    999.000    999.000
    RMIPIP16          -0.154      0.036     -4.259      0.000
    RMIPIP17           0.000      0.000    999.000    999.000
    RMIPIP18           0.000      0.000    999.000    999.000
    RMIPIP19           0.000      0.000    999.000    999.000
    RMIPIP20           0.000      0.000    999.000    999.000

 RMIPIP12 WITH
    RMIPIP13           0.012      0.012      0.997      0.319
    RMIPIP14           0.000      0.000    999.000    999.000
    RMIPIP15           0.000      0.000    999.000    999.000
    RMIPIP16           0.000      0.000    999.000    999.000
    RMIPIP17          -0.168      0.023     -7.413      0.000
    RMIPIP18           0.000      0.000    999.000    999.000
    RMIPIP19           0.000      0.000    999.000    999.000
    RMIPIP20           0.000      0.000    999.000    999.000

 RMIPIP13 WITH
    RMIPIP14           0.189      0.013     14.026      0.000
    RMIPIP15           0.000      0.000    999.000    999.000
    RMIPIP16           0.000      0.000    999.000    999.000
    RMIPIP17           0.000      0.000    999.000    999.000
    RMIPIP18          -0.364      0.084     -4.343      0.000
    RMIPIP19           0.000      0.000    999.000    999.000
    RMIPIP20           0.000      0.000    999.000    999.000

 RMIPIP14 WITH
    RMIPIP15          -0.095      0.011     -8.947      0.000
    RMIPIP16           0.000      0.000    999.000    999.000
    RMIPIP17           0.000      0.000    999.000    999.000
    RMIPIP18           0.000      0.000    999.000    999.000
    RMIPIP19          -0.145      0.038     -3.860      0.000
    RMIPIP20           0.000      0.000    999.000    999.000

 RMIPIP15 WITH
    RMIPIP16           0.058      0.010      5.930      0.000
    RMIPIP17           0.000      0.000    999.000    999.000
    RMIPIP18           0.000      0.000    999.000    999.000
    RMIPIP19           0.000      0.000    999.000    999.000
    RMIPIP20           0.026      0.021      1.275      0.202

 RMIPIP16 WITH
    RMIPIP17           0.098      0.010      9.546      0.000
    RMIPIP18           0.000      0.000    999.000    999.000
    RMIPIP19           0.000      0.000    999.000    999.000
    RMIPIP20           0.000      0.000    999.000    999.000

 RMIPIP17 WITH
    RMIPIP18           0.081      0.010      7.782      0.000
    RMIPIP19           0.000      0.000    999.000    999.000
    RMIPIP20           0.000      0.000    999.000    999.000

 RMIPIP18 WITH
    RMIPIP19           0.033      0.013      2.564      0.010
    RMIPIP20           0.000      0.000    999.000    999.000

 RMIPIP19 WITH
    RMIPIP20           0.062      0.011      5.793      0.000

 Intercepts
    MIPIP1             0.000      0.012     -0.041      0.968
    MIPIP2             0.000      0.010     -0.008      0.993
    MIPIP3             0.000      0.013      0.032      0.975
    MIPIP4            -0.001      0.013     -0.052      0.958
    MIPIP5             0.000      0.012     -0.007      0.994
    MIPIP6             0.000      0.013      0.026      0.980
    MIPIP7             0.000      0.012     -0.022      0.982
    MIPIP8             0.000      0.014      0.012      0.990
    MIPIP9             0.000      0.012     -0.020      0.984
    MIPIP10            0.000      0.011      0.018      0.985
    MIPIP11            0.000      0.013     -0.004      0.997
    MIPIP12            0.000      0.012      0.008      0.994
    MIPIP13            0.000      0.011     -0.018      0.986
    MIPIP14            0.000      0.013      0.006      0.995
    MIPIP15            0.000      0.011      0.001      0.999
    MIPIP16            0.000      0.012     -0.026      0.980
    MIPIP17            0.000      0.010     -0.029      0.977
    MIPIP18            0.000      0.012      0.010      0.992
    MIPIP19            0.000      0.012      0.010      0.992
    MIPIP20            0.000      0.011     -0.032      0.975

 Variances
    E                  0.542      0.030     18.242      0.000
    A                  0.302      0.022     13.841      0.000
    C                  0.233      0.030      7.660      0.000
    N                  0.516      0.045     11.485      0.000
    O                  0.584      0.036     16.441      0.000
    RMIPIP1            0.747      0.029     25.830      0.000
    RMIPIP2            0.512      0.022     23.243      0.000
    RMIPIP3            1.130      0.032     35.489      0.000
    RMIPIP4            0.889      0.045     19.576      0.000
    RMIPIP5            0.582      0.033     17.687      0.000
    RMIPIP6            0.746      0.038     19.739      0.000
    RMIPIP7            0.810      0.027     29.692      0.000
    RMIPIP8            1.249      0.050     25.019      0.000
    RMIPIP9            0.919      0.036     25.495      0.000
    RMIPIP10           0.904      0.020     44.211      0.000
    RMIPIP11           0.575      0.049     11.646      0.000
    RMIPIP12           0.699      0.030     23.426      0.000
    RMIPIP13           0.447      0.082      5.474      0.000
    RMIPIP14           0.635      0.062     10.272      0.000
    RMIPIP15           0.840      0.019     44.965      0.000
    RMIPIP16           0.634      0.033     19.150      0.000
    RMIPIP17           0.491      0.027     18.393      0.000
    RMIPIP18           0.406      0.097      4.197      0.000
    RMIPIP19           1.012      0.029     35.350      0.000
    RMIPIP20           0.523      0.035     14.832      0.000

 Residual Variances
    MIPIP1             0.000      0.000    999.000    999.000
    MIPIP2             0.000      0.000    999.000    999.000
    MIPIP3             0.000      0.000    999.000    999.000
    MIPIP4             0.000      0.000    999.000    999.000
    MIPIP5             0.000      0.000    999.000    999.000
    MIPIP6             0.000      0.000    999.000    999.000
    MIPIP7             0.000      0.000    999.000    999.000
    MIPIP8             0.000      0.000    999.000    999.000
    MIPIP9             0.000      0.000    999.000    999.000
    MIPIP10            0.000      0.000    999.000    999.000
    MIPIP11            0.000      0.000    999.000    999.000
    MIPIP12            0.000      0.000    999.000    999.000
    MIPIP13            0.000      0.000    999.000    999.000
    MIPIP14            0.000      0.000    999.000    999.000
    MIPIP15            0.000      0.000    999.000    999.000
    MIPIP16            0.000      0.000    999.000    999.000
    MIPIP17            0.000      0.000    999.000    999.000
    MIPIP18            0.000      0.000    999.000    999.000
    MIPIP19            0.000      0.000    999.000    999.000
    MIPIP20            0.000      0.000    999.000    999.000


STANDARDIZED MODEL RESULTS


STDYX Standardization

                                                    Two-Tailed
                    Estimate       S.E.  Est./S.E.    P-Value

 E        BY
    MIPIP1             0.649      0.017     38.218      0.000
    MIPIP6             0.685      0.020     34.731      0.000
    MIPIP11            0.784      0.021     37.083      0.000
    MIPIP16            0.707      0.018     38.322      0.000

 A        BY
    MIPIP2             0.609      0.020     29.782      0.000
    MIPIP7             0.535      0.018     29.533      0.000
    MIPIP12            0.631      0.020     31.347      0.000
    MIPIP17            0.651      0.023     28.770      0.000

 C        BY
    MIPIP3             0.413      0.027     15.481      0.000
    MIPIP8             0.485      0.030     15.917      0.000
    MIPIP13            0.759      0.051     14.909      0.000
    MIPIP18            0.813      0.050     16.344      0.000

 N        BY
    MIPIP4             0.606      0.026     23.209      0.000
    MIPIP9             0.495      0.029     17.184      0.000
    MIPIP14            0.732      0.031     23.906      0.000
    MIPIP19            0.439      0.025     17.900      0.000

 O        BY
    MIPIP5             0.708      0.020     35.192      0.000
    MIPIP10            0.414      0.019     21.919      0.000
    MIPIP15            0.407      0.019     20.887      0.000
    MIPIP20            0.728      0.021     34.659      0.000

 RMIPIP1  BY
    MIPIP1             0.761      0.014     52.648      0.000

 RMIPIP2  BY
    MIPIP2             0.793      0.016     50.552      0.000

 RMIPIP3  BY
    MIPIP3             0.911      0.012     75.088      0.000

 RMIPIP4  BY
    MIPIP4             0.795      0.020     39.991      0.000

 RMIPIP5  BY
    MIPIP5             0.706      0.020     35.055      0.000

 RMIPIP6  BY
    MIPIP6             0.729      0.019     39.320      0.000

 RMIPIP7  BY
    MIPIP7             0.845      0.011     73.563      0.000

 RMIPIP8  BY
    MIPIP8             0.875      0.017     51.746      0.000

 RMIPIP9  BY
    MIPIP9             0.869      0.016     52.852      0.000

 RMIPIP10 BY
    MIPIP10            0.910      0.009    106.177      0.000

 RMIPIP11 BY
    MIPIP11            0.620      0.027     23.173      0.000

 RMIPIP12 BY
    MIPIP12            0.776      0.016     47.310      0.000

 RMIPIP13 BY
    MIPIP13            0.651      0.059     10.947      0.000

 RMIPIP14 BY
    MIPIP14            0.681      0.033     20.671      0.000

 RMIPIP15 BY
    MIPIP15            0.913      0.009    105.126      0.000

 RMIPIP16 BY
    MIPIP16            0.707      0.018     38.405      0.000

 RMIPIP17 BY
    MIPIP17            0.759      0.019     39.096      0.000

 RMIPIP18 BY
    MIPIP18            0.583      0.069      8.401      0.000

 RMIPIP19 BY
    MIPIP19            0.899      0.012     74.995      0.000

 RMIPIP20 BY
    MIPIP20            0.685      0.022     30.700      0.000

 E        WITH
    RMIPIP1            0.000      0.000    999.000    999.000
    RMIPIP2            0.000      0.000    999.000    999.000
    RMIPIP3            0.000      0.000    999.000    999.000
    RMIPIP4            0.000      0.000    999.000    999.000
    RMIPIP5            0.000      0.000    999.000    999.000
    RMIPIP6            0.000      0.000    999.000    999.000
    RMIPIP7            0.000      0.000    999.000    999.000
    RMIPIP8            0.000      0.000    999.000    999.000
    RMIPIP9            0.000      0.000    999.000    999.000
    RMIPIP10           0.000      0.000    999.000    999.000
    RMIPIP11           0.000      0.000    999.000    999.000
    RMIPIP12           0.000      0.000    999.000    999.000
    RMIPIP13           0.000      0.000    999.000    999.000
    RMIPIP14           0.000      0.000    999.000    999.000
    RMIPIP15           0.000      0.000    999.000    999.000
    RMIPIP16           0.000      0.000    999.000    999.000
    RMIPIP17           0.000      0.000    999.000    999.000
    RMIPIP18           0.000      0.000    999.000    999.000
    RMIPIP19           0.000      0.000    999.000    999.000
    RMIPIP20           0.000      0.000    999.000    999.000

 A        WITH
    RMIPIP1            0.000      0.000    999.000    999.000
    RMIPIP2            0.000      0.000    999.000    999.000
    RMIPIP3            0.000      0.000    999.000    999.000
    RMIPIP4            0.000      0.000    999.000    999.000
    RMIPIP5            0.000      0.000    999.000    999.000
    RMIPIP6            0.000      0.000    999.000    999.000
    RMIPIP7            0.000      0.000    999.000    999.000
    RMIPIP8            0.000      0.000    999.000    999.000
    RMIPIP9            0.000      0.000    999.000    999.000
    RMIPIP10           0.000      0.000    999.000    999.000
    RMIPIP11           0.000      0.000    999.000    999.000
    RMIPIP12           0.000      0.000    999.000    999.000
    RMIPIP13           0.000      0.000    999.000    999.000
    RMIPIP14           0.000      0.000    999.000    999.000
    RMIPIP15           0.000      0.000    999.000    999.000
    RMIPIP16           0.000      0.000    999.000    999.000
    RMIPIP17           0.000      0.000    999.000    999.000
    RMIPIP18           0.000      0.000    999.000    999.000
    RMIPIP19           0.000      0.000    999.000    999.000
    RMIPIP20           0.000      0.000    999.000    999.000
    E                  0.257      0.017     15.389      0.000

 C        WITH
    RMIPIP1            0.000      0.000    999.000    999.000
    RMIPIP2            0.000      0.000    999.000    999.000
    RMIPIP3            0.000      0.000    999.000    999.000
    RMIPIP4            0.000      0.000    999.000    999.000
    RMIPIP5            0.000      0.000    999.000    999.000
    RMIPIP6            0.000      0.000    999.000    999.000
    RMIPIP7            0.000      0.000    999.000    999.000
    RMIPIP8            0.000      0.000    999.000    999.000
    RMIPIP9            0.000      0.000    999.000    999.000
    RMIPIP10           0.000      0.000    999.000    999.000
    RMIPIP11           0.000      0.000    999.000    999.000
    RMIPIP12           0.000      0.000    999.000    999.000
    RMIPIP13           0.000      0.000    999.000    999.000
    RMIPIP14           0.000      0.000    999.000    999.000
    RMIPIP15           0.000      0.000    999.000    999.000
    RMIPIP16           0.000      0.000    999.000    999.000
    RMIPIP17           0.000      0.000    999.000    999.000
    RMIPIP18           0.000      0.000    999.000    999.000
    RMIPIP19           0.000      0.000    999.000    999.000
    RMIPIP20           0.000      0.000    999.000    999.000
    E                  0.011      0.014      0.812      0.417
    A                  0.129      0.019      6.910      0.000

 N        WITH
    RMIPIP1            0.000      0.000    999.000    999.000
    RMIPIP2            0.000      0.000    999.000    999.000
    RMIPIP3            0.000      0.000    999.000    999.000
    RMIPIP4            0.000      0.000    999.000    999.000
    RMIPIP5            0.000      0.000    999.000    999.000
    RMIPIP6            0.000      0.000    999.000    999.000
    RMIPIP7            0.000      0.000    999.000    999.000
    RMIPIP8            0.000      0.000    999.000    999.000
    RMIPIP9            0.000      0.000    999.000    999.000
    RMIPIP10           0.000      0.000    999.000    999.000
    RMIPIP11           0.000      0.000    999.000    999.000
    RMIPIP12           0.000      0.000    999.000    999.000
    RMIPIP13           0.000      0.000    999.000    999.000
    RMIPIP14           0.000      0.000    999.000    999.000
    RMIPIP15           0.000      0.000    999.000    999.000
    RMIPIP16           0.000      0.000    999.000    999.000
    RMIPIP17           0.000      0.000    999.000    999.000
    RMIPIP18           0.000      0.000    999.000    999.000
    RMIPIP19           0.000      0.000    999.000    999.000
    RMIPIP20           0.000      0.000    999.000    999.000
    E                 -0.161      0.016     -9.862      0.000
    A                  0.013      0.019      0.710      0.478
    C                 -0.190      0.020     -9.693      0.000

 O        WITH
    RMIPIP1            0.000      0.000    999.000    999.000
    RMIPIP2            0.000      0.000    999.000    999.000
    RMIPIP3            0.000      0.000    999.000    999.000
    RMIPIP4            0.000      0.000    999.000    999.000
    RMIPIP5            0.000      0.000    999.000    999.000
    RMIPIP6            0.000      0.000    999.000    999.000
    RMIPIP7            0.000      0.000    999.000    999.000
    RMIPIP8            0.000      0.000    999.000    999.000
    RMIPIP9            0.000      0.000    999.000    999.000
    RMIPIP10           0.000      0.000    999.000    999.000
    RMIPIP11           0.000      0.000    999.000    999.000
    RMIPIP12           0.000      0.000    999.000    999.000
    RMIPIP13           0.000      0.000    999.000    999.000
    RMIPIP14           0.000      0.000    999.000    999.000
    RMIPIP15           0.000      0.000    999.000    999.000
    RMIPIP16           0.000      0.000    999.000    999.000
    RMIPIP17           0.000      0.000    999.000    999.000
    RMIPIP18           0.000      0.000    999.000    999.000
    RMIPIP19           0.000      0.000    999.000    999.000
    RMIPIP20           0.000      0.000    999.000    999.000
    E                  0.248      0.015     16.799      0.000
    A                  0.324      0.018     17.925      0.000
    C                  0.015      0.017      0.914      0.360
    N                 -0.135      0.020     -6.615      0.000

 RMIPIP1  WITH
    RMIPIP2            0.060      0.015      4.111      0.000
    RMIPIP3            0.000      0.000    999.000    999.000
    RMIPIP4            0.000      0.000    999.000    999.000
    RMIPIP5            0.000      0.000    999.000    999.000
    RMIPIP6           -0.051      0.042     -1.216      0.224
    RMIPIP7            0.000      0.000    999.000    999.000
    RMIPIP8            0.000      0.000    999.000    999.000
    RMIPIP9            0.000      0.000    999.000    999.000
    RMIPIP10           0.000      0.000    999.000    999.000
    RMIPIP11           0.000      0.000    999.000    999.000
    RMIPIP12           0.000      0.000    999.000    999.000
    RMIPIP13           0.000      0.000    999.000    999.000
    RMIPIP14           0.000      0.000    999.000    999.000
    RMIPIP15           0.000      0.000    999.000    999.000
    RMIPIP16           0.000      0.000    999.000    999.000
    RMIPIP17           0.000      0.000    999.000    999.000
    RMIPIP18           0.000      0.000    999.000    999.000
    RMIPIP19           0.000      0.000    999.000    999.000
    RMIPIP20           0.000      0.000    999.000    999.000

 RMIPIP2  WITH
    RMIPIP3            0.103      0.013      8.002      0.000
    RMIPIP4            0.000      0.000    999.000    999.000
    RMIPIP5            0.000      0.000    999.000    999.000
    RMIPIP6            0.000      0.000    999.000    999.000
    RMIPIP7           -0.050      0.029     -1.723      0.085
    RMIPIP8            0.000      0.000    999.000    999.000
    RMIPIP9            0.000      0.000    999.000    999.000
    RMIPIP10           0.000      0.000    999.000    999.000
    RMIPIP11           0.000      0.000    999.000    999.000
    RMIPIP12           0.000      0.000    999.000    999.000
    RMIPIP13           0.000      0.000    999.000    999.000
    RMIPIP14           0.000      0.000    999.000    999.000
    RMIPIP15           0.000      0.000    999.000    999.000
    RMIPIP16           0.000      0.000    999.000    999.000
    RMIPIP17           0.000      0.000    999.000    999.000
    RMIPIP18           0.000      0.000    999.000    999.000
    RMIPIP19           0.000      0.000    999.000    999.000
    RMIPIP20           0.000      0.000    999.000    999.000

 RMIPIP3  WITH
    RMIPIP4            0.008      0.013      0.617      0.537
    RMIPIP5            0.000      0.000    999.000    999.000
    RMIPIP6            0.000      0.000    999.000    999.000
    RMIPIP7            0.000      0.000    999.000    999.000
    RMIPIP8            0.153      0.028      5.520      0.000
    RMIPIP9            0.000      0.000    999.000    999.000
    RMIPIP10           0.000      0.000    999.000    999.000
    RMIPIP11           0.000      0.000    999.000    999.000
    RMIPIP12           0.000      0.000    999.000    999.000
    RMIPIP13           0.000      0.000    999.000    999.000
    RMIPIP14           0.000      0.000    999.000    999.000
    RMIPIP15           0.000      0.000    999.000    999.000
    RMIPIP16           0.000      0.000    999.000    999.000
    RMIPIP17           0.000      0.000    999.000    999.000
    RMIPIP18           0.000      0.000    999.000    999.000
    RMIPIP19           0.000      0.000    999.000    999.000
    RMIPIP20           0.000      0.000    999.000    999.000

 RMIPIP4  WITH
    RMIPIP5            0.232      0.018     12.732      0.000
    RMIPIP6            0.000      0.000    999.000    999.000
    RMIPIP7            0.000      0.000    999.000    999.000
    RMIPIP8            0.000      0.000    999.000    999.000
    RMIPIP9            0.030      0.038      0.772      0.440
    RMIPIP10           0.000      0.000    999.000    999.000
    RMIPIP11           0.000      0.000    999.000    999.000
    RMIPIP12           0.000      0.000    999.000    999.000
    RMIPIP13           0.000      0.000    999.000    999.000
    RMIPIP14           0.000      0.000    999.000    999.000
    RMIPIP15           0.000      0.000    999.000    999.000
    RMIPIP16           0.000      0.000    999.000    999.000
    RMIPIP17           0.000      0.000    999.000    999.000
    RMIPIP18           0.000      0.000    999.000    999.000
    RMIPIP19           0.000      0.000    999.000    999.000
    RMIPIP20           0.000      0.000    999.000    999.000

 RMIPIP5  WITH
    RMIPIP6           -0.055      0.018     -3.130      0.002
    RMIPIP7            0.000      0.000    999.000    999.000
    RMIPIP8            0.000      0.000    999.000    999.000
    RMIPIP9            0.000      0.000    999.000    999.000
    RMIPIP10          -0.060      0.032     -1.889      0.059
    RMIPIP11           0.000      0.000    999.000    999.000
    RMIPIP12           0.000      0.000    999.000    999.000
    RMIPIP13           0.000      0.000    999.000    999.000
    RMIPIP14           0.000      0.000    999.000    999.000
    RMIPIP15           0.000      0.000    999.000    999.000
    RMIPIP16           0.000      0.000    999.000    999.000
    RMIPIP17           0.000      0.000    999.000    999.000
    RMIPIP18           0.000      0.000    999.000    999.000
    RMIPIP19           0.000      0.000    999.000    999.000
    RMIPIP20           0.000      0.000    999.000    999.000

 RMIPIP6  WITH
    RMIPIP7            0.081      0.015      5.487      0.000
    RMIPIP8            0.000      0.000    999.000    999.000
    RMIPIP9            0.000      0.000    999.000    999.000
    RMIPIP10           0.000      0.000    999.000    999.000
    RMIPIP11          -0.294      0.041     -7.098      0.000
    RMIPIP12           0.000      0.000    999.000    999.000
    RMIPIP13           0.000      0.000    999.000    999.000
    RMIPIP14           0.000      0.000    999.000    999.000
    RMIPIP15           0.000      0.000    999.000    999.000
    RMIPIP16           0.000      0.000    999.000    999.000
    RMIPIP17           0.000      0.000    999.000    999.000
    RMIPIP18           0.000      0.000    999.000    999.000
    RMIPIP19           0.000      0.000    999.000    999.000
    RMIPIP20           0.000      0.000    999.000    999.000

 RMIPIP7  WITH
    RMIPIP8            0.055      0.013      4.246      0.000
    RMIPIP9            0.000      0.000    999.000    999.000
    RMIPIP10           0.000      0.000    999.000    999.000
    RMIPIP11           0.000      0.000    999.000    999.000
    RMIPIP12          -0.125      0.026     -4.726      0.000
    RMIPIP13           0.000      0.000    999.000    999.000
    RMIPIP14           0.000      0.000    999.000    999.000
    RMIPIP15           0.000      0.000    999.000    999.000
    RMIPIP16           0.000      0.000    999.000    999.000
    RMIPIP17           0.000      0.000    999.000    999.000
    RMIPIP18           0.000      0.000    999.000    999.000
    RMIPIP19           0.000      0.000    999.000    999.000
    RMIPIP20           0.000      0.000    999.000    999.000

 RMIPIP8  WITH
    RMIPIP9            0.047      0.014      3.481      0.001
    RMIPIP10           0.000      0.000    999.000    999.000
    RMIPIP11           0.000      0.000    999.000    999.000
    RMIPIP12           0.000      0.000    999.000    999.000
    RMIPIP13          -0.206      0.044     -4.649      0.000
    RMIPIP14           0.000      0.000    999.000    999.000
    RMIPIP15           0.000      0.000    999.000    999.000
    RMIPIP16           0.000      0.000    999.000    999.000
    RMIPIP17           0.000      0.000    999.000    999.000
    RMIPIP18           0.000      0.000    999.000    999.000
    RMIPIP19           0.000      0.000    999.000    999.000
    RMIPIP20           0.000      0.000    999.000    999.000

 RMIPIP9  WITH
    RMIPIP10           0.015      0.012      1.239      0.215
    RMIPIP11           0.000      0.000    999.000    999.000
    RMIPIP12           0.000      0.000    999.000    999.000
    RMIPIP13           0.000      0.000    999.000    999.000
    RMIPIP14          -0.053      0.036     -1.477      0.140
    RMIPIP15           0.000      0.000    999.000    999.000
    RMIPIP16           0.000      0.000    999.000    999.000
    RMIPIP17           0.000      0.000    999.000    999.000
    RMIPIP18           0.000      0.000    999.000    999.000
    RMIPIP19           0.000      0.000    999.000    999.000
    RMIPIP20           0.000      0.000    999.000    999.000

 RMIPIP10 WITH
    RMIPIP11          -0.029      0.015     -1.891      0.059
    RMIPIP12           0.000      0.000    999.000    999.000
    RMIPIP13           0.000      0.000    999.000    999.000
    RMIPIP14           0.000      0.000    999.000    999.000
    RMIPIP15           0.343      0.013     25.533      0.000
    RMIPIP16           0.000      0.000    999.000    999.000
    RMIPIP17           0.000      0.000    999.000    999.000
    RMIPIP18           0.000      0.000    999.000    999.000
    RMIPIP19           0.000      0.000    999.000    999.000
    RMIPIP20           0.000      0.000    999.000    999.000

 RMIPIP11 WITH
    RMIPIP12           0.120      0.018      6.524      0.000
    RMIPIP13           0.000      0.000    999.000    999.000
    RMIPIP14           0.000      0.000    999.000    999.000
    RMIPIP15           0.000      0.000    999.000    999.000
    RMIPIP16          -0.256      0.075     -3.402      0.001
    RMIPIP17           0.000      0.000    999.000    999.000
    RMIPIP18           0.000      0.000    999.000    999.000
    RMIPIP19           0.000      0.000    999.000    999.000
    RMIPIP20           0.000      0.000    999.000    999.000

 RMIPIP12 WITH
    RMIPIP13           0.021      0.021      1.003      0.316
    RMIPIP14           0.000      0.000    999.000    999.000
    RMIPIP15           0.000      0.000    999.000    999.000
    RMIPIP16           0.000      0.000    999.000    999.000
    RMIPIP17          -0.286      0.049     -5.894      0.000
    RMIPIP18           0.000      0.000    999.000    999.000
    RMIPIP19           0.000      0.000    999.000    999.000
    RMIPIP20           0.000      0.000    999.000    999.000

 RMIPIP13 WITH
    RMIPIP14           0.354      0.058      6.114      0.000
    RMIPIP15           0.000      0.000    999.000    999.000
    RMIPIP16           0.000      0.000    999.000    999.000
    RMIPIP17           0.000      0.000    999.000    999.000
    RMIPIP18          -0.855      0.363     -2.356      0.018
    RMIPIP19           0.000      0.000    999.000    999.000
    RMIPIP20           0.000      0.000    999.000    999.000

 RMIPIP14 WITH
    RMIPIP15          -0.130      0.015     -8.662      0.000
    RMIPIP16           0.000      0.000    999.000    999.000
    RMIPIP17           0.000      0.000    999.000    999.000
    RMIPIP18           0.000      0.000    999.000    999.000
    RMIPIP19          -0.181      0.057     -3.195      0.001
    RMIPIP20           0.000      0.000    999.000    999.000

 RMIPIP15 WITH
    RMIPIP16           0.079      0.013      5.946      0.000
    RMIPIP17           0.000      0.000    999.000    999.000
    RMIPIP18           0.000      0.000    999.000    999.000
    RMIPIP19           0.000      0.000    999.000    999.000
    RMIPIP20           0.040      0.030      1.328      0.184

 RMIPIP16 WITH
    RMIPIP17           0.176      0.017     10.380      0.000
    RMIPIP18           0.000      0.000    999.000    999.000
    RMIPIP19           0.000      0.000    999.000    999.000
    RMIPIP20           0.000      0.000    999.000    999.000

 RMIPIP17 WITH
    RMIPIP18           0.182      0.028      6.545      0.000
    RMIPIP19           0.000      0.000    999.000    999.000
    RMIPIP20           0.000      0.000    999.000    999.000

 RMIPIP18 WITH
    RMIPIP19           0.052      0.023      2.248      0.025
    RMIPIP20           0.000      0.000    999.000    999.000

 RMIPIP19 WITH
    RMIPIP20           0.086      0.015      5.605      0.000

 Intercepts
    MIPIP1             0.000      0.011     -0.041      0.968
    MIPIP2             0.000      0.011     -0.008      0.993
    MIPIP3             0.000      0.011      0.032      0.975
    MIPIP4            -0.001      0.011     -0.052      0.958
    MIPIP5             0.000      0.011     -0.007      0.994
    MIPIP6             0.000      0.011      0.026      0.980
    MIPIP7             0.000      0.011     -0.022      0.982
    MIPIP8             0.000      0.011      0.012      0.990
    MIPIP9             0.000      0.011     -0.020      0.984
    MIPIP10            0.000      0.011      0.018      0.985
    MIPIP11            0.000      0.011     -0.004      0.997
    MIPIP12            0.000      0.011      0.008      0.994
    MIPIP13            0.000      0.011     -0.018      0.986
    MIPIP14            0.000      0.011      0.006      0.995
    MIPIP15            0.000      0.011      0.001      0.999
    MIPIP16            0.000      0.011     -0.026      0.980
    MIPIP17            0.000      0.011     -0.029      0.977
    MIPIP18            0.000      0.011      0.010      0.992
    MIPIP19            0.000      0.011      0.010      0.992
    MIPIP20            0.000      0.011     -0.032      0.975

 Variances
    E                  1.000      0.000    999.000    999.000
    A                  1.000      0.000    999.000    999.000
    C                  1.000      0.000    999.000    999.000
    N                  1.000      0.000    999.000    999.000
    O                  1.000      0.000    999.000    999.000
    RMIPIP1            1.000      0.000    999.000    999.000
    RMIPIP2            1.000      0.000    999.000    999.000
    RMIPIP3            1.000      0.000    999.000    999.000
    RMIPIP4            1.000      0.000    999.000    999.000
    RMIPIP5            1.000      0.000    999.000    999.000
    RMIPIP6            1.000      0.000    999.000    999.000
    RMIPIP7            1.000      0.000    999.000    999.000
    RMIPIP8            1.000      0.000    999.000    999.000
    RMIPIP9            1.000      0.000    999.000    999.000
    RMIPIP10           1.000      0.000    999.000    999.000
    RMIPIP11           1.000      0.000    999.000    999.000
    RMIPIP12           1.000      0.000    999.000    999.000
    RMIPIP13           1.000      0.000    999.000    999.000
    RMIPIP14           1.000      0.000    999.000    999.000
    RMIPIP15           1.000      0.000    999.000    999.000
    RMIPIP16           1.000      0.000    999.000    999.000
    RMIPIP17           1.000      0.000    999.000    999.000
    RMIPIP18           1.000      0.000    999.000    999.000
    RMIPIP19           1.000      0.000    999.000    999.000
    RMIPIP20           1.000      0.000    999.000    999.000

 Residual Variances
    MIPIP1             0.000    999.000    999.000    999.000
    MIPIP2             0.000    999.000    999.000    999.000
    MIPIP3             0.000    999.000    999.000    999.000
    MIPIP4             0.000    999.000    999.000    999.000
    MIPIP5             0.000    999.000    999.000    999.000
    MIPIP6             0.000    999.000    999.000    999.000
    MIPIP7             0.000    999.000    999.000    999.000
    MIPIP8             0.000    999.000    999.000    999.000
    MIPIP9             0.000    999.000    999.000    999.000
    MIPIP10            0.000    999.000    999.000    999.000
    MIPIP11            0.000    999.000    999.000    999.000
    MIPIP12            0.000    999.000    999.000    999.000
    MIPIP13            0.000    999.000    999.000    999.000
    MIPIP14            0.000    999.000    999.000    999.000
    MIPIP15            0.000    999.000    999.000    999.000
    MIPIP16            0.000    999.000    999.000    999.000
    MIPIP17            0.000    999.000    999.000    999.000
    MIPIP18            0.000    999.000    999.000    999.000
    MIPIP19            0.000    999.000    999.000    999.000
    MIPIP20            0.000    999.000    999.000    999.000


R-SQUARE

    Observed                                        Two-Tailed
    Variable        Estimate       S.E.  Est./S.E.    P-Value

    MIPIP1             1.000    999.000    999.000    999.000
    MIPIP2             1.000    999.000    999.000    999.000
    MIPIP3             1.000    999.000    999.000    999.000
    MIPIP4             1.000    999.000    999.000    999.000
    MIPIP5             1.000    999.000    999.000    999.000
    MIPIP6             1.000    999.000    999.000    999.000
    MIPIP7             1.000    999.000    999.000    999.000
    MIPIP8             1.000    999.000    999.000    999.000
    MIPIP9             1.000    999.000    999.000    999.000
    MIPIP10            1.000    999.000    999.000    999.000
    MIPIP11            1.000    999.000    999.000    999.000
    MIPIP12            1.000    999.000    999.000    999.000
    MIPIP13            1.000    999.000    999.000    999.000
    MIPIP14            1.000    999.000    999.000    999.000
    MIPIP15            1.000    999.000    999.000    999.000
    MIPIP16            1.000    999.000    999.000    999.000
    MIPIP17            1.000    999.000    999.000    999.000
    MIPIP18            1.000    999.000    999.000    999.000
    MIPIP19            1.000    999.000    999.000    999.000
    MIPIP20            1.000    999.000    999.000    999.000


QUALITY OF NUMERICAL RESULTS

     Condition Number for the Information Matrix              0.977E-04
       (ratio of smallest to largest eigenvalue)


MODEL COMMAND WITH FINAL ESTIMATES USED AS STARTING VALUES

     e BY mipip1@1;
     e BY mipip6*1.10233;
     e BY mipip11*1.30265;
     e BY mipip16*1.08000;
     a BY mipip2@1;
     a BY mipip7*1.03846;
     a BY mipip12*1.23916;
     a BY mipip17*1.09489;
     c BY mipip3@1;
     c BY mipip8*1.28396;
     c BY mipip13*1.61746;
     c BY mipip18*1.84125;
     n BY mipip4@1;
     n BY mipip9*0.76097;
     n BY mipip14*1.19309;
     n BY mipip19*0.68396;
     o BY mipip5@1;
     o BY mipip10*0.56534;
     o BY mipip15*0.53457;
     o BY mipip20*1.00546;
     rmipip1 BY mipip1@1;
     rmipip2 BY mipip2@1;
     rmipip3 BY mipip3@1;
     rmipip4 BY mipip4@1;
     rmipip5 BY mipip5@1;
     rmipip6 BY mipip6@1;
     rmipip7 BY mipip7@1;
     rmipip8 BY mipip8@1;
     rmipip9 BY mipip9@1;
     rmipip10 BY mipip10@1;
     rmipip11 BY mipip11@1;
     rmipip12 BY mipip12@1;
     rmipip13 BY mipip13@1;
     rmipip14 BY mipip14@1;
     rmipip15 BY mipip15@1;
     rmipip16 BY mipip16@1;
     rmipip17 BY mipip17@1;
     rmipip18 BY mipip18@1;
     rmipip19 BY mipip19@1;
     rmipip20 BY mipip20@1;

     e WITH rmipip1@0;
     e WITH rmipip2@0;
     e WITH rmipip3@0;
     e WITH rmipip4@0;
     e WITH rmipip5@0;
     e WITH rmipip6@0;
     e WITH rmipip7@0;
     e WITH rmipip8@0;
     e WITH rmipip9@0;
     e WITH rmipip10@0;
     e WITH rmipip11@0;
     e WITH rmipip12@0;
     e WITH rmipip13@0;
     e WITH rmipip14@0;
     e WITH rmipip15@0;
     e WITH rmipip16@0;
     e WITH rmipip17@0;
     e WITH rmipip18@0;
     e WITH rmipip19@0;
     e WITH rmipip20@0;
     a WITH rmipip1@0;
     a WITH rmipip2@0;
     a WITH rmipip3@0;
     a WITH rmipip4@0;
     a WITH rmipip5@0;
     a WITH rmipip6@0;
     a WITH rmipip7@0;
     a WITH rmipip8@0;
     a WITH rmipip9@0;
     a WITH rmipip10@0;
     a WITH rmipip11@0;
     a WITH rmipip12@0;
     a WITH rmipip13@0;
     a WITH rmipip14@0;
     a WITH rmipip15@0;
     a WITH rmipip16@0;
     a WITH rmipip17@0;
     a WITH rmipip18@0;
     a WITH rmipip19@0;
     a WITH rmipip20@0;
     a WITH e*0.10411;
     c WITH rmipip1@0;
     c WITH rmipip2@0;
     c WITH rmipip3@0;
     c WITH rmipip4@0;
     c WITH rmipip5@0;
     c WITH rmipip6@0;
     c WITH rmipip7@0;
     c WITH rmipip8@0;
     c WITH rmipip9@0;
     c WITH rmipip10@0;
     c WITH rmipip11@0;
     c WITH rmipip12@0;
     c WITH rmipip13@0;
     c WITH rmipip14@0;
     c WITH rmipip15@0;
     c WITH rmipip16@0;
     c WITH rmipip17@0;
     c WITH rmipip18@0;
     c WITH rmipip19@0;
     c WITH rmipip20@0;
     c WITH e*0.00404;
     c WITH a*0.03412;
     n WITH rmipip1@0;
     n WITH rmipip2@0;
     n WITH rmipip3@0;
     n WITH rmipip4@0;
     n WITH rmipip5@0;
     n WITH rmipip6@0;
     n WITH rmipip7@0;
     n WITH rmipip8@0;
     n WITH rmipip9@0;
     n WITH rmipip10@0;
     n WITH rmipip11@0;
     n WITH rmipip12@0;
     n WITH rmipip13@0;
     n WITH rmipip14@0;
     n WITH rmipip15@0;
     n WITH rmipip16@0;
     n WITH rmipip17@0;
     n WITH rmipip18@0;
     n WITH rmipip19@0;
     n WITH rmipip20@0;
     n WITH e*-0.08528;
     n WITH a*0.00523;
     n WITH c*-0.06605;
     o WITH rmipip1@0;
     o WITH rmipip2@0;
     o WITH rmipip3@0;
     o WITH rmipip4@0;
     o WITH rmipip5@0;
     o WITH rmipip6@0;
     o WITH rmipip7@0;
     o WITH rmipip8@0;
     o WITH rmipip9@0;
     o WITH rmipip10@0;
     o WITH rmipip11@0;
     o WITH rmipip12@0;
     o WITH rmipip13@0;
     o WITH rmipip14@0;
     o WITH rmipip15@0;
     o WITH rmipip16@0;
     o WITH rmipip17@0;
     o WITH rmipip18@0;
     o WITH rmipip19@0;
     o WITH rmipip20@0;
     o WITH e*0.13964;
     o WITH a*0.13617;
     o WITH c*0.00560;
     o WITH n*-0.07439;
     rmipip1 WITH rmipip2*0.03715;
     rmipip1 WITH rmipip3@0;
     rmipip1 WITH rmipip4@0;
     rmipip1 WITH rmipip5@0;
     rmipip1 WITH rmipip6*-0.03778;
     rmipip1 WITH rmipip7@0;
     rmipip1 WITH rmipip8@0;
     rmipip1 WITH rmipip9@0;
     rmipip1 WITH rmipip10@0;
     rmipip1 WITH rmipip11@0;
     rmipip1 WITH rmipip12@0;
     rmipip1 WITH rmipip13@0;
     rmipip1 WITH rmipip14@0;
     rmipip1 WITH rmipip15@0;
     rmipip1 WITH rmipip16@0;
     rmipip1 WITH rmipip17@0;
     rmipip1 WITH rmipip18@0;
     rmipip1 WITH rmipip19@0;
     rmipip1 WITH rmipip20@0;
     rmipip2 WITH rmipip3*0.07836;
     rmipip2 WITH rmipip4@0;
     rmipip2 WITH rmipip5@0;
     rmipip2 WITH rmipip6@0;
     rmipip2 WITH rmipip7*-0.03248;
     rmipip2 WITH rmipip8@0;
     rmipip2 WITH rmipip9@0;
     rmipip2 WITH rmipip10@0;
     rmipip2 WITH rmipip11@0;
     rmipip2 WITH rmipip12@0;
     rmipip2 WITH rmipip13@0;
     rmipip2 WITH rmipip14@0;
     rmipip2 WITH rmipip15@0;
     rmipip2 WITH rmipip16@0;
     rmipip2 WITH rmipip17@0;
     rmipip2 WITH rmipip18@0;
     rmipip2 WITH rmipip19@0;
     rmipip2 WITH rmipip20@0;
     rmipip3 WITH rmipip4*0.00785;
     rmipip3 WITH rmipip5@0;
     rmipip3 WITH rmipip6@0;
     rmipip3 WITH rmipip7@0;
     rmipip3 WITH rmipip8*0.18193;
     rmipip3 WITH rmipip9@0;
     rmipip3 WITH rmipip10@0;
     rmipip3 WITH rmipip11@0;
     rmipip3 WITH rmipip12@0;
     rmipip3 WITH rmipip13@0;
     rmipip3 WITH rmipip14@0;
     rmipip3 WITH rmipip15@0;
     rmipip3 WITH rmipip16@0;
     rmipip3 WITH rmipip17@0;
     rmipip3 WITH rmipip18@0;
     rmipip3 WITH rmipip19@0;
     rmipip3 WITH rmipip20@0;
     rmipip4 WITH rmipip5*0.16720;
     rmipip4 WITH rmipip6@0;
     rmipip4 WITH rmipip7@0;
     rmipip4 WITH rmipip8@0;
     rmipip4 WITH rmipip9*0.02679;
     rmipip4 WITH rmipip10@0;
     rmipip4 WITH rmipip11@0;
     rmipip4 WITH rmipip12@0;
     rmipip4 WITH rmipip13@0;
     rmipip4 WITH rmipip14@0;
     rmipip4 WITH rmipip15@0;
     rmipip4 WITH rmipip16@0;
     rmipip4 WITH rmipip17@0;
     rmipip4 WITH rmipip18@0;
     rmipip4 WITH rmipip19@0;
     rmipip4 WITH rmipip20@0;
     rmipip5 WITH rmipip6*-0.03648;
     rmipip5 WITH rmipip7@0;
     rmipip5 WITH rmipip8@0;
     rmipip5 WITH rmipip9@0;
     rmipip5 WITH rmipip10*-0.04381;
     rmipip5 WITH rmipip11@0;
     rmipip5 WITH rmipip12@0;
     rmipip5 WITH rmipip13@0;
     rmipip5 WITH rmipip14@0;
     rmipip5 WITH rmipip15@0;
     rmipip5 WITH rmipip16@0;
     rmipip5 WITH rmipip17@0;
     rmipip5 WITH rmipip18@0;
     rmipip5 WITH rmipip19@0;
     rmipip5 WITH rmipip20@0;
     rmipip6 WITH rmipip7*0.06311;
     rmipip6 WITH rmipip8@0;
     rmipip6 WITH rmipip9@0;
     rmipip6 WITH rmipip10@0;
     rmipip6 WITH rmipip11*-0.19243;
     rmipip6 WITH rmipip12@0;
     rmipip6 WITH rmipip13@0;
     rmipip6 WITH rmipip14@0;
     rmipip6 WITH rmipip15@0;
     rmipip6 WITH rmipip16@0;
     rmipip6 WITH rmipip17@0;
     rmipip6 WITH rmipip18@0;
     rmipip6 WITH rmipip19@0;
     rmipip6 WITH rmipip20@0;
     rmipip7 WITH rmipip8*0.05533;
     rmipip7 WITH rmipip9@0;
     rmipip7 WITH rmipip10@0;
     rmipip7 WITH rmipip11@0;
     rmipip7 WITH rmipip12*-0.09386;
     rmipip7 WITH rmipip13@0;
     rmipip7 WITH rmipip14@0;
     rmipip7 WITH rmipip15@0;
     rmipip7 WITH rmipip16@0;
     rmipip7 WITH rmipip17@0;
     rmipip7 WITH rmipip18@0;
     rmipip7 WITH rmipip19@0;
     rmipip7 WITH rmipip20@0;
     rmipip8 WITH rmipip9*0.05040;
     rmipip8 WITH rmipip10@0;
     rmipip8 WITH rmipip11@0;
     rmipip8 WITH rmipip12@0;
     rmipip8 WITH rmipip13*-0.15379;
     rmipip8 WITH rmipip14@0;
     rmipip8 WITH rmipip15@0;
     rmipip8 WITH rmipip16@0;
     rmipip8 WITH rmipip17@0;
     rmipip8 WITH rmipip18@0;
     rmipip8 WITH rmipip19@0;
     rmipip8 WITH rmipip20@0;
     rmipip9 WITH rmipip10*0.01366;
     rmipip9 WITH rmipip11@0;
     rmipip9 WITH rmipip12@0;
     rmipip9 WITH rmipip13@0;
     rmipip9 WITH rmipip14*-0.04043;
     rmipip9 WITH rmipip15@0;
     rmipip9 WITH rmipip16@0;
     rmipip9 WITH rmipip17@0;
     rmipip9 WITH rmipip18@0;
     rmipip9 WITH rmipip19@0;
     rmipip9 WITH rmipip20@0;
     rmipip10 WITH rmipip11*-0.02083;
     rmipip10 WITH rmipip12@0;
     rmipip10 WITH rmipip13@0;
     rmipip10 WITH rmipip14@0;
     rmipip10 WITH rmipip15*0.29936;
     rmipip10 WITH rmipip16@0;
     rmipip10 WITH rmipip17@0;
     rmipip10 WITH rmipip18@0;
     rmipip10 WITH rmipip19@0;
     rmipip10 WITH rmipip20@0;
     rmipip11 WITH rmipip12*0.07597;
     rmipip11 WITH rmipip13@0;
     rmipip11 WITH rmipip14@0;
     rmipip11 WITH rmipip15@0;
     rmipip11 WITH rmipip16*-0.15423;
     rmipip11 WITH rmipip17@0;
     rmipip11 WITH rmipip18@0;
     rmipip11 WITH rmipip19@0;
     rmipip11 WITH rmipip20@0;
     rmipip12 WITH rmipip13*0.01166;
     rmipip12 WITH rmipip14@0;
     rmipip12 WITH rmipip15@0;
     rmipip12 WITH rmipip16@0;
     rmipip12 WITH rmipip17*-0.16769;
     rmipip12 WITH rmipip18@0;
     rmipip12 WITH rmipip19@0;
     rmipip12 WITH rmipip20@0;
     rmipip13 WITH rmipip14*0.18871;
     rmipip13 WITH rmipip15@0;
     rmipip13 WITH rmipip16@0;
     rmipip13 WITH rmipip17@0;
     rmipip13 WITH rmipip18*-0.36442;
     rmipip13 WITH rmipip19@0;
     rmipip13 WITH rmipip20@0;
     rmipip14 WITH rmipip15*-0.09522;
     rmipip14 WITH rmipip16@0;
     rmipip14 WITH rmipip17@0;
     rmipip14 WITH rmipip18@0;
     rmipip14 WITH rmipip19*-0.14478;
     rmipip14 WITH rmipip20@0;
     rmipip15 WITH rmipip16*0.05772;
     rmipip15 WITH rmipip17@0;
     rmipip15 WITH rmipip18@0;
     rmipip15 WITH rmipip19@0;
     rmipip15 WITH rmipip20*0.02620;
     rmipip16 WITH rmipip17*0.09825;
     rmipip16 WITH rmipip18@0;
     rmipip16 WITH rmipip19@0;
     rmipip16 WITH rmipip20@0;
     rmipip17 WITH rmipip18*0.08127;
     rmipip17 WITH rmipip19@0;
     rmipip17 WITH rmipip20@0;
     rmipip18 WITH rmipip19*0.03338;
     rmipip18 WITH rmipip20@0;
     rmipip19 WITH rmipip20*0.06244;

     [ mipip1*-0.00050 ];
     [ mipip2*-0.00008 ];
     [ mipip3*0.00040 ];
     [ mipip4*-0.00068 ];
     [ mipip5*-0.00009 ];
     [ mipip6*0.00033 ];
     [ mipip7*-0.00025 ];
     [ mipip8*0.00017 ];
     [ mipip9*-0.00024 ];
     [ mipip10*0.00021 ];
     [ mipip11*-0.00005 ];
     [ mipip12*0.00009 ];
     [ mipip13*-0.00020 ];
     [ mipip14*0.00007 ];
     [ mipip15*0.00001 ];
     [ mipip16*-0.00032 ];
     [ mipip17*-0.00028 ];
     [ mipip18*0.00012 ];
     [ mipip19*0.00012 ];
     [ mipip20*-0.00036 ];

     mipip1@0;
     mipip2@0;
     mipip3@0;
     mipip4@0;
     mipip5@0;
     mipip6@0;
     mipip7@0;
     mipip8@0;
     mipip9@0;
     mipip10@0;
     mipip11@0;
     mipip12@0;
     mipip13@0;
     mipip14@0;
     mipip15@0;
     mipip16@0;
     mipip17@0;
     mipip18@0;
     mipip19@0;
     mipip20@0;
     e*0.54206;
     a*0.30169;
     c*0.23295;
     n*0.51618;
     o*0.58420;
     rmipip1*0.74673;
     rmipip2*0.51208;
     rmipip3*1.12991;
     rmipip4*0.88943;
     rmipip5*0.58193;
     rmipip6*0.74571;
     rmipip7*0.81036;
     rmipip8*1.24850;
     rmipip9*0.91935;
     rmipip10*0.90446;
     rmipip11*0.57478;
     rmipip12*0.69914;
     rmipip13*0.44747;
     rmipip14*0.63534;
     rmipip15*0.84022;
     rmipip16*0.63364;
     rmipip17*0.49147;
     rmipip18*0.40593;
     rmipip19*1.01169;
     rmipip20*0.52314;


     Beginning Time:  13:48:29
        Ending Time:  13:48:31
       Elapsed Time:  00:00:02


MUTHEN & MUTHEN
3463 Stoner Ave.
Los Angeles, CA  90066

Tel: (310) 391-9971
Fax: (310) 391-8971
Web: www.StatModel.com
Support: Support@StatModel.com

Copyright (c) 1998-2017 Muthen & Muthen
