# Supplementary material for: Modeling Measurement as a Sequential Process: Autoregressive Confirmatory Factor Analysis (AR-CFA)
Source: Front Psychol. 2019 Sep 20;10:2108. doi: 10.3389/fpsyg.2019.02108 (PMC6763968; doi:10.3389/fpsyg.2019.02108)
Supplement: Supplementary file 2 [file Data_Sheet_1.ZIP › Mplus files and data for AR-CFA paper/CFA EFA ESEM files/ESEM (ML).out]

Mplus VERSION 8 (Mac)
MUTHEN & MUTHEN
05/16/2018   1:01 PM

INPUT INSTRUCTIONS

    DATA: File is music_big5_anon (For Mplus)_ipip_and_rses_centered.csv;
    VARIABLE:	
    NAMES ARE
    univ
  id
  year
  month
  age
  gender
  ethnic
  rsdme
  methnic
  fethnic
  usborn
  usmborn
  usfborn
  whrlv
  mipip1
  mipip2
  mipip3
  mipip4
  mipip5
  mipip6
  mipip7
  mipip8
  mipip9
  mipip10
  mipip11
  mipip12
  mipip13
  mipip14
  mipip15
  mipip16
  mipip17
  mipip18
  mipip19
  mipip20
  rses1
  rses2
  rses3
  rses4
  rses5
  rses6
  rses7
  rses8
  rses9
  rses10
  extraver
  agree
  consc
  neurot
  imagine
  self_est
  extra
  agreeb
  cons
  neuro
  open
  male
  N
  E_Mean
  A_Mean
  C_Mean
  N_Mean
  O_Mean
  E_SD
  A_SD
  C_SD
  N_SD
  O_SD
  E_SE
  A_SE
  C_SE
  N_SE
  O_SE
  SAT_read_25
  SAT_read_75
  SAT_math_25
  SAT_math_75
  ACT_25
  ACT_75
  enroll_total
  enroll_total_full
  enroll_total_part
  enroll_undergrad
  enroll_undergrad_full
  enroll_undergrad_part
  endowment_start
  endowment_end
  price_instate
  price_outstate
  percent_admit
  percent_18to24
  percent_white
  percent_women
  percent_asian
  percent_black
  percent_hispanic
  percent_other_unknown
  FT_retention
  average_SAT
  average_ACT
  gpa_required
  classrank_required
  transcript_required
  collegeprep_required
  recommendations_required
  portfolio_required;
    Usevar = mipip1-mipip20;
    MISSING are all (-999);

  ANALYSIS: estimator=mlr;
  Processors=8;

  MODEL:
  a e n c o by mipip1-mipip20 (*1);

  Output: stdyx;


*** WARNING
  Data set contains cases with missing on all variables.
  These cases were not included in the analysis.
  Number of cases with missing on all variables:  1141
   1 WARNING(S) FOUND IN THE INPUT INSTRUCTIONS


SUMMARY OF ANALYSIS

Number of groups                                                 1
Number of observations                                        8571

Number of dependent variables                                   20
Number of independent variables                                  0
Number of continuous latent variables                            5

Observed dependent variables

  Continuous
   MIPIP1      MIPIP2      MIPIP3      MIPIP4      MIPIP5      MIPIP6
   MIPIP7      MIPIP8      MIPIP9      MIPIP10     MIPIP11     MIPIP12
   MIPIP13     MIPIP14     MIPIP15     MIPIP16     MIPIP17     MIPIP18
   MIPIP19     MIPIP20

Continuous latent variables

  EFA factors
  *1:   A           E           N           C           O


Estimator                                                      MLR
Rotation                                                    GEOMIN
Row standardization                                    CORRELATION
Type of rotation                                           OBLIQUE
Epsilon value                                               Varies
Information matrix                                        OBSERVED
Maximum number of iterations                                  1000
Convergence criterion                                    0.500D-04
Maximum number of steepest descent iterations                   20
Maximum number of iterations for H1                           2000
Convergence criterion for H1                             0.100D-03
Optimization Specifications for the Exploratory Factor Analysis
Rotation Algorithm
  Number of random starts                                       30
  Maximum number of iterations                               10000
  Derivative convergence criterion                       0.100D-04

Input data file(s)
  music_big5_anon (For Mplus)_ipip_and_rses_centered.csv

Input data format  FREE


SUMMARY OF DATA

     Number of missing data patterns            68


COVARIANCE COVERAGE OF DATA

Minimum covariance coverage value   0.100


     PROPORTION OF DATA PRESENT


           Covariance Coverage
              MIPIP1        MIPIP2        MIPIP3        MIPIP4        MIPIP5
              ________      ________      ________      ________      ________
 MIPIP1         0.998
 MIPIP2         0.997         0.998
 MIPIP3         0.997         0.997         0.998
 MIPIP4         0.995         0.995         0.996         0.996
 MIPIP5         0.996         0.996         0.996         0.995         0.997
 MIPIP6         0.997         0.997         0.998         0.996         0.996
 MIPIP7         0.997         0.997         0.997         0.996         0.996
 MIPIP8         0.996         0.997         0.997         0.995         0.996
 MIPIP9         0.997         0.997         0.997         0.996         0.996
 MIPIP10        0.995         0.995         0.995         0.994         0.995
 MIPIP11        0.994         0.994         0.994         0.993         0.993
 MIPIP12        0.993         0.994         0.994         0.993         0.993
 MIPIP13        0.996         0.997         0.997         0.995         0.996
 MIPIP14        0.996         0.996         0.996         0.995         0.995
 MIPIP15        0.995         0.995         0.995         0.994         0.994
 MIPIP16        0.994         0.995         0.995         0.993         0.993
 MIPIP17        0.995         0.995         0.995         0.994         0.994
 MIPIP18        0.994         0.994         0.995         0.993         0.993
 MIPIP19        0.995         0.995         0.995         0.994         0.994
 MIPIP20        0.994         0.994         0.995         0.993         0.994


           Covariance Coverage
              MIPIP6        MIPIP7        MIPIP8        MIPIP9        MIPIP10
              ________      ________      ________      ________      ________
 MIPIP6         0.999
 MIPIP7         0.998         0.998
 MIPIP8         0.997         0.997         0.998
 MIPIP9         0.998         0.997         0.997         0.998
 MIPIP10        0.996         0.995         0.995         0.996         0.996
 MIPIP11        0.994         0.994         0.994         0.994         0.993
 MIPIP12        0.994         0.994         0.994         0.994         0.993
 MIPIP13        0.997         0.997         0.997         0.997         0.995
 MIPIP14        0.996         0.996         0.996         0.996         0.995
 MIPIP15        0.995         0.995         0.995         0.995         0.994
 MIPIP16        0.995         0.995         0.994         0.995         0.993
 MIPIP17        0.995         0.995         0.995         0.995         0.994
 MIPIP18        0.995         0.995         0.994         0.995         0.993
 MIPIP19        0.995         0.995         0.995         0.995         0.994
 MIPIP20        0.995         0.995         0.994         0.995         0.993


           Covariance Coverage
              MIPIP11       MIPIP12       MIPIP13       MIPIP14       MIPIP15
              ________      ________      ________      ________      ________
 MIPIP11        0.995
 MIPIP12        0.991         0.995
 MIPIP13        0.994         0.994         0.998
 MIPIP14        0.994         0.994         0.996         0.997
 MIPIP15        0.992         0.993         0.996         0.995         0.996
 MIPIP16        0.992         0.992         0.995         0.994         0.994
 MIPIP17        0.993         0.993         0.995         0.995         0.994
 MIPIP18        0.992         0.992         0.995         0.995         0.993
 MIPIP19        0.993         0.993         0.995         0.995         0.994
 MIPIP20        0.992         0.992         0.995         0.995         0.994


           Covariance Coverage
              MIPIP16       MIPIP17       MIPIP18       MIPIP19       MIPIP20
              ________      ________      ________      ________      ________
 MIPIP16        0.996
 MIPIP17        0.994         0.996
 MIPIP18        0.993         0.994         0.996
 MIPIP19        0.994         0.995         0.994         0.996
 MIPIP20        0.993         0.994         0.994         0.995         0.996


UNIVARIATE SAMPLE STATISTICS


     UNIVARIATE HIGHER-ORDER MOMENT DESCRIPTIVE STATISTICS

         Variable/         Mean/     Skewness/   Minimum/ % with                Percentiles
        Sample Size      Variance    Kurtosis    Maximum  Min/Max      20%/60%    40%/80%    Median

     MIPIP1                0.000      -0.168      -2.237    0.39%      -1.025     -0.093      0.055
            8553.000       1.287      -0.772       2.482    0.33%       0.186      1.033
     MIPIP2                0.000      -1.327      -3.444    0.02%      -0.373     -0.187     -0.057
            8556.000       0.817       1.857       1.520    0.50%       0.627      0.733
     MIPIP3                0.000      -0.208      -2.655    0.02%      -1.169     -0.213     -0.139
            8558.000       1.370      -0.881       2.250    0.02%       0.685      0.858
     MIPIP4                0.000       0.195      -2.476    0.02%      -0.902     -0.576      0.184
            8541.000       1.421      -0.916       2.724    0.06%       0.336      1.275
     MIPIP5                0.000      -0.648      -3.000    0.01%      -0.790      0.185      0.253
            8545.000       1.165      -0.249       1.904    0.27%       0.274      1.189
     MIPIP6                0.000      -0.550      -2.985    0.09%      -0.985      0.015      0.264
            8560.000       1.403      -0.654       1.727    0.05%       0.402      1.264
     MIPIP7                0.000      -0.922      -3.200    0.01%      -0.911     -0.010      0.089
            8556.000       1.141       0.218       1.368    0.97%       0.215      1.082
     MIPIP8                0.000      -0.372      -3.018    0.04%      -1.425     -0.425      0.444
            8551.000       1.633      -1.014       1.714    0.06%       0.523      1.506
     MIPIP9                0.000       0.349      -1.952    0.19%      -0.766     -0.618     -0.409
            8556.000       1.218      -0.647       2.591    0.07%       0.337      1.259
     MIPIP10               0.000      -0.435      -2.844    0.02%      -0.683     -0.549      0.312
            8539.000       1.091      -0.361       1.810    0.02%       0.360      1.312
     MIPIP11               0.000      -0.302      -2.631    0.32%      -1.326     -0.326      0.106
            8529.000       1.490      -0.882       2.106    0.96%       0.609      1.106
     MIPIP12               0.000      -0.392      -2.682    0.01%      -1.177     -0.302      0.366
            8527.000       1.165      -0.485       2.079    0.09%       0.554      0.750
     MIPIP13               0.000      -0.745      -3.236    0.04%      -0.844      0.060      0.182
            8555.000       1.062       0.062       1.849    0.27%       0.220      1.068
     MIPIP14               0.000       0.147      -1.952    0.04%      -0.873     -0.712      0.154
            8548.000       1.418      -0.964       2.909    0.02%       0.259      1.246
     MIPIP15               0.000      -0.373      -2.795    0.01%      -0.702     -0.515      0.298
            8538.000       1.013      -0.462       2.150    0.04%       0.358      1.205
     MIPIP16               0.000      -0.261      -2.572    0.21%      -1.300     -0.349     -0.115
            8533.000       1.292      -0.764       2.073    0.07%       0.592      0.885
     MIPIP17               0.000      -1.086      -3.457    0.02%      -0.457     -0.167     -0.060
            8538.000       0.849       0.859       1.108    1.34%       0.618      0.822
     MIPIP18               0.000      -0.623      -3.000    0.01%      -0.839      0.050      0.169
            8533.000       1.199      -0.493       1.381    0.12%       0.246      1.161
     MIPIP19               0.000      -0.005      -2.400    0.02%      -1.074     -0.145     -0.060
            8538.000       1.251      -0.805       2.188    0.21%       0.024      0.940
     MIPIP20               0.000      -0.941      -3.359    0.01%      -0.994     -0.018      0.033
            8533.000       1.116       0.142       1.667    0.04%       0.812      0.992


THE MODEL ESTIMATION TERMINATED NORMALLY


MODEL FIT INFORMATION

Number of Free Parameters                      130

Loglikelihood

          H0 Value                     -243028.746
          H0 Scaling Correction Factor      1.4031
            for MLR
          H1 Value                     -240929.971
          H1 Scaling Correction Factor      1.1445
            for MLR

Information Criteria

          Akaike (AIC)                  486317.493
          Bayesian (BIC)                487234.791
          Sample-Size Adjusted BIC      486821.674
            (n* = (n + 2) / 24)

Chi-Square Test of Model Fit

          Value                           5193.833*
          Degrees of Freedom                   100
          P-Value                           0.0000
          Scaling Correction Factor         0.8082
            for MLR

*   The chi-square value for MLM, MLMV, MLR, ULSMV, WLSM and WLSMV cannot be used
    for chi-square difference testing in the regular way.  MLM, MLR and WLSM
    chi-square difference testing is described on the Mplus website.  MLMV, WLSMV,
    and ULSMV difference testing is done using the DIFFTEST option.

RMSEA (Root Mean Square Error Of Approximation)

          Estimate                           0.077
          90 Percent C.I.                    0.075  0.079
          Probability RMSEA <= .05           0.000

CFI/TLI

          CFI                                0.823
          TLI                                0.665

Chi-Square Test of Model Fit for the Baseline Model

          Value                          29043.875
          Degrees of Freedom                   190
          P-Value                           0.0000

SRMR (Standardized Root Mean Square Residual)

          Value                              0.034


MODEL RESULTS

                                                    Two-Tailed
                    Estimate       S.E.  Est./S.E.    P-Value

 A        BY
    MIPIP1             0.050      0.017      2.921      0.003
    MIPIP2             0.669      0.017     39.175      0.000
    MIPIP3             0.197      0.036      5.529      0.000
    MIPIP4             0.015      0.022      0.656      0.512
    MIPIP5             0.191      0.075      2.546      0.011
    MIPIP6            -0.034      0.028     -1.207      0.228
    MIPIP7             0.343      0.045      7.563      0.000
    MIPIP8            -0.058      0.017     -3.395      0.001
    MIPIP9            -0.194      0.034     -5.722      0.000
    MIPIP10            0.019      0.017      1.098      0.272
    MIPIP11            0.144      0.021      6.855      0.000
    MIPIP12            0.616      0.021     29.516      0.000
    MIPIP13            0.186      0.034      5.466      0.000
    MIPIP14            0.081      0.018      4.510      0.000
    MIPIP15           -0.015      0.011     -1.345      0.179
    MIPIP16           -0.186      0.029     -6.358      0.000
    MIPIP17            0.284      0.033      8.599      0.000
    MIPIP18           -0.013      0.008     -1.604      0.109
    MIPIP19           -0.087      0.022     -3.997      0.000
    MIPIP20            0.025      0.064      0.392      0.695

 E        BY
    MIPIP1             0.775      0.016     49.855      0.000
    MIPIP2            -0.020      0.008     -2.549      0.011
    MIPIP3             0.015      0.012      1.196      0.232
    MIPIP4            -0.016      0.011     -1.466      0.143
    MIPIP5             0.017      0.021      0.797      0.425
    MIPIP6             0.773      0.016     49.515      0.000
    MIPIP7             0.056      0.019      2.919      0.004
    MIPIP8             0.000      0.013      0.007      0.995
    MIPIP9             0.037      0.013      2.825      0.005
    MIPIP10           -0.050      0.019     -2.584      0.010
    MIPIP11            0.775      0.016     49.212      0.000
    MIPIP12            0.028      0.012      2.394      0.017
    MIPIP13           -0.048      0.011     -4.187      0.000
    MIPIP14            0.002      0.009      0.181      0.857
    MIPIP15           -0.003      0.015     -0.226      0.821
    MIPIP16            0.846      0.016     54.475      0.000
    MIPIP17            0.185      0.016     11.387      0.000
    MIPIP18            0.017      0.009      1.760      0.078
    MIPIP19           -0.072      0.015     -4.745      0.000
    MIPIP20            0.046      0.021      2.145      0.032

 N        BY
    MIPIP1             0.004      0.029      0.141      0.888
    MIPIP2            -0.013      0.010     -1.338      0.181
    MIPIP3             0.027      0.027      1.022      0.307
    MIPIP4             0.783      0.028     28.467      0.000
    MIPIP5             0.081      0.043      1.869      0.062
    MIPIP6             0.066      0.018      3.757      0.000
    MIPIP7            -0.006      0.034     -0.189      0.850
    MIPIP8            -0.016      0.015     -1.094      0.274
    MIPIP9             0.586      0.035     16.899      0.000
    MIPIP10           -0.015      0.041     -0.365      0.715
    MIPIP11           -0.106      0.028     -3.757      0.000
    MIPIP12            0.097      0.015      6.613      0.000
    MIPIP13            0.118      0.025      4.696      0.000
    MIPIP14            0.830      0.023     36.109      0.000
    MIPIP15           -0.133      0.032     -4.105      0.000
    MIPIP16            0.016      0.016      0.972      0.331
    MIPIP17           -0.051      0.027     -1.910      0.056
    MIPIP18           -0.174      0.019     -8.954      0.000
    MIPIP19            0.403      0.028     14.536      0.000
    MIPIP20            0.015      0.021      0.685      0.493

 C        BY
    MIPIP1            -0.104      0.017     -6.131      0.000
    MIPIP2             0.034      0.014      2.536      0.011
    MIPIP3             0.590      0.020     28.939      0.000
    MIPIP4            -0.133      0.031     -4.351      0.000
    MIPIP5            -0.150      0.035     -4.318      0.000
    MIPIP6             0.034      0.013      2.649      0.008
    MIPIP7             0.081      0.028      2.915      0.004
    MIPIP8             0.758      0.017     43.819      0.000
    MIPIP9             0.084      0.014      6.027      0.000
    MIPIP10           -0.020      0.013     -1.510      0.131
    MIPIP11           -0.062      0.014     -4.261      0.000
    MIPIP12           -0.043      0.016     -2.624      0.009
    MIPIP13            0.490      0.019     25.441      0.000
    MIPIP14           -0.003      0.022     -0.146      0.884
    MIPIP15            0.027      0.012      2.185      0.029
    MIPIP16            0.050      0.009      5.637      0.000
    MIPIP17            0.119      0.021      5.587      0.000
    MIPIP18            0.708      0.016     43.346      0.000
    MIPIP19            0.012      0.015      0.851      0.395
    MIPIP20           -0.006      0.031     -0.182      0.856

 O        BY
    MIPIP1            -0.077      0.030     -2.527      0.012
    MIPIP2             0.059      0.021      2.845      0.004
    MIPIP3            -0.140      0.042     -3.337      0.001
    MIPIP4             0.022      0.043      0.520      0.603
    MIPIP5             0.533      0.125      4.267      0.000
    MIPIP6             0.039      0.027      1.433      0.152
    MIPIP7             0.139      0.074      1.888      0.059
    MIPIP8             0.046      0.014      3.302      0.001
    MIPIP9             0.016      0.023      0.684      0.494
    MIPIP10            0.619      0.089      6.979      0.000
    MIPIP11           -0.068      0.017     -3.889      0.000
    MIPIP12            0.007      0.028      0.241      0.810
    MIPIP13           -0.083      0.038     -2.200      0.028
    MIPIP14           -0.099      0.035     -2.846      0.004
    MIPIP15            0.592      0.071      8.293      0.000
    MIPIP16            0.118      0.030      3.984      0.000
    MIPIP17            0.200      0.055      3.652      0.000
    MIPIP18            0.055      0.011      4.949      0.000
    MIPIP19            0.145      0.022      6.451      0.000
    MIPIP20            0.655      0.117      5.603      0.000

 E        WITH
    A                  0.208      0.015     13.453      0.000

 N        WITH
    A                  0.073      0.030      2.440      0.015
    E                 -0.145      0.020     -7.399      0.000

 C        WITH
    A                  0.096      0.030      3.179      0.001
    E                  0.036      0.015      2.450      0.014
    N                 -0.123      0.022     -5.527      0.000

 O        WITH
    A                  0.188      0.051      3.665      0.000
    E                  0.228      0.016     13.918      0.000
    N                 -0.141      0.016     -8.550      0.000
    C                  0.048      0.030      1.609      0.108

 Intercepts
    MIPIP1             0.000      0.012     -0.039      0.969
    MIPIP2             0.000      0.010     -0.036      0.971
    MIPIP3             0.000      0.013      0.021      0.984
    MIPIP4            -0.001      0.013     -0.054      0.957
    MIPIP5             0.000      0.012     -0.021      0.983
    MIPIP6             0.000      0.013      0.021      0.983
    MIPIP7             0.000      0.012     -0.028      0.978
    MIPIP8             0.000      0.014      0.014      0.989
    MIPIP9             0.000      0.012     -0.022      0.982
    MIPIP10            0.000      0.011      0.027      0.978
    MIPIP11            0.000      0.013      0.015      0.988
    MIPIP12            0.000      0.012     -0.029      0.977
    MIPIP13            0.000      0.011     -0.008      0.994
    MIPIP14            0.000      0.013      0.001      0.999
    MIPIP15            0.000      0.011      0.021      0.983
    MIPIP16            0.000      0.012     -0.015      0.988
    MIPIP17            0.000      0.010     -0.025      0.980
    MIPIP18            0.000      0.012      0.029      0.977
    MIPIP19            0.000      0.012     -0.005      0.996
    MIPIP20            0.000      0.011     -0.031      0.975

 Variances
    A                  1.000      0.000    999.000    999.000
    E                  1.000      0.000    999.000    999.000
    N                  1.000      0.000    999.000    999.000
    C                  1.000      0.000    999.000    999.000
    O                  1.000      0.000    999.000    999.000

 Residual Variances
    MIPIP1             0.686      0.022     30.798      0.000
    MIPIP2             0.353      0.018     19.167      0.000
    MIPIP3             0.961      0.023     41.242      0.000
    MIPIP4             0.763      0.026     29.101      0.000
    MIPIP5             0.792      0.101      7.826      0.000
    MIPIP6             0.809      0.019     42.894      0.000
    MIPIP7             0.958      0.023     42.312      0.000
    MIPIP8             1.055      0.026     40.070      0.000
    MIPIP9             0.873      0.039     22.528      0.000
    MIPIP10            0.714      0.094      7.565      0.000
    MIPIP11            0.816      0.023     35.094      0.000
    MIPIP12            0.762      0.020     37.788      0.000
    MIPIP13            0.766      0.019     41.180      0.000
    MIPIP14            0.682      0.022     31.250      0.000
    MIPIP15            0.623      0.069      9.018      0.000
    MIPIP16            0.556      0.022     25.785      0.000
    MIPIP17            0.602      0.015     40.138      0.000
    MIPIP18            0.628      0.020     30.989      0.000
    MIPIP19            1.076      0.026     40.679      0.000
    MIPIP20            0.667      0.131      5.100      0.000


STANDARDIZED MODEL RESULTS


STDYX Standardization

                                                    Two-Tailed
                    Estimate       S.E.  Est./S.E.    P-Value

 A        BY
    MIPIP1             0.044      0.015      2.924      0.003
    MIPIP2             0.740      0.017     43.153      0.000
    MIPIP3             0.168      0.030      5.540      0.000
    MIPIP4             0.012      0.019      0.656      0.512
    MIPIP5             0.177      0.070      2.550      0.011
    MIPIP6            -0.028      0.024     -1.207      0.228
    MIPIP7             0.321      0.042      7.551      0.000
    MIPIP8            -0.046      0.013     -3.397      0.001
    MIPIP9            -0.176      0.031     -5.747      0.000
    MIPIP10            0.018      0.016      1.098      0.272
    MIPIP11            0.118      0.017      6.870      0.000
    MIPIP12            0.571      0.019     30.652      0.000
    MIPIP13            0.180      0.033      5.502      0.000
    MIPIP14            0.068      0.015      4.509      0.000
    MIPIP15           -0.015      0.011     -1.345      0.179
    MIPIP16           -0.164      0.026     -6.369      0.000
    MIPIP17            0.308      0.036      8.611      0.000
    MIPIP18           -0.012      0.008     -1.605      0.109
    MIPIP19           -0.078      0.020     -4.003      0.000
    MIPIP20            0.024      0.061      0.392      0.695

 E        BY
    MIPIP1             0.683      0.012     54.901      0.000
    MIPIP2            -0.022      0.009     -2.542      0.011
    MIPIP3             0.013      0.011      1.197      0.232
    MIPIP4            -0.013      0.009     -1.466      0.143
    MIPIP5             0.016      0.020      0.797      0.425
    MIPIP6             0.653      0.012     55.449      0.000
    MIPIP7             0.052      0.018      2.916      0.004
    MIPIP8             0.000      0.010      0.007      0.995
    MIPIP9             0.034      0.012      2.825      0.005
    MIPIP10           -0.048      0.019     -2.585      0.010
    MIPIP11            0.635      0.012     54.074      0.000
    MIPIP12            0.026      0.011      2.395      0.017
    MIPIP13           -0.046      0.011     -4.186      0.000
    MIPIP14            0.001      0.008      0.181      0.857
    MIPIP15           -0.003      0.015     -0.226      0.821
    MIPIP16            0.744      0.012     60.463      0.000
    MIPIP17            0.201      0.018     11.417      0.000
    MIPIP18            0.015      0.009      1.760      0.078
    MIPIP19           -0.065      0.014     -4.747      0.000
    MIPIP20            0.043      0.020      2.146      0.032

 N        BY
    MIPIP1             0.004      0.025      0.141      0.888
    MIPIP2            -0.015      0.011     -1.340      0.180
    MIPIP3             0.023      0.023      1.022      0.307
    MIPIP4             0.657      0.022     29.317      0.000
    MIPIP5             0.075      0.040      1.868      0.062
    MIPIP6             0.056      0.015      3.755      0.000
    MIPIP7            -0.006      0.032     -0.189      0.850
    MIPIP8            -0.012      0.011     -1.094      0.274
    MIPIP9             0.531      0.031     17.262      0.000
    MIPIP10           -0.014      0.039     -0.365      0.715
    MIPIP11           -0.087      0.023     -3.759      0.000
    MIPIP12            0.090      0.014      6.619      0.000
    MIPIP13            0.115      0.024      4.679      0.000
    MIPIP14            0.697      0.018     37.750      0.000
    MIPIP15           -0.132      0.032     -4.101      0.000
    MIPIP16            0.014      0.014      0.972      0.331
    MIPIP17           -0.055      0.029     -1.909      0.056
    MIPIP18           -0.159      0.018     -8.983      0.000
    MIPIP19            0.360      0.025     14.673      0.000
    MIPIP20            0.014      0.020      0.685      0.493

 C        BY
    MIPIP1            -0.092      0.015     -6.136      0.000
    MIPIP2             0.038      0.015      2.549      0.011
    MIPIP3             0.504      0.017     29.943      0.000
    MIPIP4            -0.112      0.026     -4.351      0.000
    MIPIP5            -0.139      0.032     -4.328      0.000
    MIPIP6             0.029      0.011      2.649      0.008
    MIPIP7             0.075      0.026      2.917      0.004
    MIPIP8             0.593      0.013     45.877      0.000
    MIPIP9             0.076      0.013      6.028      0.000
    MIPIP10           -0.019      0.013     -1.511      0.131
    MIPIP11           -0.051      0.012     -4.261      0.000
    MIPIP12           -0.040      0.015     -2.623      0.009
    MIPIP13            0.476      0.018     25.978      0.000
    MIPIP14           -0.003      0.019     -0.146      0.884
    MIPIP15            0.027      0.012      2.185      0.029
    MIPIP16            0.044      0.008      5.642      0.000
    MIPIP17            0.129      0.023      5.611      0.000
    MIPIP18            0.646      0.014     46.270      0.000
    MIPIP19            0.011      0.013      0.851      0.395
    MIPIP20           -0.005      0.030     -0.182      0.856

 O        BY
    MIPIP1            -0.068      0.027     -2.528      0.011
    MIPIP2             0.065      0.023      2.859      0.004
    MIPIP3            -0.119      0.036     -3.340      0.001
    MIPIP4             0.019      0.036      0.520      0.603
    MIPIP5             0.494      0.116      4.266      0.000
    MIPIP6             0.033      0.023      1.433      0.152
    MIPIP7             0.130      0.069      1.888      0.059
    MIPIP8             0.036      0.011      3.302      0.001
    MIPIP9             0.014      0.021      0.684      0.494
    MIPIP10            0.593      0.085      6.996      0.000
    MIPIP11           -0.055      0.014     -3.893      0.000
    MIPIP12            0.006      0.026      0.241      0.810
    MIPIP13           -0.080      0.036     -2.205      0.027
    MIPIP14           -0.083      0.029     -2.845      0.004
    MIPIP15            0.588      0.070      8.343      0.000
    MIPIP16            0.104      0.026      3.988      0.000
    MIPIP17            0.217      0.059      3.659      0.000
    MIPIP18            0.050      0.010      4.950      0.000
    MIPIP19            0.130      0.020      6.461      0.000
    MIPIP20            0.620      0.111      5.604      0.000

 E        WITH
    A                  0.208      0.015     13.453      0.000

 N        WITH
    A                  0.073      0.030      2.440      0.015
    E                 -0.145      0.020     -7.399      0.000

 C        WITH
    A                  0.096      0.030      3.179      0.001
    E                  0.036      0.015      2.450      0.014
    N                 -0.123      0.022     -5.527      0.000

 O        WITH
    A                  0.188      0.051      3.665      0.000
    E                  0.228      0.016     13.918      0.000
    N                 -0.141      0.016     -8.550      0.000
    C                  0.048      0.030      1.609      0.108

 Intercepts
    MIPIP1             0.000      0.011     -0.039      0.969
    MIPIP2             0.000      0.011     -0.036      0.971
    MIPIP3             0.000      0.011      0.020      0.984
    MIPIP4            -0.001      0.011     -0.054      0.957
    MIPIP5             0.000      0.011     -0.021      0.983
    MIPIP6             0.000      0.011      0.021      0.983
    MIPIP7             0.000      0.011     -0.028      0.978
    MIPIP8             0.000      0.011      0.014      0.989
    MIPIP9             0.000      0.011     -0.022      0.982
    MIPIP10            0.000      0.011      0.027      0.978
    MIPIP11            0.000      0.011      0.015      0.988
    MIPIP12            0.000      0.011     -0.029      0.977
    MIPIP13            0.000      0.011     -0.008      0.994
    MIPIP14            0.000      0.011      0.001      0.999
    MIPIP15            0.000      0.011      0.021      0.983
    MIPIP16            0.000      0.011     -0.015      0.988
    MIPIP17            0.000      0.011     -0.025      0.980
    MIPIP18            0.000      0.011      0.029      0.977
    MIPIP19            0.000      0.011     -0.005      0.996
    MIPIP20            0.000      0.011     -0.031      0.975

 Variances
    A                  1.000      0.000    999.000    999.000
    E                  1.000      0.000    999.000    999.000
    N                  1.000      0.000    999.000    999.000
    C                  1.000      0.000    999.000    999.000
    O                  1.000      0.000    999.000    999.000

 Residual Variances
    MIPIP1             0.533      0.017     30.945      0.000
    MIPIP2             0.432      0.021     20.592      0.000
    MIPIP3             0.701      0.016     42.566      0.000
    MIPIP4             0.537      0.018     29.184      0.000
    MIPIP5             0.680      0.086      7.873      0.000
    MIPIP6             0.577      0.013     44.483      0.000
    MIPIP7             0.840      0.013     65.686      0.000
    MIPIP8             0.646      0.015     42.870      0.000
    MIPIP9             0.717      0.032     22.462      0.000
    MIPIP10            0.654      0.086      7.583      0.000
    MIPIP11            0.548      0.016     34.963      0.000
    MIPIP12            0.653      0.016     40.213      0.000
    MIPIP13            0.722      0.015     48.694      0.000
    MIPIP14            0.481      0.015     31.179      0.000
    MIPIP15            0.615      0.068      8.987      0.000
    MIPIP16            0.430      0.017     25.583      0.000
    MIPIP17            0.709      0.013     54.477      0.000
    MIPIP18            0.524      0.016     32.443      0.000
    MIPIP19            0.860      0.019     44.731      0.000
    MIPIP20            0.597      0.117      5.125      0.000


R-SQUARE

    Observed                                        Two-Tailed
    Variable        Estimate       S.E.  Est./S.E.    P-Value

    MIPIP1             0.467      0.017     27.067      0.000
    MIPIP2             0.568      0.021     27.114      0.000
    MIPIP3             0.299      0.016     18.154      0.000
    MIPIP4             0.463      0.018     25.151      0.000
    MIPIP5             0.320      0.086      3.706      0.000
    MIPIP6             0.423      0.013     32.632      0.000
    MIPIP7             0.160      0.013     12.518      0.000
    MIPIP8             0.354      0.015     23.464      0.000
    MIPIP9             0.283      0.032      8.881      0.000
    MIPIP10            0.346      0.086      4.012      0.000
    MIPIP11            0.452      0.016     28.818      0.000
    MIPIP12            0.347      0.016     21.322      0.000
    MIPIP13            0.278      0.015     18.752      0.000
    MIPIP14            0.519      0.015     33.667      0.000
    MIPIP15            0.385      0.068      5.614      0.000
    MIPIP16            0.570      0.017     33.861      0.000
    MIPIP17            0.291      0.013     22.354      0.000
    MIPIP18            0.476      0.016     29.511      0.000
    MIPIP19            0.140      0.019      7.262      0.000
    MIPIP20            0.403      0.117      3.454      0.001


QUALITY OF NUMERICAL RESULTS

     Condition Number for the Information Matrix              0.965E-02
       (ratio of smallest to largest eigenvalue)


     Beginning Time:  13:01:21
        Ending Time:  13:01:23
       Elapsed Time:  00:00:02


MUTHEN & MUTHEN
3463 Stoner Ave.
Los Angeles, CA  90066

Tel: (310) 391-9971
Fax: (310) 391-8971
Web: www.StatModel.com
Support: Support@StatModel.com

Copyright (c) 1998-2017 Muthen & Muthen
