# Supplementary material for: Modeling Measurement as a Sequential Process: Autoregressive Confirmatory Factor Analysis (AR-CFA)
Source: Front Psychol. 2019 Sep 20;10:2108. doi: 10.3389/fpsyg.2019.02108 (PMC6763968; doi:10.3389/fpsyg.2019.02108)
Supplement: Supplementary file 2 [file Data_Sheet_1.ZIP › Mplus files and data for AR-CFA paper/CFA EFA ESEM files/CFA (Bayes).out]

Mplus VERSION 7.4 (Mac)
MUTHEN & MUTHEN
04/04/2017   7:34 AM

INPUT INSTRUCTIONS

    DATA: File is music_big5_anon (For Mplus)_ipip_and_rses_centered.csv;
    VARIABLE:	
    NAMES ARE
    univ
  id
  year
  month
  age
  gender
  ethnic
  rsdme
  methnic
  fethnic
  usborn
  usmborn
  usfborn
  whrlv
  mipip1
  mipip2
  mipip3
  mipip4
  mipip5
  mipip6
  mipip7
  mipip8
  mipip9
  mipip10
  mipip11
  mipip12
  mipip13
  mipip14
  mipip15
  mipip16
  mipip17
  mipip18
  mipip19
  mipip20
  rses1
  rses2
  rses3
  rses4
  rses5
  rses6
  rses7
  rses8
  rses9
  rses10
  extraver
  agree
  consc
  neurot
  imagine
  self_est
  extra
  agreeb
  cons
  neuro
  open
  male
  N
  E_Mean
  A_Mean
  C_Mean
  N_Mean
  O_Mean
  E_SD
  A_SD
  C_SD
  N_SD
  O_SD
  E_SE
  A_SE
  C_SE
  N_SE
  O_SE
  SAT_read_25
  SAT_read_75
  SAT_math_25
  SAT_math_75
  ACT_25
  ACT_75
  enroll_total
  enroll_total_full
  enroll_total_part
  enroll_undergrad
  enroll_undergrad_full
  enroll_undergrad_part
  endowment_start
  endowment_end
  price_instate
  price_outstate
  percent_admit
  percent_18to24
  percent_white
  percent_women
  percent_asian
  percent_black
  percent_hispanic
  percent_other_unknown
  FT_retention
  average_SAT
  average_ACT
  gpa_required
  classrank_required
  transcript_required
  collegeprep_required
  recommendations_required
  portfolio_required;
    Usevar = mipip1-mipip20;
    MISSING are all (-999);

  ANALYSIS: estimator=Bayes;
  fbiterations=10000;
  thin=10;
  Processors=8;
  Chains=8;

  MODEL:
    E BY mipip1
    	mipip6
    	mipip11
    	mipip16;
    A BY 	mipip2
    	mipip7
    	mipip12
    	mipip17;
    C BY 	mipip3
    	mipip8
    	mipip13
    	mipip18;
    N BY 	mipip4
    	mipip9
    	mipip14
    	mipip19;
    O BY 	mipip5
    	mipip10
    	mipip15
    	mipip20;
    	
  OUTPUT: STDYX svalues tech8;


*** WARNING
  Data set contains cases with missing on all variables.
  These cases were not included in the analysis.
  Number of cases with missing on all variables:  1141
   1 WARNING(S) FOUND IN THE INPUT INSTRUCTIONS


SUMMARY OF ANALYSIS

Number of groups                                                 1
Number of observations                                        8571

Number of dependent variables                                   20
Number of independent variables                                  0
Number of continuous latent variables                            5

Observed dependent variables

  Continuous
   MIPIP1      MIPIP2      MIPIP3      MIPIP4      MIPIP5      MIPIP6
   MIPIP7      MIPIP8      MIPIP9      MIPIP10     MIPIP11     MIPIP12
   MIPIP13     MIPIP14     MIPIP15     MIPIP16     MIPIP17     MIPIP18
   MIPIP19     MIPIP20

Continuous latent variables
   E           A           C           N           O


Estimator                                                    BAYES
Specifications for Bayesian Estimation
  Point estimate                                            MEDIAN
  Number of Markov chain Monte Carlo (MCMC) chains               8
  Random seed for the first chain                                0
  Starting value information                           UNPERTURBED
  Treatment of categorical mediator                         LATENT
  Algorithm used for Markov chain Monte Carlo           GIBBS(PX1)
  Fixed number of iterations                                 10000
  K-th iteration used for thinning                              10

Input data file(s)
  music_big5_anon (For Mplus)_ipip_and_rses_centered.csv
Input data format  FREE


SUMMARY OF DATA


COVARIANCE COVERAGE OF DATA

Minimum covariance coverage value   0.100

     Number of missing data patterns            68


     PROPORTION OF DATA PRESENT


           Covariance Coverage
              MIPIP1        MIPIP2        MIPIP3        MIPIP4        MIPIP5
              ________      ________      ________      ________      ________
 MIPIP1         0.998
 MIPIP2         0.997         0.998
 MIPIP3         0.997         0.997         0.998
 MIPIP4         0.995         0.995         0.996         0.996
 MIPIP5         0.996         0.996         0.996         0.995         0.997
 MIPIP6         0.997         0.997         0.998         0.996         0.996
 MIPIP7         0.997         0.997         0.997         0.996         0.996
 MIPIP8         0.996         0.997         0.997         0.995         0.996
 MIPIP9         0.997         0.997         0.997         0.996         0.996
 MIPIP10        0.995         0.995         0.995         0.994         0.995
 MIPIP11        0.994         0.994         0.994         0.993         0.993
 MIPIP12        0.993         0.994         0.994         0.993         0.993
 MIPIP13        0.996         0.997         0.997         0.995         0.996
 MIPIP14        0.996         0.996         0.996         0.995         0.995
 MIPIP15        0.995         0.995         0.995         0.994         0.994
 MIPIP16        0.994         0.995         0.995         0.993         0.993
 MIPIP17        0.995         0.995         0.995         0.994         0.994
 MIPIP18        0.994         0.994         0.995         0.993         0.993
 MIPIP19        0.995         0.995         0.995         0.994         0.994
 MIPIP20        0.994         0.994         0.995         0.993         0.994


           Covariance Coverage
              MIPIP6        MIPIP7        MIPIP8        MIPIP9        MIPIP10
              ________      ________      ________      ________      ________
 MIPIP6         0.999
 MIPIP7         0.998         0.998
 MIPIP8         0.997         0.997         0.998
 MIPIP9         0.998         0.997         0.997         0.998
 MIPIP10        0.996         0.995         0.995         0.996         0.996
 MIPIP11        0.994         0.994         0.994         0.994         0.993
 MIPIP12        0.994         0.994         0.994         0.994         0.993
 MIPIP13        0.997         0.997         0.997         0.997         0.995
 MIPIP14        0.996         0.996         0.996         0.996         0.995
 MIPIP15        0.995         0.995         0.995         0.995         0.994
 MIPIP16        0.995         0.995         0.994         0.995         0.993
 MIPIP17        0.995         0.995         0.995         0.995         0.994
 MIPIP18        0.995         0.995         0.994         0.995         0.993
 MIPIP19        0.995         0.995         0.995         0.995         0.994
 MIPIP20        0.995         0.995         0.994         0.995         0.993


           Covariance Coverage
              MIPIP11       MIPIP12       MIPIP13       MIPIP14       MIPIP15
              ________      ________      ________      ________      ________
 MIPIP11        0.995
 MIPIP12        0.991         0.995
 MIPIP13        0.994         0.994         0.998
 MIPIP14        0.994         0.994         0.996         0.997
 MIPIP15        0.992         0.993         0.996         0.995         0.996
 MIPIP16        0.992         0.992         0.995         0.994         0.994
 MIPIP17        0.993         0.993         0.995         0.995         0.994
 MIPIP18        0.992         0.992         0.995         0.995         0.993
 MIPIP19        0.993         0.993         0.995         0.995         0.994
 MIPIP20        0.992         0.992         0.995         0.995         0.994


           Covariance Coverage
              MIPIP16       MIPIP17       MIPIP18       MIPIP19       MIPIP20
              ________      ________      ________      ________      ________
 MIPIP16        0.996
 MIPIP17        0.994         0.996
 MIPIP18        0.993         0.994         0.996
 MIPIP19        0.994         0.995         0.994         0.996
 MIPIP20        0.993         0.994         0.994         0.995         0.996


THE MODEL ESTIMATION TERMINATED NORMALLY

     USE THE FBITERATIONS OPTION TO INCREASE THE NUMBER OF ITERATIONS BY A FACTOR
     OF AT LEAST TWO TO CHECK CONVERGENCE AND THAT THE PSR VALUE DOES NOT INCREASE.


MODEL FIT INFORMATION

Number of Free Parameters                              70

Bayesian Posterior Predictive Checking using Chi-Square

          95% Confidence Interval for the Difference Between
          the Observed and the Replicated Chi-Square Values

                               6631.374          6741.871

          Posterior Predictive P-Value              0.000

Information Criteria

          Deviance (DIC)                       488895.955
          Estimated Number of Parameters (pD)      70.036
          Bayesian (BIC)                       489389.757


MODEL RESULTS

                                Posterior  One-Tailed         95% C.I.
                    Estimate       S.D.      P-Value   Lower 2.5%  Upper 2.5%  Significance

 E        BY
    MIPIP1             1.000       0.000      0.000       1.000       1.000
    MIPIP6             0.981       0.022      0.000       0.939       1.024      *
    MIPIP11            1.059       0.021      0.000       1.018       1.101      *
    MIPIP16            1.037       0.022      0.000       0.995       1.080      *

 A        BY
    MIPIP2             1.000       0.000      0.000       1.000       1.000
    MIPIP7             0.939       0.033      0.000       0.877       1.004      *
    MIPIP12            0.954       0.027      0.000       0.903       1.008      *
    MIPIP17            0.960       0.033      0.000       0.898       1.026      *

 C        BY
    MIPIP3             1.000       0.000      0.000       1.000       1.000
    MIPIP8             1.126       0.037      0.000       1.056       1.200      *
    MIPIP13            0.770       0.025      0.000       0.723       0.820      *
    MIPIP18            1.058       0.036      0.000       0.990       1.130      *

 N        BY
    MIPIP4             1.000       0.000      0.000       1.000       1.000
    MIPIP9             0.662       0.021      0.000       0.622       0.704      *
    MIPIP14            1.008       0.027      0.000       0.955       1.062      *
    MIPIP19            0.484       0.019      0.000       0.448       0.522      *

 O        BY
    MIPIP5             1.000       0.000      0.000       1.000       1.000
    MIPIP10            0.766       0.027      0.000       0.713       0.822      *
    MIPIP15            0.773       0.027      0.000       0.722       0.828      *
    MIPIP20            1.099       0.025      0.000       1.051       1.148      *

 A        WITH
    E                  0.140       0.007      0.000       0.126       0.154      *

 C        WITH
    E                  0.017       0.008      0.016       0.001       0.032      *
    A                  0.088       0.007      0.000       0.075       0.101      *

 N        WITH
    E                 -0.105       0.010      0.000      -0.124      -0.087      *
    A                 -0.010       0.008      0.094      -0.025       0.005
    C                 -0.107       0.009      0.000      -0.126      -0.089      *

 O        WITH
    E                  0.138       0.008      0.000       0.121       0.154      *
    A                  0.149       0.007      0.000       0.135       0.164      *
    C                  0.010       0.007      0.079      -0.004       0.024
    N                 -0.082       0.009      0.000      -0.099      -0.065      *

 Intercepts
    MIPIP1             0.000       0.012      0.487      -0.024       0.023
    MIPIP2             0.000       0.010      0.500      -0.019       0.019
    MIPIP3             0.001       0.013      0.483      -0.025       0.025
    MIPIP4             0.000       0.013      0.485      -0.026       0.025
    MIPIP5             0.000       0.012      0.494      -0.023       0.023
    MIPIP6             0.000       0.013      0.491      -0.025       0.025
    MIPIP7             0.000       0.012      0.492      -0.023       0.022
    MIPIP8             0.000       0.014      0.497      -0.027       0.027
    MIPIP9             0.000       0.012      0.488      -0.024       0.023
    MIPIP10            0.000       0.011      0.493      -0.022       0.022
    MIPIP11            0.000       0.013      0.489      -0.026       0.026
    MIPIP12            0.000       0.012      0.494      -0.023       0.023
    MIPIP13            0.000       0.011      0.497      -0.022       0.022
    MIPIP14            0.000       0.013      0.499      -0.025       0.025
    MIPIP15            0.000       0.011      0.490      -0.022       0.021
    MIPIP16            0.000       0.012      0.492      -0.024       0.024
    MIPIP17            0.000       0.010      0.496      -0.019       0.019
    MIPIP18            0.000       0.012      0.494      -0.023       0.023
    MIPIP19            0.000       0.012      0.497      -0.024       0.024
    MIPIP20            0.000       0.011      0.485      -0.023       0.022

 Variances
    E                  0.599       0.019      0.000       0.562       0.637      *
    A                  0.332       0.014      0.000       0.305       0.360      *
    C                  0.431       0.021      0.000       0.392       0.473      *
    N                  0.670       0.025      0.000       0.622       0.720      *
    O                  0.465       0.019      0.000       0.429       0.502      *

 Residual Variances
    MIPIP1             0.689       0.014      0.000       0.661       0.717      *
    MIPIP2             0.486       0.012      0.000       0.462       0.511      *
    MIPIP3             0.940       0.020      0.000       0.902       0.979      *
    MIPIP4             0.753       0.020      0.000       0.712       0.793      *
    MIPIP5             0.701       0.016      0.000       0.671       0.733      *
    MIPIP6             0.829       0.016      0.000       0.798       0.860      *
    MIPIP7             0.849       0.016      0.000       0.819       0.881      *
    MIPIP8             1.087       0.023      0.000       1.044       1.132      *
    MIPIP9             0.926       0.017      0.000       0.894       0.959      *
    MIPIP10            0.820       0.016      0.000       0.789       0.852      *
    MIPIP11            0.819       0.017      0.000       0.786       0.853      *
    MIPIP12            0.864       0.017      0.000       0.832       0.898      *
    MIPIP13            0.806       0.015      0.000       0.777       0.837      *
    MIPIP14            0.739       0.021      0.000       0.700       0.780      *
    MIPIP15            0.736       0.015      0.000       0.707       0.765      *
    MIPIP16            0.649       0.014      0.000       0.621       0.678      *
    MIPIP17            0.545       0.013      0.000       0.520       0.570      *
    MIPIP18            0.718       0.018      0.000       0.683       0.753      *
    MIPIP19            1.095       0.018      0.000       1.060       1.130      *
    MIPIP20            0.556       0.016      0.000       0.525       0.589      *


STANDARDIZED MODEL RESULTS


STDYX Standardization

                                Posterior  One-Tailed         95% C.I.
                    Estimate       S.D.      P-Value   Lower 2.5%  Upper 2.5%  Significance
 E        BY
    MIPIP1             0.682       0.008      0.000       0.666       0.698      *
    MIPIP6             0.640       0.008      0.000       0.624       0.657      *
    MIPIP11            0.671       0.008      0.000       0.655       0.687      *
    MIPIP16            0.706       0.008      0.000       0.690       0.721      *

 A        BY
    MIPIP2             0.637       0.012      0.000       0.614       0.659      *
    MIPIP7             0.506       0.011      0.000       0.484       0.528      *
    MIPIP12            0.509       0.012      0.000       0.485       0.532      *
    MIPIP17            0.600       0.012      0.000       0.576       0.623      *

 C        BY
    MIPIP3             0.561       0.012      0.000       0.538       0.583      *
    MIPIP8             0.578       0.011      0.000       0.557       0.599      *
    MIPIP13            0.491       0.012      0.000       0.468       0.513      *
    MIPIP18            0.634       0.011      0.000       0.612       0.656      *

 N        BY
    MIPIP4             0.686       0.010      0.000       0.666       0.706      *
    MIPIP9             0.491       0.011      0.000       0.469       0.512      *
    MIPIP14            0.692       0.010      0.000       0.672       0.712      *
    MIPIP19            0.354       0.012      0.000       0.331       0.377      *

 O        BY
    MIPIP5             0.631       0.010      0.000       0.611       0.651      *
    MIPIP10            0.499       0.012      0.000       0.475       0.523      *
    MIPIP15            0.523       0.012      0.000       0.499       0.547      *
    MIPIP20            0.709       0.010      0.000       0.688       0.729      *

 A        WITH
    E                  0.314       0.015      0.000       0.284       0.343      *

 C        WITH
    E                  0.033       0.015      0.016       0.003       0.063      *
    A                  0.233       0.016      0.000       0.201       0.263      *

 N        WITH
    E                 -0.166       0.015      0.000      -0.195      -0.138      *
    A                 -0.022       0.016      0.094      -0.054       0.011
    C                 -0.199       0.016      0.000      -0.231      -0.167      *

 O        WITH
    E                  0.261       0.014      0.000       0.233       0.288      *
    A                  0.380       0.015      0.000       0.351       0.409      *
    C                  0.023       0.016      0.079      -0.009       0.054
    N                 -0.146       0.016      0.000      -0.177      -0.116      *

 Intercepts
    MIPIP1             0.000       0.011      0.487      -0.022       0.021
    MIPIP2             0.000       0.011      0.500      -0.021       0.021
    MIPIP3             0.000       0.011      0.483      -0.021       0.021
    MIPIP4             0.000       0.011      0.485      -0.022       0.021
    MIPIP5             0.000       0.011      0.494      -0.021       0.021
    MIPIP6             0.000       0.011      0.491      -0.021       0.021
    MIPIP7             0.000       0.011      0.492      -0.022       0.021
    MIPIP8             0.000       0.011      0.497      -0.021       0.021
    MIPIP9             0.000       0.011      0.488      -0.021       0.021
    MIPIP10            0.000       0.011      0.493      -0.021       0.022
    MIPIP11            0.000       0.011      0.489      -0.021       0.021
    MIPIP12            0.000       0.011      0.494      -0.021       0.021
    MIPIP13            0.000       0.011      0.497      -0.021       0.021
    MIPIP14            0.000       0.011      0.499      -0.021       0.021
    MIPIP15            0.000       0.011      0.490      -0.021       0.021
    MIPIP16            0.000       0.011      0.492      -0.021       0.021
    MIPIP17            0.000       0.011      0.496      -0.021       0.021
    MIPIP18            0.000       0.011      0.494      -0.021       0.021
    MIPIP19            0.000       0.011      0.497      -0.021       0.021
    MIPIP20            0.000       0.011      0.485      -0.022       0.021

 Variances
    E                  1.000       0.000      0.000       1.000       1.000
    A                  1.000       0.000      0.000       1.000       1.000
    C                  1.000       0.000      0.000       1.000       1.000
    N                  1.000       0.000      0.000       1.000       1.000
    O                  1.000       0.000      0.000       1.000       1.000

 Residual Variances
    MIPIP1             0.535       0.011      0.000       0.513       0.556      *
    MIPIP2             0.594       0.015      0.000       0.565       0.623      *
    MIPIP3             0.685       0.013      0.000       0.660       0.711      *
    MIPIP4             0.529       0.014      0.000       0.501       0.557      *
    MIPIP5             0.601       0.013      0.000       0.576       0.627      *
    MIPIP6             0.590       0.011      0.000       0.569       0.611      *
    MIPIP7             0.744       0.011      0.000       0.721       0.766      *
    MIPIP8             0.665       0.013      0.000       0.641       0.690      *
    MIPIP9             0.759       0.011      0.000       0.738       0.780      *
    MIPIP10            0.751       0.012      0.000       0.726       0.774      *
    MIPIP11            0.550       0.011      0.000       0.528       0.571      *
    MIPIP12            0.741       0.012      0.000       0.717       0.764      *
    MIPIP13            0.759       0.011      0.000       0.737       0.781      *
    MIPIP14            0.521       0.014      0.000       0.493       0.549      *
    MIPIP15            0.726       0.013      0.000       0.701       0.751      *
    MIPIP16            0.502       0.011      0.000       0.480       0.524      *
    MIPIP17            0.640       0.014      0.000       0.612       0.668      *
    MIPIP18            0.598       0.014      0.000       0.570       0.626      *
    MIPIP19            0.874       0.008      0.000       0.858       0.891      *
    MIPIP20            0.498       0.015      0.000       0.469       0.527      *


R-SQUARE

                                Posterior  One-Tailed         95% C.I.
    Variable        Estimate       S.D.      P-Value   Lower 2.5%  Upper 2.5%

    MIPIP1             0.465       0.011      0.000       0.444       0.487
    MIPIP2             0.406       0.015      0.000       0.377       0.435
    MIPIP3             0.315       0.013      0.000       0.289       0.340
    MIPIP4             0.471       0.014      0.000       0.443       0.499
    MIPIP5             0.399       0.013      0.000       0.373       0.424
    MIPIP6             0.410       0.011      0.000       0.389       0.431
    MIPIP7             0.256       0.011      0.000       0.234       0.279
    MIPIP8             0.335       0.013      0.000       0.310       0.359
    MIPIP9             0.241       0.011      0.000       0.220       0.262
    MIPIP10            0.249       0.012      0.000       0.226       0.274
    MIPIP11            0.450       0.011      0.000       0.429       0.472
    MIPIP12            0.259       0.012      0.000       0.236       0.283
    MIPIP13            0.241       0.011      0.000       0.219       0.263
    MIPIP14            0.479       0.014      0.000       0.451       0.507
    MIPIP15            0.274       0.013      0.000       0.249       0.299
    MIPIP16            0.498       0.011      0.000       0.476       0.520
    MIPIP17            0.360       0.014      0.000       0.332       0.388
    MIPIP18            0.402       0.014      0.000       0.374       0.430
    MIPIP19            0.126       0.008      0.000       0.109       0.142
    MIPIP20            0.502       0.015      0.000       0.473       0.531


MODEL COMMAND WITH FINAL ESTIMATES USED AS STARTING VALUES

     e BY mipip1@1;
     e BY mipip6*0.98064;
     e BY mipip11*1.05864;
     e BY mipip16*1.03661;
     a BY mipip2@1;
     a BY mipip7*0.93859;
     a BY mipip12*0.95421;
     a BY mipip17*0.95992;
     c BY mipip3@1;
     c BY mipip8*1.12564;
     c BY mipip13*0.77007;
     c BY mipip18*1.05780;
     n BY mipip4@1;
     n BY mipip9*0.66179;
     n BY mipip14*1.00761;
     n BY mipip19*0.48446;
     o BY mipip5@1;
     o BY mipip10*0.76565;
     o BY mipip15*0.77283;
     o BY mipip20*1.09897;

     a WITH e*0.13970;
     c WITH e*0.01657;
     c WITH a*0.08794;
     n WITH e*-0.10504;
     n WITH a*-0.01026;
     n WITH c*-0.10711;
     o WITH e*0.13758;
     o WITH a*0.14925;
     o WITH c*0.01009;
     o WITH n*-0.08159;

     [ mipip1*-0.00039 ];
     [ mipip2*-0.00001 ];
     [ mipip3*0.00055 ];
     [ mipip4*-0.00050 ];
     [ mipip5*-0.00019 ];
     [ mipip6*0.00031 ];
     [ mipip7*-0.00023 ];
     [ mipip8*0.00010 ];
     [ mipip9*-0.00036 ];
     [ mipip10*0.00021 ];
     [ mipip11*0.00037 ];
     [ mipip12*0.00017 ];
     [ mipip13*-0.00007 ];
     [ mipip14*0.00004 ];
     [ mipip15*-0.00027 ];
     [ mipip16*-0.00025 ];
     [ mipip17*-0.00012 ];
     [ mipip18*0.00019 ];
     [ mipip19*-0.00010 ];
     [ mipip20*-0.00044 ];

     mipip1*0.68880;
     mipip2*0.48596;
     mipip3*0.94003;
     mipip4*0.75251;
     mipip5*0.70138;
     mipip6*0.82853;
     mipip7*0.84928;
     mipip8*1.08727;
     mipip9*0.92584;
     mipip10*0.81972;
     mipip11*0.81893;
     mipip12*0.86423;
     mipip13*0.80648;
     mipip14*0.73931;
     mipip15*0.73594;
     mipip16*0.64922;
     mipip17*0.54467;
     mipip18*0.71791;
     mipip19*1.09453;
     mipip20*0.55628;
     e*0.59888;
     a*0.33186;
     c*0.43147;
     n*0.66975;
     o*0.46465;


TECHNICAL 1 OUTPUT


     PARAMETER SPECIFICATION


           NU
              MIPIP1        MIPIP2        MIPIP3        MIPIP4        MIPIP5
              ________      ________      ________      ________      ________
 1                  1             2             3             4             5


           NU
              MIPIP6        MIPIP7        MIPIP8        MIPIP9        MIPIP10
              ________      ________      ________      ________      ________
 1                  6             7             8             9            10


           NU
              MIPIP11       MIPIP12       MIPIP13       MIPIP14       MIPIP15
              ________      ________      ________      ________      ________
 1                 11            12            13            14            15


           NU
              MIPIP16       MIPIP17       MIPIP18       MIPIP19       MIPIP20
              ________      ________      ________      ________      ________
 1                 16            17            18            19            20


           LAMBDA
              E             A             C             N             O
              ________      ________      ________      ________      ________
 MIPIP1             0             0             0             0             0
 MIPIP2             0             0             0             0             0
 MIPIP3             0             0             0             0             0
 MIPIP4             0             0             0             0             0
 MIPIP5             0             0             0             0             0
 MIPIP6            21             0             0             0             0
 MIPIP7             0            22             0             0             0
 MIPIP8             0             0            23             0             0
 MIPIP9             0             0             0            24             0
 MIPIP10            0             0             0             0            25
 MIPIP11           26             0             0             0             0
 MIPIP12            0            27             0             0             0
 MIPIP13            0             0            28             0             0
 MIPIP14            0             0             0            29             0
 MIPIP15            0             0             0             0            30
 MIPIP16           31             0             0             0             0
 MIPIP17            0            32             0             0             0
 MIPIP18            0             0            33             0             0
 MIPIP19            0             0             0            34             0
 MIPIP20            0             0             0             0            35


           THETA
              MIPIP1        MIPIP2        MIPIP3        MIPIP4        MIPIP5
              ________      ________      ________      ________      ________
 MIPIP1            36
 MIPIP2             0            37
 MIPIP3             0             0            38
 MIPIP4             0             0             0            39
 MIPIP5             0             0             0             0            40
 MIPIP6             0             0             0             0             0
 MIPIP7             0             0             0             0             0
 MIPIP8             0             0             0             0             0
 MIPIP9             0             0             0             0             0
 MIPIP10            0             0             0             0             0
 MIPIP11            0             0             0             0             0
 MIPIP12            0             0             0             0             0
 MIPIP13            0             0             0             0             0
 MIPIP14            0             0             0             0             0
 MIPIP15            0             0             0             0             0
 MIPIP16            0             0             0             0             0
 MIPIP17            0             0             0             0             0
 MIPIP18            0             0             0             0             0
 MIPIP19            0             0             0             0             0
 MIPIP20            0             0             0             0             0


           THETA
              MIPIP6        MIPIP7        MIPIP8        MIPIP9        MIPIP10
              ________      ________      ________      ________      ________
 MIPIP6            41
 MIPIP7             0            42
 MIPIP8             0             0            43
 MIPIP9             0             0             0            44
 MIPIP10            0             0             0             0            45
 MIPIP11            0             0             0             0             0
 MIPIP12            0             0             0             0             0
 MIPIP13            0             0             0             0             0
 MIPIP14            0             0             0             0             0
 MIPIP15            0             0             0             0             0
 MIPIP16            0             0             0             0             0
 MIPIP17            0             0             0             0             0
 MIPIP18            0             0             0             0             0
 MIPIP19            0             0             0             0             0
 MIPIP20            0             0             0             0             0


           THETA
              MIPIP11       MIPIP12       MIPIP13       MIPIP14       MIPIP15
              ________      ________      ________      ________      ________
 MIPIP11           46
 MIPIP12            0            47
 MIPIP13            0             0            48
 MIPIP14            0             0             0            49
 MIPIP15            0             0             0             0            50
 MIPIP16            0             0             0             0             0
 MIPIP17            0             0             0             0             0
 MIPIP18            0             0             0             0             0
 MIPIP19            0             0             0             0             0
 MIPIP20            0             0             0             0             0


           THETA
              MIPIP16       MIPIP17       MIPIP18       MIPIP19       MIPIP20
              ________      ________      ________      ________      ________
 MIPIP16           51
 MIPIP17            0            52
 MIPIP18            0             0            53
 MIPIP19            0             0             0            54
 MIPIP20            0             0             0             0            55


           ALPHA
              E             A             C             N             O
              ________      ________      ________      ________      ________
 1                  0             0             0             0             0


           BETA
              E             A             C             N             O
              ________      ________      ________      ________      ________
 E                  0             0             0             0             0
 A                  0             0             0             0             0
 C                  0             0             0             0             0
 N                  0             0             0             0             0
 O                  0             0             0             0             0


           PSI
              E             A             C             N             O
              ________      ________      ________      ________      ________
 E                 56
 A                 57            58
 C                 59            60            61
 N                 62            63            64            65
 O                 66            67            68            69            70


     STARTING VALUES


           NU
              MIPIP1        MIPIP2        MIPIP3        MIPIP4        MIPIP5
              ________      ________      ________      ________      ________
 1              0.000         0.000         0.000         0.000         0.000


           NU
              MIPIP6        MIPIP7        MIPIP8        MIPIP9        MIPIP10
              ________      ________      ________      ________      ________
 1              0.000         0.000         0.000         0.000         0.000


           NU
              MIPIP11       MIPIP12       MIPIP13       MIPIP14       MIPIP15
              ________      ________      ________      ________      ________
 1              0.000         0.000         0.000         0.000         0.000


           NU
              MIPIP16       MIPIP17       MIPIP18       MIPIP19       MIPIP20
              ________      ________      ________      ________      ________
 1              0.000         0.000         0.000         0.000         0.000


           LAMBDA
              E             A             C             N             O
              ________      ________      ________      ________      ________
 MIPIP1         1.000         0.000         0.000         0.000         0.000
 MIPIP2         0.000         1.000         0.000         0.000         0.000
 MIPIP3         0.000         0.000         1.000         0.000         0.000
 MIPIP4         0.000         0.000         0.000         1.000         0.000
 MIPIP5         0.000         0.000         0.000         0.000         1.000
 MIPIP6         1.000         0.000         0.000         0.000         0.000
 MIPIP7         0.000         1.000         0.000         0.000         0.000
 MIPIP8         0.000         0.000         1.000         0.000         0.000
 MIPIP9         0.000         0.000         0.000         1.000         0.000
 MIPIP10        0.000         0.000         0.000         0.000         1.000
 MIPIP11        1.000         0.000         0.000         0.000         0.000
 MIPIP12        0.000         1.000         0.000         0.000         0.000
 MIPIP13        0.000         0.000         1.000         0.000         0.000
 MIPIP14        0.000         0.000         0.000         1.000         0.000
 MIPIP15        0.000         0.000         0.000         0.000         1.000
 MIPIP16        1.000         0.000         0.000         0.000         0.000
 MIPIP17        0.000         1.000         0.000         0.000         0.000
 MIPIP18        0.000         0.000         1.000         0.000         0.000
 MIPIP19        0.000         0.000         0.000         1.000         0.000
 MIPIP20        0.000         0.000         0.000         0.000         1.000


           THETA
              MIPIP1        MIPIP2        MIPIP3        MIPIP4        MIPIP5
              ________      ________      ________      ________      ________
 MIPIP1         0.643
 MIPIP2         0.000         0.409
 MIPIP3         0.000         0.000         0.685
 MIPIP4         0.000         0.000         0.000         0.710
 MIPIP5         0.000         0.000         0.000         0.000         0.582
 MIPIP6         0.000         0.000         0.000         0.000         0.000
 MIPIP7         0.000         0.000         0.000         0.000         0.000
 MIPIP8         0.000         0.000         0.000         0.000         0.000
 MIPIP9         0.000         0.000         0.000         0.000         0.000
 MIPIP10        0.000         0.000         0.000         0.000         0.000
 MIPIP11        0.000         0.000         0.000         0.000         0.000
 MIPIP12        0.000         0.000         0.000         0.000         0.000
 MIPIP13        0.000         0.000         0.000         0.000         0.000
 MIPIP14        0.000         0.000         0.000         0.000         0.000
 MIPIP15        0.000         0.000         0.000         0.000         0.000
 MIPIP16        0.000         0.000         0.000         0.000         0.000
 MIPIP17        0.000         0.000         0.000         0.000         0.000
 MIPIP18        0.000         0.000         0.000         0.000         0.000
 MIPIP19        0.000         0.000         0.000         0.000         0.000
 MIPIP20        0.000         0.000         0.000         0.000         0.000


           THETA
              MIPIP6        MIPIP7        MIPIP8        MIPIP9        MIPIP10
              ________      ________      ________      ________      ________
 MIPIP6         0.702
 MIPIP7         0.000         0.570
 MIPIP8         0.000         0.000         0.816
 MIPIP9         0.000         0.000         0.000         0.609
 MIPIP10        0.000         0.000         0.000         0.000         0.546
 MIPIP11        0.000         0.000         0.000         0.000         0.000
 MIPIP12        0.000         0.000         0.000         0.000         0.000
 MIPIP13        0.000         0.000         0.000         0.000         0.000
 MIPIP14        0.000         0.000         0.000         0.000         0.000
 MIPIP15        0.000         0.000         0.000         0.000         0.000
 MIPIP16        0.000         0.000         0.000         0.000         0.000
 MIPIP17        0.000         0.000         0.000         0.000         0.000
 MIPIP18        0.000         0.000         0.000         0.000         0.000
 MIPIP19        0.000         0.000         0.000         0.000         0.000
 MIPIP20        0.000         0.000         0.000         0.000         0.000


           THETA
              MIPIP11       MIPIP12       MIPIP13       MIPIP14       MIPIP15
              ________      ________      ________      ________      ________
 MIPIP11        0.745
 MIPIP12        0.000         0.583
 MIPIP13        0.000         0.000         0.531
 MIPIP14        0.000         0.000         0.000         0.709
 MIPIP15        0.000         0.000         0.000         0.000         0.506
 MIPIP16        0.000         0.000         0.000         0.000         0.000
 MIPIP17        0.000         0.000         0.000         0.000         0.000
 MIPIP18        0.000         0.000         0.000         0.000         0.000
 MIPIP19        0.000         0.000         0.000         0.000         0.000
 MIPIP20        0.000         0.000         0.000         0.000         0.000


           THETA
              MIPIP16       MIPIP17       MIPIP18       MIPIP19       MIPIP20
              ________      ________      ________      ________      ________
 MIPIP16        0.646
 MIPIP17        0.000         0.425
 MIPIP18        0.000         0.000         0.599
 MIPIP19        0.000         0.000         0.000         0.625
 MIPIP20        0.000         0.000         0.000         0.000         0.558


           ALPHA
              E             A             C             N             O
              ________      ________      ________      ________      ________
 1              0.000         0.000         0.000         0.000         0.000


           BETA
              E             A             C             N             O
              ________      ________      ________      ________      ________
 E              0.000         0.000         0.000         0.000         0.000
 A              0.000         0.000         0.000         0.000         0.000
 C              0.000         0.000         0.000         0.000         0.000
 N              0.000         0.000         0.000         0.000         0.000
 O              0.000         0.000         0.000         0.000         0.000


           PSI
              E             A             C             N             O
              ________      ________      ________      ________      ________
 E              1.000
 A              0.000         1.000
 C              0.000         0.000         1.000
 N              0.000         0.000         0.000         1.000
 O              0.000         0.000         0.000         0.000         1.000


     PRIORS FOR ALL PARAMETERS            PRIOR MEAN      PRIOR VARIANCE     PRIOR STD. DEV.

     Parameter 1~N(0.000,infinity)           0.0000            infinity            infinity
     Parameter 2~N(0.000,infinity)           0.0000            infinity            infinity
     Parameter 3~N(0.000,infinity)           0.0000            infinity            infinity
     Parameter 4~N(0.000,infinity)           0.0000            infinity            infinity
     Parameter 5~N(0.000,infinity)           0.0000            infinity            infinity
     Parameter 6~N(0.000,infinity)           0.0000            infinity            infinity
     Parameter 7~N(0.000,infinity)           0.0000            infinity            infinity
     Parameter 8~N(0.000,infinity)           0.0000            infinity            infinity
     Parameter 9~N(0.000,infinity)           0.0000            infinity            infinity
     Parameter 10~N(0.000,infinity)          0.0000            infinity            infinity
     Parameter 11~N(0.000,infinity)          0.0000            infinity            infinity
     Parameter 12~N(0.000,infinity)          0.0000            infinity            infinity
     Parameter 13~N(0.000,infinity)          0.0000            infinity            infinity
     Parameter 14~N(0.000,infinity)          0.0000            infinity            infinity
     Parameter 15~N(0.000,infinity)          0.0000            infinity            infinity
     Parameter 16~N(0.000,infinity)          0.0000            infinity            infinity
     Parameter 17~N(0.000,infinity)          0.0000            infinity            infinity
     Parameter 18~N(0.000,infinity)          0.0000            infinity            infinity
     Parameter 19~N(0.000,infinity)          0.0000            infinity            infinity
     Parameter 20~N(0.000,infinity)          0.0000            infinity            infinity
     Parameter 21~N(0.000,infinity)          0.0000            infinity            infinity
     Parameter 22~N(0.000,infinity)          0.0000            infinity            infinity
     Parameter 23~N(0.000,infinity)          0.0000            infinity            infinity
     Parameter 24~N(0.000,infinity)          0.0000            infinity            infinity
     Parameter 25~N(0.000,infinity)          0.0000            infinity            infinity
     Parameter 26~N(0.000,infinity)          0.0000            infinity            infinity
     Parameter 27~N(0.000,infinity)          0.0000            infinity            infinity
     Parameter 28~N(0.000,infinity)          0.0000            infinity            infinity
     Parameter 29~N(0.000,infinity)          0.0000            infinity            infinity
     Parameter 30~N(0.000,infinity)          0.0000            infinity            infinity
     Parameter 31~N(0.000,infinity)          0.0000            infinity            infinity
     Parameter 32~N(0.000,infinity)          0.0000            infinity            infinity
     Parameter 33~N(0.000,infinity)          0.0000            infinity            infinity
     Parameter 34~N(0.000,infinity)          0.0000            infinity            infinity
     Parameter 35~N(0.000,infinity)          0.0000            infinity            infinity
     Parameter 36~IG(-1.000,0.000)         infinity            infinity            infinity
     Parameter 37~IG(-1.000,0.000)         infinity            infinity            infinity
     Parameter 38~IG(-1.000,0.000)         infinity            infinity            infinity
     Parameter 39~IG(-1.000,0.000)         infinity            infinity            infinity
     Parameter 40~IG(-1.000,0.000)         infinity            infinity            infinity
     Parameter 41~IG(-1.000,0.000)         infinity            infinity            infinity
     Parameter 42~IG(-1.000,0.000)         infinity            infinity            infinity
     Parameter 43~IG(-1.000,0.000)         infinity            infinity            infinity
     Parameter 44~IG(-1.000,0.000)         infinity            infinity            infinity
     Parameter 45~IG(-1.000,0.000)         infinity            infinity            infinity
     Parameter 46~IG(-1.000,0.000)         infinity            infinity            infinity
     Parameter 47~IG(-1.000,0.000)         infinity            infinity            infinity
     Parameter 48~IG(-1.000,0.000)         infinity            infinity            infinity
     Parameter 49~IG(-1.000,0.000)         infinity            infinity            infinity
     Parameter 50~IG(-1.000,0.000)         infinity            infinity            infinity
     Parameter 51~IG(-1.000,0.000)         infinity            infinity            infinity
     Parameter 52~IG(-1.000,0.000)         infinity            infinity            infinity
     Parameter 53~IG(-1.000,0.000)         infinity            infinity            infinity
     Parameter 54~IG(-1.000,0.000)         infinity            infinity            infinity
     Parameter 55~IG(-1.000,0.000)         infinity            infinity            infinity
     Parameter 56~IW(0.000,-6)             infinity            infinity            infinity
     Parameter 57~IW(0.000,-6)             infinity            infinity            infinity
     Parameter 58~IW(0.000,-6)             infinity            infinity            infinity
     Parameter 59~IW(0.000,-6)             infinity            infinity            infinity
     Parameter 60~IW(0.000,-6)             infinity            infinity            infinity
     Parameter 61~IW(0.000,-6)             infinity            infinity            infinity
     Parameter 62~IW(0.000,-6)             infinity            infinity            infinity
     Parameter 63~IW(0.000,-6)             infinity            infinity            infinity
     Parameter 64~IW(0.000,-6)             infinity            infinity            infinity
     Parameter 65~IW(0.000,-6)             infinity            infinity            infinity
     Parameter 66~IW(0.000,-6)             infinity            infinity            infinity
     Parameter 67~IW(0.000,-6)             infinity            infinity            infinity
     Parameter 68~IW(0.000,-6)             infinity            infinity            infinity
     Parameter 69~IW(0.000,-6)             infinity            infinity            infinity
     Parameter 70~IW(0.000,-6)             infinity            infinity            infinity


TECHNICAL 8 OUTPUT


     Kolmogorov-Smirnov comparing posterior distributions across chains 1 and 2 using 100 draws.


     Parameter   KS Statistic P-value
     Parameter 23    0.1200    0.4431
     Parameter 28    0.0900    0.7942
     Parameter 29    0.0600    0.9921
     Parameter 43    0.0400    1.0000
     Parameter 27    0.0400    1.0000
     Parameter 8    0.0300    1.0000
     Parameter 21    0.0300    1.0000
     Parameter 48    0.0300    1.0000
     Parameter 32    0.0200    1.0000
     Parameter 33    0.0200    1.0000
     Parameter 1    0.0200    1.0000
     Parameter 40    0.0200    1.0000
     Parameter 22    0.0200    1.0000
     Parameter 45    0.0200    1.0000
     Parameter 24    0.0200    1.0000
     Parameter 49    0.0200    1.0000
     Parameter 25    0.0200    1.0000
     Parameter 54    0.0200    1.0000
     Parameter 65    0.0100    1.0000
     Parameter 69    0.0100    1.0000
     Parameter 35    0.0100    1.0000
     Parameter 9    0.0100    1.0000
     Parameter 36    0.0100    1.0000
     Parameter 38    0.0100    1.0000
     Parameter 47    0.0100    1.0000
     Parameter 46    0.0100    1.0000
     Parameter 39    0.0100    1.0000
     Parameter 41    0.0100    1.0000
     Parameter 44    0.0100    1.0000
     Parameter 11    0.0100    1.0000
     Parameter 53    0.0100    1.0000
     Parameter 13    0.0100    1.0000
     Parameter 70    0.0100    1.0000
     Parameter 56    0.0100    1.0000
     Parameter 7    0.0100    1.0000
     Parameter 30    0.0100    1.0000
     Parameter 61    0.0100    1.0000
     Parameter 31    0.0100    1.0000
     Parameter 4    0.0000    1.0000
     Parameter 68    0.0000    1.0000
     Parameter 37    0.0000    1.0000
     Parameter 19    0.0000    1.0000
     Parameter 20    0.0000    1.0000
     Parameter 3    0.0000    1.0000
     Parameter 55    0.0000    1.0000
     Parameter 14    0.0000    1.0000
     Parameter 64    0.0000    1.0000
     Parameter 67    0.0000    1.0000
     Parameter 5    0.0000    1.0000
     Parameter 60    0.0000    1.0000
     Parameter 2    0.0000    1.0000
     Parameter 62    0.0000    1.0000
     Parameter 50    0.0000    1.0000
     Parameter 52    0.0000    1.0000
     Parameter 58    0.0000    1.0000
     Parameter 16    0.0000    1.0000
     Parameter 18    0.0000    1.0000
     Parameter 51    0.0000    1.0000
     Parameter 6    0.0000    1.0000
     Parameter 57    0.0000    1.0000
     Parameter 15    0.0000    1.0000
     Parameter 59    0.0000    1.0000
     Parameter 34    0.0000    1.0000
     Parameter 26    0.0000    1.0000
     Parameter 63    0.0000    1.0000
     Parameter 66    0.0000    1.0000
     Parameter 10    0.0000    1.0000
     Parameter 12    0.0000    1.0000
     Parameter 17    0.0000    1.0000
     Parameter 42    0.0000    1.0000


     Kolmogorov-Smirnov comparing posterior distributions across chains 1 and 3 using 100 draws.


     Parameter   KS Statistic P-value
     Parameter 22    0.0500    0.9995
     Parameter 43    0.0400    1.0000
     Parameter 32    0.0300    1.0000
     Parameter 28    0.0300    1.0000
     Parameter 44    0.0200    1.0000
     Parameter 45    0.0200    1.0000
     Parameter 47    0.0200    1.0000
     Parameter 24    0.0200    1.0000
     Parameter 49    0.0200    1.0000
     Parameter 27    0.0200    1.0000
     Parameter 54    0.0200    1.0000
     Parameter 29    0.0200    1.0000
     Parameter 30    0.0200    1.0000
     Parameter 64    0.0100    1.0000
     Parameter 65    0.0100    1.0000
     Parameter 33    0.0100    1.0000
     Parameter 35    0.0100    1.0000
     Parameter 38    0.0100    1.0000
     Parameter 20    0.0100    1.0000
     Parameter 40    0.0100    1.0000
     Parameter 41    0.0100    1.0000
     Parameter 21    0.0100    1.0000
     Parameter 1    0.0100    1.0000
     Parameter 46    0.0100    1.0000
     Parameter 23    0.0100    1.0000
     Parameter 6    0.0100    1.0000
     Parameter 25    0.0100    1.0000
     Parameter 53    0.0100    1.0000
     Parameter 3    0.0100    1.0000
     Parameter 14    0.0100    1.0000
     Parameter 56    0.0100    1.0000
     Parameter 31    0.0100    1.0000
     Parameter 39    0.0000    1.0000
     Parameter 19    0.0000    1.0000
     Parameter 37    0.0000    1.0000
     Parameter 36    0.0000    1.0000
     Parameter 17    0.0000    1.0000
     Parameter 34    0.0000    1.0000
     Parameter 70    0.0000    1.0000
     Parameter 4    0.0000    1.0000
     Parameter 61    0.0000    1.0000
     Parameter 15    0.0000    1.0000
     Parameter 7    0.0000    1.0000
     Parameter 11    0.0000    1.0000
     Parameter 16    0.0000    1.0000
     Parameter 63    0.0000    1.0000
     Parameter 62    0.0000    1.0000
     Parameter 68    0.0000    1.0000
     Parameter 50    0.0000    1.0000
     Parameter 67    0.0000    1.0000
     Parameter 26    0.0000    1.0000
     Parameter 13    0.0000    1.0000
     Parameter 9    0.0000    1.0000
     Parameter 18    0.0000    1.0000
     Parameter 58    0.0000    1.0000
     Parameter 8    0.0000    1.0000
     Parameter 42    0.0000    1.0000
     Parameter 10    0.0000    1.0000
     Parameter 69    0.0000    1.0000
     Parameter 59    0.0000    1.0000
     Parameter 12    0.0000    1.0000
     Parameter 52    0.0000    1.0000
     Parameter 60    0.0000    1.0000
     Parameter 57    0.0000    1.0000
     Parameter 66    0.0000    1.0000
     Parameter 5    0.0000    1.0000
     Parameter 48    0.0000    1.0000
     Parameter 55    0.0000    1.0000
     Parameter 2    0.0000    1.0000
     Parameter 51    0.0000    1.0000


     Kolmogorov-Smirnov comparing posterior distributions across chains 2 and 3 using 100 draws.


     Parameter   KS Statistic P-value
     Parameter 23    0.1000    0.6766
     Parameter 29    0.0500    0.9995
     Parameter 32    0.0400    1.0000
     Parameter 43    0.0400    1.0000
     Parameter 22    0.0400    1.0000
     Parameter 33    0.0300    1.0000
     Parameter 47    0.0300    1.0000
     Parameter 25    0.0300    1.0000
     Parameter 28    0.0300    1.0000
     Parameter 41    0.0200    1.0000
     Parameter 21    0.0200    1.0000
     Parameter 45    0.0200    1.0000
     Parameter 51    0.0200    1.0000
     Parameter 26    0.0200    1.0000
     Parameter 54    0.0200    1.0000
     Parameter 30    0.0200    1.0000
     Parameter 55    0.0100    1.0000
     Parameter 27    0.0100    1.0000
     Parameter 64    0.0100    1.0000
     Parameter 65    0.0100    1.0000
     Parameter 68    0.0100    1.0000
     Parameter 35    0.0100    1.0000
     Parameter 9    0.0100    1.0000
     Parameter 18    0.0100    1.0000
     Parameter 36    0.0100    1.0000
     Parameter 19    0.0100    1.0000
     Parameter 38    0.0100    1.0000
     Parameter 46    0.0100    1.0000
     Parameter 70    0.0100    1.0000
     Parameter 24    0.0100    1.0000
     Parameter 48    0.0100    1.0000
     Parameter 49    0.0100    1.0000
     Parameter 13    0.0100    1.0000
     Parameter 53    0.0100    1.0000
     Parameter 63    0.0100    1.0000
     Parameter 58    0.0100    1.0000
     Parameter 61    0.0100    1.0000
     Parameter 31    0.0100    1.0000
     Parameter 8    0.0000    1.0000
     Parameter 1    0.0000    1.0000
     Parameter 37    0.0000    1.0000
     Parameter 16    0.0000    1.0000
     Parameter 3    0.0000    1.0000
     Parameter 7    0.0000    1.0000
     Parameter 40    0.0000    1.0000
     Parameter 20    0.0000    1.0000
     Parameter 6    0.0000    1.0000
     Parameter 10    0.0000    1.0000
     Parameter 62    0.0000    1.0000
     Parameter 34    0.0000    1.0000
     Parameter 66    0.0000    1.0000
     Parameter 2    0.0000    1.0000
     Parameter 14    0.0000    1.0000
     Parameter 50    0.0000    1.0000
     Parameter 59    0.0000    1.0000
     Parameter 67    0.0000    1.0000
     Parameter 12    0.0000    1.0000
     Parameter 57    0.0000    1.0000
     Parameter 39    0.0000    1.0000
     Parameter 42    0.0000    1.0000
     Parameter 15    0.0000    1.0000
     Parameter 4    0.0000    1.0000
     Parameter 11    0.0000    1.0000
     Parameter 52    0.0000    1.0000
     Parameter 60    0.0000    1.0000
     Parameter 56    0.0000    1.0000
     Parameter 5    0.0000    1.0000
     Parameter 69    0.0000    1.0000
     Parameter 17    0.0000    1.0000
     Parameter 44    0.0000    1.0000


     Kolmogorov-Smirnov comparing posterior distributions across chains 1 and 4 using 100 draws.


     Parameter   KS Statistic P-value
     Parameter 28    0.0700    0.9610
     Parameter 22    0.0600    0.9921
     Parameter 30    0.0500    0.9995
     Parameter 43    0.0400    1.0000
     Parameter 25    0.0400    1.0000
     Parameter 27    0.0400    1.0000
     Parameter 23    0.0300    1.0000
     Parameter 32    0.0200    1.0000
     Parameter 35    0.0200    1.0000
     Parameter 70    0.0200    1.0000
     Parameter 40    0.0200    1.0000
     Parameter 44    0.0200    1.0000
     Parameter 49    0.0200    1.0000
     Parameter 51    0.0200    1.0000
     Parameter 26    0.0200    1.0000
     Parameter 52    0.0200    1.0000
     Parameter 29    0.0200    1.0000
     Parameter 61    0.0200    1.0000
     Parameter 31    0.0200    1.0000
     Parameter 8    0.0100    1.0000
     Parameter 65    0.0100    1.0000
     Parameter 33    0.0100    1.0000
     Parameter 69    0.0100    1.0000
     Parameter 36    0.0100    1.0000
     Parameter 19    0.0100    1.0000
     Parameter 38    0.0100    1.0000
     Parameter 2    0.0100    1.0000
     Parameter 41    0.0100    1.0000
     Parameter 10    0.0100    1.0000
     Parameter 21    0.0100    1.0000
     Parameter 11    0.0100    1.0000
     Parameter 45    0.0100    1.0000
     Parameter 47    0.0100    1.0000
     Parameter 6    0.0100    1.0000
     Parameter 53    0.0100    1.0000
     Parameter 56    0.0100    1.0000
     Parameter 7    0.0100    1.0000
     Parameter 24    0.0100    1.0000
     Parameter 63    0.0000    1.0000
     Parameter 64    0.0000    1.0000
     Parameter 14    0.0000    1.0000
     Parameter 3    0.0000    1.0000
     Parameter 54    0.0000    1.0000
     Parameter 1    0.0000    1.0000
     Parameter 13    0.0000    1.0000
     Parameter 58    0.0000    1.0000
     Parameter 67    0.0000    1.0000
     Parameter 57    0.0000    1.0000
     Parameter 42    0.0000    1.0000
     Parameter 46    0.0000    1.0000
     Parameter 62    0.0000    1.0000
     Parameter 15    0.0000    1.0000
     Parameter 66    0.0000    1.0000
     Parameter 9    0.0000    1.0000
     Parameter 34    0.0000    1.0000
     Parameter 60    0.0000    1.0000
     Parameter 55    0.0000    1.0000
     Parameter 37    0.0000    1.0000
     Parameter 59    0.0000    1.0000
     Parameter 50    0.0000    1.0000
     Parameter 68    0.0000    1.0000
     Parameter 17    0.0000    1.0000
     Parameter 48    0.0000    1.0000
     Parameter 12    0.0000    1.0000
     Parameter 18    0.0000    1.0000
     Parameter 4    0.0000    1.0000
     Parameter 20    0.0000    1.0000
     Parameter 5    0.0000    1.0000
     Parameter 16    0.0000    1.0000
     Parameter 39    0.0000    1.0000


     Kolmogorov-Smirnov comparing posterior distributions across chains 2 and 4 using 100 draws.


     Parameter   KS Statistic P-value
     Parameter 22    0.0600    0.9921
     Parameter 30    0.0500    0.9995
     Parameter 53    0.0400    1.0000
     Parameter 28    0.0400    1.0000
     Parameter 23    0.0400    1.0000
     Parameter 32    0.0300    1.0000
     Parameter 5    0.0300    1.0000
     Parameter 65    0.0200    1.0000
     Parameter 33    0.0200    1.0000
     Parameter 66    0.0200    1.0000
     Parameter 38    0.0200    1.0000
     Parameter 25    0.0200    1.0000
     Parameter 52    0.0200    1.0000
     Parameter 27    0.0200    1.0000
     Parameter 58    0.0200    1.0000
     Parameter 61    0.0200    1.0000
     Parameter 31    0.0200    1.0000
     Parameter 62    0.0100    1.0000
     Parameter 35    0.0100    1.0000
     Parameter 9    0.0100    1.0000
     Parameter 51    0.0100    1.0000
     Parameter 10    0.0100    1.0000
     Parameter 41    0.0100    1.0000
     Parameter 21    0.0100    1.0000
     Parameter 42    0.0100    1.0000
     Parameter 43    0.0100    1.0000
     Parameter 44    0.0100    1.0000
     Parameter 45    0.0100    1.0000
     Parameter 46    0.0100    1.0000
     Parameter 55    0.0100    1.0000
     Parameter 24    0.0100    1.0000
     Parameter 48    0.0100    1.0000
     Parameter 49    0.0100    1.0000
     Parameter 12    0.0100    1.0000
     Parameter 13    0.0100    1.0000
     Parameter 26    0.0100    1.0000
     Parameter 54    0.0100    1.0000
     Parameter 14    0.0100    1.0000
     Parameter 67    0.0000    1.0000
     Parameter 8    0.0000    1.0000
     Parameter 29    0.0000    1.0000
     Parameter 7    0.0000    1.0000
     Parameter 3    0.0000    1.0000
     Parameter 69    0.0000    1.0000
     Parameter 19    0.0000    1.0000
     Parameter 39    0.0000    1.0000
     Parameter 20    0.0000    1.0000
     Parameter 6    0.0000    1.0000
     Parameter 2    0.0000    1.0000
     Parameter 47    0.0000    1.0000
     Parameter 59    0.0000    1.0000
     Parameter 4    0.0000    1.0000
     Parameter 63    0.0000    1.0000
     Parameter 18    0.0000    1.0000
     Parameter 64    0.0000    1.0000
     Parameter 16    0.0000    1.0000
     Parameter 57    0.0000    1.0000
     Parameter 56    0.0000    1.0000
     Parameter 37    0.0000    1.0000
     Parameter 40    0.0000    1.0000
     Parameter 1    0.0000    1.0000
     Parameter 70    0.0000    1.0000
     Parameter 68    0.0000    1.0000
     Parameter 15    0.0000    1.0000
     Parameter 17    0.0000    1.0000
     Parameter 36    0.0000    1.0000
     Parameter 11    0.0000    1.0000
     Parameter 60    0.0000    1.0000
     Parameter 34    0.0000    1.0000
     Parameter 50    0.0000    1.0000


     Kolmogorov-Smirnov comparing posterior distributions across chains 3 and 4 using 100 draws.


     Parameter   KS Statistic P-value
     Parameter 23    0.0500    0.9995
     Parameter 32    0.0400    1.0000
     Parameter 22    0.0400    1.0000
     Parameter 25    0.0400    1.0000
     Parameter 29    0.0400    1.0000
     Parameter 21    0.0300    1.0000
     Parameter 43    0.0300    1.0000
     Parameter 24    0.0300    1.0000
     Parameter 26    0.0300    1.0000
     Parameter 30    0.0300    1.0000
     Parameter 31    0.0300    1.0000
     Parameter 65    0.0200    1.0000
     Parameter 33    0.0200    1.0000
     Parameter 35    0.0200    1.0000
     Parameter 47    0.0200    1.0000
     Parameter 12    0.0200    1.0000
     Parameter 51    0.0200    1.0000
     Parameter 54    0.0200    1.0000
     Parameter 28    0.0200    1.0000
     Parameter 56    0.0200    1.0000
     Parameter 14    0.0200    1.0000
     Parameter 61    0.0200    1.0000
     Parameter 1    0.0100    1.0000
     Parameter 8    0.0100    1.0000
     Parameter 11    0.0100    1.0000
     Parameter 34    0.0100    1.0000
     Parameter 70    0.0100    1.0000
     Parameter 18    0.0100    1.0000
     Parameter 36    0.0100    1.0000
     Parameter 19    0.0100    1.0000
     Parameter 39    0.0100    1.0000
     Parameter 58    0.0100    1.0000
     Parameter 40    0.0100    1.0000
     Parameter 41    0.0100    1.0000
     Parameter 10    0.0100    1.0000
     Parameter 44    0.0100    1.0000
     Parameter 45    0.0100    1.0000
     Parameter 46    0.0100    1.0000
     Parameter 55    0.0100    1.0000
     Parameter 48    0.0100    1.0000
     Parameter 49    0.0100    1.0000
     Parameter 64    0.0100    1.0000
     Parameter 52    0.0100    1.0000
     Parameter 27    0.0100    1.0000
     Parameter 3    0.0100    1.0000
     Parameter 15    0.0100    1.0000
     Parameter 4    0.0000    1.0000
     Parameter 50    0.0000    1.0000
     Parameter 37    0.0000    1.0000
     Parameter 38    0.0000    1.0000
     Parameter 20    0.0000    1.0000
     Parameter 69    0.0000    1.0000
     Parameter 5    0.0000    1.0000
     Parameter 2    0.0000    1.0000
     Parameter 63    0.0000    1.0000
     Parameter 59    0.0000    1.0000
     Parameter 62    0.0000    1.0000
     Parameter 53    0.0000    1.0000
     Parameter 13    0.0000    1.0000
     Parameter 60    0.0000    1.0000
     Parameter 9    0.0000    1.0000
     Parameter 66    0.0000    1.0000
     Parameter 17    0.0000    1.0000
     Parameter 6    0.0000    1.0000
     Parameter 68    0.0000    1.0000
     Parameter 67    0.0000    1.0000
     Parameter 57    0.0000    1.0000
     Parameter 42    0.0000    1.0000
     Parameter 7    0.0000    1.0000
     Parameter 16    0.0000    1.0000


     Kolmogorov-Smirnov comparing posterior distributions across chains 1 and 5 using 100 draws.


     Parameter   KS Statistic P-value
     Parameter 44    0.0500    0.9995
     Parameter 23    0.0400    1.0000
     Parameter 29    0.0400    1.0000
     Parameter 32    0.0300    1.0000
     Parameter 33    0.0300    1.0000
     Parameter 22    0.0300    1.0000
     Parameter 38    0.0200    1.0000
     Parameter 40    0.0200    1.0000
     Parameter 21    0.0200    1.0000
     Parameter 45    0.0200    1.0000
     Parameter 27    0.0200    1.0000
     Parameter 28    0.0200    1.0000
     Parameter 56    0.0200    1.0000
     Parameter 30    0.0200    1.0000
     Parameter 65    0.0100    1.0000
     Parameter 35    0.0100    1.0000
     Parameter 70    0.0100    1.0000
     Parameter 37    0.0100    1.0000
     Parameter 19    0.0100    1.0000
     Parameter 39    0.0100    1.0000
     Parameter 43    0.0100    1.0000
     Parameter 1    0.0100    1.0000
     Parameter 46    0.0100    1.0000
     Parameter 47    0.0100    1.0000
     Parameter 24    0.0100    1.0000
     Parameter 49    0.0100    1.0000
     Parameter 25    0.0100    1.0000
     Parameter 26    0.0100    1.0000
     Parameter 58    0.0100    1.0000
     Parameter 61    0.0100    1.0000
     Parameter 31    0.0100    1.0000
     Parameter 20    0.0000    1.0000
     Parameter 7    0.0000    1.0000
     Parameter 9    0.0000    1.0000
     Parameter 18    0.0000    1.0000
     Parameter 36    0.0000    1.0000
     Parameter 66    0.0000    1.0000
     Parameter 34    0.0000    1.0000
     Parameter 8    0.0000    1.0000
     Parameter 4    0.0000    1.0000
     Parameter 11    0.0000    1.0000
     Parameter 60    0.0000    1.0000
     Parameter 15    0.0000    1.0000
     Parameter 3    0.0000    1.0000
     Parameter 13    0.0000    1.0000
     Parameter 6    0.0000    1.0000
     Parameter 14    0.0000    1.0000
     Parameter 69    0.0000    1.0000
     Parameter 51    0.0000    1.0000
     Parameter 64    0.0000    1.0000
     Parameter 16    0.0000    1.0000
     Parameter 10    0.0000    1.0000
     Parameter 55    0.0000    1.0000
     Parameter 68    0.0000    1.0000
     Parameter 62    0.0000    1.0000
     Parameter 17    0.0000    1.0000
     Parameter 67    0.0000    1.0000
     Parameter 59    0.0000    1.0000
     Parameter 5    0.0000    1.0000
     Parameter 52    0.0000    1.0000
     Parameter 50    0.0000    1.0000
     Parameter 63    0.0000    1.0000
     Parameter 54    0.0000    1.0000
     Parameter 57    0.0000    1.0000
     Parameter 42    0.0000    1.0000
     Parameter 2    0.0000    1.0000
     Parameter 12    0.0000    1.0000
     Parameter 53    0.0000    1.0000
     Parameter 41    0.0000    1.0000
     Parameter 48    0.0000    1.0000


     Kolmogorov-Smirnov comparing posterior distributions across chains 2 and 5 using 100 draws.


     Parameter   KS Statistic P-value
     Parameter 23    0.0800    0.8938
     Parameter 33    0.0400    1.0000
     Parameter 45    0.0400    1.0000
     Parameter 36    0.0300    1.0000
     Parameter 25    0.0300    1.0000
     Parameter 28    0.0300    1.0000
     Parameter 41    0.0200    1.0000
     Parameter 22    0.0200    1.0000
     Parameter 48    0.0200    1.0000
     Parameter 51    0.0200    1.0000
     Parameter 27    0.0200    1.0000
     Parameter 54    0.0200    1.0000
     Parameter 31    0.0200    1.0000
     Parameter 49    0.0200    1.0000
     Parameter 32    0.0100    1.0000
     Parameter 64    0.0100    1.0000
     Parameter 65    0.0100    1.0000
     Parameter 34    0.0100    1.0000
     Parameter 35    0.0100    1.0000
     Parameter 1    0.0100    1.0000
     Parameter 37    0.0100    1.0000
     Parameter 19    0.0100    1.0000
     Parameter 38    0.0100    1.0000
     Parameter 39    0.0100    1.0000
     Parameter 70    0.0100    1.0000
     Parameter 46    0.0100    1.0000
     Parameter 42    0.0100    1.0000
     Parameter 43    0.0100    1.0000
     Parameter 44    0.0100    1.0000
     Parameter 5    0.0100    1.0000
     Parameter 11    0.0100    1.0000
     Parameter 58    0.0100    1.0000
     Parameter 24    0.0100    1.0000
     Parameter 50    0.0100    1.0000
     Parameter 26    0.0100    1.0000
     Parameter 53    0.0100    1.0000
     Parameter 7    0.0100    1.0000
     Parameter 56    0.0100    1.0000
     Parameter 29    0.0100    1.0000
     Parameter 30    0.0100    1.0000
     Parameter 61    0.0100    1.0000
     Parameter 17    0.0000    1.0000
     Parameter 18    0.0000    1.0000
     Parameter 60    0.0000    1.0000
     Parameter 63    0.0000    1.0000
     Parameter 52    0.0000    1.0000
     Parameter 59    0.0000    1.0000
     Parameter 67    0.0000    1.0000
     Parameter 2    0.0000    1.0000
     Parameter 68    0.0000    1.0000
     Parameter 66    0.0000    1.0000
     Parameter 10    0.0000    1.0000
     Parameter 12    0.0000    1.0000
     Parameter 13    0.0000    1.0000
     Parameter 14    0.0000    1.0000
     Parameter 8    0.0000    1.0000
     Parameter 16    0.0000    1.0000
     Parameter 57    0.0000    1.0000
     Parameter 62    0.0000    1.0000
     Parameter 40    0.0000    1.0000
     Parameter 4    0.0000    1.0000
     Parameter 47    0.0000    1.0000
     Parameter 3    0.0000    1.0000
     Parameter 55    0.0000    1.0000
     Parameter 69    0.0000    1.0000
     Parameter 9    0.0000    1.0000
     Parameter 21    0.0000    1.0000
     Parameter 6    0.0000    1.0000
     Parameter 15    0.0000    1.0000
     Parameter 20    0.0000    1.0000


     Kolmogorov-Smirnov comparing posterior distributions across chains 3 and 5 using 100 draws.


     Parameter   KS Statistic P-value
     Parameter 32    0.0400    1.0000
     Parameter 43    0.0400    1.0000
     Parameter 23    0.0400    1.0000
     Parameter 41    0.0300    1.0000
     Parameter 29    0.0300    1.0000
     Parameter 64    0.0200    1.0000
     Parameter 39    0.0200    1.0000
     Parameter 21    0.0200    1.0000
     Parameter 49    0.0200    1.0000
     Parameter 27    0.0200    1.0000
     Parameter 54    0.0200    1.0000
     Parameter 31    0.0200    1.0000
     Parameter 33    0.0200    1.0000
     Parameter 65    0.0100    1.0000
     Parameter 35    0.0100    1.0000
     Parameter 56    0.0100    1.0000
     Parameter 18    0.0100    1.0000
     Parameter 36    0.0100    1.0000
     Parameter 37    0.0100    1.0000
     Parameter 38    0.0100    1.0000
     Parameter 20    0.0100    1.0000
     Parameter 1    0.0100    1.0000
     Parameter 22    0.0100    1.0000
     Parameter 44    0.0100    1.0000
     Parameter 45    0.0100    1.0000
     Parameter 46    0.0100    1.0000
     Parameter 47    0.0100    1.0000
     Parameter 24    0.0100    1.0000
     Parameter 25    0.0100    1.0000
     Parameter 50    0.0100    1.0000
     Parameter 51    0.0100    1.0000
     Parameter 61    0.0100    1.0000
     Parameter 7    0.0100    1.0000
     Parameter 28    0.0100    1.0000
     Parameter 14    0.0100    1.0000
     Parameter 3    0.0100    1.0000
     Parameter 30    0.0100    1.0000
     Parameter 63    0.0100    1.0000
     Parameter 4    0.0000    1.0000
     Parameter 2    0.0000    1.0000
     Parameter 58    0.0000    1.0000
     Parameter 9    0.0000    1.0000
     Parameter 40    0.0000    1.0000
     Parameter 5    0.0000    1.0000
     Parameter 67    0.0000    1.0000
     Parameter 26    0.0000    1.0000
     Parameter 52    0.0000    1.0000
     Parameter 6    0.0000    1.0000
     Parameter 48    0.0000    1.0000
     Parameter 62    0.0000    1.0000
     Parameter 70    0.0000    1.0000
     Parameter 69    0.0000    1.0000
     Parameter 55    0.0000    1.0000
     Parameter 57    0.0000    1.0000
     Parameter 16    0.0000    1.0000
     Parameter 66    0.0000    1.0000
     Parameter 68    0.0000    1.0000
     Parameter 19    0.0000    1.0000
     Parameter 15    0.0000    1.0000
     Parameter 10    0.0000    1.0000
     Parameter 12    0.0000    1.0000
     Parameter 8    0.0000    1.0000
     Parameter 13    0.0000    1.0000
     Parameter 59    0.0000    1.0000
     Parameter 17    0.0000    1.0000
     Parameter 42    0.0000    1.0000
     Parameter 11    0.0000    1.0000
     Parameter 53    0.0000    1.0000
     Parameter 34    0.0000    1.0000
     Parameter 60    0.0000    1.0000


     Kolmogorov-Smirnov comparing posterior distributions across chains 4 and 5 using 100 draws.


     Parameter   KS Statistic P-value
     Parameter 23    0.0500    0.9995
     Parameter 25    0.0500    0.9995
     Parameter 27    0.0400    1.0000
     Parameter 32    0.0300    1.0000
     Parameter 65    0.0300    1.0000
     Parameter 35    0.0300    1.0000
     Parameter 38    0.0300    1.0000
     Parameter 28    0.0300    1.0000
     Parameter 30    0.0300    1.0000
     Parameter 33    0.0200    1.0000
     Parameter 42    0.0200    1.0000
     Parameter 22    0.0200    1.0000
     Parameter 44    0.0200    1.0000
     Parameter 45    0.0200    1.0000
     Parameter 24    0.0200    1.0000
     Parameter 51    0.0200    1.0000
     Parameter 53    0.0200    1.0000
     Parameter 58    0.0200    1.0000
     Parameter 61    0.0200    1.0000
     Parameter 1    0.0100    1.0000
     Parameter 34    0.0100    1.0000
     Parameter 36    0.0100    1.0000
     Parameter 37    0.0100    1.0000
     Parameter 19    0.0100    1.0000
     Parameter 39    0.0100    1.0000
     Parameter 21    0.0100    1.0000
     Parameter 43    0.0100    1.0000
     Parameter 62    0.0100    1.0000
     Parameter 48    0.0100    1.0000
     Parameter 50    0.0100    1.0000
     Parameter 12    0.0100    1.0000
     Parameter 52    0.0100    1.0000
     Parameter 26    0.0100    1.0000
     Parameter 54    0.0100    1.0000
     Parameter 7    0.0100    1.0000
     Parameter 29    0.0100    1.0000
     Parameter 55    0.0100    1.0000
     Parameter 31    0.0100    1.0000
     Parameter 49    0.0100    1.0000
     Parameter 8    0.0000    1.0000
     Parameter 67    0.0000    1.0000
     Parameter 69    0.0000    1.0000
     Parameter 13    0.0000    1.0000
     Parameter 14    0.0000    1.0000
     Parameter 41    0.0000    1.0000
     Parameter 10    0.0000    1.0000
     Parameter 57    0.0000    1.0000
     Parameter 2    0.0000    1.0000
     Parameter 11    0.0000    1.0000
     Parameter 60    0.0000    1.0000
     Parameter 59    0.0000    1.0000
     Parameter 20    0.0000    1.0000
     Parameter 70    0.0000    1.0000
     Parameter 3    0.0000    1.0000
     Parameter 16    0.0000    1.0000
     Parameter 68    0.0000    1.0000
     Parameter 18    0.0000    1.0000
     Parameter 9    0.0000    1.0000
     Parameter 40    0.0000    1.0000
     Parameter 56    0.0000    1.0000
     Parameter 46    0.0000    1.0000
     Parameter 47    0.0000    1.0000
     Parameter 63    0.0000    1.0000
     Parameter 64    0.0000    1.0000
     Parameter 17    0.0000    1.0000
     Parameter 66    0.0000    1.0000
     Parameter 15    0.0000    1.0000
     Parameter 6    0.0000    1.0000
     Parameter 4    0.0000    1.0000
     Parameter 5    0.0000    1.0000


     Kolmogorov-Smirnov comparing posterior distributions across chains 1 and 6 using 100 draws.


     Parameter   KS Statistic P-value
     Parameter 32    0.0500    0.9995
     Parameter 44    0.0500    0.9995
     Parameter 27    0.0500    0.9995
     Parameter 65    0.0400    1.0000
     Parameter 43    0.0400    1.0000
     Parameter 33    0.0300    1.0000
     Parameter 34    0.0300    1.0000
     Parameter 35    0.0300    1.0000
     Parameter 38    0.0300    1.0000
     Parameter 22    0.0300    1.0000
     Parameter 39    0.0200    1.0000
     Parameter 23    0.0200    1.0000
     Parameter 46    0.0200    1.0000
     Parameter 24    0.0200    1.0000
     Parameter 49    0.0200    1.0000
     Parameter 28    0.0200    1.0000
     Parameter 30    0.0200    1.0000
     Parameter 61    0.0200    1.0000
     Parameter 31    0.0200    1.0000
     Parameter 8    0.0100    1.0000
     Parameter 70    0.0100    1.0000
     Parameter 36    0.0100    1.0000
     Parameter 19    0.0100    1.0000
     Parameter 9    0.0100    1.0000
     Parameter 40    0.0100    1.0000
     Parameter 41    0.0100    1.0000
     Parameter 11    0.0100    1.0000
     Parameter 47    0.0100    1.0000
     Parameter 50    0.0100    1.0000
     Parameter 26    0.0100    1.0000
     Parameter 55    0.0100    1.0000
     Parameter 7    0.0100    1.0000
     Parameter 14    0.0100    1.0000
     Parameter 29    0.0100    1.0000
     Parameter 56    0.0100    1.0000
     Parameter 18    0.0000    1.0000
     Parameter 67    0.0000    1.0000
     Parameter 17    0.0000    1.0000
     Parameter 4    0.0000    1.0000
     Parameter 2    0.0000    1.0000
     Parameter 13    0.0000    1.0000
     Parameter 57    0.0000    1.0000
     Parameter 1    0.0000    1.0000
     Parameter 54    0.0000    1.0000
     Parameter 53    0.0000    1.0000
     Parameter 6    0.0000    1.0000
     Parameter 69    0.0000    1.0000
     Parameter 3    0.0000    1.0000
     Parameter 63    0.0000    1.0000
     Parameter 15    0.0000    1.0000
     Parameter 10    0.0000    1.0000
     Parameter 60    0.0000    1.0000
     Parameter 51    0.0000    1.0000
     Parameter 64    0.0000    1.0000
     Parameter 62    0.0000    1.0000
     Parameter 66    0.0000    1.0000
     Parameter 52    0.0000    1.0000
     Parameter 20    0.0000    1.0000
     Parameter 21    0.0000    1.0000
     Parameter 58    0.0000    1.0000
     Parameter 68    0.0000    1.0000
     Parameter 48    0.0000    1.0000
     Parameter 25    0.0000    1.0000
     Parameter 59    0.0000    1.0000
     Parameter 16    0.0000    1.0000
     Parameter 42    0.0000    1.0000
     Parameter 45    0.0000    1.0000
     Parameter 12    0.0000    1.0000
     Parameter 37    0.0000    1.0000
     Parameter 5    0.0000    1.0000


     Kolmogorov-Smirnov comparing posterior distributions across chains 2 and 6 using 100 draws.


     Parameter   KS Statistic P-value
     Parameter 23    0.1000    0.6766
     Parameter 34    0.0600    0.9921
     Parameter 29    0.0600    0.9921
     Parameter 27    0.0500    0.9995
     Parameter 33    0.0400    1.0000
     Parameter 38    0.0400    1.0000
     Parameter 28    0.0400    1.0000
     Parameter 26    0.0300    1.0000
     Parameter 32    0.0200    1.0000
     Parameter 65    0.0200    1.0000
     Parameter 35    0.0200    1.0000
     Parameter 39    0.0200    1.0000
     Parameter 5    0.0200    1.0000
     Parameter 22    0.0200    1.0000
     Parameter 45    0.0200    1.0000
     Parameter 49    0.0200    1.0000
     Parameter 25    0.0200    1.0000
     Parameter 50    0.0200    1.0000
     Parameter 51    0.0200    1.0000
     Parameter 53    0.0200    1.0000
     Parameter 30    0.0200    1.0000
     Parameter 61    0.0200    1.0000
     Parameter 31    0.0200    1.0000
     Parameter 1    0.0100    1.0000
     Parameter 64    0.0100    1.0000
     Parameter 69    0.0100    1.0000
     Parameter 8    0.0100    1.0000
     Parameter 70    0.0100    1.0000
     Parameter 43    0.0100    1.0000
     Parameter 19    0.0100    1.0000
     Parameter 40    0.0100    1.0000
     Parameter 41    0.0100    1.0000
     Parameter 21    0.0100    1.0000
     Parameter 44    0.0100    1.0000
     Parameter 46    0.0100    1.0000
     Parameter 12    0.0100    1.0000
     Parameter 48    0.0100    1.0000
     Parameter 24    0.0100    1.0000
     Parameter 52    0.0100    1.0000
     Parameter 54    0.0100    1.0000
     Parameter 59    0.0100    1.0000
     Parameter 68    0.0000    1.0000
     Parameter 3    0.0000    1.0000
     Parameter 7    0.0000    1.0000
     Parameter 57    0.0000    1.0000
     Parameter 13    0.0000    1.0000
     Parameter 56    0.0000    1.0000
     Parameter 6    0.0000    1.0000
     Parameter 20    0.0000    1.0000
     Parameter 14    0.0000    1.0000
     Parameter 42    0.0000    1.0000
     Parameter 58    0.0000    1.0000
     Parameter 11    0.0000    1.0000
     Parameter 18    0.0000    1.0000
     Parameter 55    0.0000    1.0000
     Parameter 15    0.0000    1.0000
     Parameter 67    0.0000    1.0000
     Parameter 4    0.0000    1.0000
     Parameter 66    0.0000    1.0000
     Parameter 36    0.0000    1.0000
     Parameter 9    0.0000    1.0000
     Parameter 10    0.0000    1.0000
     Parameter 2    0.0000    1.0000
     Parameter 47    0.0000    1.0000
     Parameter 63    0.0000    1.0000
     Parameter 16    0.0000    1.0000
     Parameter 62    0.0000    1.0000
     Parameter 60    0.0000    1.0000
     Parameter 17    0.0000    1.0000
     Parameter 37    0.0000    1.0000


     Kolmogorov-Smirnov comparing posterior distributions across chains 3 and 6 using 100 draws.


     Parameter   KS Statistic P-value
     Parameter 32    0.0400    1.0000
     Parameter 34    0.0400    1.0000
     Parameter 27    0.0400    1.0000
     Parameter 35    0.0300    1.0000
     Parameter 43    0.0300    1.0000
     Parameter 28    0.0300    1.0000
     Parameter 30    0.0300    1.0000
     Parameter 31    0.0300    1.0000
     Parameter 64    0.0200    1.0000
     Parameter 65    0.0200    1.0000
     Parameter 21    0.0200    1.0000
     Parameter 22    0.0200    1.0000
     Parameter 45    0.0200    1.0000
     Parameter 47    0.0200    1.0000
     Parameter 49    0.0200    1.0000
     Parameter 25    0.0200    1.0000
     Parameter 50    0.0200    1.0000
     Parameter 54    0.0200    1.0000
     Parameter 61    0.0200    1.0000
     Parameter 58    0.0100    1.0000
     Parameter 1    0.0100    1.0000
     Parameter 8    0.0100    1.0000
     Parameter 33    0.0100    1.0000
     Parameter 69    0.0100    1.0000
     Parameter 23    0.0100    1.0000
     Parameter 4    0.0100    1.0000
     Parameter 36    0.0100    1.0000
     Parameter 38    0.0100    1.0000
     Parameter 39    0.0100    1.0000
     Parameter 41    0.0100    1.0000
     Parameter 44    0.0100    1.0000
     Parameter 46    0.0100    1.0000
     Parameter 55    0.0100    1.0000
     Parameter 24    0.0100    1.0000
     Parameter 3    0.0100    1.0000
     Parameter 26    0.0100    1.0000
     Parameter 6    0.0100    1.0000
     Parameter 14    0.0100    1.0000
     Parameter 56    0.0100    1.0000
     Parameter 29    0.0100    1.0000
     Parameter 63    0.0100    1.0000
     Parameter 66    0.0000    1.0000
     Parameter 51    0.0000    1.0000
     Parameter 13    0.0000    1.0000
     Parameter 19    0.0000    1.0000
     Parameter 7    0.0000    1.0000
     Parameter 53    0.0000    1.0000
     Parameter 57    0.0000    1.0000
     Parameter 10    0.0000    1.0000
     Parameter 60    0.0000    1.0000
     Parameter 5    0.0000    1.0000
     Parameter 68    0.0000    1.0000
     Parameter 15    0.0000    1.0000
     Parameter 9    0.0000    1.0000
     Parameter 16    0.0000    1.0000
     Parameter 52    0.0000    1.0000
     Parameter 17    0.0000    1.0000
     Parameter 2    0.0000    1.0000
     Parameter 37    0.0000    1.0000
     Parameter 48    0.0000    1.0000
     Parameter 42    0.0000    1.0000
     Parameter 59    0.0000    1.0000
     Parameter 11    0.0000    1.0000
     Parameter 12    0.0000    1.0000
     Parameter 67    0.0000    1.0000
     Parameter 18    0.0000    1.0000
     Parameter 20    0.0000    1.0000
     Parameter 62    0.0000    1.0000
     Parameter 70    0.0000    1.0000
     Parameter 40    0.0000    1.0000


     Kolmogorov-Smirnov comparing posterior distributions across chains 4 and 6 using 100 draws.


     Parameter   KS Statistic P-value
     Parameter 49    0.0600    0.9921
     Parameter 27    0.0500    0.9995
     Parameter 65    0.0400    1.0000
     Parameter 23    0.0400    1.0000
     Parameter 25    0.0400    1.0000
     Parameter 29    0.0400    1.0000
     Parameter 33    0.0400    1.0000
     Parameter 30    0.0400    1.0000
     Parameter 32    0.0300    1.0000
     Parameter 34    0.0300    1.0000
     Parameter 39    0.0300    1.0000
     Parameter 22    0.0300    1.0000
     Parameter 61    0.0300    1.0000
     Parameter 4    0.0200    1.0000
     Parameter 24    0.0200    1.0000
     Parameter 51    0.0200    1.0000
     Parameter 26    0.0200    1.0000
     Parameter 55    0.0200    1.0000
     Parameter 28    0.0200    1.0000
     Parameter 8    0.0100    1.0000
     Parameter 69    0.0100    1.0000
     Parameter 36    0.0100    1.0000
     Parameter 9    0.0100    1.0000
     Parameter 38    0.0100    1.0000
     Parameter 19    0.0100    1.0000
     Parameter 10    0.0100    1.0000
     Parameter 21    0.0100    1.0000
     Parameter 43    0.0100    1.0000
     Parameter 46    0.0100    1.0000
     Parameter 1    0.0100    1.0000
     Parameter 48    0.0100    1.0000
     Parameter 50    0.0100    1.0000
     Parameter 6    0.0100    1.0000
     Parameter 52    0.0100    1.0000
     Parameter 56    0.0100    1.0000
     Parameter 58    0.0100    1.0000
     Parameter 35    0.0000    1.0000
     Parameter 68    0.0000    1.0000
     Parameter 16    0.0000    1.0000
     Parameter 2    0.0000    1.0000
     Parameter 31    0.0000    1.0000
     Parameter 67    0.0000    1.0000
     Parameter 54    0.0000    1.0000
     Parameter 64    0.0000    1.0000
     Parameter 57    0.0000    1.0000
     Parameter 7    0.0000    1.0000
     Parameter 42    0.0000    1.0000
     Parameter 13    0.0000    1.0000
     Parameter 17    0.0000    1.0000
     Parameter 5    0.0000    1.0000
     Parameter 47    0.0000    1.0000
     Parameter 20    0.0000    1.0000
     Parameter 70    0.0000    1.0000
     Parameter 63    0.0000    1.0000
     Parameter 60    0.0000    1.0000
     Parameter 62    0.0000    1.0000
     Parameter 66    0.0000    1.0000
     Parameter 3    0.0000    1.0000
     Parameter 40    0.0000    1.0000
     Parameter 41    0.0000    1.0000
     Parameter 45    0.0000    1.0000
     Parameter 11    0.0000    1.0000
     Parameter 12    0.0000    1.0000
     Parameter 14    0.0000    1.0000
     Parameter 37    0.0000    1.0000
     Parameter 53    0.0000    1.0000
     Parameter 44    0.0000    1.0000
     Parameter 59    0.0000    1.0000
     Parameter 18    0.0000    1.0000
     Parameter 15    0.0000    1.0000


     Kolmogorov-Smirnov comparing posterior distributions across chains 5 and 6 using 100 draws.


     Parameter   KS Statistic P-value
     Parameter 65    0.0500    0.9995
     Parameter 32    0.0400    1.0000
     Parameter 38    0.0400    1.0000
     Parameter 39    0.0400    1.0000
     Parameter 29    0.0400    1.0000
     Parameter 23    0.0300    1.0000
     Parameter 33    0.0200    1.0000
     Parameter 21    0.0200    1.0000
     Parameter 44    0.0200    1.0000
     Parameter 46    0.0200    1.0000
     Parameter 49    0.0200    1.0000
     Parameter 30    0.0200    1.0000
     Parameter 61    0.0200    1.0000
     Parameter 31    0.0200    1.0000
     Parameter 8    0.0100    1.0000
     Parameter 69    0.0100    1.0000
     Parameter 55    0.0100    1.0000
     Parameter 35    0.0100    1.0000
     Parameter 36    0.0100    1.0000
     Parameter 37    0.0100    1.0000
     Parameter 1    0.0100    1.0000
     Parameter 50    0.0100    1.0000
     Parameter 63    0.0100    1.0000
     Parameter 41    0.0100    1.0000
     Parameter 43    0.0100    1.0000
     Parameter 22    0.0100    1.0000
     Parameter 45    0.0100    1.0000
     Parameter 11    0.0100    1.0000
     Parameter 6    0.0100    1.0000
     Parameter 12    0.0100    1.0000
     Parameter 24    0.0100    1.0000
     Parameter 25    0.0100    1.0000
     Parameter 26    0.0100    1.0000
     Parameter 53    0.0100    1.0000
     Parameter 27    0.0100    1.0000
     Parameter 7    0.0100    1.0000
     Parameter 28    0.0100    1.0000
     Parameter 58    0.0100    1.0000
     Parameter 4    0.0000    1.0000
     Parameter 2    0.0000    1.0000
     Parameter 15    0.0000    1.0000
     Parameter 3    0.0000    1.0000
     Parameter 70    0.0000    1.0000
     Parameter 59    0.0000    1.0000
     Parameter 40    0.0000    1.0000
     Parameter 20    0.0000    1.0000
     Parameter 10    0.0000    1.0000
     Parameter 14    0.0000    1.0000
     Parameter 47    0.0000    1.0000
     Parameter 48    0.0000    1.0000
     Parameter 51    0.0000    1.0000
     Parameter 68    0.0000    1.0000
     Parameter 54    0.0000    1.0000
     Parameter 56    0.0000    1.0000
     Parameter 62    0.0000    1.0000
     Parameter 34    0.0000    1.0000
     Parameter 60    0.0000    1.0000
     Parameter 18    0.0000    1.0000
     Parameter 9    0.0000    1.0000
     Parameter 42    0.0000    1.0000
     Parameter 16    0.0000    1.0000
     Parameter 67    0.0000    1.0000
     Parameter 13    0.0000    1.0000
     Parameter 57    0.0000    1.0000
     Parameter 66    0.0000    1.0000
     Parameter 19    0.0000    1.0000
     Parameter 64    0.0000    1.0000
     Parameter 52    0.0000    1.0000
     Parameter 17    0.0000    1.0000
     Parameter 5    0.0000    1.0000


     Kolmogorov-Smirnov comparing posterior distributions across chains 1 and 7 using 100 draws.


     Parameter   KS Statistic P-value
     Parameter 23    0.0500    0.9995
     Parameter 27    0.0500    0.9995
     Parameter 43    0.0400    1.0000
     Parameter 46    0.0300    1.0000
     Parameter 55    0.0300    1.0000
     Parameter 65    0.0200    1.0000
     Parameter 33    0.0200    1.0000
     Parameter 35    0.0200    1.0000
     Parameter 10    0.0200    1.0000
     Parameter 22    0.0200    1.0000
     Parameter 28    0.0200    1.0000
     Parameter 56    0.0200    1.0000
     Parameter 30    0.0200    1.0000
     Parameter 31    0.0200    1.0000
     Parameter 4    0.0100    1.0000
     Parameter 32    0.0100    1.0000
     Parameter 8    0.0100    1.0000
     Parameter 69    0.0100    1.0000
     Parameter 53    0.0100    1.0000
     Parameter 70    0.0100    1.0000
     Parameter 51    0.0100    1.0000
     Parameter 9    0.0100    1.0000
     Parameter 18    0.0100    1.0000
     Parameter 38    0.0100    1.0000
     Parameter 20    0.0100    1.0000
     Parameter 40    0.0100    1.0000
     Parameter 41    0.0100    1.0000
     Parameter 21    0.0100    1.0000
     Parameter 44    0.0100    1.0000
     Parameter 11    0.0100    1.0000
     Parameter 58    0.0100    1.0000
     Parameter 24    0.0100    1.0000
     Parameter 48    0.0100    1.0000
     Parameter 25    0.0100    1.0000
     Parameter 26    0.0100    1.0000
     Parameter 52    0.0100    1.0000
     Parameter 7    0.0100    1.0000
     Parameter 14    0.0100    1.0000
     Parameter 29    0.0100    1.0000
     Parameter 61    0.0100    1.0000
     Parameter 15    0.0000    1.0000
     Parameter 60    0.0000    1.0000
     Parameter 36    0.0000    1.0000
     Parameter 59    0.0000    1.0000
     Parameter 6    0.0000    1.0000
     Parameter 39    0.0000    1.0000
     Parameter 63    0.0000    1.0000
     Parameter 17    0.0000    1.0000
     Parameter 45    0.0000    1.0000
     Parameter 64    0.0000    1.0000
     Parameter 47    0.0000    1.0000
     Parameter 12    0.0000    1.0000
     Parameter 3    0.0000    1.0000
     Parameter 54    0.0000    1.0000
     Parameter 67    0.0000    1.0000
     Parameter 62    0.0000    1.0000
     Parameter 68    0.0000    1.0000
     Parameter 57    0.0000    1.0000
     Parameter 19    0.0000    1.0000
     Parameter 34    0.0000    1.0000
     Parameter 1    0.0000    1.0000
     Parameter 5    0.0000    1.0000
     Parameter 50    0.0000    1.0000
     Parameter 13    0.0000    1.0000
     Parameter 16    0.0000    1.0000
     Parameter 37    0.0000    1.0000
     Parameter 2    0.0000    1.0000
     Parameter 49    0.0000    1.0000
     Parameter 66    0.0000    1.0000
     Parameter 42    0.0000    1.0000


     Kolmogorov-Smirnov comparing posterior distributions across chains 2 and 7 using 100 draws.


     Parameter   KS Statistic P-value
     Parameter 23    0.0400    1.0000
     Parameter 33    0.0300    1.0000
     Parameter 35    0.0300    1.0000
     Parameter 45    0.0300    1.0000
     Parameter 51    0.0300    1.0000
     Parameter 53    0.0300    1.0000
     Parameter 54    0.0300    1.0000
     Parameter 28    0.0300    1.0000
     Parameter 8    0.0200    1.0000
     Parameter 32    0.0200    1.0000
     Parameter 65    0.0200    1.0000
     Parameter 70    0.0200    1.0000
     Parameter 41    0.0200    1.0000
     Parameter 21    0.0200    1.0000
     Parameter 22    0.0200    1.0000
     Parameter 46    0.0200    1.0000
     Parameter 49    0.0200    1.0000
     Parameter 55    0.0200    1.0000
     Parameter 58    0.0200    1.0000
     Parameter 30    0.0200    1.0000
     Parameter 31    0.0200    1.0000
     Parameter 34    0.0100    1.0000
     Parameter 4    0.0100    1.0000
     Parameter 18    0.0100    1.0000
     Parameter 36    0.0100    1.0000
     Parameter 19    0.0100    1.0000
     Parameter 10    0.0100    1.0000
     Parameter 43    0.0100    1.0000
     Parameter 59    0.0100    1.0000
     Parameter 47    0.0100    1.0000
     Parameter 25    0.0100    1.0000
     Parameter 48    0.0100    1.0000
     Parameter 24    0.0100    1.0000
     Parameter 50    0.0100    1.0000
     Parameter 26    0.0100    1.0000
     Parameter 27    0.0100    1.0000
     Parameter 56    0.0100    1.0000
     Parameter 29    0.0100    1.0000
     Parameter 15    0.0100    1.0000
     Parameter 17    0.0000    1.0000
     Parameter 67    0.0000    1.0000
     Parameter 13    0.0000    1.0000
     Parameter 52    0.0000    1.0000
     Parameter 1    0.0000    1.0000
     Parameter 39    0.0000    1.0000
     Parameter 64    0.0000    1.0000
     Parameter 20    0.0000    1.0000
     Parameter 3    0.0000    1.0000
     Parameter 5    0.0000    1.0000
     Parameter 2    0.0000    1.0000
     Parameter 57    0.0000    1.0000
     Parameter 60    0.0000    1.0000
     Parameter 66    0.0000    1.0000
     Parameter 12    0.0000    1.0000
     Parameter 61    0.0000    1.0000
     Parameter 68    0.0000    1.0000
     Parameter 62    0.0000    1.0000
     Parameter 9    0.0000    1.0000
     Parameter 38    0.0000    1.0000
     Parameter 40    0.0000    1.0000
     Parameter 44    0.0000    1.0000
     Parameter 11    0.0000    1.0000
     Parameter 6    0.0000    1.0000
     Parameter 14    0.0000    1.0000
     Parameter 63    0.0000    1.0000
     Parameter 37    0.0000    1.0000
     Parameter 69    0.0000    1.0000
     Parameter 7    0.0000    1.0000
     Parameter 16    0.0000    1.0000
     Parameter 42    0.0000    1.0000


     Kolmogorov-Smirnov comparing posterior distributions across chains 3 and 7 using 100 draws.


     Parameter   KS Statistic P-value
     Parameter 23    0.0900    0.7942
     Parameter 43    0.0600    0.9921
     Parameter 49    0.0400    1.0000
     Parameter 29    0.0400    1.0000
     Parameter 32    0.0300    1.0000
     Parameter 33    0.0300    1.0000
     Parameter 65    0.0200    1.0000
     Parameter 22    0.0200    1.0000
     Parameter 45    0.0200    1.0000
     Parameter 26    0.0200    1.0000
     Parameter 55    0.0200    1.0000
     Parameter 56    0.0200    1.0000
     Parameter 58    0.0200    1.0000
     Parameter 31    0.0200    1.0000
     Parameter 64    0.0100    1.0000
     Parameter 8    0.0100    1.0000
     Parameter 27    0.0100    1.0000
     Parameter 68    0.0100    1.0000
     Parameter 9    0.0100    1.0000
     Parameter 18    0.0100    1.0000
     Parameter 51    0.0100    1.0000
     Parameter 38    0.0100    1.0000
     Parameter 39    0.0100    1.0000
     Parameter 20    0.0100    1.0000
     Parameter 47    0.0100    1.0000
     Parameter 40    0.0100    1.0000
     Parameter 10    0.0100    1.0000
     Parameter 21    0.0100    1.0000
     Parameter 1    0.0100    1.0000
     Parameter 46    0.0100    1.0000
     Parameter 62    0.0100    1.0000
     Parameter 48    0.0100    1.0000
     Parameter 24    0.0100    1.0000
     Parameter 50    0.0100    1.0000
     Parameter 3    0.0100    1.0000
     Parameter 54    0.0100    1.0000
     Parameter 61    0.0100    1.0000
     Parameter 28    0.0100    1.0000
     Parameter 14    0.0100    1.0000
     Parameter 30    0.0100    1.0000
     Parameter 15    0.0100    1.0000
     Parameter 60    0.0000    1.0000
     Parameter 36    0.0000    1.0000
     Parameter 59    0.0000    1.0000
     Parameter 34    0.0000    1.0000
     Parameter 13    0.0000    1.0000
     Parameter 41    0.0000    1.0000
     Parameter 69    0.0000    1.0000
     Parameter 5    0.0000    1.0000
     Parameter 16    0.0000    1.0000
     Parameter 12    0.0000    1.0000
     Parameter 4    0.0000    1.0000
     Parameter 53    0.0000    1.0000
     Parameter 7    0.0000    1.0000
     Parameter 63    0.0000    1.0000
     Parameter 66    0.0000    1.0000
     Parameter 67    0.0000    1.0000
     Parameter 35    0.0000    1.0000
     Parameter 19    0.0000    1.0000
     Parameter 2    0.0000    1.0000
     Parameter 44    0.0000    1.0000
     Parameter 11    0.0000    1.0000
     Parameter 52    0.0000    1.0000
     Parameter 57    0.0000    1.0000
     Parameter 70    0.0000    1.0000
     Parameter 37    0.0000    1.0000
     Parameter 6    0.0000    1.0000
     Parameter 25    0.0000    1.0000
     Parameter 17    0.0000    1.0000
     Parameter 42    0.0000    1.0000


     Kolmogorov-Smirnov comparing posterior distributions across chains 4 and 7 using 100 draws.


     Parameter   KS Statistic P-value
     Parameter 22    0.0700    0.9610
     Parameter 30    0.0500    0.9995
     Parameter 35    0.0400    1.0000
     Parameter 25    0.0400    1.0000
     Parameter 61    0.0400    1.0000
     Parameter 65    0.0300    1.0000
     Parameter 23    0.0300    1.0000
     Parameter 32    0.0200    1.0000
     Parameter 33    0.0200    1.0000
     Parameter 70    0.0200    1.0000
     Parameter 21    0.0200    1.0000
     Parameter 46    0.0200    1.0000
     Parameter 24    0.0200    1.0000
     Parameter 48    0.0200    1.0000
     Parameter 51    0.0200    1.0000
     Parameter 26    0.0200    1.0000
     Parameter 55    0.0200    1.0000
     Parameter 28    0.0200    1.0000
     Parameter 31    0.0200    1.0000
     Parameter 4    0.0100    1.0000
     Parameter 8    0.0100    1.0000
     Parameter 9    0.0100    1.0000
     Parameter 36    0.0100    1.0000
     Parameter 19    0.0100    1.0000
     Parameter 47    0.0100    1.0000
     Parameter 38    0.0100    1.0000
     Parameter 20    0.0100    1.0000
     Parameter 40    0.0100    1.0000
     Parameter 41    0.0100    1.0000
     Parameter 43    0.0100    1.0000
     Parameter 11    0.0100    1.0000
     Parameter 45    0.0100    1.0000
     Parameter 5    0.0100    1.0000
     Parameter 49    0.0100    1.0000
     Parameter 12    0.0100    1.0000
     Parameter 52    0.0100    1.0000
     Parameter 54    0.0100    1.0000
     Parameter 56    0.0100    1.0000
     Parameter 27    0.0100    1.0000
     Parameter 62    0.0100    1.0000
     Parameter 16    0.0000    1.0000
     Parameter 7    0.0000    1.0000
     Parameter 29    0.0000    1.0000
     Parameter 68    0.0000    1.0000
     Parameter 67    0.0000    1.0000
     Parameter 57    0.0000    1.0000
     Parameter 14    0.0000    1.0000
     Parameter 59    0.0000    1.0000
     Parameter 42    0.0000    1.0000
     Parameter 10    0.0000    1.0000
     Parameter 3    0.0000    1.0000
     Parameter 2    0.0000    1.0000
     Parameter 50    0.0000    1.0000
     Parameter 13    0.0000    1.0000
     Parameter 63    0.0000    1.0000
     Parameter 64    0.0000    1.0000
     Parameter 34    0.0000    1.0000
     Parameter 58    0.0000    1.0000
     Parameter 37    0.0000    1.0000
     Parameter 53    0.0000    1.0000
     Parameter 15    0.0000    1.0000
     Parameter 44    0.0000    1.0000
     Parameter 17    0.0000    1.0000
     Parameter 60    0.0000    1.0000
     Parameter 1    0.0000    1.0000
     Parameter 18    0.0000    1.0000
     Parameter 66    0.0000    1.0000
     Parameter 6    0.0000    1.0000
     Parameter 69    0.0000    1.0000
     Parameter 39    0.0000    1.0000


     Kolmogorov-Smirnov comparing posterior distributions across chains 5 and 7 using 100 draws.


     Parameter   KS Statistic P-value
     Parameter 23    0.0500    0.9995
     Parameter 33    0.0300    1.0000
     Parameter 35    0.0300    1.0000
     Parameter 22    0.0300    1.0000
     Parameter 46    0.0300    1.0000
     Parameter 32    0.0200    1.0000
     Parameter 34    0.0200    1.0000
     Parameter 70    0.0200    1.0000
     Parameter 43    0.0200    1.0000
     Parameter 45    0.0200    1.0000
     Parameter 25    0.0200    1.0000
     Parameter 29    0.0200    1.0000
     Parameter 58    0.0200    1.0000
     Parameter 30    0.0200    1.0000
     Parameter 49    0.0200    1.0000
     Parameter 1    0.0100    1.0000
     Parameter 55    0.0100    1.0000
     Parameter 65    0.0100    1.0000
     Parameter 4    0.0100    1.0000
     Parameter 37    0.0100    1.0000
     Parameter 39    0.0100    1.0000
     Parameter 20    0.0100    1.0000
     Parameter 10    0.0100    1.0000
     Parameter 42    0.0100    1.0000
     Parameter 21    0.0100    1.0000
     Parameter 44    0.0100    1.0000
     Parameter 11    0.0100    1.0000
     Parameter 47    0.0100    1.0000
     Parameter 48    0.0100    1.0000
     Parameter 24    0.0100    1.0000
     Parameter 51    0.0100    1.0000
     Parameter 26    0.0100    1.0000
     Parameter 53    0.0100    1.0000
     Parameter 27    0.0100    1.0000
     Parameter 28    0.0100    1.0000
     Parameter 61    0.0100    1.0000
     Parameter 62    0.0100    1.0000
     Parameter 67    0.0000    1.0000
     Parameter 16    0.0000    1.0000
     Parameter 66    0.0000    1.0000
     Parameter 38    0.0000    1.0000
     Parameter 60    0.0000    1.0000
     Parameter 7    0.0000    1.0000
     Parameter 15    0.0000    1.0000
     Parameter 41    0.0000    1.0000
     Parameter 63    0.0000    1.0000
     Parameter 57    0.0000    1.0000
     Parameter 14    0.0000    1.0000
     Parameter 6    0.0000    1.0000
     Parameter 64    0.0000    1.0000
     Parameter 50    0.0000    1.0000
     Parameter 68    0.0000    1.0000
     Parameter 54    0.0000    1.0000
     Parameter 9    0.0000    1.0000
     Parameter 31    0.0000    1.0000
     Parameter 8    0.0000    1.0000
     Parameter 18    0.0000    1.0000
     Parameter 59    0.0000    1.0000
     Parameter 40    0.0000    1.0000
     Parameter 12    0.0000    1.0000
     Parameter 2    0.0000    1.0000
     Parameter 3    0.0000    1.0000
     Parameter 13    0.0000    1.0000
     Parameter 56    0.0000    1.0000
     Parameter 36    0.0000    1.0000
     Parameter 19    0.0000    1.0000
     Parameter 5    0.0000    1.0000
     Parameter 52    0.0000    1.0000
     Parameter 17    0.0000    1.0000
     Parameter 69    0.0000    1.0000


     Kolmogorov-Smirnov comparing posterior distributions across chains 6 and 7 using 100 draws.


     Parameter   KS Statistic P-value
     Parameter 23    0.0900    0.7942
     Parameter 34    0.0600    0.9921
     Parameter 35    0.0600    0.9921
     Parameter 39    0.0500    0.9995
     Parameter 29    0.0500    0.9995
     Parameter 65    0.0400    1.0000
     Parameter 25    0.0400    1.0000
     Parameter 33    0.0300    1.0000
     Parameter 38    0.0300    1.0000
     Parameter 22    0.0300    1.0000
     Parameter 32    0.0200    1.0000
     Parameter 70    0.0200    1.0000
     Parameter 44    0.0200    1.0000
     Parameter 46    0.0200    1.0000
     Parameter 49    0.0200    1.0000
     Parameter 27    0.0200    1.0000
     Parameter 55    0.0200    1.0000
     Parameter 28    0.0200    1.0000
     Parameter 30    0.0200    1.0000
     Parameter 61    0.0200    1.0000
     Parameter 31    0.0200    1.0000
     Parameter 15    0.0100    1.0000
     Parameter 64    0.0100    1.0000
     Parameter 69    0.0100    1.0000
     Parameter 4    0.0100    1.0000
     Parameter 36    0.0100    1.0000
     Parameter 10    0.0100    1.0000
     Parameter 20    0.0100    1.0000
     Parameter 40    0.0100    1.0000
     Parameter 41    0.0100    1.0000
     Parameter 43    0.0100    1.0000
     Parameter 5    0.0100    1.0000
     Parameter 47    0.0100    1.0000
     Parameter 24    0.0100    1.0000
     Parameter 50    0.0100    1.0000
     Parameter 51    0.0100    1.0000
     Parameter 53    0.0100    1.0000
     Parameter 56    0.0100    1.0000
     Parameter 58    0.0100    1.0000
     Parameter 8    0.0100    1.0000
     Parameter 54    0.0000    1.0000
     Parameter 13    0.0000    1.0000
     Parameter 52    0.0000    1.0000
     Parameter 3    0.0000    1.0000
     Parameter 16    0.0000    1.0000
     Parameter 57    0.0000    1.0000
     Parameter 7    0.0000    1.0000
     Parameter 67    0.0000    1.0000
     Parameter 42    0.0000    1.0000
     Parameter 60    0.0000    1.0000
     Parameter 2    0.0000    1.0000
     Parameter 45    0.0000    1.0000
     Parameter 48    0.0000    1.0000
     Parameter 66    0.0000    1.0000
     Parameter 12    0.0000    1.0000
     Parameter 62    0.0000    1.0000
     Parameter 26    0.0000    1.0000
     Parameter 14    0.0000    1.0000
     Parameter 37    0.0000    1.0000
     Parameter 9    0.0000    1.0000
     Parameter 11    0.0000    1.0000
     Parameter 21    0.0000    1.0000
     Parameter 63    0.0000    1.0000
     Parameter 6    0.0000    1.0000
     Parameter 17    0.0000    1.0000
     Parameter 18    0.0000    1.0000
     Parameter 59    0.0000    1.0000
     Parameter 19    0.0000    1.0000
     Parameter 1    0.0000    1.0000
     Parameter 68    0.0000    1.0000


     Kolmogorov-Smirnov comparing posterior distributions across chains 1 and 8 using 100 draws.


     Parameter   KS Statistic P-value
     Parameter 43    0.0800    0.8938
     Parameter 22    0.0800    0.8938
     Parameter 32    0.0700    0.9610
     Parameter 33    0.0600    0.9921
     Parameter 35    0.0400    1.0000
     Parameter 21    0.0400    1.0000
     Parameter 30    0.0400    1.0000
     Parameter 44    0.0300    1.0000
     Parameter 23    0.0300    1.0000
     Parameter 25    0.0300    1.0000
     Parameter 28    0.0300    1.0000
     Parameter 31    0.0300    1.0000
     Parameter 38    0.0200    1.0000
     Parameter 24    0.0200    1.0000
     Parameter 49    0.0200    1.0000
     Parameter 50    0.0200    1.0000
     Parameter 55    0.0200    1.0000
     Parameter 29    0.0200    1.0000
     Parameter 65    0.0100    1.0000
     Parameter 8    0.0100    1.0000
     Parameter 69    0.0100    1.0000
     Parameter 70    0.0100    1.0000
     Parameter 37    0.0100    1.0000
     Parameter 9    0.0100    1.0000
     Parameter 19    0.0100    1.0000
     Parameter 20    0.0100    1.0000
     Parameter 40    0.0100    1.0000
     Parameter 41    0.0100    1.0000
     Parameter 42    0.0100    1.0000
     Parameter 45    0.0100    1.0000
     Parameter 46    0.0100    1.0000
     Parameter 48    0.0100    1.0000
     Parameter 51    0.0100    1.0000
     Parameter 26    0.0100    1.0000
     Parameter 52    0.0100    1.0000
     Parameter 54    0.0100    1.0000
     Parameter 27    0.0100    1.0000
     Parameter 14    0.0100    1.0000
     Parameter 61    0.0100    1.0000
     Parameter 7    0.0100    1.0000
     Parameter 59    0.0000    1.0000
     Parameter 62    0.0000    1.0000
     Parameter 3    0.0000    1.0000
     Parameter 15    0.0000    1.0000
     Parameter 39    0.0000    1.0000
     Parameter 1    0.0000    1.0000
     Parameter 56    0.0000    1.0000
     Parameter 58    0.0000    1.0000
     Parameter 11    0.0000    1.0000
     Parameter 66    0.0000    1.0000
     Parameter 67    0.0000    1.0000
     Parameter 47    0.0000    1.0000
     Parameter 12    0.0000    1.0000
     Parameter 68    0.0000    1.0000
     Parameter 53    0.0000    1.0000
     Parameter 63    0.0000    1.0000
     Parameter 17    0.0000    1.0000
     Parameter 36    0.0000    1.0000
     Parameter 60    0.0000    1.0000
     Parameter 13    0.0000    1.0000
     Parameter 10    0.0000    1.0000
     Parameter 2    0.0000    1.0000
     Parameter 6    0.0000    1.0000
     Parameter 57    0.0000    1.0000
     Parameter 34    0.0000    1.0000
     Parameter 18    0.0000    1.0000
     Parameter 5    0.0000    1.0000
     Parameter 16    0.0000    1.0000
     Parameter 4    0.0000    1.0000
     Parameter 64    0.0000    1.0000


     Kolmogorov-Smirnov comparing posterior distributions across chains 2 and 8 using 100 draws.


     Parameter   KS Statistic P-value
     Parameter 23    0.1700    0.0994
     Parameter 22    0.0800    0.8938
     Parameter 33    0.0700    0.9610
     Parameter 50    0.0500    0.9995
     Parameter 45    0.0400    1.0000
     Parameter 28    0.0400    1.0000
     Parameter 61    0.0400    1.0000
     Parameter 8    0.0300    1.0000
     Parameter 32    0.0300    1.0000
     Parameter 53    0.0300    1.0000
     Parameter 27    0.0300    1.0000
     Parameter 31    0.0300    1.0000
     Parameter 65    0.0200    1.0000
     Parameter 35    0.0200    1.0000
     Parameter 36    0.0200    1.0000
     Parameter 38    0.0200    1.0000
     Parameter 41    0.0200    1.0000
     Parameter 25    0.0200    1.0000
     Parameter 54    0.0200    1.0000
     Parameter 30    0.0200    1.0000
     Parameter 4    0.0100    1.0000
     Parameter 18    0.0100    1.0000
     Parameter 39    0.0100    1.0000
     Parameter 21    0.0100    1.0000
     Parameter 42    0.0100    1.0000
     Parameter 43    0.0100    1.0000
     Parameter 2    0.0100    1.0000
     Parameter 5    0.0100    1.0000
     Parameter 47    0.0100    1.0000
     Parameter 24    0.0100    1.0000
     Parameter 51    0.0100    1.0000
     Parameter 52    0.0100    1.0000
     Parameter 26    0.0100    1.0000
     Parameter 55    0.0100    1.0000
     Parameter 29    0.0100    1.0000
     Parameter 58    0.0100    1.0000
     Parameter 62    0.0100    1.0000
     Parameter 34    0.0000    1.0000
     Parameter 16    0.0000    1.0000
     Parameter 67    0.0000    1.0000
     Parameter 15    0.0000    1.0000
     Parameter 66    0.0000    1.0000
     Parameter 60    0.0000    1.0000
     Parameter 14    0.0000    1.0000
     Parameter 20    0.0000    1.0000
     Parameter 69    0.0000    1.0000
     Parameter 3    0.0000    1.0000
     Parameter 68    0.0000    1.0000
     Parameter 46    0.0000    1.0000
     Parameter 11    0.0000    1.0000
     Parameter 49    0.0000    1.0000
     Parameter 10    0.0000    1.0000
     Parameter 70    0.0000    1.0000
     Parameter 7    0.0000    1.0000
     Parameter 64    0.0000    1.0000
     Parameter 63    0.0000    1.0000
     Parameter 37    0.0000    1.0000
     Parameter 19    0.0000    1.0000
     Parameter 40    0.0000    1.0000
     Parameter 13    0.0000    1.0000
     Parameter 1    0.0000    1.0000
     Parameter 48    0.0000    1.0000
     Parameter 6    0.0000    1.0000
     Parameter 57    0.0000    1.0000
     Parameter 9    0.0000    1.0000
     Parameter 59    0.0000    1.0000
     Parameter 44    0.0000    1.0000
     Parameter 12    0.0000    1.0000
     Parameter 17    0.0000    1.0000
     Parameter 56    0.0000    1.0000


     Kolmogorov-Smirnov comparing posterior distributions across chains 3 and 8 using 100 draws.


     Parameter   KS Statistic P-value
     Parameter 32    0.0700    0.9610
     Parameter 33    0.0500    0.9995
     Parameter 49    0.0500    0.9995
     Parameter 47    0.0400    1.0000
     Parameter 29    0.0400    1.0000
     Parameter 35    0.0300    1.0000
     Parameter 21    0.0300    1.0000
     Parameter 43    0.0300    1.0000
     Parameter 31    0.0300    1.0000
     Parameter 22    0.0200    1.0000
     Parameter 23    0.0200    1.0000
     Parameter 25    0.0200    1.0000
     Parameter 50    0.0200    1.0000
     Parameter 24    0.0200    1.0000
     Parameter 64    0.0100    1.0000
     Parameter 8    0.0100    1.0000
     Parameter 55    0.0100    1.0000
     Parameter 54    0.0100    1.0000
     Parameter 2    0.0100    1.0000
     Parameter 34    0.0100    1.0000
     Parameter 70    0.0100    1.0000
     Parameter 37    0.0100    1.0000
     Parameter 19    0.0100    1.0000
     Parameter 39    0.0100    1.0000
     Parameter 40    0.0100    1.0000
     Parameter 42    0.0100    1.0000
     Parameter 5    0.0100    1.0000
     Parameter 44    0.0100    1.0000
     Parameter 45    0.0100    1.0000
     Parameter 46    0.0100    1.0000
     Parameter 3    0.0100    1.0000
     Parameter 51    0.0100    1.0000
     Parameter 26    0.0100    1.0000
     Parameter 52    0.0100    1.0000
     Parameter 27    0.0100    1.0000
     Parameter 28    0.0100    1.0000
     Parameter 14    0.0100    1.0000
     Parameter 30    0.0100    1.0000
     Parameter 61    0.0100    1.0000
     Parameter 4    0.0000    1.0000
     Parameter 15    0.0000    1.0000
     Parameter 36    0.0000    1.0000
     Parameter 67    0.0000    1.0000
     Parameter 7    0.0000    1.0000
     Parameter 20    0.0000    1.0000
     Parameter 41    0.0000    1.0000
     Parameter 59    0.0000    1.0000
     Parameter 63    0.0000    1.0000
     Parameter 11    0.0000    1.0000
     Parameter 65    0.0000    1.0000
     Parameter 62    0.0000    1.0000
     Parameter 66    0.0000    1.0000
     Parameter 60    0.0000    1.0000
     Parameter 9    0.0000    1.0000
     Parameter 56    0.0000    1.0000
     Parameter 68    0.0000    1.0000
     Parameter 57    0.0000    1.0000
     Parameter 18    0.0000    1.0000
     Parameter 13    0.0000    1.0000
     Parameter 58    0.0000    1.0000
     Parameter 16    0.0000    1.0000
     Parameter 48    0.0000    1.0000
     Parameter 6    0.0000    1.0000
     Parameter 53    0.0000    1.0000
     Parameter 69    0.0000    1.0000
     Parameter 38    0.0000    1.0000
     Parameter 10    0.0000    1.0000
     Parameter 12    0.0000    1.0000
     Parameter 1    0.0000    1.0000
     Parameter 17    0.0000    1.0000


     Kolmogorov-Smirnov comparing posterior distributions across chains 4 and 8 using 100 draws.


     Parameter   KS Statistic P-value
     Parameter 23    0.0700    0.9610
     Parameter 32    0.0500    0.9995
     Parameter 50    0.0500    0.9995
     Parameter 33    0.0300    1.0000
     Parameter 35    0.0300    1.0000
     Parameter 42    0.0300    1.0000
     Parameter 25    0.0300    1.0000
     Parameter 28    0.0300    1.0000
     Parameter 8    0.0200    1.0000
     Parameter 40    0.0200    1.0000
     Parameter 21    0.0200    1.0000
     Parameter 22    0.0200    1.0000
     Parameter 24    0.0200    1.0000
     Parameter 26    0.0200    1.0000
     Parameter 27    0.0200    1.0000
     Parameter 30    0.0200    1.0000
     Parameter 65    0.0100    1.0000
     Parameter 4    0.0100    1.0000
     Parameter 34    0.0100    1.0000
     Parameter 70    0.0100    1.0000
     Parameter 9    0.0100    1.0000
     Parameter 37    0.0100    1.0000
     Parameter 19    0.0100    1.0000
     Parameter 39    0.0100    1.0000
     Parameter 47    0.0100    1.0000
     Parameter 61    0.0100    1.0000
     Parameter 45    0.0100    1.0000
     Parameter 2    0.0100    1.0000
     Parameter 10    0.0100    1.0000
     Parameter 43    0.0100    1.0000
     Parameter 5    0.0100    1.0000
     Parameter 44    0.0100    1.0000
     Parameter 46    0.0100    1.0000
     Parameter 48    0.0100    1.0000
     Parameter 49    0.0100    1.0000
     Parameter 54    0.0100    1.0000
     Parameter 55    0.0100    1.0000
     Parameter 56    0.0100    1.0000
     Parameter 29    0.0100    1.0000
     Parameter 15    0.0100    1.0000
     Parameter 60    0.0100    1.0000
     Parameter 31    0.0100    1.0000
     Parameter 57    0.0000    1.0000
     Parameter 7    0.0000    1.0000
     Parameter 38    0.0000    1.0000
     Parameter 13    0.0000    1.0000
     Parameter 6    0.0000    1.0000
     Parameter 58    0.0000    1.0000
     Parameter 67    0.0000    1.0000
     Parameter 3    0.0000    1.0000
     Parameter 11    0.0000    1.0000
     Parameter 63    0.0000    1.0000
     Parameter 51    0.0000    1.0000
     Parameter 53    0.0000    1.0000
     Parameter 59    0.0000    1.0000
     Parameter 66    0.0000    1.0000
     Parameter 17    0.0000    1.0000
     Parameter 16    0.0000    1.0000
     Parameter 18    0.0000    1.0000
     Parameter 14    0.0000    1.0000
     Parameter 41    0.0000    1.0000
     Parameter 62    0.0000    1.0000
     Parameter 12    0.0000    1.0000
     Parameter 64    0.0000    1.0000
     Parameter 68    0.0000    1.0000
     Parameter 36    0.0000    1.0000
     Parameter 20    0.0000    1.0000
     Parameter 69    0.0000    1.0000
     Parameter 1    0.0000    1.0000
     Parameter 52    0.0000    1.0000


     Kolmogorov-Smirnov comparing posterior distributions across chains 5 and 8 using 100 draws.


     Parameter   KS Statistic P-value
     Parameter 27    0.0900    0.7942
     Parameter 23    0.0500    0.9995
     Parameter 33    0.0400    1.0000
     Parameter 43    0.0300    1.0000
     Parameter 4    0.0200    1.0000
     Parameter 32    0.0200    1.0000
     Parameter 35    0.0200    1.0000
     Parameter 38    0.0200    1.0000
     Parameter 22    0.0200    1.0000
     Parameter 46    0.0200    1.0000
     Parameter 25    0.0200    1.0000
     Parameter 53    0.0200    1.0000
     Parameter 29    0.0200    1.0000
     Parameter 49    0.0200    1.0000
     Parameter 8    0.0100    1.0000
     Parameter 65    0.0100    1.0000
     Parameter 55    0.0100    1.0000
     Parameter 34    0.0100    1.0000
     Parameter 26    0.0100    1.0000
     Parameter 70    0.0100    1.0000
     Parameter 18    0.0100    1.0000
     Parameter 36    0.0100    1.0000
     Parameter 9    0.0100    1.0000
     Parameter 19    0.0100    1.0000
     Parameter 47    0.0100    1.0000
     Parameter 20    0.0100    1.0000
     Parameter 45    0.0100    1.0000
     Parameter 10    0.0100    1.0000
     Parameter 42    0.0100    1.0000
     Parameter 21    0.0100    1.0000
     Parameter 5    0.0100    1.0000
     Parameter 44    0.0100    1.0000
     Parameter 11    0.0100    1.0000
     Parameter 48    0.0100    1.0000
     Parameter 50    0.0100    1.0000
     Parameter 51    0.0100    1.0000
     Parameter 1    0.0100    1.0000
     Parameter 52    0.0100    1.0000
     Parameter 54    0.0100    1.0000
     Parameter 7    0.0100    1.0000
     Parameter 28    0.0100    1.0000
     Parameter 58    0.0100    1.0000
     Parameter 15    0.0100    1.0000
     Parameter 61    0.0100    1.0000
     Parameter 66    0.0000    1.0000
     Parameter 37    0.0000    1.0000
     Parameter 14    0.0000    1.0000
     Parameter 30    0.0000    1.0000
     Parameter 63    0.0000    1.0000
     Parameter 3    0.0000    1.0000
     Parameter 69    0.0000    1.0000
     Parameter 2    0.0000    1.0000
     Parameter 59    0.0000    1.0000
     Parameter 13    0.0000    1.0000
     Parameter 57    0.0000    1.0000
     Parameter 17    0.0000    1.0000
     Parameter 31    0.0000    1.0000
     Parameter 67    0.0000    1.0000
     Parameter 62    0.0000    1.0000
     Parameter 6    0.0000    1.0000
     Parameter 41    0.0000    1.0000
     Parameter 64    0.0000    1.0000
     Parameter 12    0.0000    1.0000
     Parameter 56    0.0000    1.0000
     Parameter 16    0.0000    1.0000
     Parameter 68    0.0000    1.0000
     Parameter 40    0.0000    1.0000
     Parameter 24    0.0000    1.0000
     Parameter 60    0.0000    1.0000
     Parameter 39    0.0000    1.0000


     Kolmogorov-Smirnov comparing posterior distributions across chains 6 and 8 using 100 draws.


     Parameter   KS Statistic P-value
     Parameter 32    0.0700    0.9610
     Parameter 33    0.0600    0.9921
     Parameter 29    0.0500    0.9995
     Parameter 39    0.0300    1.0000
     Parameter 23    0.0300    1.0000
     Parameter 27    0.0300    1.0000
     Parameter 65    0.0200    1.0000
     Parameter 34    0.0200    1.0000
     Parameter 35    0.0200    1.0000
     Parameter 21    0.0200    1.0000
     Parameter 43    0.0200    1.0000
     Parameter 22    0.0200    1.0000
     Parameter 44    0.0200    1.0000
     Parameter 46    0.0200    1.0000
     Parameter 49    0.0200    1.0000
     Parameter 55    0.0200    1.0000
     Parameter 28    0.0200    1.0000
     Parameter 56    0.0200    1.0000
     Parameter 30    0.0200    1.0000
     Parameter 31    0.0200    1.0000
     Parameter 25    0.0200    1.0000
     Parameter 2    0.0100    1.0000
     Parameter 69    0.0100    1.0000
     Parameter 70    0.0100    1.0000
     Parameter 36    0.0100    1.0000
     Parameter 37    0.0100    1.0000
     Parameter 38    0.0100    1.0000
     Parameter 19    0.0100    1.0000
     Parameter 40    0.0100    1.0000
     Parameter 41    0.0100    1.0000
     Parameter 42    0.0100    1.0000
     Parameter 5    0.0100    1.0000
     Parameter 45    0.0100    1.0000
     Parameter 47    0.0100    1.0000
     Parameter 24    0.0100    1.0000
     Parameter 50    0.0100    1.0000
     Parameter 52    0.0100    1.0000
     Parameter 54    0.0100    1.0000
     Parameter 59    0.0100    1.0000
     Parameter 8    0.0100    1.0000
     Parameter 13    0.0000    1.0000
     Parameter 15    0.0000    1.0000
     Parameter 7    0.0000    1.0000
     Parameter 3    0.0000    1.0000
     Parameter 1    0.0000    1.0000
     Parameter 66    0.0000    1.0000
     Parameter 26    0.0000    1.0000
     Parameter 57    0.0000    1.0000
     Parameter 63    0.0000    1.0000
     Parameter 68    0.0000    1.0000
     Parameter 62    0.0000    1.0000
     Parameter 14    0.0000    1.0000
     Parameter 61    0.0000    1.0000
     Parameter 12    0.0000    1.0000
     Parameter 58    0.0000    1.0000
     Parameter 17    0.0000    1.0000
     Parameter 6    0.0000    1.0000
     Parameter 53    0.0000    1.0000
     Parameter 18    0.0000    1.0000
     Parameter 51    0.0000    1.0000
     Parameter 20    0.0000    1.0000
     Parameter 10    0.0000    1.0000
     Parameter 11    0.0000    1.0000
     Parameter 60    0.0000    1.0000
     Parameter 67    0.0000    1.0000
     Parameter 64    0.0000    1.0000
     Parameter 48    0.0000    1.0000
     Parameter 9    0.0000    1.0000
     Parameter 16    0.0000    1.0000
     Parameter 4    0.0000    1.0000


     Kolmogorov-Smirnov comparing posterior distributions across chains 7 and 8 using 100 draws.


     Parameter   KS Statistic P-value
     Parameter 23    0.1200    0.4431
     Parameter 32    0.1000    0.6766
     Parameter 22    0.0800    0.8938
     Parameter 26    0.0500    0.9995
     Parameter 35    0.0400    1.0000
     Parameter 65    0.0300    1.0000
     Parameter 33    0.0300    1.0000
     Parameter 46    0.0300    1.0000
     Parameter 56    0.0300    1.0000
     Parameter 38    0.0200    1.0000
     Parameter 10    0.0200    1.0000
     Parameter 47    0.0200    1.0000
     Parameter 25    0.0200    1.0000
     Parameter 27    0.0200    1.0000
     Parameter 28    0.0200    1.0000
     Parameter 15    0.0200    1.0000
     Parameter 30    0.0200    1.0000
     Parameter 60    0.0100    1.0000
     Parameter 4    0.0100    1.0000
     Parameter 34    0.0100    1.0000
     Parameter 70    0.0100    1.0000
     Parameter 39    0.0100    1.0000
     Parameter 61    0.0100    1.0000
     Parameter 41    0.0100    1.0000
     Parameter 21    0.0100    1.0000
     Parameter 42    0.0100    1.0000
     Parameter 43    0.0100    1.0000
     Parameter 5    0.0100    1.0000
     Parameter 45    0.0100    1.0000
     Parameter 2    0.0100    1.0000
     Parameter 24    0.0100    1.0000
     Parameter 49    0.0100    1.0000
     Parameter 50    0.0100    1.0000
     Parameter 51    0.0100    1.0000
     Parameter 53    0.0100    1.0000
     Parameter 55    0.0100    1.0000
     Parameter 29    0.0100    1.0000
     Parameter 59    0.0100    1.0000
     Parameter 62    0.0100    1.0000
     Parameter 8    0.0000    1.0000
     Parameter 57    0.0000    1.0000
     Parameter 58    0.0000    1.0000
     Parameter 14    0.0000    1.0000
     Parameter 7    0.0000    1.0000
     Parameter 9    0.0000    1.0000
     Parameter 63    0.0000    1.0000
     Parameter 20    0.0000    1.0000
     Parameter 68    0.0000    1.0000
     Parameter 31    0.0000    1.0000
     Parameter 11    0.0000    1.0000
     Parameter 48    0.0000    1.0000
     Parameter 16    0.0000    1.0000
     Parameter 66    0.0000    1.0000
     Parameter 18    0.0000    1.0000
     Parameter 54    0.0000    1.0000
     Parameter 69    0.0000    1.0000
     Parameter 64    0.0000    1.0000
     Parameter 36    0.0000    1.0000
     Parameter 19    0.0000    1.0000
     Parameter 40    0.0000    1.0000
     Parameter 44    0.0000    1.0000
     Parameter 17    0.0000    1.0000
     Parameter 52    0.0000    1.0000
     Parameter 13    0.0000    1.0000
     Parameter 67    0.0000    1.0000
     Parameter 37    0.0000    1.0000
     Parameter 3    0.0000    1.0000
     Parameter 6    0.0000    1.0000
     Parameter 1    0.0000    1.0000
     Parameter 12    0.0000    1.0000


     Simulated prior distributions

     Parameter       Prior Mean  Prior Variance  Prior Std. Dev.


     Parameter 1 Improper Prior
     Parameter 2 Improper Prior
     Parameter 3 Improper Prior
     Parameter 4 Improper Prior
     Parameter 5 Improper Prior
     Parameter 6 Improper Prior
     Parameter 7 Improper Prior
     Parameter 8 Improper Prior
     Parameter 9 Improper Prior
     Parameter 10 Improper Prior
     Parameter 11 Improper Prior
     Parameter 12 Improper Prior
     Parameter 13 Improper Prior
     Parameter 14 Improper Prior
     Parameter 15 Improper Prior
     Parameter 16 Improper Prior
     Parameter 17 Improper Prior
     Parameter 18 Improper Prior
     Parameter 19 Improper Prior
     Parameter 20 Improper Prior
     Parameter 21 Improper Prior
     Parameter 22 Improper Prior
     Parameter 23 Improper Prior
     Parameter 24 Improper Prior
     Parameter 25 Improper Prior
     Parameter 26 Improper Prior
     Parameter 27 Improper Prior
     Parameter 28 Improper Prior
     Parameter 29 Improper Prior
     Parameter 30 Improper Prior
     Parameter 31 Improper Prior
     Parameter 32 Improper Prior
     Parameter 33 Improper Prior
     Parameter 34 Improper Prior
     Parameter 35 Improper Prior
     Parameter 36 Improper Prior
     Parameter 37 Improper Prior
     Parameter 38 Improper Prior
     Parameter 39 Improper Prior
     Parameter 40 Improper Prior
     Parameter 41 Improper Prior
     Parameter 42 Improper Prior
     Parameter 43 Improper Prior
     Parameter 44 Improper Prior
     Parameter 45 Improper Prior
     Parameter 46 Improper Prior
     Parameter 47 Improper Prior
     Parameter 48 Improper Prior
     Parameter 49 Improper Prior
     Parameter 50 Improper Prior
     Parameter 51 Improper Prior
     Parameter 52 Improper Prior
     Parameter 53 Improper Prior
     Parameter 54 Improper Prior
     Parameter 55 Improper Prior
     Parameter 56 Improper Prior
     Parameter 57 Improper Prior
     Parameter 58 Improper Prior
     Parameter 59 Improper Prior
     Parameter 60 Improper Prior
     Parameter 61 Improper Prior
     Parameter 62 Improper Prior
     Parameter 63 Improper Prior
     Parameter 64 Improper Prior
     Parameter 65 Improper Prior
     Parameter 66 Improper Prior
     Parameter 67 Improper Prior
     Parameter 68 Improper Prior
     Parameter 69 Improper Prior
     Parameter 70 Improper Prior


   TECHNICAL 8 OUTPUT FOR BAYES ESTIMATION

     CHAIN    BSEED
     1        0
     2        285380
     3        253358
     4        93468
     5        608496
     6        903420
     7        195873
     8        462953

                     POTENTIAL       PARAMETER WITH
     ITERATION    SCALE REDUCTION      HIGHEST PSR
     100              1.031               23
     200              1.013               58
     300              1.010               28
     400              1.010               61
     500              1.005               22
     600              1.005               32
     700              1.004               32
     800              1.005               32
     900              1.004               70
     1000             1.006               39
     1100             1.006               29
     1200             1.003               29
     1300             1.003               29
     1400             1.002               70
     1500             1.002               70
     1600             1.002               70
     1700             1.002               21
     1800             1.002               21
     1900             1.001               21
     2000             1.001               21
     2100             1.002               33
     2200             1.002               33
     2300             1.002               33
     2400             1.001               33
     2500             1.001               33
     2600             1.001               33
     2700             1.001               33
     2800             1.001               33
     2900             1.001               33
     3000             1.001               33
     3100             1.001               33
     3200             1.001               33
     3300             1.001               33
     3400             1.001               33
     3500             1.001               33
     3600             1.001               33
     3700             1.001               33
     3800             1.001               33
     3900             1.001               33
     4000             1.001               50
     4100             1.000               50
     4200             1.001               58
     4300             1.000               47
     4400             1.000               58
     4500             1.000               25
     4600             1.000               25
     4700             1.000               25
     4800             1.000               61
     4900             1.000               61
     5000             1.000               61
     5100             1.001               61
     5200             1.001               61
     5300             1.000               61
     5400             1.001               61
     5500             1.001               33
     5600             1.001               61
     5700             1.001               33
     5800             1.001               33
     5900             1.001               33
     6000             1.001               33
     6100             1.001               33
     6200             1.001               33
     6300             1.000               23
     6400             1.001               23
     6500             1.000               33
     6600             1.000               33
     6700             1.000               33
     6800             1.000               33
     6900             1.000               33
     7000             1.000               29
     7100             1.001               33
     7200             1.001               33
     7300             1.001               33
     7400             1.001               33
     7500             1.001               33
     7600             1.000               61
     7700             1.001               61
     7800             1.001               61
     7900             1.001               61
     8000             1.001               33
     8100             1.001               33
     8200             1.001               33
     8300             1.001               33
     8400             1.001               33
     8500             1.001               33
     8600             1.001               33
     8700             1.001               33
     8800             1.001               33
     8900             1.001               33
     9000             1.000               33
     9100             1.000               33
     9200             1.000               33
     9300             1.000               33
     9400             1.000               33
     9500             1.000               33
     9600             1.000               33
     9700             1.000               33
     9800             1.000               33
     9900             1.000               33
     10000            1.000               33


     Beginning Time:  07:34:37
        Ending Time:  08:05:47
       Elapsed Time:  00:31:10


MUTHEN & MUTHEN
3463 Stoner Ave.
Los Angeles, CA  90066

Tel: (310) 391-9971
Fax: (310) 391-8971
Web: www.StatModel.com
Support: Support@StatModel.com

Copyright (c) 1998-2015 Muthen & Muthen
