# Supplementary material for: Modeling Measurement as a Sequential Process: Autoregressive Confirmatory Factor Analysis (AR-CFA)
Source: Front Psychol. 2019 Sep 20;10:2108. doi: 10.3389/fpsyg.2019.02108 (PMC6763968; doi:10.3389/fpsyg.2019.02108)
Supplement: Supplementary file 2 [file Data_Sheet_1.ZIP › Mplus files and data for AR-CFA paper/CFA EFA ESEM files/EFA (ML).out]

Mplus VERSION 7.4 (Mac)
MUTHEN & MUTHEN
03/17/2017  12:57 PM

INPUT INSTRUCTIONS

    DATA: File is music_big5_anon (For Mplus)_ipip_and_rses_centered.csv;
    VARIABLE:	
    NAMES ARE
    univ
  id
  year
  month
  age
  gender
  ethnic
  rsdme
  methnic
  fethnic
  usborn
  usmborn
  usfborn
  whrlv
  mipip1
  mipip2
  mipip3
  mipip4
  mipip5
  mipip6
  mipip7
  mipip8
  mipip9
  mipip10
  mipip11
  mipip12
  mipip13
  mipip14
  mipip15
  mipip16
  mipip17
  mipip18
  mipip19
  mipip20
  rses1
  rses2
  rses3
  rses4
  rses5
  rses6
  rses7
  rses8
  rses9
  rses10
  extraver
  agree
  consc
  neurot
  imagine
  self_est
  extra
  agreeb
  cons
  neuro
  open
  male
  N
  E_Mean
  A_Mean
  C_Mean
  N_Mean
  O_Mean
  E_SD
  A_SD
  C_SD
  N_SD
  O_SD
  E_SE
  A_SE
  C_SE
  N_SE
  O_SE
  SAT_read_25
  SAT_read_75
  SAT_math_25
  SAT_math_75
  ACT_25
  ACT_75
  enroll_total
  enroll_total_full
  enroll_total_part
  enroll_undergrad
  enroll_undergrad_full
  enroll_undergrad_part
  endowment_start
  endowment_end
  price_instate
  price_outstate
  percent_admit
  percent_18to24
  percent_white
  percent_women
  percent_asian
  percent_black
  percent_hispanic
  percent_other_unknown
  FT_retention
  average_SAT
  average_ACT
  gpa_required
  classrank_required
  transcript_required
  collegeprep_required
  recommendations_required
  portfolio_required;
    Usevar = mipip1-mipip20;
    MISSING are all (-999);

  ANALYSIS: estimator=mlr;
  Processors=8;
  type=EFA 5 5;


*** WARNING
  Data set contains cases with missing on all variables.
  These cases were not included in the analysis.
  Number of cases with missing on all variables:  1141
   1 WARNING(S) FOUND IN THE INPUT INSTRUCTIONS


SUMMARY OF ANALYSIS

Number of groups                                                 1
Number of observations                                        8571

Number of dependent variables                                   20
Number of independent variables                                  0
Number of continuous latent variables                            0

Observed dependent variables

  Continuous
   MIPIP1      MIPIP2      MIPIP3      MIPIP4      MIPIP5      MIPIP6
   MIPIP7      MIPIP8      MIPIP9      MIPIP10     MIPIP11     MIPIP12
   MIPIP13     MIPIP14     MIPIP15     MIPIP16     MIPIP17     MIPIP18
   MIPIP19     MIPIP20


Estimator                                                      MLR
Rotation                                                    GEOMIN
Row standardization                                    CORRELATION
Type of rotation                                           OBLIQUE
Epsilon value                                               Varies
Information matrix                                        OBSERVED
Maximum number of iterations                                  1000
Convergence criterion                                    0.500D-04
Maximum number of steepest descent iterations                   20
Maximum number of iterations for H1                           2000
Convergence criterion for H1                             0.100D-03
Optimization Specifications for the Exploratory Factor Analysis
Rotation Algorithm
  Number of random starts                                       30
  Maximum number of iterations                               10000
  Derivative convergence criterion                       0.100D-04

Input data file(s)
  music_big5_anon (For Mplus)_ipip_and_rses_centered.csv

Input data format  FREE


SUMMARY OF DATA

     Number of missing data patterns            68


COVARIANCE COVERAGE OF DATA

Minimum covariance coverage value   0.100


     PROPORTION OF DATA PRESENT


           Covariance Coverage
              MIPIP1        MIPIP2        MIPIP3        MIPIP4        MIPIP5
              ________      ________      ________      ________      ________
 MIPIP1         0.998
 MIPIP2         0.997         0.998
 MIPIP3         0.997         0.997         0.998
 MIPIP4         0.995         0.995         0.996         0.996
 MIPIP5         0.996         0.996         0.996         0.995         0.997
 MIPIP6         0.997         0.997         0.998         0.996         0.996
 MIPIP7         0.997         0.997         0.997         0.996         0.996
 MIPIP8         0.996         0.997         0.997         0.995         0.996
 MIPIP9         0.997         0.997         0.997         0.996         0.996
 MIPIP10        0.995         0.995         0.995         0.994         0.995
 MIPIP11        0.994         0.994         0.994         0.993         0.993
 MIPIP12        0.993         0.994         0.994         0.993         0.993
 MIPIP13        0.996         0.997         0.997         0.995         0.996
 MIPIP14        0.996         0.996         0.996         0.995         0.995
 MIPIP15        0.995         0.995         0.995         0.994         0.994
 MIPIP16        0.994         0.995         0.995         0.993         0.993
 MIPIP17        0.995         0.995         0.995         0.994         0.994
 MIPIP18        0.994         0.994         0.995         0.993         0.993
 MIPIP19        0.995         0.995         0.995         0.994         0.994
 MIPIP20        0.994         0.994         0.995         0.993         0.994


           Covariance Coverage
              MIPIP6        MIPIP7        MIPIP8        MIPIP9        MIPIP10
              ________      ________      ________      ________      ________
 MIPIP6         0.999
 MIPIP7         0.998         0.998
 MIPIP8         0.997         0.997         0.998
 MIPIP9         0.998         0.997         0.997         0.998
 MIPIP10        0.996         0.995         0.995         0.996         0.996
 MIPIP11        0.994         0.994         0.994         0.994         0.993
 MIPIP12        0.994         0.994         0.994         0.994         0.993
 MIPIP13        0.997         0.997         0.997         0.997         0.995
 MIPIP14        0.996         0.996         0.996         0.996         0.995
 MIPIP15        0.995         0.995         0.995         0.995         0.994
 MIPIP16        0.995         0.995         0.994         0.995         0.993
 MIPIP17        0.995         0.995         0.995         0.995         0.994
 MIPIP18        0.995         0.995         0.994         0.995         0.993
 MIPIP19        0.995         0.995         0.995         0.995         0.994
 MIPIP20        0.995         0.995         0.994         0.995         0.993


           Covariance Coverage
              MIPIP11       MIPIP12       MIPIP13       MIPIP14       MIPIP15
              ________      ________      ________      ________      ________
 MIPIP11        0.995
 MIPIP12        0.991         0.995
 MIPIP13        0.994         0.994         0.998
 MIPIP14        0.994         0.994         0.996         0.997
 MIPIP15        0.992         0.993         0.996         0.995         0.996
 MIPIP16        0.992         0.992         0.995         0.994         0.994
 MIPIP17        0.993         0.993         0.995         0.995         0.994
 MIPIP18        0.992         0.992         0.995         0.995         0.993
 MIPIP19        0.993         0.993         0.995         0.995         0.994
 MIPIP20        0.992         0.992         0.995         0.995         0.994


           Covariance Coverage
              MIPIP16       MIPIP17       MIPIP18       MIPIP19       MIPIP20
              ________      ________      ________      ________      ________
 MIPIP16        0.996
 MIPIP17        0.994         0.996
 MIPIP18        0.993         0.994         0.996
 MIPIP19        0.994         0.995         0.994         0.996
 MIPIP20        0.993         0.994         0.994         0.995         0.996


RESULTS FOR EXPLORATORY FACTOR ANALYSIS


           EIGENVALUES FOR SAMPLE CORRELATION MATRIX
                  1             2             3             4             5
              ________      ________      ________      ________      ________
      1         3.242         2.118         2.000         1.817         1.358


           EIGENVALUES FOR SAMPLE CORRELATION MATRIX
                  6             7             8             9            10
              ________      ________      ________      ________      ________
      1         1.280         0.840         0.813         0.689         0.673


           EIGENVALUES FOR SAMPLE CORRELATION MATRIX
                 11            12            13            14            15
              ________      ________      ________      ________      ________
      1         0.625         0.614         0.557         0.539         0.526


           EIGENVALUES FOR SAMPLE CORRELATION MATRIX
                 16            17            18            19            20
              ________      ________      ________      ________      ________
      1         0.509         0.489         0.481         0.435         0.396


EXPLORATORY FACTOR ANALYSIS WITH 5 FACTOR(S):


MODEL FIT INFORMATION

Number of Free Parameters                      130

Loglikelihood

          H0 Value                     -243028.746
          H0 Scaling Correction Factor      1.4038
            for MLR
          H1 Value                     -240929.971
          H1 Scaling Correction Factor      1.1445
            for MLR

Information Criteria

          Akaike (AIC)                  486317.493
          Bayesian (BIC)                487234.791
          Sample-Size Adjusted BIC      486821.674
            (n* = (n + 2) / 24)

Chi-Square Test of Model Fit

          Value                           5199.405*
          Degrees of Freedom                   100
          P-Value                           0.0000
          Scaling Correction Factor         0.8073
            for MLR

*   The chi-square value for MLM, MLMV, MLR, ULSMV, WLSM and WLSMV cannot be used
    for chi-square difference testing in the regular way.  MLM, MLR and WLSM
    chi-square difference testing is described on the Mplus website.  MLMV, WLSMV,
    and ULSMV difference testing is done using the DIFFTEST option.

RMSEA (Root Mean Square Error Of Approximation)

          Estimate                           0.077
          90 Percent C.I.                    0.075  0.079
          Probability RMSEA <= .05           0.000

CFI/TLI

          CFI                                0.823
          TLI                                0.664

Chi-Square Test of Model Fit for the Baseline Model

          Value                          29043.875
          Degrees of Freedom                   190
          P-Value                           0.0000

SRMR (Standardized Root Mean Square Residual)

          Value                              0.034


MINIMUM ROTATION FUNCTION VALUE       0.55275


           GEOMIN ROTATED LOADINGS (* significant at 5% level)
                  1             2             3             4             5
              ________      ________      ________      ________      ________
 MIPIP1         0.044*        0.683*        0.004        -0.092*       -0.068*
 MIPIP2         0.740*       -0.022*       -0.015         0.038*        0.065*
 MIPIP3         0.168*        0.013         0.023         0.504*       -0.119*
 MIPIP4         0.012        -0.013         0.657*       -0.112*        0.019
 MIPIP5         0.177*        0.016         0.075        -0.139*        0.494*
 MIPIP6        -0.028         0.653*        0.056*        0.029*        0.033
 MIPIP7         0.321*        0.052*       -0.006         0.075*        0.130
 MIPIP8        -0.046*        0.000        -0.013         0.593*        0.036*
 MIPIP9        -0.175*        0.033*        0.531*        0.076*        0.014
 MIPIP10        0.018        -0.048*       -0.014        -0.019         0.593*
 MIPIP11        0.118*        0.635*       -0.087*       -0.051*       -0.055*
 MIPIP12        0.571*        0.026*        0.090*       -0.040*        0.006
 MIPIP13        0.180*       -0.046*        0.115*        0.476*       -0.080*
 MIPIP14        0.068*        0.001         0.697*       -0.003        -0.083*
 MIPIP15       -0.015        -0.003        -0.132*        0.027*        0.588*
 MIPIP16       -0.164*        0.744*        0.014         0.044*        0.104*
 MIPIP17        0.308*        0.201*       -0.055         0.129*        0.217*
 MIPIP18       -0.012         0.015        -0.159*        0.646*        0.050*
 MIPIP19       -0.078*       -0.065*        0.360*        0.011         0.130*
 MIPIP20        0.024         0.043*        0.014        -0.005         0.620*


           GEOMIN FACTOR CORRELATIONS (* significant at 5% level)
                  1             2             3             4             5
              ________      ________      ________      ________      ________
      1         1.000
      2         0.208*        1.000
      3         0.073*       -0.145*        1.000
      4         0.096*        0.036*       -0.123*        1.000
      5         0.188*        0.228*       -0.141*        0.048         1.000


           ESTIMATED RESIDUAL VARIANCES
              MIPIP1        MIPIP2        MIPIP3        MIPIP4        MIPIP5
              ________      ________      ________      ________      ________
      1         0.533         0.432         0.701         0.537         0.680


           ESTIMATED RESIDUAL VARIANCES
              MIPIP6        MIPIP7        MIPIP8        MIPIP9        MIPIP10
              ________      ________      ________      ________      ________
      1         0.577         0.840         0.646         0.717         0.654


           ESTIMATED RESIDUAL VARIANCES
              MIPIP11       MIPIP12       MIPIP13       MIPIP14       MIPIP15
              ________      ________      ________      ________      ________
      1         0.548         0.653         0.722         0.481         0.616


           ESTIMATED RESIDUAL VARIANCES
              MIPIP16       MIPIP17       MIPIP18       MIPIP19       MIPIP20
              ________      ________      ________      ________      ________
      1         0.430         0.709         0.524         0.860         0.597


           S.E. GEOMIN ROTATED LOADINGS
                  1             2             3             4             5
              ________      ________      ________      ________      ________
 MIPIP1         0.015         0.012         0.025         0.015         0.027
 MIPIP2         0.017         0.009         0.011         0.015         0.023
 MIPIP3         0.030         0.011         0.023         0.017         0.036
 MIPIP4         0.019         0.009         0.022         0.026         0.036
 MIPIP5         0.070         0.020         0.040         0.032         0.116
 MIPIP6         0.024         0.012         0.015         0.011         0.023
 MIPIP7         0.043         0.018         0.032         0.026         0.069
 MIPIP8         0.013         0.010         0.011         0.013         0.011
 MIPIP9         0.031         0.012         0.031         0.013         0.021
 MIPIP10        0.016         0.019         0.039         0.013         0.085
 MIPIP11        0.017         0.012         0.023         0.012         0.014
 MIPIP12        0.019         0.011         0.014         0.015         0.026
 MIPIP13        0.033         0.011         0.025         0.018         0.036
 MIPIP14        0.015         0.008         0.019         0.019         0.029
 MIPIP15        0.011         0.015         0.032         0.012         0.071
 MIPIP16        0.026         0.012         0.014         0.008         0.026
 MIPIP17        0.036         0.018         0.029         0.023         0.059
 MIPIP18        0.008         0.009         0.018         0.014         0.010
 MIPIP19        0.020         0.014         0.025         0.013         0.020
 MIPIP20        0.061         0.020         0.020         0.030         0.111


           S.E. GEOMIN FACTOR CORRELATIONS
                  1             2             3             4             5
              ________      ________      ________      ________      ________
      1         0.000
      2         0.015         0.000
      3         0.030         0.020         0.000
      4         0.030         0.015         0.022         0.000
      5         0.051         0.016         0.016         0.030         0.000


           S.E. ESTIMATED RESIDUAL VARIANCES
              MIPIP1        MIPIP2        MIPIP3        MIPIP4        MIPIP5
              ________      ________      ________      ________      ________
      1         0.017         0.021         0.016         0.018         0.087


           S.E. ESTIMATED RESIDUAL VARIANCES
              MIPIP6        MIPIP7        MIPIP8        MIPIP9        MIPIP10
              ________      ________      ________      ________      ________
      1         0.013         0.013         0.015         0.032         0.086


           S.E. ESTIMATED RESIDUAL VARIANCES
              MIPIP11       MIPIP12       MIPIP13       MIPIP14       MIPIP15
              ________      ________      ________      ________      ________
      1         0.016         0.016         0.015         0.015         0.069


           S.E. ESTIMATED RESIDUAL VARIANCES
              MIPIP16       MIPIP17       MIPIP18       MIPIP19       MIPIP20
              ________      ________      ________      ________      ________
      1         0.017         0.013         0.016         0.019         0.117


           Est./S.E. GEOMIN ROTATED LOADINGS
                  1             2             3             4             5
              ________      ________      ________      ________      ________
 MIPIP1         2.923        54.870         0.141        -6.135        -2.523
 MIPIP2        43.144        -2.543        -1.339         2.546         2.856
 MIPIP3         5.536         1.196         1.020        29.939        -3.332
 MIPIP4         0.655        -1.465        29.280        -4.345         0.519
 MIPIP5         2.545         0.795         1.865        -4.322         4.255
 MIPIP6        -1.205        55.441         3.754         2.649         1.430
 MIPIP7         7.540         2.915        -0.189         2.915         1.883
 MIPIP8        -3.396         0.006        -1.094        45.875         3.301
 MIPIP9        -5.738         2.823        17.231         6.028         0.683
 MIPIP10        1.097        -2.579        -0.364        -1.511         6.974
 MIPIP11        6.870        54.068        -3.753        -4.263        -3.889
 MIPIP12       30.622         2.395         6.618        -2.619         0.241
 MIPIP13        5.498        -4.184         4.672        25.970        -2.200
 MIPIP14        4.507         0.182        37.691        -0.145        -2.838
 MIPIP15       -1.342        -0.225        -4.091         2.184         8.314
 MIPIP16       -6.360        60.461         0.970         5.643         3.978
 MIPIP17        8.600        11.415        -1.906         5.607         3.650
 MIPIP18       -1.604         1.760        -8.980        46.271         4.949
 MIPIP19       -4.001        -4.748        14.649         0.851         6.451
 MIPIP20        0.391         2.139         0.685        -0.181         5.589


           Est./S.E. GEOMIN FACTOR CORRELATIONS
                  1             2             3             4             5
              ________      ________      ________      ________      ________
      1         0.000
      2        13.449         0.000
      3         2.436        -7.387         0.000
      4         3.176         2.449        -5.522         0.000
      5         3.658        13.907        -8.550         1.605         0.000


           Est./S.E. ESTIMATED RESIDUAL VARIANCES
              MIPIP1        MIPIP2        MIPIP3        MIPIP4        MIPIP5
              ________      ________      ________      ________      ________
      1        30.913        20.590        42.546        29.165         7.850


           Est./S.E. ESTIMATED RESIDUAL VARIANCES
              MIPIP6        MIPIP7        MIPIP8        MIPIP9        MIPIP10
              ________      ________      ________      ________      ________
      1        44.484        65.687        42.871        22.424         7.562


           Est./S.E. ESTIMATED RESIDUAL VARIANCES
              MIPIP11       MIPIP12       MIPIP13       MIPIP14       MIPIP15
              ________      ________      ________      ________      ________
      1        34.929        40.191        48.689        31.172         8.960


           Est./S.E. ESTIMATED RESIDUAL VARIANCES
              MIPIP16       MIPIP17       MIPIP18       MIPIP19       MIPIP20
              ________      ________      ________      ________      ________
      1        25.568        54.456        32.442        44.651         5.108


           FACTOR STRUCTURE
                  1             2             3             4             5
              ________      ________      ________      ________      ________
 MIPIP1         0.165         0.673        -0.071        -0.066         0.092
 MIPIP2         0.750         0.150         0.029         0.113         0.203
 MIPIP3         0.198         0.035        -0.011         0.512        -0.064
 MIPIP4         0.050        -0.106         0.671        -0.191        -0.080
 MIPIP5         0.266         0.149         0.033        -0.107         0.513
 MIPIP6         0.120         0.647        -0.049         0.044         0.170
 MIPIP7         0.363         0.152        -0.018         0.115         0.207
 MIPIP8         0.017         0.022        -0.094         0.592         0.058
 MIPIP9        -0.120        -0.074         0.502        -0.004        -0.082
 MIPIP10        0.116         0.092        -0.087         0.011         0.586
 MIPIP11        0.228         0.658        -0.156        -0.008         0.122
 MIPIP12        0.580         0.131         0.132         0.005         0.105
 MIPIP13        0.209        -0.027         0.087         0.473        -0.050
 MIPIP14        0.104        -0.104         0.714        -0.086        -0.168
 MIPIP15        0.088         0.148        -0.219         0.070         0.604
 MIPIP16        0.016         0.734        -0.126         0.058         0.243
 MIPIP17        0.399         0.327        -0.108         0.183         0.335
 MIPIP18        0.051         0.071        -0.248         0.667         0.105
 MIPIP19       -0.040        -0.103         0.344        -0.037         0.050
 MIPIP20        0.150         0.188        -0.077         0.027         0.632


     Beginning Time:  12:57:04
        Ending Time:  12:57:06
       Elapsed Time:  00:00:02


MUTHEN & MUTHEN
3463 Stoner Ave.
Los Angeles, CA  90066

Tel: (310) 391-9971
Fax: (310) 391-8971
Web: www.StatModel.com
Support: Support@StatModel.com

Copyright (c) 1998-2015 Muthen & Muthen
