# Supplementary material for: Modeling Measurement as a Sequential Process: Autoregressive Confirmatory Factor Analysis (AR-CFA)
Source: Front Psychol. 2019 Sep 20;10:2108. doi: 10.3389/fpsyg.2019.02108 (PMC6763968; doi:10.3389/fpsyg.2019.02108)
Supplement: Supplementary file 2 [file Data_Sheet_1.ZIP › Mplus files and data for AR-CFA paper/CFA EFA ESEM files/CFA (ML).out]

Mplus VERSION 8 (Mac)
MUTHEN & MUTHEN
05/16/2018   7:49 PM

INPUT INSTRUCTIONS

    DATA: File is music_big5_anon (For Mplus)_ipip_and_rses_centered.csv;
    VARIABLE:	
    NAMES ARE
    univ
  id
  year
  month
  age
  gender
  ethnic
  rsdme
  methnic
  fethnic
  usborn
  usmborn
  usfborn
  whrlv
  mipip1
  mipip2
  mipip3
  mipip4
  mipip5
  mipip6
  mipip7
  mipip8
  mipip9
  mipip10
  mipip11
  mipip12
  mipip13
  mipip14
  mipip15
  mipip16
  mipip17
  mipip18
  mipip19
  mipip20
  rses1
  rses2
  rses3
  rses4
  rses5
  rses6
  rses7
  rses8
  rses9
  rses10
  extraver
  agree
  consc
  neurot
  imagine
  self_est
  extra
  agreeb
  cons
  neuro
  open
  male
  N
  E_Mean
  A_Mean
  C_Mean
  N_Mean
  O_Mean
  E_SD
  A_SD
  C_SD
  N_SD
  O_SD
  E_SE
  A_SE
  C_SE
  N_SE
  O_SE
  SAT_read_25
  SAT_read_75
  SAT_math_25
  SAT_math_75
  ACT_25
  ACT_75
  enroll_total
  enroll_total_full
  enroll_total_part
  enroll_undergrad
  enroll_undergrad_full
  enroll_undergrad_part
  endowment_start
  endowment_end
  price_instate
  price_outstate
  percent_admit
  percent_18to24
  percent_white
  percent_women
  percent_asian
  percent_black
  percent_hispanic
  percent_other_unknown
  FT_retention
  average_SAT
  average_ACT
  gpa_required
  classrank_required
  transcript_required
  collegeprep_required
  recommendations_required
  portfolio_required;
    Usevar = mipip1-mipip20;
    MISSING are all (-999);

  ANALYSIS: estimator=mlr;
  Processors=8;

  MODEL:
    E BY mipip1
    	mipip6
    	mipip11
    	mipip16;
    A BY 	mipip2
    	mipip7
    	mipip12
    	mipip17;
    C BY 	mipip3
    	mipip8
    	mipip13
    	mipip18;
    N BY 	mipip4
    	mipip9
    	mipip14
    	mipip19;
    O BY 	mipip5
    	mipip10
    	mipip15
    	mipip20;
    	
  OUTPUT: sampstat STDYX svalues RESIDUAL;


*** WARNING
  Data set contains cases with missing on all variables.
  These cases were not included in the analysis.
  Number of cases with missing on all variables:  1141
   1 WARNING(S) FOUND IN THE INPUT INSTRUCTIONS


SUMMARY OF ANALYSIS

Number of groups                                                 1
Number of observations                                        8571

Number of dependent variables                                   20
Number of independent variables                                  0
Number of continuous latent variables                            5

Observed dependent variables

  Continuous
   MIPIP1      MIPIP2      MIPIP3      MIPIP4      MIPIP5      MIPIP6
   MIPIP7      MIPIP8      MIPIP9      MIPIP10     MIPIP11     MIPIP12
   MIPIP13     MIPIP14     MIPIP15     MIPIP16     MIPIP17     MIPIP18
   MIPIP19     MIPIP20

Continuous latent variables
   E           A           C           N           O


Estimator                                                      MLR
Information matrix                                        OBSERVED
Maximum number of iterations                                  1000
Convergence criterion                                    0.500D-04
Maximum number of steepest descent iterations                   20
Maximum number of iterations for H1                           2000
Convergence criterion for H1                             0.100D-03

Input data file(s)
  music_big5_anon (For Mplus)_ipip_and_rses_centered.csv

Input data format  FREE


SUMMARY OF DATA

     Number of missing data patterns            68


COVARIANCE COVERAGE OF DATA

Minimum covariance coverage value   0.100


     PROPORTION OF DATA PRESENT


           Covariance Coverage
              MIPIP1        MIPIP2        MIPIP3        MIPIP4        MIPIP5
              ________      ________      ________      ________      ________
 MIPIP1         0.998
 MIPIP2         0.997         0.998
 MIPIP3         0.997         0.997         0.998
 MIPIP4         0.995         0.995         0.996         0.996
 MIPIP5         0.996         0.996         0.996         0.995         0.997
 MIPIP6         0.997         0.997         0.998         0.996         0.996
 MIPIP7         0.997         0.997         0.997         0.996         0.996
 MIPIP8         0.996         0.997         0.997         0.995         0.996
 MIPIP9         0.997         0.997         0.997         0.996         0.996
 MIPIP10        0.995         0.995         0.995         0.994         0.995
 MIPIP11        0.994         0.994         0.994         0.993         0.993
 MIPIP12        0.993         0.994         0.994         0.993         0.993
 MIPIP13        0.996         0.997         0.997         0.995         0.996
 MIPIP14        0.996         0.996         0.996         0.995         0.995
 MIPIP15        0.995         0.995         0.995         0.994         0.994
 MIPIP16        0.994         0.995         0.995         0.993         0.993
 MIPIP17        0.995         0.995         0.995         0.994         0.994
 MIPIP18        0.994         0.994         0.995         0.993         0.993
 MIPIP19        0.995         0.995         0.995         0.994         0.994
 MIPIP20        0.994         0.994         0.995         0.993         0.994


           Covariance Coverage
              MIPIP6        MIPIP7        MIPIP8        MIPIP9        MIPIP10
              ________      ________      ________      ________      ________
 MIPIP6         0.999
 MIPIP7         0.998         0.998
 MIPIP8         0.997         0.997         0.998
 MIPIP9         0.998         0.997         0.997         0.998
 MIPIP10        0.996         0.995         0.995         0.996         0.996
 MIPIP11        0.994         0.994         0.994         0.994         0.993
 MIPIP12        0.994         0.994         0.994         0.994         0.993
 MIPIP13        0.997         0.997         0.997         0.997         0.995
 MIPIP14        0.996         0.996         0.996         0.996         0.995
 MIPIP15        0.995         0.995         0.995         0.995         0.994
 MIPIP16        0.995         0.995         0.994         0.995         0.993
 MIPIP17        0.995         0.995         0.995         0.995         0.994
 MIPIP18        0.995         0.995         0.994         0.995         0.993
 MIPIP19        0.995         0.995         0.995         0.995         0.994
 MIPIP20        0.995         0.995         0.994         0.995         0.993


           Covariance Coverage
              MIPIP11       MIPIP12       MIPIP13       MIPIP14       MIPIP15
              ________      ________      ________      ________      ________
 MIPIP11        0.995
 MIPIP12        0.991         0.995
 MIPIP13        0.994         0.994         0.998
 MIPIP14        0.994         0.994         0.996         0.997
 MIPIP15        0.992         0.993         0.996         0.995         0.996
 MIPIP16        0.992         0.992         0.995         0.994         0.994
 MIPIP17        0.993         0.993         0.995         0.995         0.994
 MIPIP18        0.992         0.992         0.995         0.995         0.993
 MIPIP19        0.993         0.993         0.995         0.995         0.994
 MIPIP20        0.992         0.992         0.995         0.995         0.994


           Covariance Coverage
              MIPIP16       MIPIP17       MIPIP18       MIPIP19       MIPIP20
              ________      ________      ________      ________      ________
 MIPIP16        0.996
 MIPIP17        0.994         0.996
 MIPIP18        0.993         0.994         0.996
 MIPIP19        0.994         0.995         0.994         0.996
 MIPIP20        0.993         0.994         0.994         0.995         0.996


SAMPLE STATISTICS


     ESTIMATED SAMPLE STATISTICS


           Means
              MIPIP1        MIPIP2        MIPIP3        MIPIP4        MIPIP5
              ________      ________      ________      ________      ________
               -0.001         0.000         0.000        -0.001         0.000


           Means
              MIPIP6        MIPIP7        MIPIP8        MIPIP9        MIPIP10
              ________      ________      ________      ________      ________
                0.000         0.000         0.000         0.000         0.000


           Means
              MIPIP11       MIPIP12       MIPIP13       MIPIP14       MIPIP15
              ________      ________      ________      ________      ________
                0.000         0.000         0.000         0.000         0.000


           Means
              MIPIP16       MIPIP17       MIPIP18       MIPIP19       MIPIP20
              ________      ________      ________      ________      ________
                0.000         0.000         0.000         0.000         0.000


           Covariances
              MIPIP1        MIPIP2        MIPIP3        MIPIP4        MIPIP5
              ________      ________      ________      ________      ________
 MIPIP1         1.286
 MIPIP2         0.121         0.817
 MIPIP3         0.038         0.164         1.370
 MIPIP4        -0.016         0.017        -0.054         1.420
 MIPIP5         0.185         0.218         0.008         0.113         1.165
 MIPIP6         0.553         0.105        -0.009        -0.107         0.097
 MIPIP7         0.036         0.275         0.028        -0.063         0.028
 MIPIP8        -0.041         0.042         0.475        -0.189        -0.087
 MIPIP9        -0.122        -0.101        -0.044         0.412        -0.125
 MIPIP10        0.015         0.110        -0.065        -0.050         0.280
 MIPIP11        0.697         0.156         0.100        -0.131         0.194
 MIPIP12        0.109         0.421         0.121         0.112         0.176
 MIPIP13       -0.034         0.149         0.428        -0.001         0.030
 MIPIP14       -0.058         0.057         0.001         0.686         0.003
 MIPIP15        0.074         0.100        -0.027        -0.172         0.269
 MIPIP16        0.607         0.017        -0.013        -0.136         0.089
 MIPIP17        0.141         0.282         0.049        -0.115         0.101
 MIPIP18       -0.030         0.077         0.408        -0.297        -0.084
 MIPIP19       -0.120        -0.020        -0.070         0.333        -0.029
 MIPIP20        0.119         0.134        -0.030        -0.072         0.601


           Covariances
              MIPIP6        MIPIP7        MIPIP8        MIPIP9        MIPIP10
              ________      ________      ________      ________      ________
 MIPIP6         1.403
 MIPIP7         0.203         1.141
 MIPIP8         0.036         0.104         1.632
 MIPIP9         0.061         0.002        -0.007         1.218
 MIPIP10        0.082         0.188         0.052        -0.049         1.091
 MIPIP11        0.577         0.090        -0.015        -0.195         0.071
 MIPIP12        0.084         0.282        -0.018         0.002         0.090
 MIPIP13       -0.023         0.030         0.337         0.022        -0.047
 MIPIP14       -0.059        -0.008        -0.115         0.456        -0.120
 MIPIP15        0.105         0.114         0.081        -0.117         0.485
 MIPIP16        0.669         0.119         0.058        -0.026         0.138
 MIPIP17        0.281         0.376         0.094        -0.050         0.201
 MIPIP18        0.064         0.093         0.556        -0.114         0.031
 MIPIP19       -0.055         0.028        -0.024         0.290         0.040
 MIPIP20        0.168         0.115         0.042        -0.078         0.323


           Covariances
              MIPIP11       MIPIP12       MIPIP13       MIPIP14       MIPIP15
              ________      ________      ________      ________      ________
 MIPIP11        1.489
 MIPIP12        0.207         1.166
 MIPIP13        0.019         0.100         1.062
 MIPIP14       -0.147         0.150         0.137         1.418
 MIPIP15        0.121         0.055        -0.027        -0.234         1.013
 MIPIP16        0.617         0.028        -0.075        -0.142         0.188
 MIPIP17        0.220         0.223         0.058        -0.091         0.184
 MIPIP18        0.032        -0.032         0.322        -0.243         0.116
 MIPIP19       -0.158         0.033        -0.052         0.276        -0.015
 MIPIP20        0.136         0.065        -0.014        -0.118         0.344


           Covariances
              MIPIP16       MIPIP17       MIPIP18       MIPIP19       MIPIP20
              ________      ________      ________      ________      ________
 MIPIP16        1.292
 MIPIP17        0.275         0.850
 MIPIP18        0.110         0.183         1.199
 MIPIP19       -0.061        -0.008        -0.072         1.251
 MIPIP20        0.208         0.209         0.100         0.032         1.116


           Correlations
              MIPIP1        MIPIP2        MIPIP3        MIPIP4        MIPIP5
              ________      ________      ________      ________      ________
 MIPIP1         1.000
 MIPIP2         0.118         1.000
 MIPIP3         0.029         0.155         1.000
 MIPIP4        -0.012         0.016        -0.039         1.000
 MIPIP5         0.151         0.223         0.006         0.088         1.000
 MIPIP6         0.412         0.098        -0.007        -0.076         0.076
 MIPIP7         0.030         0.285         0.022        -0.050         0.025
 MIPIP8        -0.029         0.036         0.317        -0.124        -0.063
 MIPIP9        -0.098        -0.102        -0.034         0.313        -0.105
 MIPIP10        0.013         0.116        -0.053        -0.040         0.248
 MIPIP11        0.503         0.141         0.070        -0.090         0.147
 MIPIP12        0.089         0.431         0.096         0.087         0.151
 MIPIP13       -0.029         0.160         0.355        -0.001         0.027
 MIPIP14       -0.043         0.053         0.001         0.483         0.002
 MIPIP15        0.065         0.110        -0.023        -0.144         0.248
 MIPIP16        0.471         0.016        -0.010        -0.101         0.072
 MIPIP17        0.135         0.338         0.045        -0.105         0.101
 MIPIP18       -0.024         0.078         0.318        -0.228        -0.071
 MIPIP19       -0.095        -0.019        -0.054         0.250        -0.024
 MIPIP20        0.100         0.141        -0.024        -0.057         0.527


           Correlations
              MIPIP6        MIPIP7        MIPIP8        MIPIP9        MIPIP10
              ________      ________      ________      ________      ________
 MIPIP6         1.000
 MIPIP7         0.160         1.000
 MIPIP8         0.024         0.076         1.000
 MIPIP9         0.047         0.002        -0.005         1.000
 MIPIP10        0.066         0.168         0.039        -0.042         1.000
 MIPIP11        0.399         0.069        -0.010        -0.145         0.055
 MIPIP12        0.066         0.244        -0.013         0.002         0.080
 MIPIP13       -0.019         0.027         0.256         0.019        -0.044
 MIPIP14       -0.042        -0.007        -0.075         0.347        -0.096
 MIPIP15        0.088         0.106         0.063        -0.105         0.462
 MIPIP16        0.497         0.098         0.040        -0.021         0.116
 MIPIP17        0.257         0.382         0.080        -0.049         0.209
 MIPIP18        0.049         0.080         0.398        -0.095         0.027
 MIPIP19       -0.041         0.024        -0.017         0.235         0.035
 MIPIP20        0.135         0.102         0.031        -0.067         0.293


           Correlations
              MIPIP11       MIPIP12       MIPIP13       MIPIP14       MIPIP15
              ________      ________      ________      ________      ________
 MIPIP11        1.000
 MIPIP12        0.157         1.000
 MIPIP13        0.016         0.090         1.000
 MIPIP14       -0.101         0.116         0.112         1.000
 MIPIP15        0.099         0.050        -0.026        -0.196         1.000
 MIPIP16        0.445         0.023        -0.064        -0.105         0.164
 MIPIP17        0.195         0.224         0.061        -0.083         0.199
 MIPIP18        0.024        -0.027         0.285        -0.186         0.105
 MIPIP19       -0.116         0.027        -0.045         0.207        -0.013
 MIPIP20        0.105         0.057        -0.013        -0.094         0.324


           Correlations
              MIPIP16       MIPIP17       MIPIP18       MIPIP19       MIPIP20
              ________      ________      ________      ________      ________
 MIPIP16        1.000
 MIPIP17        0.263         1.000
 MIPIP18        0.088         0.181         1.000
 MIPIP19       -0.048        -0.008        -0.059         1.000
 MIPIP20        0.174         0.215         0.086         0.027         1.000


     MAXIMUM LOG-LIKELIHOOD VALUE FOR THE UNRESTRICTED (H1) MODEL IS -240929.971


UNIVARIATE SAMPLE STATISTICS


     UNIVARIATE HIGHER-ORDER MOMENT DESCRIPTIVE STATISTICS

         Variable/         Mean/     Skewness/   Minimum/ % with                Percentiles
        Sample Size      Variance    Kurtosis    Maximum  Min/Max      20%/60%    40%/80%    Median

     MIPIP1                0.000      -0.168      -2.237    0.39%      -1.025     -0.093      0.055
            8553.000       1.287      -0.772       2.482    0.33%       0.186      1.033
     MIPIP2                0.000      -1.327      -3.444    0.02%      -0.373     -0.187     -0.057
            8556.000       0.817       1.857       1.520    0.50%       0.627      0.733
     MIPIP3                0.000      -0.208      -2.655    0.02%      -1.169     -0.213     -0.139
            8558.000       1.370      -0.881       2.250    0.02%       0.685      0.858
     MIPIP4                0.000       0.195      -2.476    0.02%      -0.902     -0.576      0.184
            8541.000       1.421      -0.916       2.724    0.06%       0.336      1.275
     MIPIP5                0.000      -0.648      -3.000    0.01%      -0.790      0.185      0.253
            8545.000       1.165      -0.249       1.904    0.27%       0.274      1.189
     MIPIP6                0.000      -0.550      -2.985    0.09%      -0.985      0.015      0.264
            8560.000       1.403      -0.654       1.727    0.05%       0.402      1.264
     MIPIP7                0.000      -0.922      -3.200    0.01%      -0.911     -0.010      0.089
            8556.000       1.141       0.218       1.368    0.97%       0.215      1.082
     MIPIP8                0.000      -0.372      -3.018    0.04%      -1.425     -0.425      0.444
            8551.000       1.633      -1.014       1.714    0.06%       0.523      1.506
     MIPIP9                0.000       0.349      -1.952    0.19%      -0.766     -0.618     -0.409
            8556.000       1.218      -0.647       2.591    0.07%       0.337      1.259
     MIPIP10               0.000      -0.435      -2.844    0.02%      -0.683     -0.549      0.312
            8539.000       1.091      -0.361       1.810    0.02%       0.360      1.312
     MIPIP11               0.000      -0.302      -2.631    0.32%      -1.326     -0.326      0.106
            8529.000       1.490      -0.882       2.106    0.96%       0.609      1.106
     MIPIP12               0.000      -0.392      -2.682    0.01%      -1.177     -0.302      0.366
            8527.000       1.165      -0.485       2.079    0.09%       0.554      0.750
     MIPIP13               0.000      -0.745      -3.236    0.04%      -0.844      0.060      0.182
            8555.000       1.062       0.062       1.849    0.27%       0.220      1.068
     MIPIP14               0.000       0.147      -1.952    0.04%      -0.873     -0.712      0.154
            8548.000       1.418      -0.964       2.909    0.02%       0.259      1.246
     MIPIP15               0.000      -0.373      -2.795    0.01%      -0.702     -0.515      0.298
            8538.000       1.013      -0.462       2.150    0.04%       0.358      1.205
     MIPIP16               0.000      -0.261      -2.572    0.21%      -1.300     -0.349     -0.115
            8533.000       1.292      -0.764       2.073    0.07%       0.592      0.885
     MIPIP17               0.000      -1.086      -3.457    0.02%      -0.457     -0.167     -0.060
            8538.000       0.849       0.859       1.108    1.34%       0.618      0.822
     MIPIP18               0.000      -0.623      -3.000    0.01%      -0.839      0.050      0.169
            8533.000       1.199      -0.493       1.381    0.12%       0.246      1.161
     MIPIP19               0.000      -0.005      -2.400    0.02%      -1.074     -0.145     -0.060
            8538.000       1.251      -0.805       2.188    0.21%       0.024      0.940
     MIPIP20               0.000      -0.941      -3.359    0.01%      -0.994     -0.018      0.033
            8533.000       1.116       0.142       1.667    0.04%       0.812      0.992


THE MODEL ESTIMATION TERMINATED NORMALLY


MODEL FIT INFORMATION

Number of Free Parameters                       70

Loglikelihood

          H0 Value                     -244377.878
          H0 Scaling Correction Factor      1.1563
            for MLR
          H1 Value                     -240929.971
          H1 Scaling Correction Factor      1.1445
            for MLR

Information Criteria

          Akaike (AIC)                  488895.755
          Bayesian (BIC)                489389.685
          Sample-Size Adjusted BIC      489167.238
            (n* = (n + 2) / 24)

Chi-Square Test of Model Fit

          Value                           6052.873*
          Degrees of Freedom                   160
          P-Value                           0.0000
          Scaling Correction Factor         1.1393
            for MLR

*   The chi-square value for MLM, MLMV, MLR, ULSMV, WLSM and WLSMV cannot be used
    for chi-square difference testing in the regular way.  MLM, MLR and WLSM
    chi-square difference testing is described on the Mplus website.  MLMV, WLSMV,
    and ULSMV difference testing is done using the DIFFTEST option.

RMSEA (Root Mean Square Error Of Approximation)

          Estimate                           0.066
          90 Percent C.I.                    0.064  0.067
          Probability RMSEA <= .05           0.000

CFI/TLI

          CFI                                0.796
          TLI                                0.757

Chi-Square Test of Model Fit for the Baseline Model

          Value                          29043.875
          Degrees of Freedom                   190
          P-Value                           0.0000

SRMR (Standardized Root Mean Square Residual)

          Value                              0.053


MODEL RESULTS

                                                    Two-Tailed
                    Estimate       S.E.  Est./S.E.    P-Value

 E        BY
    MIPIP1             1.000      0.000    999.000    999.000
    MIPIP6             0.981      0.023     41.753      0.000
    MIPIP11            1.059      0.020     54.311      0.000
    MIPIP16            1.037      0.023     45.592      0.000

 A        BY
    MIPIP2             1.000      0.000    999.000    999.000
    MIPIP7             0.940      0.045     20.797      0.000
    MIPIP12            0.955      0.026     36.865      0.000
    MIPIP17            0.961      0.051     18.896      0.000

 C        BY
    MIPIP3             1.000      0.000    999.000    999.000
    MIPIP8             1.127      0.041     27.408      0.000
    MIPIP13            0.771      0.023     33.002      0.000
    MIPIP18            1.058      0.045     23.711      0.000

 N        BY
    MIPIP4             1.000      0.000    999.000    999.000
    MIPIP9             0.662      0.023     29.319      0.000
    MIPIP14            1.008      0.028     36.582      0.000
    MIPIP19            0.485      0.021     22.980      0.000

 O        BY
    MIPIP5             1.000      0.000    999.000    999.000
    MIPIP10            0.766      0.048     15.831      0.000
    MIPIP15            0.773      0.048     16.089      0.000
    MIPIP20            1.100      0.023     47.951      0.000

 A        WITH
    E                  0.140      0.007     19.421      0.000

 C        WITH
    E                  0.017      0.008      2.022      0.043
    A                  0.088      0.007     11.741      0.000

 N        WITH
    E                 -0.105      0.010    -10.302      0.000
    A                 -0.010      0.009     -1.167      0.243
    C                 -0.107      0.011     -9.948      0.000

 O        WITH
    E                  0.137      0.009     15.116      0.000
    A                  0.149      0.008     19.143      0.000
    C                  0.010      0.008      1.332      0.183
    N                 -0.082      0.009     -8.614      0.000

 Intercepts
    MIPIP1             0.000      0.012     -0.034      0.973
    MIPIP2             0.000      0.010     -0.002      0.998
    MIPIP3             0.000      0.013      0.029      0.977
    MIPIP4            -0.001      0.013     -0.050      0.960
    MIPIP5             0.000      0.012     -0.016      0.987
    MIPIP6             0.000      0.013      0.021      0.983
    MIPIP7             0.000      0.012     -0.026      0.979
    MIPIP8             0.000      0.014      0.004      0.997
    MIPIP9             0.000      0.012     -0.024      0.981
    MIPIP10            0.000      0.011      0.013      0.990
    MIPIP11            0.000      0.013      0.015      0.988
    MIPIP12            0.000      0.012      0.005      0.996
    MIPIP13            0.000      0.011     -0.009      0.993
    MIPIP14            0.000      0.013      0.005      0.996
    MIPIP15            0.000      0.011     -0.018      0.985
    MIPIP16            0.000      0.012     -0.027      0.979
    MIPIP17            0.000      0.010     -0.015      0.988
    MIPIP18            0.000      0.012      0.014      0.989
    MIPIP19            0.000      0.012     -0.002      0.999
    MIPIP20            0.000      0.011     -0.035      0.972

 Variances
    E                  0.598      0.019     31.802      0.000
    A                  0.331      0.019     17.371      0.000
    C                  0.431      0.022     19.145      0.000
    N                  0.668      0.025     27.164      0.000
    O                  0.464      0.026     17.530      0.000

 Residual Variances
    MIPIP1             0.689      0.017     41.579      0.000
    MIPIP2             0.486      0.020     24.736      0.000
    MIPIP3             0.940      0.022     42.711      0.000
    MIPIP4             0.752      0.022     33.521      0.000
    MIPIP5             0.701      0.026     27.023      0.000
    MIPIP6             0.828      0.018     45.465      0.000
    MIPIP7             0.849      0.024     34.964      0.000
    MIPIP8             1.086      0.026     41.926      0.000
    MIPIP9             0.925      0.017     52.905      0.000
    MIPIP10            0.819      0.024     33.807      0.000
    MIPIP11            0.818      0.019     42.684      0.000
    MIPIP12            0.864      0.021     41.616      0.000
    MIPIP13            0.806      0.018     43.665      0.000
    MIPIP14            0.738      0.022     33.069      0.000
    MIPIP15            0.736      0.022     33.458      0.000
    MIPIP16            0.649      0.017     37.172      0.000
    MIPIP17            0.544      0.020     27.405      0.000
    MIPIP18            0.717      0.023     31.183      0.000
    MIPIP19            1.094      0.018     62.317      0.000
    MIPIP20            0.555      0.029     19.047      0.000


STANDARDIZED MODEL RESULTS


STDYX Standardization

                                                    Two-Tailed
                    Estimate       S.E.  Est./S.E.    P-Value

 E        BY
    MIPIP1             0.682      0.009     74.501      0.000
    MIPIP6             0.640      0.010     66.000      0.000
    MIPIP11            0.671      0.009     70.650      0.000
    MIPIP16            0.706      0.009     74.590      0.000

 A        BY
    MIPIP2             0.637      0.017     38.239      0.000
    MIPIP7             0.506      0.015     33.238      0.000
    MIPIP12            0.509      0.017     30.606      0.000
    MIPIP17            0.600      0.018     33.849      0.000

 C        BY
    MIPIP3             0.561      0.014     40.774      0.000
    MIPIP8             0.578      0.013     45.509      0.000
    MIPIP13            0.491      0.014     33.965      0.000
    MIPIP18            0.634      0.014     43.809      0.000

 N        BY
    MIPIP4             0.686      0.011     60.156      0.000
    MIPIP9             0.491      0.012     39.893      0.000
    MIPIP14            0.692      0.011     61.026      0.000
    MIPIP19            0.354      0.014     24.813      0.000

 O        BY
    MIPIP5             0.631      0.017     37.182      0.000
    MIPIP10            0.499      0.020     24.787      0.000
    MIPIP15            0.523      0.020     26.304      0.000
    MIPIP20            0.709      0.017     41.065      0.000

 A        WITH
    E                  0.314      0.018     17.752      0.000

 C        WITH
    E                  0.033      0.016      2.016      0.044
    A                  0.233      0.017     13.524      0.000

 N        WITH
    E                 -0.166      0.016    -10.569      0.000
    A                 -0.022      0.019     -1.155      0.248
    C                 -0.200      0.020     -9.814      0.000

 O        WITH
    E                  0.261      0.015     17.183      0.000
    A                  0.381      0.018     21.135      0.000
    C                  0.023      0.017      1.313      0.189
    N                 -0.147      0.019     -7.735      0.000

 Intercepts
    MIPIP1             0.000      0.011     -0.034      0.973
    MIPIP2             0.000      0.011     -0.002      0.998
    MIPIP3             0.000      0.011      0.029      0.977
    MIPIP4            -0.001      0.011     -0.050      0.960
    MIPIP5             0.000      0.011     -0.016      0.987
    MIPIP6             0.000      0.011      0.021      0.983
    MIPIP7             0.000      0.011     -0.026      0.979
    MIPIP8             0.000      0.011      0.004      0.997
    MIPIP9             0.000      0.011     -0.024      0.981
    MIPIP10            0.000      0.011      0.013      0.990
    MIPIP11            0.000      0.011      0.015      0.988
    MIPIP12            0.000      0.011      0.005      0.996
    MIPIP13            0.000      0.011     -0.009      0.993
    MIPIP14            0.000      0.011      0.005      0.996
    MIPIP15            0.000      0.011     -0.018      0.985
    MIPIP16            0.000      0.011     -0.027      0.979
    MIPIP17            0.000      0.011     -0.015      0.988
    MIPIP18            0.000      0.011      0.014      0.989
    MIPIP19            0.000      0.011     -0.002      0.999
    MIPIP20            0.000      0.011     -0.035      0.972

 Variances
    E                  1.000      0.000    999.000    999.000
    A                  1.000      0.000    999.000    999.000
    C                  1.000      0.000    999.000    999.000
    N                  1.000      0.000    999.000    999.000
    O                  1.000      0.000    999.000    999.000

 Residual Variances
    MIPIP1             0.535      0.012     42.910      0.000
    MIPIP2             0.595      0.021     28.056      0.000
    MIPIP3             0.686      0.015     44.496      0.000
    MIPIP4             0.530      0.016     33.857      0.000
    MIPIP5             0.602      0.021     28.084      0.000
    MIPIP6             0.590      0.012     47.492      0.000
    MIPIP7             0.744      0.015     48.260      0.000
    MIPIP8             0.665      0.015     45.239      0.000
    MIPIP9             0.759      0.012     62.916      0.000
    MIPIP10            0.751      0.020     37.343      0.000
    MIPIP11            0.550      0.013     43.098      0.000
    MIPIP12            0.741      0.017     43.783      0.000
    MIPIP13            0.759      0.014     53.542      0.000
    MIPIP14            0.521      0.016     33.155      0.000
    MIPIP15            0.726      0.021     34.915      0.000
    MIPIP16            0.502      0.013     37.634      0.000
    MIPIP17            0.640      0.021     30.127      0.000
    MIPIP18            0.598      0.018     32.576      0.000
    MIPIP19            0.874      0.010     86.386      0.000
    MIPIP20            0.497      0.024     20.320      0.000


R-SQUARE

    Observed                                        Two-Tailed
    Variable        Estimate       S.E.  Est./S.E.    P-Value

    MIPIP1             0.465      0.012     37.251      0.000
    MIPIP2             0.405      0.021     19.119      0.000
    MIPIP3             0.314      0.015     20.387      0.000
    MIPIP4             0.470      0.016     30.078      0.000
    MIPIP5             0.398      0.021     18.591      0.000
    MIPIP6             0.410      0.012     33.000      0.000
    MIPIP7             0.256      0.015     16.619      0.000
    MIPIP8             0.335      0.015     22.754      0.000
    MIPIP9             0.241      0.012     19.947      0.000
    MIPIP10            0.249      0.020     12.393      0.000
    MIPIP11            0.450      0.013     35.325      0.000
    MIPIP12            0.259      0.017     15.303      0.000
    MIPIP13            0.241      0.014     16.982      0.000
    MIPIP14            0.479      0.016     30.513      0.000
    MIPIP15            0.274      0.021     13.152      0.000
    MIPIP16            0.498      0.013     37.295      0.000
    MIPIP17            0.360      0.021     16.924      0.000
    MIPIP18            0.402      0.018     21.905      0.000
    MIPIP19            0.126      0.010     12.407      0.000
    MIPIP20            0.503      0.024     20.532      0.000


QUALITY OF NUMERICAL RESULTS

     Condition Number for the Information Matrix              0.753E-02
       (ratio of smallest to largest eigenvalue)


MODEL COMMAND WITH FINAL ESTIMATES USED AS STARTING VALUES

     e BY mipip1@1;
     e BY mipip6*0.98106;
     e BY mipip11*1.05931;
     e BY mipip16*1.03714;
     a BY mipip2@1;
     a BY mipip7*0.93950;
     a BY mipip12*0.95493;
     a BY mipip17*0.96085;
     c BY mipip3@1;
     c BY mipip8*1.12650;
     c BY mipip13*0.77056;
     c BY mipip18*1.05839;
     n BY mipip4@1;
     n BY mipip9*0.66246;
     n BY mipip14*1.00835;
     n BY mipip19*0.48483;
     o BY mipip5@1;
     o BY mipip10*0.76566;
     o BY mipip15*0.77289;
     o BY mipip20*1.09981;

     a WITH e*0.13961;
     c WITH e*0.01663;
     c WITH a*0.08787;
     n WITH e*-0.10508;
     n WITH a*-0.01026;
     n WITH c*-0.10711;
     o WITH e*0.13749;
     o WITH a*0.14916;
     o WITH c*0.01012;
     o WITH n*-0.08159;

     [ mipip1*-0.00041 ];
     [ mipip2*-0.00002 ];
     [ mipip3*0.00036 ];
     [ mipip4*-0.00064 ];
     [ mipip5*-0.00018 ];
     [ mipip6*0.00027 ];
     [ mipip7*-0.00030 ];
     [ mipip8*0.00005 ];
     [ mipip9*-0.00029 ];
     [ mipip10*0.00014 ];
     [ mipip11*0.00020 ];
     [ mipip12*0.00006 ];
     [ mipip13*-0.00009 ];
     [ mipip14*0.00006 ];
     [ mipip15*-0.00020 ];
     [ mipip16*-0.00033 ];
     [ mipip17*-0.00015 ];
     [ mipip18*0.00016 ];
     [ mipip19*-0.00002 ];
     [ mipip20*-0.00040 ];

     mipip1*0.68855;
     mipip2*0.48584;
     mipip3*0.93969;
     mipip4*0.75223;
     mipip5*0.70076;
     mipip6*0.82797;
     mipip7*0.84864;
     mipip8*1.08624;
     mipip9*0.92506;
     mipip10*0.81940;
     mipip11*0.81835;
     mipip12*0.86379;
     mipip13*0.80598;
     mipip14*0.73830;
     mipip15*0.73565;
     mipip16*0.64881;
     mipip17*0.54413;
     mipip18*0.71723;
     mipip19*1.09375;
     mipip20*0.55530;
     e*0.59774;
     a*0.33109;
     c*0.43054;
     n*0.66827;
     o*0.46389;


RESIDUAL OUTPUT


     ESTIMATED MODEL AND RESIDUALS (OBSERVED - ESTIMATED)


           Model Estimated Means/Intercepts/Thresholds
              MIPIP1        MIPIP2        MIPIP3        MIPIP4        MIPIP5
              ________      ________      ________      ________      ________
                0.000         0.000         0.000        -0.001         0.000


           Model Estimated Means/Intercepts/Thresholds
              MIPIP6        MIPIP7        MIPIP8        MIPIP9        MIPIP10
              ________      ________      ________      ________      ________
                0.000         0.000         0.000         0.000         0.000


           Model Estimated Means/Intercepts/Thresholds
              MIPIP11       MIPIP12       MIPIP13       MIPIP14       MIPIP15
              ________      ________      ________      ________      ________
                0.000         0.000         0.000         0.000         0.000


           Model Estimated Means/Intercepts/Thresholds
              MIPIP16       MIPIP17       MIPIP18       MIPIP19       MIPIP20
              ________      ________      ________      ________      ________
                0.000         0.000         0.000         0.000         0.000


           Residuals for Means/Intercepts/Thresholds
              MIPIP1        MIPIP2        MIPIP3        MIPIP4        MIPIP5
              ________      ________      ________      ________      ________
                0.000         0.000         0.000         0.000         0.000


           Residuals for Means/Intercepts/Thresholds
              MIPIP6        MIPIP7        MIPIP8        MIPIP9        MIPIP10
              ________      ________      ________      ________      ________
                0.000         0.000         0.000         0.000         0.000


           Residuals for Means/Intercepts/Thresholds
              MIPIP11       MIPIP12       MIPIP13       MIPIP14       MIPIP15
              ________      ________      ________      ________      ________
                0.000         0.000         0.000         0.000         0.000


           Residuals for Means/Intercepts/Thresholds
              MIPIP16       MIPIP17       MIPIP18       MIPIP19       MIPIP20
              ________      ________      ________      ________      ________
                0.000         0.000         0.000         0.000         0.000


           Standardized Residuals (z-scores) for Means/Intercepts/Thresholds
              MIPIP1        MIPIP2        MIPIP3        MIPIP4        MIPIP5
              ________      ________      ________      ________      ________
              999.000        -0.876        -0.815       999.000        -0.387


           Standardized Residuals (z-scores) for Means/Intercepts/Thresholds
              MIPIP6        MIPIP7        MIPIP8        MIPIP9        MIPIP10
              ________      ________      ________      ________      ________
              999.000       999.000       999.000         0.673       999.000


           Standardized Residuals (z-scores) for Means/Intercepts/Thresholds
              MIPIP11       MIPIP12       MIPIP13       MIPIP14       MIPIP15
              ________      ________      ________      ________      ________
              999.000        -3.198        -0.690        -0.385       999.000


           Standardized Residuals (z-scores) for Means/Intercepts/Thresholds
              MIPIP16       MIPIP17       MIPIP18       MIPIP19       MIPIP20
              ________      ________      ________      ________      ________
              999.000       999.000       999.000       999.000         0.000


           Normalized Residuals for Means/Intercepts/Thresholds
              MIPIP1        MIPIP2        MIPIP3        MIPIP4        MIPIP5
              ________      ________      ________      ________      ________
               -0.015        -0.031        -0.008        -0.008        -0.004


           Normalized Residuals for Means/Intercepts/Thresholds
              MIPIP6        MIPIP7        MIPIP8        MIPIP9        MIPIP10
              ________      ________      ________      ________      ________
                0.005         0.012         0.013         0.008         0.018


           Normalized Residuals for Means/Intercepts/Thresholds
              MIPIP11       MIPIP12       MIPIP13       MIPIP14       MIPIP15
              ________      ________      ________      ________      ________
               -0.029        -0.020        -0.014        -0.003         0.038


           Normalized Residuals for Means/Intercepts/Thresholds
              MIPIP16       MIPIP17       MIPIP18       MIPIP19       MIPIP20
              ________      ________      ________      ________      ________
                0.029        -0.006         0.016         0.016         0.000


           Model Estimated Covariances/Correlations/Residual Correlations
              MIPIP1        MIPIP2        MIPIP3        MIPIP4        MIPIP5
              ________      ________      ________      ________      ________
 MIPIP1         1.286
 MIPIP2         0.140         0.817
 MIPIP3         0.017         0.088         1.370
 MIPIP4        -0.105        -0.010        -0.107         1.421
 MIPIP5         0.137         0.149         0.010        -0.082         1.165
 MIPIP6         0.586         0.137         0.016        -0.103         0.135
 MIPIP7         0.131         0.311         0.083        -0.010         0.140
 MIPIP8         0.019         0.099         0.485        -0.121         0.011
 MIPIP9        -0.070        -0.007        -0.071         0.443        -0.054
 MIPIP10        0.105         0.114         0.008        -0.062         0.355
 MIPIP11        0.633         0.148         0.018        -0.111         0.146
 MIPIP12        0.133         0.316         0.084        -0.010         0.142
 MIPIP13        0.013         0.068         0.332        -0.083         0.008
 MIPIP14       -0.106        -0.010        -0.108         0.674        -0.082
 MIPIP15        0.106         0.115         0.008        -0.063         0.359
 MIPIP16        0.620         0.145         0.017        -0.109         0.143
 MIPIP17        0.134         0.318         0.084        -0.010         0.143
 MIPIP18        0.018         0.093         0.456        -0.113         0.011
 MIPIP19       -0.051        -0.005        -0.052         0.324        -0.040
 MIPIP20        0.151         0.164         0.011        -0.090         0.510


           Model Estimated Covariances/Correlations/Residual Correlations
              MIPIP6        MIPIP7        MIPIP8        MIPIP9        MIPIP10
              ________      ________      ________      ________      ________
 MIPIP6         1.403
 MIPIP7         0.129         1.141
 MIPIP8         0.018         0.093         1.633
 MIPIP9        -0.068        -0.006        -0.080         1.218
 MIPIP10        0.103         0.107         0.009        -0.041         1.091
 MIPIP11        0.621         0.139         0.020        -0.074         0.112
 MIPIP12        0.131         0.297         0.095        -0.006         0.109
 MIPIP13        0.013         0.064         0.374        -0.055         0.006
 MIPIP14       -0.104        -0.010        -0.122         0.446        -0.063
 MIPIP15        0.104         0.108         0.009        -0.042         0.275
 MIPIP16        0.608         0.136         0.019        -0.072         0.109
 MIPIP17        0.132         0.299         0.095        -0.007         0.110
 MIPIP18        0.017         0.087         0.513        -0.075         0.008
 MIPIP19       -0.050        -0.005        -0.058         0.215        -0.030
 MIPIP20        0.148         0.154         0.013        -0.059         0.391


           Model Estimated Covariances/Correlations/Residual Correlations
              MIPIP11       MIPIP12       MIPIP13       MIPIP14       MIPIP15
              ________      ________      ________      ________      ________
 MIPIP11        1.489
 MIPIP12        0.141         1.166
 MIPIP13        0.014         0.065         1.062
 MIPIP14       -0.112        -0.010        -0.083         1.418
 MIPIP15        0.113         0.110         0.006        -0.064         1.013
 MIPIP16        0.657         0.138         0.013        -0.110         0.110
 MIPIP17        0.142         0.304         0.065        -0.010         0.111
 MIPIP18        0.019         0.089         0.351        -0.114         0.008
 MIPIP19       -0.054        -0.005        -0.040         0.327        -0.031
 MIPIP20        0.160         0.157         0.009        -0.090         0.394


           Model Estimated Covariances/Correlations/Residual Correlations
              MIPIP16       MIPIP17       MIPIP18       MIPIP19       MIPIP20
              ________      ________      ________      ________      ________
 MIPIP16        1.292
 MIPIP17        0.139         0.850
 MIPIP18        0.018         0.089         1.200
 MIPIP19       -0.053        -0.005        -0.055         1.251
 MIPIP20        0.157         0.158         0.012        -0.044         1.116


           Residuals for Covariances/Correlations/Residual Correlations
              MIPIP1        MIPIP2        MIPIP3        MIPIP4        MIPIP5
              ________      ________      ________      ________      ________
 MIPIP1         0.000
 MIPIP2        -0.019         0.000
 MIPIP3         0.021         0.077         0.000
 MIPIP4         0.089         0.028         0.053         0.000
 MIPIP5         0.048         0.069        -0.002         0.195         0.000
 MIPIP6        -0.033        -0.032        -0.026        -0.004        -0.037
 MIPIP7        -0.095        -0.036        -0.055        -0.054        -0.112
 MIPIP8        -0.060        -0.057        -0.010        -0.068        -0.099
 MIPIP9        -0.053        -0.095         0.027        -0.031        -0.071
 MIPIP10       -0.090        -0.005        -0.073         0.012        -0.075
 MIPIP11        0.064         0.008         0.082        -0.020         0.049
 MIPIP12       -0.024         0.105         0.037         0.122         0.033
 MIPIP13       -0.046         0.082         0.096         0.081         0.022
 MIPIP14        0.048         0.068         0.109         0.012         0.085
 MIPIP15       -0.032        -0.015        -0.035        -0.109        -0.089
 MIPIP16       -0.013        -0.128        -0.030        -0.027        -0.054
 MIPIP17        0.007        -0.037        -0.036        -0.105        -0.042
 MIPIP18       -0.047        -0.016        -0.048        -0.184        -0.094
 MIPIP19       -0.069        -0.015        -0.018         0.009         0.010
 MIPIP20       -0.032        -0.030        -0.041         0.018         0.091


           Residuals for Covariances/Correlations/Residual Correlations
              MIPIP6        MIPIP7        MIPIP8        MIPIP9        MIPIP10
              ________      ________      ________      ________      ________
 MIPIP6         0.000
 MIPIP7         0.074         0.000
 MIPIP8         0.018         0.011         0.000
 MIPIP9         0.130         0.009         0.073         0.000
 MIPIP10       -0.021         0.081         0.043        -0.007         0.000
 MIPIP11       -0.044        -0.049        -0.035        -0.121        -0.041
 MIPIP12       -0.047        -0.015        -0.113         0.009        -0.019
 MIPIP13       -0.035        -0.034        -0.036         0.076        -0.053
 MIPIP14        0.045         0.001         0.007         0.009        -0.057
 MIPIP15        0.001         0.006         0.072        -0.075         0.211
 MIPIP16        0.061        -0.017         0.039         0.046         0.029
 MIPIP17        0.149         0.077        -0.001        -0.044         0.091
 MIPIP18        0.047         0.006         0.043        -0.039         0.022
 MIPIP19       -0.005         0.033         0.035         0.075         0.071
 MIPIP20        0.020        -0.039         0.029        -0.019        -0.067


           Residuals for Covariances/Correlations/Residual Correlations
              MIPIP11       MIPIP12       MIPIP13       MIPIP14       MIPIP15
              ________      ________      ________      ________      ________
 MIPIP11        0.000
 MIPIP12        0.066         0.000
 MIPIP13        0.006         0.036         0.000
 MIPIP14       -0.034         0.160         0.220         0.000
 MIPIP15        0.009        -0.055        -0.033        -0.171         0.000
 MIPIP16       -0.040        -0.110        -0.088        -0.032         0.077
 MIPIP17        0.078        -0.081        -0.007        -0.082         0.074
 MIPIP18        0.013        -0.120        -0.029        -0.128         0.108
 MIPIP19       -0.104         0.038        -0.012        -0.051         0.016
 MIPIP20       -0.024        -0.092        -0.023        -0.028        -0.050


           Residuals for Covariances/Correlations/Residual Correlations
              MIPIP16       MIPIP17       MIPIP18       MIPIP19       MIPIP20
              ________      ________      ________      ________      ________
 MIPIP16        0.000
 MIPIP17        0.136         0.000
 MIPIP18        0.092         0.093         0.000
 MIPIP19       -0.008        -0.003        -0.017         0.000
 MIPIP20        0.052         0.052         0.088         0.075         0.000


           Standardized Residuals (z-scores) for Covariances/Correlations/Residual Corr
              MIPIP1        MIPIP2        MIPIP3        MIPIP4        MIPIP5
              ________      ________      ________      ________      ________
 MIPIP1         0.343
 MIPIP2        -1.998         0.511
 MIPIP3         1.693         7.704         0.000
 MIPIP4         7.701         3.320         4.497       999.000
 MIPIP5         4.515         7.057        -0.195        17.679         3.283
 MIPIP6        -4.614        -3.476        -1.915        -0.295        -3.285
 MIPIP7        -9.142        -6.605        -4.495        -4.649       -10.898
 MIPIP8        -4.499        -5.550        -1.543        -6.391        -7.794
 MIPIP9        -4.125        -9.154         2.047        -4.674        -5.774
 MIPIP10       -7.908        -0.623        -5.693         1.151       -11.343
 MIPIP11      999.000         0.797         5.898        -1.591         4.177
 MIPIP12       -2.002       999.000         2.830         9.899         2.890
 MIPIP13       -3.950         7.676       999.000         7.234         1.876
 MIPIP14        4.234         8.273         8.985       999.000         8.321
 MIPIP15       -3.033        -2.140        -2.850       -11.121       -13.455
 MIPIP16       -2.383       -14.284        -2.415        -2.411        -5.290
 MIPIP17        1.122        -6.699        -3.735       -11.716        -5.736
 MIPIP18       -4.290        -1.882        -6.447       -31.176        -9.331
 MIPIP19       -5.193        -1.362        -1.300         1.977         0.797
 MIPIP20       -3.317        -3.912        -3.798         1.986       999.000


           Standardized Residuals (z-scores) for Covariances/Correlations/Residual Corr
              MIPIP6        MIPIP7        MIPIP8        MIPIP9        MIPIP10
              ________      ________      ________      ________      ________
 MIPIP6       999.000
 MIPIP7         6.817       999.000
 MIPIP8         1.233         0.800       999.000
 MIPIP9         9.812         0.715         5.278         0.576
 MIPIP10       -1.776         8.194         3.124        -0.633         0.716
 MIPIP11       -5.583        -4.624        -2.349        -8.820        -3.315
 MIPIP12       -3.660        -2.209        -7.925         0.668        -1.738
 MIPIP13       -2.988        -3.054        -4.891         6.140        -4.600
 MIPIP14        3.572         0.125         0.598         3.804        -5.482
 MIPIP15        0.096         0.613         5.589        -6.730       999.000
 MIPIP16      999.000        -1.763         2.869         3.697         2.613
 MIPIP17       22.046       999.000        -0.094        -4.461        13.262
 MIPIP18        3.959         0.534       999.000        -3.582         1.949
 MIPIP19       -0.350         2.548         2.348         8.290         5.583
 MIPIP20        1.931        -3.927         2.549        -1.805       -14.958


           Standardized Residuals (z-scores) for Covariances/Correlations/Residual Corr
              MIPIP11       MIPIP12       MIPIP13       MIPIP14       MIPIP15
              ________      ________      ________      ________      ________
 MIPIP11      999.000
 MIPIP12        5.083         0.543
 MIPIP13        0.462         2.990         0.414
 MIPIP14       -2.806        12.888        19.138       999.000
 MIPIP15        0.760        -5.414        -3.014       -17.473        -0.928
 MIPIP16       -5.770        -8.904        -7.603        -2.872         7.325
 MIPIP17       13.637       -10.972        -0.744        -9.438        13.647
 MIPIP18        1.083       -10.163        -4.032       -18.038         9.766
 MIPIP19       -7.250         2.792        -0.985        -6.471         1.284
 MIPIP20       -2.476        -8.985        -2.221        -3.471       -13.579


           Standardized Residuals (z-scores) for Covariances/Correlations/Residual Corr
              MIPIP16       MIPIP17       MIPIP18       MIPIP19       MIPIP20
              ________      ________      ________      ________      ________
 MIPIP16      999.000
 MIPIP17       29.163       999.000
 MIPIP18        8.432        10.560       999.000
 MIPIP19       -0.576        -0.272        -1.394       999.000
 MIPIP20        5.704         8.081         9.041         6.361       999.000


           Normalized Residuals for Covariances/Correlations/Residual Correlations
              MIPIP1        MIPIP2        MIPIP3        MIPIP4        MIPIP5
              ________      ________      ________      ________      ________
 MIPIP1         0.003
 MIPIP2        -1.589         0.023
 MIPIP3         1.415         6.154         0.000
 MIPIP4         5.769         2.281         3.328        -0.007
 MIPIP5         3.425         5.506        -0.166        13.411         0.014
 MIPIP6        -2.154        -2.691        -1.641        -0.233        -2.582
 MIPIP7        -6.923        -3.074        -3.905        -3.759        -8.817
 MIPIP8        -3.697        -4.463        -0.602        -3.953        -6.437
 MIPIP9        -3.613        -7.967         1.827        -2.064        -5.052
 MIPIP10       -6.596        -0.413        -5.175         0.876        -5.675
 MIPIP11        4.044         0.617         4.992        -1.182         3.206
 MIPIP12       -1.716         8.389         2.499         8.195         2.424
 MIPIP13       -3.484         6.708         6.842         5.882         1.681
 MIPIP14        3.131         5.617         6.906         0.739         5.896
 MIPIP15       -2.464        -1.396        -2.561        -8.010        -7.106
 MIPIP16       -0.876       -11.009        -1.998        -1.752        -3.853
 MIPIP17        0.564        -3.383        -2.943        -8.411        -3.733
 MIPIP18       -3.358        -1.420        -3.251       -12.213        -7.265
 MIPIP19       -4.794        -1.267        -1.214         0.595         0.746
 MIPIP20       -2.323        -2.669        -3.005         1.257         6.412


           Normalized Residuals for Covariances/Correlations/Residual Correlations
              MIPIP6        MIPIP7        MIPIP8        MIPIP9        MIPIP10
              ________      ________      ________      ________      ________
 MIPIP6        -0.006
 MIPIP7         5.143        -0.005
 MIPIP8         1.042         0.702        -0.010
 MIPIP9         8.726         0.647         4.480         0.007
 MIPIP10       -1.498         6.140         2.813        -0.557         0.007
 MIPIP11       -2.675        -3.383        -1.955        -7.715        -2.774
 MIPIP12       -3.149        -1.154        -7.107         0.615        -1.416
 MIPIP13       -2.649        -2.740        -2.393         5.693        -4.279
 MIPIP14        2.807         0.101         0.398         0.624        -3.995
 MIPIP15        0.079         0.447         4.953        -5.798        16.276
 MIPIP16        3.876        -1.262         2.332         3.196         2.113
 MIPIP17       11.713         6.295        -0.075        -3.841         7.761
 MIPIP18        3.199         0.450         2.612        -2.799         1.710
 MIPIP19       -0.326         2.430         2.135         5.155         5.253
 MIPIP20        1.403        -2.983         1.960        -1.453        -5.127


           Normalized Residuals for Covariances/Correlations/Residual Correlations
              MIPIP11       MIPIP12       MIPIP13       MIPIP14       MIPIP15
              ________      ________      ________      ________      ________
 MIPIP11       -0.008
 MIPIP12        4.319         0.014
 MIPIP13        0.410         2.718         0.009
 MIPIP14       -2.066        10.676        16.032         0.001
 MIPIP15        0.617        -4.351        -2.783       -12.217        -0.005
 MIPIP16       -2.490        -7.612        -6.619        -2.076         5.782
 MIPIP17        6.160        -6.974        -0.621        -6.635         6.799
 MIPIP18        0.853        -8.824        -2.144        -8.553         8.450
 MIPIP19       -6.690         2.676        -0.937        -3.208         1.200
 MIPIP20       -1.691        -7.193        -1.882        -1.968        -3.989


           Normalized Residuals for Covariances/Correlations/Residual Correlations
              MIPIP16       MIPIP17       MIPIP18       MIPIP19       MIPIP20
              ________      ________      ________      ________      ________
 MIPIP16       -0.013
 MIPIP17       11.311        -0.010
 MIPIP18        6.463         7.903        -0.008
 MIPIP19       -0.530        -0.253        -1.222        -0.004
 MIPIP20        3.733         4.432         6.633         5.778        -0.008


     Beginning Time:  19:49:03
        Ending Time:  19:49:05
       Elapsed Time:  00:00:02


MUTHEN & MUTHEN
3463 Stoner Ave.
Los Angeles, CA  90066

Tel: (310) 391-9971
Fax: (310) 391-8971
Web: www.StatModel.com
Support: Support@StatModel.com

Copyright (c) 1998-2017 Muthen & Muthen
