# Supplementary material for: Modeling Measurement as a Sequential Process: Autoregressive Confirmatory Factor Analysis (AR-CFA)
Source: Front Psychol. 2019 Sep 20;10:2108. doi: 10.3389/fpsyg.2019.02108 (PMC6763968; doi:10.3389/fpsyg.2019.02108)
Supplement: Supplementary file 2 [file Data_Sheet_1.ZIP › Mplus files and data for AR-CFA paper/CFA EFA ESEM files/efa (bayes).out]

Mplus VERSION 7.4 (Mac)
MUTHEN & MUTHEN
04/04/2017   8:09 AM

INPUT INSTRUCTIONS

    DATA: File is music_big5_anon (For Mplus)_ipip_and_rses_centered.csv;
    VARIABLE:	
    NAMES ARE
    univ
  id
  year
  month
  age
  gender
  ethnic
  rsdme
  methnic
  fethnic
  usborn
  usmborn
  usfborn
  whrlv
  mipip1
  mipip2
  mipip3
  mipip4
  mipip5
  mipip6
  mipip7
  mipip8
  mipip9
  mipip10
  mipip11
  mipip12
  mipip13
  mipip14
  mipip15
  mipip16
  mipip17
  mipip18
  mipip19
  mipip20
  rses1
  rses2
  rses3
  rses4
  rses5
  rses6
  rses7
  rses8
  rses9
  rses10
  extraver
  agree
  consc
  neurot
  imagine
  self_est
  extra
  agreeb
  cons
  neuro
  open
  male
  N
  E_Mean
  A_Mean
  C_Mean
  N_Mean
  O_Mean
  E_SD
  A_SD
  C_SD
  N_SD
  O_SD
  E_SE
  A_SE
  C_SE
  N_SE
  O_SE
  SAT_read_25
  SAT_read_75
  SAT_math_25
  SAT_math_75
  ACT_25
  ACT_75
  enroll_total
  enroll_total_full
  enroll_total_part
  enroll_undergrad
  enroll_undergrad_full
  enroll_undergrad_part
  endowment_start
  endowment_end
  price_instate
  price_outstate
  percent_admit
  percent_18to24
  percent_white
  percent_women
  percent_asian
  percent_black
  percent_hispanic
  percent_other_unknown
  FT_retention
  average_SAT
  average_ACT
  gpa_required
  classrank_required
  transcript_required
  collegeprep_required
  recommendations_required
  portfolio_required;
    Usevar = mipip1-mipip20;
    MISSING are all (-999);

  ANALYSIS: estimator=Bayes;
  fbiterations=10000;
  Thin=10;
  Processors=8;
  Chains=8;
  type=EFA 5 5;

  OUTPUT: tech8;


*** WARNING
  Data set contains cases with missing on all variables.
  These cases were not included in the analysis.
  Number of cases with missing on all variables:  1141
   1 WARNING(S) FOUND IN THE INPUT INSTRUCTIONS


SUMMARY OF ANALYSIS

Number of groups                                                 1
Number of observations                                        8571

Number of dependent variables                                   20
Number of independent variables                                  0
Number of continuous latent variables                            0

Observed dependent variables

  Continuous
   MIPIP1      MIPIP2      MIPIP3      MIPIP4      MIPIP5      MIPIP6
   MIPIP7      MIPIP8      MIPIP9      MIPIP10     MIPIP11     MIPIP12
   MIPIP13     MIPIP14     MIPIP15     MIPIP16     MIPIP17     MIPIP18
   MIPIP19     MIPIP20


Estimator                                                    BAYES
Rotation                                                    GEOMIN
Row standardization                                    CORRELATION
Type of rotation                                           OBLIQUE
Epsilon value                                               Varies
Specifications for Bayesian Estimation
  Point estimate                                            MEDIAN
  Number of Markov chain Monte Carlo (MCMC) chains               8
  Random seed for the first chain                                0
  Starting value information                           UNPERTURBED
  Treatment of categorical mediator                         LATENT
  Algorithm used for Markov chain Monte Carlo           GIBBS(PX1)
  Fixed number of iterations                                 10000
  K-th iteration used for thinning                              10

Input data file(s)
  music_big5_anon (For Mplus)_ipip_and_rses_centered.csv
Input data format  FREE


SUMMARY OF DATA


COVARIANCE COVERAGE OF DATA

Minimum covariance coverage value   0.100

     Number of missing data patterns            68


     PROPORTION OF DATA PRESENT


           Covariance Coverage
              MIPIP1        MIPIP2        MIPIP3        MIPIP4        MIPIP5
              ________      ________      ________      ________      ________
 MIPIP1         0.998
 MIPIP2         0.997         0.998
 MIPIP3         0.997         0.997         0.998
 MIPIP4         0.995         0.995         0.996         0.996
 MIPIP5         0.996         0.996         0.996         0.995         0.997
 MIPIP6         0.997         0.997         0.998         0.996         0.996
 MIPIP7         0.997         0.997         0.997         0.996         0.996
 MIPIP8         0.996         0.997         0.997         0.995         0.996
 MIPIP9         0.997         0.997         0.997         0.996         0.996
 MIPIP10        0.995         0.995         0.995         0.994         0.995
 MIPIP11        0.994         0.994         0.994         0.993         0.993
 MIPIP12        0.993         0.994         0.994         0.993         0.993
 MIPIP13        0.996         0.997         0.997         0.995         0.996
 MIPIP14        0.996         0.996         0.996         0.995         0.995
 MIPIP15        0.995         0.995         0.995         0.994         0.994
 MIPIP16        0.994         0.995         0.995         0.993         0.993
 MIPIP17        0.995         0.995         0.995         0.994         0.994
 MIPIP18        0.994         0.994         0.995         0.993         0.993
 MIPIP19        0.995         0.995         0.995         0.994         0.994
 MIPIP20        0.994         0.994         0.995         0.993         0.994


           Covariance Coverage
              MIPIP6        MIPIP7        MIPIP8        MIPIP9        MIPIP10
              ________      ________      ________      ________      ________
 MIPIP6         0.999
 MIPIP7         0.998         0.998
 MIPIP8         0.997         0.997         0.998
 MIPIP9         0.998         0.997         0.997         0.998
 MIPIP10        0.996         0.995         0.995         0.996         0.996
 MIPIP11        0.994         0.994         0.994         0.994         0.993
 MIPIP12        0.994         0.994         0.994         0.994         0.993
 MIPIP13        0.997         0.997         0.997         0.997         0.995
 MIPIP14        0.996         0.996         0.996         0.996         0.995
 MIPIP15        0.995         0.995         0.995         0.995         0.994
 MIPIP16        0.995         0.995         0.994         0.995         0.993
 MIPIP17        0.995         0.995         0.995         0.995         0.994
 MIPIP18        0.995         0.995         0.994         0.995         0.993
 MIPIP19        0.995         0.995         0.995         0.995         0.994
 MIPIP20        0.995         0.995         0.994         0.995         0.993


           Covariance Coverage
              MIPIP11       MIPIP12       MIPIP13       MIPIP14       MIPIP15
              ________      ________      ________      ________      ________
 MIPIP11        0.995
 MIPIP12        0.991         0.995
 MIPIP13        0.994         0.994         0.998
 MIPIP14        0.994         0.994         0.996         0.997
 MIPIP15        0.992         0.993         0.996         0.995         0.996
 MIPIP16        0.992         0.992         0.995         0.994         0.994
 MIPIP17        0.993         0.993         0.995         0.995         0.994
 MIPIP18        0.992         0.992         0.995         0.995         0.993
 MIPIP19        0.993         0.993         0.995         0.995         0.994
 MIPIP20        0.992         0.992         0.995         0.995         0.994


           Covariance Coverage
              MIPIP16       MIPIP17       MIPIP18       MIPIP19       MIPIP20
              ________      ________      ________      ________      ________
 MIPIP16        0.996
 MIPIP17        0.994         0.996
 MIPIP18        0.993         0.994         0.996
 MIPIP19        0.994         0.995         0.994         0.996
 MIPIP20        0.993         0.994         0.994         0.995         0.996


RESULTS FOR EXPLORATORY FACTOR ANALYSIS


           EIGENVALUES FOR SAMPLE CORRELATION MATRIX
                  1             2             3             4             5
              ________      ________      ________      ________      ________
      1         3.243         2.117         1.999         1.817         1.358


           EIGENVALUES FOR SAMPLE CORRELATION MATRIX
                  6             7             8             9            10
              ________      ________      ________      ________      ________
      1         1.280         0.841         0.813         0.689         0.672


           EIGENVALUES FOR SAMPLE CORRELATION MATRIX
                 11            12            13            14            15
              ________      ________      ________      ________      ________
      1         0.625         0.614         0.558         0.539         0.526


           EIGENVALUES FOR SAMPLE CORRELATION MATRIX
                 16            17            18            19            20
              ________      ________      ________      ________      ________
      1         0.509         0.489         0.481         0.435         0.396


EXPLORATORY FACTOR ANALYSIS WITH 5 FACTOR(S):


Number of Free Parameters                             130

Bayesian Posterior Predictive Checking using Chi-Square

          95% Confidence Interval for the Difference Between
          the Observed and the Replicated Chi-Square Values

                        4018.334          4130.056

          Posterior Predictive P-Value       0.000

Information Criteria

          Deviance (DIC)                          486317.964
          Estimated number of parameters (pD)        130.076
          Bayesian (BIC)                          487235.171


           GEOMIN ROTATED LOADINGS (* significant at 5% level)
                   1                 2                 3                 4
              __________        __________        __________        __________
 MIPIP1          0.044*            0.682*            0.005            -0.091*
 MIPIP2          0.738*           -0.021*           -0.014*            0.038*
 MIPIP3          0.167*            0.012             0.024*            0.504*
 MIPIP4          0.012            -0.013             0.658*           -0.111*
 MIPIP5          0.175*            0.015             0.076*           -0.137*
 MIPIP6         -0.027*            0.653*            0.056*            0.028*
 MIPIP7          0.323*            0.053*           -0.007             0.075*
 MIPIP8         -0.045*            0.000            -0.013             0.593*
 MIPIP9         -0.174*            0.034*            0.530*            0.076*
 MIPIP10         0.019            -0.047*           -0.016            -0.019*
 MIPIP11         0.118*            0.635*           -0.086*           -0.050*
 MIPIP12         0.572*            0.026*            0.090*           -0.040*
 MIPIP13         0.179*           -0.047*            0.115*            0.476*
 MIPIP14         0.068*            0.001             0.698*           -0.002
 MIPIP15        -0.014            -0.002            -0.135*            0.027*
 MIPIP16        -0.162*            0.745*            0.013*            0.043*
 MIPIP17         0.309*            0.202*           -0.056*            0.129*
 MIPIP18        -0.013*            0.015*           -0.160*            0.646*
 MIPIP19        -0.077*           -0.064*            0.359*            0.011
 MIPIP20         0.021             0.042*            0.014            -0.004


           GEOMIN ROTATED LOADINGS (* significant at 5% level)
                   5
              __________
 MIPIP1         -0.066*
 MIPIP2          0.064*
 MIPIP3         -0.117*
 MIPIP4          0.020*
 MIPIP5          0.499*
 MIPIP6          0.031*
 MIPIP7          0.127*
 MIPIP8          0.035*
 MIPIP9          0.013
 MIPIP10         0.588*
 MIPIP11        -0.054*
 MIPIP12         0.005
 MIPIP13        -0.078*
 MIPIP14        -0.081*
 MIPIP15         0.584*
 MIPIP16         0.102*
 MIPIP17         0.214*
 MIPIP18         0.049*
 MIPIP19         0.129*
 MIPIP20         0.625*


           GEOMIN FACTOR CORRELATIONS (* significant at 5% level)
                   1                 2                 3                 4
              __________        __________        __________        __________
      1          1.000
      2          0.206*            1.000
      3          0.071*           -0.146*            1.000
      4          0.097*            0.036*           -0.123*            1.000
      5          0.189*            0.228*           -0.141*            0.047*


           GEOMIN FACTOR CORRELATIONS (* significant at 5% level)
                   5
              __________
      5          1.000


           ESTIMATED RESIDUAL VARIANCES
               MIPIP1            MIPIP2            MIPIP3            MIPIP4
              __________        __________        __________        __________
 1               0.534             0.433             0.701             0.536


           ESTIMATED RESIDUAL VARIANCES
               MIPIP5            MIPIP6            MIPIP7            MIPIP8
              __________        __________        __________        __________
 1               0.675             0.576             0.839             0.646


           ESTIMATED RESIDUAL VARIANCES
               MIPIP9            MIPIP10           MIPIP11           MIPIP12
              __________        __________        __________        __________
 1               0.717             0.658             0.548             0.652


           ESTIMATED RESIDUAL VARIANCES
               MIPIP13           MIPIP14           MIPIP15           MIPIP16
              __________        __________        __________        __________
 1               0.721             0.480             0.619             0.430


           ESTIMATED RESIDUAL VARIANCES
               MIPIP17           MIPIP18           MIPIP19           MIPIP20
              __________        __________        __________        __________
 1               0.708             0.523             0.861             0.592


           S.E. GEOMIN ROTATED LOADINGS
                   1                 2                 3                 4
              __________        __________        __________        __________
 MIPIP1          0.009             0.009             0.010             0.011
 MIPIP2          0.013             0.007             0.007             0.008
 MIPIP3          0.015             0.009             0.010             0.012
 MIPIP4          0.007             0.008             0.011             0.013
 MIPIP5          0.019             0.010             0.014             0.014
 MIPIP6          0.008             0.009             0.011             0.009
 MIPIP7          0.015             0.013             0.013             0.014
 MIPIP8          0.011             0.009             0.009             0.011
 MIPIP9          0.015             0.010             0.013             0.012
 MIPIP10         0.010             0.011             0.013             0.010
 MIPIP11         0.013             0.010             0.012             0.009
 MIPIP12         0.012             0.009             0.012             0.010
 MIPIP13         0.016             0.010             0.014             0.012
 MIPIP14         0.011             0.007             0.011             0.007
 MIPIP15         0.009             0.009             0.015             0.009
 MIPIP16         0.014             0.009             0.007             0.007
 MIPIP17         0.015             0.013             0.012             0.013
 MIPIP18         0.006             0.008             0.014             0.011
 MIPIP19         0.013             0.012             0.013             0.011
 MIPIP20         0.016             0.011             0.009             0.011


           S.E. GEOMIN ROTATED LOADINGS
                   5
              __________
 MIPIP1          0.011
 MIPIP2          0.013
 MIPIP3          0.014
 MIPIP4          0.011
 MIPIP5          0.026
 MIPIP6          0.010
 MIPIP7          0.019
 MIPIP8          0.009
 MIPIP9          0.009
 MIPIP10         0.023
 MIPIP11         0.009
 MIPIP12         0.009
 MIPIP13         0.014
 MIPIP14         0.013
 MIPIP15         0.020
 MIPIP16         0.013
 MIPIP17         0.018
 MIPIP18         0.009
 MIPIP19         0.014
 MIPIP20         0.026


           S.E. GEOMIN FACTOR CORRELATIONS
                   1                 2                 3                 4
              __________        __________        __________        __________
      1          0.000
      2          0.014             0.000
      3          0.016             0.014             0.000
      4          0.015             0.014             0.016             0.000
      5          0.017             0.014             0.015             0.015


           S.E. GEOMIN FACTOR CORRELATIONS
                   5
              __________
      5          0.000


           S.E. ESTIMATED RESIDUAL VARIANCES
               MIPIP1            MIPIP2            MIPIP3            MIPIP4
              __________        __________        __________        __________
 1               0.012             0.016             0.012             0.013


           S.E. ESTIMATED RESIDUAL VARIANCES
               MIPIP5            MIPIP6            MIPIP7            MIPIP8
              __________        __________        __________        __________
 1               0.022             0.011             0.009             0.013


           S.E. ESTIMATED RESIDUAL VARIANCES
               MIPIP9            MIPIP10           MIPIP11           MIPIP12
              __________        __________        __________        __________
 1               0.013             0.023             0.011             0.013


           S.E. ESTIMATED RESIDUAL VARIANCES
               MIPIP13           MIPIP14           MIPIP15           MIPIP16
              __________        __________        __________        __________
 1               0.012             0.013             0.020             0.012


           S.E. ESTIMATED RESIDUAL VARIANCES
               MIPIP17           MIPIP18           MIPIP19           MIPIP20
              __________        __________        __________        __________
 1               0.010             0.014             0.010             0.029


           95% CREDIBILITY INTERVALS FOR GEOMIN ROTATED LOADINGS
                   1                 2                 3                 4
            ______________    ______________    ______________    ______________
 MIPIP1      0.028  0.062      0.664  0.700     -0.013  0.024     -0.114 -0.070
 MIPIP2      0.714  0.763     -0.035 -0.008     -0.027 -0.002      0.023  0.055
 MIPIP3      0.136  0.197     -0.006  0.031      0.006  0.044      0.479  0.527
 MIPIP4     -0.001  0.025     -0.030  0.002      0.635  0.680     -0.138 -0.085
 MIPIP5      0.136  0.209     -0.004  0.034      0.050  0.104     -0.166 -0.109
 MIPIP6     -0.044 -0.010      0.635  0.671      0.035  0.077      0.012  0.046
 MIPIP7      0.293  0.353      0.028  0.079     -0.033  0.018      0.048  0.102
 MIPIP8     -0.069 -0.024     -0.018  0.018     -0.030  0.004      0.571  0.615
 MIPIP9     -0.203 -0.145      0.015  0.053      0.504  0.555      0.055  0.100
 MIPIP10     0.000  0.041     -0.069 -0.025     -0.046  0.005     -0.038 -0.001
 MIPIP11     0.093  0.145      0.616  0.653     -0.109 -0.063     -0.069 -0.033
 MIPIP12     0.547  0.596      0.008  0.044      0.066  0.115     -0.060 -0.022
 MIPIP13     0.147  0.210     -0.068 -0.027      0.088  0.144      0.451  0.500
 MIPIP14     0.047  0.092     -0.013  0.016      0.677  0.720     -0.016  0.013
 MIPIP15    -0.031  0.005     -0.019  0.016     -0.165 -0.108      0.010  0.045
 MIPIP16    -0.190 -0.135      0.726  0.763      0.000  0.026      0.030  0.058
 MIPIP17     0.281  0.338      0.177  0.227     -0.082 -0.034      0.103  0.155
 MIPIP18    -0.025 -0.001      0.000  0.031     -0.188 -0.131      0.623  0.668
 MIPIP19    -0.104 -0.052     -0.089 -0.041      0.332  0.385     -0.010  0.033
 MIPIP20    -0.014  0.051      0.022  0.064     -0.004  0.031     -0.025  0.019


           95% CREDIBILITY INTERVALS FOR GEOMIN ROTATED LOADINGS
                   5
            ______________
 MIPIP1     -0.088 -0.045
 MIPIP2      0.042  0.091
 MIPIP3     -0.146 -0.089
 MIPIP4      0.001  0.043
 MIPIP5      0.455  0.560
 MIPIP6      0.013  0.050
 MIPIP7      0.086  0.162
 MIPIP8      0.018  0.054
 MIPIP9     -0.005  0.031
 MIPIP10     0.532  0.622
 MIPIP11    -0.073 -0.038
 MIPIP12    -0.012  0.022
 MIPIP13    -0.106 -0.052
 MIPIP14    -0.107 -0.056
 MIPIP15     0.534  0.615
 MIPIP16     0.078  0.127
 MIPIP17     0.176  0.247
 MIPIP18     0.033  0.068
 MIPIP19     0.101  0.156
 MIPIP20     0.583  0.688


           95% CREDIBILITY INTERVALS FOR GEOMIN FACTOR CORRELATIONS
                   1                 2                 3                 4
            ______________    ______________    ______________    ______________
        1    1.000  1.000
        2    0.178  0.234      1.000  1.000
        3    0.041  0.102     -0.173 -0.119      1.000  1.000
        4    0.067  0.128      0.009  0.064     -0.155 -0.092      1.000  1.000
        5    0.158  0.224      0.201  0.255     -0.170 -0.111      0.018  0.075


           95% CREDIBILITY INTERVALS FOR GEOMIN FACTOR CORRELATIONS
                   5
            ______________
        5    1.000  1.000


           95% CREDIBILITY INTERVALS FOR ESTIMATED RESIDUAL VARIANCES
               MIPIP1            MIPIP2            MIPIP3            MIPIP4
            ______________    ______________    ______________    ______________
      1      0.512  0.557      0.401  0.464      0.678  0.725      0.511  0.562


           95% CREDIBILITY INTERVALS FOR ESTIMATED RESIDUAL VARIANCES
               MIPIP5            MIPIP6            MIPIP7            MIPIP8
            ______________    ______________    ______________    ______________
      1      0.622  0.710      0.555  0.597      0.821  0.856      0.621  0.671


           95% CREDIBILITY INTERVALS FOR ESTIMATED RESIDUAL VARIANCES
               MIPIP9            MIPIP10           MIPIP11           MIPIP12
            ______________    ______________    ______________    ______________
      1      0.691  0.743      0.621  0.711      0.527  0.570      0.626  0.677


           95% CREDIBILITY INTERVALS FOR ESTIMATED RESIDUAL VARIANCES
               MIPIP13           MIPIP14           MIPIP15           MIPIP16
            ______________    ______________    ______________    ______________
      1      0.698  0.744      0.454  0.507      0.586  0.665      0.407  0.453


           95% CREDIBILITY INTERVALS FOR ESTIMATED RESIDUAL VARIANCES
               MIPIP17           MIPIP18           MIPIP19           MIPIP20
            ______________    ______________    ______________    ______________
      1      0.689  0.728      0.496  0.550      0.841  0.879      0.520  0.635


TECHNICAL 8 OUTPUT


  EXPLORATORY FACTOR ANALYSIS WITH 5 FACTOR(S):


     Kolmogorov-Smirnov comparing posterior distributions across chains 1 and 2 using 100 draws.


     Parameter   KS Statistic P-value
     Parameter 48    0.0400    1.0000
     Parameter 121    0.0400    1.0000
     Parameter 33    0.0300    1.0000
     Parameter 83    0.0300    1.0000
     Parameter 97    0.0300    1.0000
     Parameter 56    0.0300    1.0000
     Parameter 8    0.0200    1.0000
     Parameter 129    0.0200    1.0000
     Parameter 130    0.0200    1.0000
     Parameter 72    0.0200    1.0000
     Parameter 78    0.0200    1.0000
     Parameter 41    0.0200    1.0000
     Parameter 90    0.0200    1.0000
     Parameter 3    0.0200    1.0000
     Parameter 99    0.0200    1.0000
     Parameter 50    0.0200    1.0000
     Parameter 104    0.0200    1.0000
     Parameter 109    0.0200    1.0000
     Parameter 55    0.0200    1.0000
     Parameter 58    0.0200    1.0000
     Parameter 30    0.0200    1.0000
     Parameter 122    0.0200    1.0000
     Parameter 124    0.0200    1.0000
     Parameter 125    0.0200    1.0000
     Parameter 60    0.0200    1.0000
     Parameter 119    0.0100    1.0000
     Parameter 128    0.0100    1.0000
     Parameter 16    0.0100    1.0000
     Parameter 103    0.0100    1.0000
     Parameter 66    0.0100    1.0000
     Parameter 67    0.0100    1.0000
     Parameter 34    0.0100    1.0000
     Parameter 68    0.0100    1.0000
     Parameter 69    0.0100    1.0000
     Parameter 35    0.0100    1.0000
     Parameter 70    0.0100    1.0000
     Parameter 95    0.0100    1.0000
     Parameter 36    0.0100    1.0000
     Parameter 93    0.0100    1.0000
     Parameter 73    0.0100    1.0000
     Parameter 91    0.0100    1.0000
     Parameter 45    0.0100    1.0000
     Parameter 37    0.0100    1.0000
     Parameter 75    0.0100    1.0000
     Parameter 62    0.0100    1.0000
     Parameter 38    0.0100    1.0000
     Parameter 77    0.0100    1.0000
     Parameter 39    0.0100    1.0000
     Parameter 79    0.0100    1.0000
     Parameter 120    0.0100    1.0000
     Parameter 82    0.0100    1.0000
     Parameter 42    0.0100    1.0000
     Parameter 43    0.0100    1.0000
     Parameter 11    0.0100    1.0000
     Parameter 89    0.0100    1.0000
     Parameter 22    0.0100    1.0000
     Parameter 46    0.0100    1.0000
     Parameter 92    0.0100    1.0000
     Parameter 94    0.0100    1.0000
     Parameter 107    0.0100    1.0000
     Parameter 118    0.0100    1.0000
     Parameter 24    0.0100    1.0000
     Parameter 98    0.0100    1.0000
     Parameter 100    0.0100    1.0000
     Parameter 101    0.0100    1.0000
     Parameter 102    0.0100    1.0000
     Parameter 26    0.0100    1.0000
     Parameter 53    0.0100    1.0000
     Parameter 126    0.0100    1.0000
     Parameter 106    0.0100    1.0000
     Parameter 108    0.0100    1.0000
     Parameter 54    0.0100    1.0000
     Parameter 59    0.0100    1.0000
     Parameter 29    0.0100    1.0000
     Parameter 115    0.0100    1.0000
     Parameter 117    0.0100    1.0000
     Parameter 28    0.0100    1.0000
     Parameter 112    0.0100    1.0000
     Parameter 113    0.0100    1.0000
     Parameter 1    0.0100    1.0000
     Parameter 110    0.0100    1.0000
     Parameter 111    0.0100    1.0000
     Parameter 85    0.0100    1.0000
     Parameter 65    0.0000    1.0000
     Parameter 23    0.0000    1.0000
     Parameter 19    0.0000    1.0000
     Parameter 80    0.0000    1.0000
     Parameter 15    0.0000    1.0000
     Parameter 20    0.0000    1.0000
     Parameter 10    0.0000    1.0000
     Parameter 5    0.0000    1.0000
     Parameter 40    0.0000    1.0000
     Parameter 87    0.0000    1.0000
     Parameter 44    0.0000    1.0000
     Parameter 96    0.0000    1.0000
     Parameter 123    0.0000    1.0000
     Parameter 25    0.0000    1.0000
     Parameter 51    0.0000    1.0000
     Parameter 57    0.0000    1.0000
     Parameter 32    0.0000    1.0000
     Parameter 61    0.0000    1.0000
     Parameter 116    0.0000    1.0000
     Parameter 2    0.0000    1.0000
     Parameter 27    0.0000    1.0000
     Parameter 14    0.0000    1.0000
     Parameter 31    0.0000    1.0000
     Parameter 52    0.0000    1.0000
     Parameter 18    0.0000    1.0000
     Parameter 76    0.0000    1.0000
     Parameter 88    0.0000    1.0000
     Parameter 81    0.0000    1.0000
     Parameter 64    0.0000    1.0000
     Parameter 86    0.0000    1.0000
     Parameter 47    0.0000    1.0000
     Parameter 49    0.0000    1.0000
     Parameter 105    0.0000    1.0000
     Parameter 13    0.0000    1.0000
     Parameter 4    0.0000    1.0000
     Parameter 7    0.0000    1.0000
     Parameter 17    0.0000    1.0000
     Parameter 12    0.0000    1.0000
     Parameter 74    0.0000    1.0000
     Parameter 21    0.0000    1.0000
     Parameter 6    0.0000    1.0000
     Parameter 63    0.0000    1.0000
     Parameter 127    0.0000    1.0000
     Parameter 9    0.0000    1.0000
     Parameter 84    0.0000    1.0000
     Parameter 71    0.0000    1.0000
     Parameter 114    0.0000    1.0000


     Kolmogorov-Smirnov comparing posterior distributions across chains 1 and 3 using 100 draws.


     Parameter   KS Statistic P-value
     Parameter 48    0.0600    0.9921
     Parameter 41    0.0500    0.9995
     Parameter 73    0.0400    1.0000
     Parameter 35    0.0300    1.0000
     Parameter 39    0.0300    1.0000
     Parameter 99    0.0300    1.0000
     Parameter 104    0.0300    1.0000
     Parameter 54    0.0300    1.0000
     Parameter 110    0.0300    1.0000
     Parameter 117    0.0300    1.0000
     Parameter 118    0.0300    1.0000
     Parameter 128    0.0200    1.0000
     Parameter 130    0.0200    1.0000
     Parameter 33    0.0200    1.0000
     Parameter 72    0.0200    1.0000
     Parameter 37    0.0200    1.0000
     Parameter 38    0.0200    1.0000
     Parameter 78    0.0200    1.0000
     Parameter 81    0.0200    1.0000
     Parameter 43    0.0200    1.0000
     Parameter 45    0.0200    1.0000
     Parameter 46    0.0200    1.0000
     Parameter 98    0.0200    1.0000
     Parameter 50    0.0200    1.0000
     Parameter 101    0.0200    1.0000
     Parameter 109    0.0200    1.0000
     Parameter 29    0.0200    1.0000
     Parameter 122    0.0200    1.0000
     Parameter 125    0.0200    1.0000
     Parameter 60    0.0200    1.0000
     Parameter 25    0.0100    1.0000
     Parameter 115    0.0100    1.0000
     Parameter 49    0.0100    1.0000
     Parameter 129    0.0100    1.0000
     Parameter 65    0.0100    1.0000
     Parameter 66    0.0100    1.0000
     Parameter 34    0.0100    1.0000
     Parameter 68    0.0100    1.0000
     Parameter 119    0.0100    1.0000
     Parameter 9    0.0100    1.0000
     Parameter 36    0.0100    1.0000
     Parameter 74    0.0100    1.0000
     Parameter 75    0.0100    1.0000
     Parameter 4    0.0100    1.0000
     Parameter 76    0.0100    1.0000
     Parameter 86    0.0100    1.0000
     Parameter 77    0.0100    1.0000
     Parameter 79    0.0100    1.0000
     Parameter 114    0.0100    1.0000
     Parameter 40    0.0100    1.0000
     Parameter 20    0.0100    1.0000
     Parameter 83    0.0100    1.0000
     Parameter 84    0.0100    1.0000
     Parameter 85    0.0100    1.0000
     Parameter 21    0.0100    1.0000
     Parameter 113    0.0100    1.0000
     Parameter 47    0.0100    1.0000
     Parameter 107    0.0100    1.0000
     Parameter 3    0.0100    1.0000
     Parameter 24    0.0100    1.0000
     Parameter 96    0.0100    1.0000
     Parameter 97    0.0100    1.0000
     Parameter 6    0.0100    1.0000
     Parameter 124    0.0100    1.0000
     Parameter 100    0.0100    1.0000
     Parameter 108    0.0100    1.0000
     Parameter 13    0.0100    1.0000
     Parameter 52    0.0100    1.0000
     Parameter 63    0.0100    1.0000
     Parameter 31    0.0100    1.0000
     Parameter 30    0.0100    1.0000
     Parameter 53    0.0100    1.0000
     Parameter 14    0.0100    1.0000
     Parameter 58    0.0100    1.0000
     Parameter 57    0.0100    1.0000
     Parameter 62    0.0100    1.0000
     Parameter 126    0.0100    1.0000
     Parameter 28    0.0100    1.0000
     Parameter 56    0.0100    1.0000
     Parameter 112    0.0100    1.0000
     Parameter 116    0.0100    1.0000
     Parameter 105    0.0100    1.0000
     Parameter 120    0.0100    1.0000
     Parameter 106    0.0100    1.0000
     Parameter 61    0.0000    1.0000
     Parameter 23    0.0000    1.0000
     Parameter 22    0.0000    1.0000
     Parameter 44    0.0000    1.0000
     Parameter 10    0.0000    1.0000
     Parameter 82    0.0000    1.0000
     Parameter 42    0.0000    1.0000
     Parameter 5    0.0000    1.0000
     Parameter 89    0.0000    1.0000
     Parameter 90    0.0000    1.0000
     Parameter 93    0.0000    1.0000
     Parameter 95    0.0000    1.0000
     Parameter 17    0.0000    1.0000
     Parameter 12    0.0000    1.0000
     Parameter 55    0.0000    1.0000
     Parameter 15    0.0000    1.0000
     Parameter 51    0.0000    1.0000
     Parameter 8    0.0000    1.0000
     Parameter 127    0.0000    1.0000
     Parameter 1    0.0000    1.0000
     Parameter 16    0.0000    1.0000
     Parameter 64    0.0000    1.0000
     Parameter 70    0.0000    1.0000
     Parameter 18    0.0000    1.0000
     Parameter 19    0.0000    1.0000
     Parameter 11    0.0000    1.0000
     Parameter 80    0.0000    1.0000
     Parameter 111    0.0000    1.0000
     Parameter 88    0.0000    1.0000
     Parameter 92    0.0000    1.0000
     Parameter 102    0.0000    1.0000
     Parameter 121    0.0000    1.0000
     Parameter 71    0.0000    1.0000
     Parameter 67    0.0000    1.0000
     Parameter 26    0.0000    1.0000
     Parameter 69    0.0000    1.0000
     Parameter 91    0.0000    1.0000
     Parameter 59    0.0000    1.0000
     Parameter 87    0.0000    1.0000
     Parameter 27    0.0000    1.0000
     Parameter 7    0.0000    1.0000
     Parameter 103    0.0000    1.0000
     Parameter 123    0.0000    1.0000
     Parameter 2    0.0000    1.0000
     Parameter 32    0.0000    1.0000
     Parameter 94    0.0000    1.0000


     Kolmogorov-Smirnov comparing posterior distributions across chains 2 and 3 using 100 draws.


     Parameter   KS Statistic P-value
     Parameter 53    0.0600    0.9921
     Parameter 129    0.0500    0.9995
     Parameter 56    0.0500    0.9995
     Parameter 130    0.0500    0.9995
     Parameter 35    0.0400    1.0000
     Parameter 88    0.0400    1.0000
     Parameter 110    0.0400    1.0000
     Parameter 30    0.0400    1.0000
     Parameter 83    0.0300    1.0000
     Parameter 49    0.0300    1.0000
     Parameter 50    0.0300    1.0000
     Parameter 125    0.0300    1.0000
     Parameter 128    0.0200    1.0000
     Parameter 33    0.0200    1.0000
     Parameter 69    0.0200    1.0000
     Parameter 72    0.0200    1.0000
     Parameter 37    0.0200    1.0000
     Parameter 75    0.0200    1.0000
     Parameter 45    0.0200    1.0000
     Parameter 93    0.0200    1.0000
     Parameter 48    0.0200    1.0000
     Parameter 24    0.0200    1.0000
     Parameter 100    0.0200    1.0000
     Parameter 26    0.0200    1.0000
     Parameter 108    0.0200    1.0000
     Parameter 55    0.0200    1.0000
     Parameter 113    0.0200    1.0000
     Parameter 58    0.0200    1.0000
     Parameter 119    0.0200    1.0000
     Parameter 60    0.0200    1.0000
     Parameter 120    0.0200    1.0000
     Parameter 121    0.0200    1.0000
     Parameter 124    0.0200    1.0000
     Parameter 63    0.0200    1.0000
     Parameter 115    0.0100    1.0000
     Parameter 59    0.0100    1.0000
     Parameter 95    0.0100    1.0000
     Parameter 94    0.0100    1.0000
     Parameter 46    0.0100    1.0000
     Parameter 8    0.0100    1.0000
     Parameter 91    0.0100    1.0000
     Parameter 16    0.0100    1.0000
     Parameter 67    0.0100    1.0000
     Parameter 70    0.0100    1.0000
     Parameter 87    0.0100    1.0000
     Parameter 86    0.0100    1.0000
     Parameter 116    0.0100    1.0000
     Parameter 117    0.0100    1.0000
     Parameter 18    0.0100    1.0000
     Parameter 36    0.0100    1.0000
     Parameter 74    0.0100    1.0000
     Parameter 38    0.0100    1.0000
     Parameter 76    0.0100    1.0000
     Parameter 77    0.0100    1.0000
     Parameter 39    0.0100    1.0000
     Parameter 78    0.0100    1.0000
     Parameter 79    0.0100    1.0000
     Parameter 28    0.0100    1.0000
     Parameter 127    0.0100    1.0000
     Parameter 81    0.0100    1.0000
     Parameter 20    0.0100    1.0000
     Parameter 84    0.0100    1.0000
     Parameter 85    0.0100    1.0000
     Parameter 43    0.0100    1.0000
     Parameter 114    0.0100    1.0000
     Parameter 22    0.0100    1.0000
     Parameter 89    0.0100    1.0000
     Parameter 90    0.0100    1.0000
     Parameter 102    0.0100    1.0000
     Parameter 126    0.0100    1.0000
     Parameter 92    0.0100    1.0000
     Parameter 47    0.0100    1.0000
     Parameter 118    0.0100    1.0000
     Parameter 111    0.0100    1.0000
     Parameter 57    0.0100    1.0000
     Parameter 96    0.0100    1.0000
     Parameter 97    0.0100    1.0000
     Parameter 54    0.0100    1.0000
     Parameter 98    0.0100    1.0000
     Parameter 25    0.0100    1.0000
     Parameter 51    0.0100    1.0000
     Parameter 52    0.0100    1.0000
     Parameter 13    0.0100    1.0000
     Parameter 6    0.0100    1.0000
     Parameter 99    0.0100    1.0000
     Parameter 14    0.0100    1.0000
     Parameter 112    0.0100    1.0000
     Parameter 29    0.0100    1.0000
     Parameter 103    0.0100    1.0000
     Parameter 122    0.0100    1.0000
     Parameter 62    0.0100    1.0000
     Parameter 10    0.0000    1.0000
     Parameter 80    0.0000    1.0000
     Parameter 82    0.0000    1.0000
     Parameter 21    0.0000    1.0000
     Parameter 44    0.0000    1.0000
     Parameter 123    0.0000    1.0000
     Parameter 2    0.0000    1.0000
     Parameter 61    0.0000    1.0000
     Parameter 7    0.0000    1.0000
     Parameter 34    0.0000    1.0000
     Parameter 68    0.0000    1.0000
     Parameter 32    0.0000    1.0000
     Parameter 107    0.0000    1.0000
     Parameter 105    0.0000    1.0000
     Parameter 3    0.0000    1.0000
     Parameter 27    0.0000    1.0000
     Parameter 106    0.0000    1.0000
     Parameter 4    0.0000    1.0000
     Parameter 65    0.0000    1.0000
     Parameter 71    0.0000    1.0000
     Parameter 1    0.0000    1.0000
     Parameter 40    0.0000    1.0000
     Parameter 42    0.0000    1.0000
     Parameter 23    0.0000    1.0000
     Parameter 12    0.0000    1.0000
     Parameter 5    0.0000    1.0000
     Parameter 66    0.0000    1.0000
     Parameter 15    0.0000    1.0000
     Parameter 109    0.0000    1.0000
     Parameter 101    0.0000    1.0000
     Parameter 17    0.0000    1.0000
     Parameter 41    0.0000    1.0000
     Parameter 11    0.0000    1.0000
     Parameter 73    0.0000    1.0000
     Parameter 31    0.0000    1.0000
     Parameter 64    0.0000    1.0000
     Parameter 19    0.0000    1.0000
     Parameter 9    0.0000    1.0000
     Parameter 104    0.0000    1.0000


     Kolmogorov-Smirnov comparing posterior distributions across chains 1 and 4 using 100 draws.


     Parameter   KS Statistic P-value
     Parameter 39    0.0600    0.9921
     Parameter 128    0.0400    1.0000
     Parameter 35    0.0400    1.0000
     Parameter 48    0.0400    1.0000
     Parameter 36    0.0300    1.0000
     Parameter 72    0.0300    1.0000
     Parameter 74    0.0300    1.0000
     Parameter 40    0.0300    1.0000
     Parameter 27    0.0300    1.0000
     Parameter 55    0.0300    1.0000
     Parameter 130    0.0200    1.0000
     Parameter 34    0.0200    1.0000
     Parameter 68    0.0200    1.0000
     Parameter 83    0.0200    1.0000
     Parameter 44    0.0200    1.0000
     Parameter 45    0.0200    1.0000
     Parameter 90    0.0200    1.0000
     Parameter 46    0.0200    1.0000
     Parameter 24    0.0200    1.0000
     Parameter 97    0.0200    1.0000
     Parameter 102    0.0200    1.0000
     Parameter 52    0.0200    1.0000
     Parameter 105    0.0200    1.0000
     Parameter 110    0.0200    1.0000
     Parameter 29    0.0200    1.0000
     Parameter 58    0.0200    1.0000
     Parameter 117    0.0200    1.0000
     Parameter 122    0.0200    1.0000
     Parameter 115    0.0200    1.0000
     Parameter 114    0.0100    1.0000
     Parameter 121    0.0100    1.0000
     Parameter 32    0.0100    1.0000
     Parameter 33    0.0100    1.0000
     Parameter 66    0.0100    1.0000
     Parameter 17    0.0100    1.0000
     Parameter 4    0.0100    1.0000
     Parameter 95    0.0100    1.0000
     Parameter 37    0.0100    1.0000
     Parameter 75    0.0100    1.0000
     Parameter 38    0.0100    1.0000
     Parameter 77    0.0100    1.0000
     Parameter 78    0.0100    1.0000
     Parameter 79    0.0100    1.0000
     Parameter 57    0.0100    1.0000
     Parameter 125    0.0100    1.0000
     Parameter 5    0.0100    1.0000
     Parameter 80    0.0100    1.0000
     Parameter 81    0.0100    1.0000
     Parameter 82    0.0100    1.0000
     Parameter 21    0.0100    1.0000
     Parameter 84    0.0100    1.0000
     Parameter 87    0.0100    1.0000
     Parameter 88    0.0100    1.0000
     Parameter 91    0.0100    1.0000
     Parameter 14    0.0100    1.0000
     Parameter 92    0.0100    1.0000
     Parameter 47    0.0100    1.0000
     Parameter 109    0.0100    1.0000
     Parameter 96    0.0100    1.0000
     Parameter 12    0.0100    1.0000
     Parameter 49    0.0100    1.0000
     Parameter 98    0.0100    1.0000
     Parameter 50    0.0100    1.0000
     Parameter 100    0.0100    1.0000
     Parameter 51    0.0100    1.0000
     Parameter 26    0.0100    1.0000
     Parameter 53    0.0100    1.0000
     Parameter 106    0.0100    1.0000
     Parameter 63    0.0100    1.0000
     Parameter 62    0.0100    1.0000
     Parameter 30    0.0100    1.0000
     Parameter 54    0.0100    1.0000
     Parameter 59    0.0100    1.0000
     Parameter 108    0.0100    1.0000
     Parameter 113    0.0100    1.0000
     Parameter 28    0.0100    1.0000
     Parameter 7    0.0100    1.0000
     Parameter 60    0.0100    1.0000
     Parameter 120    0.0100    1.0000
     Parameter 31    0.0100    1.0000
     Parameter 85    0.0100    1.0000
     Parameter 18    0.0000    1.0000
     Parameter 65    0.0000    1.0000
     Parameter 56    0.0000    1.0000
     Parameter 94    0.0000    1.0000
     Parameter 20    0.0000    1.0000
     Parameter 116    0.0000    1.0000
     Parameter 118    0.0000    1.0000
     Parameter 42    0.0000    1.0000
     Parameter 41    0.0000    1.0000
     Parameter 43    0.0000    1.0000
     Parameter 22    0.0000    1.0000
     Parameter 93    0.0000    1.0000
     Parameter 6    0.0000    1.0000
     Parameter 103    0.0000    1.0000
     Parameter 129    0.0000    1.0000
     Parameter 124    0.0000    1.0000
     Parameter 126    0.0000    1.0000
     Parameter 25    0.0000    1.0000
     Parameter 1    0.0000    1.0000
     Parameter 3    0.0000    1.0000
     Parameter 107    0.0000    1.0000
     Parameter 111    0.0000    1.0000
     Parameter 104    0.0000    1.0000
     Parameter 16    0.0000    1.0000
     Parameter 67    0.0000    1.0000
     Parameter 70    0.0000    1.0000
     Parameter 73    0.0000    1.0000
     Parameter 19    0.0000    1.0000
     Parameter 89    0.0000    1.0000
     Parameter 10    0.0000    1.0000
     Parameter 86    0.0000    1.0000
     Parameter 23    0.0000    1.0000
     Parameter 123    0.0000    1.0000
     Parameter 61    0.0000    1.0000
     Parameter 101    0.0000    1.0000
     Parameter 15    0.0000    1.0000
     Parameter 64    0.0000    1.0000
     Parameter 8    0.0000    1.0000
     Parameter 69    0.0000    1.0000
     Parameter 9    0.0000    1.0000
     Parameter 76    0.0000    1.0000
     Parameter 119    0.0000    1.0000
     Parameter 99    0.0000    1.0000
     Parameter 2    0.0000    1.0000
     Parameter 13    0.0000    1.0000
     Parameter 127    0.0000    1.0000
     Parameter 11    0.0000    1.0000
     Parameter 112    0.0000    1.0000
     Parameter 71    0.0000    1.0000


     Kolmogorov-Smirnov comparing posterior distributions across chains 2 and 4 using 100 draws.


     Parameter   KS Statistic P-value
     Parameter 35    0.0700    0.9610
     Parameter 97    0.0600    0.9921
     Parameter 119    0.0500    0.9995
     Parameter 78    0.0400    1.0000
     Parameter 99    0.0400    1.0000
     Parameter 120    0.0400    1.0000
     Parameter 90    0.0300    1.0000
     Parameter 53    0.0300    1.0000
     Parameter 129    0.0200    1.0000
     Parameter 33    0.0200    1.0000
     Parameter 37    0.0200    1.0000
     Parameter 77    0.0200    1.0000
     Parameter 40    0.0200    1.0000
     Parameter 41    0.0200    1.0000
     Parameter 21    0.0200    1.0000
     Parameter 42    0.0200    1.0000
     Parameter 44    0.0200    1.0000
     Parameter 93    0.0200    1.0000
     Parameter 50    0.0200    1.0000
     Parameter 104    0.0200    1.0000
     Parameter 105    0.0200    1.0000
     Parameter 107    0.0200    1.0000
     Parameter 27    0.0200    1.0000
     Parameter 54    0.0200    1.0000
     Parameter 109    0.0200    1.0000
     Parameter 55    0.0200    1.0000
     Parameter 28    0.0200    1.0000
     Parameter 56    0.0200    1.0000
     Parameter 117    0.0200    1.0000
     Parameter 30    0.0200    1.0000
     Parameter 31    0.0200    1.0000
     Parameter 124    0.0200    1.0000
     Parameter 49    0.0100    1.0000
     Parameter 121    0.0100    1.0000
     Parameter 125    0.0100    1.0000
     Parameter 32    0.0100    1.0000
     Parameter 95    0.0100    1.0000
     Parameter 128    0.0100    1.0000
     Parameter 65    0.0100    1.0000
     Parameter 66    0.0100    1.0000
     Parameter 91    0.0100    1.0000
     Parameter 45    0.0100    1.0000
     Parameter 67    0.0100    1.0000
     Parameter 34    0.0100    1.0000
     Parameter 68    0.0100    1.0000
     Parameter 122    0.0100    1.0000
     Parameter 72    0.0100    1.0000
     Parameter 75    0.0100    1.0000
     Parameter 76    0.0100    1.0000
     Parameter 39    0.0100    1.0000
     Parameter 115    0.0100    1.0000
     Parameter 20    0.0100    1.0000
     Parameter 80    0.0100    1.0000
     Parameter 83    0.0100    1.0000
     Parameter 84    0.0100    1.0000
     Parameter 87    0.0100    1.0000
     Parameter 11    0.0100    1.0000
     Parameter 89    0.0100    1.0000
     Parameter 22    0.0100    1.0000
     Parameter 58    0.0100    1.0000
     Parameter 94    0.0100    1.0000
     Parameter 126    0.0100    1.0000
     Parameter 24    0.0100    1.0000
     Parameter 96    0.0100    1.0000
     Parameter 48    0.0100    1.0000
     Parameter 98    0.0100    1.0000
     Parameter 3    0.0100    1.0000
     Parameter 25    0.0100    1.0000
     Parameter 102    0.0100    1.0000
     Parameter 13    0.0100    1.0000
     Parameter 61    0.0100    1.0000
     Parameter 62    0.0100    1.0000
     Parameter 29    0.0100    1.0000
     Parameter 106    0.0100    1.0000
     Parameter 111    0.0100    1.0000
     Parameter 108    0.0100    1.0000
     Parameter 110    0.0100    1.0000
     Parameter 113    0.0100    1.0000
     Parameter 57    0.0100    1.0000
     Parameter 116    0.0100    1.0000
     Parameter 130    0.0100    1.0000
     Parameter 60    0.0100    1.0000
     Parameter 63    0.0100    1.0000
     Parameter 100    0.0100    1.0000
     Parameter 18    0.0000    1.0000
     Parameter 23    0.0000    1.0000
     Parameter 38    0.0000    1.0000
     Parameter 14    0.0000    1.0000
     Parameter 16    0.0000    1.0000
     Parameter 59    0.0000    1.0000
     Parameter 82    0.0000    1.0000
     Parameter 118    0.0000    1.0000
     Parameter 86    0.0000    1.0000
     Parameter 123    0.0000    1.0000
     Parameter 88    0.0000    1.0000
     Parameter 2    0.0000    1.0000
     Parameter 17    0.0000    1.0000
     Parameter 46    0.0000    1.0000
     Parameter 6    0.0000    1.0000
     Parameter 12    0.0000    1.0000
     Parameter 7    0.0000    1.0000
     Parameter 1    0.0000    1.0000
     Parameter 51    0.0000    1.0000
     Parameter 101    0.0000    1.0000
     Parameter 112    0.0000    1.0000
     Parameter 103    0.0000    1.0000
     Parameter 4    0.0000    1.0000
     Parameter 114    0.0000    1.0000
     Parameter 74    0.0000    1.0000
     Parameter 9    0.0000    1.0000
     Parameter 79    0.0000    1.0000
     Parameter 81    0.0000    1.0000
     Parameter 85    0.0000    1.0000
     Parameter 43    0.0000    1.0000
     Parameter 92    0.0000    1.0000
     Parameter 47    0.0000    1.0000
     Parameter 26    0.0000    1.0000
     Parameter 52    0.0000    1.0000
     Parameter 64    0.0000    1.0000
     Parameter 127    0.0000    1.0000
     Parameter 73    0.0000    1.0000
     Parameter 19    0.0000    1.0000
     Parameter 15    0.0000    1.0000
     Parameter 5    0.0000    1.0000
     Parameter 8    0.0000    1.0000
     Parameter 70    0.0000    1.0000
     Parameter 36    0.0000    1.0000
     Parameter 10    0.0000    1.0000
     Parameter 69    0.0000    1.0000
     Parameter 71    0.0000    1.0000


     Kolmogorov-Smirnov comparing posterior distributions across chains 3 and 4 using 100 draws.


     Parameter   KS Statistic P-value
     Parameter 55    0.0600    0.9921
     Parameter 110    0.0600    0.9921
     Parameter 35    0.0500    0.9995
     Parameter 78    0.0300    1.0000
     Parameter 79    0.0300    1.0000
     Parameter 24    0.0300    1.0000
     Parameter 49    0.0300    1.0000
     Parameter 105    0.0300    1.0000
     Parameter 53    0.0300    1.0000
     Parameter 57    0.0300    1.0000
     Parameter 130    0.0300    1.0000
     Parameter 16    0.0200    1.0000
     Parameter 65    0.0200    1.0000
     Parameter 66    0.0200    1.0000
     Parameter 34    0.0200    1.0000
     Parameter 73    0.0200    1.0000
     Parameter 75    0.0200    1.0000
     Parameter 77    0.0200    1.0000
     Parameter 9    0.0200    1.0000
     Parameter 41    0.0200    1.0000
     Parameter 83    0.0200    1.0000
     Parameter 43    0.0200    1.0000
     Parameter 44    0.0200    1.0000
     Parameter 97    0.0200    1.0000
     Parameter 98    0.0200    1.0000
     Parameter 52    0.0200    1.0000
     Parameter 54    0.0200    1.0000
     Parameter 27    0.0200    1.0000
     Parameter 58    0.0200    1.0000
     Parameter 30    0.0200    1.0000
     Parameter 60    0.0200    1.0000
     Parameter 124    0.0200    1.0000
     Parameter 125    0.0200    1.0000
     Parameter 109    0.0100    1.0000
     Parameter 119    0.0100    1.0000
     Parameter 121    0.0100    1.0000
     Parameter 95    0.0100    1.0000
     Parameter 64    0.0100    1.0000
     Parameter 67    0.0100    1.0000
     Parameter 8    0.0100    1.0000
     Parameter 91    0.0100    1.0000
     Parameter 90    0.0100    1.0000
     Parameter 68    0.0100    1.0000
     Parameter 88    0.0100    1.0000
     Parameter 87    0.0100    1.0000
     Parameter 86    0.0100    1.0000
     Parameter 69    0.0100    1.0000
     Parameter 70    0.0100    1.0000
     Parameter 115    0.0100    1.0000
     Parameter 18    0.0100    1.0000
     Parameter 129    0.0100    1.0000
     Parameter 74    0.0100    1.0000
     Parameter 76    0.0100    1.0000
     Parameter 38    0.0100    1.0000
     Parameter 117    0.0100    1.0000
     Parameter 39    0.0100    1.0000
     Parameter 40    0.0100    1.0000
     Parameter 80    0.0100    1.0000
     Parameter 20    0.0100    1.0000
     Parameter 84    0.0100    1.0000
     Parameter 85    0.0100    1.0000
     Parameter 21    0.0100    1.0000
     Parameter 111    0.0100    1.0000
     Parameter 11    0.0100    1.0000
     Parameter 22    0.0100    1.0000
     Parameter 45    0.0100    1.0000
     Parameter 46    0.0100    1.0000
     Parameter 47    0.0100    1.0000
     Parameter 126    0.0100    1.0000
     Parameter 122    0.0100    1.0000
     Parameter 61    0.0100    1.0000
     Parameter 62    0.0100    1.0000
     Parameter 59    0.0100    1.0000
     Parameter 116    0.0100    1.0000
     Parameter 28    0.0100    1.0000
     Parameter 99    0.0100    1.0000
     Parameter 108    0.0100    1.0000
     Parameter 6    0.0100    1.0000
     Parameter 3    0.0100    1.0000
     Parameter 26    0.0100    1.0000
     Parameter 50    0.0100    1.0000
     Parameter 100    0.0100    1.0000
     Parameter 51    0.0100    1.0000
     Parameter 106    0.0100    1.0000
     Parameter 104    0.0100    1.0000
     Parameter 107    0.0100    1.0000
     Parameter 56    0.0100    1.0000
     Parameter 112    0.0100    1.0000
     Parameter 113    0.0100    1.0000
     Parameter 29    0.0100    1.0000
     Parameter 101    0.0100    1.0000
     Parameter 120    0.0100    1.0000
     Parameter 103    0.0100    1.0000
     Parameter 42    0.0100    1.0000
     Parameter 10    0.0000    1.0000
     Parameter 118    0.0000    1.0000
     Parameter 93    0.0000    1.0000
     Parameter 94    0.0000    1.0000
     Parameter 12    0.0000    1.0000
     Parameter 114    0.0000    1.0000
     Parameter 37    0.0000    1.0000
     Parameter 123    0.0000    1.0000
     Parameter 17    0.0000    1.0000
     Parameter 23    0.0000    1.0000
     Parameter 31    0.0000    1.0000
     Parameter 102    0.0000    1.0000
     Parameter 25    0.0000    1.0000
     Parameter 32    0.0000    1.0000
     Parameter 127    0.0000    1.0000
     Parameter 96    0.0000    1.0000
     Parameter 36    0.0000    1.0000
     Parameter 2    0.0000    1.0000
     Parameter 19    0.0000    1.0000
     Parameter 81    0.0000    1.0000
     Parameter 92    0.0000    1.0000
     Parameter 48    0.0000    1.0000
     Parameter 13    0.0000    1.0000
     Parameter 71    0.0000    1.0000
     Parameter 1    0.0000    1.0000
     Parameter 63    0.0000    1.0000
     Parameter 33    0.0000    1.0000
     Parameter 72    0.0000    1.0000
     Parameter 7    0.0000    1.0000
     Parameter 89    0.0000    1.0000
     Parameter 14    0.0000    1.0000
     Parameter 15    0.0000    1.0000
     Parameter 4    0.0000    1.0000
     Parameter 128    0.0000    1.0000
     Parameter 5    0.0000    1.0000
     Parameter 82    0.0000    1.0000


     Kolmogorov-Smirnov comparing posterior distributions across chains 1 and 5 using 100 draws.


     Parameter   KS Statistic P-value
     Parameter 45    0.0400    1.0000
     Parameter 115    0.0400    1.0000
     Parameter 29    0.0400    1.0000
     Parameter 33    0.0300    1.0000
     Parameter 36    0.0300    1.0000
     Parameter 37    0.0300    1.0000
     Parameter 39    0.0300    1.0000
     Parameter 48    0.0300    1.0000
     Parameter 49    0.0300    1.0000
     Parameter 119    0.0300    1.0000
     Parameter 128    0.0200    1.0000
     Parameter 35    0.0200    1.0000
     Parameter 78    0.0200    1.0000
     Parameter 21    0.0200    1.0000
     Parameter 42    0.0200    1.0000
     Parameter 84    0.0200    1.0000
     Parameter 85    0.0200    1.0000
     Parameter 87    0.0200    1.0000
     Parameter 88    0.0200    1.0000
     Parameter 97    0.0200    1.0000
     Parameter 100    0.0200    1.0000
     Parameter 107    0.0200    1.0000
     Parameter 54    0.0200    1.0000
     Parameter 110    0.0200    1.0000
     Parameter 111    0.0200    1.0000
     Parameter 56    0.0200    1.0000
     Parameter 60    0.0200    1.0000
     Parameter 124    0.0200    1.0000
     Parameter 126    0.0200    1.0000
     Parameter 130    0.0200    1.0000
     Parameter 125    0.0100    1.0000
     Parameter 4    0.0100    1.0000
     Parameter 32    0.0100    1.0000
     Parameter 66    0.0100    1.0000
     Parameter 34    0.0100    1.0000
     Parameter 69    0.0100    1.0000
     Parameter 95    0.0100    1.0000
     Parameter 71    0.0100    1.0000
     Parameter 18    0.0100    1.0000
     Parameter 72    0.0100    1.0000
     Parameter 73    0.0100    1.0000
     Parameter 9    0.0100    1.0000
     Parameter 89    0.0100    1.0000
     Parameter 44    0.0100    1.0000
     Parameter 38    0.0100    1.0000
     Parameter 76    0.0100    1.0000
     Parameter 79    0.0100    1.0000
     Parameter 114    0.0100    1.0000
     Parameter 20    0.0100    1.0000
     Parameter 40    0.0100    1.0000
     Parameter 82    0.0100    1.0000
     Parameter 118    0.0100    1.0000
     Parameter 57    0.0100    1.0000
     Parameter 5    0.0100    1.0000
     Parameter 11    0.0100    1.0000
     Parameter 91    0.0100    1.0000
     Parameter 93    0.0100    1.0000
     Parameter 47    0.0100    1.0000
     Parameter 103    0.0100    1.0000
     Parameter 129    0.0100    1.0000
     Parameter 99    0.0100    1.0000
     Parameter 50    0.0100    1.0000
     Parameter 102    0.0100    1.0000
     Parameter 13    0.0100    1.0000
     Parameter 52    0.0100    1.0000
     Parameter 104    0.0100    1.0000
     Parameter 106    0.0100    1.0000
     Parameter 27    0.0100    1.0000
     Parameter 108    0.0100    1.0000
     Parameter 55    0.0100    1.0000
     Parameter 122    0.0100    1.0000
     Parameter 123    0.0100    1.0000
     Parameter 7    0.0100    1.0000
     Parameter 112    0.0100    1.0000
     Parameter 113    0.0100    1.0000
     Parameter 28    0.0100    1.0000
     Parameter 58    0.0100    1.0000
     Parameter 120    0.0100    1.0000
     Parameter 121    0.0100    1.0000
     Parameter 62    0.0100    1.0000
     Parameter 90    0.0100    1.0000
     Parameter 31    0.0000    1.0000
     Parameter 61    0.0000    1.0000
     Parameter 6    0.0000    1.0000
     Parameter 19    0.0000    1.0000
     Parameter 23    0.0000    1.0000
     Parameter 80    0.0000    1.0000
     Parameter 81    0.0000    1.0000
     Parameter 117    0.0000    1.0000
     Parameter 59    0.0000    1.0000
     Parameter 2    0.0000    1.0000
     Parameter 116    0.0000    1.0000
     Parameter 22    0.0000    1.0000
     Parameter 92    0.0000    1.0000
     Parameter 94    0.0000    1.0000
     Parameter 96    0.0000    1.0000
     Parameter 12    0.0000    1.0000
     Parameter 25    0.0000    1.0000
     Parameter 51    0.0000    1.0000
     Parameter 65    0.0000    1.0000
     Parameter 16    0.0000    1.0000
     Parameter 109    0.0000    1.0000
     Parameter 3    0.0000    1.0000
     Parameter 105    0.0000    1.0000
     Parameter 8    0.0000    1.0000
     Parameter 68    0.0000    1.0000
     Parameter 1    0.0000    1.0000
     Parameter 14    0.0000    1.0000
     Parameter 77    0.0000    1.0000
     Parameter 64    0.0000    1.0000
     Parameter 83    0.0000    1.0000
     Parameter 10    0.0000    1.0000
     Parameter 43    0.0000    1.0000
     Parameter 46    0.0000    1.0000
     Parameter 98    0.0000    1.0000
     Parameter 101    0.0000    1.0000
     Parameter 67    0.0000    1.0000
     Parameter 26    0.0000    1.0000
     Parameter 30    0.0000    1.0000
     Parameter 17    0.0000    1.0000
     Parameter 127    0.0000    1.0000
     Parameter 41    0.0000    1.0000
     Parameter 86    0.0000    1.0000
     Parameter 24    0.0000    1.0000
     Parameter 63    0.0000    1.0000
     Parameter 53    0.0000    1.0000
     Parameter 75    0.0000    1.0000
     Parameter 74    0.0000    1.0000
     Parameter 70    0.0000    1.0000
     Parameter 15    0.0000    1.0000


     Kolmogorov-Smirnov comparing posterior distributions across chains 2 and 5 using 100 draws.


     Parameter   KS Statistic P-value
     Parameter 119    0.0700    0.9610
     Parameter 121    0.0500    0.9995
     Parameter 130    0.0400    1.0000
     Parameter 32    0.0300    1.0000
     Parameter 33    0.0300    1.0000
     Parameter 35    0.0300    1.0000
     Parameter 97    0.0300    1.0000
     Parameter 98    0.0300    1.0000
     Parameter 113    0.0300    1.0000
     Parameter 120    0.0300    1.0000
     Parameter 125    0.0300    1.0000
     Parameter 34    0.0200    1.0000
     Parameter 69    0.0200    1.0000
     Parameter 37    0.0200    1.0000
     Parameter 38    0.0200    1.0000
     Parameter 41    0.0200    1.0000
     Parameter 83    0.0200    1.0000
     Parameter 85    0.0200    1.0000
     Parameter 87    0.0200    1.0000
     Parameter 11    0.0200    1.0000
     Parameter 45    0.0200    1.0000
     Parameter 46    0.0200    1.0000
     Parameter 93    0.0200    1.0000
     Parameter 48    0.0200    1.0000
     Parameter 49    0.0200    1.0000
     Parameter 50    0.0200    1.0000
     Parameter 53    0.0200    1.0000
     Parameter 54    0.0200    1.0000
     Parameter 110    0.0200    1.0000
     Parameter 114    0.0200    1.0000
     Parameter 58    0.0200    1.0000
     Parameter 29    0.0200    1.0000
     Parameter 62    0.0200    1.0000
     Parameter 109    0.0100    1.0000
     Parameter 126    0.0100    1.0000
     Parameter 128    0.0100    1.0000
     Parameter 95    0.0100    1.0000
     Parameter 94    0.0100    1.0000
     Parameter 16    0.0100    1.0000
     Parameter 65    0.0100    1.0000
     Parameter 66    0.0100    1.0000
     Parameter 90    0.0100    1.0000
     Parameter 67    0.0100    1.0000
     Parameter 17    0.0100    1.0000
     Parameter 59    0.0100    1.0000
     Parameter 9    0.0100    1.0000
     Parameter 18    0.0100    1.0000
     Parameter 75    0.0100    1.0000
     Parameter 20    0.0100    1.0000
     Parameter 76    0.0100    1.0000
     Parameter 81    0.0100    1.0000
     Parameter 77    0.0100    1.0000
     Parameter 78    0.0100    1.0000
     Parameter 55    0.0100    1.0000
     Parameter 115    0.0100    1.0000
     Parameter 40    0.0100    1.0000
     Parameter 80    0.0100    1.0000
     Parameter 10    0.0100    1.0000
     Parameter 21    0.0100    1.0000
     Parameter 84    0.0100    1.0000
     Parameter 111    0.0100    1.0000
     Parameter 44    0.0100    1.0000
     Parameter 89    0.0100    1.0000
     Parameter 22    0.0100    1.0000
     Parameter 92    0.0100    1.0000
     Parameter 47    0.0100    1.0000
     Parameter 108    0.0100    1.0000
     Parameter 31    0.0100    1.0000
     Parameter 63    0.0100    1.0000
     Parameter 12    0.0100    1.0000
     Parameter 123    0.0100    1.0000
     Parameter 30    0.0100    1.0000
     Parameter 99    0.0100    1.0000
     Parameter 60    0.0100    1.0000
     Parameter 7    0.0100    1.0000
     Parameter 25    0.0100    1.0000
     Parameter 103    0.0100    1.0000
     Parameter 13    0.0100    1.0000
     Parameter 107    0.0100    1.0000
     Parameter 27    0.0100    1.0000
     Parameter 100    0.0100    1.0000
     Parameter 28    0.0100    1.0000
     Parameter 56    0.0100    1.0000
     Parameter 118    0.0100    1.0000
     Parameter 101    0.0100    1.0000
     Parameter 3    0.0100    1.0000
     Parameter 124    0.0100    1.0000
     Parameter 82    0.0100    1.0000
     Parameter 117    0.0000    1.0000
     Parameter 19    0.0000    1.0000
     Parameter 39    0.0000    1.0000
     Parameter 79    0.0000    1.0000
     Parameter 42    0.0000    1.0000
     Parameter 86    0.0000    1.0000
     Parameter 88    0.0000    1.0000
     Parameter 36    0.0000    1.0000
     Parameter 127    0.0000    1.0000
     Parameter 64    0.0000    1.0000
     Parameter 96    0.0000    1.0000
     Parameter 2    0.0000    1.0000
     Parameter 6    0.0000    1.0000
     Parameter 104    0.0000    1.0000
     Parameter 61    0.0000    1.0000
     Parameter 52    0.0000    1.0000
     Parameter 26    0.0000    1.0000
     Parameter 102    0.0000    1.0000
     Parameter 51    0.0000    1.0000
     Parameter 122    0.0000    1.0000
     Parameter 129    0.0000    1.0000
     Parameter 71    0.0000    1.0000
     Parameter 57    0.0000    1.0000
     Parameter 15    0.0000    1.0000
     Parameter 116    0.0000    1.0000
     Parameter 43    0.0000    1.0000
     Parameter 1    0.0000    1.0000
     Parameter 23    0.0000    1.0000
     Parameter 70    0.0000    1.0000
     Parameter 8    0.0000    1.0000
     Parameter 106    0.0000    1.0000
     Parameter 14    0.0000    1.0000
     Parameter 68    0.0000    1.0000
     Parameter 74    0.0000    1.0000
     Parameter 5    0.0000    1.0000
     Parameter 91    0.0000    1.0000
     Parameter 112    0.0000    1.0000
     Parameter 105    0.0000    1.0000
     Parameter 24    0.0000    1.0000
     Parameter 4    0.0000    1.0000
     Parameter 72    0.0000    1.0000
     Parameter 73    0.0000    1.0000


     Kolmogorov-Smirnov comparing posterior distributions across chains 3 and 5 using 100 draws.


     Parameter   KS Statistic P-value
     Parameter 55    0.0800    0.8938
     Parameter 41    0.0400    1.0000
     Parameter 49    0.0400    1.0000
     Parameter 88    0.0300    1.0000
     Parameter 105    0.0300    1.0000
     Parameter 53    0.0300    1.0000
     Parameter 114    0.0300    1.0000
     Parameter 30    0.0300    1.0000
     Parameter 32    0.0200    1.0000
     Parameter 66    0.0200    1.0000
     Parameter 69    0.0200    1.0000
     Parameter 35    0.0200    1.0000
     Parameter 119    0.0200    1.0000
     Parameter 39    0.0200    1.0000
     Parameter 81    0.0200    1.0000
     Parameter 20    0.0200    1.0000
     Parameter 87    0.0200    1.0000
     Parameter 89    0.0200    1.0000
     Parameter 46    0.0200    1.0000
     Parameter 98    0.0200    1.0000
     Parameter 109    0.0200    1.0000
     Parameter 110    0.0200    1.0000
     Parameter 113    0.0200    1.0000
     Parameter 29    0.0200    1.0000
     Parameter 59    0.0200    1.0000
     Parameter 118    0.0200    1.0000
     Parameter 126    0.0200    1.0000
     Parameter 130    0.0200    1.0000
     Parameter 56    0.0100    1.0000
     Parameter 16    0.0100    1.0000
     Parameter 65    0.0100    1.0000
     Parameter 8    0.0100    1.0000
     Parameter 123    0.0100    1.0000
     Parameter 68    0.0100    1.0000
     Parameter 34    0.0100    1.0000
     Parameter 70    0.0100    1.0000
     Parameter 71    0.0100    1.0000
     Parameter 94    0.0100    1.0000
     Parameter 72    0.0100    1.0000
     Parameter 73    0.0100    1.0000
     Parameter 74    0.0100    1.0000
     Parameter 75    0.0100    1.0000
     Parameter 77    0.0100    1.0000
     Parameter 78    0.0100    1.0000
     Parameter 43    0.0100    1.0000
     Parameter 117    0.0100    1.0000
     Parameter 85    0.0100    1.0000
     Parameter 84    0.0100    1.0000
     Parameter 80    0.0100    1.0000
     Parameter 40    0.0100    1.0000
     Parameter 82    0.0100    1.0000
     Parameter 83    0.0100    1.0000
     Parameter 125    0.0100    1.0000
     Parameter 42    0.0100    1.0000
     Parameter 86    0.0100    1.0000
     Parameter 11    0.0100    1.0000
     Parameter 44    0.0100    1.0000
     Parameter 116    0.0100    1.0000
     Parameter 93    0.0100    1.0000
     Parameter 47    0.0100    1.0000
     Parameter 111    0.0100    1.0000
     Parameter 12    0.0100    1.0000
     Parameter 24    0.0100    1.0000
     Parameter 99    0.0100    1.0000
     Parameter 50    0.0100    1.0000
     Parameter 100    0.0100    1.0000
     Parameter 103    0.0100    1.0000
     Parameter 26    0.0100    1.0000
     Parameter 63    0.0100    1.0000
     Parameter 124    0.0100    1.0000
     Parameter 61    0.0100    1.0000
     Parameter 52    0.0100    1.0000
     Parameter 6    0.0100    1.0000
     Parameter 13    0.0100    1.0000
     Parameter 108    0.0100    1.0000
     Parameter 27    0.0100    1.0000
     Parameter 7    0.0100    1.0000
     Parameter 14    0.0100    1.0000
     Parameter 115    0.0100    1.0000
     Parameter 58    0.0100    1.0000
     Parameter 107    0.0100    1.0000
     Parameter 60    0.0100    1.0000
     Parameter 62    0.0100    1.0000
     Parameter 90    0.0100    1.0000
     Parameter 45    0.0100    1.0000
     Parameter 38    0.0000    1.0000
     Parameter 19    0.0000    1.0000
     Parameter 28    0.0000    1.0000
     Parameter 4    0.0000    1.0000
     Parameter 5    0.0000    1.0000
     Parameter 21    0.0000    1.0000
     Parameter 57    0.0000    1.0000
     Parameter 92    0.0000    1.0000
     Parameter 9    0.0000    1.0000
     Parameter 95    0.0000    1.0000
     Parameter 121    0.0000    1.0000
     Parameter 127    0.0000    1.0000
     Parameter 101    0.0000    1.0000
     Parameter 104    0.0000    1.0000
     Parameter 120    0.0000    1.0000
     Parameter 112    0.0000    1.0000
     Parameter 33    0.0000    1.0000
     Parameter 15    0.0000    1.0000
     Parameter 31    0.0000    1.0000
     Parameter 129    0.0000    1.0000
     Parameter 122    0.0000    1.0000
     Parameter 17    0.0000    1.0000
     Parameter 25    0.0000    1.0000
     Parameter 96    0.0000    1.0000
     Parameter 37    0.0000    1.0000
     Parameter 10    0.0000    1.0000
     Parameter 2    0.0000    1.0000
     Parameter 91    0.0000    1.0000
     Parameter 23    0.0000    1.0000
     Parameter 3    0.0000    1.0000
     Parameter 51    0.0000    1.0000
     Parameter 102    0.0000    1.0000
     Parameter 64    0.0000    1.0000
     Parameter 54    0.0000    1.0000
     Parameter 67    0.0000    1.0000
     Parameter 18    0.0000    1.0000
     Parameter 79    0.0000    1.0000
     Parameter 22    0.0000    1.0000
     Parameter 97    0.0000    1.0000
     Parameter 128    0.0000    1.0000
     Parameter 106    0.0000    1.0000
     Parameter 36    0.0000    1.0000
     Parameter 48    0.0000    1.0000
     Parameter 1    0.0000    1.0000
     Parameter 76    0.0000    1.0000


     Kolmogorov-Smirnov comparing posterior distributions across chains 4 and 5 using 100 draws.


     Parameter   KS Statistic P-value
     Parameter 55    0.0400    1.0000
     Parameter 110    0.0400    1.0000
     Parameter 78    0.0300    1.0000
     Parameter 98    0.0300    1.0000
     Parameter 115    0.0300    1.0000
     Parameter 130    0.0300    1.0000
     Parameter 128    0.0200    1.0000
     Parameter 17    0.0200    1.0000
     Parameter 34    0.0200    1.0000
     Parameter 35    0.0200    1.0000
     Parameter 74    0.0200    1.0000
     Parameter 77    0.0200    1.0000
     Parameter 39    0.0200    1.0000
     Parameter 40    0.0200    1.0000
     Parameter 81    0.0200    1.0000
     Parameter 83    0.0200    1.0000
     Parameter 42    0.0200    1.0000
     Parameter 88    0.0200    1.0000
     Parameter 89    0.0200    1.0000
     Parameter 46    0.0200    1.0000
     Parameter 94    0.0200    1.0000
     Parameter 49    0.0200    1.0000
     Parameter 105    0.0200    1.0000
     Parameter 53    0.0200    1.0000
     Parameter 113    0.0200    1.0000
     Parameter 29    0.0200    1.0000
     Parameter 116    0.0200    1.0000
     Parameter 60    0.0200    1.0000
     Parameter 126    0.0200    1.0000
     Parameter 85    0.0200    1.0000
     Parameter 120    0.0100    1.0000
     Parameter 124    0.0100    1.0000
     Parameter 99    0.0100    1.0000
     Parameter 129    0.0100    1.0000
     Parameter 32    0.0100    1.0000
     Parameter 33    0.0100    1.0000
     Parameter 95    0.0100    1.0000
     Parameter 47    0.0100    1.0000
     Parameter 125    0.0100    1.0000
     Parameter 69    0.0100    1.0000
     Parameter 91    0.0100    1.0000
     Parameter 90    0.0100    1.0000
     Parameter 71    0.0100    1.0000
     Parameter 121    0.0100    1.0000
     Parameter 72    0.0100    1.0000
     Parameter 73    0.0100    1.0000
     Parameter 21    0.0100    1.0000
     Parameter 18    0.0100    1.0000
     Parameter 75    0.0100    1.0000
     Parameter 9    0.0100    1.0000
     Parameter 20    0.0100    1.0000
     Parameter 76    0.0100    1.0000
     Parameter 38    0.0100    1.0000
     Parameter 123    0.0100    1.0000
     Parameter 19    0.0100    1.0000
     Parameter 79    0.0100    1.0000
     Parameter 111    0.0100    1.0000
     Parameter 119    0.0100    1.0000
     Parameter 10    0.0100    1.0000
     Parameter 80    0.0100    1.0000
     Parameter 82    0.0100    1.0000
     Parameter 117    0.0100    1.0000
     Parameter 84    0.0100    1.0000
     Parameter 87    0.0100    1.0000
     Parameter 44    0.0100    1.0000
     Parameter 22    0.0100    1.0000
     Parameter 45    0.0100    1.0000
     Parameter 114    0.0100    1.0000
     Parameter 63    0.0100    1.0000
     Parameter 57    0.0100    1.0000
     Parameter 122    0.0100    1.0000
     Parameter 103    0.0100    1.0000
     Parameter 118    0.0100    1.0000
     Parameter 109    0.0100    1.0000
     Parameter 48    0.0100    1.0000
     Parameter 12    0.0100    1.0000
     Parameter 27    0.0100    1.0000
     Parameter 108    0.0100    1.0000
     Parameter 107    0.0100    1.0000
     Parameter 24    0.0100    1.0000
     Parameter 50    0.0100    1.0000
     Parameter 100    0.0100    1.0000
     Parameter 102    0.0100    1.0000
     Parameter 104    0.0100    1.0000
     Parameter 52    0.0100    1.0000
     Parameter 54    0.0100    1.0000
     Parameter 7    0.0100    1.0000
     Parameter 56    0.0100    1.0000
     Parameter 28    0.0100    1.0000
     Parameter 58    0.0100    1.0000
     Parameter 15    0.0100    1.0000
     Parameter 30    0.0100    1.0000
     Parameter 62    0.0100    1.0000
     Parameter 68    0.0100    1.0000
     Parameter 43    0.0100    1.0000
     Parameter 92    0.0000    1.0000
     Parameter 97    0.0000    1.0000
     Parameter 96    0.0000    1.0000
     Parameter 101    0.0000    1.0000
     Parameter 51    0.0000    1.0000
     Parameter 4    0.0000    1.0000
     Parameter 36    0.0000    1.0000
     Parameter 16    0.0000    1.0000
     Parameter 23    0.0000    1.0000
     Parameter 127    0.0000    1.0000
     Parameter 26    0.0000    1.0000
     Parameter 13    0.0000    1.0000
     Parameter 6    0.0000    1.0000
     Parameter 66    0.0000    1.0000
     Parameter 65    0.0000    1.0000
     Parameter 31    0.0000    1.0000
     Parameter 37    0.0000    1.0000
     Parameter 5    0.0000    1.0000
     Parameter 41    0.0000    1.0000
     Parameter 93    0.0000    1.0000
     Parameter 25    0.0000    1.0000
     Parameter 64    0.0000    1.0000
     Parameter 14    0.0000    1.0000
     Parameter 1    0.0000    1.0000
     Parameter 3    0.0000    1.0000
     Parameter 2    0.0000    1.0000
     Parameter 70    0.0000    1.0000
     Parameter 106    0.0000    1.0000
     Parameter 86    0.0000    1.0000
     Parameter 61    0.0000    1.0000
     Parameter 67    0.0000    1.0000
     Parameter 8    0.0000    1.0000
     Parameter 59    0.0000    1.0000
     Parameter 112    0.0000    1.0000
     Parameter 11    0.0000    1.0000


     Kolmogorov-Smirnov comparing posterior distributions across chains 1 and 6 using 100 draws.


     Parameter   KS Statistic P-value
     Parameter 130    0.0600    0.9921
     Parameter 48    0.0400    1.0000
     Parameter 55    0.0400    1.0000
     Parameter 110    0.0400    1.0000
     Parameter 62    0.0400    1.0000
     Parameter 41    0.0300    1.0000
     Parameter 108    0.0300    1.0000
     Parameter 115    0.0300    1.0000
     Parameter 124    0.0300    1.0000
     Parameter 125    0.0300    1.0000
     Parameter 65    0.0200    1.0000
     Parameter 35    0.0200    1.0000
     Parameter 36    0.0200    1.0000
     Parameter 72    0.0200    1.0000
     Parameter 38    0.0200    1.0000
     Parameter 39    0.0200    1.0000
     Parameter 84    0.0200    1.0000
     Parameter 85    0.0200    1.0000
     Parameter 45    0.0200    1.0000
     Parameter 46    0.0200    1.0000
     Parameter 97    0.0200    1.0000
     Parameter 98    0.0200    1.0000
     Parameter 50    0.0200    1.0000
     Parameter 3    0.0200    1.0000
     Parameter 29    0.0200    1.0000
     Parameter 117    0.0200    1.0000
     Parameter 118    0.0200    1.0000
     Parameter 120    0.0200    1.0000
     Parameter 121    0.0200    1.0000
     Parameter 122    0.0200    1.0000
     Parameter 58    0.0100    1.0000
     Parameter 8    0.0100    1.0000
     Parameter 64    0.0100    1.0000
     Parameter 128    0.0100    1.0000
     Parameter 32    0.0100    1.0000
     Parameter 33    0.0100    1.0000
     Parameter 66    0.0100    1.0000
     Parameter 68    0.0100    1.0000
     Parameter 69    0.0100    1.0000
     Parameter 70    0.0100    1.0000
     Parameter 18    0.0100    1.0000
     Parameter 37    0.0100    1.0000
     Parameter 75    0.0100    1.0000
     Parameter 19    0.0100    1.0000
     Parameter 77    0.0100    1.0000
     Parameter 78    0.0100    1.0000
     Parameter 21    0.0100    1.0000
     Parameter 79    0.0100    1.0000
     Parameter 40    0.0100    1.0000
     Parameter 80    0.0100    1.0000
     Parameter 82    0.0100    1.0000
     Parameter 83    0.0100    1.0000
     Parameter 1    0.0100    1.0000
     Parameter 5    0.0100    1.0000
     Parameter 43    0.0100    1.0000
     Parameter 88    0.0100    1.0000
     Parameter 91    0.0100    1.0000
     Parameter 23    0.0100    1.0000
     Parameter 47    0.0100    1.0000
     Parameter 99    0.0100    1.0000
     Parameter 100    0.0100    1.0000
     Parameter 102    0.0100    1.0000
     Parameter 103    0.0100    1.0000
     Parameter 27    0.0100    1.0000
     Parameter 26    0.0100    1.0000
     Parameter 104    0.0100    1.0000
     Parameter 106    0.0100    1.0000
     Parameter 129    0.0100    1.0000
     Parameter 63    0.0100    1.0000
     Parameter 109    0.0100    1.0000
     Parameter 13    0.0100    1.0000
     Parameter 112    0.0100    1.0000
     Parameter 113    0.0100    1.0000
     Parameter 57    0.0100    1.0000
     Parameter 116    0.0100    1.0000
     Parameter 60    0.0100    1.0000
     Parameter 31    0.0100    1.0000
     Parameter 90    0.0100    1.0000
     Parameter 2    0.0000    1.0000
     Parameter 17    0.0000    1.0000
     Parameter 51    0.0000    1.0000
     Parameter 61    0.0000    1.0000
     Parameter 127    0.0000    1.0000
     Parameter 12    0.0000    1.0000
     Parameter 119    0.0000    1.0000
     Parameter 28    0.0000    1.0000
     Parameter 7    0.0000    1.0000
     Parameter 11    0.0000    1.0000
     Parameter 81    0.0000    1.0000
     Parameter 20    0.0000    1.0000
     Parameter 42    0.0000    1.0000
     Parameter 4    0.0000    1.0000
     Parameter 89    0.0000    1.0000
     Parameter 22    0.0000    1.0000
     Parameter 93    0.0000    1.0000
     Parameter 30    0.0000    1.0000
     Parameter 96    0.0000    1.0000
     Parameter 24    0.0000    1.0000
     Parameter 6    0.0000    1.0000
     Parameter 101    0.0000    1.0000
     Parameter 54    0.0000    1.0000
     Parameter 52    0.0000    1.0000
     Parameter 105    0.0000    1.0000
     Parameter 53    0.0000    1.0000
     Parameter 56    0.0000    1.0000
     Parameter 34    0.0000    1.0000
     Parameter 9    0.0000    1.0000
     Parameter 111    0.0000    1.0000
     Parameter 76    0.0000    1.0000
     Parameter 59    0.0000    1.0000
     Parameter 10    0.0000    1.0000
     Parameter 14    0.0000    1.0000
     Parameter 44    0.0000    1.0000
     Parameter 92    0.0000    1.0000
     Parameter 95    0.0000    1.0000
     Parameter 49    0.0000    1.0000
     Parameter 16    0.0000    1.0000
     Parameter 123    0.0000    1.0000
     Parameter 126    0.0000    1.0000
     Parameter 71    0.0000    1.0000
     Parameter 74    0.0000    1.0000
     Parameter 114    0.0000    1.0000
     Parameter 87    0.0000    1.0000
     Parameter 94    0.0000    1.0000
     Parameter 107    0.0000    1.0000
     Parameter 15    0.0000    1.0000
     Parameter 73    0.0000    1.0000
     Parameter 86    0.0000    1.0000
     Parameter 25    0.0000    1.0000
     Parameter 67    0.0000    1.0000


     Kolmogorov-Smirnov comparing posterior distributions across chains 2 and 6 using 100 draws.


     Parameter   KS Statistic P-value
     Parameter 83    0.0600    0.9921
     Parameter 124    0.0500    0.9995
     Parameter 115    0.0400    1.0000
     Parameter 130    0.0300    1.0000
     Parameter 37    0.0300    1.0000
     Parameter 85    0.0300    1.0000
     Parameter 50    0.0300    1.0000
     Parameter 101    0.0300    1.0000
     Parameter 58    0.0300    1.0000
     Parameter 117    0.0300    1.0000
     Parameter 119    0.0300    1.0000
     Parameter 125    0.0300    1.0000
     Parameter 33    0.0200    1.0000
     Parameter 67    0.0200    1.0000
     Parameter 69    0.0200    1.0000
     Parameter 35    0.0200    1.0000
     Parameter 75    0.0200    1.0000
     Parameter 78    0.0200    1.0000
     Parameter 41    0.0200    1.0000
     Parameter 45    0.0200    1.0000
     Parameter 93    0.0200    1.0000
     Parameter 24    0.0200    1.0000
     Parameter 51    0.0200    1.0000
     Parameter 103    0.0200    1.0000
     Parameter 26    0.0200    1.0000
     Parameter 110    0.0200    1.0000
     Parameter 56    0.0200    1.0000
     Parameter 113    0.0200    1.0000
     Parameter 28    0.0200    1.0000
     Parameter 114    0.0200    1.0000
     Parameter 60    0.0200    1.0000
     Parameter 120    0.0200    1.0000
     Parameter 62    0.0200    1.0000
     Parameter 31    0.0200    1.0000
     Parameter 111    0.0100    1.0000
     Parameter 128    0.0100    1.0000
     Parameter 95    0.0100    1.0000
     Parameter 94    0.0100    1.0000
     Parameter 16    0.0100    1.0000
     Parameter 64    0.0100    1.0000
     Parameter 91    0.0100    1.0000
     Parameter 32    0.0100    1.0000
     Parameter 89    0.0100    1.0000
     Parameter 4    0.0100    1.0000
     Parameter 87    0.0100    1.0000
     Parameter 8    0.0100    1.0000
     Parameter 59    0.0100    1.0000
     Parameter 36    0.0100    1.0000
     Parameter 20    0.0100    1.0000
     Parameter 72    0.0100    1.0000
     Parameter 73    0.0100    1.0000
     Parameter 77    0.0100    1.0000
     Parameter 39    0.0100    1.0000
     Parameter 2    0.0100    1.0000
     Parameter 40    0.0100    1.0000
     Parameter 10    0.0100    1.0000
     Parameter 82    0.0100    1.0000
     Parameter 84    0.0100    1.0000
     Parameter 42    0.0100    1.0000
     Parameter 43    0.0100    1.0000
     Parameter 11    0.0100    1.0000
     Parameter 44    0.0100    1.0000
     Parameter 88    0.0100    1.0000
     Parameter 90    0.0100    1.0000
     Parameter 46    0.0100    1.0000
     Parameter 47    0.0100    1.0000
     Parameter 48    0.0100    1.0000
     Parameter 96    0.0100    1.0000
     Parameter 63    0.0100    1.0000
     Parameter 99    0.0100    1.0000
     Parameter 30    0.0100    1.0000
     Parameter 100    0.0100    1.0000
     Parameter 108    0.0100    1.0000
     Parameter 53    0.0100    1.0000
     Parameter 109    0.0100    1.0000
     Parameter 54    0.0100    1.0000
     Parameter 55    0.0100    1.0000
     Parameter 116    0.0100    1.0000
     Parameter 118    0.0100    1.0000
     Parameter 122    0.0100    1.0000
     Parameter 61    0.0100    1.0000
     Parameter 25    0.0100    1.0000
     Parameter 107    0.0000    1.0000
     Parameter 27    0.0000    1.0000
     Parameter 70    0.0000    1.0000
     Parameter 121    0.0000    1.0000
     Parameter 1    0.0000    1.0000
     Parameter 3    0.0000    1.0000
     Parameter 76    0.0000    1.0000
     Parameter 38    0.0000    1.0000
     Parameter 79    0.0000    1.0000
     Parameter 127    0.0000    1.0000
     Parameter 21    0.0000    1.0000
     Parameter 29    0.0000    1.0000
     Parameter 9    0.0000    1.0000
     Parameter 86    0.0000    1.0000
     Parameter 126    0.0000    1.0000
     Parameter 17    0.0000    1.0000
     Parameter 23    0.0000    1.0000
     Parameter 97    0.0000    1.0000
     Parameter 13    0.0000    1.0000
     Parameter 6    0.0000    1.0000
     Parameter 49    0.0000    1.0000
     Parameter 105    0.0000    1.0000
     Parameter 15    0.0000    1.0000
     Parameter 12    0.0000    1.0000
     Parameter 65    0.0000    1.0000
     Parameter 98    0.0000    1.0000
     Parameter 34    0.0000    1.0000
     Parameter 71    0.0000    1.0000
     Parameter 18    0.0000    1.0000
     Parameter 19    0.0000    1.0000
     Parameter 112    0.0000    1.0000
     Parameter 5    0.0000    1.0000
     Parameter 22    0.0000    1.0000
     Parameter 92    0.0000    1.0000
     Parameter 52    0.0000    1.0000
     Parameter 104    0.0000    1.0000
     Parameter 106    0.0000    1.0000
     Parameter 102    0.0000    1.0000
     Parameter 68    0.0000    1.0000
     Parameter 74    0.0000    1.0000
     Parameter 81    0.0000    1.0000
     Parameter 14    0.0000    1.0000
     Parameter 7    0.0000    1.0000
     Parameter 123    0.0000    1.0000
     Parameter 129    0.0000    1.0000
     Parameter 80    0.0000    1.0000
     Parameter 57    0.0000    1.0000
     Parameter 66    0.0000    1.0000


     Kolmogorov-Smirnov comparing posterior distributions across chains 3 and 6 using 100 draws.


     Parameter   KS Statistic P-value
     Parameter 130    0.0500    0.9995
     Parameter 73    0.0500    0.9995
     Parameter 35    0.0400    1.0000
     Parameter 118    0.0400    1.0000
     Parameter 78    0.0300    1.0000
     Parameter 48    0.0300    1.0000
     Parameter 101    0.0300    1.0000
     Parameter 55    0.0300    1.0000
     Parameter 110    0.0300    1.0000
     Parameter 114    0.0300    1.0000
     Parameter 62    0.0300    1.0000
     Parameter 70    0.0200    1.0000
     Parameter 18    0.0200    1.0000
     Parameter 75    0.0200    1.0000
     Parameter 38    0.0200    1.0000
     Parameter 77    0.0200    1.0000
     Parameter 100    0.0200    1.0000
     Parameter 26    0.0200    1.0000
     Parameter 54    0.0200    1.0000
     Parameter 30    0.0200    1.0000
     Parameter 121    0.0200    1.0000
     Parameter 31    0.0200    1.0000
     Parameter 125    0.0200    1.0000
     Parameter 116    0.0100    1.0000
     Parameter 117    0.0100    1.0000
     Parameter 16    0.0100    1.0000
     Parameter 64    0.0100    1.0000
     Parameter 128    0.0100    1.0000
     Parameter 32    0.0100    1.0000
     Parameter 66    0.0100    1.0000
     Parameter 34    0.0100    1.0000
     Parameter 68    0.0100    1.0000
     Parameter 69    0.0100    1.0000
     Parameter 98    0.0100    1.0000
     Parameter 97    0.0100    1.0000
     Parameter 4    0.0100    1.0000
     Parameter 72    0.0100    1.0000
     Parameter 74    0.0100    1.0000
     Parameter 119    0.0100    1.0000
     Parameter 76    0.0100    1.0000
     Parameter 2    0.0100    1.0000
     Parameter 19    0.0100    1.0000
     Parameter 79    0.0100    1.0000
     Parameter 20    0.0100    1.0000
     Parameter 87    0.0100    1.0000
     Parameter 40    0.0100    1.0000
     Parameter 80    0.0100    1.0000
     Parameter 81    0.0100    1.0000
     Parameter 41    0.0100    1.0000
     Parameter 82    0.0100    1.0000
     Parameter 83    0.0100    1.0000
     Parameter 84    0.0100    1.0000
     Parameter 85    0.0100    1.0000
     Parameter 43    0.0100    1.0000
     Parameter 88    0.0100    1.0000
     Parameter 45    0.0100    1.0000
     Parameter 90    0.0100    1.0000
     Parameter 46    0.0100    1.0000
     Parameter 57    0.0100    1.0000
     Parameter 124    0.0100    1.0000
     Parameter 12    0.0100    1.0000
     Parameter 24    0.0100    1.0000
     Parameter 96    0.0100    1.0000
     Parameter 49    0.0100    1.0000
     Parameter 6    0.0100    1.0000
     Parameter 103    0.0100    1.0000
     Parameter 115    0.0100    1.0000
     Parameter 52    0.0100    1.0000
     Parameter 105    0.0100    1.0000
     Parameter 53    0.0100    1.0000
     Parameter 122    0.0100    1.0000
     Parameter 126    0.0100    1.0000
     Parameter 29    0.0100    1.0000
     Parameter 58    0.0100    1.0000
     Parameter 28    0.0100    1.0000
     Parameter 109    0.0100    1.0000
     Parameter 13    0.0100    1.0000
     Parameter 56    0.0100    1.0000
     Parameter 112    0.0100    1.0000
     Parameter 113    0.0100    1.0000
     Parameter 14    0.0100    1.0000
     Parameter 111    0.0100    1.0000
     Parameter 120    0.0100    1.0000
     Parameter 63    0.0100    1.0000
     Parameter 47    0.0000    1.0000
     Parameter 23    0.0000    1.0000
     Parameter 94    0.0000    1.0000
     Parameter 22    0.0000    1.0000
     Parameter 44    0.0000    1.0000
     Parameter 86    0.0000    1.0000
     Parameter 21    0.0000    1.0000
     Parameter 89    0.0000    1.0000
     Parameter 93    0.0000    1.0000
     Parameter 95    0.0000    1.0000
     Parameter 59    0.0000    1.0000
     Parameter 127    0.0000    1.0000
     Parameter 102    0.0000    1.0000
     Parameter 51    0.0000    1.0000
     Parameter 106    0.0000    1.0000
     Parameter 107    0.0000    1.0000
     Parameter 17    0.0000    1.0000
     Parameter 67    0.0000    1.0000
     Parameter 129    0.0000    1.0000
     Parameter 7    0.0000    1.0000
     Parameter 3    0.0000    1.0000
     Parameter 108    0.0000    1.0000
     Parameter 104    0.0000    1.0000
     Parameter 71    0.0000    1.0000
     Parameter 60    0.0000    1.0000
     Parameter 39    0.0000    1.0000
     Parameter 5    0.0000    1.0000
     Parameter 42    0.0000    1.0000
     Parameter 92    0.0000    1.0000
     Parameter 99    0.0000    1.0000
     Parameter 50    0.0000    1.0000
     Parameter 15    0.0000    1.0000
     Parameter 8    0.0000    1.0000
     Parameter 33    0.0000    1.0000
     Parameter 61    0.0000    1.0000
     Parameter 1    0.0000    1.0000
     Parameter 123    0.0000    1.0000
     Parameter 10    0.0000    1.0000
     Parameter 91    0.0000    1.0000
     Parameter 25    0.0000    1.0000
     Parameter 9    0.0000    1.0000
     Parameter 27    0.0000    1.0000
     Parameter 37    0.0000    1.0000
     Parameter 11    0.0000    1.0000
     Parameter 36    0.0000    1.0000
     Parameter 65    0.0000    1.0000


     Kolmogorov-Smirnov comparing posterior distributions across chains 4 and 6 using 100 draws.


     Parameter   KS Statistic P-value
     Parameter 110    0.0500    0.9995
     Parameter 130    0.0400    1.0000
     Parameter 35    0.0400    1.0000
     Parameter 76    0.0400    1.0000
     Parameter 48    0.0400    1.0000
     Parameter 85    0.0300    1.0000
     Parameter 44    0.0300    1.0000
     Parameter 101    0.0300    1.0000
     Parameter 55    0.0300    1.0000
     Parameter 115    0.0300    1.0000
     Parameter 58    0.0300    1.0000
     Parameter 62    0.0300    1.0000
     Parameter 65    0.0200    1.0000
     Parameter 74    0.0200    1.0000
     Parameter 39    0.0200    1.0000
     Parameter 40    0.0200    1.0000
     Parameter 83    0.0200    1.0000
     Parameter 21    0.0200    1.0000
     Parameter 3    0.0200    1.0000
     Parameter 100    0.0200    1.0000
     Parameter 51    0.0200    1.0000
     Parameter 103    0.0200    1.0000
     Parameter 105    0.0200    1.0000
     Parameter 53    0.0200    1.0000
     Parameter 113    0.0200    1.0000
     Parameter 116    0.0200    1.0000
     Parameter 117    0.0200    1.0000
     Parameter 124    0.0200    1.0000
     Parameter 8    0.0100    1.0000
     Parameter 64    0.0100    1.0000
     Parameter 129    0.0100    1.0000
     Parameter 32    0.0100    1.0000
     Parameter 66    0.0100    1.0000
     Parameter 98    0.0100    1.0000
     Parameter 4    0.0100    1.0000
     Parameter 34    0.0100    1.0000
     Parameter 95    0.0100    1.0000
     Parameter 68    0.0100    1.0000
     Parameter 69    0.0100    1.0000
     Parameter 18    0.0100    1.0000
     Parameter 91    0.0100    1.0000
     Parameter 75    0.0100    1.0000
     Parameter 125    0.0100    1.0000
     Parameter 77    0.0100    1.0000
     Parameter 78    0.0100    1.0000
     Parameter 57    0.0100    1.0000
     Parameter 29    0.0100    1.0000
     Parameter 20    0.0100    1.0000
     Parameter 80    0.0100    1.0000
     Parameter 81    0.0100    1.0000
     Parameter 84    0.0100    1.0000
     Parameter 42    0.0100    1.0000
     Parameter 87    0.0100    1.0000
     Parameter 22    0.0100    1.0000
     Parameter 88    0.0100    1.0000
     Parameter 45    0.0100    1.0000
     Parameter 46    0.0100    1.0000
     Parameter 93    0.0100    1.0000
     Parameter 47    0.0100    1.0000
     Parameter 12    0.0100    1.0000
     Parameter 24    0.0100    1.0000
     Parameter 96    0.0100    1.0000
     Parameter 97    0.0100    1.0000
     Parameter 49    0.0100    1.0000
     Parameter 50    0.0100    1.0000
     Parameter 120    0.0100    1.0000
     Parameter 106    0.0100    1.0000
     Parameter 107    0.0100    1.0000
     Parameter 63    0.0100    1.0000
     Parameter 54    0.0100    1.0000
     Parameter 108    0.0100    1.0000
     Parameter 111    0.0100    1.0000
     Parameter 28    0.0100    1.0000
     Parameter 114    0.0100    1.0000
     Parameter 121    0.0100    1.0000
     Parameter 118    0.0100    1.0000
     Parameter 30    0.0100    1.0000
     Parameter 60    0.0100    1.0000
     Parameter 31    0.0100    1.0000
     Parameter 102    0.0100    1.0000
     Parameter 70    0.0000    1.0000
     Parameter 56    0.0000    1.0000
     Parameter 72    0.0000    1.0000
     Parameter 104    0.0000    1.0000
     Parameter 19    0.0000    1.0000
     Parameter 9    0.0000    1.0000
     Parameter 126    0.0000    1.0000
     Parameter 128    0.0000    1.0000
     Parameter 41    0.0000    1.0000
     Parameter 10    0.0000    1.0000
     Parameter 5    0.0000    1.0000
     Parameter 86    0.0000    1.0000
     Parameter 92    0.0000    1.0000
     Parameter 23    0.0000    1.0000
     Parameter 119    0.0000    1.0000
     Parameter 36    0.0000    1.0000
     Parameter 17    0.0000    1.0000
     Parameter 99    0.0000    1.0000
     Parameter 15    0.0000    1.0000
     Parameter 123    0.0000    1.0000
     Parameter 14    0.0000    1.0000
     Parameter 13    0.0000    1.0000
     Parameter 127    0.0000    1.0000
     Parameter 52    0.0000    1.0000
     Parameter 2    0.0000    1.0000
     Parameter 67    0.0000    1.0000
     Parameter 25    0.0000    1.0000
     Parameter 71    0.0000    1.0000
     Parameter 38    0.0000    1.0000
     Parameter 79    0.0000    1.0000
     Parameter 82    0.0000    1.0000
     Parameter 7    0.0000    1.0000
     Parameter 90    0.0000    1.0000
     Parameter 94    0.0000    1.0000
     Parameter 109    0.0000    1.0000
     Parameter 112    0.0000    1.0000
     Parameter 59    0.0000    1.0000
     Parameter 6    0.0000    1.0000
     Parameter 122    0.0000    1.0000
     Parameter 1    0.0000    1.0000
     Parameter 16    0.0000    1.0000
     Parameter 43    0.0000    1.0000
     Parameter 89    0.0000    1.0000
     Parameter 11    0.0000    1.0000
     Parameter 33    0.0000    1.0000
     Parameter 61    0.0000    1.0000
     Parameter 37    0.0000    1.0000
     Parameter 73    0.0000    1.0000
     Parameter 27    0.0000    1.0000
     Parameter 26    0.0000    1.0000


     Kolmogorov-Smirnov comparing posterior distributions across chains 5 and 6 using 100 draws.


     Parameter   KS Statistic P-value
     Parameter 130    0.0600    0.9921
     Parameter 110    0.0600    0.9921
     Parameter 69    0.0400    1.0000
     Parameter 32    0.0300    1.0000
     Parameter 35    0.0300    1.0000
     Parameter 113    0.0300    1.0000
     Parameter 58    0.0300    1.0000
     Parameter 121    0.0300    1.0000
     Parameter 125    0.0300    1.0000
     Parameter 33    0.0200    1.0000
     Parameter 19    0.0200    1.0000
     Parameter 38    0.0200    1.0000
     Parameter 76    0.0200    1.0000
     Parameter 78    0.0200    1.0000
     Parameter 42    0.0200    1.0000
     Parameter 84    0.0200    1.0000
     Parameter 85    0.0200    1.0000
     Parameter 87    0.0200    1.0000
     Parameter 11    0.0200    1.0000
     Parameter 48    0.0200    1.0000
     Parameter 101    0.0200    1.0000
     Parameter 103    0.0200    1.0000
     Parameter 55    0.0200    1.0000
     Parameter 111    0.0200    1.0000
     Parameter 115    0.0200    1.0000
     Parameter 29    0.0200    1.0000
     Parameter 118    0.0200    1.0000
     Parameter 31    0.0200    1.0000
     Parameter 8    0.0100    1.0000
     Parameter 64    0.0100    1.0000
     Parameter 65    0.0100    1.0000
     Parameter 2    0.0100    1.0000
     Parameter 66    0.0100    1.0000
     Parameter 1    0.0100    1.0000
     Parameter 4    0.0100    1.0000
     Parameter 18    0.0100    1.0000
     Parameter 95    0.0100    1.0000
     Parameter 94    0.0100    1.0000
     Parameter 73    0.0100    1.0000
     Parameter 75    0.0100    1.0000
     Parameter 91    0.0100    1.0000
     Parameter 9    0.0100    1.0000
     Parameter 77    0.0100    1.0000
     Parameter 39    0.0100    1.0000
     Parameter 20    0.0100    1.0000
     Parameter 80    0.0100    1.0000
     Parameter 82    0.0100    1.0000
     Parameter 83    0.0100    1.0000
     Parameter 117    0.0100    1.0000
     Parameter 5    0.0100    1.0000
     Parameter 43    0.0100    1.0000
     Parameter 44    0.0100    1.0000
     Parameter 88    0.0100    1.0000
     Parameter 45    0.0100    1.0000
     Parameter 93    0.0100    1.0000
     Parameter 47    0.0100    1.0000
     Parameter 109    0.0100    1.0000
     Parameter 24    0.0100    1.0000
     Parameter 97    0.0100    1.0000
     Parameter 98    0.0100    1.0000
     Parameter 99    0.0100    1.0000
     Parameter 100    0.0100    1.0000
     Parameter 3    0.0100    1.0000
     Parameter 26    0.0100    1.0000
     Parameter 107    0.0100    1.0000
     Parameter 54    0.0100    1.0000
     Parameter 108    0.0100    1.0000
     Parameter 28    0.0100    1.0000
     Parameter 63    0.0100    1.0000
     Parameter 56    0.0100    1.0000
     Parameter 123    0.0100    1.0000
     Parameter 116    0.0100    1.0000
     Parameter 119    0.0100    1.0000
     Parameter 15    0.0100    1.0000
     Parameter 60    0.0100    1.0000
     Parameter 126    0.0100    1.0000
     Parameter 6    0.0000    1.0000
     Parameter 34    0.0000    1.0000
     Parameter 27    0.0000    1.0000
     Parameter 52    0.0000    1.0000
     Parameter 36    0.0000    1.0000
     Parameter 61    0.0000    1.0000
     Parameter 37    0.0000    1.0000
     Parameter 112    0.0000    1.0000
     Parameter 40    0.0000    1.0000
     Parameter 23    0.0000    1.0000
     Parameter 41    0.0000    1.0000
     Parameter 57    0.0000    1.0000
     Parameter 10    0.0000    1.0000
     Parameter 86    0.0000    1.0000
     Parameter 22    0.0000    1.0000
     Parameter 7    0.0000    1.0000
     Parameter 46    0.0000    1.0000
     Parameter 96    0.0000    1.0000
     Parameter 49    0.0000    1.0000
     Parameter 120    0.0000    1.0000
     Parameter 50    0.0000    1.0000
     Parameter 17    0.0000    1.0000
     Parameter 51    0.0000    1.0000
     Parameter 124    0.0000    1.0000
     Parameter 128    0.0000    1.0000
     Parameter 106    0.0000    1.0000
     Parameter 129    0.0000    1.0000
     Parameter 105    0.0000    1.0000
     Parameter 68    0.0000    1.0000
     Parameter 70    0.0000    1.0000
     Parameter 72    0.0000    1.0000
     Parameter 74    0.0000    1.0000
     Parameter 79    0.0000    1.0000
     Parameter 81    0.0000    1.0000
     Parameter 21    0.0000    1.0000
     Parameter 59    0.0000    1.0000
     Parameter 92    0.0000    1.0000
     Parameter 12    0.0000    1.0000
     Parameter 25    0.0000    1.0000
     Parameter 102    0.0000    1.0000
     Parameter 13    0.0000    1.0000
     Parameter 62    0.0000    1.0000
     Parameter 67    0.0000    1.0000
     Parameter 71    0.0000    1.0000
     Parameter 122    0.0000    1.0000
     Parameter 114    0.0000    1.0000
     Parameter 90    0.0000    1.0000
     Parameter 104    0.0000    1.0000
     Parameter 14    0.0000    1.0000
     Parameter 16    0.0000    1.0000
     Parameter 30    0.0000    1.0000
     Parameter 89    0.0000    1.0000
     Parameter 53    0.0000    1.0000
     Parameter 127    0.0000    1.0000


     Kolmogorov-Smirnov comparing posterior distributions across chains 1 and 7 using 100 draws.


     Parameter   KS Statistic P-value
     Parameter 33    0.0400    1.0000
     Parameter 41    0.0400    1.0000
     Parameter 45    0.0400    1.0000
     Parameter 130    0.0300    1.0000
     Parameter 35    0.0300    1.0000
     Parameter 83    0.0300    1.0000
     Parameter 97    0.0300    1.0000
     Parameter 110    0.0300    1.0000
     Parameter 114    0.0300    1.0000
     Parameter 29    0.0300    1.0000
     Parameter 124    0.0300    1.0000
     Parameter 65    0.0200    1.0000
     Parameter 36    0.0200    1.0000
     Parameter 72    0.0200    1.0000
     Parameter 74    0.0200    1.0000
     Parameter 75    0.0200    1.0000
     Parameter 39    0.0200    1.0000
     Parameter 21    0.0200    1.0000
     Parameter 84    0.0200    1.0000
     Parameter 85    0.0200    1.0000
     Parameter 90    0.0200    1.0000
     Parameter 47    0.0200    1.0000
     Parameter 49    0.0200    1.0000
     Parameter 50    0.0200    1.0000
     Parameter 115    0.0200    1.0000
     Parameter 58    0.0200    1.0000
     Parameter 60    0.0200    1.0000
     Parameter 120    0.0200    1.0000
     Parameter 62    0.0200    1.0000
     Parameter 125    0.0200    1.0000
     Parameter 55    0.0100    1.0000
     Parameter 4    0.0100    1.0000
     Parameter 128    0.0100    1.0000
     Parameter 66    0.0100    1.0000
     Parameter 68    0.0100    1.0000
     Parameter 69    0.0100    1.0000
     Parameter 71    0.0100    1.0000
     Parameter 119    0.0100    1.0000
     Parameter 37    0.0100    1.0000
     Parameter 92    0.0100    1.0000
     Parameter 38    0.0100    1.0000
     Parameter 76    0.0100    1.0000
     Parameter 79    0.0100    1.0000
     Parameter 57    0.0100    1.0000
     Parameter 40    0.0100    1.0000
     Parameter 44    0.0100    1.0000
     Parameter 91    0.0100    1.0000
     Parameter 113    0.0100    1.0000
     Parameter 46    0.0100    1.0000
     Parameter 95    0.0100    1.0000
     Parameter 24    0.0100    1.0000
     Parameter 48    0.0100    1.0000
     Parameter 98    0.0100    1.0000
     Parameter 99    0.0100    1.0000
     Parameter 15    0.0100    1.0000
     Parameter 100    0.0100    1.0000
     Parameter 51    0.0100    1.0000
     Parameter 26    0.0100    1.0000
     Parameter 105    0.0100    1.0000
     Parameter 106    0.0100    1.0000
     Parameter 108    0.0100    1.0000
     Parameter 109    0.0100    1.0000
     Parameter 27    0.0100    1.0000
     Parameter 103    0.0100    1.0000
     Parameter 31    0.0100    1.0000
     Parameter 56    0.0100    1.0000
     Parameter 14    0.0100    1.0000
     Parameter 116    0.0100    1.0000
     Parameter 118    0.0100    1.0000
     Parameter 107    0.0100    1.0000
     Parameter 121    0.0100    1.0000
     Parameter 63    0.0100    1.0000
     Parameter 122    0.0100    1.0000
     Parameter 61    0.0000    1.0000
     Parameter 2    0.0000    1.0000
     Parameter 54    0.0000    1.0000
     Parameter 73    0.0000    1.0000
     Parameter 30    0.0000    1.0000
     Parameter 59    0.0000    1.0000
     Parameter 3    0.0000    1.0000
     Parameter 19    0.0000    1.0000
     Parameter 80    0.0000    1.0000
     Parameter 102    0.0000    1.0000
     Parameter 123    0.0000    1.0000
     Parameter 86    0.0000    1.0000
     Parameter 87    0.0000    1.0000
     Parameter 112    0.0000    1.0000
     Parameter 1    0.0000    1.0000
     Parameter 43    0.0000    1.0000
     Parameter 127    0.0000    1.0000
     Parameter 10    0.0000    1.0000
     Parameter 5    0.0000    1.0000
     Parameter 94    0.0000    1.0000
     Parameter 23    0.0000    1.0000
     Parameter 117    0.0000    1.0000
     Parameter 9    0.0000    1.0000
     Parameter 13    0.0000    1.0000
     Parameter 25    0.0000    1.0000
     Parameter 7    0.0000    1.0000
     Parameter 64    0.0000    1.0000
     Parameter 52    0.0000    1.0000
     Parameter 53    0.0000    1.0000
     Parameter 16    0.0000    1.0000
     Parameter 34    0.0000    1.0000
     Parameter 18    0.0000    1.0000
     Parameter 126    0.0000    1.0000
     Parameter 78    0.0000    1.0000
     Parameter 81    0.0000    1.0000
     Parameter 32    0.0000    1.0000
     Parameter 88    0.0000    1.0000
     Parameter 28    0.0000    1.0000
     Parameter 111    0.0000    1.0000
     Parameter 93    0.0000    1.0000
     Parameter 96    0.0000    1.0000
     Parameter 12    0.0000    1.0000
     Parameter 101    0.0000    1.0000
     Parameter 129    0.0000    1.0000
     Parameter 8    0.0000    1.0000
     Parameter 17    0.0000    1.0000
     Parameter 77    0.0000    1.0000
     Parameter 42    0.0000    1.0000
     Parameter 89    0.0000    1.0000
     Parameter 11    0.0000    1.0000
     Parameter 6    0.0000    1.0000
     Parameter 104    0.0000    1.0000
     Parameter 70    0.0000    1.0000
     Parameter 20    0.0000    1.0000
     Parameter 22    0.0000    1.0000
     Parameter 67    0.0000    1.0000
     Parameter 82    0.0000    1.0000


     Kolmogorov-Smirnov comparing posterior distributions across chains 2 and 7 using 100 draws.


     Parameter   KS Statistic P-value
     Parameter 124    0.0600    0.9921
     Parameter 130    0.0500    0.9995
     Parameter 35    0.0400    1.0000
     Parameter 45    0.0400    1.0000
     Parameter 110    0.0400    1.0000
     Parameter 119    0.0400    1.0000
     Parameter 85    0.0300    1.0000
     Parameter 48    0.0300    1.0000
     Parameter 55    0.0300    1.0000
     Parameter 115    0.0300    1.0000
     Parameter 120    0.0300    1.0000
     Parameter 125    0.0300    1.0000
     Parameter 65    0.0200    1.0000
     Parameter 33    0.0200    1.0000
     Parameter 34    0.0200    1.0000
     Parameter 68    0.0200    1.0000
     Parameter 69    0.0200    1.0000
     Parameter 37    0.0200    1.0000
     Parameter 39    0.0200    1.0000
     Parameter 11    0.0200    1.0000
     Parameter 24    0.0200    1.0000
     Parameter 97    0.0200    1.0000
     Parameter 49    0.0200    1.0000
     Parameter 50    0.0200    1.0000
     Parameter 26    0.0200    1.0000
     Parameter 54    0.0200    1.0000
     Parameter 28    0.0200    1.0000
     Parameter 114    0.0200    1.0000
     Parameter 29    0.0200    1.0000
     Parameter 30    0.0200    1.0000
     Parameter 60    0.0200    1.0000
     Parameter 121    0.0200    1.0000
     Parameter 117    0.0100    1.0000
     Parameter 32    0.0100    1.0000
     Parameter 8    0.0100    1.0000
     Parameter 128    0.0100    1.0000
     Parameter 95    0.0100    1.0000
     Parameter 94    0.0100    1.0000
     Parameter 16    0.0100    1.0000
     Parameter 67    0.0100    1.0000
     Parameter 59    0.0100    1.0000
     Parameter 4    0.0100    1.0000
     Parameter 71    0.0100    1.0000
     Parameter 73    0.0100    1.0000
     Parameter 75    0.0100    1.0000
     Parameter 76    0.0100    1.0000
     Parameter 42    0.0100    1.0000
     Parameter 78    0.0100    1.0000
     Parameter 40    0.0100    1.0000
     Parameter 80    0.0100    1.0000
     Parameter 41    0.0100    1.0000
     Parameter 82    0.0100    1.0000
     Parameter 83    0.0100    1.0000
     Parameter 21    0.0100    1.0000
     Parameter 84    0.0100    1.0000
     Parameter 43    0.0100    1.0000
     Parameter 89    0.0100    1.0000
     Parameter 91    0.0100    1.0000
     Parameter 92    0.0100    1.0000
     Parameter 47    0.0100    1.0000
     Parameter 96    0.0100    1.0000
     Parameter 99    0.0100    1.0000
     Parameter 100    0.0100    1.0000
     Parameter 51    0.0100    1.0000
     Parameter 126    0.0100    1.0000
     Parameter 105    0.0100    1.0000
     Parameter 53    0.0100    1.0000
     Parameter 111    0.0100    1.0000
     Parameter 63    0.0100    1.0000
     Parameter 112    0.0100    1.0000
     Parameter 3    0.0100    1.0000
     Parameter 58    0.0100    1.0000
     Parameter 118    0.0100    1.0000
     Parameter 102    0.0100    1.0000
     Parameter 61    0.0100    1.0000
     Parameter 15    0.0100    1.0000
     Parameter 90    0.0100    1.0000
     Parameter 6    0.0000    1.0000
     Parameter 31    0.0000    1.0000
     Parameter 108    0.0000    1.0000
     Parameter 25    0.0000    1.0000
     Parameter 13    0.0000    1.0000
     Parameter 27    0.0000    1.0000
     Parameter 7    0.0000    1.0000
     Parameter 38    0.0000    1.0000
     Parameter 23    0.0000    1.0000
     Parameter 77    0.0000    1.0000
     Parameter 5    0.0000    1.0000
     Parameter 20    0.0000    1.0000
     Parameter 81    0.0000    1.0000
     Parameter 10    0.0000    1.0000
     Parameter 129    0.0000    1.0000
     Parameter 44    0.0000    1.0000
     Parameter 116    0.0000    1.0000
     Parameter 57    0.0000    1.0000
     Parameter 9    0.0000    1.0000
     Parameter 93    0.0000    1.0000
     Parameter 1    0.0000    1.0000
     Parameter 98    0.0000    1.0000
     Parameter 62    0.0000    1.0000
     Parameter 127    0.0000    1.0000
     Parameter 104    0.0000    1.0000
     Parameter 123    0.0000    1.0000
     Parameter 101    0.0000    1.0000
     Parameter 2    0.0000    1.0000
     Parameter 14    0.0000    1.0000
     Parameter 17    0.0000    1.0000
     Parameter 107    0.0000    1.0000
     Parameter 18    0.0000    1.0000
     Parameter 74    0.0000    1.0000
     Parameter 79    0.0000    1.0000
     Parameter 113    0.0000    1.0000
     Parameter 88    0.0000    1.0000
     Parameter 64    0.0000    1.0000
     Parameter 46    0.0000    1.0000
     Parameter 12    0.0000    1.0000
     Parameter 106    0.0000    1.0000
     Parameter 103    0.0000    1.0000
     Parameter 66    0.0000    1.0000
     Parameter 70    0.0000    1.0000
     Parameter 36    0.0000    1.0000
     Parameter 19    0.0000    1.0000
     Parameter 87    0.0000    1.0000
     Parameter 22    0.0000    1.0000
     Parameter 52    0.0000    1.0000
     Parameter 56    0.0000    1.0000
     Parameter 72    0.0000    1.0000
     Parameter 86    0.0000    1.0000
     Parameter 122    0.0000    1.0000
     Parameter 109    0.0000    1.0000


     Kolmogorov-Smirnov comparing posterior distributions across chains 3 and 7 using 100 draws.


     Parameter   KS Statistic P-value
     Parameter 53    0.0700    0.9610
     Parameter 118    0.0700    0.9610
     Parameter 129    0.0400    1.0000
     Parameter 49    0.0400    1.0000
     Parameter 100    0.0400    1.0000
     Parameter 33    0.0300    1.0000
     Parameter 73    0.0300    1.0000
     Parameter 78    0.0300    1.0000
     Parameter 104    0.0300    1.0000
     Parameter 58    0.0300    1.0000
     Parameter 30    0.0300    1.0000
     Parameter 4    0.0200    1.0000
     Parameter 65    0.0200    1.0000
     Parameter 18    0.0200    1.0000
     Parameter 81    0.0200    1.0000
     Parameter 83    0.0200    1.0000
     Parameter 89    0.0200    1.0000
     Parameter 90    0.0200    1.0000
     Parameter 48    0.0200    1.0000
     Parameter 102    0.0200    1.0000
     Parameter 108    0.0200    1.0000
     Parameter 55    0.0200    1.0000
     Parameter 56    0.0200    1.0000
     Parameter 114    0.0200    1.0000
     Parameter 29    0.0200    1.0000
     Parameter 128    0.0100    1.0000
     Parameter 130    0.0100    1.0000
     Parameter 68    0.0100    1.0000
     Parameter 69    0.0100    1.0000
     Parameter 35    0.0100    1.0000
     Parameter 70    0.0100    1.0000
     Parameter 36    0.0100    1.0000
     Parameter 74    0.0100    1.0000
     Parameter 75    0.0100    1.0000
     Parameter 38    0.0100    1.0000
     Parameter 77    0.0100    1.0000
     Parameter 39    0.0100    1.0000
     Parameter 115    0.0100    1.0000
     Parameter 21    0.0100    1.0000
     Parameter 84    0.0100    1.0000
     Parameter 85    0.0100    1.0000
     Parameter 45    0.0100    1.0000
     Parameter 86    0.0100    1.0000
     Parameter 22    0.0100    1.0000
     Parameter 88    0.0100    1.0000
     Parameter 44    0.0100    1.0000
     Parameter 11    0.0100    1.0000
     Parameter 46    0.0100    1.0000
     Parameter 111    0.0100    1.0000
     Parameter 96    0.0100    1.0000
     Parameter 97    0.0100    1.0000
     Parameter 24    0.0100    1.0000
     Parameter 25    0.0100    1.0000
     Parameter 103    0.0100    1.0000
     Parameter 6    0.0100    1.0000
     Parameter 52    0.0100    1.0000
     Parameter 105    0.0100    1.0000
     Parameter 26    0.0100    1.0000
     Parameter 27    0.0100    1.0000
     Parameter 54    0.0100    1.0000
     Parameter 110    0.0100    1.0000
     Parameter 109    0.0100    1.0000
     Parameter 28    0.0100    1.0000
     Parameter 113    0.0100    1.0000
     Parameter 57    0.0100    1.0000
     Parameter 117    0.0100    1.0000
     Parameter 15    0.0100    1.0000
     Parameter 120    0.0100    1.0000
     Parameter 126    0.0100    1.0000
     Parameter 121    0.0100    1.0000
     Parameter 122    0.0100    1.0000
     Parameter 62    0.0100    1.0000
     Parameter 124    0.0100    1.0000
     Parameter 116    0.0100    1.0000
     Parameter 71    0.0000    1.0000
     Parameter 61    0.0000    1.0000
     Parameter 60    0.0000    1.0000
     Parameter 76    0.0000    1.0000
     Parameter 19    0.0000    1.0000
     Parameter 79    0.0000    1.0000
     Parameter 82    0.0000    1.0000
     Parameter 127    0.0000    1.0000
     Parameter 107    0.0000    1.0000
     Parameter 123    0.0000    1.0000
     Parameter 47    0.0000    1.0000
     Parameter 23    0.0000    1.0000
     Parameter 91    0.0000    1.0000
     Parameter 14    0.0000    1.0000
     Parameter 94    0.0000    1.0000
     Parameter 95    0.0000    1.0000
     Parameter 10    0.0000    1.0000
     Parameter 20    0.0000    1.0000
     Parameter 99    0.0000    1.0000
     Parameter 50    0.0000    1.0000
     Parameter 51    0.0000    1.0000
     Parameter 63    0.0000    1.0000
     Parameter 112    0.0000    1.0000
     Parameter 1    0.0000    1.0000
     Parameter 8    0.0000    1.0000
     Parameter 31    0.0000    1.0000
     Parameter 2    0.0000    1.0000
     Parameter 125    0.0000    1.0000
     Parameter 17    0.0000    1.0000
     Parameter 106    0.0000    1.0000
     Parameter 37    0.0000    1.0000
     Parameter 64    0.0000    1.0000
     Parameter 40    0.0000    1.0000
     Parameter 41    0.0000    1.0000
     Parameter 87    0.0000    1.0000
     Parameter 43    0.0000    1.0000
     Parameter 93    0.0000    1.0000
     Parameter 5    0.0000    1.0000
     Parameter 98    0.0000    1.0000
     Parameter 101    0.0000    1.0000
     Parameter 13    0.0000    1.0000
     Parameter 119    0.0000    1.0000
     Parameter 66    0.0000    1.0000
     Parameter 34    0.0000    1.0000
     Parameter 9    0.0000    1.0000
     Parameter 80    0.0000    1.0000
     Parameter 59    0.0000    1.0000
     Parameter 92    0.0000    1.0000
     Parameter 16    0.0000    1.0000
     Parameter 3    0.0000    1.0000
     Parameter 67    0.0000    1.0000
     Parameter 72    0.0000    1.0000
     Parameter 42    0.0000    1.0000
     Parameter 12    0.0000    1.0000
     Parameter 7    0.0000    1.0000
     Parameter 32    0.0000    1.0000


     Kolmogorov-Smirnov comparing posterior distributions across chains 4 and 7 using 100 draws.


     Parameter   KS Statistic P-value
     Parameter 35    0.0500    0.9995
     Parameter 21    0.0500    0.9995
     Parameter 110    0.0500    0.9995
     Parameter 130    0.0400    1.0000
     Parameter 97    0.0400    1.0000
     Parameter 55    0.0400    1.0000
     Parameter 33    0.0300    1.0000
     Parameter 75    0.0300    1.0000
     Parameter 78    0.0300    1.0000
     Parameter 34    0.0200    1.0000
     Parameter 74    0.0200    1.0000
     Parameter 81    0.0200    1.0000
     Parameter 85    0.0200    1.0000
     Parameter 45    0.0200    1.0000
     Parameter 90    0.0200    1.0000
     Parameter 52    0.0200    1.0000
     Parameter 104    0.0200    1.0000
     Parameter 105    0.0200    1.0000
     Parameter 106    0.0200    1.0000
     Parameter 114    0.0200    1.0000
     Parameter 29    0.0200    1.0000
     Parameter 30    0.0200    1.0000
     Parameter 60    0.0200    1.0000
     Parameter 120    0.0200    1.0000
     Parameter 124    0.0200    1.0000
     Parameter 125    0.0200    1.0000
     Parameter 117    0.0100    1.0000
     Parameter 62    0.0100    1.0000
     Parameter 103    0.0100    1.0000
     Parameter 102    0.0100    1.0000
     Parameter 64    0.0100    1.0000
     Parameter 128    0.0100    1.0000
     Parameter 129    0.0100    1.0000
     Parameter 32    0.0100    1.0000
     Parameter 48    0.0100    1.0000
     Parameter 4    0.0100    1.0000
     Parameter 95    0.0100    1.0000
     Parameter 66    0.0100    1.0000
     Parameter 65    0.0100    1.0000
     Parameter 68    0.0100    1.0000
     Parameter 91    0.0100    1.0000
     Parameter 69    0.0100    1.0000
     Parameter 17    0.0100    1.0000
     Parameter 71    0.0100    1.0000
     Parameter 87    0.0100    1.0000
     Parameter 86    0.0100    1.0000
     Parameter 72    0.0100    1.0000
     Parameter 38    0.0100    1.0000
     Parameter 76    0.0100    1.0000
     Parameter 77    0.0100    1.0000
     Parameter 39    0.0100    1.0000
     Parameter 79    0.0100    1.0000
     Parameter 118    0.0100    1.0000
     Parameter 121    0.0100    1.0000
     Parameter 80    0.0100    1.0000
     Parameter 40    0.0100    1.0000
     Parameter 41    0.0100    1.0000
     Parameter 84    0.0100    1.0000
     Parameter 42    0.0100    1.0000
     Parameter 43    0.0100    1.0000
     Parameter 119    0.0100    1.0000
     Parameter 15    0.0100    1.0000
     Parameter 88    0.0100    1.0000
     Parameter 11    0.0100    1.0000
     Parameter 46    0.0100    1.0000
     Parameter 92    0.0100    1.0000
     Parameter 47    0.0100    1.0000
     Parameter 57    0.0100    1.0000
     Parameter 3    0.0100    1.0000
     Parameter 12    0.0100    1.0000
     Parameter 122    0.0100    1.0000
     Parameter 24    0.0100    1.0000
     Parameter 59    0.0100    1.0000
     Parameter 116    0.0100    1.0000
     Parameter 96    0.0100    1.0000
     Parameter 49    0.0100    1.0000
     Parameter 27    0.0100    1.0000
     Parameter 54    0.0100    1.0000
     Parameter 53    0.0100    1.0000
     Parameter 50    0.0100    1.0000
     Parameter 100    0.0100    1.0000
     Parameter 51    0.0100    1.0000
     Parameter 115    0.0100    1.0000
     Parameter 26    0.0100    1.0000
     Parameter 6    0.0100    1.0000
     Parameter 107    0.0100    1.0000
     Parameter 113    0.0100    1.0000
     Parameter 28    0.0100    1.0000
     Parameter 58    0.0100    1.0000
     Parameter 108    0.0100    1.0000
     Parameter 111    0.0100    1.0000
     Parameter 109    0.0100    1.0000
     Parameter 10    0.0000    1.0000
     Parameter 44    0.0000    1.0000
     Parameter 9    0.0000    1.0000
     Parameter 31    0.0000    1.0000
     Parameter 93    0.0000    1.0000
     Parameter 126    0.0000    1.0000
     Parameter 25    0.0000    1.0000
     Parameter 127    0.0000    1.0000
     Parameter 16    0.0000    1.0000
     Parameter 73    0.0000    1.0000
     Parameter 70    0.0000    1.0000
     Parameter 98    0.0000    1.0000
     Parameter 112    0.0000    1.0000
     Parameter 56    0.0000    1.0000
     Parameter 14    0.0000    1.0000
     Parameter 13    0.0000    1.0000
     Parameter 8    0.0000    1.0000
     Parameter 94    0.0000    1.0000
     Parameter 37    0.0000    1.0000
     Parameter 19    0.0000    1.0000
     Parameter 83    0.0000    1.0000
     Parameter 123    0.0000    1.0000
     Parameter 23    0.0000    1.0000
     Parameter 99    0.0000    1.0000
     Parameter 89    0.0000    1.0000
     Parameter 36    0.0000    1.0000
     Parameter 63    0.0000    1.0000
     Parameter 7    0.0000    1.0000
     Parameter 67    0.0000    1.0000
     Parameter 18    0.0000    1.0000
     Parameter 82    0.0000    1.0000
     Parameter 22    0.0000    1.0000
     Parameter 1    0.0000    1.0000
     Parameter 61    0.0000    1.0000
     Parameter 101    0.0000    1.0000
     Parameter 5    0.0000    1.0000
     Parameter 20    0.0000    1.0000
     Parameter 2    0.0000    1.0000


     Kolmogorov-Smirnov comparing posterior distributions across chains 5 and 7 using 100 draws.


     Parameter   KS Statistic P-value
     Parameter 33    0.0400    1.0000
     Parameter 39    0.0400    1.0000
     Parameter 89    0.0400    1.0000
     Parameter 118    0.0400    1.0000
     Parameter 119    0.0400    1.0000
     Parameter 75    0.0300    1.0000
     Parameter 114    0.0300    1.0000
     Parameter 29    0.0300    1.0000
     Parameter 65    0.0200    1.0000
     Parameter 130    0.0200    1.0000
     Parameter 35    0.0200    1.0000
     Parameter 41    0.0200    1.0000
     Parameter 84    0.0200    1.0000
     Parameter 87    0.0200    1.0000
     Parameter 45    0.0200    1.0000
     Parameter 90    0.0200    1.0000
     Parameter 103    0.0200    1.0000
     Parameter 104    0.0200    1.0000
     Parameter 105    0.0200    1.0000
     Parameter 106    0.0200    1.0000
     Parameter 111    0.0200    1.0000
     Parameter 113    0.0200    1.0000
     Parameter 115    0.0200    1.0000
     Parameter 58    0.0200    1.0000
     Parameter 62    0.0200    1.0000
     Parameter 125    0.0200    1.0000
     Parameter 123    0.0100    1.0000
     Parameter 128    0.0100    1.0000
     Parameter 129    0.0100    1.0000
     Parameter 102    0.0100    1.0000
     Parameter 32    0.0100    1.0000
     Parameter 66    0.0100    1.0000
     Parameter 99    0.0100    1.0000
     Parameter 126    0.0100    1.0000
     Parameter 34    0.0100    1.0000
     Parameter 69    0.0100    1.0000
     Parameter 71    0.0100    1.0000
     Parameter 94    0.0100    1.0000
     Parameter 72    0.0100    1.0000
     Parameter 73    0.0100    1.0000
     Parameter 18    0.0100    1.0000
     Parameter 74    0.0100    1.0000
     Parameter 9    0.0100    1.0000
     Parameter 38    0.0100    1.0000
     Parameter 43    0.0100    1.0000
     Parameter 76    0.0100    1.0000
     Parameter 120    0.0100    1.0000
     Parameter 10    0.0100    1.0000
     Parameter 40    0.0100    1.0000
     Parameter 82    0.0100    1.0000
     Parameter 83    0.0100    1.0000
     Parameter 21    0.0100    1.0000
     Parameter 42    0.0100    1.0000
     Parameter 86    0.0100    1.0000
     Parameter 44    0.0100    1.0000
     Parameter 5    0.0100    1.0000
     Parameter 46    0.0100    1.0000
     Parameter 47    0.0100    1.0000
     Parameter 6    0.0100    1.0000
     Parameter 24    0.0100    1.0000
     Parameter 48    0.0100    1.0000
     Parameter 96    0.0100    1.0000
     Parameter 98    0.0100    1.0000
     Parameter 12    0.0100    1.0000
     Parameter 100    0.0100    1.0000
     Parameter 25    0.0100    1.0000
     Parameter 52    0.0100    1.0000
     Parameter 124    0.0100    1.0000
     Parameter 63    0.0100    1.0000
     Parameter 15    0.0100    1.0000
     Parameter 122    0.0100    1.0000
     Parameter 54    0.0100    1.0000
     Parameter 108    0.0100    1.0000
     Parameter 116    0.0100    1.0000
     Parameter 57    0.0100    1.0000
     Parameter 27    0.0100    1.0000
     Parameter 110    0.0100    1.0000
     Parameter 3    0.0100    1.0000
     Parameter 56    0.0100    1.0000
     Parameter 55    0.0100    1.0000
     Parameter 30    0.0100    1.0000
     Parameter 60    0.0100    1.0000
     Parameter 109    0.0100    1.0000
     Parameter 68    0.0100    1.0000
     Parameter 78    0.0000    1.0000
     Parameter 23    0.0000    1.0000
     Parameter 59    0.0000    1.0000
     Parameter 14    0.0000    1.0000
     Parameter 20    0.0000    1.0000
     Parameter 8    0.0000    1.0000
     Parameter 85    0.0000    1.0000
     Parameter 117    0.0000    1.0000
     Parameter 19    0.0000    1.0000
     Parameter 91    0.0000    1.0000
     Parameter 95    0.0000    1.0000
     Parameter 1    0.0000    1.0000
     Parameter 50    0.0000    1.0000
     Parameter 49    0.0000    1.0000
     Parameter 26    0.0000    1.0000
     Parameter 64    0.0000    1.0000
     Parameter 28    0.0000    1.0000
     Parameter 31    0.0000    1.0000
     Parameter 61    0.0000    1.0000
     Parameter 107    0.0000    1.0000
     Parameter 4    0.0000    1.0000
     Parameter 67    0.0000    1.0000
     Parameter 51    0.0000    1.0000
     Parameter 36    0.0000    1.0000
     Parameter 77    0.0000    1.0000
     Parameter 79    0.0000    1.0000
     Parameter 81    0.0000    1.0000
     Parameter 121    0.0000    1.0000
     Parameter 11    0.0000    1.0000
     Parameter 93    0.0000    1.0000
     Parameter 97    0.0000    1.0000
     Parameter 13    0.0000    1.0000
     Parameter 70    0.0000    1.0000
     Parameter 16    0.0000    1.0000
     Parameter 127    0.0000    1.0000
     Parameter 101    0.0000    1.0000
     Parameter 92    0.0000    1.0000
     Parameter 80    0.0000    1.0000
     Parameter 22    0.0000    1.0000
     Parameter 88    0.0000    1.0000
     Parameter 17    0.0000    1.0000
     Parameter 7    0.0000    1.0000
     Parameter 37    0.0000    1.0000
     Parameter 112    0.0000    1.0000
     Parameter 2    0.0000    1.0000
     Parameter 53    0.0000    1.0000


     Kolmogorov-Smirnov comparing posterior distributions across chains 6 and 7 using 100 draws.


     Parameter   KS Statistic P-value
     Parameter 100    0.0500    0.9995
     Parameter 118    0.0500    0.9995
     Parameter 35    0.0400    1.0000
     Parameter 110    0.0400    1.0000
     Parameter 114    0.0400    1.0000
     Parameter 58    0.0400    1.0000
     Parameter 34    0.0300    1.0000
     Parameter 75    0.0300    1.0000
     Parameter 77    0.0300    1.0000
     Parameter 48    0.0300    1.0000
     Parameter 101    0.0300    1.0000
     Parameter 55    0.0300    1.0000
     Parameter 130    0.0300    1.0000
     Parameter 124    0.0200    1.0000
     Parameter 65    0.0200    1.0000
     Parameter 69    0.0200    1.0000
     Parameter 125    0.0200    1.0000
     Parameter 18    0.0200    1.0000
     Parameter 76    0.0200    1.0000
     Parameter 40    0.0200    1.0000
     Parameter 90    0.0200    1.0000
     Parameter 104    0.0200    1.0000
     Parameter 106    0.0200    1.0000
     Parameter 116    0.0200    1.0000
     Parameter 121    0.0200    1.0000
     Parameter 31    0.0200    1.0000
     Parameter 62    0.0200    1.0000
     Parameter 64    0.0100    1.0000
     Parameter 129    0.0100    1.0000
     Parameter 32    0.0100    1.0000
     Parameter 33    0.0100    1.0000
     Parameter 4    0.0100    1.0000
     Parameter 68    0.0100    1.0000
     Parameter 71    0.0100    1.0000
     Parameter 115    0.0100    1.0000
     Parameter 36    0.0100    1.0000
     Parameter 19    0.0100    1.0000
     Parameter 38    0.0100    1.0000
     Parameter 78    0.0100    1.0000
     Parameter 10    0.0100    1.0000
     Parameter 20    0.0100    1.0000
     Parameter 41    0.0100    1.0000
     Parameter 89    0.0100    1.0000
     Parameter 83    0.0100    1.0000
     Parameter 42    0.0100    1.0000
     Parameter 43    0.0100    1.0000
     Parameter 86    0.0100    1.0000
     Parameter 11    0.0100    1.0000
     Parameter 44    0.0100    1.0000
     Parameter 88    0.0100    1.0000
     Parameter 91    0.0100    1.0000
     Parameter 46    0.0100    1.0000
     Parameter 95    0.0100    1.0000
     Parameter 6    0.0100    1.0000
     Parameter 49    0.0100    1.0000
     Parameter 25    0.0100    1.0000
     Parameter 102    0.0100    1.0000
     Parameter 60    0.0100    1.0000
     Parameter 105    0.0100    1.0000
     Parameter 3    0.0100    1.0000
     Parameter 54    0.0100    1.0000
     Parameter 111    0.0100    1.0000
     Parameter 112    0.0100    1.0000
     Parameter 113    0.0100    1.0000
     Parameter 57    0.0100    1.0000
     Parameter 29    0.0100    1.0000
     Parameter 119    0.0100    1.0000
     Parameter 15    0.0100    1.0000
     Parameter 120    0.0100    1.0000
     Parameter 122    0.0100    1.0000
     Parameter 108    0.0100    1.0000
     Parameter 63    0.0100    1.0000
     Parameter 128    0.0100    1.0000
     Parameter 1    0.0000    1.0000
     Parameter 53    0.0000    1.0000
     Parameter 127    0.0000    1.0000
     Parameter 74    0.0000    1.0000
     Parameter 37    0.0000    1.0000
     Parameter 61    0.0000    1.0000
     Parameter 30    0.0000    1.0000
     Parameter 26    0.0000    1.0000
     Parameter 16    0.0000    1.0000
     Parameter 126    0.0000    1.0000
     Parameter 24    0.0000    1.0000
     Parameter 56    0.0000    1.0000
     Parameter 23    0.0000    1.0000
     Parameter 85    0.0000    1.0000
     Parameter 22    0.0000    1.0000
     Parameter 45    0.0000    1.0000
     Parameter 21    0.0000    1.0000
     Parameter 93    0.0000    1.0000
     Parameter 5    0.0000    1.0000
     Parameter 97    0.0000    1.0000
     Parameter 98    0.0000    1.0000
     Parameter 9    0.0000    1.0000
     Parameter 117    0.0000    1.0000
     Parameter 51    0.0000    1.0000
     Parameter 12    0.0000    1.0000
     Parameter 13    0.0000    1.0000
     Parameter 28    0.0000    1.0000
     Parameter 123    0.0000    1.0000
     Parameter 59    0.0000    1.0000
     Parameter 103    0.0000    1.0000
     Parameter 70    0.0000    1.0000
     Parameter 73    0.0000    1.0000
     Parameter 2    0.0000    1.0000
     Parameter 39    0.0000    1.0000
     Parameter 27    0.0000    1.0000
     Parameter 82    0.0000    1.0000
     Parameter 84    0.0000    1.0000
     Parameter 7    0.0000    1.0000
     Parameter 92    0.0000    1.0000
     Parameter 96    0.0000    1.0000
     Parameter 99    0.0000    1.0000
     Parameter 50    0.0000    1.0000
     Parameter 52    0.0000    1.0000
     Parameter 109    0.0000    1.0000
     Parameter 67    0.0000    1.0000
     Parameter 72    0.0000    1.0000
     Parameter 14    0.0000    1.0000
     Parameter 81    0.0000    1.0000
     Parameter 87    0.0000    1.0000
     Parameter 47    0.0000    1.0000
     Parameter 94    0.0000    1.0000
     Parameter 66    0.0000    1.0000
     Parameter 17    0.0000    1.0000
     Parameter 80    0.0000    1.0000
     Parameter 79    0.0000    1.0000
     Parameter 107    0.0000    1.0000
     Parameter 8    0.0000    1.0000


     Kolmogorov-Smirnov comparing posterior distributions across chains 1 and 8 using 100 draws.


     Parameter   KS Statistic P-value
     Parameter 115    0.1200    0.4431
     Parameter 130    0.0700    0.9610
     Parameter 55    0.0600    0.9921
     Parameter 110    0.0600    0.9921
     Parameter 39    0.0500    0.9995
     Parameter 41    0.0400    1.0000
     Parameter 121    0.0400    1.0000
     Parameter 129    0.0300    1.0000
     Parameter 36    0.0300    1.0000
     Parameter 81    0.0300    1.0000
     Parameter 1    0.0300    1.0000
     Parameter 109    0.0300    1.0000
     Parameter 3    0.0300    1.0000
     Parameter 62    0.0300    1.0000
     Parameter 35    0.0200    1.0000
     Parameter 78    0.0200    1.0000
     Parameter 80    0.0200    1.0000
     Parameter 40    0.0200    1.0000
     Parameter 83    0.0200    1.0000
     Parameter 84    0.0200    1.0000
     Parameter 90    0.0200    1.0000
     Parameter 97    0.0200    1.0000
     Parameter 98    0.0200    1.0000
     Parameter 99    0.0200    1.0000
     Parameter 50    0.0200    1.0000
     Parameter 100    0.0200    1.0000
     Parameter 27    0.0200    1.0000
     Parameter 56    0.0200    1.0000
     Parameter 58    0.0200    1.0000
     Parameter 59    0.0200    1.0000
     Parameter 120    0.0200    1.0000
     Parameter 60    0.0200    1.0000
     Parameter 122    0.0200    1.0000
     Parameter 85    0.0200    1.0000
     Parameter 8    0.0100    1.0000
     Parameter 32    0.0100    1.0000
     Parameter 65    0.0100    1.0000
     Parameter 94    0.0100    1.0000
     Parameter 33    0.0100    1.0000
     Parameter 66    0.0100    1.0000
     Parameter 91    0.0100    1.0000
     Parameter 67    0.0100    1.0000
     Parameter 34    0.0100    1.0000
     Parameter 68    0.0100    1.0000
     Parameter 87    0.0100    1.0000
     Parameter 69    0.0100    1.0000
     Parameter 70    0.0100    1.0000
     Parameter 73    0.0100    1.0000
     Parameter 37    0.0100    1.0000
     Parameter 74    0.0100    1.0000
     Parameter 75    0.0100    1.0000
     Parameter 38    0.0100    1.0000
     Parameter 76    0.0100    1.0000
     Parameter 77    0.0100    1.0000
     Parameter 79    0.0100    1.0000
     Parameter 5    0.0100    1.0000
     Parameter 123    0.0100    1.0000
     Parameter 21    0.0100    1.0000
     Parameter 43    0.0100    1.0000
     Parameter 88    0.0100    1.0000
     Parameter 89    0.0100    1.0000
     Parameter 45    0.0100    1.0000
     Parameter 23    0.0100    1.0000
     Parameter 93    0.0100    1.0000
     Parameter 47    0.0100    1.0000
     Parameter 118    0.0100    1.0000
     Parameter 96    0.0100    1.0000
     Parameter 49    0.0100    1.0000
     Parameter 127    0.0100    1.0000
     Parameter 124    0.0100    1.0000
     Parameter 12    0.0100    1.0000
     Parameter 25    0.0100    1.0000
     Parameter 119    0.0100    1.0000
     Parameter 102    0.0100    1.0000
     Parameter 53    0.0100    1.0000
     Parameter 107    0.0100    1.0000
     Parameter 125    0.0100    1.0000
     Parameter 108    0.0100    1.0000
     Parameter 14    0.0100    1.0000
     Parameter 113    0.0100    1.0000
     Parameter 28    0.0100    1.0000
     Parameter 29    0.0100    1.0000
     Parameter 30    0.0100    1.0000
     Parameter 31    0.0100    1.0000
     Parameter 71    0.0000    1.0000
     Parameter 72    0.0000    1.0000
     Parameter 61    0.0000    1.0000
     Parameter 7    0.0000    1.0000
     Parameter 20    0.0000    1.0000
     Parameter 114    0.0000    1.0000
     Parameter 112    0.0000    1.0000
     Parameter 116    0.0000    1.0000
     Parameter 63    0.0000    1.0000
     Parameter 82    0.0000    1.0000
     Parameter 57    0.0000    1.0000
     Parameter 2    0.0000    1.0000
     Parameter 22    0.0000    1.0000
     Parameter 92    0.0000    1.0000
     Parameter 24    0.0000    1.0000
     Parameter 117    0.0000    1.0000
     Parameter 128    0.0000    1.0000
     Parameter 101    0.0000    1.0000
     Parameter 26    0.0000    1.0000
     Parameter 105    0.0000    1.0000
     Parameter 13    0.0000    1.0000
     Parameter 51    0.0000    1.0000
     Parameter 16    0.0000    1.0000
     Parameter 15    0.0000    1.0000
     Parameter 17    0.0000    1.0000
     Parameter 18    0.0000    1.0000
     Parameter 126    0.0000    1.0000
     Parameter 111    0.0000    1.0000
     Parameter 10    0.0000    1.0000
     Parameter 42    0.0000    1.0000
     Parameter 11    0.0000    1.0000
     Parameter 95    0.0000    1.0000
     Parameter 54    0.0000    1.0000
     Parameter 52    0.0000    1.0000
     Parameter 104    0.0000    1.0000
     Parameter 103    0.0000    1.0000
     Parameter 46    0.0000    1.0000
     Parameter 86    0.0000    1.0000
     Parameter 9    0.0000    1.0000
     Parameter 44    0.0000    1.0000
     Parameter 106    0.0000    1.0000
     Parameter 64    0.0000    1.0000
     Parameter 4    0.0000    1.0000
     Parameter 19    0.0000    1.0000
     Parameter 6    0.0000    1.0000
     Parameter 48    0.0000    1.0000


     Kolmogorov-Smirnov comparing posterior distributions across chains 2 and 8 using 100 draws.


     Parameter   KS Statistic P-value
     Parameter 114    0.0700    0.9610
     Parameter 130    0.0300    1.0000
     Parameter 39    0.0300    1.0000
     Parameter 82    0.0300    1.0000
     Parameter 90    0.0300    1.0000
     Parameter 50    0.0300    1.0000
     Parameter 55    0.0300    1.0000
     Parameter 56    0.0300    1.0000
     Parameter 117    0.0300    1.0000
     Parameter 60    0.0300    1.0000
     Parameter 120    0.0300    1.0000
     Parameter 122    0.0300    1.0000
     Parameter 62    0.0300    1.0000
     Parameter 125    0.0300    1.0000
     Parameter 69    0.0200    1.0000
     Parameter 75    0.0200    1.0000
     Parameter 77    0.0200    1.0000
     Parameter 40    0.0200    1.0000
     Parameter 80    0.0200    1.0000
     Parameter 81    0.0200    1.0000
     Parameter 83    0.0200    1.0000
     Parameter 11    0.0200    1.0000
     Parameter 88    0.0200    1.0000
     Parameter 45    0.0200    1.0000
     Parameter 93    0.0200    1.0000
     Parameter 95    0.0200    1.0000
     Parameter 53    0.0200    1.0000
     Parameter 110    0.0200    1.0000
     Parameter 115    0.0200    1.0000
     Parameter 118    0.0200    1.0000
     Parameter 30    0.0200    1.0000
     Parameter 121    0.0200    1.0000
     Parameter 16    0.0100    1.0000
     Parameter 128    0.0100    1.0000
     Parameter 129    0.0100    1.0000
     Parameter 32    0.0100    1.0000
     Parameter 47    0.0100    1.0000
     Parameter 33    0.0100    1.0000
     Parameter 66    0.0100    1.0000
     Parameter 67    0.0100    1.0000
     Parameter 34    0.0100    1.0000
     Parameter 35    0.0100    1.0000
     Parameter 36    0.0100    1.0000
     Parameter 72    0.0100    1.0000
     Parameter 37    0.0100    1.0000
     Parameter 127    0.0100    1.0000
     Parameter 9    0.0100    1.0000
     Parameter 76    0.0100    1.0000
     Parameter 78    0.0100    1.0000
     Parameter 41    0.0100    1.0000
     Parameter 21    0.0100    1.0000
     Parameter 86    0.0100    1.0000
     Parameter 87    0.0100    1.0000
     Parameter 111    0.0100    1.0000
     Parameter 22    0.0100    1.0000
     Parameter 91    0.0100    1.0000
     Parameter 109    0.0100    1.0000
     Parameter 94    0.0100    1.0000
     Parameter 100    0.0100    1.0000
     Parameter 24    0.0100    1.0000
     Parameter 48    0.0100    1.0000
     Parameter 96    0.0100    1.0000
     Parameter 97    0.0100    1.0000
     Parameter 99    0.0100    1.0000
     Parameter 12    0.0100    1.0000
     Parameter 25    0.0100    1.0000
     Parameter 51    0.0100    1.0000
     Parameter 26    0.0100    1.0000
     Parameter 54    0.0100    1.0000
     Parameter 108    0.0100    1.0000
     Parameter 27    0.0100    1.0000
     Parameter 101    0.0100    1.0000
     Parameter 29    0.0100    1.0000
     Parameter 58    0.0100    1.0000
     Parameter 3    0.0100    1.0000
     Parameter 103    0.0100    1.0000
     Parameter 61    0.0100    1.0000
     Parameter 126    0.0100    1.0000
     Parameter 38    0.0100    1.0000
     Parameter 52    0.0000    1.0000
     Parameter 17    0.0000    1.0000
     Parameter 70    0.0000    1.0000
     Parameter 2    0.0000    1.0000
     Parameter 73    0.0000    1.0000
     Parameter 19    0.0000    1.0000
     Parameter 23    0.0000    1.0000
     Parameter 10    0.0000    1.0000
     Parameter 8    0.0000    1.0000
     Parameter 20    0.0000    1.0000
     Parameter 42    0.0000    1.0000
     Parameter 57    0.0000    1.0000
     Parameter 64    0.0000    1.0000
     Parameter 107    0.0000    1.0000
     Parameter 43    0.0000    1.0000
     Parameter 63    0.0000    1.0000
     Parameter 119    0.0000    1.0000
     Parameter 13    0.0000    1.0000
     Parameter 4    0.0000    1.0000
     Parameter 105    0.0000    1.0000
     Parameter 106    0.0000    1.0000
     Parameter 7    0.0000    1.0000
     Parameter 104    0.0000    1.0000
     Parameter 15    0.0000    1.0000
     Parameter 31    0.0000    1.0000
     Parameter 65    0.0000    1.0000
     Parameter 59    0.0000    1.0000
     Parameter 68    0.0000    1.0000
     Parameter 71    0.0000    1.0000
     Parameter 44    0.0000    1.0000
     Parameter 79    0.0000    1.0000
     Parameter 28    0.0000    1.0000
     Parameter 113    0.0000    1.0000
     Parameter 85    0.0000    1.0000
     Parameter 112    0.0000    1.0000
     Parameter 46    0.0000    1.0000
     Parameter 6    0.0000    1.0000
     Parameter 14    0.0000    1.0000
     Parameter 102    0.0000    1.0000
     Parameter 123    0.0000    1.0000
     Parameter 98    0.0000    1.0000
     Parameter 89    0.0000    1.0000
     Parameter 5    0.0000    1.0000
     Parameter 84    0.0000    1.0000
     Parameter 92    0.0000    1.0000
     Parameter 116    0.0000    1.0000
     Parameter 124    0.0000    1.0000
     Parameter 18    0.0000    1.0000
     Parameter 74    0.0000    1.0000
     Parameter 49    0.0000    1.0000
     Parameter 1    0.0000    1.0000


     Kolmogorov-Smirnov comparing posterior distributions across chains 3 and 8 using 100 draws.


     Parameter   KS Statistic P-value
     Parameter 118    0.0500    0.9995
     Parameter 35    0.0400    1.0000
     Parameter 53    0.0400    1.0000
     Parameter 55    0.0400    1.0000
     Parameter 114    0.0400    1.0000
     Parameter 58    0.0400    1.0000
     Parameter 130    0.0300    1.0000
     Parameter 37    0.0300    1.0000
     Parameter 76    0.0300    1.0000
     Parameter 110    0.0300    1.0000
     Parameter 115    0.0300    1.0000
     Parameter 128    0.0200    1.0000
     Parameter 66    0.0200    1.0000
     Parameter 70    0.0200    1.0000
     Parameter 71    0.0200    1.0000
     Parameter 77    0.0200    1.0000
     Parameter 78    0.0200    1.0000
     Parameter 40    0.0200    1.0000
     Parameter 80    0.0200    1.0000
     Parameter 11    0.0200    1.0000
     Parameter 45    0.0200    1.0000
     Parameter 90    0.0200    1.0000
     Parameter 104    0.0200    1.0000
     Parameter 27    0.0200    1.0000
     Parameter 117    0.0200    1.0000
     Parameter 29    0.0200    1.0000
     Parameter 59    0.0200    1.0000
     Parameter 30    0.0200    1.0000
     Parameter 62    0.0200    1.0000
     Parameter 6    0.0100    1.0000
     Parameter 116    0.0100    1.0000
     Parameter 4    0.0100    1.0000
     Parameter 129    0.0100    1.0000
     Parameter 32    0.0100    1.0000
     Parameter 33    0.0100    1.0000
     Parameter 34    0.0100    1.0000
     Parameter 123    0.0100    1.0000
     Parameter 8    0.0100    1.0000
     Parameter 14    0.0100    1.0000
     Parameter 74    0.0100    1.0000
     Parameter 75    0.0100    1.0000
     Parameter 38    0.0100    1.0000
     Parameter 125    0.0100    1.0000
     Parameter 39    0.0100    1.0000
     Parameter 87    0.0100    1.0000
     Parameter 86    0.0100    1.0000
     Parameter 79    0.0100    1.0000
     Parameter 111    0.0100    1.0000
     Parameter 81    0.0100    1.0000
     Parameter 82    0.0100    1.0000
     Parameter 83    0.0100    1.0000
     Parameter 84    0.0100    1.0000
     Parameter 43    0.0100    1.0000
     Parameter 88    0.0100    1.0000
     Parameter 89    0.0100    1.0000
     Parameter 46    0.0100    1.0000
     Parameter 93    0.0100    1.0000
     Parameter 95    0.0100    1.0000
     Parameter 12    0.0100    1.0000
     Parameter 24    0.0100    1.0000
     Parameter 48    0.0100    1.0000
     Parameter 97    0.0100    1.0000
     Parameter 49    0.0100    1.0000
     Parameter 50    0.0100    1.0000
     Parameter 100    0.0100    1.0000
     Parameter 103    0.0100    1.0000
     Parameter 13    0.0100    1.0000
     Parameter 52    0.0100    1.0000
     Parameter 63    0.0100    1.0000
     Parameter 105    0.0100    1.0000
     Parameter 61    0.0100    1.0000
     Parameter 106    0.0100    1.0000
     Parameter 127    0.0100    1.0000
     Parameter 126    0.0100    1.0000
     Parameter 108    0.0100    1.0000
     Parameter 1    0.0100    1.0000
     Parameter 56    0.0100    1.0000
     Parameter 113    0.0100    1.0000
     Parameter 3    0.0100    1.0000
     Parameter 60    0.0100    1.0000
     Parameter 120    0.0100    1.0000
     Parameter 124    0.0100    1.0000
     Parameter 73    0.0000    1.0000
     Parameter 51    0.0000    1.0000
     Parameter 23    0.0000    1.0000
     Parameter 92    0.0000    1.0000
     Parameter 57    0.0000    1.0000
     Parameter 112    0.0000    1.0000
     Parameter 28    0.0000    1.0000
     Parameter 21    0.0000    1.0000
     Parameter 85    0.0000    1.0000
     Parameter 5    0.0000    1.0000
     Parameter 91    0.0000    1.0000
     Parameter 122    0.0000    1.0000
     Parameter 47    0.0000    1.0000
     Parameter 36    0.0000    1.0000
     Parameter 98    0.0000    1.0000
     Parameter 15    0.0000    1.0000
     Parameter 101    0.0000    1.0000
     Parameter 102    0.0000    1.0000
     Parameter 2    0.0000    1.0000
     Parameter 31    0.0000    1.0000
     Parameter 107    0.0000    1.0000
     Parameter 16    0.0000    1.0000
     Parameter 121    0.0000    1.0000
     Parameter 119    0.0000    1.0000
     Parameter 69    0.0000    1.0000
     Parameter 72    0.0000    1.0000
     Parameter 19    0.0000    1.0000
     Parameter 20    0.0000    1.0000
     Parameter 41    0.0000    1.0000
     Parameter 42    0.0000    1.0000
     Parameter 22    0.0000    1.0000
     Parameter 94    0.0000    1.0000
     Parameter 109    0.0000    1.0000
     Parameter 25    0.0000    1.0000
     Parameter 67    0.0000    1.0000
     Parameter 26    0.0000    1.0000
     Parameter 54    0.0000    1.0000
     Parameter 68    0.0000    1.0000
     Parameter 65    0.0000    1.0000
     Parameter 10    0.0000    1.0000
     Parameter 64    0.0000    1.0000
     Parameter 96    0.0000    1.0000
     Parameter 17    0.0000    1.0000
     Parameter 7    0.0000    1.0000
     Parameter 9    0.0000    1.0000
     Parameter 44    0.0000    1.0000
     Parameter 99    0.0000    1.0000
     Parameter 18    0.0000    1.0000


     Kolmogorov-Smirnov comparing posterior distributions across chains 4 and 8 using 100 draws.


     Parameter   KS Statistic P-value
     Parameter 130    0.1000    0.6766
     Parameter 35    0.0800    0.8938
     Parameter 110    0.0800    0.8938
     Parameter 121    0.0600    0.9921
     Parameter 60    0.0400    1.0000
     Parameter 64    0.0300    1.0000
     Parameter 37    0.0300    1.0000
     Parameter 21    0.0300    1.0000
     Parameter 52    0.0300    1.0000
     Parameter 53    0.0300    1.0000
     Parameter 55    0.0300    1.0000
     Parameter 115    0.0300    1.0000
     Parameter 120    0.0300    1.0000
     Parameter 62    0.0300    1.0000
     Parameter 128    0.0200    1.0000
     Parameter 32    0.0200    1.0000
     Parameter 76    0.0200    1.0000
     Parameter 40    0.0200    1.0000
     Parameter 81    0.0200    1.0000
     Parameter 83    0.0200    1.0000
     Parameter 87    0.0200    1.0000
     Parameter 44    0.0200    1.0000
     Parameter 89    0.0200    1.0000
     Parameter 45    0.0200    1.0000
     Parameter 90    0.0200    1.0000
     Parameter 49    0.0200    1.0000
     Parameter 105    0.0200    1.0000
     Parameter 119    0.0200    1.0000
     Parameter 56    0.0200    1.0000
     Parameter 28    0.0200    1.0000
     Parameter 57    0.0200    1.0000
     Parameter 117    0.0200    1.0000
     Parameter 118    0.0200    1.0000
     Parameter 125    0.0200    1.0000
     Parameter 39    0.0200    1.0000
     Parameter 85    0.0200    1.0000
     Parameter 95    0.0100    1.0000
     Parameter 124    0.0100    1.0000
     Parameter 1    0.0100    1.0000
     Parameter 16    0.0100    1.0000
     Parameter 65    0.0100    1.0000
     Parameter 33    0.0100    1.0000
     Parameter 67    0.0100    1.0000
     Parameter 4    0.0100    1.0000
     Parameter 68    0.0100    1.0000
     Parameter 69    0.0100    1.0000
     Parameter 71    0.0100    1.0000
     Parameter 9    0.0100    1.0000
     Parameter 72    0.0100    1.0000
     Parameter 74    0.0100    1.0000
     Parameter 75    0.0100    1.0000
     Parameter 58    0.0100    1.0000
     Parameter 19    0.0100    1.0000
     Parameter 78    0.0100    1.0000
     Parameter 80    0.0100    1.0000
     Parameter 82    0.0100    1.0000
     Parameter 41    0.0100    1.0000
     Parameter 114    0.0100    1.0000
     Parameter 42    0.0100    1.0000
     Parameter 11    0.0100    1.0000
     Parameter 88    0.0100    1.0000
     Parameter 111    0.0100    1.0000
     Parameter 46    0.0100    1.0000
     Parameter 47    0.0100    1.0000
     Parameter 12    0.0100    1.0000
     Parameter 48    0.0100    1.0000
     Parameter 24    0.0100    1.0000
     Parameter 99    0.0100    1.0000
     Parameter 127    0.0100    1.0000
     Parameter 50    0.0100    1.0000
     Parameter 123    0.0100    1.0000
     Parameter 100    0.0100    1.0000
     Parameter 51    0.0100    1.0000
     Parameter 3    0.0100    1.0000
     Parameter 106    0.0100    1.0000
     Parameter 107    0.0100    1.0000
     Parameter 54    0.0100    1.0000
     Parameter 27    0.0100    1.0000
     Parameter 102    0.0100    1.0000
     Parameter 116    0.0100    1.0000
     Parameter 103    0.0100    1.0000
     Parameter 129    0.0100    1.0000
     Parameter 7    0.0100    1.0000
     Parameter 15    0.0100    1.0000
     Parameter 38    0.0100    1.0000
     Parameter 23    0.0000    1.0000
     Parameter 18    0.0000    1.0000
     Parameter 109    0.0000    1.0000
     Parameter 10    0.0000    1.0000
     Parameter 77    0.0000    1.0000
     Parameter 97    0.0000    1.0000
     Parameter 8    0.0000    1.0000
     Parameter 31    0.0000    1.0000
     Parameter 20    0.0000    1.0000
     Parameter 113    0.0000    1.0000
     Parameter 29    0.0000    1.0000
     Parameter 22    0.0000    1.0000
     Parameter 112    0.0000    1.0000
     Parameter 93    0.0000    1.0000
     Parameter 96    0.0000    1.0000
     Parameter 59    0.0000    1.0000
     Parameter 61    0.0000    1.0000
     Parameter 63    0.0000    1.0000
     Parameter 104    0.0000    1.0000
     Parameter 26    0.0000    1.0000
     Parameter 6    0.0000    1.0000
     Parameter 126    0.0000    1.0000
     Parameter 94    0.0000    1.0000
     Parameter 17    0.0000    1.0000
     Parameter 73    0.0000    1.0000
     Parameter 108    0.0000    1.0000
     Parameter 2    0.0000    1.0000
     Parameter 5    0.0000    1.0000
     Parameter 84    0.0000    1.0000
     Parameter 13    0.0000    1.0000
     Parameter 92    0.0000    1.0000
     Parameter 66    0.0000    1.0000
     Parameter 25    0.0000    1.0000
     Parameter 14    0.0000    1.0000
     Parameter 30    0.0000    1.0000
     Parameter 70    0.0000    1.0000
     Parameter 86    0.0000    1.0000
     Parameter 79    0.0000    1.0000
     Parameter 43    0.0000    1.0000
     Parameter 98    0.0000    1.0000
     Parameter 101    0.0000    1.0000
     Parameter 91    0.0000    1.0000
     Parameter 34    0.0000    1.0000
     Parameter 122    0.0000    1.0000
     Parameter 36    0.0000    1.0000


     Kolmogorov-Smirnov comparing posterior distributions across chains 5 and 8 using 100 draws.


     Parameter   KS Statistic P-value
     Parameter 110    0.1000    0.6766
     Parameter 55    0.0700    0.9610
     Parameter 130    0.0600    0.9921
     Parameter 81    0.0400    1.0000
     Parameter 76    0.0300    1.0000
     Parameter 90    0.0300    1.0000
     Parameter 94    0.0300    1.0000
     Parameter 111    0.0300    1.0000
     Parameter 113    0.0300    1.0000
     Parameter 119    0.0300    1.0000
     Parameter 62    0.0300    1.0000
     Parameter 32    0.0200    1.0000
     Parameter 33    0.0200    1.0000
     Parameter 69    0.0200    1.0000
     Parameter 35    0.0200    1.0000
     Parameter 38    0.0200    1.0000
     Parameter 77    0.0200    1.0000
     Parameter 41    0.0200    1.0000
     Parameter 88    0.0200    1.0000
     Parameter 45    0.0200    1.0000
     Parameter 49    0.0200    1.0000
     Parameter 123    0.0200    1.0000
     Parameter 126    0.0200    1.0000
     Parameter 116    0.0100    1.0000
     Parameter 107    0.0100    1.0000
     Parameter 106    0.0100    1.0000
     Parameter 129    0.0100    1.0000
     Parameter 4    0.0100    1.0000
     Parameter 68    0.0100    1.0000
     Parameter 34    0.0100    1.0000
     Parameter 117    0.0100    1.0000
     Parameter 18    0.0100    1.0000
     Parameter 72    0.0100    1.0000
     Parameter 73    0.0100    1.0000
     Parameter 37    0.0100    1.0000
     Parameter 74    0.0100    1.0000
     Parameter 95    0.0100    1.0000
     Parameter 75    0.0100    1.0000
     Parameter 118    0.0100    1.0000
     Parameter 9    0.0100    1.0000
     Parameter 39    0.0100    1.0000
     Parameter 78    0.0100    1.0000
     Parameter 20    0.0100    1.0000
     Parameter 80    0.0100    1.0000
     Parameter 40    0.0100    1.0000
     Parameter 10    0.0100    1.0000
     Parameter 82    0.0100    1.0000
     Parameter 83    0.0100    1.0000
     Parameter 43    0.0100    1.0000
     Parameter 87    0.0100    1.0000
     Parameter 11    0.0100    1.0000
     Parameter 44    0.0100    1.0000
     Parameter 89    0.0100    1.0000
     Parameter 91    0.0100    1.0000
     Parameter 46    0.0100    1.0000
     Parameter 47    0.0100    1.0000
     Parameter 109    0.0100    1.0000
     Parameter 48    0.0100    1.0000
     Parameter 24    0.0100    1.0000
     Parameter 98    0.0100    1.0000
     Parameter 99    0.0100    1.0000
     Parameter 25    0.0100    1.0000
     Parameter 50    0.0100    1.0000
     Parameter 103    0.0100    1.0000
     Parameter 1    0.0100    1.0000
     Parameter 52    0.0100    1.0000
     Parameter 104    0.0100    1.0000
     Parameter 53    0.0100    1.0000
     Parameter 63    0.0100    1.0000
     Parameter 54    0.0100    1.0000
     Parameter 108    0.0100    1.0000
     Parameter 114    0.0100    1.0000
     Parameter 115    0.0100    1.0000
     Parameter 7    0.0100    1.0000
     Parameter 58    0.0100    1.0000
     Parameter 29    0.0100    1.0000
     Parameter 120    0.0100    1.0000
     Parameter 30    0.0100    1.0000
     Parameter 125    0.0100    1.0000
     Parameter 60    0.0000    1.0000
     Parameter 36    0.0000    1.0000
     Parameter 51    0.0000    1.0000
     Parameter 100    0.0000    1.0000
     Parameter 12    0.0000    1.0000
     Parameter 5    0.0000    1.0000
     Parameter 64    0.0000    1.0000
     Parameter 22    0.0000    1.0000
     Parameter 57    0.0000    1.0000
     Parameter 86    0.0000    1.0000
     Parameter 42    0.0000    1.0000
     Parameter 14    0.0000    1.0000
     Parameter 56    0.0000    1.0000
     Parameter 23    0.0000    1.0000
     Parameter 97    0.0000    1.0000
     Parameter 121    0.0000    1.0000
     Parameter 102    0.0000    1.0000
     Parameter 31    0.0000    1.0000
     Parameter 3    0.0000    1.0000
     Parameter 59    0.0000    1.0000
     Parameter 128    0.0000    1.0000
     Parameter 28    0.0000    1.0000
     Parameter 124    0.0000    1.0000
     Parameter 61    0.0000    1.0000
     Parameter 27    0.0000    1.0000
     Parameter 16    0.0000    1.0000
     Parameter 67    0.0000    1.0000
     Parameter 71    0.0000    1.0000
     Parameter 101    0.0000    1.0000
     Parameter 79    0.0000    1.0000
     Parameter 15    0.0000    1.0000
     Parameter 85    0.0000    1.0000
     Parameter 21    0.0000    1.0000
     Parameter 93    0.0000    1.0000
     Parameter 65    0.0000    1.0000
     Parameter 105    0.0000    1.0000
     Parameter 112    0.0000    1.0000
     Parameter 6    0.0000    1.0000
     Parameter 13    0.0000    1.0000
     Parameter 8    0.0000    1.0000
     Parameter 70    0.0000    1.0000
     Parameter 96    0.0000    1.0000
     Parameter 84    0.0000    1.0000
     Parameter 92    0.0000    1.0000
     Parameter 26    0.0000    1.0000
     Parameter 66    0.0000    1.0000
     Parameter 122    0.0000    1.0000
     Parameter 2    0.0000    1.0000
     Parameter 127    0.0000    1.0000
     Parameter 17    0.0000    1.0000
     Parameter 19    0.0000    1.0000


     Kolmogorov-Smirnov comparing posterior distributions across chains 6 and 8 using 100 draws.


     Parameter   KS Statistic P-value
     Parameter 48    0.0700    0.9610
     Parameter 121    0.0600    0.9921
     Parameter 62    0.0500    0.9995
     Parameter 58    0.0400    1.0000
     Parameter 35    0.0300    1.0000
     Parameter 37    0.0300    1.0000
     Parameter 81    0.0300    1.0000
     Parameter 85    0.0300    1.0000
     Parameter 128    0.0200    1.0000
     Parameter 130    0.0200    1.0000
     Parameter 73    0.0200    1.0000
     Parameter 76    0.0200    1.0000
     Parameter 78    0.0200    1.0000
     Parameter 80    0.0200    1.0000
     Parameter 90    0.0200    1.0000
     Parameter 12    0.0200    1.0000
     Parameter 26    0.0200    1.0000
     Parameter 55    0.0200    1.0000
     Parameter 110    0.0200    1.0000
     Parameter 28    0.0200    1.0000
     Parameter 56    0.0200    1.0000
     Parameter 113    0.0200    1.0000
     Parameter 120    0.0200    1.0000
     Parameter 31    0.0200    1.0000
     Parameter 117    0.0100    1.0000
     Parameter 106    0.0100    1.0000
     Parameter 32    0.0100    1.0000
     Parameter 64    0.0100    1.0000
     Parameter 103    0.0100    1.0000
     Parameter 33    0.0100    1.0000
     Parameter 101    0.0100    1.0000
     Parameter 66    0.0100    1.0000
     Parameter 8    0.0100    1.0000
     Parameter 34    0.0100    1.0000
     Parameter 68    0.0100    1.0000
     Parameter 60    0.0100    1.0000
     Parameter 72    0.0100    1.0000
     Parameter 18    0.0100    1.0000
     Parameter 75    0.0100    1.0000
     Parameter 38    0.0100    1.0000
     Parameter 91    0.0100    1.0000
     Parameter 39    0.0100    1.0000
     Parameter 89    0.0100    1.0000
     Parameter 118    0.0100    1.0000
     Parameter 40    0.0100    1.0000
     Parameter 41    0.0100    1.0000
     Parameter 21    0.0100    1.0000
     Parameter 87    0.0100    1.0000
     Parameter 119    0.0100    1.0000
     Parameter 11    0.0100    1.0000
     Parameter 88    0.0100    1.0000
     Parameter 45    0.0100    1.0000
     Parameter 46    0.0100    1.0000
     Parameter 93    0.0100    1.0000
     Parameter 94    0.0100    1.0000
     Parameter 3    0.0100    1.0000
     Parameter 96    0.0100    1.0000
     Parameter 98    0.0100    1.0000
     Parameter 25    0.0100    1.0000
     Parameter 100    0.0100    1.0000
     Parameter 51    0.0100    1.0000
     Parameter 52    0.0100    1.0000
     Parameter 104    0.0100    1.0000
     Parameter 53    0.0100    1.0000
     Parameter 108    0.0100    1.0000
     Parameter 27    0.0100    1.0000
     Parameter 129    0.0100    1.0000
     Parameter 115    0.0100    1.0000
     Parameter 63    0.0100    1.0000
     Parameter 125    0.0100    1.0000
     Parameter 122    0.0100    1.0000
     Parameter 29    0.0100    1.0000
     Parameter 116    0.0100    1.0000
     Parameter 59    0.0100    1.0000
     Parameter 1    0.0100    1.0000
     Parameter 30    0.0100    1.0000
     Parameter 111    0.0100    1.0000
     Parameter 14    0.0000    1.0000
     Parameter 9    0.0000    1.0000
     Parameter 57    0.0000    1.0000
     Parameter 49    0.0000    1.0000
     Parameter 19    0.0000    1.0000
     Parameter 114    0.0000    1.0000
     Parameter 6    0.0000    1.0000
     Parameter 10    0.0000    1.0000
     Parameter 82    0.0000    1.0000
     Parameter 84    0.0000    1.0000
     Parameter 42    0.0000    1.0000
     Parameter 44    0.0000    1.0000
     Parameter 5    0.0000    1.0000
     Parameter 7    0.0000    1.0000
     Parameter 126    0.0000    1.0000
     Parameter 95    0.0000    1.0000
     Parameter 61    0.0000    1.0000
     Parameter 97    0.0000    1.0000
     Parameter 2    0.0000    1.0000
     Parameter 17    0.0000    1.0000
     Parameter 102    0.0000    1.0000
     Parameter 107    0.0000    1.0000
     Parameter 124    0.0000    1.0000
     Parameter 15    0.0000    1.0000
     Parameter 16    0.0000    1.0000
     Parameter 127    0.0000    1.0000
     Parameter 109    0.0000    1.0000
     Parameter 69    0.0000    1.0000
     Parameter 71    0.0000    1.0000
     Parameter 74    0.0000    1.0000
     Parameter 54    0.0000    1.0000
     Parameter 20    0.0000    1.0000
     Parameter 83    0.0000    1.0000
     Parameter 43    0.0000    1.0000
     Parameter 22    0.0000    1.0000
     Parameter 47    0.0000    1.0000
     Parameter 24    0.0000    1.0000
     Parameter 50    0.0000    1.0000
     Parameter 105    0.0000    1.0000
     Parameter 112    0.0000    1.0000
     Parameter 4    0.0000    1.0000
     Parameter 13    0.0000    1.0000
     Parameter 36    0.0000    1.0000
     Parameter 79    0.0000    1.0000
     Parameter 86    0.0000    1.0000
     Parameter 23    0.0000    1.0000
     Parameter 99    0.0000    1.0000
     Parameter 65    0.0000    1.0000
     Parameter 67    0.0000    1.0000
     Parameter 123    0.0000    1.0000
     Parameter 92    0.0000    1.0000
     Parameter 70    0.0000    1.0000
     Parameter 77    0.0000    1.0000


     Kolmogorov-Smirnov comparing posterior distributions across chains 7 and 8 using 100 draws.


     Parameter   KS Statistic P-value
     Parameter 114    0.0900    0.7942
     Parameter 34    0.0600    0.9921
     Parameter 39    0.0400    1.0000
     Parameter 130    0.0300    1.0000
     Parameter 35    0.0300    1.0000
     Parameter 37    0.0300    1.0000
     Parameter 81    0.0300    1.0000
     Parameter 90    0.0300    1.0000
     Parameter 55    0.0300    1.0000
     Parameter 56    0.0300    1.0000
     Parameter 29    0.0300    1.0000
     Parameter 30    0.0300    1.0000
     Parameter 120    0.0300    1.0000
     Parameter 62    0.0300    1.0000
     Parameter 115    0.0300    1.0000
     Parameter 65    0.0200    1.0000
     Parameter 68    0.0200    1.0000
     Parameter 38    0.0200    1.0000
     Parameter 76    0.0200    1.0000
     Parameter 40    0.0200    1.0000
     Parameter 45    0.0200    1.0000
     Parameter 53    0.0200    1.0000
     Parameter 110    0.0200    1.0000
     Parameter 117    0.0200    1.0000
     Parameter 121    0.0200    1.0000
     Parameter 80    0.0200    1.0000
     Parameter 106    0.0100    1.0000
     Parameter 124    0.0100    1.0000
     Parameter 103    0.0100    1.0000
     Parameter 102    0.0100    1.0000
     Parameter 129    0.0100    1.0000
     Parameter 100    0.0100    1.0000
     Parameter 4    0.0100    1.0000
     Parameter 64    0.0100    1.0000
     Parameter 32    0.0100    1.0000
     Parameter 33    0.0100    1.0000
     Parameter 66    0.0100    1.0000
     Parameter 67    0.0100    1.0000
     Parameter 127    0.0100    1.0000
     Parameter 69    0.0100    1.0000
     Parameter 36    0.0100    1.0000
     Parameter 73    0.0100    1.0000
     Parameter 75    0.0100    1.0000
     Parameter 116    0.0100    1.0000
     Parameter 87    0.0100    1.0000
     Parameter 86    0.0100    1.0000
     Parameter 85    0.0100    1.0000
     Parameter 84    0.0100    1.0000
     Parameter 77    0.0100    1.0000
     Parameter 125    0.0100    1.0000
     Parameter 83    0.0100    1.0000
     Parameter 21    0.0100    1.0000
     Parameter 42    0.0100    1.0000
     Parameter 43    0.0100    1.0000
     Parameter 89    0.0100    1.0000
     Parameter 93    0.0100    1.0000
     Parameter 95    0.0100    1.0000
     Parameter 27    0.0100    1.0000
     Parameter 96    0.0100    1.0000
     Parameter 97    0.0100    1.0000
     Parameter 49    0.0100    1.0000
     Parameter 25    0.0100    1.0000
     Parameter 50    0.0100    1.0000
     Parameter 51    0.0100    1.0000
     Parameter 58    0.0100    1.0000
     Parameter 6    0.0100    1.0000
     Parameter 105    0.0100    1.0000
     Parameter 26    0.0100    1.0000
     Parameter 63    0.0100    1.0000
     Parameter 31    0.0100    1.0000
     Parameter 54    0.0100    1.0000
     Parameter 108    0.0100    1.0000
     Parameter 59    0.0100    1.0000
     Parameter 3    0.0100    1.0000
     Parameter 28    0.0100    1.0000
     Parameter 13    0.0100    1.0000
     Parameter 118    0.0100    1.0000
     Parameter 123    0.0100    1.0000
     Parameter 14    0.0100    1.0000
     Parameter 119    0.0100    1.0000
     Parameter 60    0.0100    1.0000
     Parameter 122    0.0100    1.0000
     Parameter 15    0.0100    1.0000
     Parameter 12    0.0000    1.0000
     Parameter 79    0.0000    1.0000
     Parameter 23    0.0000    1.0000
     Parameter 11    0.0000    1.0000
     Parameter 126    0.0000    1.0000
     Parameter 82    0.0000    1.0000
     Parameter 41    0.0000    1.0000
     Parameter 112    0.0000    1.0000
     Parameter 5    0.0000    1.0000
     Parameter 19    0.0000    1.0000
     Parameter 91    0.0000    1.0000
     Parameter 46    0.0000    1.0000
     Parameter 7    0.0000    1.0000
     Parameter 8    0.0000    1.0000
     Parameter 48    0.0000    1.0000
     Parameter 98    0.0000    1.0000
     Parameter 104    0.0000    1.0000
     Parameter 16    0.0000    1.0000
     Parameter 17    0.0000    1.0000
     Parameter 52    0.0000    1.0000
     Parameter 1    0.0000    1.0000
     Parameter 57    0.0000    1.0000
     Parameter 99    0.0000    1.0000
     Parameter 71    0.0000    1.0000
     Parameter 74    0.0000    1.0000
     Parameter 78    0.0000    1.0000
     Parameter 113    0.0000    1.0000
     Parameter 20    0.0000    1.0000
     Parameter 111    0.0000    1.0000
     Parameter 22    0.0000    1.0000
     Parameter 92    0.0000    1.0000
     Parameter 47    0.0000    1.0000
     Parameter 24    0.0000    1.0000
     Parameter 72    0.0000    1.0000
     Parameter 101    0.0000    1.0000
     Parameter 109    0.0000    1.0000
     Parameter 70    0.0000    1.0000
     Parameter 128    0.0000    1.0000
     Parameter 10    0.0000    1.0000
     Parameter 44    0.0000    1.0000
     Parameter 94    0.0000    1.0000
     Parameter 2    0.0000    1.0000
     Parameter 61    0.0000    1.0000
     Parameter 9    0.0000    1.0000
     Parameter 88    0.0000    1.0000
     Parameter 107    0.0000    1.0000
     Parameter 18    0.0000    1.0000


     Simulated prior distributions

     Parameter       Prior Mean  Prior Variance  Prior Std. Dev.


     Parameter 1 Improper Prior
     Parameter 2 Improper Prior
     Parameter 3 Improper Prior
     Parameter 4 Improper Prior
     Parameter 5 Improper Prior
     Parameter 6 Improper Prior
     Parameter 7 Improper Prior
     Parameter 8 Improper Prior
     Parameter 9 Improper Prior
     Parameter 10 Improper Prior
     Parameter 11 Improper Prior
     Parameter 12 Improper Prior
     Parameter 13 Improper Prior
     Parameter 14 Improper Prior
     Parameter 15 Improper Prior
     Parameter 16 Improper Prior
     Parameter 17 Improper Prior
     Parameter 18 Improper Prior
     Parameter 19 Improper Prior
     Parameter 20 Improper Prior
     Parameter 21 Improper Prior
     Parameter 22 Improper Prior
     Parameter 23 Improper Prior
     Parameter 24 Improper Prior
     Parameter 25 Improper Prior
     Parameter 26 Improper Prior
     Parameter 27 Improper Prior
     Parameter 28 Improper Prior
     Parameter 29 Improper Prior
     Parameter 30 Improper Prior
     Parameter 31 Improper Prior
     Parameter 32 Improper Prior
     Parameter 33 Improper Prior
     Parameter 34 Improper Prior
     Parameter 35 Improper Prior
     Parameter 36 Improper Prior
     Parameter 37 Improper Prior
     Parameter 38 Improper Prior
     Parameter 39 Improper Prior
     Parameter 40 Improper Prior
     Parameter 41 Improper Prior
     Parameter 42 Improper Prior
     Parameter 43 Improper Prior
     Parameter 44 Improper Prior
     Parameter 45 Improper Prior
     Parameter 46 Improper Prior
     Parameter 47 Improper Prior
     Parameter 48 Improper Prior
     Parameter 49 Improper Prior
     Parameter 50 Improper Prior
     Parameter 51 Improper Prior
     Parameter 52 Improper Prior
     Parameter 53 Improper Prior
     Parameter 54 Improper Prior
     Parameter 55 Improper Prior
     Parameter 56 Improper Prior
     Parameter 57 Improper Prior
     Parameter 58 Improper Prior
     Parameter 59 Improper Prior
     Parameter 60 Improper Prior
     Parameter 61 Improper Prior
     Parameter 62 Improper Prior
     Parameter 63 Improper Prior
     Parameter 64 Improper Prior
     Parameter 65 Improper Prior
     Parameter 66 Improper Prior
     Parameter 67 Improper Prior
     Parameter 68 Improper Prior
     Parameter 69 Improper Prior
     Parameter 70 Improper Prior
     Parameter 71 Improper Prior
     Parameter 72 Improper Prior
     Parameter 73 Improper Prior
     Parameter 74 Improper Prior
     Parameter 75 Improper Prior
     Parameter 76 Improper Prior
     Parameter 77 Improper Prior
     Parameter 78 Improper Prior
     Parameter 79 Improper Prior
     Parameter 80 Improper Prior
     Parameter 81 Improper Prior
     Parameter 82 Improper Prior
     Parameter 83 Improper Prior
     Parameter 84 Improper Prior
     Parameter 85 Improper Prior
     Parameter 86 Improper Prior
     Parameter 87 Improper Prior
     Parameter 88 Improper Prior
     Parameter 89 Improper Prior
     Parameter 90 Improper Prior
     Parameter 91 Improper Prior
     Parameter 92 Improper Prior
     Parameter 93 Improper Prior
     Parameter 94 Improper Prior
     Parameter 95 Improper Prior
     Parameter 96 Improper Prior
     Parameter 97 Improper Prior
     Parameter 98 Improper Prior
     Parameter 99 Improper Prior
     Parameter 100 Improper Prior
     Parameter 101 Improper Prior
     Parameter 102 Improper Prior
     Parameter 103 Improper Prior
     Parameter 104 Improper Prior
     Parameter 105 Improper Prior
     Parameter 106 Improper Prior
     Parameter 107 Improper Prior
     Parameter 108 Improper Prior
     Parameter 109 Improper Prior
     Parameter 110 Improper Prior
     Parameter 111 Improper Prior
     Parameter 112 Improper Prior
     Parameter 113 Improper Prior
     Parameter 114 Improper Prior
     Parameter 115 Improper Prior
     Parameter 116 Improper Prior
     Parameter 117 Improper Prior
     Parameter 118 Improper Prior
     Parameter 119 Improper Prior
     Parameter 120 Improper Prior
     Parameter 121 Improper Prior
     Parameter 122 Improper Prior
     Parameter 123 Improper Prior
     Parameter 124 Improper Prior
     Parameter 125 Improper Prior
     Parameter 126 Improper Prior
     Parameter 127 Improper Prior
     Parameter 128 Improper Prior
     Parameter 129 Improper Prior
     Parameter 130 Improper Prior


  EXPLORATORY FACTOR ANALYSIS WITH 5 FACTOR(S):


   TECHNICAL 8 OUTPUT FOR BAYES ESTIMATION

     CHAIN    BSEED
     1        0
     2        285380
     3        253358
     4        93468
     5        608496
     6        903420
     7        195873
     8        462953

                     POTENTIAL       PARAMETER WITH
     ITERATION    SCALE REDUCTION      HIGHEST PSR
     100              1.125               58
     200              1.026               35
     300              1.024               35
     400              1.036               109
     500              1.012               34
     600              1.019               29
     700              1.014               35
     800              1.009               35
     900              1.016               130
     1000             1.020               130
     1100             1.024               130
     1200             1.020               130
     1300             1.021               130
     1400             1.017               130
     1500             1.012               130
     1600             1.012               130
     1700             1.009               130
     1800             1.007               35
     1900             1.006               35
     2000             1.007               35
     2100             1.005               35
     2200             1.005               35
     2300             1.004               35
     2400             1.004               35
     2500             1.004               35
     2600             1.003               35
     2700             1.004               35
     2800             1.004               110
     2900             1.003               90
     3000             1.003               35
     3100             1.003               35
     3200             1.003               130
     3300             1.002               130
     3400             1.003               85
     3500             1.002               85
     3600             1.002               100
     3700             1.002               100
     3800             1.002               85
     3900             1.002               85
     4000             1.002               85
     4100             1.002               85
     4200             1.002               85
     4300             1.002               85
     4400             1.002               85
     4500             1.002               85
     4600             1.002               130
     4700             1.003               130
     4800             1.002               130
     4900             1.002               130
     5000             1.002               130
     5100             1.001               130
     5200             1.002               35
     5300             1.002               35
     5400             1.002               35
     5500             1.002               35
     5600             1.001               35
     5700             1.002               35
     5800             1.001               130
     5900             1.001               130
     6000             1.001               130
     6100             1.001               130
     6200             1.002               35
     6300             1.002               35
     6400             1.002               115
     6500             1.002               35
     6600             1.002               35
     6700             1.002               35
     6800             1.002               35
     6900             1.002               35
     7000             1.002               35
     7100             1.002               35
     7200             1.002               35
     7300             1.002               35
     7400             1.003               35
     7500             1.003               35
     7600             1.003               35
     7700             1.003               35
     7800             1.002               35
     7900             1.002               35
     8000             1.002               35
     8100             1.002               35
     8200             1.001               35
     8300             1.002               35
     8400             1.002               35
     8500             1.001               35
     8600             1.001               35
     8700             1.001               35
     8800             1.001               35
     8900             1.001               35
     9000             1.001               35
     9100             1.001               35
     9200             1.001               110
     9300             1.001               130
     9400             1.001               110
     9500             1.001               35
     9600             1.001               35
     9700             1.001               35
     9800             1.002               35
     9900             1.002               35
     10000            1.001               35


     Beginning Time:  08:09:59
        Ending Time:  08:41:16
       Elapsed Time:  00:31:17


MUTHEN & MUTHEN
3463 Stoner Ave.
Los Angeles, CA  90066

Tel: (310) 391-9971
Fax: (310) 391-8971
Web: www.StatModel.com
Support: Support@StatModel.com

Copyright (c) 1998-2015 Muthen & Muthen
