# Supplementary material for: Modeling Measurement as a Sequential Process: Autoregressive Confirmatory Factor Analysis (AR-CFA)
Source: Front Psychol. 2019 Sep 20;10:2108. doi: 10.3389/fpsyg.2019.02108 (PMC6763968; doi:10.3389/fpsyg.2019.02108)
Supplement: Supplementary file 2 [file Data_Sheet_1.ZIP › Mplus files and data for AR-CFA paper/RC-CFA files/Residual covariances (Bayes)-v8_d_1500.out]

Mplus VERSION 8 (Mac)
MUTHEN & MUTHEN
05/02/2017   8:34 PM

INPUT INSTRUCTIONS

    DATA: File is music_big5_anon (For Mplus)_ipip_and_rses_centered.csv;
    VARIABLE:	
    NAMES ARE
    univ
  id
  year
  month
  age
  gender
  ethnic
  rsdme
  methnic
  fethnic
  usborn
  usmborn
  usfborn
  whrlv
  mipip1
  mipip2
  mipip3
  mipip4
  mipip5
  mipip6
  mipip7
  mipip8
  mipip9
  mipip10
  mipip11
  mipip12
  mipip13
  mipip14
  mipip15
  mipip16
  mipip17
  mipip18
  mipip19
  mipip20
  rses1
  rses2
  rses3
  rses4
  rses5
  rses6
  rses7
  rses8
  rses9
  rses10
  extraver
  agree
  consc
  neurot
  imagine
  self_est
  extra
  agreeb
  cons
  neuro
  open
  male
  N
  E_Mean
  A_Mean
  C_Mean
  N_Mean
  O_Mean
  E_SD
  A_SD
  C_SD
  N_SD
  O_SD
  E_SE
  A_SE
  C_SE
  N_SE
  O_SE
  SAT_read_25
  SAT_read_75
  SAT_math_25
  SAT_math_75
  ACT_25
  ACT_75
  enroll_total
  enroll_total_full
  enroll_total_part
  enroll_undergrad
  enroll_undergrad_full
  enroll_undergrad_part
  endowment_start
  endowment_end
  price_instate
  price_outstate
  percent_admit
  percent_18to24
  percent_white
  percent_women
  percent_asian
  percent_black
  percent_hispanic
  percent_other_unknown
  FT_retention
  average_SAT
  average_ACT
  gpa_required
  classrank_required
  transcript_required
  collegeprep_required
  recommendations_required
  portfolio_required;
    Usevar = mipip1-mipip20;
    MISSING are all (-999);

  ANALYSIS: estimator=Bayes;
  fbiterations=1000;
  thin=10;
  Processors=4;
  chains=4

  MODEL:
    E BY mipip1
    	mipip6
    	mipip11
    	mipip16;
    A BY 	mipip2
    	mipip7
    	mipip12
    	mipip17;
    C BY 	mipip3
    	mipip8
    	mipip13
    	mipip18;
    N BY 	mipip4
    	mipip9
    	mipip14
    	mipip19;
    O BY 	mipip5
    	mipip10
    	mipip15
    	mipip20;
    	
  mipip1-mipip20 with mipip1-mipip20 (a1-a190);
  mipip1-mipip20 (pload1-pload20);


  Model Priors:
  pload1~IW(1033.5,1500);
  pload2~IW(729,1500);
  pload3~IW(1410,1500);
  pload4~IW(1128,1500);
  pload5~IW(1051.5,1500);
  pload6~IW(1242,1500);
  pload7~IW(1273.5,1500);
  pload8~IW(1629,1500);
  pload9~IW(1387.5,1500);
  pload10~IW(1228.5,1500);
  pload11~IW(1227,1500);
  pload12~IW(1296,1500);
  pload13~IW(1209,1500);
  pload14~IW(1107,1500);
  pload15~IW(1104,1500);
  pload16~IW(973.5,1500);
  pload17~IW(816,1500);
  pload18~IW(1075.5,1500);
  pload19~IW(1641,1500);
  pload20~IW(825,1500);
  a1-a190~IW(0,1500);
    	
  OUTPUT: STDYX svalues tech8 RESIDUAL;


*** WARNING
  Data set contains cases with missing on all variables.
  These cases were not included in the analysis.
  Number of cases with missing on all variables:  1141
   1 WARNING(S) FOUND IN THE INPUT INSTRUCTIONS


SUMMARY OF ANALYSIS

Number of groups                                                 1
Number of observations                                        8571

Number of dependent variables                                   20
Number of independent variables                                  0
Number of continuous latent variables                            5

Observed dependent variables

  Continuous
   MIPIP1      MIPIP2      MIPIP3      MIPIP4      MIPIP5      MIPIP6
   MIPIP7      MIPIP8      MIPIP9      MIPIP10     MIPIP11     MIPIP12
   MIPIP13     MIPIP14     MIPIP15     MIPIP16     MIPIP17     MIPIP18
   MIPIP19     MIPIP20

Continuous latent variables
   E           A           C           N           O


Estimator                                                    BAYES
Specifications for Bayesian Estimation
  Point estimate                                            MEDIAN
  Number of Markov chain Monte Carlo (MCMC) chains               4
  Random seed for the first chain                                0
  Starting value information                           UNPERTURBED
  Treatment of categorical mediator                         LATENT
  Algorithm used for Markov chain Monte Carlo           GIBBS(PX1)
  Fixed number of iterations                                  1000
  K-th iteration used for thinning                              10

Input data file(s)
  music_big5_anon (For Mplus)_ipip_and_rses_centered.csv
Input data format  FREE


SUMMARY OF DATA


COVARIANCE COVERAGE OF DATA

Minimum covariance coverage value   0.100

     Number of missing data patterns            68


     PROPORTION OF DATA PRESENT


           Covariance Coverage
              MIPIP1        MIPIP2        MIPIP3        MIPIP4        MIPIP5
              ________      ________      ________      ________      ________
 MIPIP1         0.998
 MIPIP2         0.997         0.998
 MIPIP3         0.997         0.997         0.998
 MIPIP4         0.995         0.995         0.996         0.996
 MIPIP5         0.996         0.996         0.996         0.995         0.997
 MIPIP6         0.997         0.997         0.998         0.996         0.996
 MIPIP7         0.997         0.997         0.997         0.996         0.996
 MIPIP8         0.996         0.997         0.997         0.995         0.996
 MIPIP9         0.997         0.997         0.997         0.996         0.996
 MIPIP10        0.995         0.995         0.995         0.994         0.995
 MIPIP11        0.994         0.994         0.994         0.993         0.993
 MIPIP12        0.993         0.994         0.994         0.993         0.993
 MIPIP13        0.996         0.997         0.997         0.995         0.996
 MIPIP14        0.996         0.996         0.996         0.995         0.995
 MIPIP15        0.995         0.995         0.995         0.994         0.994
 MIPIP16        0.994         0.995         0.995         0.993         0.993
 MIPIP17        0.995         0.995         0.995         0.994         0.994
 MIPIP18        0.994         0.994         0.995         0.993         0.993
 MIPIP19        0.995         0.995         0.995         0.994         0.994
 MIPIP20        0.994         0.994         0.995         0.993         0.994


           Covariance Coverage
              MIPIP6        MIPIP7        MIPIP8        MIPIP9        MIPIP10
              ________      ________      ________      ________      ________
 MIPIP6         0.999
 MIPIP7         0.998         0.998
 MIPIP8         0.997         0.997         0.998
 MIPIP9         0.998         0.997         0.997         0.998
 MIPIP10        0.996         0.995         0.995         0.996         0.996
 MIPIP11        0.994         0.994         0.994         0.994         0.993
 MIPIP12        0.994         0.994         0.994         0.994         0.993
 MIPIP13        0.997         0.997         0.997         0.997         0.995
 MIPIP14        0.996         0.996         0.996         0.996         0.995
 MIPIP15        0.995         0.995         0.995         0.995         0.994
 MIPIP16        0.995         0.995         0.994         0.995         0.993
 MIPIP17        0.995         0.995         0.995         0.995         0.994
 MIPIP18        0.995         0.995         0.994         0.995         0.993
 MIPIP19        0.995         0.995         0.995         0.995         0.994
 MIPIP20        0.995         0.995         0.994         0.995         0.993


           Covariance Coverage
              MIPIP11       MIPIP12       MIPIP13       MIPIP14       MIPIP15
              ________      ________      ________      ________      ________
 MIPIP11        0.995
 MIPIP12        0.991         0.995
 MIPIP13        0.994         0.994         0.998
 MIPIP14        0.994         0.994         0.996         0.997
 MIPIP15        0.992         0.993         0.996         0.995         0.996
 MIPIP16        0.992         0.992         0.995         0.994         0.994
 MIPIP17        0.993         0.993         0.995         0.995         0.994
 MIPIP18        0.992         0.992         0.995         0.995         0.993
 MIPIP19        0.993         0.993         0.995         0.995         0.994
 MIPIP20        0.992         0.992         0.995         0.995         0.994


           Covariance Coverage
              MIPIP16       MIPIP17       MIPIP18       MIPIP19       MIPIP20
              ________      ________      ________      ________      ________
 MIPIP16        0.996
 MIPIP17        0.994         0.996
 MIPIP18        0.993         0.994         0.996
 MIPIP19        0.994         0.995         0.994         0.996
 MIPIP20        0.993         0.994         0.994         0.995         0.996


UNIVARIATE SAMPLE STATISTICS


     UNIVARIATE HIGHER-ORDER MOMENT DESCRIPTIVE STATISTICS

         Variable/         Mean/     Skewness/   Minimum/ % with                Percentiles
        Sample Size      Variance    Kurtosis    Maximum  Min/Max      20%/60%    40%/80%    Median

     MIPIP1                0.000      -0.168      -2.237    0.39%      -1.025     -0.093      0.055
            8553.000       1.287      -0.772       2.482    0.33%       0.186      1.033
     MIPIP2                0.000      -1.327      -3.444    0.02%      -0.373     -0.187     -0.057
            8556.000       0.817       1.857       1.520    0.50%       0.627      0.733
     MIPIP3                0.000      -0.208      -2.655    0.02%      -1.169     -0.213     -0.139
            8558.000       1.370      -0.881       2.250    0.02%       0.685      0.858
     MIPIP4                0.000       0.195      -2.476    0.02%      -0.902     -0.576      0.184
            8541.000       1.421      -0.916       2.724    0.06%       0.336      1.275
     MIPIP5                0.000      -0.648      -3.000    0.01%      -0.790      0.185      0.253
            8545.000       1.165      -0.249       1.904    0.27%       0.274      1.189
     MIPIP6                0.000      -0.550      -2.985    0.09%      -0.985      0.015      0.264
            8560.000       1.403      -0.654       1.727    0.05%       0.402      1.264
     MIPIP7                0.000      -0.922      -3.200    0.01%      -0.911     -0.010      0.089
            8556.000       1.141       0.218       1.368    0.97%       0.215      1.082
     MIPIP8                0.000      -0.372      -3.018    0.04%      -1.425     -0.425      0.444
            8551.000       1.633      -1.014       1.714    0.06%       0.523      1.506
     MIPIP9                0.000       0.349      -1.952    0.19%      -0.766     -0.618     -0.409
            8556.000       1.218      -0.647       2.591    0.07%       0.337      1.259
     MIPIP10               0.000      -0.435      -2.844    0.02%      -0.683     -0.549      0.312
            8539.000       1.091      -0.361       1.810    0.02%       0.360      1.312
     MIPIP11               0.000      -0.302      -2.631    0.32%      -1.326     -0.326      0.106
            8529.000       1.490      -0.882       2.106    0.96%       0.609      1.106
     MIPIP12               0.000      -0.392      -2.682    0.01%      -1.177     -0.302      0.366
            8527.000       1.165      -0.485       2.079    0.09%       0.554      0.750
     MIPIP13               0.000      -0.745      -3.236    0.04%      -0.844      0.060      0.182
            8555.000       1.062       0.062       1.849    0.27%       0.220      1.068
     MIPIP14               0.000       0.147      -1.952    0.04%      -0.873     -0.712      0.154
            8548.000       1.418      -0.964       2.909    0.02%       0.259      1.246
     MIPIP15               0.000      -0.373      -2.795    0.01%      -0.702     -0.515      0.298
            8538.000       1.013      -0.462       2.150    0.04%       0.358      1.205
     MIPIP16               0.000      -0.261      -2.572    0.21%      -1.300     -0.349     -0.115
            8533.000       1.292      -0.764       2.073    0.07%       0.592      0.885
     MIPIP17               0.000      -1.086      -3.457    0.02%      -0.457     -0.167     -0.060
            8538.000       0.849       0.859       1.108    1.34%       0.618      0.822
     MIPIP18               0.000      -0.623      -3.000    0.01%      -0.839      0.050      0.169
            8533.000       1.199      -0.493       1.381    0.12%       0.246      1.161
     MIPIP19               0.000      -0.005      -2.400    0.02%      -1.074     -0.145     -0.060
            8538.000       1.251      -0.805       2.188    0.21%       0.024      0.940
     MIPIP20               0.000      -0.941      -3.359    0.01%      -0.994     -0.018      0.033
            8533.000       1.116       0.142       1.667    0.04%       0.812      0.992


THE MODEL ESTIMATION TERMINATED NORMALLY

     USE THE FBITERATIONS OPTION TO INCREASE THE NUMBER OF ITERATIONS BY A FACTOR
     OF AT LEAST TWO TO CHECK CONVERGENCE AND THAT THE PSR VALUE DOES NOT INCREASE.


MODEL FIT INFORMATION

Number of Free Parameters                             260

Bayesian Posterior Predictive Checking using Chi-Square

          95% Confidence Interval for the Difference Between
          the Observed and the Replicated Chi-Square Values

                                164.626           338.474

          Posterior Predictive P-Value              0.000

Information Criteria

          Deviance (DIC)                       482521.812
          Estimated Number of Parameters (pD)     187.829
          Bayesian (BIC)                       484501.111


MODEL RESULTS

                                Posterior  One-Tailed         95% C.I.
                    Estimate       S.D.      P-Value   Lower 2.5%  Upper 2.5%  Significance

 E        BY
    MIPIP1             1.000       0.000      0.000       1.000       1.000
    MIPIP6             0.991       0.030      0.000       0.935       1.052      *
    MIPIP11            1.076       0.029      0.000       1.024       1.138      *
    MIPIP16            1.007       0.027      0.000       0.957       1.061      *

 A        BY
    MIPIP2             1.000       0.000      0.000       1.000       1.000
    MIPIP7             0.920       0.045      0.000       0.837       1.010      *
    MIPIP12            0.917       0.039      0.000       0.843       0.997      *
    MIPIP17            1.054       0.043      0.000       0.975       1.143      *

 C        BY
    MIPIP3             1.000       0.000      0.000       1.000       1.000
    MIPIP8             1.074       0.050      0.000       0.981       1.179      *
    MIPIP13            0.754       0.038      0.000       0.685       0.835      *
    MIPIP18            1.001       0.047      0.000       0.918       1.101      *

 N        BY
    MIPIP4             1.000       0.000      0.000       1.000       1.000
    MIPIP9             0.701       0.037      0.000       0.631       0.774      *
    MIPIP14            0.951       0.039      0.000       0.873       1.025      *
    MIPIP19            0.573       0.037      0.000       0.501       0.645      *

 O        BY
    MIPIP5             1.000       0.000      0.000       1.000       1.000
    MIPIP10            0.746       0.036      0.000       0.677       0.817      *
    MIPIP15            0.746       0.034      0.000       0.683       0.814      *
    MIPIP20            1.072       0.029      0.000       1.018       1.131      *

 A        WITH
    E                  0.155       0.009      0.000       0.138       0.172      *

 C        WITH
    E                  0.017       0.010      0.044      -0.002       0.037
    A                  0.091       0.009      0.000       0.074       0.110      *

 N        WITH
    E                 -0.083       0.012      0.000      -0.107      -0.060      *
    A                 -0.025       0.010      0.007      -0.044      -0.006      *
    C                 -0.087       0.013      0.000      -0.113      -0.061      *

 O        WITH
    E                  0.137       0.010      0.000       0.117       0.157      *
    A                  0.155       0.009      0.000       0.137       0.174      *
    C                  0.010       0.010      0.153      -0.009       0.029
    N                 -0.060       0.012      0.000      -0.082      -0.036      *

 MIPIP1   WITH
    MIPIP2            -0.009       0.009      0.139      -0.028       0.007
    MIPIP3             0.021       0.012      0.033      -0.001       0.044
    MIPIP4             0.055       0.012      0.000       0.031       0.077      *
    MIPIP5             0.047       0.011      0.000       0.027       0.068      *
    MIPIP6            -0.017       0.013      0.111      -0.041       0.011
    MIPIP7            -0.076       0.011      0.000      -0.097      -0.054      *
    MIPIP8            -0.038       0.013      0.002      -0.064      -0.014      *
    MIPIP9            -0.049       0.011      0.000      -0.072      -0.027      *
    MIPIP10           -0.063       0.010      0.000      -0.082      -0.043      *
    MIPIP11            0.064       0.014      0.000       0.037       0.092      *
    MIPIP12           -0.015       0.011      0.090      -0.037       0.006
    MIPIP13           -0.023       0.010      0.014      -0.043      -0.003      *
    MIPIP14            0.018       0.012      0.067      -0.005       0.042
    MIPIP15           -0.027       0.010      0.004      -0.046      -0.007      *
    MIPIP16            0.018       0.013      0.073      -0.006       0.044
    MIPIP17           -0.029       0.009      0.002      -0.047      -0.010      *
    MIPIP18           -0.041       0.010      0.000      -0.061      -0.020      *
    MIPIP19           -0.053       0.012      0.000      -0.075      -0.030      *
    MIPIP20           -0.018       0.010      0.052      -0.037       0.003

 MIPIP2   WITH
    MIPIP3             0.057       0.010      0.000       0.036       0.076      *
    MIPIP4             0.036       0.010      0.001       0.016       0.057      *
    MIPIP5             0.056       0.009      0.000       0.038       0.074      *
    MIPIP6            -0.034       0.009      0.000      -0.053      -0.016      *
    MIPIP7             0.001       0.012      0.458      -0.022       0.024
    MIPIP8            -0.048       0.011      0.000      -0.069      -0.027      *
    MIPIP9            -0.063       0.009      0.000      -0.082      -0.044      *
    MIPIP10           -0.009       0.009      0.170      -0.027       0.009
    MIPIP11            0.001       0.010      0.477      -0.019       0.020
    MIPIP12            0.127       0.014      0.000       0.100       0.154      *
    MIPIP13            0.064       0.009      0.000       0.045       0.081      *
    MIPIP14            0.065       0.010      0.000       0.045       0.086      *
    MIPIP15           -0.017       0.009      0.034      -0.035       0.001
    MIPIP16           -0.105       0.009      0.000      -0.123      -0.089      *
    MIPIP17           -0.027       0.009      0.000      -0.044      -0.010      *
    MIPIP18           -0.022       0.010      0.009      -0.041      -0.003      *
    MIPIP19           -0.007       0.010      0.244      -0.025       0.012
    MIPIP20           -0.027       0.009      0.002      -0.044      -0.009      *

 MIPIP3   WITH
    MIPIP4             0.033       0.014      0.004       0.008       0.060      *
    MIPIP5             0.014       0.011      0.117      -0.010       0.036
    MIPIP6            -0.027       0.012      0.013      -0.050      -0.002      *
    MIPIP7            -0.046       0.012      0.001      -0.069      -0.022      *
    MIPIP8             0.001       0.018      0.484      -0.034       0.039
    MIPIP9             0.010       0.013      0.216      -0.015       0.034
    MIPIP10           -0.055       0.011      0.000      -0.078      -0.033      *
    MIPIP11            0.059       0.012      0.000       0.035       0.083      *
    MIPIP12            0.041       0.012      0.001       0.017       0.065      *
    MIPIP13            0.081       0.016      0.000       0.053       0.114      *
    MIPIP14            0.063       0.014      0.000       0.033       0.089      *
    MIPIP15           -0.034       0.011      0.000      -0.056      -0.012      *
    MIPIP16           -0.030       0.012      0.004      -0.052      -0.007      *
    MIPIP17           -0.041       0.010      0.000      -0.061      -0.022      *
    MIPIP18           -0.030       0.014      0.018      -0.058      -0.003      *
    MIPIP19           -0.020       0.013      0.061      -0.045       0.005
    MIPIP20           -0.032       0.011      0.002      -0.054      -0.011      *

 MIPIP4   WITH
    MIPIP5             0.131       0.012      0.000       0.107       0.156      *
    MIPIP6            -0.028       0.013      0.013      -0.053      -0.003      *
    MIPIP7            -0.037       0.012      0.002      -0.060      -0.014      *
    MIPIP8            -0.070       0.016      0.000      -0.100      -0.038      *
    MIPIP9             0.014       0.016      0.176      -0.015       0.048
    MIPIP10           -0.012       0.012      0.148      -0.036       0.011
    MIPIP11           -0.020       0.013      0.064      -0.045       0.005
    MIPIP12            0.097       0.012      0.000       0.073       0.119      *
    MIPIP13            0.045       0.012      0.000       0.021       0.068      *
    MIPIP14            0.124       0.018      0.000       0.088       0.162      *
    MIPIP15           -0.093       0.011      0.000      -0.116      -0.071      *
    MIPIP16           -0.044       0.012      0.001      -0.068      -0.019      *
    MIPIP17           -0.065       0.011      0.000      -0.087      -0.045      *
    MIPIP18           -0.148       0.014      0.000      -0.175      -0.120      *
    MIPIP19            0.014       0.018      0.221      -0.020       0.049
    MIPIP20           -0.011       0.012      0.182      -0.035       0.013

 MIPIP5   WITH
    MIPIP6            -0.034       0.011      0.000      -0.056      -0.013      *
    MIPIP7            -0.088       0.011      0.000      -0.109      -0.067      *
    MIPIP8            -0.070       0.013      0.000      -0.097      -0.047      *
    MIPIP9            -0.063       0.011      0.000      -0.086      -0.042      *
    MIPIP10           -0.057       0.012      0.000      -0.080      -0.033      *
    MIPIP11            0.037       0.011      0.000       0.015       0.060      *
    MIPIP12            0.037       0.011      0.001       0.017       0.060      *
    MIPIP13            0.030       0.010      0.003       0.010       0.051      *
    MIPIP14            0.049       0.012      0.000       0.025       0.073      *
    MIPIP15           -0.067       0.011      0.000      -0.089      -0.045      *
    MIPIP16           -0.047       0.010      0.000      -0.068      -0.027      *
    MIPIP17           -0.055       0.009      0.000      -0.073      -0.039      *
    MIPIP18           -0.078       0.011      0.000      -0.099      -0.057      *
    MIPIP19           -0.009       0.011      0.212      -0.031       0.013
    MIPIP20            0.088       0.014      0.000       0.060       0.114      *

 MIPIP6   WITH
    MIPIP7             0.056       0.012      0.000       0.032       0.078      *
    MIPIP8             0.020       0.013      0.067      -0.006       0.045
    MIPIP9             0.104       0.012      0.000       0.081       0.128      *
    MIPIP10           -0.011       0.011      0.156      -0.033       0.011
    MIPIP11           -0.034       0.013      0.007      -0.059      -0.007      *
    MIPIP12           -0.047       0.012      0.000      -0.070      -0.025      *
    MIPIP13           -0.020       0.011      0.032      -0.041       0.002
    MIPIP14            0.013       0.013      0.157      -0.012       0.037
    MIPIP15           -0.004       0.010      0.350      -0.025       0.015
    MIPIP16            0.075       0.014      0.000       0.049       0.104      *
    MIPIP17            0.080       0.010      0.000       0.060       0.099      *
    MIPIP18            0.031       0.011      0.003       0.010       0.054      *
    MIPIP19           -0.001       0.012      0.477      -0.023       0.023
    MIPIP20            0.018       0.010      0.034      -0.002       0.040

 MIPIP7   WITH
    MIPIP8             0.018       0.013      0.082      -0.008       0.045
    MIPIP9             0.022       0.011      0.033      -0.002       0.044
    MIPIP10            0.070       0.011      0.000       0.050       0.092      *
    MIPIP11           -0.048       0.012      0.000      -0.070      -0.025      *
    MIPIP12            0.026       0.014      0.032      -0.002       0.055
    MIPIP13           -0.028       0.011      0.008      -0.049      -0.007      *
    MIPIP14            0.006       0.012      0.305      -0.017       0.030
    MIPIP15            0.007       0.011      0.248      -0.013       0.028
    MIPIP16           -0.012       0.011      0.148      -0.033       0.010
    MIPIP17            0.074       0.012      0.000       0.049       0.098      *
    MIPIP18            0.005       0.011      0.336      -0.016       0.028
    MIPIP19            0.032       0.012      0.005       0.008       0.054      *
    MIPIP20           -0.025       0.011      0.009      -0.046      -0.004      *

 MIPIP8   WITH
    MIPIP9             0.048       0.014      0.001       0.021       0.077      *
    MIPIP10            0.041       0.013      0.001       0.016       0.065      *
    MIPIP11           -0.031       0.013      0.009      -0.058      -0.005      *
    MIPIP12           -0.078       0.013      0.000      -0.103      -0.052      *
    MIPIP13           -0.018       0.016      0.142      -0.048       0.015
    MIPIP14           -0.026       0.015      0.049      -0.056       0.005
    MIPIP15            0.054       0.012      0.000       0.031       0.078      *
    MIPIP16            0.038       0.013      0.001       0.013       0.063      *
    MIPIP17           -0.003       0.011      0.391      -0.025       0.017
    MIPIP18            0.067       0.018      0.000       0.032       0.101      *
    MIPIP19            0.026       0.014      0.031      -0.001       0.054
    MIPIP20            0.024       0.012      0.028      -0.001       0.047

 MIPIP9   WITH
    MIPIP10           -0.007       0.011      0.275      -0.028       0.014
    MIPIP11           -0.094       0.012      0.000      -0.119      -0.071      *
    MIPIP12            0.010       0.011      0.191      -0.012       0.031
    MIPIP13            0.045       0.011      0.000       0.023       0.067      *
    MIPIP14            0.067       0.017      0.000       0.034       0.102      *
    MIPIP15           -0.048       0.011      0.000      -0.070      -0.027      *
    MIPIP16            0.036       0.011      0.001       0.014       0.058      *
    MIPIP17           -0.011       0.009      0.124      -0.030       0.007
    MIPIP18           -0.031       0.012      0.006      -0.056      -0.008      *
    MIPIP19            0.058       0.016      0.000       0.025       0.090      *
    MIPIP20           -0.012       0.011      0.136      -0.033       0.009

 MIPIP10  WITH
    MIPIP11           -0.029       0.011      0.005      -0.050      -0.006      *
    MIPIP12           -0.012       0.011      0.137      -0.033       0.009
    MIPIP13           -0.040       0.010      0.000      -0.060      -0.021      *
    MIPIP14           -0.063       0.012      0.000      -0.088      -0.041      *
    MIPIP15            0.192       0.014      0.000       0.165       0.219      *
    MIPIP16            0.032       0.010      0.002       0.013       0.053      *
    MIPIP17            0.060       0.009      0.000       0.042       0.078      *
    MIPIP18            0.016       0.011      0.067      -0.005       0.038
    MIPIP19            0.048       0.011      0.000       0.025       0.070      *
    MIPIP20           -0.043       0.012      0.000      -0.065      -0.019      *

 MIPIP11  WITH
    MIPIP12            0.050       0.012      0.000       0.027       0.074      *
    MIPIP13            0.012       0.011      0.138      -0.010       0.032
    MIPIP14           -0.036       0.013      0.005      -0.061      -0.010      *
    MIPIP15            0.000       0.011      0.495      -0.020       0.022
    MIPIP16           -0.012       0.013      0.186      -0.037       0.014
    MIPIP17            0.016       0.010      0.056      -0.004       0.035
    MIPIP18           -0.004       0.011      0.341      -0.027       0.017
    MIPIP19           -0.072       0.013      0.000      -0.097      -0.045      *
    MIPIP20           -0.021       0.011      0.024      -0.042       0.000      *

 MIPIP12  WITH
    MIPIP13            0.038       0.011      0.001       0.017       0.059      *
    MIPIP14            0.126       0.012      0.000       0.101       0.149      *
    MIPIP15           -0.042       0.011      0.000      -0.063      -0.022      *
    MIPIP16           -0.091       0.011      0.000      -0.113      -0.070      *
    MIPIP17           -0.054       0.011      0.000      -0.076      -0.033      *
    MIPIP18           -0.094       0.011      0.000      -0.115      -0.073      *
    MIPIP19            0.027       0.012      0.012       0.003       0.050      *
    MIPIP20           -0.067       0.011      0.000      -0.088      -0.046      *

 MIPIP13  WITH
    MIPIP14            0.151       0.012      0.000       0.128       0.173      *
    MIPIP15           -0.032       0.010      0.000      -0.051      -0.013      *
    MIPIP16           -0.064       0.010      0.000      -0.085      -0.044      *
    MIPIP17           -0.013       0.009      0.069      -0.030       0.004
    MIPIP18           -0.012       0.013      0.190      -0.036       0.017
    MIPIP19           -0.023       0.011      0.023      -0.043      -0.001      *
    MIPIP20           -0.018       0.010      0.026      -0.039       0.001

 MIPIP14  WITH
    MIPIP15           -0.138       0.012      0.000      -0.163      -0.116      *
    MIPIP16           -0.050       0.012      0.000      -0.074      -0.027      *
    MIPIP17           -0.050       0.011      0.000      -0.072      -0.029      *
    MIPIP18           -0.119       0.014      0.000      -0.147      -0.093      *
    MIPIP19           -0.024       0.017      0.087      -0.057       0.010
    MIPIP20           -0.039       0.012      0.001      -0.064      -0.015      *

 MIPIP15  WITH
    MIPIP16            0.061       0.010      0.000       0.041       0.081      *
    MIPIP17            0.046       0.009      0.000       0.027       0.064      *
    MIPIP18            0.077       0.010      0.000       0.059       0.097      *
    MIPIP19            0.015       0.011      0.090      -0.007       0.035
    MIPIP20           -0.026       0.011      0.009      -0.047      -0.005      *

 MIPIP16  WITH
    MIPIP17            0.078       0.010      0.000       0.059       0.098      *
    MIPIP18            0.070       0.011      0.000       0.050       0.091      *
    MIPIP19           -0.001       0.011      0.488      -0.022       0.022
    MIPIP20            0.045       0.010      0.000       0.026       0.067      *

 MIPIP17  WITH
    MIPIP18            0.067       0.010      0.000       0.048       0.086      *
    MIPIP19            0.010       0.010      0.152      -0.009       0.028
    MIPIP20            0.024       0.009      0.003       0.006       0.042      *

 MIPIP18  WITH
    MIPIP19           -0.006       0.012      0.308      -0.028       0.017
    MIPIP20            0.064       0.011      0.000       0.043       0.083      *

 MIPIP19  WITH
    MIPIP20            0.051       0.011      0.000       0.029       0.072      *

 Intercepts
    MIPIP1            -0.001       0.012      0.482      -0.025       0.024
    MIPIP2             0.000       0.010      0.481      -0.019       0.019
    MIPIP3             0.000       0.012      0.486      -0.024       0.025
    MIPIP4             0.000       0.013      0.495      -0.026       0.023
    MIPIP5             0.000       0.012      0.495      -0.023       0.023
    MIPIP6             0.000       0.013      0.491      -0.024       0.025
    MIPIP7             0.000       0.012      0.489      -0.023       0.022
    MIPIP8             0.000       0.014      0.499      -0.027       0.027
    MIPIP9             0.000       0.012      0.500      -0.023       0.022
    MIPIP10            0.000       0.011      0.495      -0.022       0.022
    MIPIP11           -0.001       0.013      0.486      -0.027       0.025
    MIPIP12           -0.001       0.012      0.488      -0.022       0.022
    MIPIP13           -0.001       0.011      0.484      -0.024       0.021
    MIPIP14            0.000       0.012      0.486      -0.025       0.024
    MIPIP15            0.000       0.011      0.489      -0.022       0.021
    MIPIP16            0.000       0.012      0.489      -0.024       0.024
    MIPIP17            0.000       0.010      0.476      -0.020       0.019
    MIPIP18            0.000       0.012      0.482      -0.023       0.024
    MIPIP19            0.000       0.012      0.490      -0.023       0.023
    MIPIP20            0.000       0.011      0.485      -0.022       0.022

 Variances
    E                  0.574       0.023      0.000       0.526       0.619      *
    A                  0.295       0.017      0.000       0.263       0.329      *
    C                  0.439       0.029      0.000       0.380       0.495      *
    N                  0.543       0.030      0.000       0.481       0.602      *
    O                  0.463       0.022      0.000       0.420       0.508      *

 Residual Variances
    MIPIP1             0.707       0.018      0.000       0.673       0.745      *
    MIPIP2             0.516       0.014      0.000       0.489       0.544      *
    MIPIP3             0.934       0.024      0.000       0.889       0.986      *
    MIPIP4             0.844       0.025      0.000       0.796       0.896      *
    MIPIP5             0.703       0.019      0.000       0.667       0.739      *
    MIPIP6             0.837       0.020      0.000       0.797       0.876      *
    MIPIP7             0.884       0.019      0.000       0.845       0.922      *
    MIPIP8             1.119       0.029      0.000       1.063       1.179      *
    MIPIP9             0.942       0.022      0.000       0.900       0.987      *
    MIPIP10            0.832       0.018      0.000       0.795       0.867      *
    MIPIP11            0.821       0.021      0.000       0.781       0.861      *
    MIPIP12            0.911       0.020      0.000       0.873       0.952      *
    MIPIP13            0.812       0.019      0.000       0.774       0.850      *
    MIPIP14            0.879       0.026      0.000       0.830       0.931      *
    MIPIP15            0.751       0.017      0.000       0.719       0.785      *
    MIPIP16            0.692       0.019      0.000       0.653       0.729      *
    MIPIP17            0.523       0.013      0.000       0.498       0.550      *
    MIPIP18            0.749       0.021      0.000       0.705       0.791      *
    MIPIP19            1.077       0.022      0.000       1.035       1.121      *
    MIPIP20            0.576       0.017      0.000       0.541       0.611      *


STANDARDIZED MODEL RESULTS


STDYX Standardization

                                Posterior  One-Tailed         95% C.I.
                    Estimate       S.D.      P-Value   Lower 2.5%  Upper 2.5%  Significance
 E        BY
    MIPIP1             0.670       0.011      0.000       0.646       0.690      *
    MIPIP6             0.635       0.012      0.000       0.610       0.657      *
    MIPIP11            0.669       0.011      0.000       0.646       0.691      *
    MIPIP16            0.676       0.011      0.000       0.653       0.698      *

 A        BY
    MIPIP2             0.603       0.015      0.000       0.574       0.632      *
    MIPIP7             0.470       0.018      0.000       0.435       0.504      *
    MIPIP12            0.463       0.018      0.000       0.425       0.497      *
    MIPIP17            0.621       0.013      0.000       0.594       0.646      *

 C        BY
    MIPIP3             0.566       0.017      0.000       0.530       0.595      *
    MIPIP8             0.558       0.017      0.000       0.523       0.590      *
    MIPIP13            0.485       0.019      0.000       0.446       0.520      *
    MIPIP18            0.609       0.015      0.000       0.578       0.638      *

 N        BY
    MIPIP4             0.626       0.015      0.000       0.593       0.654      *
    MIPIP9             0.470       0.018      0.000       0.432       0.503      *
    MIPIP14            0.599       0.016      0.000       0.564       0.629      *
    MIPIP19            0.376       0.021      0.000       0.332       0.416      *

 O        BY
    MIPIP5             0.630       0.013      0.000       0.604       0.656      *
    MIPIP10            0.486       0.017      0.000       0.453       0.519      *
    MIPIP15            0.506       0.016      0.000       0.474       0.538      *
    MIPIP20            0.693       0.012      0.000       0.669       0.716      *

 A        WITH
    E                  0.377       0.021      0.000       0.336       0.415      *

 C        WITH
    E                  0.034       0.020      0.044      -0.004       0.074
    A                  0.254       0.023      0.000       0.209       0.301      *

 N        WITH
    E                 -0.149       0.021      0.000      -0.192      -0.108      *
    A                 -0.062       0.025      0.007      -0.111      -0.014      *
    C                 -0.178       0.026      0.000      -0.229      -0.129      *

 O        WITH
    E                  0.266       0.018      0.000       0.230       0.300      *
    A                  0.418       0.022      0.000       0.378       0.463      *
    C                  0.023       0.022      0.153      -0.020       0.065
    N                 -0.119       0.024      0.000      -0.165      -0.072      *

 MIPIP1   WITH
    MIPIP2            -0.016       0.015      0.139      -0.046       0.011
    MIPIP3             0.026       0.014      0.033      -0.002       0.055
    MIPIP4             0.070       0.016      0.000       0.039       0.100      *
    MIPIP5             0.066       0.015      0.000       0.038       0.095      *
    MIPIP6            -0.022       0.017      0.111      -0.055       0.014
    MIPIP7            -0.096       0.014      0.000      -0.122      -0.068      *
    MIPIP8            -0.043       0.014      0.002      -0.071      -0.015      *
    MIPIP9            -0.060       0.014      0.000      -0.088      -0.033      *
    MIPIP10           -0.082       0.013      0.000      -0.107      -0.056      *
    MIPIP11            0.083       0.017      0.000       0.050       0.117      *
    MIPIP12           -0.019       0.014      0.090      -0.046       0.008
    MIPIP13           -0.031       0.013      0.014      -0.057      -0.004      *
    MIPIP14            0.022       0.015      0.067      -0.007       0.054
    MIPIP15           -0.036       0.014      0.004      -0.064      -0.010      *
    MIPIP16            0.026       0.018      0.073      -0.010       0.062
    MIPIP17           -0.047       0.015      0.002      -0.077      -0.017      *
    MIPIP18           -0.057       0.014      0.000      -0.084      -0.028      *
    MIPIP19           -0.061       0.013      0.000      -0.086      -0.035      *
    MIPIP20           -0.027       0.016      0.052      -0.058       0.005

 MIPIP2   WITH
    MIPIP3             0.082       0.014      0.000       0.053       0.109      *
    MIPIP4             0.055       0.016      0.001       0.024       0.086      *
    MIPIP5             0.093       0.015      0.000       0.063       0.121      *
    MIPIP6            -0.052       0.014      0.000      -0.081      -0.024      *
    MIPIP7             0.002       0.017      0.458      -0.034       0.035
    MIPIP8            -0.062       0.014      0.000      -0.091      -0.035      *
    MIPIP9            -0.090       0.013      0.000      -0.117      -0.064      *
    MIPIP10           -0.014       0.014      0.170      -0.041       0.014
    MIPIP11            0.001       0.015      0.477      -0.029       0.030
    MIPIP12            0.186       0.017      0.000       0.151       0.218      *
    MIPIP13            0.099       0.014      0.000       0.071       0.124      *
    MIPIP14            0.096       0.015      0.000       0.068       0.127      *
    MIPIP15           -0.026       0.015      0.034      -0.056       0.002
    MIPIP16           -0.176       0.014      0.000      -0.205      -0.148      *
    MIPIP17           -0.052       0.017      0.000      -0.087      -0.019      *
    MIPIP18           -0.036       0.016      0.009      -0.067      -0.005      *
    MIPIP19           -0.009       0.013      0.244      -0.033       0.016
    MIPIP20           -0.049       0.016      0.002      -0.080      -0.017      *

 MIPIP3   WITH
    MIPIP4             0.037       0.015      0.004       0.009       0.068      *
    MIPIP5             0.017       0.014      0.117      -0.012       0.045
    MIPIP6            -0.030       0.014      0.013      -0.056      -0.003      *
    MIPIP7            -0.050       0.013      0.001      -0.076      -0.025      *
    MIPIP8             0.001       0.018      0.484      -0.034       0.037
    MIPIP9             0.011       0.013      0.216      -0.016       0.037
    MIPIP10           -0.063       0.013      0.000      -0.088      -0.038      *
    MIPIP11            0.067       0.014      0.000       0.040       0.094      *
    MIPIP12            0.044       0.013      0.001       0.018       0.069      *
    MIPIP13            0.094       0.017      0.000       0.062       0.127      *
    MIPIP14            0.070       0.015      0.000       0.037       0.099      *
    MIPIP15           -0.040       0.013      0.000      -0.067      -0.014      *
    MIPIP16           -0.038       0.015      0.004      -0.065      -0.009      *
    MIPIP17           -0.058       0.014      0.000      -0.088      -0.031      *
    MIPIP18           -0.036       0.018      0.018      -0.070      -0.003      *
    MIPIP19           -0.020       0.013      0.061      -0.045       0.005
    MIPIP20           -0.044       0.015      0.002      -0.073      -0.014      *

 MIPIP4   WITH
    MIPIP5             0.171       0.015      0.000       0.140       0.201      *
    MIPIP6            -0.033       0.015      0.013      -0.063      -0.003      *
    MIPIP7            -0.043       0.014      0.002      -0.069      -0.016      *
    MIPIP8            -0.072       0.016      0.000      -0.103      -0.040      *
    MIPIP9             0.016       0.018      0.176      -0.017       0.053
    MIPIP10           -0.015       0.014      0.148      -0.043       0.012
    MIPIP11           -0.024       0.015      0.064      -0.054       0.006
    MIPIP12            0.110       0.014      0.000       0.084       0.136      *
    MIPIP13            0.055       0.014      0.000       0.025       0.082      *
    MIPIP14            0.145       0.019      0.000       0.106       0.182      *
    MIPIP15           -0.117       0.014      0.000      -0.144      -0.090      *
    MIPIP16           -0.057       0.016      0.001      -0.088      -0.025      *
    MIPIP17           -0.098       0.016      0.000      -0.131      -0.068      *
    MIPIP18           -0.186       0.016      0.000      -0.215      -0.153      *
    MIPIP19            0.015       0.018      0.221      -0.022       0.050
    MIPIP20           -0.015       0.017      0.182      -0.050       0.018

 MIPIP5   WITH
    MIPIP6            -0.045       0.014      0.000      -0.073      -0.017      *
    MIPIP7            -0.112       0.014      0.000      -0.139      -0.084      *
    MIPIP8            -0.080       0.014      0.000      -0.108      -0.053      *
    MIPIP9            -0.078       0.014      0.000      -0.104      -0.051      *
    MIPIP10           -0.075       0.016      0.000      -0.107      -0.042      *
    MIPIP11            0.048       0.015      0.000       0.020       0.078      *
    MIPIP12            0.047       0.013      0.001       0.022       0.075      *
    MIPIP13            0.040       0.014      0.003       0.013       0.067      *
    MIPIP14            0.062       0.016      0.000       0.032       0.094      *
    MIPIP15           -0.092       0.016      0.000      -0.124      -0.061      *
    MIPIP16           -0.068       0.015      0.000      -0.098      -0.038      *
    MIPIP17           -0.091       0.014      0.000      -0.120      -0.063      *
    MIPIP18           -0.107       0.015      0.000      -0.135      -0.078      *
    MIPIP19           -0.011       0.013      0.212      -0.036       0.015
    MIPIP20            0.138       0.019      0.000       0.098       0.174      *

 MIPIP6   WITH
    MIPIP7             0.065       0.013      0.000       0.038       0.090      *
    MIPIP8             0.020       0.014      0.067      -0.006       0.047
    MIPIP9             0.118       0.013      0.000       0.091       0.143      *
    MIPIP10           -0.014       0.013      0.156      -0.039       0.013
    MIPIP11           -0.041       0.017      0.007      -0.073      -0.008      *
    MIPIP12           -0.053       0.013      0.000      -0.081      -0.028      *
    MIPIP13           -0.024       0.013      0.032      -0.050       0.002
    MIPIP14            0.015       0.015      0.157      -0.014       0.043
    MIPIP15           -0.005       0.013      0.350      -0.032       0.020
    MIPIP16            0.099       0.017      0.000       0.066       0.133      *
    MIPIP17            0.120       0.015      0.000       0.091       0.148      *
    MIPIP18            0.039       0.014      0.003       0.012       0.069      *
    MIPIP19           -0.001       0.013      0.477      -0.024       0.024
    MIPIP20            0.026       0.015      0.034      -0.003       0.057

 MIPIP7   WITH
    MIPIP8             0.018       0.013      0.082      -0.008       0.044
    MIPIP9             0.024       0.012      0.033      -0.002       0.048
    MIPIP10            0.082       0.013      0.000       0.058       0.107      *
    MIPIP11           -0.056       0.014      0.000      -0.083      -0.029      *
    MIPIP12            0.029       0.016      0.032      -0.003       0.060
    MIPIP13           -0.033       0.013      0.008      -0.058      -0.008      *
    MIPIP14            0.007       0.014      0.305      -0.020       0.033
    MIPIP15            0.009       0.013      0.248      -0.015       0.034
    MIPIP16           -0.016       0.014      0.148      -0.043       0.013
    MIPIP17            0.108       0.017      0.000       0.073       0.140      *
    MIPIP18            0.006       0.014      0.336      -0.020       0.035
    MIPIP19            0.033       0.012      0.005       0.009       0.056      *
    MIPIP20           -0.035       0.015      0.009      -0.064      -0.006      *

 MIPIP8   WITH
    MIPIP9             0.047       0.014      0.001       0.021       0.076      *
    MIPIP10            0.043       0.013      0.001       0.016       0.067      *
    MIPIP11           -0.033       0.014      0.009      -0.061      -0.005      *
    MIPIP12           -0.077       0.013      0.000      -0.103      -0.052      *
    MIPIP13           -0.018       0.017      0.142      -0.052       0.015
    MIPIP14           -0.026       0.016      0.049      -0.056       0.005
    MIPIP15            0.059       0.013      0.000       0.034       0.085      *
    MIPIP16            0.043       0.014      0.001       0.015       0.072      *
    MIPIP17           -0.004       0.014      0.391      -0.033       0.022
    MIPIP18            0.073       0.018      0.000       0.037       0.108      *
    MIPIP19            0.024       0.013      0.031      -0.001       0.049
    MIPIP20            0.030       0.015      0.028      -0.001       0.058

 MIPIP9   WITH
    MIPIP10           -0.007       0.012      0.275      -0.031       0.016
    MIPIP11           -0.107       0.014      0.000      -0.134      -0.081      *
    MIPIP12            0.011       0.012      0.191      -0.013       0.034
    MIPIP13            0.051       0.012      0.000       0.027       0.076      *
    MIPIP14            0.074       0.018      0.000       0.038       0.109      *
    MIPIP15           -0.057       0.013      0.000      -0.082      -0.033      *
    MIPIP16            0.045       0.014      0.001       0.017       0.072      *
    MIPIP17           -0.015       0.013      0.124      -0.042       0.010
    MIPIP18           -0.037       0.014      0.006      -0.066      -0.010      *
    MIPIP19            0.057       0.016      0.000       0.025       0.088      *
    MIPIP20           -0.016       0.015      0.136      -0.044       0.012

 MIPIP10  WITH
    MIPIP11           -0.035       0.014      0.005      -0.061      -0.008      *
    MIPIP12           -0.014       0.012      0.137      -0.038       0.010
    MIPIP13           -0.049       0.012      0.000      -0.073      -0.025      *
    MIPIP14           -0.074       0.014      0.000      -0.101      -0.047      *
    MIPIP15            0.243       0.015      0.000       0.214       0.271      *
    MIPIP16            0.043       0.014      0.002       0.017       0.069      *
    MIPIP17            0.091       0.013      0.000       0.064       0.116      *
    MIPIP18            0.020       0.014      0.067      -0.006       0.048
    MIPIP19            0.051       0.012      0.000       0.027       0.074      *
    MIPIP20           -0.062       0.018      0.000      -0.096      -0.027      *

 MIPIP11  WITH
    MIPIP12            0.058       0.014      0.000       0.032       0.086      *
    MIPIP13            0.015       0.013      0.138      -0.013       0.039
    MIPIP14           -0.042       0.015      0.005      -0.072      -0.012      *
    MIPIP15            0.000       0.013      0.495      -0.025       0.027
    MIPIP16           -0.016       0.017      0.186      -0.050       0.018
    MIPIP17            0.024       0.015      0.056      -0.006       0.053
    MIPIP18           -0.006       0.015      0.341      -0.035       0.022
    MIPIP19           -0.076       0.013      0.000      -0.102      -0.049      *
    MIPIP20           -0.031       0.016      0.024      -0.062       0.000      *

 MIPIP12  WITH
    MIPIP13            0.044       0.012      0.001       0.020       0.068      *
    MIPIP14            0.140       0.013      0.000       0.114       0.165      *
    MIPIP15           -0.050       0.013      0.000      -0.077      -0.026      *
    MIPIP16           -0.114       0.014      0.000      -0.143      -0.088      *
    MIPIP17           -0.079       0.017      0.000      -0.111      -0.046      *
    MIPIP18           -0.114       0.013      0.000      -0.140      -0.088      *
    MIPIP19            0.027       0.012      0.012       0.003       0.050      *
    MIPIP20           -0.093       0.015      0.000      -0.122      -0.064      *

 MIPIP13  WITH
    MIPIP14            0.178       0.013      0.000       0.151       0.204      *
    MIPIP15           -0.041       0.012      0.000      -0.065      -0.017      *
    MIPIP16           -0.085       0.014      0.000      -0.112      -0.059      *
    MIPIP17           -0.021       0.014      0.069      -0.047       0.006
    MIPIP18           -0.015       0.017      0.190      -0.046       0.021
    MIPIP19           -0.024       0.012      0.023      -0.046      -0.001      *
    MIPIP20           -0.026       0.014      0.026      -0.057       0.001

 MIPIP14  WITH
    MIPIP15           -0.171       0.014      0.000      -0.198      -0.144      *
    MIPIP16           -0.064       0.015      0.000      -0.094      -0.034      *
    MIPIP17           -0.074       0.016      0.000      -0.106      -0.043      *
    MIPIP18           -0.147       0.016      0.000      -0.180      -0.115      *
    MIPIP19           -0.024       0.018      0.087      -0.059       0.011
    MIPIP20           -0.055       0.017      0.001      -0.088      -0.021      *

 MIPIP15  WITH
    MIPIP16            0.085       0.014      0.000       0.058       0.111      *
    MIPIP17            0.073       0.014      0.000       0.043       0.101      *
    MIPIP18            0.103       0.013      0.000       0.079       0.129      *
    MIPIP19            0.016       0.012      0.090      -0.008       0.039
    MIPIP20           -0.040       0.017      0.009      -0.072      -0.007      *

 MIPIP16  WITH
    MIPIP17            0.130       0.015      0.000       0.100       0.160      *
    MIPIP18            0.097       0.015      0.000       0.069       0.125      *
    MIPIP19           -0.001       0.013      0.488      -0.026       0.026
    MIPIP20            0.072       0.016      0.000       0.042       0.105      *

 MIPIP17  WITH
    MIPIP18            0.108       0.015      0.000       0.078       0.137      *
    MIPIP19            0.013       0.013      0.152      -0.012       0.038
    MIPIP20            0.044       0.016      0.003       0.012       0.075      *

 MIPIP18  WITH
    MIPIP19           -0.007       0.013      0.308      -0.031       0.019
    MIPIP20            0.097       0.016      0.000       0.066       0.127      *

 MIPIP19  WITH
    MIPIP20            0.065       0.014      0.000       0.036       0.091      *

 Intercepts
    MIPIP1             0.000       0.011      0.482      -0.022       0.021
    MIPIP2             0.000       0.011      0.481      -0.021       0.020
    MIPIP3             0.000       0.011      0.486      -0.021       0.022
    MIPIP4             0.000       0.011      0.495      -0.022       0.020
    MIPIP5             0.000       0.011      0.495      -0.021       0.021
    MIPIP6             0.000       0.011      0.491      -0.020       0.021
    MIPIP7             0.000       0.011      0.489      -0.022       0.021
    MIPIP8             0.000       0.011      0.499      -0.021       0.021
    MIPIP9             0.000       0.011      0.500      -0.021       0.020
    MIPIP10            0.000       0.011      0.495      -0.021       0.021
    MIPIP11            0.000       0.011      0.486      -0.022       0.020
    MIPIP12            0.000       0.011      0.488      -0.021       0.021
    MIPIP13           -0.001       0.011      0.484      -0.023       0.021
    MIPIP14            0.000       0.011      0.486      -0.021       0.020
    MIPIP15            0.000       0.011      0.489      -0.022       0.021
    MIPIP16            0.000       0.011      0.489      -0.021       0.021
    MIPIP17           -0.001       0.011      0.476      -0.022       0.021
    MIPIP18            0.000       0.011      0.482      -0.021       0.022
    MIPIP19            0.000       0.010      0.490      -0.021       0.021
    MIPIP20            0.000       0.011      0.485      -0.021       0.021

 Variances
    E                  1.000       0.000      0.000       1.000       1.000
    A                  1.000       0.000      0.000       1.000       1.000
    C                  1.000       0.000      0.000       1.000       1.000
    N                  1.000       0.000      0.000       1.000       1.000
    O                  1.000       0.000      0.000       1.000       1.000

 Residual Variances
    MIPIP1             0.552       0.015      0.000       0.523       0.583      *
    MIPIP2             0.636       0.018      0.000       0.601       0.671      *
    MIPIP3             0.680       0.019      0.000       0.645       0.719      *
    MIPIP4             0.608       0.019      0.000       0.573       0.648      *
    MIPIP5             0.603       0.016      0.000       0.570       0.635      *
    MIPIP6             0.597       0.015      0.000       0.568       0.628      *
    MIPIP7             0.779       0.017      0.000       0.746       0.811      *
    MIPIP8             0.688       0.019      0.000       0.651       0.726      *
    MIPIP9             0.779       0.017      0.000       0.747       0.813      *
    MIPIP10            0.764       0.016      0.000       0.730       0.795      *
    MIPIP11            0.553       0.015      0.000       0.522       0.582      *
    MIPIP12            0.786       0.017      0.000       0.752       0.820      *
    MIPIP13            0.764       0.018      0.000       0.729       0.801      *
    MIPIP14            0.641       0.019      0.000       0.605       0.682      *
    MIPIP15            0.744       0.016      0.000       0.710       0.775      *
    MIPIP16            0.544       0.015      0.000       0.513       0.573      *
    MIPIP17            0.614       0.016      0.000       0.583       0.647      *
    MIPIP18            0.630       0.019      0.000       0.593       0.666      *
    MIPIP19            0.858       0.016      0.000       0.827       0.889      *
    MIPIP20            0.519       0.017      0.000       0.487       0.552      *


R-SQUARE

                                Posterior  One-Tailed         95% C.I.
    Variable        Estimate       S.D.      P-Value   Lower 2.5%  Upper 2.5%

    MIPIP1             0.448       0.015      0.000       0.417       0.477
    MIPIP2             0.364       0.018      0.000       0.329       0.399
    MIPIP3             0.320       0.019      0.000       0.281       0.354
    MIPIP4             0.392       0.019      0.000       0.352       0.427
    MIPIP5             0.397       0.016      0.000       0.365       0.430
    MIPIP6             0.403       0.015      0.000       0.372       0.432
    MIPIP7             0.221       0.017      0.000       0.189       0.254
    MIPIP8             0.312       0.019      0.000       0.274       0.348
    MIPIP9             0.221       0.017      0.000       0.187       0.253
    MIPIP10            0.236       0.016      0.000       0.205       0.269
    MIPIP11            0.447       0.015      0.000       0.418       0.478
    MIPIP12            0.214       0.017      0.000       0.180       0.247
    MIPIP13            0.236       0.018      0.000       0.199       0.270
    MIPIP14            0.359       0.019      0.000       0.318       0.395
    MIPIP15            0.256       0.016      0.000       0.224       0.289
    MIPIP16            0.456       0.015      0.000       0.427       0.487
    MIPIP17            0.386       0.016      0.000       0.353       0.417
    MIPIP18            0.370       0.019      0.000       0.334       0.407
    MIPIP19            0.142       0.016      0.000       0.111       0.173
    MIPIP20            0.481       0.017      0.000       0.448       0.513


MODEL COMMAND WITH FINAL ESTIMATES USED AS STARTING VALUES

     e BY mipip1@1;
     e BY mipip6*0.99079;
     e BY mipip11*1.07612;
     e BY mipip16*1.00716;
     a BY mipip2@1;
     a BY mipip7*0.92002;
     a BY mipip12*0.91681;
     a BY mipip17*1.05427;
     c BY mipip3@1;
     c BY mipip8*1.07440;
     c BY mipip13*0.75426;
     c BY mipip18*1.00137;
     n BY mipip4@1;
     n BY mipip9*0.70055;
     n BY mipip14*0.95070;
     n BY mipip19*0.57250;
     o BY mipip5@1;
     o BY mipip10*0.74570;
     o BY mipip15*0.74629;
     o BY mipip20*1.07194;

     mipip1 WITH mipip2*-0.00945 (a1);
     mipip1 WITH mipip3*0.02144 (a2);
     mipip1 WITH mipip4*0.05452 (a3);
     mipip1 WITH mipip5*0.04662 (a4);
     mipip1 WITH mipip6*-0.01714 (a5);
     mipip1 WITH mipip7*-0.07585 (a6);
     mipip1 WITH mipip8*-0.03835 (a7);
     mipip1 WITH mipip9*-0.04894 (a8);
     mipip1 WITH mipip10*-0.06331 (a9);
     mipip1 WITH mipip11*0.06359 (a10);
     mipip1 WITH mipip12*-0.01534 (a11);
     mipip1 WITH mipip13*-0.02309 (a12);
     mipip1 WITH mipip14*0.01769 (a13);
     mipip1 WITH mipip15*-0.02652 (a14);
     mipip1 WITH mipip16*0.01840 (a15);
     mipip1 WITH mipip17*-0.02852 (a16);
     mipip1 WITH mipip18*-0.04129 (a17);
     mipip1 WITH mipip19*-0.05334 (a18);
     mipip1 WITH mipip20*-0.01751 (a19);
     mipip2 WITH mipip3*0.05702 (a20);
     mipip2 WITH mipip4*0.03603 (a21);
     mipip2 WITH mipip5*0.05621 (a22);
     mipip2 WITH mipip6*-0.03441 (a23);
     mipip2 WITH mipip7*0.00148 (a24);
     mipip2 WITH mipip8*-0.04752 (a25);
     mipip2 WITH mipip9*-0.06280 (a26);
     mipip2 WITH mipip10*-0.00889 (a27);
     mipip2 WITH mipip11*0.00062 (a28);
     mipip2 WITH mipip12*0.12739 (a29);
     mipip2 WITH mipip13*0.06377 (a30);
     mipip2 WITH mipip14*0.06491 (a31);
     mipip2 WITH mipip15*-0.01657 (a32);
     mipip2 WITH mipip16*-0.10514 (a33);
     mipip2 WITH mipip17*-0.02720 (a34);
     mipip2 WITH mipip18*-0.02226 (a35);
     mipip2 WITH mipip19*-0.00677 (a36);
     mipip2 WITH mipip20*-0.02669 (a37);
     mipip3 WITH mipip4*0.03323 (a38);
     mipip3 WITH mipip5*0.01362 (a39);
     mipip3 WITH mipip6*-0.02666 (a40);
     mipip3 WITH mipip7*-0.04564 (a41);
     mipip3 WITH mipip8*0.00077 (a42);
     mipip3 WITH mipip9*0.00989 (a43);
     mipip3 WITH mipip10*-0.05528 (a44);
     mipip3 WITH mipip11*0.05873 (a45);
     mipip3 WITH mipip12*0.04069 (a46);
     mipip3 WITH mipip13*0.08148 (a47);
     mipip3 WITH mipip14*0.06327 (a48);
     mipip3 WITH mipip15*-0.03379 (a49);
     mipip3 WITH mipip16*-0.03021 (a50);
     mipip3 WITH mipip17*-0.04070 (a51);
     mipip3 WITH mipip18*-0.02993 (a52);
     mipip3 WITH mipip19*-0.01993 (a53);
     mipip3 WITH mipip20*-0.03200 (a54);
     mipip4 WITH mipip5*0.13149 (a55);
     mipip4 WITH mipip6*-0.02754 (a56);
     mipip4 WITH mipip7*-0.03735 (a57);
     mipip4 WITH mipip8*-0.06965 (a58);
     mipip4 WITH mipip9*0.01384 (a59);
     mipip4 WITH mipip10*-0.01229 (a60);
     mipip4 WITH mipip11*-0.02022 (a61);
     mipip4 WITH mipip12*0.09652 (a62);
     mipip4 WITH mipip13*0.04539 (a63);
     mipip4 WITH mipip14*0.12447 (a64);
     mipip4 WITH mipip15*-0.09329 (a65);
     mipip4 WITH mipip16*-0.04394 (a66);
     mipip4 WITH mipip17*-0.06537 (a67);
     mipip4 WITH mipip18*-0.14753 (a68);
     mipip4 WITH mipip19*0.01409 (a69);
     mipip4 WITH mipip20*-0.01074 (a70);
     mipip5 WITH mipip6*-0.03421 (a71);
     mipip5 WITH mipip7*-0.08846 (a72);
     mipip5 WITH mipip8*-0.07049 (a73);
     mipip5 WITH mipip9*-0.06335 (a74);
     mipip5 WITH mipip10*-0.05742 (a75);
     mipip5 WITH mipip11*0.03666 (a76);
     mipip5 WITH mipip12*0.03742 (a77);
     mipip5 WITH mipip13*0.03007 (a78);
     mipip5 WITH mipip14*0.04908 (a79);
     mipip5 WITH mipip15*-0.06712 (a80);
     mipip5 WITH mipip16*-0.04722 (a81);
     mipip5 WITH mipip17*-0.05536 (a82);
     mipip5 WITH mipip18*-0.07757 (a83);
     mipip5 WITH mipip19*-0.00936 (a84);
     mipip5 WITH mipip20*0.08768 (a85);
     mipip6 WITH mipip7*0.05605 (a86);
     mipip6 WITH mipip8*0.01971 (a87);
     mipip6 WITH mipip9*0.10416 (a88);
     mipip6 WITH mipip10*-0.01149 (a89);
     mipip6 WITH mipip11*-0.03371 (a90);
     mipip6 WITH mipip12*-0.04664 (a91);
     mipip6 WITH mipip13*-0.01975 (a92);
     mipip6 WITH mipip14*0.01269 (a93);
     mipip6 WITH mipip15*-0.00413 (a94);
     mipip6 WITH mipip16*0.07549 (a95);
     mipip6 WITH mipip17*0.07951 (a96);
     mipip6 WITH mipip18*0.03108 (a97);
     mipip6 WITH mipip19*-0.00071 (a98);
     mipip6 WITH mipip20*0.01835 (a99);
     mipip7 WITH mipip8*0.01835 (a100);
     mipip7 WITH mipip9*0.02208 (a101);
     mipip7 WITH mipip10*0.07025 (a102);
     mipip7 WITH mipip11*-0.04754 (a103);
     mipip7 WITH mipip12*0.02596 (a104);
     mipip7 WITH mipip13*-0.02801 (a105);
     mipip7 WITH mipip14*0.00616 (a106);
     mipip7 WITH mipip15*0.00739 (a107);
     mipip7 WITH mipip16*-0.01213 (a108);
     mipip7 WITH mipip17*0.07379 (a109);
     mipip7 WITH mipip18*0.00499 (a110);
     mipip7 WITH mipip19*0.03187 (a111);
     mipip7 WITH mipip20*-0.02487 (a112);
     mipip8 WITH mipip9*0.04848 (a113);
     mipip8 WITH mipip10*0.04098 (a114);
     mipip8 WITH mipip11*-0.03132 (a115);
     mipip8 WITH mipip12*-0.07774 (a116);
     mipip8 WITH mipip13*-0.01758 (a117);
     mipip8 WITH mipip14*-0.02594 (a118);
     mipip8 WITH mipip15*0.05361 (a119);
     mipip8 WITH mipip16*0.03790 (a120);
     mipip8 WITH mipip17*-0.00311 (a121);
     mipip8 WITH mipip18*0.06668 (a122);
     mipip8 WITH mipip19*0.02594 (a123);
     mipip8 WITH mipip20*0.02379 (a124);
     mipip9 WITH mipip10*-0.00658 (a125);
     mipip9 WITH mipip11*-0.09360 (a126);
     mipip9 WITH mipip12*0.00991 (a127);
     mipip9 WITH mipip13*0.04479 (a128);
     mipip9 WITH mipip14*0.06704 (a129);
     mipip9 WITH mipip15*-0.04820 (a130);
     mipip9 WITH mipip16*0.03606 (a131);
     mipip9 WITH mipip17*-0.01068 (a132);
     mipip9 WITH mipip18*-0.03125 (a133);
     mipip9 WITH mipip19*0.05769 (a134);
     mipip9 WITH mipip20*-0.01158 (a135);
     mipip10 WITH mipip11*-0.02885 (a136);
     mipip10 WITH mipip12*-0.01228 (a137);
     mipip10 WITH mipip13*-0.04038 (a138);
     mipip10 WITH mipip14*-0.06342 (a139);
     mipip10 WITH mipip15*0.19188 (a140);
     mipip10 WITH mipip16*0.03239 (a141);
     mipip10 WITH mipip17*0.05976 (a142);
     mipip10 WITH mipip18*0.01590 (a143);
     mipip10 WITH mipip19*0.04790 (a144);
     mipip10 WITH mipip20*-0.04306 (a145);
     mipip11 WITH mipip12*0.05041 (a146);
     mipip11 WITH mipip13*0.01244 (a147);
     mipip11 WITH mipip14*-0.03554 (a148);
     mipip11 WITH mipip15*0.00015 (a149);
     mipip11 WITH mipip16*-0.01195 (a150);
     mipip11 WITH mipip17*0.01581 (a151);
     mipip11 WITH mipip18*-0.00434 (a152);
     mipip11 WITH mipip19*-0.07162 (a153);
     mipip11 WITH mipip20*-0.02120 (a154);
     mipip12 WITH mipip13*0.03795 (a155);
     mipip12 WITH mipip14*0.12567 (a156);
     mipip12 WITH mipip15*-0.04178 (a157);
     mipip12 WITH mipip16*-0.09083 (a158);
     mipip12 WITH mipip17*-0.05433 (a159);
     mipip12 WITH mipip18*-0.09401 (a160);
     mipip12 WITH mipip19*0.02701 (a161);
     mipip12 WITH mipip20*-0.06717 (a162);
     mipip13 WITH mipip14*0.15056 (a163);
     mipip13 WITH mipip15*-0.03175 (a164);
     mipip13 WITH mipip16*-0.06386 (a165);
     mipip13 WITH mipip17*-0.01340 (a166);
     mipip13 WITH mipip18*-0.01151 (a167);
     mipip13 WITH mipip19*-0.02261 (a168);
     mipip13 WITH mipip20*-0.01794 (a169);
     mipip14 WITH mipip15*-0.13848 (a170);
     mipip14 WITH mipip16*-0.04992 (a171);
     mipip14 WITH mipip17*-0.05046 (a172);
     mipip14 WITH mipip18*-0.11937 (a173);
     mipip14 WITH mipip19*-0.02372 (a174);
     mipip14 WITH mipip20*-0.03906 (a175);
     mipip15 WITH mipip16*0.06116 (a176);
     mipip15 WITH mipip17*0.04553 (a177);
     mipip15 WITH mipip18*0.07729 (a178);
     mipip15 WITH mipip19*0.01471 (a179);
     mipip15 WITH mipip20*-0.02598 (a180);
     mipip16 WITH mipip17*0.07786 (a181);
     mipip16 WITH mipip18*0.06992 (a182);
     mipip16 WITH mipip19*-0.00054 (a183);
     mipip16 WITH mipip20*0.04542 (a184);
     mipip17 WITH mipip18*0.06736 (a185);
     mipip17 WITH mipip19*0.00956 (a186);
     mipip17 WITH mipip20*0.02431 (a187);
     mipip18 WITH mipip19*-0.00591 (a188);
     mipip18 WITH mipip20*0.06351 (a189);
     mipip19 WITH mipip20*0.05111 (a190);
     a WITH e*0.15527;
     c WITH e*0.01690;
     c WITH a*0.09131;
     n WITH e*-0.08315;
     n WITH a*-0.02480;
     n WITH c*-0.08681;
     o WITH e*0.13706;
     o WITH a*0.15478;
     o WITH c*0.01032;
     o WITH n*-0.05983;

     [ mipip1*-0.00052 ];
     [ mipip2*-0.00034 ];
     [ mipip3*0.00041 ];
     [ mipip4*-0.00014 ];
     [ mipip5*-0.00013 ];
     [ mipip6*0.00026 ];
     [ mipip7*-0.00029 ];
     [ mipip8*-0.00013 ];
     [ mipip9*0.00004 ];
     [ mipip10*-0.00016 ];
     [ mipip11*-0.00054 ];
     [ mipip12*-0.00052 ];
     [ mipip13*-0.00051 ];
     [ mipip14*0.00041 ];
     [ mipip15*0.00041 ];
     [ mipip16*0.00024 ];
     [ mipip17*-0.00048 ];
     [ mipip18*0.00050 ];
     [ mipip19*0.00026 ];
     [ mipip20*-0.00041 ];

     mipip1*0.70736 (pload1);
     mipip2*0.51635 (pload2);
     mipip3*0.93448 (pload3);
     mipip4*0.84359 (pload4);
     mipip5*0.70333 (pload5);
     mipip6*0.83702 (pload6);
     mipip7*0.88406 (pload7);
     mipip8*1.11937 (pload8);
     mipip9*0.94235 (pload9);
     mipip10*0.83172 (pload10);
     mipip11*0.82055 (pload11);
     mipip12*0.91070 (pload12);
     mipip13*0.81156 (pload13);
     mipip14*0.87915 (pload14);
     mipip15*0.75054 (pload15);
     mipip16*0.69208 (pload16);
     mipip17*0.52296 (pload17);
     mipip18*0.74886 (pload18);
     mipip19*1.07742 (pload19);
     mipip20*0.57552 (pload20);
     e*0.57403;
     a*0.29529;
     c*0.43932;
     n*0.54305;
     o*0.46281;


RESIDUAL OUTPUT


     ESTIMATED MODEL


           Means
              MIPIP1        MIPIP2        MIPIP3        MIPIP4        MIPIP5
              ________      ________      ________      ________      ________
               -0.001         0.000         0.000         0.000         0.000


           Means
              MIPIP6        MIPIP7        MIPIP8        MIPIP9        MIPIP10
              ________      ________      ________      ________      ________
                0.000         0.000         0.000         0.000         0.000


           Means
              MIPIP11       MIPIP12       MIPIP13       MIPIP14       MIPIP15
              ________      ________      ________      ________      ________
               -0.001        -0.001        -0.001         0.000         0.000


           Means
              MIPIP16       MIPIP17       MIPIP18       MIPIP19       MIPIP20
              ________      ________      ________      ________      ________
                0.000         0.000         0.000         0.000         0.000


           Covariances
              MIPIP1        MIPIP2        MIPIP3        MIPIP4        MIPIP5
              ________      ________      ________      ________      ________
 MIPIP1         1.281
 MIPIP2         0.146         0.812
 MIPIP3         0.038         0.148         1.374
 MIPIP4        -0.029         0.011        -0.054         1.387
 MIPIP5         0.184         0.211         0.024         0.072         1.166
 MIPIP6         0.552         0.119        -0.010        -0.110         0.102
 MIPIP7         0.067         0.273         0.038        -0.060         0.054
 MIPIP8        -0.020         0.051         0.473        -0.163        -0.059
 MIPIP9        -0.107        -0.080        -0.051         0.394        -0.105
 MIPIP10        0.039         0.107        -0.048        -0.057         0.288
 MIPIP11        0.681         0.168         0.077        -0.110         0.184
 MIPIP12        0.127         0.398         0.124         0.074         0.179
 MIPIP13       -0.010         0.133         0.413        -0.020         0.038
 MIPIP14       -0.061         0.041        -0.019         0.641        -0.008
 MIPIP15        0.076         0.099        -0.026        -0.138         0.278
 MIPIP16        0.597         0.051        -0.013        -0.128         0.091
 MIPIP17        0.135         0.284         0.056        -0.092         0.108
 MIPIP18       -0.024         0.069         0.410        -0.234        -0.067
 MIPIP19       -0.101        -0.021        -0.070         0.325        -0.044
 MIPIP20        0.129         0.139        -0.021        -0.075         0.584


           Covariances
              MIPIP6        MIPIP7        MIPIP8        MIPIP9        MIPIP10
              ________      ________      ________      ________      ________
 MIPIP6         1.401
 MIPIP7         0.198         1.134
 MIPIP8         0.038         0.109         1.626
 MIPIP9         0.046         0.006        -0.017         1.209
 MIPIP10        0.090         0.176         0.049        -0.038         1.089
 MIPIP11        0.578         0.106        -0.012        -0.156         0.081
 MIPIP12        0.094         0.275         0.012        -0.006         0.094
 MIPIP13       -0.007         0.035         0.338        -0.001        -0.035
 MIPIP14       -0.066        -0.016        -0.115         0.429        -0.106
 MIPIP15        0.097         0.114         0.062        -0.079         0.449
 MIPIP16        0.648         0.132         0.056        -0.023         0.135
 MIPIP17        0.242         0.360         0.100        -0.029         0.181
 MIPIP18        0.048         0.089         0.539        -0.092         0.024
 MIPIP19       -0.048         0.019        -0.027         0.275         0.022
 MIPIP20        0.164         0.128         0.036        -0.057         0.327


           Covariances
              MIPIP11       MIPIP12       MIPIP13       MIPIP14       MIPIP15
              ________      ________      ________      ________      ________
 MIPIP11        1.485
 MIPIP12        0.204         1.159
 MIPIP13        0.026         0.101         1.061
 MIPIP14       -0.121         0.104         0.088         1.370
 MIPIP15        0.110         0.064        -0.026        -0.181         1.008
 MIPIP16        0.610         0.053        -0.051        -0.130         0.164
 MIPIP17        0.192         0.231         0.059        -0.075         0.167
 MIPIP18        0.014        -0.010         0.320        -0.202         0.085
 MIPIP19       -0.123         0.014        -0.060         0.272        -0.011
 MIPIP20        0.137         0.085        -0.010        -0.100         0.344


           Covariances
              MIPIP16       MIPIP17       MIPIP18       MIPIP19       MIPIP20
              ________      ________      ________      ________      ________
 MIPIP16        1.274
 MIPIP17        0.243         0.851
 MIPIP18        0.087         0.164         1.189
 MIPIP19       -0.048        -0.005        -0.056         1.255
 MIPIP20        0.193         0.199         0.075         0.014         1.107


           Correlations
              MIPIP1        MIPIP2        MIPIP3        MIPIP4        MIPIP5
              ________      ________      ________      ________      ________
 MIPIP1         1.000
 MIPIP2         0.143         1.000
 MIPIP3         0.029         0.140         1.000
 MIPIP4        -0.021         0.011        -0.039         1.000
 MIPIP5         0.150         0.217         0.019         0.056         1.000
 MIPIP6         0.412         0.112        -0.007        -0.079         0.079
 MIPIP7         0.056         0.285         0.031        -0.048         0.047
 MIPIP8        -0.014         0.044         0.316        -0.108        -0.043
 MIPIP9        -0.086        -0.081        -0.040         0.305        -0.089
 MIPIP10        0.033         0.113        -0.039        -0.046         0.255
 MIPIP11        0.494         0.153         0.054        -0.076         0.140
 MIPIP12        0.104         0.410         0.099         0.058         0.154
 MIPIP13       -0.009         0.143         0.342        -0.017         0.034
 MIPIP14       -0.046         0.039        -0.014         0.465        -0.006
 MIPIP15        0.067         0.109        -0.022        -0.117         0.257
 MIPIP16        0.467         0.050        -0.010        -0.096         0.075
 MIPIP17        0.129         0.342         0.051        -0.084         0.108
 MIPIP18       -0.020         0.070         0.321        -0.183        -0.057
 MIPIP19       -0.080        -0.021        -0.053         0.246        -0.036
 MIPIP20        0.109         0.147        -0.017        -0.060         0.514


           Correlations
              MIPIP6        MIPIP7        MIPIP8        MIPIP9        MIPIP10
              ________      ________      ________      ________      ________
 MIPIP6         1.000
 MIPIP7         0.157         1.000
 MIPIP8         0.025         0.080         1.000
 MIPIP9         0.036         0.005        -0.012         1.000
 MIPIP10        0.073         0.159         0.037        -0.033         1.000
 MIPIP11        0.401         0.082        -0.008        -0.117         0.064
 MIPIP12        0.074         0.240         0.009        -0.005         0.083
 MIPIP13       -0.006         0.032         0.258        -0.001        -0.032
 MIPIP14       -0.047        -0.012        -0.077         0.333        -0.087
 MIPIP15        0.082         0.106         0.048        -0.072         0.429
 MIPIP16        0.485         0.110         0.039        -0.018         0.115
 MIPIP17        0.221         0.367         0.085        -0.029         0.188
 MIPIP18        0.037         0.077         0.388        -0.077         0.021
 MIPIP19       -0.036         0.016        -0.019         0.224         0.019
 MIPIP20        0.132         0.114         0.027        -0.049         0.298


           Correlations
              MIPIP11       MIPIP12       MIPIP13       MIPIP14       MIPIP15
              ________      ________      ________      ________      ________
 MIPIP11        1.000
 MIPIP12        0.155         1.000
 MIPIP13        0.021         0.091         1.000
 MIPIP14       -0.085         0.083         0.073         1.000
 MIPIP15        0.090         0.059        -0.025        -0.154         1.000
 MIPIP16        0.444         0.043        -0.044        -0.098         0.145
 MIPIP17        0.171         0.233         0.062        -0.070         0.181
 MIPIP18        0.010        -0.009         0.285        -0.158         0.078
 MIPIP19       -0.090         0.012        -0.052         0.207        -0.010
 MIPIP20        0.107         0.075        -0.009        -0.081         0.326


           Correlations
              MIPIP16       MIPIP17       MIPIP18       MIPIP19       MIPIP20
              ________      ________      ________      ________      ________
 MIPIP16        1.000
 MIPIP17        0.233         1.000
 MIPIP18        0.071         0.163         1.000
 MIPIP19       -0.038        -0.005        -0.046         1.000
 MIPIP20        0.163         0.205         0.065         0.012         1.000


TECHNICAL 1 OUTPUT


     PARAMETER SPECIFICATION


           NU
              MIPIP1        MIPIP2        MIPIP3        MIPIP4        MIPIP5
              ________      ________      ________      ________      ________
                    1             2             3             4             5


           NU
              MIPIP6        MIPIP7        MIPIP8        MIPIP9        MIPIP10
              ________      ________      ________      ________      ________
                    6             7             8             9            10


           NU
              MIPIP11       MIPIP12       MIPIP13       MIPIP14       MIPIP15
              ________      ________      ________      ________      ________
                   11            12            13            14            15


           NU
              MIPIP16       MIPIP17       MIPIP18       MIPIP19       MIPIP20
              ________      ________      ________      ________      ________
                   16            17            18            19            20


           LAMBDA
              E             A             C             N             O
              ________      ________      ________      ________      ________
 MIPIP1             0             0             0             0             0
 MIPIP2             0             0             0             0             0
 MIPIP3             0             0             0             0             0
 MIPIP4             0             0             0             0             0
 MIPIP5             0             0             0             0             0
 MIPIP6            21             0             0             0             0
 MIPIP7             0            22             0             0             0
 MIPIP8             0             0            23             0             0
 MIPIP9             0             0             0            24             0
 MIPIP10            0             0             0             0            25
 MIPIP11           26             0             0             0             0
 MIPIP12            0            27             0             0             0
 MIPIP13            0             0            28             0             0
 MIPIP14            0             0             0            29             0
 MIPIP15            0             0             0             0            30
 MIPIP16           31             0             0             0             0
 MIPIP17            0            32             0             0             0
 MIPIP18            0             0            33             0             0
 MIPIP19            0             0             0            34             0
 MIPIP20            0             0             0             0            35


           THETA
              MIPIP1        MIPIP2        MIPIP3        MIPIP4        MIPIP5
              ________      ________      ________      ________      ________
 MIPIP1            36
 MIPIP2            37            38
 MIPIP3            39            40            41
 MIPIP4            42            43            44            45
 MIPIP5            46            47            48            49            50
 MIPIP6            51            52            53            54            55
 MIPIP7            57            58            59            60            61
 MIPIP8            64            65            66            67            68
 MIPIP9            72            73            74            75            76
 MIPIP10           81            82            83            84            85
 MIPIP11           91            92            93            94            95
 MIPIP12          102           103           104           105           106
 MIPIP13          114           115           116           117           118
 MIPIP14          127           128           129           130           131
 MIPIP15          141           142           143           144           145
 MIPIP16          156           157           158           159           160
 MIPIP17          172           173           174           175           176
 MIPIP18          189           190           191           192           193
 MIPIP19          207           208           209           210           211
 MIPIP20          226           227           228           229           230


           THETA
              MIPIP6        MIPIP7        MIPIP8        MIPIP9        MIPIP10
              ________      ________      ________      ________      ________
 MIPIP6            56
 MIPIP7            62            63
 MIPIP8            69            70            71
 MIPIP9            77            78            79            80
 MIPIP10           86            87            88            89            90
 MIPIP11           96            97            98            99           100
 MIPIP12          107           108           109           110           111
 MIPIP13          119           120           121           122           123
 MIPIP14          132           133           134           135           136
 MIPIP15          146           147           148           149           150
 MIPIP16          161           162           163           164           165
 MIPIP17          177           178           179           180           181
 MIPIP18          194           195           196           197           198
 MIPIP19          212           213           214           215           216
 MIPIP20          231           232           233           234           235


           THETA
              MIPIP11       MIPIP12       MIPIP13       MIPIP14       MIPIP15
              ________      ________      ________      ________      ________
 MIPIP11          101
 MIPIP12          112           113
 MIPIP13          124           125           126
 MIPIP14          137           138           139           140
 MIPIP15          151           152           153           154           155
 MIPIP16          166           167           168           169           170
 MIPIP17          182           183           184           185           186
 MIPIP18          199           200           201           202           203
 MIPIP19          217           218           219           220           221
 MIPIP20          236           237           238           239           240


           THETA
              MIPIP16       MIPIP17       MIPIP18       MIPIP19       MIPIP20
              ________      ________      ________      ________      ________
 MIPIP16          171
 MIPIP17          187           188
 MIPIP18          204           205           206
 MIPIP19          222           223           224           225
 MIPIP20          241           242           243           244           245


           ALPHA
              E             A             C             N             O
              ________      ________      ________      ________      ________
                    0             0             0             0             0


           BETA
              E             A             C             N             O
              ________      ________      ________      ________      ________
 E                  0             0             0             0             0
 A                  0             0             0             0             0
 C                  0             0             0             0             0
 N                  0             0             0             0             0
 O                  0             0             0             0             0


           PSI
              E             A             C             N             O
              ________      ________      ________      ________      ________
 E                246
 A                247           248
 C                249           250           251
 N                252           253           254           255
 O                256           257           258           259           260


     STARTING VALUES


           NU
              MIPIP1        MIPIP2        MIPIP3        MIPIP4        MIPIP5
              ________      ________      ________      ________      ________
                0.000         0.000         0.000         0.000         0.000


           NU
              MIPIP6        MIPIP7        MIPIP8        MIPIP9        MIPIP10
              ________      ________      ________      ________      ________
                0.000         0.000         0.000         0.000         0.000


           NU
              MIPIP11       MIPIP12       MIPIP13       MIPIP14       MIPIP15
              ________      ________      ________      ________      ________
                0.000         0.000         0.000         0.000         0.000


           NU
              MIPIP16       MIPIP17       MIPIP18       MIPIP19       MIPIP20
              ________      ________      ________      ________      ________
                0.000         0.000         0.000         0.000         0.000


           LAMBDA
              E             A             C             N             O
              ________      ________      ________      ________      ________
 MIPIP1         1.000         0.000         0.000         0.000         0.000
 MIPIP2         0.000         1.000         0.000         0.000         0.000
 MIPIP3         0.000         0.000         1.000         0.000         0.000
 MIPIP4         0.000         0.000         0.000         1.000         0.000
 MIPIP5         0.000         0.000         0.000         0.000         1.000
 MIPIP6         1.000         0.000         0.000         0.000         0.000
 MIPIP7         0.000         1.000         0.000         0.000         0.000
 MIPIP8         0.000         0.000         1.000         0.000         0.000
 MIPIP9         0.000         0.000         0.000         1.000         0.000
 MIPIP10        0.000         0.000         0.000         0.000         1.000
 MIPIP11        1.000         0.000         0.000         0.000         0.000
 MIPIP12        0.000         1.000         0.000         0.000         0.000
 MIPIP13        0.000         0.000         1.000         0.000         0.000
 MIPIP14        0.000         0.000         0.000         1.000         0.000
 MIPIP15        0.000         0.000         0.000         0.000         1.000
 MIPIP16        1.000         0.000         0.000         0.000         0.000
 MIPIP17        0.000         1.000         0.000         0.000         0.000
 MIPIP18        0.000         0.000         1.000         0.000         0.000
 MIPIP19        0.000         0.000         0.000         1.000         0.000
 MIPIP20        0.000         0.000         0.000         0.000         1.000


           THETA
              MIPIP1        MIPIP2        MIPIP3        MIPIP4        MIPIP5
              ________      ________      ________      ________      ________
 MIPIP1         0.643
 MIPIP2         0.000         0.409
 MIPIP3         0.000         0.000         0.685
 MIPIP4         0.000         0.000         0.000         0.710
 MIPIP5         0.000         0.000         0.000         0.000         0.582
 MIPIP6         0.000         0.000         0.000         0.000         0.000
 MIPIP7         0.000         0.000         0.000         0.000         0.000
 MIPIP8         0.000         0.000         0.000         0.000         0.000
 MIPIP9         0.000         0.000         0.000         0.000         0.000
 MIPIP10        0.000         0.000         0.000         0.000         0.000
 MIPIP11        0.000         0.000         0.000         0.000         0.000
 MIPIP12        0.000         0.000         0.000         0.000         0.000
 MIPIP13        0.000         0.000         0.000         0.000         0.000
 MIPIP14        0.000         0.000         0.000         0.000         0.000
 MIPIP15        0.000         0.000         0.000         0.000         0.000
 MIPIP16        0.000         0.000         0.000         0.000         0.000
 MIPIP17        0.000         0.000         0.000         0.000         0.000
 MIPIP18        0.000         0.000         0.000         0.000         0.000
 MIPIP19        0.000         0.000         0.000         0.000         0.000
 MIPIP20        0.000         0.000         0.000         0.000         0.000


           THETA
              MIPIP6        MIPIP7        MIPIP8        MIPIP9        MIPIP10
              ________      ________      ________      ________      ________
 MIPIP6         0.702
 MIPIP7         0.000         0.570
 MIPIP8         0.000         0.000         0.816
 MIPIP9         0.000         0.000         0.000         0.609
 MIPIP10        0.000         0.000         0.000         0.000         0.546
 MIPIP11        0.000         0.000         0.000         0.000         0.000
 MIPIP12        0.000         0.000         0.000         0.000         0.000
 MIPIP13        0.000         0.000         0.000         0.000         0.000
 MIPIP14        0.000         0.000         0.000         0.000         0.000
 MIPIP15        0.000         0.000         0.000         0.000         0.000
 MIPIP16        0.000         0.000         0.000         0.000         0.000
 MIPIP17        0.000         0.000         0.000         0.000         0.000
 MIPIP18        0.000         0.000         0.000         0.000         0.000
 MIPIP19        0.000         0.000         0.000         0.000         0.000
 MIPIP20        0.000         0.000         0.000         0.000         0.000


           THETA
              MIPIP11       MIPIP12       MIPIP13       MIPIP14       MIPIP15
              ________      ________      ________      ________      ________
 MIPIP11        0.745
 MIPIP12        0.000         0.583
 MIPIP13        0.000         0.000         0.531
 MIPIP14        0.000         0.000         0.000         0.709
 MIPIP15        0.000         0.000         0.000         0.000         0.506
 MIPIP16        0.000         0.000         0.000         0.000         0.000
 MIPIP17        0.000         0.000         0.000         0.000         0.000
 MIPIP18        0.000         0.000         0.000         0.000         0.000
 MIPIP19        0.000         0.000         0.000         0.000         0.000
 MIPIP20        0.000         0.000         0.000         0.000         0.000


           THETA
              MIPIP16       MIPIP17       MIPIP18       MIPIP19       MIPIP20
              ________      ________      ________      ________      ________
 MIPIP16        0.646
 MIPIP17        0.000         0.425
 MIPIP18        0.000         0.000         0.599
 MIPIP19        0.000         0.000         0.000         0.625
 MIPIP20        0.000         0.000         0.000         0.000         0.558


           ALPHA
              E             A             C             N             O
              ________      ________      ________      ________      ________
                0.000         0.000         0.000         0.000         0.000


           BETA
              E             A             C             N             O
              ________      ________      ________      ________      ________
 E              0.000         0.000         0.000         0.000         0.000
 A              0.000         0.000         0.000         0.000         0.000
 C              0.000         0.000         0.000         0.000         0.000
 N              0.000         0.000         0.000         0.000         0.000
 O              0.000         0.000         0.000         0.000         0.000


           PSI
              E             A             C             N             O
              ________      ________      ________      ________      ________
 E              1.000
 A              0.000         1.000
 C              0.000         0.000         1.000
 N              0.000         0.000         0.000         1.000
 O              0.000         0.000         0.000         0.000         1.000


     PRIORS FOR ALL PARAMETERS            PRIOR MEAN      PRIOR VARIANCE     PRIOR STD. DEV.

     Parameter 1~N(0.000,infinity)           0.0000            infinity            infinity
     Parameter 2~N(0.000,infinity)           0.0000            infinity            infinity
     Parameter 3~N(0.000,infinity)           0.0000            infinity            infinity
     Parameter 4~N(0.000,infinity)           0.0000            infinity            infinity
     Parameter 5~N(0.000,infinity)           0.0000            infinity            infinity
     Parameter 6~N(0.000,infinity)           0.0000            infinity            infinity
     Parameter 7~N(0.000,infinity)           0.0000            infinity            infinity
     Parameter 8~N(0.000,infinity)           0.0000            infinity            infinity
     Parameter 9~N(0.000,infinity)           0.0000            infinity            infinity
     Parameter 10~N(0.000,infinity)          0.0000            infinity            infinity
     Parameter 11~N(0.000,infinity)          0.0000            infinity            infinity
     Parameter 12~N(0.000,infinity)          0.0000            infinity            infinity
     Parameter 13~N(0.000,infinity)          0.0000            infinity            infinity
     Parameter 14~N(0.000,infinity)          0.0000            infinity            infinity
     Parameter 15~N(0.000,infinity)          0.0000            infinity            infinity
     Parameter 16~N(0.000,infinity)          0.0000            infinity            infinity
     Parameter 17~N(0.000,infinity)          0.0000            infinity            infinity
     Parameter 18~N(0.000,infinity)          0.0000            infinity            infinity
     Parameter 19~N(0.000,infinity)          0.0000            infinity            infinity
     Parameter 20~N(0.000,infinity)          0.0000            infinity            infinity
     Parameter 21~N(0.000,infinity)          0.0000            infinity            infinity
     Parameter 22~N(0.000,infinity)          0.0000            infinity            infinity
     Parameter 23~N(0.000,infinity)          0.0000            infinity            infinity
     Parameter 24~N(0.000,infinity)          0.0000            infinity            infinity
     Parameter 25~N(0.000,infinity)          0.0000            infinity            infinity
     Parameter 26~N(0.000,infinity)          0.0000            infinity            infinity
     Parameter 27~N(0.000,infinity)          0.0000            infinity            infinity
     Parameter 28~N(0.000,infinity)          0.0000            infinity            infinity
     Parameter 29~N(0.000,infinity)          0.0000            infinity            infinity
     Parameter 30~N(0.000,infinity)          0.0000            infinity            infinity
     Parameter 31~N(0.000,infinity)          0.0000            infinity            infinity
     Parameter 32~N(0.000,infinity)          0.0000            infinity            infinity
     Parameter 33~N(0.000,infinity)          0.0000            infinity            infinity
     Parameter 34~N(0.000,infinity)          0.0000            infinity            infinity
     Parameter 35~N(0.000,infinity)          0.0000            infinity            infinity
     Parameter 36~IW(1033.500,1500)          0.6988              0.0007              0.0257
     Parameter 37~IW(0.000,1500)             0.0000              0.0002              0.0153
     Parameter 38~IW(729.000,1500)           0.4929              0.0003              0.0181
     Parameter 39~IW(0.000,1500)             0.0000              0.0005              0.0212
     Parameter 40~IW(0.000,1500)             0.0000              0.0003              0.0178
     Parameter 41~IW(1410.000,1500)          0.9533              0.0012              0.0351
     Parameter 42~IW(0.000,1500)             0.0000              0.0004              0.0190
     Parameter 43~IW(0.000,1500)             0.0000              0.0003              0.0159
     Parameter 44~IW(0.000,1500)             0.0000              0.0005              0.0222
     Parameter 45~IW(1128.000,1500)          0.7627              0.0008              0.0281
     Parameter 46~IW(0.000,1500)             0.0000              0.0003              0.0183
     Parameter 47~IW(0.000,1500)             0.0000              0.0002              0.0154
     Parameter 48~IW(0.000,1500)             0.0000              0.0005              0.0214
     Parameter 49~IW(0.000,1500)             0.0000              0.0004              0.0192
     Parameter 50~IW(1051.500,1500)          0.7110              0.0007              0.0262
     Parameter 51~IW(0.000,1500)             0.0000              0.0004              0.0199
     Parameter 52~IW(0.000,1500)             0.0000              0.0003              0.0167
     Parameter 53~IW(0.000,1500)             0.0000              0.0005              0.0233
     Parameter 54~IW(0.000,1500)             0.0000              0.0004              0.0208
     Parameter 55~IW(0.000,1500)             0.0000              0.0004              0.0201
     Parameter 56~IW(1242.000,1500)          0.8398              0.0010              0.0309
     Parameter 57~IW(0.000,1500)             0.0000              0.0004              0.0202
     Parameter 58~IW(0.000,1500)             0.0000              0.0003              0.0169
     Parameter 59~IW(0.000,1500)             0.0000              0.0006              0.0236
     Parameter 60~IW(0.000,1500)             0.0000              0.0004              0.0211
     Parameter 61~IW(0.000,1500)             0.0000              0.0004              0.0204
     Parameter 62~IW(0.000,1500)             0.0000              0.0005              0.0221
     Parameter 63~IW(1273.500,1500)          0.8611              0.0010              0.0317
     Parameter 64~IW(0.000,1500)             0.0000              0.0005              0.0228
     Parameter 65~IW(0.000,1500)             0.0000              0.0004              0.0192
     Parameter 66~IW(0.000,1500)             0.0000              0.0007              0.0267
     Parameter 67~IW(0.000,1500)             0.0000              0.0006              0.0238
     Parameter 68~IW(0.000,1500)             0.0000              0.0005              0.0230
     Parameter 69~IW(0.000,1500)             0.0000              0.0006              0.0250
     Parameter 70~IW(0.000,1500)             0.0000              0.0006              0.0253
     Parameter 71~IW(1629.000,1500)          1.1014              0.0016              0.0405
     Parameter 72~IW(0.000,1500)             0.0000              0.0004              0.0211
     Parameter 73~IW(0.000,1500)             0.0000              0.0003              0.0177
     Parameter 74~IW(0.000,1500)             0.0000              0.0006              0.0246
     Parameter 75~IW(0.000,1500)             0.0000              0.0005              0.0220
     Parameter 76~IW(0.000,1500)             0.0000              0.0005              0.0212
     Parameter 77~IW(0.000,1500)             0.0000              0.0005              0.0231
     Parameter 78~IW(0.000,1500)             0.0000              0.0005              0.0234
     Parameter 79~IW(0.000,1500)             0.0000              0.0007              0.0264
     Parameter 80~IW(1387.500,1500)          0.9381              0.0012              0.0345
     Parameter 81~IW(0.000,1500)             0.0000              0.0004              0.0198
     Parameter 82~IW(0.000,1500)             0.0000              0.0003              0.0166
     Parameter 83~IW(0.000,1500)             0.0000              0.0005              0.0231
     Parameter 84~IW(0.000,1500)             0.0000              0.0004              0.0207
     Parameter 85~IW(0.000,1500)             0.0000              0.0004              0.0200
     Parameter 86~IW(0.000,1500)             0.0000              0.0005              0.0217
     Parameter 87~IW(0.000,1500)             0.0000              0.0005              0.0220
     Parameter 88~IW(0.000,1500)             0.0000              0.0006              0.0249
     Parameter 89~IW(0.000,1500)             0.0000              0.0005              0.0230
     Parameter 90~IW(1228.500,1500)          0.8306              0.0009              0.0306
     Parameter 91~IW(0.000,1500)             0.0000              0.0004              0.0198
     Parameter 92~IW(0.000,1500)             0.0000              0.0003              0.0166
     Parameter 93~IW(0.000,1500)             0.0000              0.0005              0.0231
     Parameter 94~IW(0.000,1500)             0.0000              0.0004              0.0207
     Parameter 95~IW(0.000,1500)             0.0000              0.0004              0.0200
     Parameter 96~IW(0.000,1500)             0.0000              0.0005              0.0217
     Parameter 97~IW(0.000,1500)             0.0000              0.0005              0.0220
     Parameter 98~IW(0.000,1500)             0.0000              0.0006              0.0249
     Parameter 99~IW(0.000,1500)             0.0000              0.0005              0.0229
     Parameter 100~IW(0.000,1500)            0.0000              0.0005              0.0216
     Parameter 101~IW(1227.000,1500)         0.8296              0.0009              0.0305
     Parameter 102~IW(0.000,1500)            0.0000              0.0004              0.0204
     Parameter 103~IW(0.000,1500)            0.0000              0.0003              0.0171
     Parameter 104~IW(0.000,1500)            0.0000              0.0006              0.0238
     Parameter 105~IW(0.000,1500)            0.0000              0.0005              0.0213
     Parameter 106~IW(0.000,1500)            0.0000              0.0004              0.0205
     Parameter 107~IW(0.000,1500)            0.0000              0.0005              0.0223
     Parameter 108~IW(0.000,1500)            0.0000              0.0005              0.0226
     Parameter 109~IW(0.000,1500)            0.0000              0.0007              0.0256
     Parameter 110~IW(0.000,1500)            0.0000              0.0006              0.0236
     Parameter 111~IW(0.000,1500)            0.0000              0.0005              0.0222
     Parameter 112~IW(0.000,1500)            0.0000              0.0005              0.0222
     Parameter 113~IW(1296.000,1500)         0.8763              0.0010              0.0322
     Parameter 114~IW(0.000,1500)            0.0000              0.0004              0.0197
     Parameter 115~IW(0.000,1500)            0.0000              0.0003              0.0165
     Parameter 116~IW(0.000,1500)            0.0000              0.0005              0.0230
     Parameter 117~IW(0.000,1500)            0.0000              0.0004              0.0205
     Parameter 118~IW(0.000,1500)            0.0000              0.0004              0.0198
     Parameter 119~IW(0.000,1500)            0.0000              0.0005              0.0216
     Parameter 120~IW(0.000,1500)            0.0000              0.0005              0.0218
     Parameter 121~IW(0.000,1500)            0.0000              0.0006              0.0247
     Parameter 122~IW(0.000,1500)            0.0000              0.0005              0.0228
     Parameter 123~IW(0.000,1500)            0.0000              0.0005              0.0214
     Parameter 124~IW(0.000,1500)            0.0000              0.0005              0.0214
     Parameter 125~IW(0.000,1500)            0.0000              0.0005              0.0220
     Parameter 126~IW(1209.000,1500)         0.8174              0.0009              0.0301
     Parameter 127~IW(0.000,1500)            0.0000              0.0004              0.0188
     Parameter 128~IW(0.000,1500)            0.0000              0.0002              0.0158
     Parameter 129~IW(0.000,1500)            0.0000              0.0005              0.0220
     Parameter 130~IW(0.000,1500)            0.0000              0.0004              0.0197
     Parameter 131~IW(0.000,1500)            0.0000              0.0004              0.0190
     Parameter 132~IW(0.000,1500)            0.0000              0.0004              0.0206
     Parameter 133~IW(0.000,1500)            0.0000              0.0004              0.0209
     Parameter 134~IW(0.000,1500)            0.0000              0.0006              0.0236
     Parameter 135~IW(0.000,1500)            0.0000              0.0005              0.0218
     Parameter 136~IW(0.000,1500)            0.0000              0.0004              0.0205
     Parameter 137~IW(0.000,1500)            0.0000              0.0004              0.0205
     Parameter 138~IW(0.000,1500)            0.0000              0.0004              0.0211
     Parameter 139~IW(0.000,1500)            0.0000              0.0004              0.0203
     Parameter 140~IW(1107.000,1500)         0.7485              0.0008              0.0275
     Parameter 141~IW(0.000,1500)            0.0000              0.0004              0.0188
     Parameter 142~IW(0.000,1500)            0.0000              0.0002              0.0158
     Parameter 143~IW(0.000,1500)            0.0000              0.0005              0.0219
     Parameter 144~IW(0.000,1500)            0.0000              0.0004              0.0196
     Parameter 145~IW(0.000,1500)            0.0000              0.0004              0.0189
     Parameter 146~IW(0.000,1500)            0.0000              0.0004              0.0206
     Parameter 147~IW(0.000,1500)            0.0000              0.0004              0.0209
     Parameter 148~IW(0.000,1500)            0.0000              0.0006              0.0236
     Parameter 149~IW(0.000,1500)            0.0000              0.0005              0.0218
     Parameter 150~IW(0.000,1500)            0.0000              0.0004              0.0205
     Parameter 151~IW(0.000,1500)            0.0000              0.0004              0.0205
     Parameter 152~IW(0.000,1500)            0.0000              0.0004              0.0210
     Parameter 153~IW(0.000,1500)            0.0000              0.0004              0.0203
     Parameter 154~IW(0.000,1500)            0.0000              0.0004              0.0194
     Parameter 155~IW(1104.000,1500)         0.7465              0.0008              0.0275
     Parameter 156~IW(0.000,1500)            0.0000              0.0003              0.0176
     Parameter 157~IW(0.000,1500)            0.0000              0.0002              0.0148
     Parameter 158~IW(0.000,1500)            0.0000              0.0004              0.0206
     Parameter 159~IW(0.000,1500)            0.0000              0.0003              0.0184
     Parameter 160~IW(0.000,1500)            0.0000              0.0003              0.0178
     Parameter 161~IW(0.000,1500)            0.0000              0.0004              0.0193
     Parameter 162~IW(0.000,1500)            0.0000              0.0004              0.0196
     Parameter 163~IW(0.000,1500)            0.0000              0.0005              0.0221
     Parameter 164~IW(0.000,1500)            0.0000              0.0004              0.0204
     Parameter 165~IW(0.000,1500)            0.0000              0.0004              0.0192
     Parameter 166~IW(0.000,1500)            0.0000              0.0004              0.0192
     Parameter 167~IW(0.000,1500)            0.0000              0.0004              0.0198
     Parameter 168~IW(0.000,1500)            0.0000              0.0004              0.0191
     Parameter 169~IW(0.000,1500)            0.0000              0.0003              0.0183
     Parameter 170~IW(0.000,1500)            0.0000              0.0003              0.0182
     Parameter 171~IW(973.500,1500)          0.6582              0.0006              0.0242
     Parameter 172~IW(0.000,1500)            0.0000              0.0003              0.0162
     Parameter 173~IW(0.000,1500)            0.0000              0.0002              0.0136
     Parameter 174~IW(0.000,1500)            0.0000              0.0004              0.0189
     Parameter 175~IW(0.000,1500)            0.0000              0.0003              0.0169
     Parameter 176~IW(0.000,1500)            0.0000              0.0003              0.0163
     Parameter 177~IW(0.000,1500)            0.0000              0.0003              0.0177
     Parameter 178~IW(0.000,1500)            0.0000              0.0003              0.0179
     Parameter 179~IW(0.000,1500)            0.0000              0.0004              0.0203
     Parameter 180~IW(0.000,1500)            0.0000              0.0004              0.0187
     Parameter 181~IW(0.000,1500)            0.0000              0.0003              0.0176
     Parameter 182~IW(0.000,1500)            0.0000              0.0003              0.0176
     Parameter 183~IW(0.000,1500)            0.0000              0.0003              0.0181
     Parameter 184~IW(0.000,1500)            0.0000              0.0003              0.0175
     Parameter 185~IW(0.000,1500)            0.0000              0.0003              0.0167
     Parameter 186~IW(0.000,1500)            0.0000              0.0003              0.0167
     Parameter 187~IW(0.000,1500)            0.0000              0.0002              0.0157
     Parameter 188~IW(816.000,1500)          0.5517              0.0004              0.0203
     Parameter 189~IW(0.000,1500)            0.0000              0.0003              0.0185
     Parameter 190~IW(0.000,1500)            0.0000              0.0002              0.0156
     Parameter 191~IW(0.000,1500)            0.0000              0.0005              0.0217
     Parameter 192~IW(0.000,1500)            0.0000              0.0004              0.0194
     Parameter 193~IW(0.000,1500)            0.0000              0.0003              0.0187
     Parameter 194~IW(0.000,1500)            0.0000              0.0004              0.0203
     Parameter 195~IW(0.000,1500)            0.0000              0.0004              0.0206
     Parameter 196~IW(0.000,1500)            0.0000              0.0005              0.0233
     Parameter 197~IW(0.000,1500)            0.0000              0.0005              0.0215
     Parameter 198~IW(0.000,1500)            0.0000              0.0004              0.0202
     Parameter 199~IW(0.000,1500)            0.0000              0.0004              0.0202
     Parameter 200~IW(0.000,1500)            0.0000              0.0004              0.0208
     Parameter 201~IW(0.000,1500)            0.0000              0.0004              0.0201
     Parameter 202~IW(0.000,1500)            0.0000              0.0004              0.0192
     Parameter 203~IW(0.000,1500)            0.0000              0.0004              0.0192
     Parameter 204~IW(0.000,1500)            0.0000              0.0003              0.0180
     Parameter 205~IW(0.000,1500)            0.0000              0.0003              0.0165
     Parameter 206~IW(1075.500,1500)         0.7272              0.0007              0.0268
     Parameter 207~IW(0.000,1500)            0.0000              0.0005              0.0229
     Parameter 208~IW(0.000,1500)            0.0000              0.0004              0.0192
     Parameter 209~IW(0.000,1500)            0.0000              0.0007              0.0268
     Parameter 210~IW(0.000,1500)            0.0000              0.0006              0.0239
     Parameter 211~IW(0.000,1500)            0.0000              0.0005              0.0231
     Parameter 212~IW(0.000,1500)            0.0000              0.0006              0.0251
     Parameter 213~IW(0.000,1500)            0.0000              0.0006              0.0254
     Parameter 214~IW(0.000,1500)            0.0000              0.0008              0.0288
     Parameter 215~IW(0.000,1500)            0.0000              0.0007              0.0265
     Parameter 216~IW(0.000,1500)            0.0000              0.0006              0.0250
     Parameter 217~IW(0.000,1500)            0.0000              0.0006              0.0250
     Parameter 218~IW(0.000,1500)            0.0000              0.0007              0.0256
     Parameter 219~IW(0.000,1500)            0.0000              0.0006              0.0248
     Parameter 220~IW(0.000,1500)            0.0000              0.0006              0.0237
     Parameter 221~IW(0.000,1500)            0.0000              0.0006              0.0237
     Parameter 222~IW(0.000,1500)            0.0000              0.0005              0.0222
     Parameter 223~IW(0.000,1500)            0.0000              0.0004              0.0204
     Parameter 224~IW(0.000,1500)            0.0000              0.0005              0.0234
     Parameter 225~IW(1641.000,1500)         1.1095              0.0017              0.0408
     Parameter 226~IW(0.000,1500)            0.0000              0.0003              0.0162
     Parameter 227~IW(0.000,1500)            0.0000              0.0002              0.0136
     Parameter 228~IW(0.000,1500)            0.0000              0.0004              0.0190
     Parameter 229~IW(0.000,1500)            0.0000              0.0003              0.0170
     Parameter 230~IW(0.000,1500)            0.0000              0.0003              0.0164
     Parameter 231~IW(0.000,1500)            0.0000              0.0003              0.0178
     Parameter 232~IW(0.000,1500)            0.0000              0.0003              0.0180
     Parameter 233~IW(0.000,1500)            0.0000              0.0004              0.0204
     Parameter 234~IW(0.000,1500)            0.0000              0.0004              0.0188
     Parameter 235~IW(0.000,1500)            0.0000              0.0003              0.0177
     Parameter 236~IW(0.000,1500)            0.0000              0.0003              0.0177
     Parameter 237~IW(0.000,1500)            0.0000              0.0003              0.0182
     Parameter 238~IW(0.000,1500)            0.0000              0.0003              0.0176
     Parameter 239~IW(0.000,1500)            0.0000              0.0003              0.0168
     Parameter 240~IW(0.000,1500)            0.0000              0.0003              0.0168
     Parameter 241~IW(0.000,1500)            0.0000              0.0002              0.0158
     Parameter 242~IW(0.000,1500)            0.0000              0.0002              0.0144
     Parameter 243~IW(0.000,1500)            0.0000              0.0003              0.0166
     Parameter 244~IW(0.000,1500)            0.0000              0.0004              0.0205
     Parameter 245~IW(825.000,1500)          0.5578              0.0004              0.0205
     Parameter 246~IW(0.000,-6)            infinity            infinity            infinity
     Parameter 247~IW(0.000,-6)            infinity            infinity            infinity
     Parameter 248~IW(0.000,-6)            infinity            infinity            infinity
     Parameter 249~IW(0.000,-6)            infinity            infinity            infinity
     Parameter 250~IW(0.000,-6)            infinity            infinity            infinity
     Parameter 251~IW(0.000,-6)            infinity            infinity            infinity
     Parameter 252~IW(0.000,-6)            infinity            infinity            infinity
     Parameter 253~IW(0.000,-6)            infinity            infinity            infinity
     Parameter 254~IW(0.000,-6)            infinity            infinity            infinity
     Parameter 255~IW(0.000,-6)            infinity            infinity            infinity
     Parameter 256~IW(0.000,-6)            infinity            infinity            infinity
     Parameter 257~IW(0.000,-6)            infinity            infinity            infinity
     Parameter 258~IW(0.000,-6)            infinity            infinity            infinity
     Parameter 259~IW(0.000,-6)            infinity            infinity            infinity
     Parameter 260~IW(0.000,-6)            infinity            infinity            infinity


TECHNICAL 8 OUTPUT


     Kolmogorov-Smirnov comparing posterior distributions across chains 1 and 2 using 100 draws.


     Parameter   KS Statistic P-value
     Parameter 32    0.1300    0.3439
     Parameter 30    0.1200    0.4431
     Parameter 22    0.0800    0.8938
     Parameter 35    0.0700    0.9610
     Parameter 225    0.0700    0.9610
     Parameter 25    0.0600    0.9921
     Parameter 260    0.0500    0.9995
     Parameter 31    0.0500    0.9995
     Parameter 33    0.0400    1.0000
     Parameter 34    0.0400    1.0000
     Parameter 23    0.0400    1.0000
     Parameter 215    0.0400    1.0000
     Parameter 113    0.0400    1.0000
     Parameter 38    0.0300    1.0000
     Parameter 21    0.0300    1.0000
     Parameter 217    0.0300    1.0000
     Parameter 29    0.0300    1.0000
     Parameter 251    0.0300    1.0000
     Parameter 255    0.0300    1.0000
     Parameter 140    0.0200    1.0000
     Parameter 71    0.0200    1.0000
     Parameter 80    0.0200    1.0000
     Parameter 41    0.0200    1.0000
     Parameter 11    0.0200    1.0000
     Parameter 88    0.0200    1.0000
     Parameter 90    0.0200    1.0000
     Parameter 193    0.0200    1.0000
     Parameter 97    0.0200    1.0000
     Parameter 196    0.0200    1.0000
     Parameter 101    0.0200    1.0000
     Parameter 105    0.0200    1.0000
     Parameter 212    0.0200    1.0000
     Parameter 27    0.0200    1.0000
     Parameter 56    0.0200    1.0000
     Parameter 28    0.0200    1.0000
     Parameter 230    0.0200    1.0000
     Parameter 24    0.0200    1.0000
     Parameter 8    0.0100    1.0000
     Parameter 2    0.0100    1.0000
     Parameter 66    0.0100    1.0000
     Parameter 132    0.0100    1.0000
     Parameter 67    0.0100    1.0000
     Parameter 137    0.0100    1.0000
     Parameter 69    0.0100    1.0000
     Parameter 138    0.0100    1.0000
     Parameter 142    0.0100    1.0000
     Parameter 36    0.0100    1.0000
     Parameter 214    0.0100    1.0000
     Parameter 145    0.0100    1.0000
     Parameter 148    0.0100    1.0000
     Parameter 150    0.0100    1.0000
     Parameter 77    0.0100    1.0000
     Parameter 79    0.0100    1.0000
     Parameter 158    0.0100    1.0000
     Parameter 20    0.0100    1.0000
     Parameter 206    0.0100    1.0000
     Parameter 81    0.0100    1.0000
     Parameter 162    0.0100    1.0000
     Parameter 164    0.0100    1.0000
     Parameter 165    0.0100    1.0000
     Parameter 42    0.0100    1.0000
     Parameter 84    0.0100    1.0000
     Parameter 169    0.0100    1.0000
     Parameter 85    0.0100    1.0000
     Parameter 171    0.0100    1.0000
     Parameter 86    0.0100    1.0000
     Parameter 175    0.0100    1.0000
     Parameter 179    0.0100    1.0000
     Parameter 182    0.0100    1.0000
     Parameter 5    0.0100    1.0000
     Parameter 185    0.0100    1.0000
     Parameter 93    0.0100    1.0000
     Parameter 47    0.0100    1.0000
     Parameter 94    0.0100    1.0000
     Parameter 191    0.0100    1.0000
     Parameter 192    0.0100    1.0000
     Parameter 96    0.0100    1.0000
     Parameter 6    0.0100    1.0000
     Parameter 49    0.0100    1.0000
     Parameter 100    0.0100    1.0000
     Parameter 201    0.0100    1.0000
     Parameter 50    0.0100    1.0000
     Parameter 51    0.0100    1.0000
     Parameter 103    0.0100    1.0000
     Parameter 13    0.0100    1.0000
     Parameter 254    0.0100    1.0000
     Parameter 26    0.0100    1.0000
     Parameter 53    0.0100    1.0000
     Parameter 54    0.0100    1.0000
     Parameter 108    0.0100    1.0000
     Parameter 110    0.0100    1.0000
     Parameter 112    0.0100    1.0000
     Parameter 226    0.0100    1.0000
     Parameter 57    0.0100    1.0000
     Parameter 115    0.0100    1.0000
     Parameter 58    0.0100    1.0000
     Parameter 116    0.0100    1.0000
     Parameter 232    0.0100    1.0000
     Parameter 117    0.0100    1.0000
     Parameter 59    0.0100    1.0000
     Parameter 237    0.0100    1.0000
     Parameter 238    0.0100    1.0000
     Parameter 120    0.0100    1.0000
     Parameter 245    0.0100    1.0000
     Parameter 246    0.0100    1.0000
     Parameter 250    0.0100    1.0000
     Parameter 126    0.0100    1.0000
     Parameter 63    0.0100    1.0000
     Parameter 153    0.0000    1.0000
     Parameter 152    0.0000    1.0000
     Parameter 151    0.0000    1.0000
     Parameter 75    0.0000    1.0000
     Parameter 149    0.0000    1.0000
     Parameter 74    0.0000    1.0000
     Parameter 147    0.0000    1.0000
     Parameter 146    0.0000    1.0000
     Parameter 72    0.0000    1.0000
     Parameter 144    0.0000    1.0000
     Parameter 143    0.0000    1.0000
     Parameter 258    0.0000    1.0000
     Parameter 141    0.0000    1.0000
     Parameter 70    0.0000    1.0000
     Parameter 139    0.0000    1.0000
     Parameter 125    0.0000    1.0000
     Parameter 68    0.0000    1.0000
     Parameter 136    0.0000    1.0000
     Parameter 135    0.0000    1.0000
     Parameter 134    0.0000    1.0000
     Parameter 133    0.0000    1.0000
     Parameter 247    0.0000    1.0000
     Parameter 131    0.0000    1.0000
     Parameter 65    0.0000    1.0000
     Parameter 129    0.0000    1.0000
     Parameter 128    0.0000    1.0000
     Parameter 159    0.0000    1.0000
     Parameter 130    0.0000    1.0000
     Parameter 7    0.0000    1.0000
     Parameter 124    0.0000    1.0000
     Parameter 122    0.0000    1.0000
     Parameter 61    0.0000    1.0000
     Parameter 121    0.0000    1.0000
     Parameter 60    0.0000    1.0000
     Parameter 252    0.0000    1.0000
     Parameter 166    0.0000    1.0000
     Parameter 168    0.0000    1.0000
     Parameter 10    0.0000    1.0000
     Parameter 227    0.0000    1.0000
     Parameter 114    0.0000    1.0000
     Parameter 229    0.0000    1.0000
     Parameter 62    0.0000    1.0000
     Parameter 111    0.0000    1.0000
     Parameter 55    0.0000    1.0000
     Parameter 109    0.0000    1.0000
     Parameter 256    0.0000    1.0000
     Parameter 89    0.0000    1.0000
     Parameter 231    0.0000    1.0000
     Parameter 52    0.0000    1.0000
     Parameter 104    0.0000    1.0000
     Parameter 183    0.0000    1.0000
     Parameter 102    0.0000    1.0000
     Parameter 92    0.0000    1.0000
     Parameter 235    0.0000    1.0000
     Parameter 99    0.0000    1.0000
     Parameter 249    0.0000    1.0000
     Parameter 244    0.0000    1.0000
     Parameter 234    0.0000    1.0000
     Parameter 48    0.0000    1.0000
     Parameter 243    0.0000    1.0000
     Parameter 195    0.0000    1.0000
     Parameter 46    0.0000    1.0000
     Parameter 240    0.0000    1.0000
     Parameter 45    0.0000    1.0000
     Parameter 1    0.0000    1.0000
     Parameter 44    0.0000    1.0000
     Parameter 200    0.0000    1.0000
     Parameter 43    0.0000    1.0000
     Parameter 202    0.0000    1.0000
     Parameter 204    0.0000    1.0000
     Parameter 83    0.0000    1.0000
     Parameter 208    0.0000    1.0000
     Parameter 241    0.0000    1.0000
     Parameter 40    0.0000    1.0000
     Parameter 213    0.0000    1.0000
     Parameter 78    0.0000    1.0000
     Parameter 19    0.0000    1.0000
     Parameter 76    0.0000    1.0000
     Parameter 257    0.0000    1.0000
     Parameter 37    0.0000    1.0000
     Parameter 73    0.0000    1.0000
     Parameter 18    0.0000    1.0000
     Parameter 127    0.0000    1.0000
     Parameter 17    0.0000    1.0000
     Parameter 222    0.0000    1.0000
     Parameter 4    0.0000    1.0000
     Parameter 236    0.0000    1.0000
     Parameter 242    0.0000    1.0000
     Parameter 16    0.0000    1.0000
     Parameter 64    0.0000    1.0000
     Parameter 39    0.0000    1.0000
     Parameter 123    0.0000    1.0000
     Parameter 161    0.0000    1.0000
     Parameter 15    0.0000    1.0000
     Parameter 82    0.0000    1.0000
     Parameter 167    0.0000    1.0000
     Parameter 203    0.0000    1.0000
     Parameter 228    0.0000    1.0000
     Parameter 87    0.0000    1.0000
     Parameter 176    0.0000    1.0000
     Parameter 178    0.0000    1.0000
     Parameter 233    0.0000    1.0000
     Parameter 91    0.0000    1.0000
     Parameter 184    0.0000    1.0000
     Parameter 14    0.0000    1.0000
     Parameter 3    0.0000    1.0000
     Parameter 95    0.0000    1.0000
     Parameter 194    0.0000    1.0000
     Parameter 119    0.0000    1.0000
     Parameter 239    0.0000    1.0000
     Parameter 199    0.0000    1.0000
     Parameter 12    0.0000    1.0000
     Parameter 207    0.0000    1.0000
     Parameter 118    0.0000    1.0000
     Parameter 106    0.0000    1.0000
     Parameter 9    0.0000    1.0000
     Parameter 216    0.0000    1.0000
     Parameter 253    0.0000    1.0000
     Parameter 220    0.0000    1.0000
     Parameter 221    0.0000    1.0000
     Parameter 224    0.0000    1.0000
     Parameter 259    0.0000    1.0000
     Parameter 157    0.0000    1.0000
     Parameter 160    0.0000    1.0000
     Parameter 163    0.0000    1.0000
     Parameter 170    0.0000    1.0000
     Parameter 174    0.0000    1.0000
     Parameter 177    0.0000    1.0000
     Parameter 181    0.0000    1.0000
     Parameter 186    0.0000    1.0000
     Parameter 190    0.0000    1.0000
     Parameter 98    0.0000    1.0000
     Parameter 198    0.0000    1.0000
     Parameter 205    0.0000    1.0000
     Parameter 211    0.0000    1.0000
     Parameter 107    0.0000    1.0000
     Parameter 219    0.0000    1.0000
     Parameter 223    0.0000    1.0000
     Parameter 156    0.0000    1.0000
     Parameter 248    0.0000    1.0000
     Parameter 173    0.0000    1.0000
     Parameter 180    0.0000    1.0000
     Parameter 189    0.0000    1.0000
     Parameter 197    0.0000    1.0000
     Parameter 210    0.0000    1.0000
     Parameter 218    0.0000    1.0000
     Parameter 155    0.0000    1.0000
     Parameter 172    0.0000    1.0000
     Parameter 188    0.0000    1.0000
     Parameter 209    0.0000    1.0000
     Parameter 154    0.0000    1.0000
     Parameter 187    0.0000    1.0000


     Kolmogorov-Smirnov comparing posterior distributions across chains 1 and 3 using 100 draws.


     Parameter   KS Statistic P-value
     Parameter 34    0.1300    0.3439
     Parameter 23    0.1300    0.3439
     Parameter 21    0.1100    0.5560
     Parameter 22    0.0900    0.7942
     Parameter 225    0.0900    0.7942
     Parameter 33    0.0800    0.8938
     Parameter 30    0.0800    0.8938
     Parameter 251    0.0800    0.8938
     Parameter 255    0.0600    0.9921
     Parameter 130    0.0500    0.9995
     Parameter 35    0.0500    0.9995
     Parameter 26    0.0500    0.9995
     Parameter 45    0.0400    1.0000
     Parameter 25    0.0400    1.0000
     Parameter 210    0.0400    1.0000
     Parameter 215    0.0400    1.0000
     Parameter 260    0.0300    1.0000
     Parameter 132    0.0300    1.0000
     Parameter 156    0.0300    1.0000
     Parameter 41    0.0300    1.0000
     Parameter 27    0.0300    1.0000
     Parameter 220    0.0300    1.0000
     Parameter 29    0.0300    1.0000
     Parameter 235    0.0300    1.0000
     Parameter 63    0.0300    1.0000
     Parameter 129    0.0200    1.0000
     Parameter 32    0.0200    1.0000
     Parameter 38    0.0200    1.0000
     Parameter 171    0.0200    1.0000
     Parameter 88    0.0200    1.0000
     Parameter 11    0.0200    1.0000
     Parameter 98    0.0200    1.0000
     Parameter 197    0.0200    1.0000
     Parameter 50    0.0200    1.0000
     Parameter 51    0.0200    1.0000
     Parameter 108    0.0200    1.0000
     Parameter 28    0.0200    1.0000
     Parameter 113    0.0200    1.0000
     Parameter 237    0.0200    1.0000
     Parameter 246    0.0200    1.0000
     Parameter 31    0.0200    1.0000
     Parameter 3    0.0200    1.0000
     Parameter 64    0.0100    1.0000
     Parameter 252    0.0100    1.0000
     Parameter 16    0.0100    1.0000
     Parameter 66    0.0100    1.0000
     Parameter 133    0.0100    1.0000
     Parameter 67    0.0100    1.0000
     Parameter 135    0.0100    1.0000
     Parameter 137    0.0100    1.0000
     Parameter 69    0.0100    1.0000
     Parameter 138    0.0100    1.0000
     Parameter 8    0.0100    1.0000
     Parameter 140    0.0100    1.0000
     Parameter 71    0.0100    1.0000
     Parameter 36    0.0100    1.0000
     Parameter 74    0.0100    1.0000
     Parameter 148    0.0100    1.0000
     Parameter 75    0.0100    1.0000
     Parameter 76    0.0100    1.0000
     Parameter 154    0.0100    1.0000
     Parameter 80    0.0100    1.0000
     Parameter 164    0.0100    1.0000
     Parameter 165    0.0100    1.0000
     Parameter 84    0.0100    1.0000
     Parameter 170    0.0100    1.0000
     Parameter 85    0.0100    1.0000
     Parameter 87    0.0100    1.0000
     Parameter 5    0.0100    1.0000
     Parameter 90    0.0100    1.0000
     Parameter 91    0.0100    1.0000
     Parameter 92    0.0100    1.0000
     Parameter 93    0.0100    1.0000
     Parameter 193    0.0100    1.0000
     Parameter 97    0.0100    1.0000
     Parameter 24    0.0100    1.0000
     Parameter 196    0.0100    1.0000
     Parameter 12    0.0100    1.0000
     Parameter 201    0.0100    1.0000
     Parameter 101    0.0100    1.0000
     Parameter 206    0.0100    1.0000
     Parameter 104    0.0100    1.0000
     Parameter 6    0.0100    1.0000
     Parameter 213    0.0100    1.0000
     Parameter 214    0.0100    1.0000
     Parameter 54    0.0100    1.0000
     Parameter 217    0.0100    1.0000
     Parameter 111    0.0100    1.0000
     Parameter 223    0.0100    1.0000
     Parameter 56    0.0100    1.0000
     Parameter 112    0.0100    1.0000
     Parameter 115    0.0100    1.0000
     Parameter 117    0.0100    1.0000
     Parameter 59    0.0100    1.0000
     Parameter 236    0.0100    1.0000
     Parameter 243    0.0100    1.0000
     Parameter 245    0.0100    1.0000
     Parameter 123    0.0100    1.0000
     Parameter 248    0.0100    1.0000
     Parameter 126    0.0100    1.0000
     Parameter 161    0.0000    1.0000
     Parameter 160    0.0000    1.0000
     Parameter 159    0.0000    1.0000
     Parameter 158    0.0000    1.0000
     Parameter 157    0.0000    1.0000
     Parameter 78    0.0000    1.0000
     Parameter 155    0.0000    1.0000
     Parameter 77    0.0000    1.0000
     Parameter 153    0.0000    1.0000
     Parameter 152    0.0000    1.0000
     Parameter 151    0.0000    1.0000
     Parameter 150    0.0000    1.0000
     Parameter 149    0.0000    1.0000
     Parameter 37    0.0000    1.0000
     Parameter 147    0.0000    1.0000
     Parameter 146    0.0000    1.0000
     Parameter 145    0.0000    1.0000
     Parameter 144    0.0000    1.0000
     Parameter 143    0.0000    1.0000
     Parameter 142    0.0000    1.0000
     Parameter 141    0.0000    1.0000
     Parameter 70    0.0000    1.0000
     Parameter 139    0.0000    1.0000
     Parameter 258    0.0000    1.0000
     Parameter 68    0.0000    1.0000
     Parameter 136    0.0000    1.0000
     Parameter 219    0.0000    1.0000
     Parameter 134    0.0000    1.0000
     Parameter 58    0.0000    1.0000
     Parameter 256    0.0000    1.0000
     Parameter 131    0.0000    1.0000
     Parameter 4    0.0000    1.0000
     Parameter 2    0.0000    1.0000
     Parameter 128    0.0000    1.0000
     Parameter 257    0.0000    1.0000
     Parameter 224    0.0000    1.0000
     Parameter 62    0.0000    1.0000
     Parameter 127    0.0000    1.0000
     Parameter 222    0.0000    1.0000
     Parameter 15    0.0000    1.0000
     Parameter 60    0.0000    1.0000
     Parameter 120    0.0000    1.0000
     Parameter 119    0.0000    1.0000
     Parameter 172    0.0000    1.0000
     Parameter 7    0.0000    1.0000
     Parameter 116    0.0000    1.0000
     Parameter 57    0.0000    1.0000
     Parameter 114    0.0000    1.0000
     Parameter 14    0.0000    1.0000
     Parameter 238    0.0000    1.0000
     Parameter 178    0.0000    1.0000
     Parameter 55    0.0000    1.0000
     Parameter 109    0.0000    1.0000
     Parameter 61    0.0000    1.0000
     Parameter 182    0.0000    1.0000
     Parameter 228    0.0000    1.0000
     Parameter 52    0.0000    1.0000
     Parameter 13    0.0000    1.0000
     Parameter 118    0.0000    1.0000
     Parameter 102    0.0000    1.0000
     Parameter 187    0.0000    1.0000
     Parameter 230    0.0000    1.0000
     Parameter 99    0.0000    1.0000
     Parameter 227    0.0000    1.0000
     Parameter 241    0.0000    1.0000
     Parameter 48    0.0000    1.0000
     Parameter 95    0.0000    1.0000
     Parameter 94    0.0000    1.0000
     Parameter 234    0.0000    1.0000
     Parameter 46    0.0000    1.0000
     Parameter 233    0.0000    1.0000
     Parameter 259    0.0000    1.0000
     Parameter 89    0.0000    1.0000
     Parameter 44    0.0000    1.0000
     Parameter 43    0.0000    1.0000
     Parameter 86    0.0000    1.0000
     Parameter 200    0.0000    1.0000
     Parameter 10    0.0000    1.0000
     Parameter 83    0.0000    1.0000
     Parameter 121    0.0000    1.0000
     Parameter 81    0.0000    1.0000
     Parameter 40    0.0000    1.0000
     Parameter 79    0.0000    1.0000
     Parameter 39    0.0000    1.0000
     Parameter 122    0.0000    1.0000
     Parameter 9    0.0000    1.0000
     Parameter 208    0.0000    1.0000
     Parameter 254    0.0000    1.0000
     Parameter 73    0.0000    1.0000
     Parameter 72    0.0000    1.0000
     Parameter 212    0.0000    1.0000
     Parameter 106    0.0000    1.0000
     Parameter 107    0.0000    1.0000
     Parameter 17    0.0000    1.0000
     Parameter 218    0.0000    1.0000
     Parameter 231    0.0000    1.0000
     Parameter 244    0.0000    1.0000
     Parameter 249    0.0000    1.0000
     Parameter 166    0.0000    1.0000
     Parameter 124    0.0000    1.0000
     Parameter 168    0.0000    1.0000
     Parameter 239    0.0000    1.0000
     Parameter 125    0.0000    1.0000
     Parameter 226    0.0000    1.0000
     Parameter 221    0.0000    1.0000
     Parameter 240    0.0000    1.0000
     Parameter 177    0.0000    1.0000
     Parameter 179    0.0000    1.0000
     Parameter 181    0.0000    1.0000
     Parameter 250    0.0000    1.0000
     Parameter 185    0.0000    1.0000
     Parameter 186    0.0000    1.0000
     Parameter 110    0.0000    1.0000
     Parameter 229    0.0000    1.0000
     Parameter 47    0.0000    1.0000
     Parameter 96    0.0000    1.0000
     Parameter 195    0.0000    1.0000
     Parameter 65    0.0000    1.0000
     Parameter 198    0.0000    1.0000
     Parameter 199    0.0000    1.0000
     Parameter 232    0.0000    1.0000
     Parameter 1    0.0000    1.0000
     Parameter 19    0.0000    1.0000
     Parameter 205    0.0000    1.0000
     Parameter 207    0.0000    1.0000
     Parameter 18    0.0000    1.0000
     Parameter 211    0.0000    1.0000
     Parameter 53    0.0000    1.0000
     Parameter 247    0.0000    1.0000
     Parameter 242    0.0000    1.0000
     Parameter 20    0.0000    1.0000
     Parameter 167    0.0000    1.0000
     Parameter 42    0.0000    1.0000
     Parameter 173    0.0000    1.0000
     Parameter 176    0.0000    1.0000
     Parameter 180    0.0000    1.0000
     Parameter 184    0.0000    1.0000
     Parameter 188    0.0000    1.0000
     Parameter 192    0.0000    1.0000
     Parameter 194    0.0000    1.0000
     Parameter 49    0.0000    1.0000
     Parameter 100    0.0000    1.0000
     Parameter 204    0.0000    1.0000
     Parameter 103    0.0000    1.0000
     Parameter 105    0.0000    1.0000
     Parameter 216    0.0000    1.0000
     Parameter 82    0.0000    1.0000
     Parameter 169    0.0000    1.0000
     Parameter 175    0.0000    1.0000
     Parameter 183    0.0000    1.0000
     Parameter 191    0.0000    1.0000
     Parameter 253    0.0000    1.0000
     Parameter 203    0.0000    1.0000
     Parameter 209    0.0000    1.0000
     Parameter 163    0.0000    1.0000
     Parameter 174    0.0000    1.0000
     Parameter 190    0.0000    1.0000
     Parameter 202    0.0000    1.0000
     Parameter 162    0.0000    1.0000
     Parameter 189    0.0000    1.0000


     Kolmogorov-Smirnov comparing posterior distributions across chains 2 and 3 using 100 draws.


     Parameter   KS Statistic P-value
     Parameter 23    0.1100    0.5560
     Parameter 32    0.1000    0.6766
     Parameter 34    0.1000    0.6766
     Parameter 21    0.0900    0.7942
     Parameter 33    0.0800    0.8938
     Parameter 251    0.0800    0.8938
     Parameter 45    0.0700    0.9610
     Parameter 35    0.0500    0.9995
     Parameter 140    0.0500    0.9995
     Parameter 28    0.0500    0.9995
     Parameter 30    0.0500    0.9995
     Parameter 137    0.0400    1.0000
     Parameter 156    0.0400    1.0000
     Parameter 41    0.0400    1.0000
     Parameter 171    0.0400    1.0000
     Parameter 246    0.0400    1.0000
     Parameter 255    0.0400    1.0000
     Parameter 4    0.0300    1.0000
     Parameter 36    0.0300    1.0000
     Parameter 91    0.0300    1.0000
     Parameter 25    0.0300    1.0000
     Parameter 27    0.0300    1.0000
     Parameter 54    0.0300    1.0000
     Parameter 3    0.0300    1.0000
     Parameter 113    0.0300    1.0000
     Parameter 29    0.0300    1.0000
     Parameter 235    0.0300    1.0000
     Parameter 130    0.0200    1.0000
     Parameter 8    0.0200    1.0000
     Parameter 75    0.0200    1.0000
     Parameter 76    0.0200    1.0000
     Parameter 79    0.0200    1.0000
     Parameter 162    0.0200    1.0000
     Parameter 87    0.0200    1.0000
     Parameter 175    0.0200    1.0000
     Parameter 22    0.0200    1.0000
     Parameter 24    0.0200    1.0000
     Parameter 98    0.0200    1.0000
     Parameter 101    0.0200    1.0000
     Parameter 26    0.0200    1.0000
     Parameter 210    0.0200    1.0000
     Parameter 217    0.0200    1.0000
     Parameter 225    0.0200    1.0000
     Parameter 31    0.0200    1.0000
     Parameter 252    0.0200    1.0000
     Parameter 64    0.0100    1.0000
     Parameter 215    0.0100    1.0000
     Parameter 256    0.0100    1.0000
     Parameter 129    0.0100    1.0000
     Parameter 66    0.0100    1.0000
     Parameter 132    0.0100    1.0000
     Parameter 135    0.0100    1.0000
     Parameter 138    0.0100    1.0000
     Parameter 139    0.0100    1.0000
     Parameter 141    0.0100    1.0000
     Parameter 71    0.0100    1.0000
     Parameter 73    0.0100    1.0000
     Parameter 74    0.0100    1.0000
     Parameter 148    0.0100    1.0000
     Parameter 150    0.0100    1.0000
     Parameter 77    0.0100    1.0000
     Parameter 154    0.0100    1.0000
     Parameter 155    0.0100    1.0000
     Parameter 19    0.0100    1.0000
     Parameter 80    0.0100    1.0000
     Parameter 161    0.0100    1.0000
     Parameter 164    0.0100    1.0000
     Parameter 42    0.0100    1.0000
     Parameter 85    0.0100    1.0000
     Parameter 44    0.0100    1.0000
     Parameter 180    0.0100    1.0000
     Parameter 182    0.0100    1.0000
     Parameter 185    0.0100    1.0000
     Parameter 47    0.0100    1.0000
     Parameter 194    0.0100    1.0000
     Parameter 195    0.0100    1.0000
     Parameter 196    0.0100    1.0000
     Parameter 197    0.0100    1.0000
     Parameter 198    0.0100    1.0000
     Parameter 12    0.0100    1.0000
     Parameter 100    0.0100    1.0000
     Parameter 201    0.0100    1.0000
     Parameter 50    0.0100    1.0000
     Parameter 206    0.0100    1.0000
     Parameter 105    0.0100    1.0000
     Parameter 106    0.0100    1.0000
     Parameter 212    0.0100    1.0000
     Parameter 213    0.0100    1.0000
     Parameter 214    0.0100    1.0000
     Parameter 223    0.0100    1.0000
     Parameter 216    0.0100    1.0000
     Parameter 220    0.0100    1.0000
     Parameter 111    0.0100    1.0000
     Parameter 112    0.0100    1.0000
     Parameter 56    0.0100    1.0000
     Parameter 57    0.0100    1.0000
     Parameter 230    0.0100    1.0000
     Parameter 116    0.0100    1.0000
     Parameter 58    0.0100    1.0000
     Parameter 59    0.0100    1.0000
     Parameter 119    0.0100    1.0000
     Parameter 240    0.0100    1.0000
     Parameter 241    0.0100    1.0000
     Parameter 243    0.0100    1.0000
     Parameter 245    0.0100    1.0000
     Parameter 126    0.0100    1.0000
     Parameter 63    0.0100    1.0000
     Parameter 9    0.0000    1.0000
     Parameter 153    0.0000    1.0000
     Parameter 152    0.0000    1.0000
     Parameter 151    0.0000    1.0000
     Parameter 37    0.0000    1.0000
     Parameter 149    0.0000    1.0000
     Parameter 253    0.0000    1.0000
     Parameter 147    0.0000    1.0000
     Parameter 146    0.0000    1.0000
     Parameter 145    0.0000    1.0000
     Parameter 144    0.0000    1.0000
     Parameter 143    0.0000    1.0000
     Parameter 142    0.0000    1.0000
     Parameter 260    0.0000    1.0000
     Parameter 70    0.0000    1.0000
     Parameter 258    0.0000    1.0000
     Parameter 69    0.0000    1.0000
     Parameter 68    0.0000    1.0000
     Parameter 136    0.0000    1.0000
     Parameter 67    0.0000    1.0000
     Parameter 134    0.0000    1.0000
     Parameter 133    0.0000    1.0000
     Parameter 250    0.0000    1.0000
     Parameter 131    0.0000    1.0000
     Parameter 65    0.0000    1.0000
     Parameter 244    0.0000    1.0000
     Parameter 1    0.0000    1.0000
     Parameter 110    0.0000    1.0000
     Parameter 125    0.0000    1.0000
     Parameter 62    0.0000    1.0000
     Parameter 124    0.0000    1.0000
     Parameter 61    0.0000    1.0000
     Parameter 7    0.0000    1.0000
     Parameter 219    0.0000    1.0000
     Parameter 128    0.0000    1.0000
     Parameter 166    0.0000    1.0000
     Parameter 118    0.0000    1.0000
     Parameter 238    0.0000    1.0000
     Parameter 239    0.0000    1.0000
     Parameter 218    0.0000    1.0000
     Parameter 114    0.0000    1.0000
     Parameter 237    0.0000    1.0000
     Parameter 123    0.0000    1.0000
     Parameter 174    0.0000    1.0000
     Parameter 55    0.0000    1.0000
     Parameter 109    0.0000    1.0000
     Parameter 122    0.0000    1.0000
     Parameter 178    0.0000    1.0000
     Parameter 179    0.0000    1.0000
     Parameter 60    0.0000    1.0000
     Parameter 104    0.0000    1.0000
     Parameter 51    0.0000    1.0000
     Parameter 102    0.0000    1.0000
     Parameter 184    0.0000    1.0000
     Parameter 92    0.0000    1.0000
     Parameter 108    0.0000    1.0000
     Parameter 221    0.0000    1.0000
     Parameter 120    0.0000    1.0000
     Parameter 96    0.0000    1.0000
     Parameter 95    0.0000    1.0000
     Parameter 94    0.0000    1.0000
     Parameter 93    0.0000    1.0000
     Parameter 46    0.0000    1.0000
     Parameter 228    0.0000    1.0000
     Parameter 259    0.0000    1.0000
     Parameter 89    0.0000    1.0000
     Parameter 88    0.0000    1.0000
     Parameter 257    0.0000    1.0000
     Parameter 86    0.0000    1.0000
     Parameter 115    0.0000    1.0000
     Parameter 84    0.0000    1.0000
     Parameter 83    0.0000    1.0000
     Parameter 20    0.0000    1.0000
     Parameter 40    0.0000    1.0000
     Parameter 249    0.0000    1.0000
     Parameter 234    0.0000    1.0000
     Parameter 39    0.0000    1.0000
     Parameter 204    0.0000    1.0000
     Parameter 38    0.0000    1.0000
     Parameter 207    0.0000    1.0000
     Parameter 232    0.0000    1.0000
     Parameter 18    0.0000    1.0000
     Parameter 72    0.0000    1.0000
     Parameter 211    0.0000    1.0000
     Parameter 127    0.0000    1.0000
     Parameter 254    0.0000    1.0000
     Parameter 17    0.0000    1.0000
     Parameter 13    0.0000    1.0000
     Parameter 226    0.0000    1.0000
     Parameter 16    0.0000    1.0000
     Parameter 242    0.0000    1.0000
     Parameter 159    0.0000    1.0000
     Parameter 15    0.0000    1.0000
     Parameter 2    0.0000    1.0000
     Parameter 81    0.0000    1.0000
     Parameter 165    0.0000    1.0000
     Parameter 167    0.0000    1.0000
     Parameter 169    0.0000    1.0000
     Parameter 236    0.0000    1.0000
     Parameter 173    0.0000    1.0000
     Parameter 43    0.0000    1.0000
     Parameter 177    0.0000    1.0000
     Parameter 224    0.0000    1.0000
     Parameter 5    0.0000    1.0000
     Parameter 183    0.0000    1.0000
     Parameter 187    0.0000    1.0000
     Parameter 14    0.0000    1.0000
     Parameter 192    0.0000    1.0000
     Parameter 11    0.0000    1.0000
     Parameter 97    0.0000    1.0000
     Parameter 248    0.0000    1.0000
     Parameter 121    0.0000    1.0000
     Parameter 6    0.0000    1.0000
     Parameter 227    0.0000    1.0000
     Parameter 229    0.0000    1.0000
     Parameter 202    0.0000    1.0000
     Parameter 203    0.0000    1.0000
     Parameter 103    0.0000    1.0000
     Parameter 247    0.0000    1.0000
     Parameter 52    0.0000    1.0000
     Parameter 53    0.0000    1.0000
     Parameter 107    0.0000    1.0000
     Parameter 231    0.0000    1.0000
     Parameter 158    0.0000    1.0000
     Parameter 160    0.0000    1.0000
     Parameter 82    0.0000    1.0000
     Parameter 168    0.0000    1.0000
     Parameter 172    0.0000    1.0000
     Parameter 176    0.0000    1.0000
     Parameter 181    0.0000    1.0000
     Parameter 186    0.0000    1.0000
     Parameter 191    0.0000    1.0000
     Parameter 193    0.0000    1.0000
     Parameter 49    0.0000    1.0000
     Parameter 99    0.0000    1.0000
     Parameter 117    0.0000    1.0000
     Parameter 205    0.0000    1.0000
     Parameter 209    0.0000    1.0000
     Parameter 222    0.0000    1.0000
     Parameter 157    0.0000    1.0000
     Parameter 163    0.0000    1.0000
     Parameter 10    0.0000    1.0000
     Parameter 90    0.0000    1.0000
     Parameter 190    0.0000    1.0000
     Parameter 48    0.0000    1.0000
     Parameter 200    0.0000    1.0000
     Parameter 208    0.0000    1.0000
     Parameter 78    0.0000    1.0000
     Parameter 170    0.0000    1.0000
     Parameter 189    0.0000    1.0000
     Parameter 199    0.0000    1.0000
     Parameter 233    0.0000    1.0000
     Parameter 188    0.0000    1.0000


     Kolmogorov-Smirnov comparing posterior distributions across chains 1 and 4 using 100 draws.


     Parameter   KS Statistic P-value
     Parameter 26    0.1600    0.1400
     Parameter 32    0.1200    0.4431
     Parameter 22    0.1000    0.6766
     Parameter 34    0.0900    0.7942
     Parameter 255    0.0800    0.8938
     Parameter 31    0.0700    0.9610
     Parameter 71    0.0600    0.9921
     Parameter 41    0.0600    0.9921
     Parameter 23    0.0600    0.9921
     Parameter 30    0.0600    0.9921
     Parameter 251    0.0600    0.9921
     Parameter 21    0.0500    0.9995
     Parameter 24    0.0500    0.9995
     Parameter 246    0.0500    0.9995
     Parameter 35    0.0400    1.0000
     Parameter 45    0.0400    1.0000
     Parameter 29    0.0400    1.0000
     Parameter 33    0.0300    1.0000
     Parameter 25    0.0300    1.0000
     Parameter 260    0.0200    1.0000
     Parameter 140    0.0200    1.0000
     Parameter 143    0.0200    1.0000
     Parameter 150    0.0200    1.0000
     Parameter 171    0.0200    1.0000
     Parameter 86    0.0200    1.0000
     Parameter 96    0.0200    1.0000
     Parameter 192    0.0200    1.0000
     Parameter 98    0.0200    1.0000
     Parameter 196    0.0200    1.0000
     Parameter 215    0.0200    1.0000
     Parameter 27    0.0200    1.0000
     Parameter 28    0.0200    1.0000
     Parameter 225    0.0200    1.0000
     Parameter 120    0.0200    1.0000
     Parameter 63    0.0200    1.0000
     Parameter 127    0.0200    1.0000
     Parameter 64    0.0100    1.0000
     Parameter 129    0.0100    1.0000
     Parameter 65    0.0100    1.0000
     Parameter 132    0.0100    1.0000
     Parameter 133    0.0100    1.0000
     Parameter 244    0.0100    1.0000
     Parameter 137    0.0100    1.0000
     Parameter 69    0.0100    1.0000
     Parameter 70    0.0100    1.0000
     Parameter 142    0.0100    1.0000
     Parameter 36    0.0100    1.0000
     Parameter 149    0.0100    1.0000
     Parameter 75    0.0100    1.0000
     Parameter 19    0.0100    1.0000
     Parameter 38    0.0100    1.0000
     Parameter 152    0.0100    1.0000
     Parameter 154    0.0100    1.0000
     Parameter 155    0.0100    1.0000
     Parameter 156    0.0100    1.0000
     Parameter 79    0.0100    1.0000
     Parameter 10    0.0100    1.0000
     Parameter 80    0.0100    1.0000
     Parameter 164    0.0100    1.0000
     Parameter 167    0.0100    1.0000
     Parameter 42    0.0100    1.0000
     Parameter 170    0.0100    1.0000
     Parameter 87    0.0100    1.0000
     Parameter 44    0.0100    1.0000
     Parameter 177    0.0100    1.0000
     Parameter 89    0.0100    1.0000
     Parameter 11    0.0100    1.0000
     Parameter 90    0.0100    1.0000
     Parameter 91    0.0100    1.0000
     Parameter 182    0.0100    1.0000
     Parameter 5    0.0100    1.0000
     Parameter 92    0.0100    1.0000
     Parameter 189    0.0100    1.0000
     Parameter 191    0.0100    1.0000
     Parameter 97    0.0100    1.0000
     Parameter 194    0.0100    1.0000
     Parameter 195    0.0100    1.0000
     Parameter 245    0.0100    1.0000
     Parameter 197    0.0100    1.0000
     Parameter 99    0.0100    1.0000
     Parameter 3    0.0100    1.0000
     Parameter 50    0.0100    1.0000
     Parameter 100    0.0100    1.0000
     Parameter 101    0.0100    1.0000
     Parameter 51    0.0100    1.0000
     Parameter 206    0.0100    1.0000
     Parameter 6    0.0100    1.0000
     Parameter 104    0.0100    1.0000
     Parameter 211    0.0100    1.0000
     Parameter 13    0.0100    1.0000
     Parameter 212    0.0100    1.0000
     Parameter 214    0.0100    1.0000
     Parameter 217    0.0100    1.0000
     Parameter 218    0.0100    1.0000
     Parameter 219    0.0100    1.0000
     Parameter 110    0.0100    1.0000
     Parameter 221    0.0100    1.0000
     Parameter 56    0.0100    1.0000
     Parameter 224    0.0100    1.0000
     Parameter 112    0.0100    1.0000
     Parameter 113    0.0100    1.0000
     Parameter 114    0.0100    1.0000
     Parameter 117    0.0100    1.0000
     Parameter 235    0.0100    1.0000
     Parameter 59    0.0100    1.0000
     Parameter 60    0.0100    1.0000
     Parameter 121    0.0100    1.0000
     Parameter 1    0.0100    1.0000
     Parameter 122    0.0100    1.0000
     Parameter 248    0.0100    1.0000
     Parameter 254    0.0100    1.0000
     Parameter 37    0.0000    1.0000
     Parameter 74    0.0000    1.0000
     Parameter 148    0.0000    1.0000
     Parameter 147    0.0000    1.0000
     Parameter 146    0.0000    1.0000
     Parameter 145    0.0000    1.0000
     Parameter 144    0.0000    1.0000
     Parameter 4    0.0000    1.0000
     Parameter 259    0.0000    1.0000
     Parameter 141    0.0000    1.0000
     Parameter 2    0.0000    1.0000
     Parameter 139    0.0000    1.0000
     Parameter 138    0.0000    1.0000
     Parameter 68    0.0000    1.0000
     Parameter 136    0.0000    1.0000
     Parameter 135    0.0000    1.0000
     Parameter 134    0.0000    1.0000
     Parameter 8    0.0000    1.0000
     Parameter 66    0.0000    1.0000
     Parameter 131    0.0000    1.0000
     Parameter 16    0.0000    1.0000
     Parameter 258    0.0000    1.0000
     Parameter 128    0.0000    1.0000
     Parameter 230    0.0000    1.0000
     Parameter 126    0.0000    1.0000
     Parameter 62    0.0000    1.0000
     Parameter 7    0.0000    1.0000
     Parameter 61    0.0000    1.0000
     Parameter 158    0.0000    1.0000
     Parameter 252    0.0000    1.0000
     Parameter 256    0.0000    1.0000
     Parameter 119    0.0000    1.0000
     Parameter 118    0.0000    1.0000
     Parameter 14    0.0000    1.0000
     Parameter 116    0.0000    1.0000
     Parameter 115    0.0000    1.0000
     Parameter 57    0.0000    1.0000
     Parameter 227    0.0000    1.0000
     Parameter 231    0.0000    1.0000
     Parameter 111    0.0000    1.0000
     Parameter 130    0.0000    1.0000
     Parameter 172    0.0000    1.0000
     Parameter 54    0.0000    1.0000
     Parameter 175    0.0000    1.0000
     Parameter 176    0.0000    1.0000
     Parameter 233    0.0000    1.0000
     Parameter 52    0.0000    1.0000
     Parameter 181    0.0000    1.0000
     Parameter 102    0.0000    1.0000
     Parameter 183    0.0000    1.0000
     Parameter 184    0.0000    1.0000
     Parameter 187    0.0000    1.0000
     Parameter 226    0.0000    1.0000
     Parameter 58    0.0000    1.0000
     Parameter 12    0.0000    1.0000
     Parameter 193    0.0000    1.0000
     Parameter 47    0.0000    1.0000
     Parameter 93    0.0000    1.0000
     Parameter 46    0.0000    1.0000
     Parameter 243    0.0000    1.0000
     Parameter 199    0.0000    1.0000
     Parameter 253    0.0000    1.0000
     Parameter 15    0.0000    1.0000
     Parameter 257    0.0000    1.0000
     Parameter 43    0.0000    1.0000
     Parameter 247    0.0000    1.0000
     Parameter 84    0.0000    1.0000
     Parameter 238    0.0000    1.0000
     Parameter 20    0.0000    1.0000
     Parameter 81    0.0000    1.0000
     Parameter 40    0.0000    1.0000
     Parameter 105    0.0000    1.0000
     Parameter 39    0.0000    1.0000
     Parameter 213    0.0000    1.0000
     Parameter 107    0.0000    1.0000
     Parameter 241    0.0000    1.0000
     Parameter 18    0.0000    1.0000
     Parameter 73    0.0000    1.0000
     Parameter 72    0.0000    1.0000
     Parameter 55    0.0000    1.0000
     Parameter 123    0.0000    1.0000
     Parameter 223    0.0000    1.0000
     Parameter 17    0.0000    1.0000
     Parameter 67    0.0000    1.0000
     Parameter 237    0.0000    1.0000
     Parameter 242    0.0000    1.0000
     Parameter 250    0.0000    1.0000
     Parameter 53    0.0000    1.0000
     Parameter 229    0.0000    1.0000
     Parameter 157    0.0000    1.0000
     Parameter 228    0.0000    1.0000
     Parameter 161    0.0000    1.0000
     Parameter 162    0.0000    1.0000
     Parameter 82    0.0000    1.0000
     Parameter 165    0.0000    1.0000
     Parameter 169    0.0000    1.0000
     Parameter 85    0.0000    1.0000
     Parameter 174    0.0000    1.0000
     Parameter 88    0.0000    1.0000
     Parameter 180    0.0000    1.0000
     Parameter 198    0.0000    1.0000
     Parameter 186    0.0000    1.0000
     Parameter 232    0.0000    1.0000
     Parameter 48    0.0000    1.0000
     Parameter 125    0.0000    1.0000
     Parameter 49    0.0000    1.0000
     Parameter 200    0.0000    1.0000
     Parameter 203    0.0000    1.0000
     Parameter 204    0.0000    1.0000
     Parameter 103    0.0000    1.0000
     Parameter 239    0.0000    1.0000
     Parameter 210    0.0000    1.0000
     Parameter 106    0.0000    1.0000
     Parameter 108    0.0000    1.0000
     Parameter 9    0.0000    1.0000
     Parameter 220    0.0000    1.0000
     Parameter 222    0.0000    1.0000
     Parameter 124    0.0000    1.0000
     Parameter 240    0.0000    1.0000
     Parameter 77    0.0000    1.0000
     Parameter 78    0.0000    1.0000
     Parameter 160    0.0000    1.0000
     Parameter 163    0.0000    1.0000
     Parameter 168    0.0000    1.0000
     Parameter 173    0.0000    1.0000
     Parameter 179    0.0000    1.0000
     Parameter 185    0.0000    1.0000
     Parameter 95    0.0000    1.0000
     Parameter 236    0.0000    1.0000
     Parameter 202    0.0000    1.0000
     Parameter 205    0.0000    1.0000
     Parameter 209    0.0000    1.0000
     Parameter 216    0.0000    1.0000
     Parameter 234    0.0000    1.0000
     Parameter 249    0.0000    1.0000
     Parameter 153    0.0000    1.0000
     Parameter 159    0.0000    1.0000
     Parameter 83    0.0000    1.0000
     Parameter 178    0.0000    1.0000
     Parameter 190    0.0000    1.0000
     Parameter 201    0.0000    1.0000
     Parameter 208    0.0000    1.0000
     Parameter 109    0.0000    1.0000
     Parameter 76    0.0000    1.0000
     Parameter 166    0.0000    1.0000
     Parameter 94    0.0000    1.0000
     Parameter 207    0.0000    1.0000
     Parameter 151    0.0000    1.0000
     Parameter 188    0.0000    1.0000


     Kolmogorov-Smirnov comparing posterior distributions across chains 2 and 4 using 100 draws.


     Parameter   KS Statistic P-value
     Parameter 26    0.0800    0.8938
     Parameter 255    0.0700    0.9610
     Parameter 23    0.0600    0.9921
     Parameter 251    0.0600    0.9921
     Parameter 41    0.0600    0.9921
     Parameter 32    0.0500    0.9995
     Parameter 171    0.0500    0.9995
     Parameter 45    0.0500    0.9995
     Parameter 24    0.0500    0.9995
     Parameter 29    0.0500    0.9995
     Parameter 31    0.0500    0.9995
     Parameter 33    0.0400    1.0000
     Parameter 34    0.0400    1.0000
     Parameter 35    0.0400    1.0000
     Parameter 28    0.0400    1.0000
     Parameter 246    0.0400    1.0000
     Parameter 140    0.0300    1.0000
     Parameter 71    0.0300    1.0000
     Parameter 22    0.0300    1.0000
     Parameter 30    0.0300    1.0000
     Parameter 66    0.0200    1.0000
     Parameter 36    0.0200    1.0000
     Parameter 156    0.0200    1.0000
     Parameter 21    0.0200    1.0000
     Parameter 86    0.0200    1.0000
     Parameter 189    0.0200    1.0000
     Parameter 98    0.0200    1.0000
     Parameter 196    0.0200    1.0000
     Parameter 25    0.0200    1.0000
     Parameter 100    0.0200    1.0000
     Parameter 101    0.0200    1.0000
     Parameter 51    0.0200    1.0000
     Parameter 56    0.0200    1.0000
     Parameter 225    0.0200    1.0000
     Parameter 60    0.0200    1.0000
     Parameter 245    0.0100    1.0000
     Parameter 16    0.0100    1.0000
     Parameter 256    0.0100    1.0000
     Parameter 129    0.0100    1.0000
     Parameter 8    0.0100    1.0000
     Parameter 67    0.0100    1.0000
     Parameter 135    0.0100    1.0000
     Parameter 249    0.0100    1.0000
     Parameter 68    0.0100    1.0000
     Parameter 138    0.0100    1.0000
     Parameter 70    0.0100    1.0000
     Parameter 145    0.0100    1.0000
     Parameter 148    0.0100    1.0000
     Parameter 77    0.0100    1.0000
     Parameter 154    0.0100    1.0000
     Parameter 155    0.0100    1.0000
     Parameter 19    0.0100    1.0000
     Parameter 79    0.0100    1.0000
     Parameter 158    0.0100    1.0000
     Parameter 80    0.0100    1.0000
     Parameter 206    0.0100    1.0000
     Parameter 161    0.0100    1.0000
     Parameter 164    0.0100    1.0000
     Parameter 165    0.0100    1.0000
     Parameter 166    0.0100    1.0000
     Parameter 169    0.0100    1.0000
     Parameter 87    0.0100    1.0000
     Parameter 44    0.0100    1.0000
     Parameter 176    0.0100    1.0000
     Parameter 177    0.0100    1.0000
     Parameter 90    0.0100    1.0000
     Parameter 47    0.0100    1.0000
     Parameter 95    0.0100    1.0000
     Parameter 48    0.0100    1.0000
     Parameter 192    0.0100    1.0000
     Parameter 193    0.0100    1.0000
     Parameter 195    0.0100    1.0000
     Parameter 3    0.0100    1.0000
     Parameter 197    0.0100    1.0000
     Parameter 99    0.0100    1.0000
     Parameter 235    0.0100    1.0000
     Parameter 50    0.0100    1.0000
     Parameter 202    0.0100    1.0000
     Parameter 204    0.0100    1.0000
     Parameter 103    0.0100    1.0000
     Parameter 53    0.0100    1.0000
     Parameter 214    0.0100    1.0000
     Parameter 215    0.0100    1.0000
     Parameter 27    0.0100    1.0000
     Parameter 230    0.0100    1.0000
     Parameter 112    0.0100    1.0000
     Parameter 113    0.0100    1.0000
     Parameter 57    0.0100    1.0000
     Parameter 114    0.0100    1.0000
     Parameter 115    0.0100    1.0000
     Parameter 14    0.0100    1.0000
     Parameter 116    0.0100    1.0000
     Parameter 117    0.0100    1.0000
     Parameter 59    0.0100    1.0000
     Parameter 229    0.0100    1.0000
     Parameter 121    0.0100    1.0000
     Parameter 122    0.0100    1.0000
     Parameter 244    0.0100    1.0000
     Parameter 61    0.0100    1.0000
     Parameter 1    0.0100    1.0000
     Parameter 15    0.0100    1.0000
     Parameter 248    0.0100    1.0000
     Parameter 159    0.0000    1.0000
     Parameter 107    0.0000    1.0000
     Parameter 157    0.0000    1.0000
     Parameter 78    0.0000    1.0000
     Parameter 243    0.0000    1.0000
     Parameter 38    0.0000    1.0000
     Parameter 153    0.0000    1.0000
     Parameter 152    0.0000    1.0000
     Parameter 151    0.0000    1.0000
     Parameter 150    0.0000    1.0000
     Parameter 149    0.0000    1.0000
     Parameter 74    0.0000    1.0000
     Parameter 147    0.0000    1.0000
     Parameter 146    0.0000    1.0000
     Parameter 72    0.0000    1.0000
     Parameter 144    0.0000    1.0000
     Parameter 143    0.0000    1.0000
     Parameter 142    0.0000    1.0000
     Parameter 141    0.0000    1.0000
     Parameter 257    0.0000    1.0000
     Parameter 139    0.0000    1.0000
     Parameter 69    0.0000    1.0000
     Parameter 137    0.0000    1.0000
     Parameter 136    0.0000    1.0000
     Parameter 226    0.0000    1.0000
     Parameter 134    0.0000    1.0000
     Parameter 133    0.0000    1.0000
     Parameter 132    0.0000    1.0000
     Parameter 131    0.0000    1.0000
     Parameter 130    0.0000    1.0000
     Parameter 124    0.0000    1.0000
     Parameter 64    0.0000    1.0000
     Parameter 63    0.0000    1.0000
     Parameter 126    0.0000    1.0000
     Parameter 62    0.0000    1.0000
     Parameter 20    0.0000    1.0000
     Parameter 168    0.0000    1.0000
     Parameter 84    0.0000    1.0000
     Parameter 125    0.0000    1.0000
     Parameter 120    0.0000    1.0000
     Parameter 119    0.0000    1.0000
     Parameter 118    0.0000    1.0000
     Parameter 174    0.0000    1.0000
     Parameter 58    0.0000    1.0000
     Parameter 128    0.0000    1.0000
     Parameter 178    0.0000    1.0000
     Parameter 123    0.0000    1.0000
     Parameter 252    0.0000    1.0000
     Parameter 111    0.0000    1.0000
     Parameter 110    0.0000    1.0000
     Parameter 109    0.0000    1.0000
     Parameter 108    0.0000    1.0000
     Parameter 6    0.0000    1.0000
     Parameter 106    0.0000    1.0000
     Parameter 105    0.0000    1.0000
     Parameter 104    0.0000    1.0000
     Parameter 187    0.0000    1.0000
     Parameter 234    0.0000    1.0000
     Parameter 94    0.0000    1.0000
     Parameter 233    0.0000    1.0000
     Parameter 96    0.0000    1.0000
     Parameter 258    0.0000    1.0000
     Parameter 231    0.0000    1.0000
     Parameter 232    0.0000    1.0000
     Parameter 127    0.0000    1.0000
     Parameter 11    0.0000    1.0000
     Parameter 93    0.0000    1.0000
     Parameter 92    0.0000    1.0000
     Parameter 91    0.0000    1.0000
     Parameter 5    0.0000    1.0000
     Parameter 89    0.0000    1.0000
     Parameter 238    0.0000    1.0000
     Parameter 259    0.0000    1.0000
     Parameter 43    0.0000    1.0000
     Parameter 42    0.0000    1.0000
     Parameter 2    0.0000    1.0000
     Parameter 208    0.0000    1.0000
     Parameter 237    0.0000    1.0000
     Parameter 81    0.0000    1.0000
     Parameter 10    0.0000    1.0000
     Parameter 213    0.0000    1.0000
     Parameter 39    0.0000    1.0000
     Parameter 216    0.0000    1.0000
     Parameter 76    0.0000    1.0000
     Parameter 75    0.0000    1.0000
     Parameter 37    0.0000    1.0000
     Parameter 73    0.0000    1.0000
     Parameter 18    0.0000    1.0000
     Parameter 254    0.0000    1.0000
     Parameter 250    0.0000    1.0000
     Parameter 222    0.0000    1.0000
     Parameter 17    0.0000    1.0000
     Parameter 260    0.0000    1.0000
     Parameter 4    0.0000    1.0000
     Parameter 65    0.0000    1.0000
     Parameter 240    0.0000    1.0000
     Parameter 7    0.0000    1.0000
     Parameter 82    0.0000    1.0000
     Parameter 167    0.0000    1.0000
     Parameter 247    0.0000    1.0000
     Parameter 172    0.0000    1.0000
     Parameter 173    0.0000    1.0000
     Parameter 88    0.0000    1.0000
     Parameter 228    0.0000    1.0000
     Parameter 55    0.0000    1.0000
     Parameter 54    0.0000    1.0000
     Parameter 183    0.0000    1.0000
     Parameter 52    0.0000    1.0000
     Parameter 186    0.0000    1.0000
     Parameter 188    0.0000    1.0000
     Parameter 191    0.0000    1.0000
     Parameter 227    0.0000    1.0000
     Parameter 198    0.0000    1.0000
     Parameter 46    0.0000    1.0000
     Parameter 200    0.0000    1.0000
     Parameter 201    0.0000    1.0000
     Parameter 102    0.0000    1.0000
     Parameter 253    0.0000    1.0000
     Parameter 207    0.0000    1.0000
     Parameter 239    0.0000    1.0000
     Parameter 212    0.0000    1.0000
     Parameter 13    0.0000    1.0000
     Parameter 241    0.0000    1.0000
     Parameter 9    0.0000    1.0000
     Parameter 220    0.0000    1.0000
     Parameter 221    0.0000    1.0000
     Parameter 224    0.0000    1.0000
     Parameter 236    0.0000    1.0000
     Parameter 163    0.0000    1.0000
     Parameter 83    0.0000    1.0000
     Parameter 85    0.0000    1.0000
     Parameter 175    0.0000    1.0000
     Parameter 181    0.0000    1.0000
     Parameter 182    0.0000    1.0000
     Parameter 185    0.0000    1.0000
     Parameter 190    0.0000    1.0000
     Parameter 12    0.0000    1.0000
     Parameter 199    0.0000    1.0000
     Parameter 203    0.0000    1.0000
     Parameter 205    0.0000    1.0000
     Parameter 211    0.0000    1.0000
     Parameter 217    0.0000    1.0000
     Parameter 219    0.0000    1.0000
     Parameter 223    0.0000    1.0000
     Parameter 162    0.0000    1.0000
     Parameter 170    0.0000    1.0000
     Parameter 180    0.0000    1.0000
     Parameter 184    0.0000    1.0000
     Parameter 49    0.0000    1.0000
     Parameter 242    0.0000    1.0000
     Parameter 210    0.0000    1.0000
     Parameter 218    0.0000    1.0000
     Parameter 40    0.0000    1.0000
     Parameter 179    0.0000    1.0000
     Parameter 97    0.0000    1.0000
     Parameter 209    0.0000    1.0000
     Parameter 160    0.0000    1.0000
     Parameter 194    0.0000    1.0000


     Kolmogorov-Smirnov comparing posterior distributions across chains 3 and 4 using 100 draws.


     Parameter   KS Statistic P-value
     Parameter 35    0.0900    0.7942
     Parameter 33    0.0800    0.8938
     Parameter 23    0.0800    0.8938
     Parameter 21    0.0700    0.9610
     Parameter 26    0.0600    0.9921
     Parameter 32    0.0500    0.9995
     Parameter 22    0.0500    0.9995
     Parameter 251    0.0500    0.9995
     Parameter 140    0.0400    1.0000
     Parameter 71    0.0400    1.0000
     Parameter 44    0.0400    1.0000
     Parameter 91    0.0400    1.0000
     Parameter 56    0.0400    1.0000
     Parameter 31    0.0400    1.0000
     Parameter 130    0.0300    1.0000
     Parameter 132    0.0300    1.0000
     Parameter 34    0.0300    1.0000
     Parameter 79    0.0300    1.0000
     Parameter 171    0.0300    1.0000
     Parameter 24    0.0300    1.0000
     Parameter 101    0.0300    1.0000
     Parameter 225    0.0300    1.0000
     Parameter 252    0.0300    1.0000
     Parameter 141    0.0200    1.0000
     Parameter 8    0.0200    1.0000
     Parameter 150    0.0200    1.0000
     Parameter 41    0.0200    1.0000
     Parameter 86    0.0200    1.0000
     Parameter 45    0.0200    1.0000
     Parameter 182    0.0200    1.0000
     Parameter 93    0.0200    1.0000
     Parameter 189    0.0200    1.0000
     Parameter 25    0.0200    1.0000
     Parameter 201    0.0200    1.0000
     Parameter 206    0.0200    1.0000
     Parameter 27    0.0200    1.0000
     Parameter 54    0.0200    1.0000
     Parameter 246    0.0200    1.0000
     Parameter 255    0.0200    1.0000
     Parameter 66    0.0100    1.0000
     Parameter 221    0.0100    1.0000
     Parameter 133    0.0100    1.0000
     Parameter 67    0.0100    1.0000
     Parameter 245    0.0100    1.0000
     Parameter 137    0.0100    1.0000
     Parameter 139    0.0100    1.0000
     Parameter 247    0.0100    1.0000
     Parameter 1    0.0100    1.0000
     Parameter 70    0.0100    1.0000
     Parameter 143    0.0100    1.0000
     Parameter 123    0.0100    1.0000
     Parameter 74    0.0100    1.0000
     Parameter 148    0.0100    1.0000
     Parameter 38    0.0100    1.0000
     Parameter 155    0.0100    1.0000
     Parameter 39    0.0100    1.0000
     Parameter 80    0.0100    1.0000
     Parameter 165    0.0100    1.0000
     Parameter 244    0.0100    1.0000
     Parameter 42    0.0100    1.0000
     Parameter 85    0.0100    1.0000
     Parameter 235    0.0100    1.0000
     Parameter 5    0.0100    1.0000
     Parameter 198    0.0100    1.0000
     Parameter 88    0.0100    1.0000
     Parameter 177    0.0100    1.0000
     Parameter 89    0.0100    1.0000
     Parameter 234    0.0100    1.0000
     Parameter 188    0.0100    1.0000
     Parameter 94    0.0100    1.0000
     Parameter 223    0.0100    1.0000
     Parameter 12    0.0100    1.0000
     Parameter 96    0.0100    1.0000
     Parameter 192    0.0100    1.0000
     Parameter 193    0.0100    1.0000
     Parameter 195    0.0100    1.0000
     Parameter 196    0.0100    1.0000
     Parameter 197    0.0100    1.0000
     Parameter 99    0.0100    1.0000
     Parameter 3    0.0100    1.0000
     Parameter 200    0.0100    1.0000
     Parameter 50    0.0100    1.0000
     Parameter 51    0.0100    1.0000
     Parameter 104    0.0100    1.0000
     Parameter 210    0.0100    1.0000
     Parameter 212    0.0100    1.0000
     Parameter 213    0.0100    1.0000
     Parameter 214    0.0100    1.0000
     Parameter 217    0.0100    1.0000
     Parameter 110    0.0100    1.0000
     Parameter 220    0.0100    1.0000
     Parameter 111    0.0100    1.0000
     Parameter 28    0.0100    1.0000
     Parameter 224    0.0100    1.0000
     Parameter 113    0.0100    1.0000
     Parameter 114    0.0100    1.0000
     Parameter 29    0.0100    1.0000
     Parameter 116    0.0100    1.0000
     Parameter 117    0.0100    1.0000
     Parameter 30    0.0100    1.0000
     Parameter 122    0.0100    1.0000
     Parameter 61    0.0100    1.0000
     Parameter 248    0.0100    1.0000
     Parameter 126    0.0100    1.0000
     Parameter 157    0.0000    1.0000
     Parameter 156    0.0000    1.0000
     Parameter 77    0.0000    1.0000
     Parameter 154    0.0000    1.0000
     Parameter 153    0.0000    1.0000
     Parameter 152    0.0000    1.0000
     Parameter 151    0.0000    1.0000
     Parameter 75    0.0000    1.0000
     Parameter 149    0.0000    1.0000
     Parameter 18    0.0000    1.0000
     Parameter 147    0.0000    1.0000
     Parameter 146    0.0000    1.0000
     Parameter 145    0.0000    1.0000
     Parameter 144    0.0000    1.0000
     Parameter 250    0.0000    1.0000
     Parameter 142    0.0000    1.0000
     Parameter 17    0.0000    1.0000
     Parameter 219    0.0000    1.0000
     Parameter 69    0.0000    1.0000
     Parameter 138    0.0000    1.0000
     Parameter 68    0.0000    1.0000
     Parameter 136    0.0000    1.0000
     Parameter 135    0.0000    1.0000
     Parameter 134    0.0000    1.0000
     Parameter 127    0.0000    1.0000
     Parameter 16    0.0000    1.0000
     Parameter 131    0.0000    1.0000
     Parameter 65    0.0000    1.0000
     Parameter 129    0.0000    1.0000
     Parameter 128    0.0000    1.0000
     Parameter 7    0.0000    1.0000
     Parameter 254    0.0000    1.0000
     Parameter 62    0.0000    1.0000
     Parameter 15    0.0000    1.0000
     Parameter 112    0.0000    1.0000
     Parameter 241    0.0000    1.0000
     Parameter 121    0.0000    1.0000
     Parameter 120    0.0000    1.0000
     Parameter 119    0.0000    1.0000
     Parameter 118    0.0000    1.0000
     Parameter 168    0.0000    1.0000
     Parameter 58    0.0000    1.0000
     Parameter 115    0.0000    1.0000
     Parameter 57    0.0000    1.0000
     Parameter 249    0.0000    1.0000
     Parameter 257    0.0000    1.0000
     Parameter 175    0.0000    1.0000
     Parameter 176    0.0000    1.0000
     Parameter 109    0.0000    1.0000
     Parameter 6    0.0000    1.0000
     Parameter 179    0.0000    1.0000
     Parameter 180    0.0000    1.0000
     Parameter 13    0.0000    1.0000
     Parameter 52    0.0000    1.0000
     Parameter 242    0.0000    1.0000
     Parameter 102    0.0000    1.0000
     Parameter 185    0.0000    1.0000
     Parameter 239    0.0000    1.0000
     Parameter 47    0.0000    1.0000
     Parameter 233    0.0000    1.0000
     Parameter 191    0.0000    1.0000
     Parameter 226    0.0000    1.0000
     Parameter 95    0.0000    1.0000
     Parameter 49    0.0000    1.0000
     Parameter 46    0.0000    1.0000
     Parameter 92    0.0000    1.0000
     Parameter 256    0.0000    1.0000
     Parameter 90    0.0000    1.0000
     Parameter 100    0.0000    1.0000
     Parameter 202    0.0000    1.0000
     Parameter 87    0.0000    1.0000
     Parameter 43    0.0000    1.0000
     Parameter 103    0.0000    1.0000
     Parameter 84    0.0000    1.0000
     Parameter 83    0.0000    1.0000
     Parameter 20    0.0000    1.0000
     Parameter 81    0.0000    1.0000
     Parameter 40    0.0000    1.0000
     Parameter 19    0.0000    1.0000
     Parameter 78    0.0000    1.0000
     Parameter 9    0.0000    1.0000
     Parameter 76    0.0000    1.0000
     Parameter 37    0.0000    1.0000
     Parameter 238    0.0000    1.0000
     Parameter 73    0.0000    1.0000
     Parameter 72    0.0000    1.0000
     Parameter 108    0.0000    1.0000
     Parameter 218    0.0000    1.0000
     Parameter 222    0.0000    1.0000
     Parameter 258    0.0000    1.0000
     Parameter 243    0.0000    1.0000
     Parameter 253    0.0000    1.0000
     Parameter 4    0.0000    1.0000
     Parameter 64    0.0000    1.0000
     Parameter 162    0.0000    1.0000
     Parameter 240    0.0000    1.0000
     Parameter 164    0.0000    1.0000
     Parameter 60    0.0000    1.0000
     Parameter 59    0.0000    1.0000
     Parameter 167    0.0000    1.0000
     Parameter 170    0.0000    1.0000
     Parameter 14    0.0000    1.0000
     Parameter 174    0.0000    1.0000
     Parameter 228    0.0000    1.0000
     Parameter 178    0.0000    1.0000
     Parameter 227    0.0000    1.0000
     Parameter 183    0.0000    1.0000
     Parameter 184    0.0000    1.0000
     Parameter 187    0.0000    1.0000
     Parameter 190    0.0000    1.0000
     Parameter 98    0.0000    1.0000
     Parameter 11    0.0000    1.0000
     Parameter 63    0.0000    1.0000
     Parameter 124    0.0000    1.0000
     Parameter 260    0.0000    1.0000
     Parameter 205    0.0000    1.0000
     Parameter 236    0.0000    1.0000
     Parameter 125    0.0000    1.0000
     Parameter 105    0.0000    1.0000
     Parameter 211    0.0000    1.0000
     Parameter 53    0.0000    1.0000
     Parameter 36    0.0000    1.0000
     Parameter 216    0.0000    1.0000
     Parameter 55    0.0000    1.0000
     Parameter 237    0.0000    1.0000
     Parameter 2    0.0000    1.0000
     Parameter 161    0.0000    1.0000
     Parameter 163    0.0000    1.0000
     Parameter 166    0.0000    1.0000
     Parameter 169    0.0000    1.0000
     Parameter 173    0.0000    1.0000
     Parameter 232    0.0000    1.0000
     Parameter 259    0.0000    1.0000
     Parameter 186    0.0000    1.0000
     Parameter 97    0.0000    1.0000
     Parameter 199    0.0000    1.0000
     Parameter 204    0.0000    1.0000
     Parameter 231    0.0000    1.0000
     Parameter 209    0.0000    1.0000
     Parameter 106    0.0000    1.0000
     Parameter 215    0.0000    1.0000
     Parameter 230    0.0000    1.0000
     Parameter 160    0.0000    1.0000
     Parameter 82    0.0000    1.0000
     Parameter 172    0.0000    1.0000
     Parameter 181    0.0000    1.0000
     Parameter 194    0.0000    1.0000
     Parameter 203    0.0000    1.0000
     Parameter 208    0.0000    1.0000
     Parameter 107    0.0000    1.0000
     Parameter 159    0.0000    1.0000
     Parameter 10    0.0000    1.0000
     Parameter 229    0.0000    1.0000
     Parameter 207    0.0000    1.0000
     Parameter 158    0.0000    1.0000
     Parameter 48    0.0000    1.0000


     Simulated prior distributions

     Parameter       Prior Mean  Prior Variance  Prior Std. Dev.


     Parameter 1 Improper Prior
     Parameter 2 Improper Prior
     Parameter 3 Improper Prior
     Parameter 4 Improper Prior
     Parameter 5 Improper Prior
     Parameter 6 Improper Prior
     Parameter 7 Improper Prior
     Parameter 8 Improper Prior
     Parameter 9 Improper Prior
     Parameter 10 Improper Prior
     Parameter 11 Improper Prior
     Parameter 12 Improper Prior
     Parameter 13 Improper Prior
     Parameter 14 Improper Prior
     Parameter 15 Improper Prior
     Parameter 16 Improper Prior
     Parameter 17 Improper Prior
     Parameter 18 Improper Prior
     Parameter 19 Improper Prior
     Parameter 20 Improper Prior
     Parameter 21 Improper Prior
     Parameter 22 Improper Prior
     Parameter 23 Improper Prior
     Parameter 24 Improper Prior
     Parameter 25 Improper Prior
     Parameter 26 Improper Prior
     Parameter 27 Improper Prior
     Parameter 28 Improper Prior
     Parameter 29 Improper Prior
     Parameter 30 Improper Prior
     Parameter 31 Improper Prior
     Parameter 32 Improper Prior
     Parameter 33 Improper Prior
     Parameter 34 Improper Prior
     Parameter 35 Improper Prior
     Parameter 36         0.6993          0.0007          0.0265
     Parameter 37        -0.0002          0.0002          0.0153
     Parameter 38         0.4932          0.0003          0.0181
     Parameter 39        -0.0004          0.0005          0.0212
     Parameter 40        -0.0004          0.0003          0.0176
     Parameter 41         0.9538          0.0012          0.0344
     Parameter 42        -0.0003          0.0004          0.0188
     Parameter 43         0.0002          0.0003          0.0161
     Parameter 44        -0.0005          0.0005          0.0226
     Parameter 45         0.7625          0.0008          0.0285
     Parameter 46        -0.0002          0.0004          0.0188
     Parameter 47         0.0006          0.0002          0.0150
     Parameter 48        -0.0009          0.0005          0.0213
     Parameter 49         0.0006          0.0004          0.0198
     Parameter 50         0.7102          0.0007          0.0267
     Parameter 51         0.0001          0.0004          0.0196
     Parameter 52        -0.0006          0.0003          0.0162
     Parameter 53        -0.0010          0.0005          0.0232
     Parameter 54        -0.0012          0.0004          0.0204
     Parameter 55        -0.0008          0.0004          0.0204
     Parameter 56         0.8394          0.0010          0.0312
     Parameter 57         0.0009          0.0004          0.0202
     Parameter 58         0.0009          0.0003          0.0170
     Parameter 59         0.0000          0.0006          0.0242
     Parameter 60         0.0015          0.0004          0.0206
     Parameter 61         0.0008          0.0004          0.0205
     Parameter 62        -0.0005          0.0005          0.0220
     Parameter 63         0.8604          0.0010          0.0314
     Parameter 64         0.0006          0.0005          0.0230
     Parameter 65         0.0003          0.0004          0.0190
     Parameter 66        -0.0007          0.0006          0.0250
     Parameter 67         0.0009          0.0006          0.0243
     Parameter 68         0.0006          0.0006          0.0235
     Parameter 69         0.0010          0.0006          0.0252
     Parameter 70         0.0010          0.0006          0.0253
     Parameter 71         1.1001          0.0017          0.0407
     Parameter 72        -0.0005          0.0005          0.0215
     Parameter 73         0.0005          0.0003          0.0179
     Parameter 74         0.0001          0.0006          0.0247
     Parameter 75         0.0000          0.0005          0.0223
     Parameter 76         0.0011          0.0005          0.0214
     Parameter 77        -0.0007          0.0005          0.0230
     Parameter 78        -0.0009          0.0006          0.0240
     Parameter 79        -0.0007          0.0007          0.0262
     Parameter 80         0.9378          0.0011          0.0339
     Parameter 81         0.0005          0.0004          0.0200
     Parameter 82         0.0000          0.0003          0.0173
     Parameter 83         0.0016          0.0005          0.0228
     Parameter 84         0.0001          0.0004          0.0209
     Parameter 85        -0.0003          0.0004          0.0202
     Parameter 86        -0.0001          0.0005          0.0216
     Parameter 87        -0.0003          0.0005          0.0221
     Parameter 88         0.0000          0.0006          0.0252
     Parameter 89         0.0004          0.0005          0.0234
     Parameter 90         0.8330          0.0009          0.0306
     Parameter 91         0.0009          0.0004          0.0196
     Parameter 92         0.0001          0.0003          0.0166
     Parameter 93         0.0004          0.0005          0.0232
     Parameter 94         0.0006          0.0004          0.0197
     Parameter 95         0.0003          0.0004          0.0208
     Parameter 96        -0.0005          0.0004          0.0206
     Parameter 97        -0.0007          0.0005          0.0219
     Parameter 98         0.0012          0.0006          0.0240
     Parameter 99         0.0007          0.0005          0.0229
     Parameter 100        -0.0015          0.0005          0.0215
     Parameter 101         0.8310          0.0010          0.0310
     Parameter 102         0.0006          0.0004          0.0207
     Parameter 103        -0.0003          0.0003          0.0172
     Parameter 104         0.0015          0.0005          0.0231
     Parameter 105        -0.0010          0.0004          0.0205
     Parameter 106         0.0000          0.0004          0.0212
     Parameter 107         0.0009          0.0005          0.0231
     Parameter 108         0.0002          0.0005          0.0219
     Parameter 109        -0.0007          0.0007          0.0263
     Parameter 110        -0.0014          0.0006          0.0244
     Parameter 111         0.0008          0.0005          0.0219
     Parameter 112        -0.0006          0.0005          0.0215
     Parameter 113         0.8772          0.0010          0.0319
     Parameter 114         0.0011          0.0004          0.0199
     Parameter 115        -0.0002          0.0003          0.0164
     Parameter 116        -0.0005          0.0005          0.0231
     Parameter 117        -0.0006          0.0004          0.0201
     Parameter 118        -0.0004          0.0004          0.0200
     Parameter 119        -0.0006          0.0005          0.0218
     Parameter 120         0.0006          0.0005          0.0212
     Parameter 121        -0.0010          0.0006          0.0248
     Parameter 122        -0.0010          0.0005          0.0225
     Parameter 123        -0.0003          0.0005          0.0216
     Parameter 124         0.0000          0.0005          0.0220
     Parameter 125         0.0005          0.0005          0.0230
     Parameter 126         0.8170          0.0009          0.0300
     Parameter 127         0.0006          0.0004          0.0193
     Parameter 128        -0.0002          0.0002          0.0151
     Parameter 129         0.0004          0.0005          0.0217
     Parameter 130         0.0000          0.0004          0.0199
     Parameter 131        -0.0003          0.0004          0.0191
     Parameter 132         0.0000          0.0005          0.0216
     Parameter 133        -0.0007          0.0004          0.0207
     Parameter 134        -0.0007          0.0006          0.0242
     Parameter 135         0.0000          0.0005          0.0216
     Parameter 136         0.0008          0.0004          0.0204
     Parameter 137        -0.0002          0.0004          0.0209
     Parameter 138         0.0003          0.0004          0.0202
     Parameter 139         0.0000          0.0004          0.0199
     Parameter 140         0.7484          0.0008          0.0275
     Parameter 141        -0.0007          0.0004          0.0192
     Parameter 142         0.0002          0.0002          0.0156
     Parameter 143        -0.0003          0.0005          0.0219
     Parameter 144         0.0013          0.0004          0.0188
     Parameter 145         0.0005          0.0003          0.0187
     Parameter 146         0.0007          0.0004          0.0198
     Parameter 147        -0.0016          0.0004          0.0208
     Parameter 148         0.0002          0.0006          0.0242
     Parameter 149         0.0002          0.0005          0.0218
     Parameter 150         0.0003          0.0004          0.0204
     Parameter 151        -0.0007          0.0004          0.0204
     Parameter 152        -0.0004          0.0004          0.0206
     Parameter 153        -0.0007          0.0004          0.0199
     Parameter 154         0.0009          0.0004          0.0191
     Parameter 155         0.7457          0.0008          0.0274
     Parameter 156         0.0004          0.0003          0.0185
     Parameter 157         0.0002          0.0002          0.0147
     Parameter 158         0.0010          0.0004          0.0207
     Parameter 159         0.0000          0.0003          0.0182
     Parameter 160        -0.0002          0.0003          0.0183
     Parameter 161        -0.0009          0.0004          0.0188
     Parameter 162         0.0000          0.0004          0.0190
     Parameter 163         0.0006          0.0004          0.0212
     Parameter 164        -0.0015          0.0004          0.0203
     Parameter 165        -0.0005          0.0004          0.0195
     Parameter 166         0.0002          0.0004          0.0192
     Parameter 167         0.0002          0.0004          0.0200
     Parameter 168        -0.0003          0.0004          0.0193
     Parameter 169        -0.0002          0.0003          0.0178
     Parameter 170         0.0001          0.0003          0.0183
     Parameter 171         0.6588          0.0006          0.0238
     Parameter 172         0.0003          0.0003          0.0162
     Parameter 173        -0.0008          0.0002          0.0134
     Parameter 174        -0.0002          0.0004          0.0195
     Parameter 175        -0.0004          0.0003          0.0168
     Parameter 176         0.0003          0.0003          0.0160
     Parameter 177         0.0002          0.0003          0.0175
     Parameter 178        -0.0006          0.0003          0.0176
     Parameter 179         0.0002          0.0004          0.0200
     Parameter 180         0.0007          0.0003          0.0182
     Parameter 181         0.0004          0.0003          0.0175
     Parameter 182         0.0011          0.0003          0.0174
     Parameter 183         0.0006          0.0003          0.0181
     Parameter 184         0.0000          0.0003          0.0173
     Parameter 185         0.0006          0.0003          0.0168
     Parameter 186         0.0004          0.0003          0.0159
     Parameter 187         0.0001          0.0002          0.0157
     Parameter 188         0.5526          0.0004          0.0206
     Parameter 189        -0.0004          0.0004          0.0189
     Parameter 190         0.0006          0.0002          0.0155
     Parameter 191        -0.0007          0.0004          0.0210
     Parameter 192        -0.0006          0.0004          0.0197
     Parameter 193         0.0001          0.0003          0.0184
     Parameter 194         0.0003          0.0004          0.0201
     Parameter 195        -0.0005          0.0004          0.0208
     Parameter 196         0.0009          0.0005          0.0234
     Parameter 197        -0.0001          0.0005          0.0213
     Parameter 198         0.0003          0.0004          0.0207
     Parameter 199        -0.0009          0.0004          0.0202
     Parameter 200        -0.0002          0.0004          0.0196
     Parameter 201        -0.0012          0.0004          0.0195
     Parameter 202         0.0002          0.0003          0.0185
     Parameter 203        -0.0008          0.0004          0.0199
     Parameter 204        -0.0001          0.0003          0.0177
     Parameter 205         0.0011          0.0003          0.0164
     Parameter 206         0.7281          0.0007          0.0262
     Parameter 207        -0.0004          0.0005          0.0224
     Parameter 208         0.0011          0.0004          0.0196
     Parameter 209        -0.0006          0.0007          0.0271
     Parameter 210        -0.0012          0.0006          0.0240
     Parameter 211         0.0005          0.0005          0.0232
     Parameter 212        -0.0001          0.0006          0.0252
     Parameter 213         0.0009          0.0006          0.0255
     Parameter 214        -0.0004          0.0008          0.0283
     Parameter 215        -0.0009          0.0007          0.0274
     Parameter 216        -0.0009          0.0006          0.0253
     Parameter 217        -0.0004          0.0006          0.0246
     Parameter 218        -0.0001          0.0006          0.0252
     Parameter 219        -0.0001          0.0006          0.0249
     Parameter 220        -0.0005          0.0006          0.0236
     Parameter 221         0.0016          0.0006          0.0239
     Parameter 222        -0.0008          0.0005          0.0227
     Parameter 223        -0.0002          0.0004          0.0198
     Parameter 224        -0.0003          0.0005          0.0229
     Parameter 225         1.1095          0.0017          0.0413
     Parameter 226        -0.0008          0.0003          0.0160
     Parameter 227         0.0000          0.0002          0.0134
     Parameter 228        -0.0007          0.0004          0.0195
     Parameter 229        -0.0006          0.0003          0.0178
     Parameter 230         0.0000          0.0003          0.0166
     Parameter 231        -0.0004          0.0003          0.0179
     Parameter 232        -0.0003          0.0003          0.0186
     Parameter 233         0.0002          0.0004          0.0202
     Parameter 234         0.0001          0.0004          0.0191
     Parameter 235        -0.0006          0.0003          0.0181
     Parameter 236        -0.0001          0.0003          0.0183
     Parameter 237        -0.0007          0.0003          0.0184
     Parameter 238         0.0009          0.0003          0.0170
     Parameter 239         0.0005          0.0003          0.0170
     Parameter 240         0.0000          0.0003          0.0163
     Parameter 241         0.0003          0.0002          0.0154
     Parameter 242        -0.0008          0.0002          0.0145
     Parameter 243         0.0006          0.0003          0.0176
     Parameter 244         0.0013          0.0004          0.0202
     Parameter 245         0.5585          0.0004          0.0202
     Parameter 246 Improper Prior
     Parameter 247 Improper Prior
     Parameter 248 Improper Prior
     Parameter 249 Improper Prior
     Parameter 250 Improper Prior
     Parameter 251 Improper Prior
     Parameter 252 Improper Prior
     Parameter 253 Improper Prior
     Parameter 254 Improper Prior
     Parameter 255 Improper Prior
     Parameter 256 Improper Prior
     Parameter 257 Improper Prior
     Parameter 258 Improper Prior
     Parameter 259 Improper Prior
     Parameter 260 Improper Prior


   TECHNICAL 8 OUTPUT FOR BAYES ESTIMATION

     CHAIN    BSEED
     1        0
     2        285380
     3        253358
     4        93468

                     POTENTIAL       PARAMETER WITH
     ITERATION    SCALE REDUCTION      HIGHEST PSR
     100              1.055               41
     200              1.028               34
     300              1.016               103
     400              1.014               248
     500              1.009               58
     600              1.010               255
     700              1.012               260
     800              1.014               33
     900              1.011               33
     1000             1.009               251


     Beginning Time:  20:34:36
        Ending Time:  20:36:47
       Elapsed Time:  00:02:11


MUTHEN & MUTHEN
3463 Stoner Ave.
Los Angeles, CA  90066

Tel: (310) 391-9971
Fax: (310) 391-8971
Web: www.StatModel.com
Support: Support@StatModel.com

Copyright (c) 1998-2017 Muthen & Muthen
