# Supplementary material for: Modeling Measurement as a Sequential Process: Autoregressive Confirmatory Factor Analysis (AR-CFA)
Source: Front Psychol. 2019 Sep 20;10:2108. doi: 10.3389/fpsyg.2019.02108 (PMC6763968; doi:10.3389/fpsyg.2019.02108)
Supplement: Supplementary file 2 [file Data_Sheet_1.ZIP › Mplus files and data for AR-CFA paper/RC-CFA files/residual covariances (bayes)-v6_d_150.out]

Mplus VERSION 8 (Mac)
MUTHEN & MUTHEN
05/03/2017   5:07 AM

INPUT INSTRUCTIONS

    DATA: File is music_big5_anon (For Mplus)_ipip_and_rses_centered.csv;
    VARIABLE:	
    NAMES ARE
    univ
  id
  year
  month
  age
  gender
  ethnic
  rsdme
  methnic
  fethnic
  usborn
  usmborn
  usfborn
  whrlv
  mipip1
  mipip2
  mipip3
  mipip4
  mipip5
  mipip6
  mipip7
  mipip8
  mipip9
  mipip10
  mipip11
  mipip12
  mipip13
  mipip14
  mipip15
  mipip16
  mipip17
  mipip18
  mipip19
  mipip20
  rses1
  rses2
  rses3
  rses4
  rses5
  rses6
  rses7
  rses8
  rses9
  rses10
  extraver
  agree
  consc
  neurot
  imagine
  self_est
  extra
  agreeb
  cons
  neuro
  open
  male
  N
  E_Mean
  A_Mean
  C_Mean
  N_Mean
  O_Mean
  E_SD
  A_SD
  C_SD
  N_SD
  O_SD
  E_SE
  A_SE
  C_SE
  N_SE
  O_SE
  SAT_read_25
  SAT_read_75
  SAT_math_25
  SAT_math_75
  ACT_25
  ACT_75
  enroll_total
  enroll_total_full
  enroll_total_part
  enroll_undergrad
  enroll_undergrad_full
  enroll_undergrad_part
  endowment_start
  endowment_end
  price_instate
  price_outstate
  percent_admit
  percent_18to24
  percent_white
  percent_women
  percent_asian
  percent_black
  percent_hispanic
  percent_other_unknown
  FT_retention
  average_SAT
  average_ACT
  gpa_required
  classrank_required
  transcript_required
  collegeprep_required
  recommendations_required
  portfolio_required;
    Usevar = mipip1-mipip20;
    MISSING are all (-999);

  ANALYSIS: estimator=Bayes;
  fbiterations=10000;
  thin=10;
  Processors=4;
  chains=4

  MODEL:
    E BY mipip1
    	mipip6
    	mipip11
    	mipip16;
    A BY 	mipip2
    	mipip7
    	mipip12
    	mipip17;
    C BY 	mipip3
    	mipip8
    	mipip13
    	mipip18;
    N BY 	mipip4
    	mipip9
    	mipip14
    	mipip19;
    O BY 	mipip5
    	mipip10
    	mipip15
    	mipip20;
    	
  mipip1-mipip20 with mipip1-mipip20 (a1-a190);
  mipip1-mipip20 (pload1-pload20);


  Model Priors:
  pload1~IW(103.35,150);
  pload2~IW(72.9,150);
  pload3~IW(141,150);
  pload4~IW(112.8,150);
  pload5~IW(105.15,150);
  pload6~IW(124.2,150);
  pload7~IW(127.35,150);
  pload8~IW(162.9,150);
  pload9~IW(138.75,150);
  pload10~IW(122.85,150);
  pload11~IW(122.7,150);
  pload12~IW(129.6,150);
  pload13~IW(120.9,150);
  pload14~IW(110.7,150);
  pload15~IW(110.4,150);
  pload16~IW(97.35,150);
  pload17~IW(81.6,150);
  pload18~IW(107.55,150);
  pload19~IW(164.1,150);
  pload20~IW(82.5,150);
  a1-a190~IW(0,150);
    	
  OUTPUT: STDYX svalues tech8 RESIDUAL;


*** WARNING
  Data set contains cases with missing on all variables.
  These cases were not included in the analysis.
  Number of cases with missing on all variables:  1141
   1 WARNING(S) FOUND IN THE INPUT INSTRUCTIONS


SUMMARY OF ANALYSIS

Number of groups                                                 1
Number of observations                                        8571

Number of dependent variables                                   20
Number of independent variables                                  0
Number of continuous latent variables                            5

Observed dependent variables

  Continuous
   MIPIP1      MIPIP2      MIPIP3      MIPIP4      MIPIP5      MIPIP6
   MIPIP7      MIPIP8      MIPIP9      MIPIP10     MIPIP11     MIPIP12
   MIPIP13     MIPIP14     MIPIP15     MIPIP16     MIPIP17     MIPIP18
   MIPIP19     MIPIP20

Continuous latent variables
   E           A           C           N           O


Estimator                                                    BAYES
Specifications for Bayesian Estimation
  Point estimate                                            MEDIAN
  Number of Markov chain Monte Carlo (MCMC) chains               4
  Random seed for the first chain                                0
  Starting value information                           UNPERTURBED
  Treatment of categorical mediator                         LATENT
  Algorithm used for Markov chain Monte Carlo           GIBBS(PX1)
  Fixed number of iterations                                 10000
  K-th iteration used for thinning                              10

Input data file(s)
  music_big5_anon (For Mplus)_ipip_and_rses_centered.csv
Input data format  FREE


SUMMARY OF DATA


COVARIANCE COVERAGE OF DATA

Minimum covariance coverage value   0.100

     Number of missing data patterns            68


     PROPORTION OF DATA PRESENT


           Covariance Coverage
              MIPIP1        MIPIP2        MIPIP3        MIPIP4        MIPIP5
              ________      ________      ________      ________      ________
 MIPIP1         0.998
 MIPIP2         0.997         0.998
 MIPIP3         0.997         0.997         0.998
 MIPIP4         0.995         0.995         0.996         0.996
 MIPIP5         0.996         0.996         0.996         0.995         0.997
 MIPIP6         0.997         0.997         0.998         0.996         0.996
 MIPIP7         0.997         0.997         0.997         0.996         0.996
 MIPIP8         0.996         0.997         0.997         0.995         0.996
 MIPIP9         0.997         0.997         0.997         0.996         0.996
 MIPIP10        0.995         0.995         0.995         0.994         0.995
 MIPIP11        0.994         0.994         0.994         0.993         0.993
 MIPIP12        0.993         0.994         0.994         0.993         0.993
 MIPIP13        0.996         0.997         0.997         0.995         0.996
 MIPIP14        0.996         0.996         0.996         0.995         0.995
 MIPIP15        0.995         0.995         0.995         0.994         0.994
 MIPIP16        0.994         0.995         0.995         0.993         0.993
 MIPIP17        0.995         0.995         0.995         0.994         0.994
 MIPIP18        0.994         0.994         0.995         0.993         0.993
 MIPIP19        0.995         0.995         0.995         0.994         0.994
 MIPIP20        0.994         0.994         0.995         0.993         0.994


           Covariance Coverage
              MIPIP6        MIPIP7        MIPIP8        MIPIP9        MIPIP10
              ________      ________      ________      ________      ________
 MIPIP6         0.999
 MIPIP7         0.998         0.998
 MIPIP8         0.997         0.997         0.998
 MIPIP9         0.998         0.997         0.997         0.998
 MIPIP10        0.996         0.995         0.995         0.996         0.996
 MIPIP11        0.994         0.994         0.994         0.994         0.993
 MIPIP12        0.994         0.994         0.994         0.994         0.993
 MIPIP13        0.997         0.997         0.997         0.997         0.995
 MIPIP14        0.996         0.996         0.996         0.996         0.995
 MIPIP15        0.995         0.995         0.995         0.995         0.994
 MIPIP16        0.995         0.995         0.994         0.995         0.993
 MIPIP17        0.995         0.995         0.995         0.995         0.994
 MIPIP18        0.995         0.995         0.994         0.995         0.993
 MIPIP19        0.995         0.995         0.995         0.995         0.994
 MIPIP20        0.995         0.995         0.994         0.995         0.993


           Covariance Coverage
              MIPIP11       MIPIP12       MIPIP13       MIPIP14       MIPIP15
              ________      ________      ________      ________      ________
 MIPIP11        0.995
 MIPIP12        0.991         0.995
 MIPIP13        0.994         0.994         0.998
 MIPIP14        0.994         0.994         0.996         0.997
 MIPIP15        0.992         0.993         0.996         0.995         0.996
 MIPIP16        0.992         0.992         0.995         0.994         0.994
 MIPIP17        0.993         0.993         0.995         0.995         0.994
 MIPIP18        0.992         0.992         0.995         0.995         0.993
 MIPIP19        0.993         0.993         0.995         0.995         0.994
 MIPIP20        0.992         0.992         0.995         0.995         0.994


           Covariance Coverage
              MIPIP16       MIPIP17       MIPIP18       MIPIP19       MIPIP20
              ________      ________      ________      ________      ________
 MIPIP16        0.996
 MIPIP17        0.994         0.996
 MIPIP18        0.993         0.994         0.996
 MIPIP19        0.994         0.995         0.994         0.996
 MIPIP20        0.993         0.994         0.994         0.995         0.996


UNIVARIATE SAMPLE STATISTICS


     UNIVARIATE HIGHER-ORDER MOMENT DESCRIPTIVE STATISTICS

         Variable/         Mean/     Skewness/   Minimum/ % with                Percentiles
        Sample Size      Variance    Kurtosis    Maximum  Min/Max      20%/60%    40%/80%    Median

     MIPIP1                0.000      -0.168      -2.237    0.39%      -1.025     -0.093      0.055
            8553.000       1.287      -0.772       2.482    0.33%       0.186      1.033
     MIPIP2                0.000      -1.327      -3.444    0.02%      -0.373     -0.187     -0.057
            8556.000       0.817       1.857       1.520    0.50%       0.627      0.733
     MIPIP3                0.000      -0.208      -2.655    0.02%      -1.169     -0.213     -0.139
            8558.000       1.370      -0.881       2.250    0.02%       0.685      0.858
     MIPIP4                0.000       0.195      -2.476    0.02%      -0.902     -0.576      0.184
            8541.000       1.421      -0.916       2.724    0.06%       0.336      1.275
     MIPIP5                0.000      -0.648      -3.000    0.01%      -0.790      0.185      0.253
            8545.000       1.165      -0.249       1.904    0.27%       0.274      1.189
     MIPIP6                0.000      -0.550      -2.985    0.09%      -0.985      0.015      0.264
            8560.000       1.403      -0.654       1.727    0.05%       0.402      1.264
     MIPIP7                0.000      -0.922      -3.200    0.01%      -0.911     -0.010      0.089
            8556.000       1.141       0.218       1.368    0.97%       0.215      1.082
     MIPIP8                0.000      -0.372      -3.018    0.04%      -1.425     -0.425      0.444
            8551.000       1.633      -1.014       1.714    0.06%       0.523      1.506
     MIPIP9                0.000       0.349      -1.952    0.19%      -0.766     -0.618     -0.409
            8556.000       1.218      -0.647       2.591    0.07%       0.337      1.259
     MIPIP10               0.000      -0.435      -2.844    0.02%      -0.683     -0.549      0.312
            8539.000       1.091      -0.361       1.810    0.02%       0.360      1.312
     MIPIP11               0.000      -0.302      -2.631    0.32%      -1.326     -0.326      0.106
            8529.000       1.490      -0.882       2.106    0.96%       0.609      1.106
     MIPIP12               0.000      -0.392      -2.682    0.01%      -1.177     -0.302      0.366
            8527.000       1.165      -0.485       2.079    0.09%       0.554      0.750
     MIPIP13               0.000      -0.745      -3.236    0.04%      -0.844      0.060      0.182
            8555.000       1.062       0.062       1.849    0.27%       0.220      1.068
     MIPIP14               0.000       0.147      -1.952    0.04%      -0.873     -0.712      0.154
            8548.000       1.418      -0.964       2.909    0.02%       0.259      1.246
     MIPIP15               0.000      -0.373      -2.795    0.01%      -0.702     -0.515      0.298
            8538.000       1.013      -0.462       2.150    0.04%       0.358      1.205
     MIPIP16               0.000      -0.261      -2.572    0.21%      -1.300     -0.349     -0.115
            8533.000       1.292      -0.764       2.073    0.07%       0.592      0.885
     MIPIP17               0.000      -1.086      -3.457    0.02%      -0.457     -0.167     -0.060
            8538.000       0.849       0.859       1.108    1.34%       0.618      0.822
     MIPIP18               0.000      -0.623      -3.000    0.01%      -0.839      0.050      0.169
            8533.000       1.199      -0.493       1.381    0.12%       0.246      1.161
     MIPIP19               0.000      -0.005      -2.400    0.02%      -1.074     -0.145     -0.060
            8538.000       1.251      -0.805       2.188    0.21%       0.024      0.940
     MIPIP20               0.000      -0.941      -3.359    0.01%      -0.994     -0.018      0.033
            8533.000       1.116       0.142       1.667    0.04%       0.812      0.992


THE MODEL ESTIMATION TERMINATED NORMALLY

     USE THE FBITERATIONS OPTION TO INCREASE THE NUMBER OF ITERATIONS BY A FACTOR
     OF AT LEAST TWO TO CHECK CONVERGENCE AND THAT THE PSR VALUE DOES NOT INCREASE.


MODEL FIT INFORMATION

Number of Free Parameters                             260

Bayesian Posterior Predictive Checking using Chi-Square

          95% Confidence Interval for the Difference Between
          the Observed and the Replicated Chi-Square Values

                                -60.744            58.410

          Posterior Predictive P-Value              0.506

Information Criteria

          Deviance (DIC)                       482312.226
          Estimated Number of Parameters (pD)     221.755
          Bayesian (BIC)                       484221.477


MODEL RESULTS

                                Posterior  One-Tailed         95% C.I.
                    Estimate       S.D.      P-Value   Lower 2.5%  Upper 2.5%  Significance

 E        BY
    MIPIP1             1.000       0.000      0.000       1.000       1.000
    MIPIP6             0.999       0.075      0.000       0.862       1.153      *
    MIPIP11            1.076       0.071      0.000       0.943       1.222      *
    MIPIP16            0.999       0.068      0.000       0.876       1.145      *

 A        BY
    MIPIP2             1.000       0.000      0.000       1.000       1.000
    MIPIP7             0.908       0.111      0.000       0.705       1.142      *
    MIPIP12            0.924       0.097      0.000       0.738       1.119      *
    MIPIP17            1.066       0.106      0.000       0.869       1.290      *

 C        BY
    MIPIP3             1.000       0.000      0.000       1.000       1.000
    MIPIP8             1.040       0.127      0.000       0.818       1.313      *
    MIPIP13            0.739       0.093      0.000       0.569       0.938      *
    MIPIP18            0.957       0.118      0.000       0.755       1.216      *

 N        BY
    MIPIP4             1.000       0.000      0.000       1.000       1.000
    MIPIP9             0.697       0.109      0.000       0.496       0.926      *
    MIPIP14            0.930       0.117      0.000       0.718       1.169      *
    MIPIP19            0.583       0.108      0.000       0.385       0.810      *

 O        BY
    MIPIP5             1.000       0.000      0.000       1.000       1.000
    MIPIP10            0.726       0.097      0.000       0.551       0.937      *
    MIPIP15            0.728       0.094      0.000       0.557       0.930      *
    MIPIP20            1.064       0.067      0.000       0.943       1.204      *

 A        WITH
    E                  0.154       0.018      0.000       0.120       0.190      *

 C        WITH
    E                  0.019       0.021      0.182      -0.021       0.060
    A                  0.088       0.022      0.000       0.048       0.133      *

 N        WITH
    E                 -0.071       0.026      0.004      -0.123      -0.021      *
    A                 -0.023       0.024      0.166      -0.071       0.023
    C                 -0.074       0.033      0.015      -0.140      -0.007      *

 O        WITH
    E                  0.132       0.021      0.000       0.092       0.174      *
    A                  0.149       0.021      0.000       0.109       0.191      *
    C                  0.007       0.022      0.367      -0.037       0.048
    N                 -0.049       0.028      0.053      -0.100       0.011

 MIPIP1   WITH
    MIPIP2            -0.029       0.019      0.057      -0.066       0.007
    MIPIP3             0.019       0.022      0.199      -0.025       0.063
    MIPIP4             0.054       0.027      0.023       0.001       0.107      *
    MIPIP5             0.053       0.022      0.007       0.011       0.096      *
    MIPIP6            -0.007       0.036      0.422      -0.071       0.070
    MIPIP7            -0.099       0.022      0.000      -0.142      -0.057      *
    MIPIP8            -0.058       0.024      0.007      -0.104      -0.011      *
    MIPIP9            -0.070       0.022      0.001      -0.111      -0.025      *
    MIPIP10           -0.077       0.018      0.000      -0.113      -0.042      *
    MIPIP11            0.091       0.042      0.007       0.016       0.182      *
    MIPIP12           -0.030       0.021      0.079      -0.072       0.012
    MIPIP13           -0.044       0.018      0.008      -0.079      -0.009      *
    MIPIP14            0.008       0.026      0.376      -0.043       0.058
    MIPIP15           -0.022       0.019      0.107      -0.060       0.014
    MIPIP16            0.044       0.035      0.090      -0.018       0.120
    MIPIP17           -0.024       0.024      0.154      -0.073       0.024
    MIPIP18           -0.047       0.021      0.013      -0.090      -0.006      *
    MIPIP19           -0.075       0.021      0.000      -0.114      -0.034      *
    MIPIP20           -0.020       0.022      0.183      -0.063       0.024

 MIPIP2   WITH
    MIPIP3             0.074       0.023      0.001       0.028       0.118      *
    MIPIP4             0.040       0.025      0.049      -0.008       0.089
    MIPIP5             0.068       0.021      0.001       0.027       0.109      *
    MIPIP6            -0.047       0.021      0.014      -0.087      -0.005      *
    MIPIP7             0.015       0.032      0.323      -0.045       0.082
    MIPIP8            -0.049       0.023      0.013      -0.094      -0.006      *
    MIPIP9            -0.082       0.019      0.000      -0.118      -0.042      *
    MIPIP10            0.001       0.020      0.488      -0.039       0.040
    MIPIP11           -0.008       0.021      0.352      -0.051       0.034
    MIPIP12            0.154       0.037      0.000       0.084       0.230      *
    MIPIP13            0.082       0.018      0.000       0.045       0.117      *
    MIPIP14            0.077       0.023      0.001       0.031       0.123      *
    MIPIP15           -0.009       0.020      0.320      -0.047       0.030
    MIPIP16           -0.133       0.019      0.000      -0.171      -0.095      *
    MIPIP17           -0.023       0.024      0.176      -0.066       0.029
    MIPIP18           -0.009       0.021      0.332      -0.053       0.031
    MIPIP19           -0.006       0.017      0.357      -0.038       0.027
    MIPIP20           -0.024       0.022      0.134      -0.066       0.018

 MIPIP3   WITH
    MIPIP4             0.021       0.034      0.271      -0.047       0.088
    MIPIP5             0.003       0.023      0.454      -0.042       0.049
    MIPIP6            -0.029       0.023      0.101      -0.074       0.016
    MIPIP7            -0.051       0.021      0.008      -0.094      -0.010      *
    MIPIP8             0.004       0.052      0.464      -0.087       0.115
    MIPIP9             0.006       0.025      0.396      -0.043       0.056
    MIPIP10           -0.069       0.019      0.000      -0.106      -0.031      *
    MIPIP11            0.076       0.024      0.001       0.027       0.123      *
    MIPIP12            0.041       0.022      0.038      -0.004       0.083
    MIPIP13            0.093       0.046      0.012       0.012       0.187      *
    MIPIP14            0.067       0.031      0.019       0.004       0.125      *
    MIPIP15           -0.033       0.019      0.040      -0.070       0.003
    MIPIP16           -0.033       0.023      0.076      -0.077       0.012
    MIPIP17           -0.044       0.022      0.020      -0.088      -0.002      *
    MIPIP18           -0.024       0.040      0.283      -0.096       0.062
    MIPIP19           -0.028       0.023      0.117      -0.072       0.018
    MIPIP20           -0.037       0.024      0.059      -0.084       0.011

 MIPIP4   WITH
    MIPIP5             0.157       0.029      0.000       0.097       0.211      *
    MIPIP6            -0.036       0.027      0.088      -0.089       0.017
    MIPIP7            -0.042       0.024      0.040      -0.089       0.006
    MIPIP8            -0.109       0.037      0.002      -0.181      -0.036      *
    MIPIP9             0.058       0.048      0.097      -0.025       0.162
    MIPIP10           -0.016       0.024      0.243      -0.063       0.030
    MIPIP11           -0.050       0.030      0.052      -0.109       0.011
    MIPIP12            0.128       0.024      0.000       0.080       0.174      *
    MIPIP13            0.051       0.025      0.025       0.000       0.101
    MIPIP14            0.210       0.055      0.000       0.116       0.336      *
    MIPIP15           -0.133       0.024      0.000      -0.179      -0.084      *
    MIPIP16           -0.064       0.027      0.010      -0.117      -0.010      *
    MIPIP17           -0.088       0.026      0.002      -0.137      -0.035      *
    MIPIP18           -0.218       0.036      0.000      -0.285      -0.145      *
    MIPIP19            0.038       0.052      0.224      -0.056       0.146
    MIPIP20           -0.021       0.031      0.244      -0.085       0.037

 MIPIP5   WITH
    MIPIP6            -0.035       0.022      0.060      -0.077       0.010
    MIPIP7            -0.103       0.021      0.000      -0.144      -0.063      *
    MIPIP8            -0.091       0.025      0.001      -0.139      -0.042      *
    MIPIP9            -0.087       0.023      0.000      -0.132      -0.041      *
    MIPIP10           -0.056       0.034      0.059      -0.116       0.016
    MIPIP11            0.051       0.024      0.016       0.005       0.097      *
    MIPIP12            0.040       0.022      0.038      -0.005       0.083
    MIPIP13            0.025       0.018      0.076      -0.010       0.061
    MIPIP14            0.048       0.029      0.050      -0.010       0.104
    MIPIP15           -0.068       0.031      0.025      -0.123       0.000      *
    MIPIP16           -0.044       0.022      0.025      -0.087       0.000
    MIPIP17           -0.057       0.021      0.004      -0.098      -0.015      *
    MIPIP18           -0.089       0.022      0.000      -0.133      -0.045      *
    MIPIP19           -0.003       0.020      0.430      -0.044       0.034
    MIPIP20            0.104       0.043      0.001       0.032       0.199      *

 MIPIP6   WITH
    MIPIP7             0.063       0.025      0.005       0.013       0.112      *
    MIPIP8             0.017       0.024      0.230      -0.031       0.065
    MIPIP9             0.110       0.022      0.000       0.068       0.154      *
    MIPIP10           -0.013       0.019      0.259      -0.050       0.025
    MIPIP11           -0.026       0.038      0.251      -0.094       0.057
    MIPIP12           -0.057       0.023      0.009      -0.101      -0.010      *
    MIPIP13           -0.034       0.018      0.032      -0.069       0.002
    MIPIP14            0.006       0.025      0.397      -0.044       0.056
    MIPIP15            0.007       0.019      0.349      -0.031       0.046
    MIPIP16            0.107       0.039      0.001       0.034       0.188      *
    MIPIP17            0.112       0.027      0.000       0.058       0.166      *
    MIPIP18            0.044       0.022      0.023       0.001       0.086      *
    MIPIP19           -0.012       0.021      0.286      -0.051       0.029
    MIPIP20            0.027       0.023      0.120      -0.018       0.074

 MIPIP7   WITH
    MIPIP8             0.022       0.022      0.162      -0.023       0.065
    MIPIP9             0.018       0.019      0.165      -0.018       0.057
    MIPIP10            0.089       0.021      0.000       0.047       0.129      *
    MIPIP11           -0.058       0.025      0.011      -0.107      -0.009      *
    MIPIP12            0.041       0.037      0.130      -0.032       0.116
    MIPIP13           -0.029       0.018      0.049      -0.064       0.005
    MIPIP14            0.010       0.023      0.326      -0.035       0.055
    MIPIP15            0.015       0.020      0.220      -0.024       0.054
    MIPIP16           -0.019       0.023      0.206      -0.066       0.027
    MIPIP17            0.098       0.034      0.001       0.034       0.169      *
    MIPIP18            0.016       0.021      0.214      -0.026       0.056
    MIPIP19            0.039       0.017      0.011       0.006       0.074      *
    MIPIP20           -0.026       0.022      0.110      -0.070       0.016

 MIPIP8   WITH
    MIPIP9             0.044       0.027      0.047      -0.008       0.097
    MIPIP10            0.046       0.020      0.012       0.006       0.086      *
    MIPIP11           -0.036       0.026      0.081      -0.088       0.014
    MIPIP12           -0.098       0.022      0.000      -0.143      -0.055      *
    MIPIP13           -0.009       0.045      0.419      -0.090       0.085
    MIPIP14           -0.044       0.034      0.091      -0.111       0.021
    MIPIP15            0.073       0.020      0.000       0.033       0.113      *
    MIPIP16            0.039       0.024      0.054      -0.009       0.086
    MIPIP17           -0.002       0.022      0.465      -0.047       0.042
    MIPIP18            0.105       0.050      0.011       0.013       0.209      *
    MIPIP19            0.020       0.025      0.206      -0.027       0.070
    MIPIP20            0.033       0.026      0.101      -0.018       0.083

 MIPIP9   WITH
    MIPIP10           -0.022       0.019      0.132      -0.059       0.018
    MIPIP11           -0.136       0.025      0.000      -0.181      -0.085      *
    MIPIP12            0.017       0.019      0.185      -0.020       0.055
    MIPIP13            0.056       0.019      0.003       0.018       0.093      *
    MIPIP14            0.126       0.051      0.002       0.036       0.234      *
    MIPIP15           -0.086       0.020      0.000      -0.123      -0.045      *
    MIPIP16            0.025       0.022      0.120      -0.016       0.070
    MIPIP17           -0.029       0.020      0.078      -0.066       0.012
    MIPIP18           -0.063       0.026      0.011      -0.111      -0.010      *
    MIPIP19            0.084       0.042      0.019       0.005       0.168      *
    MIPIP20           -0.038       0.024      0.062      -0.085       0.010

 MIPIP10  WITH
    MIPIP11           -0.031       0.020      0.060      -0.070       0.008
    MIPIP12           -0.009       0.021      0.327      -0.050       0.032
    MIPIP13           -0.050       0.015      0.001      -0.080      -0.019      *
    MIPIP14           -0.085       0.024      0.001      -0.130      -0.037      *
    MIPIP15            0.236       0.042      0.000       0.153       0.319      *
    MIPIP16            0.042       0.019      0.015       0.004       0.080      *
    MIPIP17            0.083       0.021      0.000       0.042       0.125      *
    MIPIP18            0.024       0.018      0.091      -0.012       0.060
    MIPIP19            0.058       0.017      0.000       0.025       0.092      *
    MIPIP20           -0.036       0.034      0.155      -0.094       0.039

 MIPIP11  WITH
    MIPIP12            0.054       0.024      0.013       0.006       0.103      *
    MIPIP13            0.006       0.019      0.383      -0.032       0.043
    MIPIP14           -0.071       0.029      0.007      -0.128      -0.014      *
    MIPIP15            0.016       0.021      0.221      -0.026       0.056
    MIPIP16            0.011       0.038      0.378      -0.055       0.092
    MIPIP17            0.039       0.028      0.085      -0.018       0.094
    MIPIP18            0.009       0.023      0.348      -0.037       0.054
    MIPIP19           -0.108       0.023      0.000      -0.151      -0.061      *
    MIPIP20           -0.016       0.024      0.257      -0.063       0.033

 MIPIP12  WITH
    MIPIP13            0.041       0.018      0.014       0.004       0.076      *
    MIPIP14            0.164       0.023      0.000       0.117       0.208      *
    MIPIP15           -0.045       0.020      0.013      -0.084      -0.006      *
    MIPIP16           -0.111       0.022      0.000      -0.154      -0.068      *
    MIPIP17           -0.057       0.030      0.039      -0.112       0.008
    MIPIP18           -0.107       0.021      0.000      -0.149      -0.067      *
    MIPIP19            0.043       0.017      0.007       0.008       0.077      *
    MIPIP20           -0.079       0.022      0.000      -0.123      -0.036      *

 MIPIP13  WITH
    MIPIP14            0.181       0.023      0.000       0.133       0.225      *
    MIPIP15           -0.032       0.015      0.018      -0.062      -0.002      *
    MIPIP16           -0.085       0.018      0.000      -0.121      -0.051      *
    MIPIP17           -0.010       0.018      0.281      -0.047       0.024
    MIPIP18            0.003       0.037      0.465      -0.065       0.082
    MIPIP19           -0.022       0.018      0.105      -0.057       0.013
    MIPIP20           -0.020       0.019      0.138      -0.058       0.017

 MIPIP14  WITH
    MIPIP15           -0.195       0.024      0.000      -0.239      -0.145      *
    MIPIP16           -0.075       0.026      0.002      -0.125      -0.025      *
    MIPIP17           -0.067       0.025      0.005      -0.114      -0.018      *
    MIPIP18           -0.173       0.032      0.000      -0.234      -0.108      *
    MIPIP19            0.003       0.047      0.474      -0.082       0.103
    MIPIP20           -0.067       0.031      0.015      -0.127      -0.007      *

 MIPIP15  WITH
    MIPIP16            0.088       0.020      0.000       0.048       0.126      *
    MIPIP17            0.066       0.021      0.001       0.026       0.107      *
    MIPIP18            0.106       0.018      0.000       0.070       0.141      *
    MIPIP19            0.006       0.017      0.350      -0.026       0.040
    MIPIP20           -0.016       0.033      0.314      -0.073       0.055

 MIPIP16  WITH
    MIPIP17            0.107       0.026      0.000       0.053       0.158      *
    MIPIP18            0.089       0.022      0.000       0.046       0.131      *
    MIPIP19           -0.017       0.021      0.209      -0.056       0.025
    MIPIP20            0.066       0.023      0.002       0.020       0.112      *

 MIPIP17  WITH
    MIPIP18            0.091       0.022      0.000       0.047       0.132      *
    MIPIP19            0.007       0.018      0.347      -0.027       0.042
    MIPIP20            0.039       0.023      0.043      -0.005       0.084

 MIPIP18  WITH
    MIPIP19           -0.029       0.023      0.109      -0.073       0.019
    MIPIP20            0.088       0.023      0.000       0.042       0.134      *

 MIPIP19  WITH
    MIPIP20            0.060       0.020      0.004       0.018       0.098      *

 Intercepts
    MIPIP1             0.000       0.012      0.483      -0.025       0.023
    MIPIP2             0.000       0.010      0.488      -0.019       0.019
    MIPIP3             0.000       0.013      0.490      -0.024       0.026
    MIPIP4            -0.001       0.013      0.479      -0.026       0.024
    MIPIP5             0.000       0.012      0.496      -0.023       0.023
    MIPIP6             0.000       0.013      0.484      -0.024       0.025
    MIPIP7             0.000       0.012      0.494      -0.023       0.022
    MIPIP8             0.000       0.014      0.493      -0.027       0.027
    MIPIP9             0.000       0.012      0.492      -0.024       0.023
    MIPIP10            0.000       0.011      0.491      -0.022       0.022
    MIPIP11            0.000       0.013      0.493      -0.027       0.026
    MIPIP12            0.000       0.012      0.492      -0.023       0.023
    MIPIP13            0.000       0.011      0.489      -0.022       0.022
    MIPIP14            0.000       0.013      0.495      -0.025       0.025
    MIPIP15            0.000       0.011      0.487      -0.021       0.021
    MIPIP16            0.000       0.012      0.500      -0.024       0.024
    MIPIP17            0.000       0.010      0.494      -0.020       0.019
    MIPIP18            0.000       0.012      0.487      -0.023       0.024
    MIPIP19            0.000       0.012      0.495      -0.024       0.024
    MIPIP20            0.000       0.011      0.487      -0.023       0.022

 Variances
    E                  0.562       0.054      0.000       0.456       0.666      *
    A                  0.288       0.039      0.000       0.212       0.363      *
    C                  0.454       0.070      0.000       0.315       0.591      *
    N                  0.509       0.077      0.000       0.352       0.650      *
    O                  0.467       0.053      0.000       0.358       0.563      *

 Residual Variances
    MIPIP1             0.726       0.052      0.000       0.627       0.830      *
    MIPIP2             0.531       0.038      0.000       0.457       0.608      *
    MIPIP3             0.921       0.069      0.000       0.788       1.058      *
    MIPIP4             0.910       0.076      0.000       0.772       1.064      *
    MIPIP5             0.701       0.051      0.000       0.610       0.809      *
    MIPIP6             0.845       0.056      0.000       0.738       0.960      *
    MIPIP7             0.905       0.048      0.000       0.807       0.996      *
    MIPIP8             1.143       0.082      0.000       0.986       1.306      *
    MIPIP9             0.973       0.060      0.000       0.856       1.089      *
    MIPIP10            0.847       0.050      0.000       0.746       0.942      *
    MIPIP11            0.838       0.063      0.000       0.721       0.967      *
    MIPIP12            0.923       0.051      0.000       0.818       1.021      *
    MIPIP13            0.816       0.052      0.000       0.715       0.916      *
    MIPIP14            0.974       0.078      0.000       0.834       1.139      *
    MIPIP15            0.767       0.047      0.000       0.672       0.858      *
    MIPIP16            0.729       0.050      0.000       0.634       0.831      *
    MIPIP17            0.526       0.038      0.000       0.457       0.604      *
    MIPIP18            0.785       0.059      0.000       0.673       0.905      *
    MIPIP19            1.081       0.056      0.000       0.965       1.183      *
    MIPIP20            0.589       0.053      0.000       0.494       0.701      *


STANDARDIZED MODEL RESULTS


STDYX Standardization

                                Posterior  One-Tailed         95% C.I.
                    Estimate       S.D.      P-Value   Lower 2.5%  Upper 2.5%  Significance
 E        BY
    MIPIP1             0.660       0.031      0.000       0.597       0.717      *
    MIPIP6             0.632       0.032      0.000       0.562       0.690      *
    MIPIP11            0.662       0.032      0.000       0.592       0.719      *
    MIPIP16            0.660       0.030      0.000       0.598       0.713      *

 A        BY
    MIPIP2             0.593       0.040      0.000       0.509       0.665      *
    MIPIP7             0.456       0.046      0.000       0.360       0.541      *
    MIPIP12            0.458       0.048      0.000       0.358       0.546      *
    MIPIP17            0.618       0.036      0.000       0.540       0.680      *

 C        BY
    MIPIP3             0.575       0.044      0.000       0.480       0.654      *
    MIPIP8             0.549       0.046      0.000       0.449       0.630      *
    MIPIP13            0.482       0.051      0.000       0.374       0.572      *
    MIPIP18            0.589       0.042      0.000       0.496       0.662      *

 N        BY
    MIPIP4             0.599       0.046      0.000       0.500       0.675      *
    MIPIP9             0.449       0.055      0.000       0.330       0.546      *
    MIPIP14            0.558       0.051      0.000       0.441       0.641      *
    MIPIP19            0.371       0.060      0.000       0.245       0.479      *

 O        BY
    MIPIP5             0.632       0.035      0.000       0.555       0.692      *
    MIPIP10            0.475       0.048      0.000       0.374       0.564      *
    MIPIP15            0.494       0.047      0.000       0.394       0.580      *
    MIPIP20            0.688       0.035      0.000       0.610       0.747      *

 A        WITH
    E                  0.383       0.050      0.000       0.293       0.492      *

 C        WITH
    E                  0.038       0.042      0.182      -0.042       0.122
    A                  0.245       0.053      0.000       0.147       0.356      *

 N        WITH
    E                 -0.134       0.049      0.004      -0.235      -0.041      *
    A                 -0.061       0.064      0.166      -0.189       0.062
    C                 -0.154       0.070      0.015      -0.292      -0.016      *

 O        WITH
    E                  0.259       0.037      0.000       0.188       0.336      *
    A                  0.408       0.050      0.000       0.316       0.513      *
    C                  0.016       0.048      0.367      -0.079       0.110
    N                 -0.101       0.062      0.053      -0.222       0.024

 MIPIP1   WITH
    MIPIP2            -0.046       0.030      0.057      -0.107       0.011
    MIPIP3             0.023       0.028      0.199      -0.031       0.078
    MIPIP4             0.067       0.034      0.023       0.001       0.134      *
    MIPIP5             0.075       0.029      0.007       0.016       0.130      *
    MIPIP6            -0.009       0.046      0.422      -0.098       0.082
    MIPIP7            -0.123       0.029      0.000      -0.180      -0.068      *
    MIPIP8            -0.063       0.026      0.007      -0.115      -0.012      *
    MIPIP9            -0.083       0.026      0.001      -0.131      -0.030      *
    MIPIP10           -0.099       0.025      0.000      -0.149      -0.052      *
    MIPIP11            0.116       0.048      0.007       0.023       0.210      *
    MIPIP12           -0.037       0.027      0.079      -0.091       0.014
    MIPIP13           -0.057       0.023      0.008      -0.102      -0.012      *
    MIPIP14            0.010       0.031      0.376      -0.050       0.070
    MIPIP15           -0.030       0.025      0.107      -0.083       0.018
    MIPIP16            0.061       0.045      0.090      -0.027       0.151
    MIPIP17           -0.039       0.040      0.154      -0.123       0.037
    MIPIP18           -0.063       0.029      0.013      -0.120      -0.008      *
    MIPIP19           -0.085       0.023      0.000      -0.127      -0.039      *
    MIPIP20           -0.030       0.034      0.183      -0.101       0.036

 MIPIP2   WITH
    MIPIP3             0.106       0.030      0.001       0.042       0.162      *
    MIPIP4             0.058       0.036      0.049      -0.011       0.129
    MIPIP5             0.112       0.032      0.001       0.045       0.172      *
    MIPIP6            -0.070       0.032      0.014      -0.134      -0.007      *
    MIPIP7             0.021       0.045      0.323      -0.070       0.109
    MIPIP8            -0.063       0.030      0.013      -0.125      -0.007      *
    MIPIP9            -0.114       0.026      0.000      -0.162      -0.060      *
    MIPIP10            0.001       0.030      0.488      -0.061       0.056
    MIPIP11           -0.012       0.032      0.352      -0.077       0.049
    MIPIP12            0.221       0.043      0.000       0.132       0.300      *
    MIPIP13            0.125       0.025      0.000       0.071       0.171      *
    MIPIP14            0.107       0.033      0.001       0.043       0.172      *
    MIPIP15           -0.014       0.031      0.320      -0.078       0.044
    MIPIP16           -0.214       0.033      0.000      -0.279      -0.148      *
    MIPIP17           -0.044       0.047      0.176      -0.136       0.050
    MIPIP18           -0.014       0.034      0.332      -0.085       0.046
    MIPIP19           -0.008       0.022      0.357      -0.051       0.036
    MIPIP20           -0.043       0.040      0.134      -0.123       0.031

 MIPIP3   WITH
    MIPIP4             0.023       0.038      0.271      -0.050       0.099
    MIPIP5             0.003       0.029      0.454      -0.051       0.061
    MIPIP6            -0.033       0.026      0.101      -0.084       0.018
    MIPIP7            -0.056       0.024      0.008      -0.106      -0.010      *
    MIPIP8             0.004       0.050      0.464      -0.093       0.102
    MIPIP9             0.007       0.027      0.396      -0.045       0.060
    MIPIP10           -0.078       0.022      0.000      -0.120      -0.035      *
    MIPIP11            0.086       0.027      0.001       0.031       0.139      *
    MIPIP12            0.044       0.024      0.038      -0.004       0.088
    MIPIP13            0.107       0.047      0.012       0.015       0.197      *
    MIPIP14            0.070       0.033      0.019       0.004       0.134      *
    MIPIP15           -0.039       0.022      0.040      -0.084       0.004
    MIPIP16           -0.040       0.028      0.076      -0.095       0.014
    MIPIP17           -0.064       0.033      0.020      -0.129      -0.003      *
    MIPIP18           -0.028       0.048      0.283      -0.122       0.067
    MIPIP19           -0.028       0.023      0.117      -0.072       0.019
    MIPIP20           -0.051       0.033      0.059      -0.115       0.014

 MIPIP4   WITH
    MIPIP5             0.197       0.036      0.000       0.121       0.263      *
    MIPIP6            -0.041       0.031      0.088      -0.101       0.019
    MIPIP7            -0.047       0.027      0.040      -0.099       0.006
    MIPIP8            -0.107       0.034      0.002      -0.171      -0.037      *
    MIPIP9             0.061       0.048      0.097      -0.029       0.159
    MIPIP10           -0.018       0.027      0.243      -0.073       0.035
    MIPIP11           -0.058       0.034      0.052      -0.121       0.013
    MIPIP12            0.140       0.026      0.000       0.089       0.191      *
    MIPIP13            0.059       0.030      0.025       0.000       0.120
    MIPIP14            0.224       0.045      0.000       0.137       0.318      *
    MIPIP15           -0.159       0.028      0.000      -0.214      -0.103      *
    MIPIP16           -0.079       0.033      0.010      -0.143      -0.012      *
    MIPIP17           -0.127       0.037      0.002      -0.197      -0.052      *
    MIPIP18           -0.259       0.035      0.000      -0.320      -0.181      *
    MIPIP19            0.038       0.050      0.224      -0.061       0.138
    MIPIP20           -0.029       0.042      0.244      -0.117       0.051

 MIPIP5   WITH
    MIPIP6            -0.045       0.030      0.060      -0.104       0.012
    MIPIP7            -0.130       0.028      0.000      -0.187      -0.077      *
    MIPIP8            -0.102       0.028      0.001      -0.156      -0.047      *
    MIPIP9            -0.105       0.028      0.000      -0.158      -0.050      *
    MIPIP10           -0.073       0.046      0.059      -0.159       0.020
    MIPIP11            0.066       0.030      0.016       0.006       0.122      *
    MIPIP12            0.049       0.027      0.038      -0.006       0.100
    MIPIP13            0.034       0.024      0.076      -0.013       0.082
    MIPIP14            0.058       0.036      0.050      -0.011       0.129
    MIPIP15           -0.093       0.045      0.025      -0.178       0.000      *
    MIPIP16           -0.062       0.032      0.025      -0.126       0.000
    MIPIP17           -0.094       0.036      0.004      -0.166      -0.024      *
    MIPIP18           -0.120       0.031      0.000      -0.181      -0.061      *
    MIPIP19           -0.004       0.023      0.430      -0.051       0.039
    MIPIP20            0.161       0.055      0.001       0.056       0.271      *

 MIPIP6   WITH
    MIPIP7             0.072       0.027      0.005       0.016       0.122      *
    MIPIP8             0.018       0.025      0.230      -0.032       0.066
    MIPIP9             0.121       0.025      0.000       0.074       0.174      *
    MIPIP10           -0.015       0.023      0.259      -0.062       0.029
    MIPIP11           -0.031       0.047      0.251      -0.122       0.062
    MIPIP12           -0.064       0.027      0.009      -0.119      -0.011      *
    MIPIP13           -0.041       0.022      0.032      -0.084       0.002
    MIPIP14            0.007       0.028      0.397      -0.048       0.063
    MIPIP15            0.009       0.024      0.349      -0.040       0.054
    MIPIP16            0.136       0.044      0.001       0.048       0.219      *
    MIPIP17            0.168       0.036      0.000       0.091       0.233      *
    MIPIP18            0.054       0.027      0.023       0.001       0.106      *
    MIPIP19           -0.013       0.022      0.286      -0.053       0.031
    MIPIP20            0.038       0.032      0.120      -0.026       0.100

 MIPIP7   WITH
    MIPIP8             0.022       0.022      0.162      -0.023       0.063
    MIPIP9             0.019       0.021      0.165      -0.019       0.062
    MIPIP10            0.102       0.021      0.000       0.056       0.141      *
    MIPIP11           -0.067       0.030      0.011      -0.129      -0.010      *
    MIPIP12            0.045       0.039      0.130      -0.038       0.118
    MIPIP13           -0.033       0.021      0.049      -0.077       0.006
    MIPIP14            0.011       0.025      0.326      -0.037       0.059
    MIPIP15            0.019       0.023      0.220      -0.030       0.062
    MIPIP16           -0.024       0.029      0.206      -0.084       0.032
    MIPIP17            0.141       0.044      0.001       0.054       0.224      *
    MIPIP18            0.019       0.024      0.214      -0.031       0.064
    MIPIP19            0.040       0.018      0.011       0.006       0.075      *
    MIPIP20           -0.036       0.031      0.110      -0.099       0.021

 MIPIP8   WITH
    MIPIP9             0.042       0.026      0.047      -0.007       0.095
    MIPIP10            0.047       0.021      0.012       0.006       0.088      *
    MIPIP11           -0.036       0.027      0.081      -0.091       0.014
    MIPIP12           -0.096       0.023      0.000      -0.144      -0.053      *
    MIPIP13           -0.009       0.047      0.419      -0.102       0.081
    MIPIP14           -0.042       0.032      0.091      -0.105       0.021
    MIPIP15            0.078       0.021      0.000       0.036       0.121      *
    MIPIP16            0.043       0.027      0.054      -0.009       0.095
    MIPIP17           -0.002       0.029      0.465      -0.062       0.053
    MIPIP18            0.111       0.047      0.011       0.015       0.201      *
    MIPIP19            0.018       0.023      0.206      -0.024       0.065
    MIPIP20            0.040       0.031      0.101      -0.023       0.100

 MIPIP9   WITH
    MIPIP10           -0.024       0.021      0.132      -0.064       0.020
    MIPIP11           -0.150       0.024      0.000      -0.194      -0.098      *
    MIPIP12            0.018       0.020      0.185      -0.020       0.059
    MIPIP13            0.063       0.022      0.003       0.021       0.106      *
    MIPIP14            0.130       0.046      0.002       0.041       0.219      *
    MIPIP15           -0.100       0.021      0.000      -0.138      -0.055      *
    MIPIP16            0.030       0.026      0.120      -0.019       0.084
    MIPIP17           -0.041       0.028      0.078      -0.091       0.018
    MIPIP18           -0.072       0.028      0.011      -0.122      -0.012      *
    MIPIP19            0.082       0.038      0.019       0.005       0.153      *
    MIPIP20           -0.050       0.032      0.062      -0.110       0.014

 MIPIP10  WITH
    MIPIP11           -0.037       0.024      0.060      -0.087       0.009
    MIPIP12           -0.011       0.024      0.327      -0.060       0.035
    MIPIP13           -0.060       0.019      0.001      -0.097      -0.023      *
    MIPIP14           -0.094       0.025      0.001      -0.140      -0.042      *
    MIPIP15            0.293       0.038      0.000       0.211       0.360      *
    MIPIP16            0.054       0.024      0.015       0.005       0.098      *
    MIPIP17            0.125       0.028      0.000       0.067       0.178      *
    MIPIP18            0.030       0.022      0.091      -0.015       0.074
    MIPIP19            0.061       0.018      0.000       0.026       0.098      *
    MIPIP20           -0.050       0.049      0.155      -0.141       0.052

 MIPIP11  WITH
    MIPIP12            0.062       0.026      0.013       0.007       0.112      *
    MIPIP13            0.007       0.023      0.383      -0.039       0.052
    MIPIP14           -0.079       0.030      0.007      -0.136      -0.016      *
    MIPIP15            0.020       0.025      0.221      -0.034       0.066
    MIPIP16            0.014       0.047      0.378      -0.077       0.107
    MIPIP17            0.059       0.040      0.085      -0.028       0.133
    MIPIP18            0.011       0.029      0.348      -0.047       0.065
    MIPIP19           -0.113       0.022      0.000      -0.153      -0.067      *
    MIPIP20           -0.023       0.035      0.257      -0.093       0.045

 MIPIP12  WITH
    MIPIP13            0.047       0.020      0.014       0.005       0.085      *
    MIPIP14            0.173       0.024      0.000       0.125       0.219      *
    MIPIP15           -0.053       0.025      0.013      -0.105      -0.007      *
    MIPIP16           -0.136       0.029      0.000      -0.194      -0.079      *
    MIPIP17           -0.083       0.046      0.039      -0.171       0.011
    MIPIP18           -0.126       0.026      0.000      -0.182      -0.077      *
    MIPIP19            0.043       0.017      0.007       0.008       0.077      *
    MIPIP20           -0.107       0.032      0.000      -0.173      -0.047      *

 MIPIP13  WITH
    MIPIP14            0.203       0.026      0.000       0.151       0.254      *
    MIPIP15           -0.040       0.019      0.018      -0.079      -0.003      *
    MIPIP16           -0.111       0.023      0.000      -0.157      -0.066      *
    MIPIP17           -0.016       0.028      0.281      -0.074       0.035
    MIPIP18            0.004       0.046      0.465      -0.088       0.095
    MIPIP19           -0.024       0.019      0.105      -0.061       0.014
    MIPIP20           -0.029       0.027      0.138      -0.084       0.024

 MIPIP14  WITH
    MIPIP15           -0.225       0.024      0.000      -0.269      -0.175      *
    MIPIP16           -0.089       0.030      0.002      -0.148      -0.029      *
    MIPIP17           -0.093       0.034      0.005      -0.161      -0.025      *
    MIPIP18           -0.197       0.034      0.000      -0.261      -0.128      *
    MIPIP19            0.003       0.046      0.474      -0.085       0.093
    MIPIP20           -0.088       0.039      0.015      -0.165      -0.009      *

 MIPIP15  WITH
    MIPIP16            0.118       0.024      0.000       0.068       0.163      *
    MIPIP17            0.105       0.030      0.001       0.043       0.160      *
    MIPIP18            0.137       0.023      0.000       0.093       0.181      *
    MIPIP19            0.007       0.019      0.350      -0.028       0.045
    MIPIP20           -0.024       0.049      0.314      -0.115       0.077

 MIPIP16  WITH
    MIPIP17            0.173       0.038      0.000       0.090       0.240      *
    MIPIP18            0.118       0.029      0.000       0.061       0.174      *
    MIPIP19           -0.019       0.023      0.209      -0.062       0.029
    MIPIP20            0.100       0.034      0.002       0.032       0.164      *

 MIPIP17  WITH
    MIPIP18            0.141       0.032      0.000       0.076       0.200      *
    MIPIP19            0.009       0.024      0.347      -0.036       0.058
    MIPIP20            0.071       0.039      0.043      -0.009       0.144

 MIPIP18  WITH
    MIPIP19           -0.032       0.025      0.109      -0.076       0.022
    MIPIP20            0.130       0.034      0.000       0.063       0.195      *

 MIPIP19  WITH
    MIPIP20            0.074       0.026      0.004       0.023       0.124      *

 Intercepts
    MIPIP1             0.000       0.011      0.483      -0.022       0.021
    MIPIP2             0.000       0.011      0.488      -0.021       0.021
    MIPIP3             0.000       0.011      0.490      -0.021       0.022
    MIPIP4            -0.001       0.011      0.479      -0.022       0.020
    MIPIP5             0.000       0.011      0.496      -0.021       0.021
    MIPIP6             0.000       0.011      0.484      -0.021       0.021
    MIPIP7             0.000       0.011      0.494      -0.022       0.021
    MIPIP8             0.000       0.011      0.493      -0.021       0.021
    MIPIP9             0.000       0.011      0.492      -0.021       0.021
    MIPIP10            0.000       0.011      0.491      -0.021       0.021
    MIPIP11            0.000       0.011      0.493      -0.022       0.021
    MIPIP12            0.000       0.011      0.492      -0.022       0.021
    MIPIP13            0.000       0.011      0.489      -0.021       0.021
    MIPIP14            0.000       0.011      0.495      -0.021       0.021
    MIPIP15            0.000       0.011      0.487      -0.021       0.021
    MIPIP16            0.000       0.011      0.500      -0.021       0.021
    MIPIP17            0.000       0.011      0.494      -0.021       0.021
    MIPIP18            0.000       0.011      0.487      -0.021       0.022
    MIPIP19            0.000       0.011      0.495      -0.021       0.021
    MIPIP20            0.000       0.011      0.487      -0.022       0.021

 Variances
    E                  1.000       0.000      0.000       1.000       1.000
    A                  1.000       0.000      0.000       1.000       1.000
    C                  1.000       0.000      0.000       1.000       1.000
    N                  1.000       0.000      0.000       1.000       1.000
    O                  1.000       0.000      0.000       1.000       1.000

 Residual Variances
    MIPIP1             0.564       0.040      0.000       0.486       0.644      *
    MIPIP2             0.649       0.046      0.000       0.558       0.741      *
    MIPIP3             0.670       0.050      0.000       0.573       0.770      *
    MIPIP4             0.641       0.053      0.000       0.544       0.750      *
    MIPIP5             0.600       0.044      0.000       0.521       0.692      *
    MIPIP6             0.601       0.040      0.000       0.525       0.684      *
    MIPIP7             0.792       0.042      0.000       0.708       0.870      *
    MIPIP8             0.699       0.050      0.000       0.603       0.799      *
    MIPIP9             0.798       0.049      0.000       0.702       0.891      *
    MIPIP10            0.775       0.045      0.000       0.682       0.860      *
    MIPIP11            0.562       0.042      0.000       0.483       0.649      *
    MIPIP12            0.790       0.043      0.000       0.701       0.872      *
    MIPIP13            0.767       0.048      0.000       0.672       0.860      *
    MIPIP14            0.689       0.055      0.000       0.589       0.805      *
    MIPIP15            0.756       0.046      0.000       0.663       0.845      *
    MIPIP16            0.564       0.039      0.000       0.491       0.643      *
    MIPIP17            0.618       0.044      0.000       0.537       0.708      *
    MIPIP18            0.654       0.049      0.000       0.562       0.754      *
    MIPIP19            0.862       0.044      0.000       0.770       0.940      *
    MIPIP20            0.527       0.048      0.000       0.441       0.628      *


R-SQUARE

                                Posterior  One-Tailed         95% C.I.
    Variable        Estimate       S.D.      P-Value   Lower 2.5%  Upper 2.5%

    MIPIP1             0.436       0.040      0.000       0.356       0.514
    MIPIP2             0.351       0.046      0.000       0.259       0.442
    MIPIP3             0.330       0.050      0.000       0.230       0.427
    MIPIP4             0.359       0.053      0.000       0.250       0.456
    MIPIP5             0.400       0.044      0.000       0.308       0.479
    MIPIP6             0.399       0.040      0.000       0.316       0.475
    MIPIP7             0.208       0.042      0.000       0.130       0.292
    MIPIP8             0.301       0.050      0.000       0.201       0.397
    MIPIP9             0.202       0.049      0.000       0.109       0.298
    MIPIP10            0.225       0.045      0.000       0.140       0.318
    MIPIP11            0.438       0.042      0.000       0.351       0.517
    MIPIP12            0.210       0.043      0.000       0.128       0.299
    MIPIP13            0.233       0.048      0.000       0.140       0.328
    MIPIP14            0.311       0.055      0.000       0.195       0.411
    MIPIP15            0.244       0.046      0.000       0.155       0.337
    MIPIP16            0.436       0.039      0.000       0.357       0.509
    MIPIP17            0.382       0.044      0.000       0.292       0.463
    MIPIP18            0.346       0.049      0.000       0.246       0.438
    MIPIP19            0.138       0.044      0.000       0.060       0.230
    MIPIP20            0.473       0.048      0.000       0.372       0.559


MODEL COMMAND WITH FINAL ESTIMATES USED AS STARTING VALUES

     e BY mipip1@1;
     e BY mipip6*0.99873;
     e BY mipip11*1.07598;
     e BY mipip16*0.99941;
     a BY mipip2@1;
     a BY mipip7*0.90835;
     a BY mipip12*0.92423;
     a BY mipip17*1.06623;
     c BY mipip3@1;
     c BY mipip8*1.03994;
     c BY mipip13*0.73881;
     c BY mipip18*0.95697;
     n BY mipip4@1;
     n BY mipip9*0.69684;
     n BY mipip14*0.93009;
     n BY mipip19*0.58281;
     o BY mipip5@1;
     o BY mipip10*0.72559;
     o BY mipip15*0.72791;
     o BY mipip20*1.06444;

     mipip1 WITH mipip2*-0.02872 (a1);
     mipip1 WITH mipip3*0.01897 (a2);
     mipip1 WITH mipip4*0.05441 (a3);
     mipip1 WITH mipip5*0.05325 (a4);
     mipip1 WITH mipip6*-0.00730 (a5);
     mipip1 WITH mipip7*-0.09934 (a6);
     mipip1 WITH mipip8*-0.05768 (a7);
     mipip1 WITH mipip9*-0.07002 (a8);
     mipip1 WITH mipip10*-0.07729 (a9);
     mipip1 WITH mipip11*0.09059 (a10);
     mipip1 WITH mipip12*-0.03030 (a11);
     mipip1 WITH mipip13*-0.04363 (a12);
     mipip1 WITH mipip14*0.00818 (a13);
     mipip1 WITH mipip15*-0.02230 (a14);
     mipip1 WITH mipip16*0.04399 (a15);
     mipip1 WITH mipip17*-0.02398 (a16);
     mipip1 WITH mipip18*-0.04724 (a17);
     mipip1 WITH mipip19*-0.07530 (a18);
     mipip1 WITH mipip20*-0.01986 (a19);
     mipip2 WITH mipip3*0.07356 (a20);
     mipip2 WITH mipip4*0.04016 (a21);
     mipip2 WITH mipip5*0.06837 (a22);
     mipip2 WITH mipip6*-0.04657 (a23);
     mipip2 WITH mipip7*0.01474 (a24);
     mipip2 WITH mipip8*-0.04925 (a25);
     mipip2 WITH mipip9*-0.08168 (a26);
     mipip2 WITH mipip10*0.00061 (a27);
     mipip2 WITH mipip11*-0.00790 (a28);
     mipip2 WITH mipip12*0.15402 (a29);
     mipip2 WITH mipip13*0.08206 (a30);
     mipip2 WITH mipip14*0.07711 (a31);
     mipip2 WITH mipip15*-0.00894 (a32);
     mipip2 WITH mipip16*-0.13276 (a33);
     mipip2 WITH mipip17*-0.02296 (a34);
     mipip2 WITH mipip18*-0.00927 (a35);
     mipip2 WITH mipip19*-0.00614 (a36);
     mipip2 WITH mipip20*-0.02386 (a37);
     mipip3 WITH mipip4*0.02084 (a38);
     mipip3 WITH mipip5*0.00268 (a39);
     mipip3 WITH mipip6*-0.02887 (a40);
     mipip3 WITH mipip7*-0.05080 (a41);
     mipip3 WITH mipip8*0.00449 (a42);
     mipip3 WITH mipip9*0.00629 (a43);
     mipip3 WITH mipip10*-0.06869 (a44);
     mipip3 WITH mipip11*0.07572 (a45);
     mipip3 WITH mipip12*0.04072 (a46);
     mipip3 WITH mipip13*0.09293 (a47);
     mipip3 WITH mipip14*0.06659 (a48);
     mipip3 WITH mipip15*-0.03276 (a49);
     mipip3 WITH mipip16*-0.03260 (a50);
     mipip3 WITH mipip17*-0.04417 (a51);
     mipip3 WITH mipip18*-0.02353 (a52);
     mipip3 WITH mipip19*-0.02765 (a53);
     mipip3 WITH mipip20*-0.03729 (a54);
     mipip4 WITH mipip5*0.15736 (a55);
     mipip4 WITH mipip6*-0.03603 (a56);
     mipip4 WITH mipip7*-0.04244 (a57);
     mipip4 WITH mipip8*-0.10894 (a58);
     mipip4 WITH mipip9*0.05763 (a59);
     mipip4 WITH mipip10*-0.01613 (a60);
     mipip4 WITH mipip11*-0.05033 (a61);
     mipip4 WITH mipip12*0.12839 (a62);
     mipip4 WITH mipip13*0.05066 (a63);
     mipip4 WITH mipip14*0.21026 (a64);
     mipip4 WITH mipip15*-0.13269 (a65);
     mipip4 WITH mipip16*-0.06404 (a66);
     mipip4 WITH mipip17*-0.08794 (a67);
     mipip4 WITH mipip18*-0.21817 (a68);
     mipip4 WITH mipip19*0.03797 (a69);
     mipip4 WITH mipip20*-0.02090 (a70);
     mipip5 WITH mipip6*-0.03463 (a71);
     mipip5 WITH mipip7*-0.10298 (a72);
     mipip5 WITH mipip8*-0.09150 (a73);
     mipip5 WITH mipip9*-0.08709 (a74);
     mipip5 WITH mipip10*-0.05598 (a75);
     mipip5 WITH mipip11*0.05066 (a76);
     mipip5 WITH mipip12*0.03962 (a77);
     mipip5 WITH mipip13*0.02548 (a78);
     mipip5 WITH mipip14*0.04790 (a79);
     mipip5 WITH mipip15*-0.06776 (a80);
     mipip5 WITH mipip16*-0.04419 (a81);
     mipip5 WITH mipip17*-0.05676 (a82);
     mipip5 WITH mipip18*-0.08923 (a83);
     mipip5 WITH mipip19*-0.00340 (a84);
     mipip5 WITH mipip20*0.10360 (a85);
     mipip6 WITH mipip7*0.06268 (a86);
     mipip6 WITH mipip8*0.01743 (a87);
     mipip6 WITH mipip9*0.10983 (a88);
     mipip6 WITH mipip10*-0.01252 (a89);
     mipip6 WITH mipip11*-0.02575 (a90);
     mipip6 WITH mipip12*-0.05669 (a91);
     mipip6 WITH mipip13*-0.03412 (a92);
     mipip6 WITH mipip14*0.00647 (a93);
     mipip6 WITH mipip15*0.00736 (a94);
     mipip6 WITH mipip16*0.10691 (a95);
     mipip6 WITH mipip17*0.11154 (a96);
     mipip6 WITH mipip18*0.04405 (a97);
     mipip6 WITH mipip19*-0.01195 (a98);
     mipip6 WITH mipip20*0.02706 (a99);
     mipip7 WITH mipip8*0.02223 (a100);
     mipip7 WITH mipip9*0.01796 (a101);
     mipip7 WITH mipip10*0.08867 (a102);
     mipip7 WITH mipip11*-0.05836 (a103);
     mipip7 WITH mipip12*0.04091 (a104);
     mipip7 WITH mipip13*-0.02855 (a105);
     mipip7 WITH mipip14*0.00988 (a106);
     mipip7 WITH mipip15*0.01540 (a107);
     mipip7 WITH mipip16*-0.01921 (a108);
     mipip7 WITH mipip17*0.09751 (a109);
     mipip7 WITH mipip18*0.01624 (a110);
     mipip7 WITH mipip19*0.03945 (a111);
     mipip7 WITH mipip20*-0.02611 (a112);
     mipip8 WITH mipip9*0.04441 (a113);
     mipip8 WITH mipip10*0.04627 (a114);
     mipip8 WITH mipip11*-0.03559 (a115);
     mipip8 WITH mipip12*-0.09834 (a116);
     mipip8 WITH mipip13*-0.00891 (a117);
     mipip8 WITH mipip14*-0.04444 (a118);
     mipip8 WITH mipip15*0.07294 (a119);
     mipip8 WITH mipip16*0.03903 (a120);
     mipip8 WITH mipip17*-0.00189 (a121);
     mipip8 WITH mipip18*0.10465 (a122);
     mipip8 WITH mipip19*0.02012 (a123);
     mipip8 WITH mipip20*0.03284 (a124);
     mipip9 WITH mipip10*-0.02225 (a125);
     mipip9 WITH mipip11*-0.13596 (a126);
     mipip9 WITH mipip12*0.01660 (a127);
     mipip9 WITH mipip13*0.05599 (a128);
     mipip9 WITH mipip14*0.12650 (a129);
     mipip9 WITH mipip15*-0.08621 (a130);
     mipip9 WITH mipip16*0.02489 (a131);
     mipip9 WITH mipip17*-0.02941 (a132);
     mipip9 WITH mipip18*-0.06258 (a133);
     mipip9 WITH mipip19*0.08419 (a134);
     mipip9 WITH mipip20*-0.03799 (a135);
     mipip10 WITH mipip11*-0.03094 (a136);
     mipip10 WITH mipip12*-0.00946 (a137);
     mipip10 WITH mipip13*-0.04980 (a138);
     mipip10 WITH mipip14*-0.08508 (a139);
     mipip10 WITH mipip15*0.23564 (a140);
     mipip10 WITH mipip16*0.04223 (a141);
     mipip10 WITH mipip17*0.08303 (a142);
     mipip10 WITH mipip18*0.02417 (a143);
     mipip10 WITH mipip19*0.05835 (a144);
     mipip10 WITH mipip20*-0.03553 (a145);
     mipip11 WITH mipip12*0.05413 (a146);
     mipip11 WITH mipip13*0.00551 (a147);
     mipip11 WITH mipip14*-0.07135 (a148);
     mipip11 WITH mipip15*0.01563 (a149);
     mipip11 WITH mipip16*0.01114 (a150);
     mipip11 WITH mipip17*0.03876 (a151);
     mipip11 WITH mipip18*0.00898 (a152);
     mipip11 WITH mipip19*-0.10787 (a153);
     mipip11 WITH mipip20*-0.01591 (a154);
     mipip12 WITH mipip13*0.04087 (a155);
     mipip12 WITH mipip14*0.16377 (a156);
     mipip12 WITH mipip15*-0.04461 (a157);
     mipip12 WITH mipip16*-0.11125 (a158);
     mipip12 WITH mipip17*-0.05737 (a159);
     mipip12 WITH mipip18*-0.10709 (a160);
     mipip12 WITH mipip19*0.04295 (a161);
     mipip12 WITH mipip20*-0.07873 (a162);
     mipip13 WITH mipip14*0.18110 (a163);
     mipip13 WITH mipip15*-0.03171 (a164);
     mipip13 WITH mipip16*-0.08541 (a165);
     mipip13 WITH mipip17*-0.01039 (a166);
     mipip13 WITH mipip18*0.00307 (a167);
     mipip13 WITH mipip19*-0.02243 (a168);
     mipip13 WITH mipip20*-0.02017 (a169);
     mipip14 WITH mipip15*-0.19451 (a170);
     mipip14 WITH mipip16*-0.07479 (a171);
     mipip14 WITH mipip17*-0.06696 (a172);
     mipip14 WITH mipip18*-0.17288 (a173);
     mipip14 WITH mipip19*0.00311 (a174);
     mipip14 WITH mipip20*-0.06718 (a175);
     mipip15 WITH mipip16*0.08787 (a176);
     mipip15 WITH mipip17*0.06641 (a177);
     mipip15 WITH mipip18*0.10641 (a178);
     mipip15 WITH mipip19*0.00627 (a179);
     mipip15 WITH mipip20*-0.01600 (a180);
     mipip16 WITH mipip17*0.10653 (a181);
     mipip16 WITH mipip18*0.08919 (a182);
     mipip16 WITH mipip19*-0.01687 (a183);
     mipip16 WITH mipip20*0.06562 (a184);
     mipip17 WITH mipip18*0.09081 (a185);
     mipip17 WITH mipip19*0.00676 (a186);
     mipip17 WITH mipip20*0.03946 (a187);
     mipip18 WITH mipip19*-0.02902 (a188);
     mipip18 WITH mipip20*0.08840 (a189);
     mipip19 WITH mipip20*0.05953 (a190);
     a WITH e*0.15364;
     c WITH e*0.01881;
     c WITH a*0.08840;
     n WITH e*-0.07131;
     n WITH a*-0.02299;
     n WITH c*-0.07362;
     o WITH e*0.13214;
     o WITH a*0.14858;
     o WITH c*0.00742;
     o WITH n*-0.04872;

     [ mipip1*-0.00049 ];
     [ mipip2*-0.00030 ];
     [ mipip3*0.00031 ];
     [ mipip4*-0.00068 ];
     [ mipip5*-0.00012 ];
     [ mipip6*0.00047 ];
     [ mipip7*-0.00018 ];
     [ mipip8*0.00028 ];
     [ mipip9*-0.00023 ];
     [ mipip10*0.00023 ];
     [ mipip11*-0.00025 ];
     [ mipip12*-0.00026 ];
     [ mipip13*-0.00027 ];
     [ mipip14*0.00015 ];
     [ mipip15*0.00035 ];
     [ mipip16*0.00000 ];
     [ mipip17*-0.00017 ];
     [ mipip18*0.00039 ];
     [ mipip19*0.00017 ];
     [ mipip20*-0.00033 ];

     mipip1*0.72613 (pload1);
     mipip2*0.53074 (pload2);
     mipip3*0.92092 (pload3);
     mipip4*0.90954 (pload4);
     mipip5*0.70098 (pload5);
     mipip6*0.84462 (pload6);
     mipip7*0.90512 (pload7);
     mipip8*1.14325 (pload8);
     mipip9*0.97279 (pload9);
     mipip10*0.84707 (pload10);
     mipip11*0.83837 (pload11);
     mipip12*0.92276 (pload12);
     mipip13*0.81625 (pload13);
     mipip14*0.97410 (pload14);
     mipip15*0.76659 (pload15);
     mipip16*0.72866 (pload16);
     mipip17*0.52570 (pload17);
     mipip18*0.78469 (pload18);
     mipip19*1.08069 (pload19);
     mipip20*0.58946 (pload20);
     e*0.56189;
     a*0.28775;
     c*0.45365;
     n*0.50905;
     o*0.46681;


RESIDUAL OUTPUT


     ESTIMATED MODEL


           Means
              MIPIP1        MIPIP2        MIPIP3        MIPIP4        MIPIP5
              ________      ________      ________      ________      ________
                0.000         0.000         0.000        -0.001         0.000


           Means
              MIPIP6        MIPIP7        MIPIP8        MIPIP9        MIPIP10
              ________      ________      ________      ________      ________
                0.000         0.000         0.000         0.000         0.000


           Means
              MIPIP11       MIPIP12       MIPIP13       MIPIP14       MIPIP15
              ________      ________      ________      ________      ________
                0.000         0.000         0.000         0.000         0.000


           Means
              MIPIP16       MIPIP17       MIPIP18       MIPIP19       MIPIP20
              ________      ________      ________      ________      ________
                0.000         0.000         0.000         0.000         0.000


           Covariances
              MIPIP1        MIPIP2        MIPIP3        MIPIP4        MIPIP5
              ________      ________      ________      ________      ________
 MIPIP1         1.288
 MIPIP2         0.125         0.818
 MIPIP3         0.038         0.162         1.375
 MIPIP4        -0.017         0.017        -0.053         1.419
 MIPIP5         0.185         0.217         0.010         0.109         1.168
 MIPIP6         0.554         0.107        -0.010        -0.107         0.097
 MIPIP7         0.040         0.276         0.029        -0.063         0.032
 MIPIP8        -0.038         0.043         0.476        -0.186        -0.084
 MIPIP9        -0.120        -0.098        -0.045         0.412        -0.121
 MIPIP10        0.019         0.108        -0.063        -0.051         0.283
 MIPIP11        0.695         0.157         0.096        -0.127         0.193
 MIPIP12        0.112         0.420         0.122         0.107         0.177
 MIPIP13       -0.030         0.147         0.428        -0.004         0.031
 MIPIP14       -0.058         0.056        -0.002         0.684         0.003
 MIPIP15        0.074         0.099        -0.027        -0.168         0.272
 MIPIP16        0.606         0.021        -0.014        -0.135         0.088
 MIPIP17        0.140         0.284         0.050        -0.112         0.102
 MIPIP18       -0.029         0.075         0.411        -0.289        -0.082
 MIPIP19       -0.117        -0.020        -0.071         0.335        -0.032
 MIPIP20        0.121         0.134        -0.029        -0.073         0.600


           Covariances
              MIPIP6        MIPIP7        MIPIP8        MIPIP9        MIPIP10
              ________      ________      ________      ________      ________
 MIPIP6         1.405
 MIPIP7         0.202         1.143
 MIPIP8         0.037         0.106         1.634
 MIPIP9         0.060         0.003        -0.009         1.220
 MIPIP10        0.083         0.187         0.052        -0.047         1.093
 MIPIP11        0.578         0.092        -0.015        -0.189         0.072
 MIPIP12        0.085         0.282        -0.013         0.002         0.090
 MIPIP13       -0.020         0.031         0.340         0.018        -0.046
 MIPIP14       -0.060        -0.010        -0.116         0.456        -0.118
 MIPIP15        0.103         0.114         0.079        -0.111         0.482
 MIPIP16        0.668         0.120         0.059        -0.025         0.138
 MIPIP17        0.275         0.376         0.096        -0.046         0.198
 MIPIP18        0.062         0.093         0.556        -0.112         0.029
 MIPIP19       -0.053         0.027        -0.025         0.291         0.038
 MIPIP20        0.168         0.118         0.041        -0.074         0.325


           Covariances
              MIPIP11       MIPIP12       MIPIP13       MIPIP14       MIPIP15
              ________      ________      ________      ________      ________
 MIPIP11        1.489
 MIPIP12        0.207         1.169
 MIPIP13        0.020         0.101         1.064
 MIPIP14       -0.143         0.144         0.131         1.414
 MIPIP15        0.119         0.055        -0.028        -0.227         1.014
 MIPIP16        0.615         0.031        -0.072        -0.141         0.184
 MIPIP17        0.215         0.226         0.059        -0.090         0.182
 MIPIP18        0.028        -0.029         0.324        -0.238         0.112
 MIPIP19       -0.153         0.031        -0.054         0.279        -0.014
 MIPIP20        0.135         0.067        -0.014        -0.115         0.346


           Covariances
              MIPIP16       MIPIP17       MIPIP18       MIPIP19       MIPIP20
              ________      ________      ________      ________      ________
 MIPIP16        1.290
 MIPIP17        0.270         0.853
 MIPIP18        0.107         0.181         1.200
 MIPIP19       -0.058        -0.008        -0.070         1.254
 MIPIP20        0.206         0.208         0.096         0.029         1.118


           Correlations
              MIPIP1        MIPIP2        MIPIP3        MIPIP4        MIPIP5
              ________      ________      ________      ________      ________
 MIPIP1         1.000
 MIPIP2         0.122         1.000
 MIPIP3         0.028         0.153         1.000
 MIPIP4        -0.012         0.016        -0.038         1.000
 MIPIP5         0.151         0.222         0.008         0.084         1.000
 MIPIP6         0.412         0.100        -0.007        -0.076         0.076
 MIPIP7         0.033         0.286         0.024        -0.050         0.028
 MIPIP8        -0.026         0.037         0.318        -0.122        -0.061
 MIPIP9        -0.095        -0.098        -0.035         0.313        -0.101
 MIPIP10        0.016         0.115        -0.052        -0.041         0.250
 MIPIP11        0.502         0.143         0.067        -0.087         0.146
 MIPIP12        0.091         0.429         0.097         0.083         0.151
 MIPIP13       -0.025         0.158         0.354        -0.003         0.028
 MIPIP14       -0.043         0.052        -0.001         0.483         0.002
 MIPIP15        0.065         0.109        -0.023        -0.140         0.250
 MIPIP16        0.470         0.020        -0.010        -0.100         0.072
 MIPIP17        0.133         0.340         0.046        -0.102         0.102
 MIPIP18       -0.024         0.076         0.320        -0.221        -0.069
 MIPIP19       -0.092        -0.019        -0.054         0.251        -0.026
 MIPIP20        0.101         0.140        -0.024        -0.058         0.525


           Correlations
              MIPIP6        MIPIP7        MIPIP8        MIPIP9        MIPIP10
              ________      ________      ________      ________      ________
 MIPIP6         1.000
 MIPIP7         0.159         1.000
 MIPIP8         0.024         0.077         1.000
 MIPIP9         0.046         0.003        -0.006         1.000
 MIPIP10        0.067         0.167         0.039        -0.041         1.000
 MIPIP11        0.400         0.070        -0.009        -0.141         0.057
 MIPIP12        0.066         0.244        -0.010         0.002         0.080
 MIPIP13       -0.017         0.028         0.258         0.016        -0.042
 MIPIP14       -0.042        -0.008        -0.076         0.347        -0.095
 MIPIP15        0.087         0.106         0.061        -0.100         0.458
 MIPIP16        0.496         0.099         0.040        -0.020         0.116
 MIPIP17        0.251         0.381         0.081        -0.046         0.205
 MIPIP18        0.048         0.079         0.397        -0.092         0.026
 MIPIP19       -0.040         0.023        -0.017         0.235         0.032
 MIPIP20        0.134         0.104         0.030        -0.063         0.294


           Correlations
              MIPIP11       MIPIP12       MIPIP13       MIPIP14       MIPIP15
              ________      ________      ________      ________      ________
 MIPIP11        1.000
 MIPIP12        0.157         1.000
 MIPIP13        0.016         0.091         1.000
 MIPIP14       -0.098         0.112         0.106         1.000
 MIPIP15        0.097         0.051        -0.027        -0.190         1.000
 MIPIP16        0.444         0.025        -0.061        -0.104         0.161
 MIPIP17        0.191         0.227         0.062        -0.082         0.195
 MIPIP18        0.021        -0.024         0.287        -0.183         0.101
 MIPIP19       -0.112         0.025        -0.047         0.210        -0.013
 MIPIP20        0.105         0.059        -0.013        -0.092         0.325


           Correlations
              MIPIP16       MIPIP17       MIPIP18       MIPIP19       MIPIP20
              ________      ________      ________      ________      ________
 MIPIP16        1.000
 MIPIP17        0.258         1.000
 MIPIP18        0.086         0.179         1.000
 MIPIP19       -0.046        -0.007        -0.057         1.000
 MIPIP20        0.172         0.213         0.083         0.025         1.000


TECHNICAL 1 OUTPUT


     PARAMETER SPECIFICATION


           NU
              MIPIP1        MIPIP2        MIPIP3        MIPIP4        MIPIP5
              ________      ________      ________      ________      ________
                    1             2             3             4             5


           NU
              MIPIP6        MIPIP7        MIPIP8        MIPIP9        MIPIP10
              ________      ________      ________      ________      ________
                    6             7             8             9            10


           NU
              MIPIP11       MIPIP12       MIPIP13       MIPIP14       MIPIP15
              ________      ________      ________      ________      ________
                   11            12            13            14            15


           NU
              MIPIP16       MIPIP17       MIPIP18       MIPIP19       MIPIP20
              ________      ________      ________      ________      ________
                   16            17            18            19            20


           LAMBDA
              E             A             C             N             O
              ________      ________      ________      ________      ________
 MIPIP1             0             0             0             0             0
 MIPIP2             0             0             0             0             0
 MIPIP3             0             0             0             0             0
 MIPIP4             0             0             0             0             0
 MIPIP5             0             0             0             0             0
 MIPIP6            21             0             0             0             0
 MIPIP7             0            22             0             0             0
 MIPIP8             0             0            23             0             0
 MIPIP9             0             0             0            24             0
 MIPIP10            0             0             0             0            25
 MIPIP11           26             0             0             0             0
 MIPIP12            0            27             0             0             0
 MIPIP13            0             0            28             0             0
 MIPIP14            0             0             0            29             0
 MIPIP15            0             0             0             0            30
 MIPIP16           31             0             0             0             0
 MIPIP17            0            32             0             0             0
 MIPIP18            0             0            33             0             0
 MIPIP19            0             0             0            34             0
 MIPIP20            0             0             0             0            35


           THETA
              MIPIP1        MIPIP2        MIPIP3        MIPIP4        MIPIP5
              ________      ________      ________      ________      ________
 MIPIP1            36
 MIPIP2            37            38
 MIPIP3            39            40            41
 MIPIP4            42            43            44            45
 MIPIP5            46            47            48            49            50
 MIPIP6            51            52            53            54            55
 MIPIP7            57            58            59            60            61
 MIPIP8            64            65            66            67            68
 MIPIP9            72            73            74            75            76
 MIPIP10           81            82            83            84            85
 MIPIP11           91            92            93            94            95
 MIPIP12          102           103           104           105           106
 MIPIP13          114           115           116           117           118
 MIPIP14          127           128           129           130           131
 MIPIP15          141           142           143           144           145
 MIPIP16          156           157           158           159           160
 MIPIP17          172           173           174           175           176
 MIPIP18          189           190           191           192           193
 MIPIP19          207           208           209           210           211
 MIPIP20          226           227           228           229           230


           THETA
              MIPIP6        MIPIP7        MIPIP8        MIPIP9        MIPIP10
              ________      ________      ________      ________      ________
 MIPIP6            56
 MIPIP7            62            63
 MIPIP8            69            70            71
 MIPIP9            77            78            79            80
 MIPIP10           86            87            88            89            90
 MIPIP11           96            97            98            99           100
 MIPIP12          107           108           109           110           111
 MIPIP13          119           120           121           122           123
 MIPIP14          132           133           134           135           136
 MIPIP15          146           147           148           149           150
 MIPIP16          161           162           163           164           165
 MIPIP17          177           178           179           180           181
 MIPIP18          194           195           196           197           198
 MIPIP19          212           213           214           215           216
 MIPIP20          231           232           233           234           235


           THETA
              MIPIP11       MIPIP12       MIPIP13       MIPIP14       MIPIP15
              ________      ________      ________      ________      ________
 MIPIP11          101
 MIPIP12          112           113
 MIPIP13          124           125           126
 MIPIP14          137           138           139           140
 MIPIP15          151           152           153           154           155
 MIPIP16          166           167           168           169           170
 MIPIP17          182           183           184           185           186
 MIPIP18          199           200           201           202           203
 MIPIP19          217           218           219           220           221
 MIPIP20          236           237           238           239           240


           THETA
              MIPIP16       MIPIP17       MIPIP18       MIPIP19       MIPIP20
              ________      ________      ________      ________      ________
 MIPIP16          171
 MIPIP17          187           188
 MIPIP18          204           205           206
 MIPIP19          222           223           224           225
 MIPIP20          241           242           243           244           245


           ALPHA
              E             A             C             N             O
              ________      ________      ________      ________      ________
                    0             0             0             0             0


           BETA
              E             A             C             N             O
              ________      ________      ________      ________      ________
 E                  0             0             0             0             0
 A                  0             0             0             0             0
 C                  0             0             0             0             0
 N                  0             0             0             0             0
 O                  0             0             0             0             0


           PSI
              E             A             C             N             O
              ________      ________      ________      ________      ________
 E                246
 A                247           248
 C                249           250           251
 N                252           253           254           255
 O                256           257           258           259           260


     STARTING VALUES


           NU
              MIPIP1        MIPIP2        MIPIP3        MIPIP4        MIPIP5
              ________      ________      ________      ________      ________
                0.000         0.000         0.000         0.000         0.000


           NU
              MIPIP6        MIPIP7        MIPIP8        MIPIP9        MIPIP10
              ________      ________      ________      ________      ________
                0.000         0.000         0.000         0.000         0.000


           NU
              MIPIP11       MIPIP12       MIPIP13       MIPIP14       MIPIP15
              ________      ________      ________      ________      ________
                0.000         0.000         0.000         0.000         0.000


           NU
              MIPIP16       MIPIP17       MIPIP18       MIPIP19       MIPIP20
              ________      ________      ________      ________      ________
                0.000         0.000         0.000         0.000         0.000


           LAMBDA
              E             A             C             N             O
              ________      ________      ________      ________      ________
 MIPIP1         1.000         0.000         0.000         0.000         0.000
 MIPIP2         0.000         1.000         0.000         0.000         0.000
 MIPIP3         0.000         0.000         1.000         0.000         0.000
 MIPIP4         0.000         0.000         0.000         1.000         0.000
 MIPIP5         0.000         0.000         0.000         0.000         1.000
 MIPIP6         1.000         0.000         0.000         0.000         0.000
 MIPIP7         0.000         1.000         0.000         0.000         0.000
 MIPIP8         0.000         0.000         1.000         0.000         0.000
 MIPIP9         0.000         0.000         0.000         1.000         0.000
 MIPIP10        0.000         0.000         0.000         0.000         1.000
 MIPIP11        1.000         0.000         0.000         0.000         0.000
 MIPIP12        0.000         1.000         0.000         0.000         0.000
 MIPIP13        0.000         0.000         1.000         0.000         0.000
 MIPIP14        0.000         0.000         0.000         1.000         0.000
 MIPIP15        0.000         0.000         0.000         0.000         1.000
 MIPIP16        1.000         0.000         0.000         0.000         0.000
 MIPIP17        0.000         1.000         0.000         0.000         0.000
 MIPIP18        0.000         0.000         1.000         0.000         0.000
 MIPIP19        0.000         0.000         0.000         1.000         0.000
 MIPIP20        0.000         0.000         0.000         0.000         1.000


           THETA
              MIPIP1        MIPIP2        MIPIP3        MIPIP4        MIPIP5
              ________      ________      ________      ________      ________
 MIPIP1         0.643
 MIPIP2         0.000         0.409
 MIPIP3         0.000         0.000         0.685
 MIPIP4         0.000         0.000         0.000         0.710
 MIPIP5         0.000         0.000         0.000         0.000         0.582
 MIPIP6         0.000         0.000         0.000         0.000         0.000
 MIPIP7         0.000         0.000         0.000         0.000         0.000
 MIPIP8         0.000         0.000         0.000         0.000         0.000
 MIPIP9         0.000         0.000         0.000         0.000         0.000
 MIPIP10        0.000         0.000         0.000         0.000         0.000
 MIPIP11        0.000         0.000         0.000         0.000         0.000
 MIPIP12        0.000         0.000         0.000         0.000         0.000
 MIPIP13        0.000         0.000         0.000         0.000         0.000
 MIPIP14        0.000         0.000         0.000         0.000         0.000
 MIPIP15        0.000         0.000         0.000         0.000         0.000
 MIPIP16        0.000         0.000         0.000         0.000         0.000
 MIPIP17        0.000         0.000         0.000         0.000         0.000
 MIPIP18        0.000         0.000         0.000         0.000         0.000
 MIPIP19        0.000         0.000         0.000         0.000         0.000
 MIPIP20        0.000         0.000         0.000         0.000         0.000


           THETA
              MIPIP6        MIPIP7        MIPIP8        MIPIP9        MIPIP10
              ________      ________      ________      ________      ________
 MIPIP6         0.702
 MIPIP7         0.000         0.570
 MIPIP8         0.000         0.000         0.816
 MIPIP9         0.000         0.000         0.000         0.609
 MIPIP10        0.000         0.000         0.000         0.000         0.546
 MIPIP11        0.000         0.000         0.000         0.000         0.000
 MIPIP12        0.000         0.000         0.000         0.000         0.000
 MIPIP13        0.000         0.000         0.000         0.000         0.000
 MIPIP14        0.000         0.000         0.000         0.000         0.000
 MIPIP15        0.000         0.000         0.000         0.000         0.000
 MIPIP16        0.000         0.000         0.000         0.000         0.000
 MIPIP17        0.000         0.000         0.000         0.000         0.000
 MIPIP18        0.000         0.000         0.000         0.000         0.000
 MIPIP19        0.000         0.000         0.000         0.000         0.000
 MIPIP20        0.000         0.000         0.000         0.000         0.000


           THETA
              MIPIP11       MIPIP12       MIPIP13       MIPIP14       MIPIP15
              ________      ________      ________      ________      ________
 MIPIP11        0.745
 MIPIP12        0.000         0.583
 MIPIP13        0.000         0.000         0.531
 MIPIP14        0.000         0.000         0.000         0.709
 MIPIP15        0.000         0.000         0.000         0.000         0.506
 MIPIP16        0.000         0.000         0.000         0.000         0.000
 MIPIP17        0.000         0.000         0.000         0.000         0.000
 MIPIP18        0.000         0.000         0.000         0.000         0.000
 MIPIP19        0.000         0.000         0.000         0.000         0.000
 MIPIP20        0.000         0.000         0.000         0.000         0.000


           THETA
              MIPIP16       MIPIP17       MIPIP18       MIPIP19       MIPIP20
              ________      ________      ________      ________      ________
 MIPIP16        0.646
 MIPIP17        0.000         0.425
 MIPIP18        0.000         0.000         0.599
 MIPIP19        0.000         0.000         0.000         0.625
 MIPIP20        0.000         0.000         0.000         0.000         0.558


           ALPHA
              E             A             C             N             O
              ________      ________      ________      ________      ________
                0.000         0.000         0.000         0.000         0.000


           BETA
              E             A             C             N             O
              ________      ________      ________      ________      ________
 E              0.000         0.000         0.000         0.000         0.000
 A              0.000         0.000         0.000         0.000         0.000
 C              0.000         0.000         0.000         0.000         0.000
 N              0.000         0.000         0.000         0.000         0.000
 O              0.000         0.000         0.000         0.000         0.000


           PSI
              E             A             C             N             O
              ________      ________      ________      ________      ________
 E              1.000
 A              0.000         1.000
 C              0.000         0.000         1.000
 N              0.000         0.000         0.000         1.000
 O              0.000         0.000         0.000         0.000         1.000


     PRIORS FOR ALL PARAMETERS            PRIOR MEAN      PRIOR VARIANCE     PRIOR STD. DEV.

     Parameter 1~N(0.000,infinity)           0.0000            infinity            infinity
     Parameter 2~N(0.000,infinity)           0.0000            infinity            infinity
     Parameter 3~N(0.000,infinity)           0.0000            infinity            infinity
     Parameter 4~N(0.000,infinity)           0.0000            infinity            infinity
     Parameter 5~N(0.000,infinity)           0.0000            infinity            infinity
     Parameter 6~N(0.000,infinity)           0.0000            infinity            infinity
     Parameter 7~N(0.000,infinity)           0.0000            infinity            infinity
     Parameter 8~N(0.000,infinity)           0.0000            infinity            infinity
     Parameter 9~N(0.000,infinity)           0.0000            infinity            infinity
     Parameter 10~N(0.000,infinity)          0.0000            infinity            infinity
     Parameter 11~N(0.000,infinity)          0.0000            infinity            infinity
     Parameter 12~N(0.000,infinity)          0.0000            infinity            infinity
     Parameter 13~N(0.000,infinity)          0.0000            infinity            infinity
     Parameter 14~N(0.000,infinity)          0.0000            infinity            infinity
     Parameter 15~N(0.000,infinity)          0.0000            infinity            infinity
     Parameter 16~N(0.000,infinity)          0.0000            infinity            infinity
     Parameter 17~N(0.000,infinity)          0.0000            infinity            infinity
     Parameter 18~N(0.000,infinity)          0.0000            infinity            infinity
     Parameter 19~N(0.000,infinity)          0.0000            infinity            infinity
     Parameter 20~N(0.000,infinity)          0.0000            infinity            infinity
     Parameter 21~N(0.000,infinity)          0.0000            infinity            infinity
     Parameter 22~N(0.000,infinity)          0.0000            infinity            infinity
     Parameter 23~N(0.000,infinity)          0.0000            infinity            infinity
     Parameter 24~N(0.000,infinity)          0.0000            infinity            infinity
     Parameter 25~N(0.000,infinity)          0.0000            infinity            infinity
     Parameter 26~N(0.000,infinity)          0.0000            infinity            infinity
     Parameter 27~N(0.000,infinity)          0.0000            infinity            infinity
     Parameter 28~N(0.000,infinity)          0.0000            infinity            infinity
     Parameter 29~N(0.000,infinity)          0.0000            infinity            infinity
     Parameter 30~N(0.000,infinity)          0.0000            infinity            infinity
     Parameter 31~N(0.000,infinity)          0.0000            infinity            infinity
     Parameter 32~N(0.000,infinity)          0.0000            infinity            infinity
     Parameter 33~N(0.000,infinity)          0.0000            infinity            infinity
     Parameter 34~N(0.000,infinity)          0.0000            infinity            infinity
     Parameter 35~N(0.000,infinity)          0.0000            infinity            infinity
     Parameter 36~IW(103.350,150)            0.8012              0.0101              0.1005
     Parameter 37~IW(0.000,150)              0.0000              0.0035              0.0595
     Parameter 38~IW(72.900,150)             0.5651              0.0050              0.0709
     Parameter 39~IW(0.000,150)              0.0000              0.0068              0.0827
     Parameter 40~IW(0.000,150)              0.0000              0.0048              0.0695
     Parameter 41~IW(141.000,150)            1.0930              0.0188              0.1372
     Parameter 42~IW(0.000,150)              0.0000              0.0055              0.0740
     Parameter 43~IW(0.000,150)              0.0000              0.0039              0.0621
     Parameter 44~IW(0.000,150)              0.0000              0.0075              0.0864
     Parameter 45~IW(112.800,150)            0.8744              0.0120              0.1097
     Parameter 46~IW(0.000,150)              0.0000              0.0051              0.0714
     Parameter 47~IW(0.000,150)              0.0000              0.0036              0.0600
     Parameter 48~IW(0.000,150)              0.0000              0.0070              0.0834
     Parameter 49~IW(0.000,150)              0.0000              0.0056              0.0746
     Parameter 50~IW(105.150,150)            0.8151              0.0105              0.1023
     Parameter 51~IW(0.000,150)              0.0000              0.0060              0.0776
     Parameter 52~IW(0.000,150)              0.0000              0.0043              0.0652
     Parameter 53~IW(0.000,150)              0.0000              0.0082              0.0907
     Parameter 54~IW(0.000,150)              0.0000              0.0066              0.0811
     Parameter 55~IW(0.000,150)              0.0000              0.0061              0.0783
     Parameter 56~IW(124.200,150)            0.9628              0.0146              0.1208
     Parameter 57~IW(0.000,150)              0.0000              0.0062              0.0786
     Parameter 58~IW(0.000,150)              0.0000              0.0044              0.0660
     Parameter 59~IW(0.000,150)              0.0000              0.0084              0.0918
     Parameter 60~IW(0.000,150)              0.0000              0.0067              0.0821
     Parameter 61~IW(0.000,150)              0.0000              0.0063              0.0793
     Parameter 62~IW(0.000,150)              0.0000              0.0074              0.0862
     Parameter 63~IW(127.350,150)            0.9872              0.0153              0.1239
     Parameter 64~IW(0.000,150)              0.0000              0.0079              0.0889
     Parameter 65~IW(0.000,150)              0.0000              0.0056              0.0747
     Parameter 66~IW(0.000,150)              0.0000              0.0108              0.1038
     Parameter 67~IW(0.000,150)              0.0000              0.0086              0.0929
     Parameter 68~IW(0.000,150)              0.0000              0.0080              0.0897
     Parameter 69~IW(0.000,150)              0.0000              0.0095              0.0975
     Parameter 70~IW(0.000,150)              0.0000              0.0097              0.0987
     Parameter 71~IW(162.900,150)            1.2628              0.0251              0.1585
     Parameter 72~IW(0.000,150)              0.0000              0.0067              0.0821
     Parameter 73~IW(0.000,150)              0.0000              0.0047              0.0689
     Parameter 74~IW(0.000,150)              0.0000              0.0092              0.0958
     Parameter 75~IW(0.000,150)              0.0000              0.0073              0.0857
     Parameter 76~IW(0.000,150)              0.0000              0.0069              0.0828
     Parameter 77~IW(0.000,150)              0.0000              0.0081              0.0900
     Parameter 78~IW(0.000,150)              0.0000              0.0083              0.0911
     Parameter 79~IW(0.000,150)              0.0000              0.0106              0.1030
     Parameter 80~IW(138.750,150)            1.0756              0.0182              0.1350
     Parameter 81~IW(0.000,150)              0.0000              0.0060              0.0772
     Parameter 82~IW(0.000,150)              0.0000              0.0042              0.0648
     Parameter 83~IW(0.000,150)              0.0000              0.0081              0.0902
     Parameter 84~IW(0.000,150)              0.0000              0.0065              0.0807
     Parameter 85~IW(0.000,150)              0.0000              0.0061              0.0779
     Parameter 86~IW(0.000,150)              0.0000              0.0072              0.0846
     Parameter 87~IW(0.000,150)              0.0000              0.0073              0.0857
     Parameter 88~IW(0.000,150)              0.0000              0.0094              0.0969
     Parameter 89~IW(0.000,150)              0.0000              0.0080              0.0895
     Parameter 90~IW(122.850,150)            0.9523              0.0143              0.1195
     Parameter 91~IW(0.000,150)              0.0000              0.0060              0.0772
     Parameter 92~IW(0.000,150)              0.0000              0.0042              0.0648
     Parameter 93~IW(0.000,150)              0.0000              0.0081              0.0901
     Parameter 94~IW(0.000,150)              0.0000              0.0065              0.0806
     Parameter 95~IW(0.000,150)              0.0000              0.0061              0.0778
     Parameter 96~IW(0.000,150)              0.0000              0.0072              0.0846
     Parameter 97~IW(0.000,150)              0.0000              0.0073              0.0857
     Parameter 98~IW(0.000,150)              0.0000              0.0094              0.0969
     Parameter 99~IW(0.000,150)              0.0000              0.0080              0.0894
     Parameter 100~IW(0.000,150)             0.0000              0.0071              0.0841
     Parameter 101~IW(122.700,150)           0.9512              0.0142              0.1194
     Parameter 102~IW(0.000,150)             0.0000              0.0063              0.0793
     Parameter 103~IW(0.000,150)             0.0000              0.0044              0.0666
     Parameter 104~IW(0.000,150)             0.0000              0.0086              0.0926
     Parameter 105~IW(0.000,150)             0.0000              0.0069              0.0828
     Parameter 106~IW(0.000,150)             0.0000              0.0064              0.0800
     Parameter 107~IW(0.000,150)             0.0000              0.0076              0.0869
     Parameter 108~IW(0.000,150)             0.0000              0.0077              0.0880
     Parameter 109~IW(0.000,150)             0.0000              0.0099              0.0996
     Parameter 110~IW(0.000,150)             0.0000              0.0084              0.0919
     Parameter 111~IW(0.000,150)             0.0000              0.0075              0.0865
     Parameter 112~IW(0.000,150)             0.0000              0.0075              0.0864
     Parameter 113~IW(129.600,150)           1.0047              0.0159              0.1261
     Parameter 114~IW(0.000,150)             0.0000              0.0059              0.0766
     Parameter 115~IW(0.000,150)             0.0000              0.0041              0.0643
     Parameter 116~IW(0.000,150)             0.0000              0.0080              0.0895
     Parameter 117~IW(0.000,150)             0.0000              0.0064              0.0800
     Parameter 118~IW(0.000,150)             0.0000              0.0060              0.0773
     Parameter 119~IW(0.000,150)             0.0000              0.0071              0.0840
     Parameter 120~IW(0.000,150)             0.0000              0.0072              0.0850
     Parameter 121~IW(0.000,150)             0.0000              0.0092              0.0962
     Parameter 122~IW(0.000,150)             0.0000              0.0079              0.0887
     Parameter 123~IW(0.000,150)             0.0000              0.0070              0.0835
     Parameter 124~IW(0.000,150)             0.0000              0.0070              0.0835
     Parameter 125~IW(0.000,150)             0.0000              0.0074              0.0858
     Parameter 126~IW(120.900,150)           0.9372              0.0138              0.1176
     Parameter 127~IW(0.000,150)             0.0000              0.0054              0.0733
     Parameter 128~IW(0.000,150)             0.0000              0.0038              0.0616
     Parameter 129~IW(0.000,150)             0.0000              0.0073              0.0856
     Parameter 130~IW(0.000,150)             0.0000              0.0059              0.0766
     Parameter 131~IW(0.000,150)             0.0000              0.0055              0.0739
     Parameter 132~IW(0.000,150)             0.0000              0.0065              0.0803
     Parameter 133~IW(0.000,150)             0.0000              0.0066              0.0814
     Parameter 134~IW(0.000,150)             0.0000              0.0085              0.0920
     Parameter 135~IW(0.000,150)             0.0000              0.0072              0.0849
     Parameter 136~IW(0.000,150)             0.0000              0.0064              0.0799
     Parameter 137~IW(0.000,150)             0.0000              0.0064              0.0799
     Parameter 138~IW(0.000,150)             0.0000              0.0067              0.0821
     Parameter 139~IW(0.000,150)             0.0000              0.0063              0.0793
     Parameter 140~IW(110.700,150)           0.8581              0.0116              0.1077
     Parameter 141~IW(0.000,150)             0.0000              0.0054              0.0732
     Parameter 142~IW(0.000,150)             0.0000              0.0038              0.0615
     Parameter 143~IW(0.000,150)             0.0000              0.0073              0.0855
     Parameter 144~IW(0.000,150)             0.0000              0.0058              0.0765
     Parameter 145~IW(0.000,150)             0.0000              0.0055              0.0738
     Parameter 146~IW(0.000,150)             0.0000              0.0064              0.0802
     Parameter 147~IW(0.000,150)             0.0000              0.0066              0.0812
     Parameter 148~IW(0.000,150)             0.0000              0.0084              0.0919
     Parameter 149~IW(0.000,150)             0.0000              0.0072              0.0848
     Parameter 150~IW(0.000,150)             0.0000              0.0064              0.0798
     Parameter 151~IW(0.000,150)             0.0000              0.0064              0.0798
     Parameter 152~IW(0.000,150)             0.0000              0.0067              0.0820
     Parameter 153~IW(0.000,150)             0.0000              0.0063              0.0792
     Parameter 154~IW(0.000,150)             0.0000              0.0057              0.0758
     Parameter 155~IW(110.400,150)           0.8558              0.0115              0.1074
     Parameter 156~IW(0.000,150)             0.0000              0.0047              0.0687
     Parameter 157~IW(0.000,150)             0.0000              0.0033              0.0577
     Parameter 158~IW(0.000,150)             0.0000              0.0064              0.0803
     Parameter 159~IW(0.000,150)             0.0000              0.0052              0.0718
     Parameter 160~IW(0.000,150)             0.0000              0.0048              0.0693
     Parameter 161~IW(0.000,150)             0.0000              0.0057              0.0753
     Parameter 162~IW(0.000,150)             0.0000              0.0058              0.0763
     Parameter 163~IW(0.000,150)             0.0000              0.0074              0.0863
     Parameter 164~IW(0.000,150)             0.0000              0.0063              0.0796
     Parameter 165~IW(0.000,150)             0.0000              0.0056              0.0749
     Parameter 166~IW(0.000,150)             0.0000              0.0056              0.0749
     Parameter 167~IW(0.000,150)             0.0000              0.0059              0.0770
     Parameter 168~IW(0.000,150)             0.0000              0.0055              0.0743
     Parameter 169~IW(0.000,150)             0.0000              0.0051              0.0711
     Parameter 170~IW(0.000,150)             0.0000              0.0050              0.0710
     Parameter 171~IW(97.350,150)            0.7547              0.0090              0.0947
     Parameter 172~IW(0.000,150)             0.0000              0.0040              0.0629
     Parameter 173~IW(0.000,150)             0.0000              0.0028              0.0528
     Parameter 174~IW(0.000,150)             0.0000              0.0054              0.0735
     Parameter 175~IW(0.000,150)             0.0000              0.0043              0.0657
     Parameter 176~IW(0.000,150)             0.0000              0.0040              0.0635
     Parameter 177~IW(0.000,150)             0.0000              0.0048              0.0690
     Parameter 178~IW(0.000,150)             0.0000              0.0049              0.0699
     Parameter 179~IW(0.000,150)             0.0000              0.0062              0.0790
     Parameter 180~IW(0.000,150)             0.0000              0.0053              0.0729
     Parameter 181~IW(0.000,150)             0.0000              0.0047              0.0686
     Parameter 182~IW(0.000,150)             0.0000              0.0047              0.0686
     Parameter 183~IW(0.000,150)             0.0000              0.0050              0.0705
     Parameter 184~IW(0.000,150)             0.0000              0.0046              0.0681
     Parameter 185~IW(0.000,150)             0.0000              0.0042              0.0651
     Parameter 186~IW(0.000,150)             0.0000              0.0042              0.0650
     Parameter 187~IW(0.000,150)             0.0000              0.0037              0.0611
     Parameter 188~IW(81.600,150)            0.6326              0.0063              0.0794
     Parameter 189~IW(0.000,150)             0.0000              0.0052              0.0722
     Parameter 190~IW(0.000,150)             0.0000              0.0037              0.0607
     Parameter 191~IW(0.000,150)             0.0000              0.0071              0.0844
     Parameter 192~IW(0.000,150)             0.0000              0.0057              0.0755
     Parameter 193~IW(0.000,150)             0.0000              0.0053              0.0729
     Parameter 194~IW(0.000,150)             0.0000              0.0063              0.0792
     Parameter 195~IW(0.000,150)             0.0000              0.0064              0.0802
     Parameter 196~IW(0.000,150)             0.0000              0.0082              0.0907
     Parameter 197~IW(0.000,150)             0.0000              0.0070              0.0837
     Parameter 198~IW(0.000,150)             0.0000              0.0062              0.0788
     Parameter 199~IW(0.000,150)             0.0000              0.0062              0.0787
     Parameter 200~IW(0.000,150)             0.0000              0.0065              0.0809
     Parameter 201~IW(0.000,150)             0.0000              0.0061              0.0781
     Parameter 202~IW(0.000,150)             0.0000              0.0056              0.0748
     Parameter 203~IW(0.000,150)             0.0000              0.0056              0.0747
     Parameter 204~IW(0.000,150)             0.0000              0.0049              0.0701
     Parameter 205~IW(0.000,150)             0.0000              0.0041              0.0642
     Parameter 206~IW(107.550,150)           0.8337              0.0109              0.1046
     Parameter 207~IW(0.000,150)             0.0000              0.0080              0.0892
     Parameter 208~IW(0.000,150)             0.0000              0.0056              0.0749
     Parameter 209~IW(0.000,150)             0.0000              0.0109              0.1042
     Parameter 210~IW(0.000,150)             0.0000              0.0087              0.0932
     Parameter 211~IW(0.000,150)             0.0000              0.0081              0.0900
     Parameter 212~IW(0.000,150)             0.0000              0.0096              0.0978
     Parameter 213~IW(0.000,150)             0.0000              0.0098              0.0991
     Parameter 214~IW(0.000,150)             0.0000              0.0126              0.1120
     Parameter 215~IW(0.000,150)             0.0000              0.0107              0.1034
     Parameter 216~IW(0.000,150)             0.0000              0.0095              0.0973
     Parameter 217~IW(0.000,150)             0.0000              0.0095              0.0972
     Parameter 218~IW(0.000,150)             0.0000              0.0100              0.0999
     Parameter 219~IW(0.000,150)             0.0000              0.0093              0.0965
     Parameter 220~IW(0.000,150)             0.0000              0.0085              0.0924
     Parameter 221~IW(0.000,150)             0.0000              0.0085              0.0922
     Parameter 222~IW(0.000,150)             0.0000              0.0075              0.0866
     Parameter 223~IW(0.000,150)             0.0000              0.0063              0.0793
     Parameter 224~IW(0.000,150)             0.0000              0.0083              0.0910
     Parameter 225~IW(164.100,150)           1.2721              0.0255              0.1596
     Parameter 226~IW(0.000,150)             0.0000              0.0040              0.0633
     Parameter 227~IW(0.000,150)             0.0000              0.0028              0.0531
     Parameter 228~IW(0.000,150)             0.0000              0.0055              0.0739
     Parameter 229~IW(0.000,150)             0.0000              0.0044              0.0661
     Parameter 230~IW(0.000,150)             0.0000              0.0041              0.0638
     Parameter 231~IW(0.000,150)             0.0000              0.0048              0.0694
     Parameter 232~IW(0.000,150)             0.0000              0.0049              0.0702
     Parameter 233~IW(0.000,150)             0.0000              0.0063              0.0794
     Parameter 234~IW(0.000,150)             0.0000              0.0054              0.0733
     Parameter 235~IW(0.000,150)             0.0000              0.0048              0.0690
     Parameter 236~IW(0.000,150)             0.0000              0.0048              0.0689
     Parameter 237~IW(0.000,150)             0.0000              0.0050              0.0709
     Parameter 238~IW(0.000,150)             0.0000              0.0047              0.0684
     Parameter 239~IW(0.000,150)             0.0000              0.0043              0.0655
     Parameter 240~IW(0.000,150)             0.0000              0.0043              0.0654
     Parameter 241~IW(0.000,150)             0.0000              0.0038              0.0614
     Parameter 242~IW(0.000,150)             0.0000              0.0032              0.0562
     Parameter 243~IW(0.000,150)             0.0000              0.0042              0.0645
     Parameter 244~IW(0.000,150)             0.0000              0.0064              0.0797
     Parameter 245~IW(82.500,150)            0.6395              0.0064              0.0803
     Parameter 246~IW(0.000,-6)            infinity            infinity            infinity
     Parameter 247~IW(0.000,-6)            infinity            infinity            infinity
     Parameter 248~IW(0.000,-6)            infinity            infinity            infinity
     Parameter 249~IW(0.000,-6)            infinity            infinity            infinity
     Parameter 250~IW(0.000,-6)            infinity            infinity            infinity
     Parameter 251~IW(0.000,-6)            infinity            infinity            infinity
     Parameter 252~IW(0.000,-6)            infinity            infinity            infinity
     Parameter 253~IW(0.000,-6)            infinity            infinity            infinity
     Parameter 254~IW(0.000,-6)            infinity            infinity            infinity
     Parameter 255~IW(0.000,-6)            infinity            infinity            infinity
     Parameter 256~IW(0.000,-6)            infinity            infinity            infinity
     Parameter 257~IW(0.000,-6)            infinity            infinity            infinity
     Parameter 258~IW(0.000,-6)            infinity            infinity            infinity
     Parameter 259~IW(0.000,-6)            infinity            infinity            infinity
     Parameter 260~IW(0.000,-6)            infinity            infinity            infinity


TECHNICAL 8 OUTPUT


     Kolmogorov-Smirnov comparing posterior distributions across chains 1 and 2 using 100 draws.


     Parameter   KS Statistic P-value
     Parameter 32    0.1400    0.2606
     Parameter 140    0.1400    0.2606
     Parameter 210    0.1300    0.3439
     Parameter 155    0.1200    0.4431
     Parameter 22    0.1200    0.4431
     Parameter 34    0.1200    0.4431
     Parameter 248    0.1100    0.5560
     Parameter 225    0.1100    0.5560
     Parameter 63    0.1100    0.5560
     Parameter 24    0.1100    0.5560
     Parameter 33    0.1000    0.6766
     Parameter 251    0.1000    0.6766
     Parameter 41    0.0900    0.7942
     Parameter 103    0.0900    0.7942
     Parameter 113    0.0900    0.7942
     Parameter 29    0.0900    0.7942
     Parameter 130    0.0800    0.8938
     Parameter 178    0.0800    0.8938
     Parameter 94    0.0800    0.8938
     Parameter 206    0.0800    0.8938
     Parameter 220    0.0800    0.8938
     Parameter 121    0.0800    0.8938
     Parameter 27    0.0800    0.8938
     Parameter 35    0.0700    0.9610
     Parameter 36    0.0700    0.9610
     Parameter 90    0.0700    0.9610
     Parameter 23    0.0700    0.9610
     Parameter 201    0.0700    0.9610
     Parameter 116    0.0700    0.9610
     Parameter 28    0.0700    0.9610
     Parameter 150    0.0600    0.9921
     Parameter 159    0.0600    0.9921
     Parameter 80    0.0600    0.9921
     Parameter 161    0.0600    0.9921
     Parameter 21    0.0600    0.9921
     Parameter 50    0.0600    0.9921
     Parameter 54    0.0600    0.9921
     Parameter 108    0.0600    0.9921
     Parameter 230    0.0600    0.9921
     Parameter 126    0.0600    0.9921
     Parameter 255    0.0600    0.9921
     Parameter 246    0.0600    0.9921
     Parameter 31    0.0600    0.9921
     Parameter 252    0.0600    0.9921
     Parameter 260    0.0500    0.9995
     Parameter 66    0.0500    0.9995
     Parameter 135    0.0500    0.9995
     Parameter 137    0.0500    0.9995
     Parameter 71    0.0500    0.9995
     Parameter 38    0.0500    0.9995
     Parameter 85    0.0500    0.9995
     Parameter 172    0.0500    0.9995
     Parameter 45    0.0500    0.9995
     Parameter 25    0.0500    0.9995
     Parameter 26    0.0500    0.9995
     Parameter 56    0.0500    0.9995
     Parameter 30    0.0500    0.9995
     Parameter 145    0.0400    1.0000
     Parameter 74    0.0400    1.0000
     Parameter 156    0.0400    1.0000
     Parameter 79    0.0400    1.0000
     Parameter 162    0.0400    1.0000
     Parameter 83    0.0400    1.0000
     Parameter 169    0.0400    1.0000
     Parameter 173    0.0400    1.0000
     Parameter 177    0.0400    1.0000
     Parameter 91    0.0400    1.0000
     Parameter 182    0.0400    1.0000
     Parameter 47    0.0400    1.0000
     Parameter 191    0.0400    1.0000
     Parameter 196    0.0400    1.0000
     Parameter 197    0.0400    1.0000
     Parameter 101    0.0400    1.0000
     Parameter 51    0.0400    1.0000
     Parameter 105    0.0400    1.0000
     Parameter 55    0.0400    1.0000
     Parameter 233    0.0400    1.0000
     Parameter 241    0.0400    1.0000
     Parameter 138    0.0300    1.0000
     Parameter 139    0.0300    1.0000
     Parameter 72    0.0300    1.0000
     Parameter 75    0.0300    1.0000
     Parameter 151    0.0300    1.0000
     Parameter 163    0.0300    1.0000
     Parameter 164    0.0300    1.0000
     Parameter 42    0.0300    1.0000
     Parameter 171    0.0300    1.0000
     Parameter 44    0.0300    1.0000
     Parameter 190    0.0300    1.0000
     Parameter 96    0.0300    1.0000
     Parameter 98    0.0300    1.0000
     Parameter 202    0.0300    1.0000
     Parameter 214    0.0300    1.0000
     Parameter 109    0.0300    1.0000
     Parameter 228    0.0300    1.0000
     Parameter 238    0.0300    1.0000
     Parameter 217    0.0300    1.0000
     Parameter 215    0.0300    1.0000
     Parameter 64    0.0200    1.0000
     Parameter 129    0.0200    1.0000
     Parameter 132    0.0200    1.0000
     Parameter 136    0.0200    1.0000
     Parameter 141    0.0200    1.0000
     Parameter 2    0.0200    1.0000
     Parameter 142    0.0200    1.0000
     Parameter 146    0.0200    1.0000
     Parameter 147    0.0200    1.0000
     Parameter 148    0.0200    1.0000
     Parameter 154    0.0200    1.0000
     Parameter 158    0.0200    1.0000
     Parameter 40    0.0200    1.0000
     Parameter 212    0.0200    1.0000
     Parameter 165    0.0200    1.0000
     Parameter 166    0.0200    1.0000
     Parameter 84    0.0200    1.0000
     Parameter 200    0.0200    1.0000
     Parameter 100    0.0200    1.0000
     Parameter 86    0.0200    1.0000
     Parameter 174    0.0200    1.0000
     Parameter 237    0.0200    1.0000
     Parameter 5    0.0200    1.0000
     Parameter 181    0.0200    1.0000
     Parameter 188    0.0200    1.0000
     Parameter 97    0.0200    1.0000
     Parameter 194    0.0200    1.0000
     Parameter 198    0.0200    1.0000
     Parameter 253    0.0200    1.0000
     Parameter 240    0.0200    1.0000
     Parameter 209    0.0200    1.0000
     Parameter 106    0.0200    1.0000
     Parameter 107    0.0200    1.0000
     Parameter 110    0.0200    1.0000
     Parameter 112    0.0200    1.0000
     Parameter 227    0.0200    1.0000
     Parameter 229    0.0200    1.0000
     Parameter 236    0.0200    1.0000
     Parameter 59    0.0200    1.0000
     Parameter 244    0.0200    1.0000
     Parameter 245    0.0200    1.0000
     Parameter 127    0.0200    1.0000
     Parameter 39    0.0100    1.0000
     Parameter 43    0.0100    1.0000
     Parameter 192    0.0100    1.0000
     Parameter 14    0.0100    1.0000
     Parameter 235    0.0100    1.0000
     Parameter 256    0.0100    1.0000
     Parameter 115    0.0100    1.0000
     Parameter 131    0.0100    1.0000
     Parameter 180    0.0100    1.0000
     Parameter 231    0.0100    1.0000
     Parameter 111    0.0100    1.0000
     Parameter 249    0.0100    1.0000
     Parameter 242    0.0100    1.0000
     Parameter 53    0.0100    1.0000
     Parameter 4    0.0100    1.0000
     Parameter 216    0.0100    1.0000
     Parameter 70    0.0100    1.0000
     Parameter 99    0.0100    1.0000
     Parameter 205    0.0100    1.0000
     Parameter 102    0.0100    1.0000
     Parameter 18    0.0100    1.0000
     Parameter 73    0.0100    1.0000
     Parameter 183    0.0100    1.0000
     Parameter 1    0.0100    1.0000
     Parameter 37    0.0100    1.0000
     Parameter 76    0.0100    1.0000
     Parameter 95    0.0100    1.0000
     Parameter 152    0.0100    1.0000
     Parameter 93    0.0100    1.0000
     Parameter 153    0.0100    1.0000
     Parameter 254    0.0100    1.0000
     Parameter 77    0.0100    1.0000
     Parameter 78    0.0100    1.0000
     Parameter 104    0.0100    1.0000
     Parameter 218    0.0100    1.0000
     Parameter 193    0.0100    1.0000
     Parameter 258    0.0100    1.0000
     Parameter 82    0.0100    1.0000
     Parameter 179    0.0100    1.0000
     Parameter 89    0.0100    1.0000
     Parameter 149    0.0100    1.0000
     Parameter 208    0.0100    1.0000
     Parameter 176    0.0100    1.0000
     Parameter 49    0.0100    1.0000
     Parameter 175    0.0100    1.0000
     Parameter 46    0.0100    1.0000
     Parameter 92    0.0100    1.0000
     Parameter 189    0.0100    1.0000
     Parameter 120    0.0100    1.0000
     Parameter 48    0.0100    1.0000
     Parameter 187    0.0100    1.0000
     Parameter 259    0.0100    1.0000
     Parameter 184    0.0100    1.0000
     Parameter 239    0.0100    1.0000
     Parameter 69    0.0100    1.0000
     Parameter 134    0.0100    1.0000
     Parameter 226    0.0100    1.0000
     Parameter 67    0.0100    1.0000
     Parameter 221    0.0100    1.0000
     Parameter 62    0.0100    1.0000
     Parameter 186    0.0100    1.0000
     Parameter 60    0.0100    1.0000
     Parameter 185    0.0100    1.0000
     Parameter 232    0.0100    1.0000
     Parameter 58    0.0100    1.0000
     Parameter 224    0.0100    1.0000
     Parameter 133    0.0100    1.0000
     Parameter 114    0.0100    1.0000
     Parameter 6    0.0100    1.0000
     Parameter 123    0.0100    1.0000
     Parameter 222    0.0100    1.0000
     Parameter 168    0.0100    1.0000
     Parameter 15    0.0100    1.0000
     Parameter 247    0.0100    1.0000
     Parameter 223    0.0100    1.0000
     Parameter 7    0.0100    1.0000
     Parameter 117    0.0100    1.0000
     Parameter 204    0.0100    1.0000
     Parameter 211    0.0000    1.0000
     Parameter 213    0.0000    1.0000
     Parameter 87    0.0000    1.0000
     Parameter 61    0.0000    1.0000
     Parameter 11    0.0000    1.0000
     Parameter 250    0.0000    1.0000
     Parameter 68    0.0000    1.0000
     Parameter 125    0.0000    1.0000
     Parameter 170    0.0000    1.0000
     Parameter 16    0.0000    1.0000
     Parameter 119    0.0000    1.0000
     Parameter 124    0.0000    1.0000
     Parameter 207    0.0000    1.0000
     Parameter 157    0.0000    1.0000
     Parameter 8    0.0000    1.0000
     Parameter 160    0.0000    1.0000
     Parameter 128    0.0000    1.0000
     Parameter 219    0.0000    1.0000
     Parameter 10    0.0000    1.0000
     Parameter 19    0.0000    1.0000
     Parameter 199    0.0000    1.0000
     Parameter 52    0.0000    1.0000
     Parameter 203    0.0000    1.0000
     Parameter 57    0.0000    1.0000
     Parameter 118    0.0000    1.0000
     Parameter 12    0.0000    1.0000
     Parameter 195    0.0000    1.0000
     Parameter 167    0.0000    1.0000
     Parameter 65    0.0000    1.0000
     Parameter 81    0.0000    1.0000
     Parameter 234    0.0000    1.0000
     Parameter 3    0.0000    1.0000
     Parameter 122    0.0000    1.0000
     Parameter 13    0.0000    1.0000
     Parameter 144    0.0000    1.0000
     Parameter 20    0.0000    1.0000
     Parameter 9    0.0000    1.0000
     Parameter 257    0.0000    1.0000
     Parameter 243    0.0000    1.0000
     Parameter 17    0.0000    1.0000
     Parameter 88    0.0000    1.0000
     Parameter 143    0.0000    1.0000


     Kolmogorov-Smirnov comparing posterior distributions across chains 1 and 3 using 100 draws.


     Parameter   KS Statistic P-value
     Parameter 29    0.2300    0.0082
     Parameter 23    0.1800    0.0691
     Parameter 251    0.1600    0.1400
     Parameter 140    0.1400    0.2606
     Parameter 41    0.1100    0.5560
     Parameter 33    0.1100    0.5560
     Parameter 24    0.1100    0.5560
     Parameter 171    0.1000    0.6766
     Parameter 51    0.1000    0.6766
     Parameter 27    0.1000    0.6766
     Parameter 28    0.1000    0.6766
     Parameter 63    0.1000    0.6766
     Parameter 22    0.1000    0.6766
     Parameter 130    0.0900    0.7942
     Parameter 155    0.0900    0.7942
     Parameter 215    0.0900    0.7942
     Parameter 30    0.0900    0.7942
     Parameter 255    0.0900    0.7942
     Parameter 210    0.0900    0.7942
     Parameter 135    0.0800    0.8938
     Parameter 145    0.0800    0.8938
     Parameter 45    0.0800    0.8938
     Parameter 25    0.0800    0.8938
     Parameter 233    0.0800    0.8938
     Parameter 31    0.0800    0.8938
     Parameter 134    0.0700    0.9610
     Parameter 96    0.0700    0.9610
     Parameter 108    0.0700    0.9610
     Parameter 116    0.0700    0.9610
     Parameter 172    0.0600    0.9921
     Parameter 91    0.0600    0.9921
     Parameter 192    0.0600    0.9921
     Parameter 101    0.0600    0.9921
     Parameter 206    0.0600    0.9921
     Parameter 225    0.0600    0.9921
     Parameter 113    0.0600    0.9921
     Parameter 58    0.0600    0.9921
     Parameter 248    0.0600    0.9921
     Parameter 126    0.0600    0.9921
     Parameter 26    0.0600    0.9921
     Parameter 38    0.0600    0.9921
     Parameter 131    0.0500    0.9995
     Parameter 68    0.0500    0.9995
     Parameter 35    0.0500    0.9995
     Parameter 141    0.0500    0.9995
     Parameter 144    0.0500    0.9995
     Parameter 146    0.0500    0.9995
     Parameter 154    0.0500    0.9995
     Parameter 40    0.0500    0.9995
     Parameter 81    0.0500    0.9995
     Parameter 178    0.0500    0.9995
     Parameter 183    0.0500    0.9995
     Parameter 191    0.0500    0.9995
     Parameter 48    0.0500    0.9995
     Parameter 234    0.0500    0.9995
     Parameter 150    0.0500    0.9995
     Parameter 80    0.0500    0.9995
     Parameter 240    0.0500    0.9995
     Parameter 259    0.0400    1.0000
     Parameter 260    0.0400    1.0000
     Parameter 85    0.0400    1.0000
     Parameter 177    0.0400    1.0000
     Parameter 90    0.0400    1.0000
     Parameter 182    0.0400    1.0000
     Parameter 92    0.0400    1.0000
     Parameter 187    0.0400    1.0000
     Parameter 98    0.0400    1.0000
     Parameter 201    0.0400    1.0000
     Parameter 202    0.0400    1.0000
     Parameter 104    0.0400    1.0000
     Parameter 111    0.0400    1.0000
     Parameter 226    0.0400    1.0000
     Parameter 57    0.0400    1.0000
     Parameter 239    0.0400    1.0000
     Parameter 253    0.0400    1.0000
     Parameter 245    0.0400    1.0000
     Parameter 32    0.0400    1.0000
     Parameter 129    0.0300    1.0000
     Parameter 242    0.0300    1.0000
     Parameter 66    0.0300    1.0000
     Parameter 34    0.0300    1.0000
     Parameter 136    0.0300    1.0000
     Parameter 138    0.0300    1.0000
     Parameter 71    0.0300    1.0000
     Parameter 36    0.0300    1.0000
     Parameter 75    0.0300    1.0000
     Parameter 153    0.0300    1.0000
     Parameter 10    0.0300    1.0000
     Parameter 83    0.0300    1.0000
     Parameter 166    0.0300    1.0000
     Parameter 21    0.0300    1.0000
     Parameter 42    0.0300    1.0000
     Parameter 173    0.0300    1.0000
     Parameter 44    0.0300    1.0000
     Parameter 243    0.0300    1.0000
     Parameter 193    0.0300    1.0000
     Parameter 196    0.0300    1.0000
     Parameter 197    0.0300    1.0000
     Parameter 199    0.0300    1.0000
     Parameter 50    0.0300    1.0000
     Parameter 103    0.0300    1.0000
     Parameter 56    0.0300    1.0000
     Parameter 227    0.0300    1.0000
     Parameter 230    0.0300    1.0000
     Parameter 236    0.0300    1.0000
     Parameter 60    0.0300    1.0000
     Parameter 121    0.0300    1.0000
     Parameter 246    0.0300    1.0000
     Parameter 254    0.0300    1.0000
     Parameter 128    0.0200    1.0000
     Parameter 65    0.0200    1.0000
     Parameter 67    0.0200    1.0000
     Parameter 137    0.0200    1.0000
     Parameter 69    0.0200    1.0000
     Parameter 231    0.0200    1.0000
     Parameter 70    0.0200    1.0000
     Parameter 72    0.0200    1.0000
     Parameter 151    0.0200    1.0000
     Parameter 217    0.0200    1.0000
     Parameter 156    0.0200    1.0000
     Parameter 157    0.0200    1.0000
     Parameter 79    0.0200    1.0000
     Parameter 161    0.0200    1.0000
     Parameter 162    0.0200    1.0000
     Parameter 167    0.0200    1.0000
     Parameter 176    0.0200    1.0000
     Parameter 179    0.0200    1.0000
     Parameter 180    0.0200    1.0000
     Parameter 46    0.0200    1.0000
     Parameter 184    0.0200    1.0000
     Parameter 185    0.0200    1.0000
     Parameter 186    0.0200    1.0000
     Parameter 94    0.0200    1.0000
     Parameter 188    0.0200    1.0000
     Parameter 47    0.0200    1.0000
     Parameter 97    0.0200    1.0000
     Parameter 205    0.0200    1.0000
     Parameter 127    0.0200    1.0000
     Parameter 105    0.0200    1.0000
     Parameter 211    0.0200    1.0000
     Parameter 214    0.0200    1.0000
     Parameter 54    0.0200    1.0000
     Parameter 216    0.0200    1.0000
     Parameter 109    0.0200    1.0000
     Parameter 250    0.0200    1.0000
     Parameter 220    0.0200    1.0000
     Parameter 55    0.0200    1.0000
     Parameter 159    0.0200    1.0000
     Parameter 190    0.0200    1.0000
     Parameter 224    0.0200    1.0000
     Parameter 229    0.0200    1.0000
     Parameter 117    0.0200    1.0000
     Parameter 59    0.0200    1.0000
     Parameter 189    0.0200    1.0000
     Parameter 244    0.0200    1.0000
     Parameter 112    0.0200    1.0000
     Parameter 62    0.0200    1.0000
     Parameter 252    0.0200    1.0000
     Parameter 148    0.0100    1.0000
     Parameter 118    0.0100    1.0000
     Parameter 222    0.0100    1.0000
     Parameter 209    0.0100    1.0000
     Parameter 99    0.0100    1.0000
     Parameter 219    0.0100    1.0000
     Parameter 257    0.0100    1.0000
     Parameter 132    0.0100    1.0000
     Parameter 49    0.0100    1.0000
     Parameter 149    0.0100    1.0000
     Parameter 5    0.0100    1.0000
     Parameter 8    0.0100    1.0000
     Parameter 114    0.0100    1.0000
     Parameter 181    0.0100    1.0000
     Parameter 198    0.0100    1.0000
     Parameter 256    0.0100    1.0000
     Parameter 175    0.0100    1.0000
     Parameter 86    0.0100    1.0000
     Parameter 52    0.0100    1.0000
     Parameter 169    0.0100    1.0000
     Parameter 115    0.0100    1.0000
     Parameter 165    0.0100    1.0000
     Parameter 143    0.0100    1.0000
     Parameter 147    0.0100    1.0000
     Parameter 18    0.0100    1.0000
     Parameter 249    0.0100    1.0000
     Parameter 88    0.0100    1.0000
     Parameter 74    0.0100    1.0000
     Parameter 89    0.0100    1.0000
     Parameter 152    0.0100    1.0000
     Parameter 9    0.0100    1.0000
     Parameter 73    0.0100    1.0000
     Parameter 139    0.0100    1.0000
     Parameter 258    0.0100    1.0000
     Parameter 53    0.0100    1.0000
     Parameter 232    0.0100    1.0000
     Parameter 82    0.0100    1.0000
     Parameter 84    0.0100    1.0000
     Parameter 168    0.0100    1.0000
     Parameter 43    0.0100    1.0000
     Parameter 110    0.0100    1.0000
     Parameter 78    0.0100    1.0000
     Parameter 170    0.0100    1.0000
     Parameter 100    0.0100    1.0000
     Parameter 14    0.0100    1.0000
     Parameter 4    0.0100    1.0000
     Parameter 122    0.0100    1.0000
     Parameter 133    0.0100    1.0000
     Parameter 95    0.0100    1.0000
     Parameter 158    0.0100    1.0000
     Parameter 213    0.0100    1.0000
     Parameter 208    0.0100    1.0000
     Parameter 235    0.0100    1.0000
     Parameter 64    0.0100    1.0000
     Parameter 1    0.0100    1.0000
     Parameter 76    0.0100    1.0000
     Parameter 163    0.0100    1.0000
     Parameter 223    0.0100    1.0000
     Parameter 195    0.0100    1.0000
     Parameter 204    0.0100    1.0000
     Parameter 228    0.0100    1.0000
     Parameter 124    0.0100    1.0000
     Parameter 238    0.0100    1.0000
     Parameter 39    0.0100    1.0000
     Parameter 93    0.0100    1.0000
     Parameter 241    0.0100    1.0000
     Parameter 160    0.0100    1.0000
     Parameter 3    0.0100    1.0000
     Parameter 194    0.0100    1.0000
     Parameter 15    0.0000    1.0000
     Parameter 212    0.0000    1.0000
     Parameter 164    0.0000    1.0000
     Parameter 13    0.0000    1.0000
     Parameter 123    0.0000    1.0000
     Parameter 106    0.0000    1.0000
     Parameter 17    0.0000    1.0000
     Parameter 7    0.0000    1.0000
     Parameter 174    0.0000    1.0000
     Parameter 11    0.0000    1.0000
     Parameter 6    0.0000    1.0000
     Parameter 77    0.0000    1.0000
     Parameter 237    0.0000    1.0000
     Parameter 87    0.0000    1.0000
     Parameter 37    0.0000    1.0000
     Parameter 107    0.0000    1.0000
     Parameter 120    0.0000    1.0000
     Parameter 247    0.0000    1.0000
     Parameter 12    0.0000    1.0000
     Parameter 218    0.0000    1.0000
     Parameter 221    0.0000    1.0000
     Parameter 119    0.0000    1.0000
     Parameter 102    0.0000    1.0000
     Parameter 207    0.0000    1.0000
     Parameter 2    0.0000    1.0000
     Parameter 203    0.0000    1.0000
     Parameter 200    0.0000    1.0000
     Parameter 125    0.0000    1.0000
     Parameter 20    0.0000    1.0000
     Parameter 19    0.0000    1.0000
     Parameter 142    0.0000    1.0000
     Parameter 16    0.0000    1.0000
     Parameter 61    0.0000    1.0000


     Kolmogorov-Smirnov comparing posterior distributions across chains 2 and 3 using 100 draws.


     Parameter   KS Statistic P-value
     Parameter 29    0.2100    0.0205
     Parameter 34    0.1600    0.1400
     Parameter 32    0.1500    0.1930
     Parameter 113    0.1500    0.1930
     Parameter 28    0.1400    0.2606
     Parameter 96    0.1200    0.4431
     Parameter 56    0.1200    0.4431
     Parameter 103    0.1100    0.5560
     Parameter 23    0.1100    0.5560
     Parameter 27    0.1100    0.5560
     Parameter 21    0.1000    0.6766
     Parameter 177    0.1000    0.6766
     Parameter 248    0.1000    0.6766
     Parameter 215    0.1000    0.6766
     Parameter 255    0.1000    0.6766
     Parameter 140    0.0900    0.7942
     Parameter 79    0.0900    0.7942
     Parameter 85    0.0900    0.7942
     Parameter 51    0.0900    0.7942
     Parameter 135    0.0900    0.7942
     Parameter 183    0.0800    0.8938
     Parameter 108    0.0800    0.8938
     Parameter 57    0.0800    0.8938
     Parameter 71    0.0800    0.8938
     Parameter 259    0.0700    0.9610
     Parameter 38    0.0700    0.9610
     Parameter 172    0.0700    0.9610
     Parameter 22    0.0700    0.9610
     Parameter 24    0.0700    0.9610
     Parameter 25    0.0700    0.9610
     Parameter 220    0.0700    0.9610
     Parameter 33    0.0600    0.9921
     Parameter 145    0.0600    0.9921
     Parameter 171    0.0600    0.9921
     Parameter 182    0.0600    0.9921
     Parameter 101    0.0600    0.9921
     Parameter 225    0.0600    0.9921
     Parameter 251    0.0600    0.9921
     Parameter 26    0.0600    0.9921
     Parameter 63    0.0600    0.9921
     Parameter 131    0.0500    0.9995
     Parameter 159    0.0500    0.9995
     Parameter 162    0.0500    0.9995
     Parameter 90    0.0500    0.9995
     Parameter 45    0.0500    0.9995
     Parameter 187    0.0500    0.9995
     Parameter 49    0.0500    0.9995
     Parameter 206    0.0500    0.9995
     Parameter 210    0.0500    0.9995
     Parameter 229    0.0500    0.9995
     Parameter 58    0.0500    0.9995
     Parameter 30    0.0500    0.9995
     Parameter 121    0.0500    0.9995
     Parameter 246    0.0500    0.9995
     Parameter 254    0.0500    0.9995
     Parameter 67    0.0400    1.0000
     Parameter 141    0.0400    1.0000
     Parameter 144    0.0400    1.0000
     Parameter 151    0.0400    1.0000
     Parameter 156    0.0400    1.0000
     Parameter 80    0.0400    1.0000
     Parameter 161    0.0400    1.0000
     Parameter 41    0.0400    1.0000
     Parameter 164    0.0400    1.0000
     Parameter 178    0.0400    1.0000
     Parameter 94    0.0400    1.0000
     Parameter 188    0.0400    1.0000
     Parameter 97    0.0400    1.0000
     Parameter 201    0.0400    1.0000
     Parameter 50    0.0400    1.0000
     Parameter 104    0.0400    1.0000
     Parameter 230    0.0400    1.0000
     Parameter 233    0.0400    1.0000
     Parameter 236    0.0400    1.0000
     Parameter 239    0.0400    1.0000
     Parameter 60    0.0400    1.0000
     Parameter 245    0.0400    1.0000
     Parameter 62    0.0400    1.0000
     Parameter 129    0.0300    1.0000
     Parameter 138    0.0300    1.0000
     Parameter 139    0.0300    1.0000
     Parameter 35    0.0300    1.0000
     Parameter 36    0.0300    1.0000
     Parameter 148    0.0300    1.0000
     Parameter 75    0.0300    1.0000
     Parameter 154    0.0300    1.0000
     Parameter 81    0.0300    1.0000
     Parameter 166    0.0300    1.0000
     Parameter 242    0.0300    1.0000
     Parameter 173    0.0300    1.0000
     Parameter 191    0.0300    1.0000
     Parameter 48    0.0300    1.0000
     Parameter 98    0.0300    1.0000
     Parameter 197    0.0300    1.0000
     Parameter 199    0.0300    1.0000
     Parameter 202    0.0300    1.0000
     Parameter 52    0.0300    1.0000
     Parameter 53    0.0300    1.0000
     Parameter 107    0.0300    1.0000
     Parameter 55    0.0300    1.0000
     Parameter 112    0.0300    1.0000
     Parameter 228    0.0300    1.0000
     Parameter 231    0.0300    1.0000
     Parameter 117    0.0300    1.0000
     Parameter 247    0.0300    1.0000
     Parameter 126    0.0300    1.0000
     Parameter 130    0.0300    1.0000
     Parameter 31    0.0300    1.0000
     Parameter 128    0.0200    1.0000
     Parameter 260    0.0200    1.0000
     Parameter 65    0.0200    1.0000
     Parameter 66    0.0200    1.0000
     Parameter 133    0.0200    1.0000
     Parameter 244    0.0200    1.0000
     Parameter 134    0.0200    1.0000
     Parameter 68    0.0200    1.0000
     Parameter 136    0.0200    1.0000
     Parameter 8    0.0200    1.0000
     Parameter 74    0.0200    1.0000
     Parameter 150    0.0200    1.0000
     Parameter 155    0.0200    1.0000
     Parameter 250    0.0200    1.0000
     Parameter 196    0.0200    1.0000
     Parameter 235    0.0200    1.0000
     Parameter 160    0.0200    1.0000
     Parameter 82    0.0200    1.0000
     Parameter 167    0.0200    1.0000
     Parameter 84    0.0200    1.0000
     Parameter 42    0.0200    1.0000
     Parameter 43    0.0200    1.0000
     Parameter 176    0.0200    1.0000
     Parameter 89    0.0200    1.0000
     Parameter 91    0.0200    1.0000
     Parameter 185    0.0200    1.0000
     Parameter 186    0.0200    1.0000
     Parameter 189    0.0200    1.0000
     Parameter 99    0.0200    1.0000
     Parameter 192    0.0200    1.0000
     Parameter 193    0.0200    1.0000
     Parameter 243    0.0200    1.0000
     Parameter 214    0.0200    1.0000
     Parameter 205    0.0200    1.0000
     Parameter 209    0.0200    1.0000
     Parameter 105    0.0200    1.0000
     Parameter 54    0.0200    1.0000
     Parameter 217    0.0200    1.0000
     Parameter 221    0.0200    1.0000
     Parameter 224    0.0200    1.0000
     Parameter 226    0.0200    1.0000
     Parameter 237    0.0200    1.0000
     Parameter 240    0.0200    1.0000
     Parameter 252    0.0200    1.0000
     Parameter 124    0.0100    1.0000
     Parameter 2    0.0100    1.0000
     Parameter 146    0.0100    1.0000
     Parameter 241    0.0100    1.0000
     Parameter 258    0.0100    1.0000
     Parameter 88    0.0100    1.0000
     Parameter 257    0.0100    1.0000
     Parameter 204    0.0100    1.0000
     Parameter 37    0.0100    1.0000
     Parameter 9    0.0100    1.0000
     Parameter 152    0.0100    1.0000
     Parameter 147    0.0100    1.0000
     Parameter 149    0.0100    1.0000
     Parameter 118    0.0100    1.0000
     Parameter 115    0.0100    1.0000
     Parameter 69    0.0100    1.0000
     Parameter 227    0.0100    1.0000
     Parameter 123    0.0100    1.0000
     Parameter 5    0.0100    1.0000
     Parameter 122    0.0100    1.0000
     Parameter 142    0.0100    1.0000
     Parameter 6    0.0100    1.0000
     Parameter 87    0.0100    1.0000
     Parameter 238    0.0100    1.0000
     Parameter 175    0.0100    1.0000
     Parameter 125    0.0100    1.0000
     Parameter 70    0.0100    1.0000
     Parameter 73    0.0100    1.0000
     Parameter 253    0.0100    1.0000
     Parameter 181    0.0100    1.0000
     Parameter 158    0.0100    1.0000
     Parameter 180    0.0100    1.0000
     Parameter 179    0.0100    1.0000
     Parameter 76    0.0100    1.0000
     Parameter 77    0.0100    1.0000
     Parameter 234    0.0100    1.0000
     Parameter 174    0.0100    1.0000
     Parameter 20    0.0100    1.0000
     Parameter 40    0.0100    1.0000
     Parameter 200    0.0100    1.0000
     Parameter 4    0.0100    1.0000
     Parameter 137    0.0100    1.0000
     Parameter 64    0.0100    1.0000
     Parameter 132    0.0100    1.0000
     Parameter 44    0.0100    1.0000
     Parameter 218    0.0100    1.0000
     Parameter 59    0.0100    1.0000
     Parameter 184    0.0100    1.0000
     Parameter 116    0.0100    1.0000
     Parameter 249    0.0100    1.0000
     Parameter 47    0.0100    1.0000
     Parameter 14    0.0100    1.0000
     Parameter 92    0.0100    1.0000
     Parameter 170    0.0100    1.0000
     Parameter 110    0.0100    1.0000
     Parameter 109    0.0100    1.0000
     Parameter 106    0.0100    1.0000
     Parameter 195    0.0100    1.0000
     Parameter 232    0.0100    1.0000
     Parameter 207    0.0100    1.0000
     Parameter 169    0.0100    1.0000
     Parameter 256    0.0100    1.0000
     Parameter 127    0.0100    1.0000
     Parameter 83    0.0100    1.0000
     Parameter 211    0.0100    1.0000
     Parameter 111    0.0100    1.0000
     Parameter 114    0.0100    1.0000
     Parameter 78    0.0100    1.0000
     Parameter 219    0.0100    1.0000
     Parameter 157    0.0100    1.0000
     Parameter 46    0.0100    1.0000
     Parameter 39    0.0100    1.0000
     Parameter 213    0.0100    1.0000
     Parameter 95    0.0100    1.0000
     Parameter 163    0.0100    1.0000
     Parameter 11    0.0000    1.0000
     Parameter 3    0.0000    1.0000
     Parameter 165    0.0000    1.0000
     Parameter 93    0.0000    1.0000
     Parameter 72    0.0000    1.0000
     Parameter 198    0.0000    1.0000
     Parameter 16    0.0000    1.0000
     Parameter 208    0.0000    1.0000
     Parameter 190    0.0000    1.0000
     Parameter 223    0.0000    1.0000
     Parameter 86    0.0000    1.0000
     Parameter 19    0.0000    1.0000
     Parameter 222    0.0000    1.0000
     Parameter 194    0.0000    1.0000
     Parameter 12    0.0000    1.0000
     Parameter 153    0.0000    1.0000
     Parameter 17    0.0000    1.0000
     Parameter 10    0.0000    1.0000
     Parameter 13    0.0000    1.0000
     Parameter 7    0.0000    1.0000
     Parameter 212    0.0000    1.0000
     Parameter 119    0.0000    1.0000
     Parameter 15    0.0000    1.0000
     Parameter 1    0.0000    1.0000
     Parameter 102    0.0000    1.0000
     Parameter 143    0.0000    1.0000
     Parameter 216    0.0000    1.0000
     Parameter 18    0.0000    1.0000
     Parameter 203    0.0000    1.0000
     Parameter 100    0.0000    1.0000
     Parameter 61    0.0000    1.0000
     Parameter 168    0.0000    1.0000
     Parameter 120    0.0000    1.0000


     Kolmogorov-Smirnov comparing posterior distributions across chains 1 and 4 using 100 draws.


     Parameter   KS Statistic P-value
     Parameter 140    0.2000    0.0314
     Parameter 33    0.2000    0.0314
     Parameter 155    0.1500    0.1930
     Parameter 206    0.1500    0.1930
     Parameter 23    0.1500    0.1930
     Parameter 251    0.1500    0.1930
     Parameter 41    0.1400    0.2606
     Parameter 29    0.1400    0.2606
     Parameter 32    0.1300    0.3439
     Parameter 22    0.1300    0.3439
     Parameter 103    0.1200    0.4431
     Parameter 246    0.1200    0.4431
     Parameter 27    0.1200    0.4431
     Parameter 177    0.1100    0.5560
     Parameter 205    0.1100    0.5560
     Parameter 26    0.1100    0.5560
     Parameter 135    0.1000    0.6766
     Parameter 90    0.1000    0.6766
     Parameter 24    0.1000    0.6766
     Parameter 66    0.0900    0.7942
     Parameter 36    0.0900    0.7942
     Parameter 150    0.0900    0.7942
     Parameter 38    0.0900    0.7942
     Parameter 187    0.0900    0.7942
     Parameter 190    0.0900    0.7942
     Parameter 182    0.0900    0.7942
     Parameter 25    0.0900    0.7942
     Parameter 130    0.0800    0.8938
     Parameter 145    0.0800    0.8938
     Parameter 40    0.0800    0.8938
     Parameter 21    0.0800    0.8938
     Parameter 178    0.0800    0.8938
     Parameter 45    0.0800    0.8938
     Parameter 196    0.0800    0.8938
     Parameter 56    0.0800    0.8938
     Parameter 30    0.0800    0.8938
     Parameter 71    0.0800    0.8938
     Parameter 156    0.0700    0.9610
     Parameter 167    0.0700    0.9610
     Parameter 171    0.0700    0.9610
     Parameter 172    0.0700    0.9610
     Parameter 173    0.0700    0.9610
     Parameter 225    0.0700    0.9610
     Parameter 31    0.0700    0.9610
     Parameter 248    0.0700    0.9610
     Parameter 80    0.0600    0.9921
     Parameter 162    0.0600    0.9921
     Parameter 210    0.0600    0.9921
     Parameter 113    0.0600    0.9921
     Parameter 253    0.0600    0.9921
     Parameter 255    0.0600    0.9921
     Parameter 91    0.0600    0.9921
     Parameter 97    0.0600    0.9921
     Parameter 133    0.0500    0.9995
     Parameter 34    0.0500    0.9995
     Parameter 161    0.0500    0.9995
     Parameter 179    0.0500    0.9995
     Parameter 180    0.0500    0.9995
     Parameter 192    0.0500    0.9995
     Parameter 215    0.0500    0.9995
     Parameter 28    0.0500    0.9995
     Parameter 116    0.0500    0.9995
     Parameter 60    0.0500    0.9995
     Parameter 245    0.0500    0.9995
     Parameter 126    0.0500    0.9995
     Parameter 35    0.0500    0.9995
     Parameter 260    0.0400    1.0000
     Parameter 134    0.0400    1.0000
     Parameter 70    0.0400    1.0000
     Parameter 141    0.0400    1.0000
     Parameter 174    0.0400    1.0000
     Parameter 175    0.0400    1.0000
     Parameter 63    0.0400    1.0000
     Parameter 193    0.0400    1.0000
     Parameter 200    0.0400    1.0000
     Parameter 51    0.0400    1.0000
     Parameter 208    0.0400    1.0000
     Parameter 54    0.0400    1.0000
     Parameter 108    0.0400    1.0000
     Parameter 110    0.0400    1.0000
     Parameter 112    0.0400    1.0000
     Parameter 230    0.0400    1.0000
     Parameter 239    0.0400    1.0000
     Parameter 240    0.0400    1.0000
     Parameter 259    0.0300    1.0000
     Parameter 127    0.0300    1.0000
     Parameter 65    0.0300    1.0000
     Parameter 67    0.0300    1.0000
     Parameter 68    0.0300    1.0000
     Parameter 137    0.0300    1.0000
     Parameter 138    0.0300    1.0000
     Parameter 73    0.0300    1.0000
     Parameter 74    0.0300    1.0000
     Parameter 149    0.0300    1.0000
     Parameter 151    0.0300    1.0000
     Parameter 157    0.0300    1.0000
     Parameter 79    0.0300    1.0000
     Parameter 163    0.0300    1.0000
     Parameter 166    0.0300    1.0000
     Parameter 83    0.0300    1.0000
     Parameter 43    0.0300    1.0000
     Parameter 87    0.0300    1.0000
     Parameter 44    0.0300    1.0000
     Parameter 185    0.0300    1.0000
     Parameter 94    0.0300    1.0000
     Parameter 96    0.0300    1.0000
     Parameter 195    0.0300    1.0000
     Parameter 50    0.0300    1.0000
     Parameter 101    0.0300    1.0000
     Parameter 254    0.0300    1.0000
     Parameter 52    0.0300    1.0000
     Parameter 107    0.0300    1.0000
     Parameter 220    0.0300    1.0000
     Parameter 202    0.0300    1.0000
     Parameter 234    0.0300    1.0000
     Parameter 235    0.0300    1.0000
     Parameter 241    0.0300    1.0000
     Parameter 121    0.0300    1.0000
     Parameter 244    0.0300    1.0000
     Parameter 129    0.0300    1.0000
     Parameter 125    0.0200    1.0000
     Parameter 128    0.0200    1.0000
     Parameter 117    0.0200    1.0000
     Parameter 131    0.0200    1.0000
     Parameter 136    0.0200    1.0000
     Parameter 120    0.0200    1.0000
     Parameter 69    0.0200    1.0000
     Parameter 105    0.0200    1.0000
     Parameter 8    0.0200    1.0000
     Parameter 146    0.0200    1.0000
     Parameter 1    0.0200    1.0000
     Parameter 76    0.0200    1.0000
     Parameter 154    0.0200    1.0000
     Parameter 169    0.0200    1.0000
     Parameter 158    0.0200    1.0000
     Parameter 160    0.0200    1.0000
     Parameter 233    0.0200    1.0000
     Parameter 165    0.0200    1.0000
     Parameter 64    0.0200    1.0000
     Parameter 237    0.0200    1.0000
     Parameter 84    0.0200    1.0000
     Parameter 85    0.0200    1.0000
     Parameter 59    0.0200    1.0000
     Parameter 159    0.0200    1.0000
     Parameter 191    0.0200    1.0000
     Parameter 183    0.0200    1.0000
     Parameter 92    0.0200    1.0000
     Parameter 188    0.0200    1.0000
     Parameter 47    0.0200    1.0000
     Parameter 48    0.0200    1.0000
     Parameter 250    0.0200    1.0000
     Parameter 197    0.0200    1.0000
     Parameter 99    0.0200    1.0000
     Parameter 201    0.0200    1.0000
     Parameter 207    0.0200    1.0000
     Parameter 104    0.0200    1.0000
     Parameter 209    0.0200    1.0000
     Parameter 212    0.0200    1.0000
     Parameter 109    0.0200    1.0000
     Parameter 111    0.0200    1.0000
     Parameter 224    0.0200    1.0000
     Parameter 227    0.0200    1.0000
     Parameter 228    0.0200    1.0000
     Parameter 231    0.0200    1.0000
     Parameter 58    0.0200    1.0000
     Parameter 236    0.0200    1.0000
     Parameter 247    0.0200    1.0000
     Parameter 249    0.0200    1.0000
     Parameter 62    0.0200    1.0000
     Parameter 142    0.0100    1.0000
     Parameter 257    0.0100    1.0000
     Parameter 232    0.0100    1.0000
     Parameter 39    0.0100    1.0000
     Parameter 115    0.0100    1.0000
     Parameter 102    0.0100    1.0000
     Parameter 194    0.0100    1.0000
     Parameter 189    0.0100    1.0000
     Parameter 4    0.0100    1.0000
     Parameter 16    0.0100    1.0000
     Parameter 211    0.0100    1.0000
     Parameter 139    0.0100    1.0000
     Parameter 223    0.0100    1.0000
     Parameter 132    0.0100    1.0000
     Parameter 98    0.0100    1.0000
     Parameter 258    0.0100    1.0000
     Parameter 17    0.0100    1.0000
     Parameter 86    0.0100    1.0000
     Parameter 170    0.0100    1.0000
     Parameter 144    0.0100    1.0000
     Parameter 256    0.0100    1.0000
     Parameter 243    0.0100    1.0000
     Parameter 42    0.0100    1.0000
     Parameter 152    0.0100    1.0000
     Parameter 77    0.0100    1.0000
     Parameter 242    0.0100    1.0000
     Parameter 198    0.0100    1.0000
     Parameter 55    0.0100    1.0000
     Parameter 222    0.0100    1.0000
     Parameter 219    0.0100    1.0000
     Parameter 81    0.0100    1.0000
     Parameter 147    0.0100    1.0000
     Parameter 95    0.0100    1.0000
     Parameter 221    0.0100    1.0000
     Parameter 100    0.0100    1.0000
     Parameter 53    0.0100    1.0000
     Parameter 176    0.0100    1.0000
     Parameter 88    0.0100    1.0000
     Parameter 199    0.0100    1.0000
     Parameter 214    0.0100    1.0000
     Parameter 122    0.0100    1.0000
     Parameter 12    0.0100    1.0000
     Parameter 49    0.0100    1.0000
     Parameter 75    0.0100    1.0000
     Parameter 186    0.0100    1.0000
     Parameter 106    0.0100    1.0000
     Parameter 203    0.0100    1.0000
     Parameter 93    0.0100    1.0000
     Parameter 238    0.0100    1.0000
     Parameter 217    0.0100    1.0000
     Parameter 78    0.0100    1.0000
     Parameter 37    0.0100    1.0000
     Parameter 184    0.0100    1.0000
     Parameter 216    0.0100    1.0000
     Parameter 181    0.0100    1.0000
     Parameter 229    0.0100    1.0000
     Parameter 72    0.0100    1.0000
     Parameter 61    0.0100    1.0000
     Parameter 252    0.0100    1.0000
     Parameter 164    0.0100    1.0000
     Parameter 148    0.0000    1.0000
     Parameter 2    0.0000    1.0000
     Parameter 14    0.0000    1.0000
     Parameter 10    0.0000    1.0000
     Parameter 168    0.0000    1.0000
     Parameter 124    0.0000    1.0000
     Parameter 218    0.0000    1.0000
     Parameter 143    0.0000    1.0000
     Parameter 46    0.0000    1.0000
     Parameter 153    0.0000    1.0000
     Parameter 11    0.0000    1.0000
     Parameter 3    0.0000    1.0000
     Parameter 123    0.0000    1.0000
     Parameter 57    0.0000    1.0000
     Parameter 6    0.0000    1.0000
     Parameter 15    0.0000    1.0000
     Parameter 20    0.0000    1.0000
     Parameter 204    0.0000    1.0000
     Parameter 226    0.0000    1.0000
     Parameter 82    0.0000    1.0000
     Parameter 18    0.0000    1.0000
     Parameter 9    0.0000    1.0000
     Parameter 89    0.0000    1.0000
     Parameter 114    0.0000    1.0000
     Parameter 7    0.0000    1.0000
     Parameter 213    0.0000    1.0000
     Parameter 119    0.0000    1.0000
     Parameter 5    0.0000    1.0000
     Parameter 19    0.0000    1.0000
     Parameter 118    0.0000    1.0000
     Parameter 13    0.0000    1.0000


     Kolmogorov-Smirnov comparing posterior distributions across chains 2 and 4 using 100 draws.


     Parameter   KS Statistic P-value
     Parameter 33    0.1400    0.2606
     Parameter 26    0.1200    0.4431
     Parameter 210    0.1200    0.4431
     Parameter 225    0.1200    0.4431
     Parameter 29    0.1200    0.4431
     Parameter 27    0.1100    0.5560
     Parameter 201    0.1100    0.5560
     Parameter 133    0.1000    0.6766
     Parameter 36    0.1000    0.6766
     Parameter 220    0.1000    0.6766
     Parameter 248    0.1000    0.6766
     Parameter 23    0.1000    0.6766
     Parameter 140    0.0900    0.7942
     Parameter 145    0.0900    0.7942
     Parameter 45    0.0900    0.7942
     Parameter 28    0.0900    0.7942
     Parameter 32    0.0900    0.7942
     Parameter 34    0.0900    0.7942
     Parameter 155    0.0800    0.8938
     Parameter 22    0.0800    0.8938
     Parameter 206    0.0800    0.8938
     Parameter 108    0.0800    0.8938
     Parameter 246    0.0800    0.8938
     Parameter 135    0.0700    0.9610
     Parameter 159    0.0700    0.9610
     Parameter 255    0.0700    0.9610
     Parameter 71    0.0700    0.9610
     Parameter 126    0.0700    0.9610
     Parameter 130    0.0700    0.9610
     Parameter 180    0.0600    0.9921
     Parameter 96    0.0600    0.9921
     Parameter 215    0.0600    0.9921
     Parameter 230    0.0600    0.9921
     Parameter 21    0.0600    0.9921
     Parameter 252    0.0600    0.9921
     Parameter 137    0.0500    0.9995
     Parameter 138    0.0500    0.9995
     Parameter 76    0.0500    0.9995
     Parameter 38    0.0500    0.9995
     Parameter 79    0.0500    0.9995
     Parameter 80    0.0500    0.9995
     Parameter 174    0.0500    0.9995
     Parameter 175    0.0500    0.9995
     Parameter 253    0.0500    0.9995
     Parameter 24    0.0500    0.9995
     Parameter 50    0.0500    0.9995
     Parameter 239    0.0500    0.9995
     Parameter 60    0.0500    0.9995
     Parameter 25    0.0500    0.9995
     Parameter 171    0.0500    0.9995
     Parameter 101    0.0500    0.9995
     Parameter 245    0.0500    0.9995
     Parameter 131    0.0400    1.0000
     Parameter 74    0.0400    1.0000
     Parameter 75    0.0400    1.0000
     Parameter 77    0.0400    1.0000
     Parameter 162    0.0400    1.0000
     Parameter 41    0.0400    1.0000
     Parameter 90    0.0400    1.0000
     Parameter 182    0.0400    1.0000
     Parameter 185    0.0400    1.0000
     Parameter 97    0.0400    1.0000
     Parameter 103    0.0400    1.0000
     Parameter 54    0.0400    1.0000
     Parameter 56    0.0400    1.0000
     Parameter 112    0.0400    1.0000
     Parameter 113    0.0400    1.0000
     Parameter 229    0.0400    1.0000
     Parameter 233    0.0400    1.0000
     Parameter 240    0.0400    1.0000
     Parameter 121    0.0400    1.0000
     Parameter 30    0.0400    1.0000
     Parameter 31    0.0400    1.0000
     Parameter 251    0.0400    1.0000
     Parameter 63    0.0400    1.0000
     Parameter 64    0.0300    1.0000
     Parameter 129    0.0300    1.0000
     Parameter 65    0.0300    1.0000
     Parameter 254    0.0300    1.0000
     Parameter 132    0.0300    1.0000
     Parameter 66    0.0300    1.0000
     Parameter 35    0.0300    1.0000
     Parameter 142    0.0300    1.0000
     Parameter 150    0.0300    1.0000
     Parameter 156    0.0300    1.0000
     Parameter 40    0.0300    1.0000
     Parameter 160    0.0300    1.0000
     Parameter 164    0.0300    1.0000
     Parameter 167    0.0300    1.0000
     Parameter 169    0.0300    1.0000
     Parameter 42    0.0300    1.0000
     Parameter 173    0.0300    1.0000
     Parameter 43    0.0300    1.0000
     Parameter 92    0.0300    1.0000
     Parameter 93    0.0300    1.0000
     Parameter 94    0.0300    1.0000
     Parameter 95    0.0300    1.0000
     Parameter 192    0.0300    1.0000
     Parameter 196    0.0300    1.0000
     Parameter 197    0.0300    1.0000
     Parameter 209    0.0300    1.0000
     Parameter 212    0.0300    1.0000
     Parameter 234    0.0300    1.0000
     Parameter 259    0.0300    1.0000
     Parameter 116    0.0300    1.0000
     Parameter 117    0.0300    1.0000
     Parameter 190    0.0300    1.0000
     Parameter 128    0.0200    1.0000
     Parameter 247    0.0200    1.0000
     Parameter 134    0.0200    1.0000
     Parameter 67    0.0200    1.0000
     Parameter 136    0.0200    1.0000
     Parameter 68    0.0200    1.0000
     Parameter 139    0.0200    1.0000
     Parameter 70    0.0200    1.0000
     Parameter 235    0.0200    1.0000
     Parameter 148    0.0200    1.0000
     Parameter 157    0.0200    1.0000
     Parameter 250    0.0200    1.0000
     Parameter 161    0.0200    1.0000
     Parameter 163    0.0200    1.0000
     Parameter 166    0.0200    1.0000
     Parameter 84    0.0200    1.0000
     Parameter 85    0.0200    1.0000
     Parameter 86    0.0200    1.0000
     Parameter 44    0.0200    1.0000
     Parameter 177    0.0200    1.0000
     Parameter 178    0.0200    1.0000
     Parameter 181    0.0200    1.0000
     Parameter 183    0.0200    1.0000
     Parameter 186    0.0200    1.0000
     Parameter 47    0.0200    1.0000
     Parameter 127    0.0200    1.0000
     Parameter 199    0.0200    1.0000
     Parameter 98    0.0200    1.0000
     Parameter 198    0.0200    1.0000
     Parameter 200    0.0200    1.0000
     Parameter 202    0.0200    1.0000
     Parameter 203    0.0200    1.0000
     Parameter 205    0.0200    1.0000
     Parameter 51    0.0200    1.0000
     Parameter 52    0.0200    1.0000
     Parameter 238    0.0200    1.0000
     Parameter 106    0.0200    1.0000
     Parameter 107    0.0200    1.0000
     Parameter 260    0.0200    1.0000
     Parameter 109    0.0200    1.0000
     Parameter 55    0.0200    1.0000
     Parameter 221    0.0200    1.0000
     Parameter 224    0.0200    1.0000
     Parameter 49    0.0200    1.0000
     Parameter 188    0.0200    1.0000
     Parameter 236    0.0200    1.0000
     Parameter 123    0.0200    1.0000
     Parameter 189    0.0200    1.0000
     Parameter 62    0.0200    1.0000
     Parameter 191    0.0200    1.0000
     Parameter 154    0.0100    1.0000
     Parameter 125    0.0100    1.0000
     Parameter 124    0.0100    1.0000
     Parameter 207    0.0100    1.0000
     Parameter 227    0.0100    1.0000
     Parameter 59    0.0100    1.0000
     Parameter 223    0.0100    1.0000
     Parameter 16    0.0100    1.0000
     Parameter 89    0.0100    1.0000
     Parameter 149    0.0100    1.0000
     Parameter 222    0.0100    1.0000
     Parameter 91    0.0100    1.0000
     Parameter 2    0.0100    1.0000
     Parameter 69    0.0100    1.0000
     Parameter 243    0.0100    1.0000
     Parameter 249    0.0100    1.0000
     Parameter 143    0.0100    1.0000
     Parameter 87    0.0100    1.0000
     Parameter 172    0.0100    1.0000
     Parameter 179    0.0100    1.0000
     Parameter 144    0.0100    1.0000
     Parameter 83    0.0100    1.0000
     Parameter 165    0.0100    1.0000
     Parameter 81    0.0100    1.0000
     Parameter 72    0.0100    1.0000
     Parameter 5    0.0100    1.0000
     Parameter 147    0.0100    1.0000
     Parameter 6    0.0100    1.0000
     Parameter 37    0.0100    1.0000
     Parameter 14    0.0100    1.0000
     Parameter 242    0.0100    1.0000
     Parameter 104    0.0100    1.0000
     Parameter 4    0.0100    1.0000
     Parameter 244    0.0100    1.0000
     Parameter 12    0.0100    1.0000
     Parameter 58    0.0100    1.0000
     Parameter 82    0.0100    1.0000
     Parameter 168    0.0100    1.0000
     Parameter 141    0.0100    1.0000
     Parameter 46    0.0100    1.0000
     Parameter 102    0.0100    1.0000
     Parameter 110    0.0100    1.0000
     Parameter 184    0.0100    1.0000
     Parameter 193    0.0100    1.0000
     Parameter 258    0.0100    1.0000
     Parameter 114    0.0100    1.0000
     Parameter 232    0.0100    1.0000
     Parameter 158    0.0100    1.0000
     Parameter 204    0.0100    1.0000
     Parameter 105    0.0100    1.0000
     Parameter 8    0.0100    1.0000
     Parameter 115    0.0100    1.0000
     Parameter 208    0.0100    1.0000
     Parameter 217    0.0100    1.0000
     Parameter 120    0.0100    1.0000
     Parameter 122    0.0100    1.0000
     Parameter 194    0.0100    1.0000
     Parameter 61    0.0100    1.0000
     Parameter 99    0.0100    1.0000
     Parameter 187    0.0100    1.0000
     Parameter 241    0.0100    1.0000
     Parameter 48    0.0100    1.0000
     Parameter 57    0.0100    1.0000
     Parameter 20    0.0100    1.0000
     Parameter 256    0.0100    1.0000
     Parameter 111    0.0100    1.0000
     Parameter 78    0.0100    1.0000
     Parameter 195    0.0100    1.0000
     Parameter 211    0.0100    1.0000
     Parameter 218    0.0100    1.0000
     Parameter 226    0.0100    1.0000
     Parameter 237    0.0100    1.0000
     Parameter 151    0.0100    1.0000
     Parameter 153    0.0000    1.0000
     Parameter 15    0.0000    1.0000
     Parameter 146    0.0000    1.0000
     Parameter 88    0.0000    1.0000
     Parameter 170    0.0000    1.0000
     Parameter 213    0.0000    1.0000
     Parameter 11    0.0000    1.0000
     Parameter 18    0.0000    1.0000
     Parameter 176    0.0000    1.0000
     Parameter 231    0.0000    1.0000
     Parameter 214    0.0000    1.0000
     Parameter 100    0.0000    1.0000
     Parameter 19    0.0000    1.0000
     Parameter 17    0.0000    1.0000
     Parameter 7    0.0000    1.0000
     Parameter 3    0.0000    1.0000
     Parameter 10    0.0000    1.0000
     Parameter 73    0.0000    1.0000
     Parameter 1    0.0000    1.0000
     Parameter 119    0.0000    1.0000
     Parameter 53    0.0000    1.0000
     Parameter 219    0.0000    1.0000
     Parameter 118    0.0000    1.0000
     Parameter 152    0.0000    1.0000
     Parameter 13    0.0000    1.0000
     Parameter 9    0.0000    1.0000
     Parameter 257    0.0000    1.0000
     Parameter 39    0.0000    1.0000
     Parameter 228    0.0000    1.0000
     Parameter 216    0.0000    1.0000


     Kolmogorov-Smirnov comparing posterior distributions across chains 3 and 4 using 100 draws.


     Parameter   KS Statistic P-value
     Parameter 29    0.1600    0.1400
     Parameter 172    0.1300    0.3439
     Parameter 177    0.1300    0.3439
     Parameter 187    0.1300    0.3439
     Parameter 103    0.1300    0.3439
     Parameter 27    0.1300    0.3439
     Parameter 38    0.1200    0.4431
     Parameter 182    0.1200    0.4431
     Parameter 32    0.1200    0.4431
     Parameter 45    0.1200    0.4431
     Parameter 101    0.1200    0.4431
     Parameter 206    0.1200    0.4431
     Parameter 113    0.1200    0.4431
     Parameter 36    0.1100    0.5560
     Parameter 96    0.1100    0.5560
     Parameter 62    0.1100    0.5560
     Parameter 25    0.1100    0.5560
     Parameter 56    0.1000    0.6766
     Parameter 57    0.1000    0.6766
     Parameter 248    0.1000    0.6766
     Parameter 255    0.1000    0.6766
     Parameter 23    0.1000    0.6766
     Parameter 24    0.1000    0.6766
     Parameter 33    0.0900    0.7942
     Parameter 21    0.0900    0.7942
     Parameter 26    0.0900    0.7942
     Parameter 107    0.0900    0.7942
     Parameter 108    0.0900    0.7942
     Parameter 71    0.0800    0.8938
     Parameter 22    0.0800    0.8938
     Parameter 210    0.0800    0.8938
     Parameter 245    0.0800    0.8938
     Parameter 246    0.0800    0.8938
     Parameter 140    0.0700    0.9610
     Parameter 156    0.0700    0.9610
     Parameter 161    0.0700    0.9610
     Parameter 167    0.0700    0.9610
     Parameter 85    0.0700    0.9610
     Parameter 92    0.0700    0.9610
     Parameter 97    0.0700    0.9610
     Parameter 104    0.0700    0.9610
     Parameter 52    0.0700    0.9610
     Parameter 231    0.0700    0.9610
     Parameter 34    0.0600    0.9921
     Parameter 162    0.0600    0.9921
     Parameter 90    0.0600    0.9921
     Parameter 225    0.0600    0.9921
     Parameter 215    0.0600    0.9921
     Parameter 259    0.0500    0.9995
     Parameter 130    0.0500    0.9995
     Parameter 131    0.0500    0.9995
     Parameter 188    0.0500    0.9995
     Parameter 201    0.0500    0.9995
     Parameter 239    0.0500    0.9995
     Parameter 247    0.0500    0.9995
     Parameter 126    0.0500    0.9995
     Parameter 240    0.0500    0.9995
     Parameter 35    0.0400    1.0000
     Parameter 76    0.0400    1.0000
     Parameter 80    0.0400    1.0000
     Parameter 81    0.0400    1.0000
     Parameter 171    0.0400    1.0000
     Parameter 43    0.0400    1.0000
     Parameter 173    0.0400    1.0000
     Parameter 180    0.0400    1.0000
     Parameter 94    0.0400    1.0000
     Parameter 191    0.0400    1.0000
     Parameter 192    0.0400    1.0000
     Parameter 102    0.0400    1.0000
     Parameter 214    0.0400    1.0000
     Parameter 224    0.0400    1.0000
     Parameter 112    0.0400    1.0000
     Parameter 28    0.0400    1.0000
     Parameter 30    0.0400    1.0000
     Parameter 228    0.0400    1.0000
     Parameter 230    0.0400    1.0000
     Parameter 117    0.0400    1.0000
     Parameter 125    0.0400    1.0000
     Parameter 251    0.0400    1.0000
     Parameter 150    0.0400    1.0000
     Parameter 65    0.0300    1.0000
     Parameter 66    0.0300    1.0000
     Parameter 67    0.0300    1.0000
     Parameter 135    0.0300    1.0000
     Parameter 74    0.0300    1.0000
     Parameter 75    0.0300    1.0000
     Parameter 254    0.0300    1.0000
     Parameter 154    0.0300    1.0000
     Parameter 159    0.0300    1.0000
     Parameter 40    0.0300    1.0000
     Parameter 226    0.0300    1.0000
     Parameter 163    0.0300    1.0000
     Parameter 183    0.0300    1.0000
     Parameter 185    0.0300    1.0000
     Parameter 190    0.0300    1.0000
     Parameter 196    0.0300    1.0000
     Parameter 99    0.0300    1.0000
     Parameter 200    0.0300    1.0000
     Parameter 50    0.0300    1.0000
     Parameter 205    0.0300    1.0000
     Parameter 229    0.0300    1.0000
     Parameter 55    0.0300    1.0000
     Parameter 58    0.0300    1.0000
     Parameter 236    0.0300    1.0000
     Parameter 242    0.0300    1.0000
     Parameter 31    0.0300    1.0000
     Parameter 250    0.0300    1.0000
     Parameter 63    0.0300    1.0000
     Parameter 41    0.0300    1.0000
     Parameter 51    0.0300    1.0000
     Parameter 98    0.0300    1.0000
     Parameter 256    0.0200    1.0000
     Parameter 149    0.0200    1.0000
     Parameter 258    0.0200    1.0000
     Parameter 114    0.0200    1.0000
     Parameter 134    0.0200    1.0000
     Parameter 120    0.0200    1.0000
     Parameter 137    0.0200    1.0000
     Parameter 70    0.0200    1.0000
     Parameter 141    0.0200    1.0000
     Parameter 252    0.0200    1.0000
     Parameter 175    0.0200    1.0000
     Parameter 179    0.0200    1.0000
     Parameter 144    0.0200    1.0000
     Parameter 145    0.0200    1.0000
     Parameter 204    0.0200    1.0000
     Parameter 148    0.0200    1.0000
     Parameter 77    0.0200    1.0000
     Parameter 155    0.0200    1.0000
     Parameter 39    0.0200    1.0000
     Parameter 158    0.0200    1.0000
     Parameter 166    0.0200    1.0000
     Parameter 83    0.0200    1.0000
     Parameter 169    0.0200    1.0000
     Parameter 42    0.0200    1.0000
     Parameter 10    0.0200    1.0000
     Parameter 174    0.0200    1.0000
     Parameter 44    0.0200    1.0000
     Parameter 176    0.0200    1.0000
     Parameter 178    0.0200    1.0000
     Parameter 91    0.0200    1.0000
     Parameter 127    0.0200    1.0000
     Parameter 184    0.0200    1.0000
     Parameter 46    0.0200    1.0000
     Parameter 47    0.0200    1.0000
     Parameter 95    0.0200    1.0000
     Parameter 48    0.0200    1.0000
     Parameter 195    0.0200    1.0000
     Parameter 49    0.0200    1.0000
     Parameter 199    0.0200    1.0000
     Parameter 203    0.0200    1.0000
     Parameter 220    0.0200    1.0000
     Parameter 234    0.0200    1.0000
     Parameter 241    0.0200    1.0000
     Parameter 208    0.0200    1.0000
     Parameter 211    0.0200    1.0000
     Parameter 109    0.0200    1.0000
     Parameter 110    0.0200    1.0000
     Parameter 189    0.0200    1.0000
     Parameter 233    0.0200    1.0000
     Parameter 93    0.0200    1.0000
     Parameter 237    0.0200    1.0000
     Parameter 60    0.0200    1.0000
     Parameter 121    0.0200    1.0000
     Parameter 122    0.0200    1.0000
     Parameter 209    0.0200    1.0000
     Parameter 129    0.0200    1.0000
     Parameter 5    0.0100    1.0000
     Parameter 132    0.0100    1.0000
     Parameter 143    0.0100    1.0000
     Parameter 217    0.0100    1.0000
     Parameter 260    0.0100    1.0000
     Parameter 37    0.0100    1.0000
     Parameter 181    0.0100    1.0000
     Parameter 16    0.0100    1.0000
     Parameter 223    0.0100    1.0000
     Parameter 170    0.0100    1.0000
     Parameter 153    0.0100    1.0000
     Parameter 124    0.0100    1.0000
     Parameter 164    0.0100    1.0000
     Parameter 118    0.0100    1.0000
     Parameter 8    0.0100    1.0000
     Parameter 128    0.0100    1.0000
     Parameter 72    0.0100    1.0000
     Parameter 213    0.0100    1.0000
     Parameter 68    0.0100    1.0000
     Parameter 105    0.0100    1.0000
     Parameter 69    0.0100    1.0000
     Parameter 147    0.0100    1.0000
     Parameter 146    0.0100    1.0000
     Parameter 138    0.0100    1.0000
     Parameter 142    0.0100    1.0000
     Parameter 73    0.0100    1.0000
     Parameter 139    0.0100    1.0000
     Parameter 152    0.0100    1.0000
     Parameter 197    0.0100    1.0000
     Parameter 78    0.0100    1.0000
     Parameter 79    0.0100    1.0000
     Parameter 9    0.0100    1.0000
     Parameter 257    0.0100    1.0000
     Parameter 160    0.0100    1.0000
     Parameter 116    0.0100    1.0000
     Parameter 194    0.0100    1.0000
     Parameter 82    0.0100    1.0000
     Parameter 64    0.0100    1.0000
     Parameter 84    0.0100    1.0000
     Parameter 202    0.0100    1.0000
     Parameter 54    0.0100    1.0000
     Parameter 106    0.0100    1.0000
     Parameter 111    0.0100    1.0000
     Parameter 89    0.0100    1.0000
     Parameter 244    0.0100    1.0000
     Parameter 186    0.0100    1.0000
     Parameter 59    0.0100    1.0000
     Parameter 243    0.0100    1.0000
     Parameter 235    0.0100    1.0000
     Parameter 232    0.0100    1.0000
     Parameter 249    0.0100    1.0000
     Parameter 165    0.0100    1.0000
     Parameter 212    0.0100    1.0000
     Parameter 13    0.0100    1.0000
     Parameter 53    0.0100    1.0000
     Parameter 61    0.0100    1.0000
     Parameter 219    0.0100    1.0000
     Parameter 198    0.0100    1.0000
     Parameter 2    0.0100    1.0000
     Parameter 157    0.0100    1.0000
     Parameter 136    0.0000    1.0000
     Parameter 253    0.0000    1.0000
     Parameter 100    0.0000    1.0000
     Parameter 18    0.0000    1.0000
     Parameter 193    0.0000    1.0000
     Parameter 88    0.0000    1.0000
     Parameter 1    0.0000    1.0000
     Parameter 15    0.0000    1.0000
     Parameter 119    0.0000    1.0000
     Parameter 222    0.0000    1.0000
     Parameter 20    0.0000    1.0000
     Parameter 151    0.0000    1.0000
     Parameter 12    0.0000    1.0000
     Parameter 86    0.0000    1.0000
     Parameter 19    0.0000    1.0000
     Parameter 87    0.0000    1.0000
     Parameter 221    0.0000    1.0000
     Parameter 4    0.0000    1.0000
     Parameter 216    0.0000    1.0000
     Parameter 14    0.0000    1.0000
     Parameter 238    0.0000    1.0000
     Parameter 11    0.0000    1.0000
     Parameter 123    0.0000    1.0000
     Parameter 6    0.0000    1.0000
     Parameter 218    0.0000    1.0000
     Parameter 207    0.0000    1.0000
     Parameter 17    0.0000    1.0000
     Parameter 133    0.0000    1.0000
     Parameter 115    0.0000    1.0000
     Parameter 168    0.0000    1.0000
     Parameter 227    0.0000    1.0000
     Parameter 3    0.0000    1.0000
     Parameter 7    0.0000    1.0000


     Simulated prior distributions

     Parameter       Prior Mean  Prior Variance  Prior Std. Dev.


     Parameter 1 Improper Prior
     Parameter 2 Improper Prior
     Parameter 3 Improper Prior
     Parameter 4 Improper Prior
     Parameter 5 Improper Prior
     Parameter 6 Improper Prior
     Parameter 7 Improper Prior
     Parameter 8 Improper Prior
     Parameter 9 Improper Prior
     Parameter 10 Improper Prior
     Parameter 11 Improper Prior
     Parameter 12 Improper Prior
     Parameter 13 Improper Prior
     Parameter 14 Improper Prior
     Parameter 15 Improper Prior
     Parameter 16 Improper Prior
     Parameter 17 Improper Prior
     Parameter 18 Improper Prior
     Parameter 19 Improper Prior
     Parameter 20 Improper Prior
     Parameter 21 Improper Prior
     Parameter 22 Improper Prior
     Parameter 23 Improper Prior
     Parameter 24 Improper Prior
     Parameter 25 Improper Prior
     Parameter 26 Improper Prior
     Parameter 27 Improper Prior
     Parameter 28 Improper Prior
     Parameter 29 Improper Prior
     Parameter 30 Improper Prior
     Parameter 31 Improper Prior
     Parameter 32 Improper Prior
     Parameter 33 Improper Prior
     Parameter 34 Improper Prior
     Parameter 35 Improper Prior
     Parameter 36         0.7942          0.0093          0.0962
     Parameter 37        -0.0037          0.0036          0.0598
     Parameter 38         0.5648          0.0048          0.0694
     Parameter 39        -0.0025          0.0068          0.0825
     Parameter 40        -0.0015          0.0050          0.0705
     Parameter 41         1.0909          0.0176          0.1325
     Parameter 42        -0.0009          0.0051          0.0718
     Parameter 43         0.0029          0.0037          0.0610
     Parameter 44         0.0030          0.0078          0.0882
     Parameter 45         0.8733          0.0128          0.1130
     Parameter 46        -0.0017          0.0049          0.0697
     Parameter 47        -0.0030          0.0034          0.0581
     Parameter 48        -0.0022          0.0069          0.0831
     Parameter 49        -0.0006          0.0059          0.0765
     Parameter 50         0.8130          0.0099          0.0995
     Parameter 51        -0.0013          0.0062          0.0789
     Parameter 52         0.0027          0.0041          0.0640
     Parameter 53        -0.0007          0.0080          0.0894
     Parameter 54        -0.0013          0.0066          0.0814
     Parameter 55         0.0031          0.0065          0.0804
     Parameter 56         0.9666          0.0167          0.1291
     Parameter 57         0.0003          0.0058          0.0761
     Parameter 58         0.0010          0.0044          0.0662
     Parameter 59        -0.0037          0.0082          0.0908
     Parameter 60         0.0017          0.0068          0.0822
     Parameter 61         0.0046          0.0065          0.0804
     Parameter 62        -0.0052          0.0071          0.0842
     Parameter 63         0.9915          0.0147          0.1213
     Parameter 64        -0.0010          0.0079          0.0887
     Parameter 65         0.0010          0.0054          0.0735
     Parameter 66        -0.0025          0.0110          0.1048
     Parameter 67        -0.0036          0.0087          0.0930
     Parameter 68         0.0009          0.0082          0.0906
     Parameter 69         0.0011          0.0100          0.1001
     Parameter 70        -0.0052          0.0105          0.1023
     Parameter 71         1.2648          0.0264          0.1624
     Parameter 72        -0.0019          0.0069          0.0830
     Parameter 73         0.0000          0.0049          0.0702
     Parameter 74         0.0052          0.0089          0.0945
     Parameter 75        -0.0019          0.0074          0.0858
     Parameter 76        -0.0048          0.0066          0.0813
     Parameter 77        -0.0013          0.0084          0.0919
     Parameter 78         0.0078          0.0081          0.0901
     Parameter 79        -0.0001          0.0109          0.1044
     Parameter 80         1.0809          0.0179          0.1337
     Parameter 81         0.0047          0.0058          0.0760
     Parameter 82         0.0008          0.0042          0.0648
     Parameter 83         0.0005          0.0078          0.0886
     Parameter 84        -0.0011          0.0066          0.0812
     Parameter 85         0.0038          0.0057          0.0755
     Parameter 86        -0.0033          0.0067          0.0818
     Parameter 87         0.0013          0.0072          0.0851
     Parameter 88         0.0050          0.0100          0.0999
     Parameter 89         0.0002          0.0079          0.0887
     Parameter 90         0.9597          0.0149          0.1222
     Parameter 91         0.0013          0.0064          0.0798
     Parameter 92         0.0005          0.0037          0.0609
     Parameter 93         0.0057          0.0084          0.0918
     Parameter 94         0.0025          0.0067          0.0818
     Parameter 95        -0.0064          0.0060          0.0774
     Parameter 96        -0.0011          0.0077          0.0879
     Parameter 97         0.0016          0.0074          0.0859
     Parameter 98        -0.0029          0.0089          0.0942
     Parameter 99         0.0005          0.0074          0.0861
     Parameter 100         0.0017          0.0072          0.0849
     Parameter 101         0.9514          0.0141          0.1188
     Parameter 102        -0.0005          0.0062          0.0787
     Parameter 103         0.0034          0.0045          0.0672
     Parameter 104         0.0019          0.0089          0.0944
     Parameter 105        -0.0044          0.0067          0.0818
     Parameter 106         0.0030          0.0063          0.0791
     Parameter 107         0.0009          0.0071          0.0841
     Parameter 108        -0.0004          0.0079          0.0887
     Parameter 109        -0.0034          0.0104          0.1020
     Parameter 110         0.0064          0.0088          0.0941
     Parameter 111        -0.0002          0.0075          0.0867
     Parameter 112        -0.0031          0.0078          0.0886
     Parameter 113         1.0048          0.0163          0.1276
     Parameter 114        -0.0026          0.0060          0.0776
     Parameter 115        -0.0021          0.0040          0.0630
     Parameter 116        -0.0030          0.0076          0.0874
     Parameter 117         0.0024          0.0060          0.0776
     Parameter 118        -0.0024          0.0065          0.0805
     Parameter 119        -0.0044          0.0069          0.0832
     Parameter 120        -0.0012          0.0066          0.0811
     Parameter 121         0.0014          0.0101          0.1004
     Parameter 122        -0.0017          0.0076          0.0872
     Parameter 123         0.0009          0.0075          0.0865
     Parameter 124         0.0003          0.0070          0.0836
     Parameter 125        -0.0002          0.0081          0.0899
     Parameter 126         0.9401          0.0146          0.1210
     Parameter 127         0.0013          0.0056          0.0745
     Parameter 128        -0.0022          0.0039          0.0623
     Parameter 129         0.0009          0.0068          0.0825
     Parameter 130         0.0012          0.0065          0.0809
     Parameter 131         0.0004          0.0053          0.0727
     Parameter 132         0.0061          0.0065          0.0809
     Parameter 133         0.0025          0.0070          0.0839
     Parameter 134         0.0013          0.0085          0.0919
     Parameter 135         0.0024          0.0076          0.0874
     Parameter 136         0.0006          0.0063          0.0794
     Parameter 137         0.0023          0.0068          0.0825
     Parameter 138        -0.0045          0.0071          0.0844
     Parameter 139         0.0008          0.0060          0.0776
     Parameter 140         0.8671          0.0125          0.1118
     Parameter 141        -0.0006          0.0052          0.0719
     Parameter 142        -0.0025          0.0038          0.0617
     Parameter 143        -0.0029          0.0073          0.0852
     Parameter 144        -0.0003          0.0057          0.0754
     Parameter 145        -0.0008          0.0053          0.0726
     Parameter 146         0.0035          0.0068          0.0825
     Parameter 147        -0.0022          0.0070          0.0836
     Parameter 148        -0.0066          0.0080          0.0897
     Parameter 149         0.0014          0.0072          0.0847
     Parameter 150        -0.0018          0.0062          0.0788
     Parameter 151        -0.0003          0.0063          0.0792
     Parameter 152        -0.0018          0.0064          0.0802
     Parameter 153        -0.0021          0.0059          0.0771
     Parameter 154         0.0006          0.0060          0.0773
     Parameter 155         0.8534          0.0118          0.1089
     Parameter 156        -0.0007          0.0040          0.0634
     Parameter 157        -0.0003          0.0036          0.0604
     Parameter 158        -0.0004          0.0070          0.0834
     Parameter 159        -0.0005          0.0053          0.0725
     Parameter 160        -0.0036          0.0051          0.0717
     Parameter 161         0.0015          0.0063          0.0794
     Parameter 162        -0.0022          0.0055          0.0741
     Parameter 163        -0.0010          0.0069          0.0833
     Parameter 164        -0.0022          0.0062          0.0785
     Parameter 165         0.0020          0.0059          0.0767
     Parameter 166        -0.0011          0.0058          0.0763
     Parameter 167        -0.0027          0.0064          0.0802
     Parameter 168         0.0005          0.0058          0.0761
     Parameter 169         0.0011          0.0050          0.0704
     Parameter 170         0.0007          0.0048          0.0695
     Parameter 171         0.7619          0.0083          0.0913
     Parameter 172        -0.0031          0.0038          0.0616
     Parameter 173         0.0028          0.0025          0.0500
     Parameter 174         0.0009          0.0052          0.0722
     Parameter 175        -0.0026          0.0045          0.0673
     Parameter 176         0.0004          0.0038          0.0613
     Parameter 177        -0.0004          0.0047          0.0684
     Parameter 178         0.0008          0.0047          0.0686
     Parameter 179         0.0026          0.0064          0.0800
     Parameter 180         0.0012          0.0054          0.0738
     Parameter 181         0.0021          0.0049          0.0699
     Parameter 182        -0.0019          0.0051          0.0712
     Parameter 183        -0.0006          0.0052          0.0718
     Parameter 184        -0.0028          0.0050          0.0705
     Parameter 185         0.0006          0.0045          0.0671
     Parameter 186        -0.0031          0.0039          0.0622
     Parameter 187         0.0009          0.0041          0.0637
     Parameter 188         0.6332          0.0061          0.0779
     Parameter 189         0.0028          0.0047          0.0684
     Parameter 190        -0.0002          0.0038          0.0615
     Parameter 191        -0.0022          0.0067          0.0816
     Parameter 192         0.0015          0.0059          0.0766
     Parameter 193        -0.0020          0.0058          0.0760
     Parameter 194         0.0017          0.0060          0.0772
     Parameter 195         0.0010          0.0068          0.0825
     Parameter 196         0.0038          0.0087          0.0931
     Parameter 197        -0.0052          0.0069          0.0830
     Parameter 198        -0.0009          0.0061          0.0779
     Parameter 199        -0.0007          0.0061          0.0784
     Parameter 200         0.0017          0.0065          0.0804
     Parameter 201        -0.0007          0.0064          0.0800
     Parameter 202        -0.0020          0.0056          0.0747
     Parameter 203        -0.0001          0.0053          0.0728
     Parameter 204        -0.0009          0.0053          0.0729
     Parameter 205        -0.0008          0.0042          0.0651
     Parameter 206         0.8381          0.0111          0.1053
     Parameter 207        -0.0060          0.0077          0.0876
     Parameter 208        -0.0030          0.0056          0.0747
     Parameter 209        -0.0025          0.0114          0.1066
     Parameter 210         0.0009          0.0083          0.0912
     Parameter 211         0.0006          0.0082          0.0905
     Parameter 212        -0.0040          0.0098          0.0988
     Parameter 213         0.0016          0.0110          0.1051
     Parameter 214        -0.0040          0.0127          0.1125
     Parameter 215        -0.0050          0.0110          0.1050
     Parameter 216        -0.0011          0.0092          0.0960
     Parameter 217        -0.0038          0.0094          0.0972
     Parameter 218        -0.0043          0.0108          0.1041
     Parameter 219         0.0056          0.0085          0.0924
     Parameter 220         0.0035          0.0082          0.0905
     Parameter 221        -0.0040          0.0076          0.0874
     Parameter 222         0.0018          0.0077          0.0876
     Parameter 223        -0.0018          0.0064          0.0800
     Parameter 224        -0.0059          0.0078          0.0884
     Parameter 225         1.2696          0.0252          0.1588
     Parameter 226         0.0002          0.0041          0.0641
     Parameter 227         0.0038          0.0028          0.0534
     Parameter 228        -0.0054          0.0055          0.0739
     Parameter 229         0.0048          0.0045          0.0672
     Parameter 230        -0.0041          0.0041          0.0639
     Parameter 231        -0.0021          0.0051          0.0717
     Parameter 232         0.0028          0.0051          0.0713
     Parameter 233         0.0022          0.0062          0.0787
     Parameter 234        -0.0001          0.0057          0.0752
     Parameter 235        -0.0037          0.0048          0.0694
     Parameter 236         0.0047          0.0047          0.0687
     Parameter 237        -0.0007          0.0051          0.0715
     Parameter 238        -0.0023          0.0046          0.0679
     Parameter 239         0.0007          0.0044          0.0665
     Parameter 240        -0.0001          0.0043          0.0653
     Parameter 241        -0.0012          0.0038          0.0615
     Parameter 242        -0.0029          0.0031          0.0556
     Parameter 243        -0.0007          0.0040          0.0629
     Parameter 244         0.0015          0.0063          0.0791
     Parameter 245         0.6377          0.0064          0.0801
     Parameter 246 Improper Prior
     Parameter 247 Improper Prior
     Parameter 248 Improper Prior
     Parameter 249 Improper Prior
     Parameter 250 Improper Prior
     Parameter 251 Improper Prior
     Parameter 252 Improper Prior
     Parameter 253 Improper Prior
     Parameter 254 Improper Prior
     Parameter 255 Improper Prior
     Parameter 256 Improper Prior
     Parameter 257 Improper Prior
     Parameter 258 Improper Prior
     Parameter 259 Improper Prior
     Parameter 260 Improper Prior


   TECHNICAL 8 OUTPUT FOR BAYES ESTIMATION

     CHAIN    BSEED
     1        0
     2        285380
     3        253358
     4        93468

                     POTENTIAL       PARAMETER WITH
     ITERATION    SCALE REDUCTION      HIGHEST PSR
     100              1.563               251
     200              1.355               251
     300              1.300               254
     400              1.140               32
     500              1.147               92
     600              1.112               182
     700              1.108               58
     800              1.112               251
     900              1.090               41
     1000             1.078               41
     1100             1.120               251
     1200             1.068               41
     1300             1.057               41
     1400             1.053               251
     1500             1.038               103
     1600             1.039               255
     1700             1.045               255
     1800             1.038               29
     1900             1.054               251
     2000             1.062               251
     2100             1.071               255
     2200             1.079               255
     2300             1.078               255
     2400             1.068               255
     2500             1.058               255
     2600             1.058               255
     2700             1.069               255
     2800             1.073               255
     2900             1.063               255
     3000             1.062               255
     3100             1.072               255
     3200             1.075               255
     3300             1.074               255
     3400             1.075               255
     3500             1.070               255
     3600             1.055               255
     3700             1.044               255
     3800             1.042               255
     3900             1.036               130
     4000             1.035               255
     4100             1.027               255
     4200             1.024               255
     4300             1.022               255
     4400             1.028               38
     4500             1.024               103
     4600             1.023               103
     4700             1.023               103
     4800             1.025               103
     4900             1.023               103
     5000             1.023               58
     5100             1.024               58
     5200             1.023               58
     5300             1.021               58
     5400             1.019               58
     5500             1.016               58
     5600             1.014               58
     5700             1.012               58
     5800             1.012               58
     5900             1.010               58
     6000             1.011               58
     6100             1.010               24
     6200             1.009               24
     6300             1.009               24
     6400             1.009               171
     6500             1.009               89
     6600             1.008               171
     6700             1.007               252
     6800             1.009               252
     6900             1.008               252
     7000             1.008               58
     7100             1.008               58
     7200             1.007               58
     7300             1.008               252
     7400             1.007               252
     7500             1.008               252
     7600             1.009               252
     7700             1.009               252
     7800             1.009               252
     7900             1.009               229
     8000             1.009               229
     8100             1.008               229
     8200             1.008               254
     8300             1.008               254
     8400             1.008               182
     8500             1.008               182
     8600             1.008               254
     8700             1.008               182
     8800             1.008               182
     8900             1.009               182
     9000             1.009               172
     9100             1.009               172
     9200             1.009               172
     9300             1.010               172
     9400             1.010               172
     9500             1.009               172
     9600             1.009               172
     9700             1.009               172
     9800             1.009               172
     9900             1.010               182
     10000            1.011               182


     Beginning Time:  05:07:55
        Ending Time:  05:28:56
       Elapsed Time:  00:21:01


MUTHEN & MUTHEN
3463 Stoner Ave.
Los Angeles, CA  90066

Tel: (310) 391-9971
Fax: (310) 391-8971
Web: www.StatModel.com
Support: Support@StatModel.com

Copyright (c) 1998-2017 Muthen & Muthen
