# Supplementary material for: Modeling Measurement as a Sequential Process: Autoregressive Confirmatory Factor Analysis (AR-CFA)
Source: Front Psychol. 2019 Sep 20;10:2108. doi: 10.3389/fpsyg.2019.02108 (PMC6763968; doi:10.3389/fpsyg.2019.02108)
Supplement: Supplementary file 2 [file Data_Sheet_1.ZIP › Mplus files and data for AR-CFA paper/RC-CFA files/residual covariances (bayes)-v8_d_400.out]

Mplus VERSION 8 (Mac)
MUTHEN & MUTHEN
05/04/2017   2:24 PM

INPUT INSTRUCTIONS

    DATA: File is music_big5_anon (For Mplus)_ipip_and_rses_centered.csv;
    VARIABLE:	
    NAMES ARE
    univ
  id
  year
  month
  age
  gender
  ethnic
  rsdme
  methnic
  fethnic
  usborn
  usmborn
  usfborn
  whrlv
  mipip1
  mipip2
  mipip3
  mipip4
  mipip5
  mipip6
  mipip7
  mipip8
  mipip9
  mipip10
  mipip11
  mipip12
  mipip13
  mipip14
  mipip15
  mipip16
  mipip17
  mipip18
  mipip19
  mipip20
  rses1
  rses2
  rses3
  rses4
  rses5
  rses6
  rses7
  rses8
  rses9
  rses10
  extraver
  agree
  consc
  neurot
  imagine
  self_est
  extra
  agreeb
  cons
  neuro
  open
  male
  N
  E_Mean
  A_Mean
  C_Mean
  N_Mean
  O_Mean
  E_SD
  A_SD
  C_SD
  N_SD
  O_SD
  E_SE
  A_SE
  C_SE
  N_SE
  O_SE
  SAT_read_25
  SAT_read_75
  SAT_math_25
  SAT_math_75
  ACT_25
  ACT_75
  enroll_total
  enroll_total_full
  enroll_total_part
  enroll_undergrad
  enroll_undergrad_full
  enroll_undergrad_part
  endowment_start
  endowment_end
  price_instate
  price_outstate
  percent_admit
  percent_18to24
  percent_white
  percent_women
  percent_asian
  percent_black
  percent_hispanic
  percent_other_unknown
  FT_retention
  average_SAT
  average_ACT
  gpa_required
  classrank_required
  transcript_required
  collegeprep_required
  recommendations_required
  portfolio_required;
    Usevar = mipip1-mipip20;
    MISSING are all (-999);

  ANALYSIS: estimator=Bayes;
  fbiterations=10000;
  thin=10;
  Processors=4;
  chains=4

  MODEL:
    E BY mipip1
    	mipip6
    	mipip11
    	mipip16;
    A BY 	mipip2
    	mipip7
    	mipip12
    	mipip17;
    C BY 	mipip3
    	mipip8
    	mipip13
    	mipip18;
    N BY 	mipip4
    	mipip9
    	mipip14
    	mipip19;
    O BY 	mipip5
    	mipip10
    	mipip15
    	mipip20;
    	
  mipip1-mipip20 with mipip1-mipip20 (a1-a190);
  mipip1-mipip20 (pload1-pload20);


  Model Priors:
  pload1~IW(275.6,400);
  pload2~IW(194.4,400);
  pload3~IW(376,400);
  pload4~IW(300.8,400);
  pload5~IW(280.4,400);
  pload6~IW(331.2,400);
  pload7~IW(339.6,400);
  pload8~IW(434.4,400);
  pload9~IW(370,400);
  pload10~IW(327.6,400);
  pload11~IW(327.2,400);
  pload12~IW(345.6,400);
  pload13~IW(322.4,400);
  pload14~IW(295.2,400);
  pload15~IW(294.4,400);
  pload16~IW(259.6,400);
  pload17~IW(217.6,400);
  pload18~IW(286.8,400);
  pload19~IW(437.6,400);
  pload20~IW(220,400);
  a1-a190~IW(0,400);
    	
  OUTPUT: STDYX svalues tech8 RESIDUAL;


*** WARNING
  Data set contains cases with missing on all variables.
  These cases were not included in the analysis.
  Number of cases with missing on all variables:  1141
   1 WARNING(S) FOUND IN THE INPUT INSTRUCTIONS


SUMMARY OF ANALYSIS

Number of groups                                                 1
Number of observations                                        8571

Number of dependent variables                                   20
Number of independent variables                                  0
Number of continuous latent variables                            5

Observed dependent variables

  Continuous
   MIPIP1      MIPIP2      MIPIP3      MIPIP4      MIPIP5      MIPIP6
   MIPIP7      MIPIP8      MIPIP9      MIPIP10     MIPIP11     MIPIP12
   MIPIP13     MIPIP14     MIPIP15     MIPIP16     MIPIP17     MIPIP18
   MIPIP19     MIPIP20

Continuous latent variables
   E           A           C           N           O


Estimator                                                    BAYES
Specifications for Bayesian Estimation
  Point estimate                                            MEDIAN
  Number of Markov chain Monte Carlo (MCMC) chains               4
  Random seed for the first chain                                0
  Starting value information                           UNPERTURBED
  Treatment of categorical mediator                         LATENT
  Algorithm used for Markov chain Monte Carlo           GIBBS(PX1)
  Fixed number of iterations                                 10000
  K-th iteration used for thinning                              10

Input data file(s)
  music_big5_anon (For Mplus)_ipip_and_rses_centered.csv
Input data format  FREE


SUMMARY OF DATA


COVARIANCE COVERAGE OF DATA

Minimum covariance coverage value   0.100

     Number of missing data patterns            68


     PROPORTION OF DATA PRESENT


           Covariance Coverage
              MIPIP1        MIPIP2        MIPIP3        MIPIP4        MIPIP5
              ________      ________      ________      ________      ________
 MIPIP1         0.998
 MIPIP2         0.997         0.998
 MIPIP3         0.997         0.997         0.998
 MIPIP4         0.995         0.995         0.996         0.996
 MIPIP5         0.996         0.996         0.996         0.995         0.997
 MIPIP6         0.997         0.997         0.998         0.996         0.996
 MIPIP7         0.997         0.997         0.997         0.996         0.996
 MIPIP8         0.996         0.997         0.997         0.995         0.996
 MIPIP9         0.997         0.997         0.997         0.996         0.996
 MIPIP10        0.995         0.995         0.995         0.994         0.995
 MIPIP11        0.994         0.994         0.994         0.993         0.993
 MIPIP12        0.993         0.994         0.994         0.993         0.993
 MIPIP13        0.996         0.997         0.997         0.995         0.996
 MIPIP14        0.996         0.996         0.996         0.995         0.995
 MIPIP15        0.995         0.995         0.995         0.994         0.994
 MIPIP16        0.994         0.995         0.995         0.993         0.993
 MIPIP17        0.995         0.995         0.995         0.994         0.994
 MIPIP18        0.994         0.994         0.995         0.993         0.993
 MIPIP19        0.995         0.995         0.995         0.994         0.994
 MIPIP20        0.994         0.994         0.995         0.993         0.994


           Covariance Coverage
              MIPIP6        MIPIP7        MIPIP8        MIPIP9        MIPIP10
              ________      ________      ________      ________      ________
 MIPIP6         0.999
 MIPIP7         0.998         0.998
 MIPIP8         0.997         0.997         0.998
 MIPIP9         0.998         0.997         0.997         0.998
 MIPIP10        0.996         0.995         0.995         0.996         0.996
 MIPIP11        0.994         0.994         0.994         0.994         0.993
 MIPIP12        0.994         0.994         0.994         0.994         0.993
 MIPIP13        0.997         0.997         0.997         0.997         0.995
 MIPIP14        0.996         0.996         0.996         0.996         0.995
 MIPIP15        0.995         0.995         0.995         0.995         0.994
 MIPIP16        0.995         0.995         0.994         0.995         0.993
 MIPIP17        0.995         0.995         0.995         0.995         0.994
 MIPIP18        0.995         0.995         0.994         0.995         0.993
 MIPIP19        0.995         0.995         0.995         0.995         0.994
 MIPIP20        0.995         0.995         0.994         0.995         0.993


           Covariance Coverage
              MIPIP11       MIPIP12       MIPIP13       MIPIP14       MIPIP15
              ________      ________      ________      ________      ________
 MIPIP11        0.995
 MIPIP12        0.991         0.995
 MIPIP13        0.994         0.994         0.998
 MIPIP14        0.994         0.994         0.996         0.997
 MIPIP15        0.992         0.993         0.996         0.995         0.996
 MIPIP16        0.992         0.992         0.995         0.994         0.994
 MIPIP17        0.993         0.993         0.995         0.995         0.994
 MIPIP18        0.992         0.992         0.995         0.995         0.993
 MIPIP19        0.993         0.993         0.995         0.995         0.994
 MIPIP20        0.992         0.992         0.995         0.995         0.994


           Covariance Coverage
              MIPIP16       MIPIP17       MIPIP18       MIPIP19       MIPIP20
              ________      ________      ________      ________      ________
 MIPIP16        0.996
 MIPIP17        0.994         0.996
 MIPIP18        0.993         0.994         0.996
 MIPIP19        0.994         0.995         0.994         0.996
 MIPIP20        0.993         0.994         0.994         0.995         0.996


UNIVARIATE SAMPLE STATISTICS


     UNIVARIATE HIGHER-ORDER MOMENT DESCRIPTIVE STATISTICS

         Variable/         Mean/     Skewness/   Minimum/ % with                Percentiles
        Sample Size      Variance    Kurtosis    Maximum  Min/Max      20%/60%    40%/80%    Median

     MIPIP1                0.000      -0.168      -2.237    0.39%      -1.025     -0.093      0.055
            8553.000       1.287      -0.772       2.482    0.33%       0.186      1.033
     MIPIP2                0.000      -1.327      -3.444    0.02%      -0.373     -0.187     -0.057
            8556.000       0.817       1.857       1.520    0.50%       0.627      0.733
     MIPIP3                0.000      -0.208      -2.655    0.02%      -1.169     -0.213     -0.139
            8558.000       1.370      -0.881       2.250    0.02%       0.685      0.858
     MIPIP4                0.000       0.195      -2.476    0.02%      -0.902     -0.576      0.184
            8541.000       1.421      -0.916       2.724    0.06%       0.336      1.275
     MIPIP5                0.000      -0.648      -3.000    0.01%      -0.790      0.185      0.253
            8545.000       1.165      -0.249       1.904    0.27%       0.274      1.189
     MIPIP6                0.000      -0.550      -2.985    0.09%      -0.985      0.015      0.264
            8560.000       1.403      -0.654       1.727    0.05%       0.402      1.264
     MIPIP7                0.000      -0.922      -3.200    0.01%      -0.911     -0.010      0.089
            8556.000       1.141       0.218       1.368    0.97%       0.215      1.082
     MIPIP8                0.000      -0.372      -3.018    0.04%      -1.425     -0.425      0.444
            8551.000       1.633      -1.014       1.714    0.06%       0.523      1.506
     MIPIP9                0.000       0.349      -1.952    0.19%      -0.766     -0.618     -0.409
            8556.000       1.218      -0.647       2.591    0.07%       0.337      1.259
     MIPIP10               0.000      -0.435      -2.844    0.02%      -0.683     -0.549      0.312
            8539.000       1.091      -0.361       1.810    0.02%       0.360      1.312
     MIPIP11               0.000      -0.302      -2.631    0.32%      -1.326     -0.326      0.106
            8529.000       1.490      -0.882       2.106    0.96%       0.609      1.106
     MIPIP12               0.000      -0.392      -2.682    0.01%      -1.177     -0.302      0.366
            8527.000       1.165      -0.485       2.079    0.09%       0.554      0.750
     MIPIP13               0.000      -0.745      -3.236    0.04%      -0.844      0.060      0.182
            8555.000       1.062       0.062       1.849    0.27%       0.220      1.068
     MIPIP14               0.000       0.147      -1.952    0.04%      -0.873     -0.712      0.154
            8548.000       1.418      -0.964       2.909    0.02%       0.259      1.246
     MIPIP15               0.000      -0.373      -2.795    0.01%      -0.702     -0.515      0.298
            8538.000       1.013      -0.462       2.150    0.04%       0.358      1.205
     MIPIP16               0.000      -0.261      -2.572    0.21%      -1.300     -0.349     -0.115
            8533.000       1.292      -0.764       2.073    0.07%       0.592      0.885
     MIPIP17               0.000      -1.086      -3.457    0.02%      -0.457     -0.167     -0.060
            8538.000       0.849       0.859       1.108    1.34%       0.618      0.822
     MIPIP18               0.000      -0.623      -3.000    0.01%      -0.839      0.050      0.169
            8533.000       1.199      -0.493       1.381    0.12%       0.246      1.161
     MIPIP19               0.000      -0.005      -2.400    0.02%      -1.074     -0.145     -0.060
            8538.000       1.251      -0.805       2.188    0.21%       0.024      0.940
     MIPIP20               0.000      -0.941      -3.359    0.01%      -0.994     -0.018      0.033
            8533.000       1.116       0.142       1.667    0.04%       0.812      0.992


THE MODEL ESTIMATION TERMINATED NORMALLY

     USE THE FBITERATIONS OPTION TO INCREASE THE NUMBER OF ITERATIONS BY A FACTOR
     OF AT LEAST TWO TO CHECK CONVERGENCE AND THAT THE PSR VALUE DOES NOT INCREASE.


MODEL FIT INFORMATION

Number of Free Parameters                             260

Bayesian Posterior Predictive Checking using Chi-Square

          95% Confidence Interval for the Difference Between
          the Observed and the Replicated Chi-Square Values

                                -45.997            78.939

          Posterior Predictive P-Value              0.278

Information Criteria

          Deviance (DIC)                       482324.701
          Estimated Number of Parameters (pD)     215.618
          Bayesian (BIC)                       484247.733


MODEL RESULTS

                                Posterior  One-Tailed         95% C.I.
                    Estimate       S.D.      P-Value   Lower 2.5%  Upper 2.5%  Significance

 E        BY
    MIPIP1             1.000       0.000      0.000       1.000       1.000
    MIPIP6             1.002       0.049      0.000       0.909       1.102      *
    MIPIP11            1.081       0.047      0.000       0.993       1.177      *
    MIPIP16            1.005       0.045      0.000       0.921       1.096      *

 A        BY
    MIPIP2             1.000       0.000      0.000       1.000       1.000
    MIPIP7             0.913       0.072      0.000       0.778       1.059      *
    MIPIP12            0.918       0.063      0.000       0.798       1.045      *
    MIPIP17            1.074       0.069      0.000       0.943       1.218      *

 C        BY
    MIPIP3             1.000       0.000      0.000       1.000       1.000
    MIPIP8             1.055       0.083      0.000       0.906       1.230      *
    MIPIP13            0.747       0.060      0.000       0.635       0.870      *
    MIPIP18            0.979       0.075      0.000       0.844       1.138      *

 N        BY
    MIPIP4             1.000       0.000      0.000       1.000       1.000
    MIPIP9             0.703       0.068      0.000       0.575       0.844      *
    MIPIP14            0.937       0.072      0.000       0.803       1.088      *
    MIPIP19            0.583       0.067      0.000       0.458       0.720      *

 O        BY
    MIPIP5             1.000       0.000      0.000       1.000       1.000
    MIPIP10            0.737       0.061      0.000       0.622       0.865      *
    MIPIP15            0.740       0.060      0.000       0.628       0.866      *
    MIPIP20            1.070       0.044      0.000       0.987       1.160      *

 A        WITH
    E                  0.157       0.012      0.000       0.133       0.182      *

 C        WITH
    E                  0.019       0.014      0.092      -0.009       0.047
    A                  0.090       0.015      0.000       0.063       0.120      *

 N        WITH
    E                 -0.076       0.018      0.000      -0.111      -0.042      *
    A                 -0.026       0.016      0.050      -0.057       0.005
    C                 -0.078       0.022      0.000      -0.120      -0.035      *

 O        WITH
    E                  0.135       0.014      0.000       0.107       0.164      *
    A                  0.152       0.014      0.000       0.125       0.181      *
    C                  0.009       0.015      0.259      -0.020       0.038
    N                 -0.053       0.019      0.005      -0.089      -0.015      *

 MIPIP1   WITH
    MIPIP2            -0.027       0.013      0.020      -0.053      -0.001      *
    MIPIP3             0.019       0.016      0.118      -0.013       0.052
    MIPIP4             0.057       0.019      0.002       0.019       0.094      *
    MIPIP5             0.050       0.015      0.001       0.020       0.080      *
    MIPIP6            -0.009       0.023      0.346      -0.052       0.039
    MIPIP7            -0.097       0.016      0.000      -0.127      -0.066      *
    MIPIP8            -0.053       0.018      0.001      -0.088      -0.018      *
    MIPIP9            -0.062       0.016      0.000      -0.094      -0.030      *
    MIPIP10           -0.076       0.014      0.000      -0.103      -0.049      *
    MIPIP11            0.085       0.026      0.000       0.036       0.140      *
    MIPIP12           -0.029       0.015      0.033      -0.059       0.002
    MIPIP13           -0.039       0.014      0.002      -0.066      -0.012      *
    MIPIP14            0.013       0.018      0.245      -0.023       0.048
    MIPIP15           -0.026       0.014      0.028      -0.053       0.001
    MIPIP16            0.038       0.023      0.035      -0.003       0.086
    MIPIP17           -0.030       0.016      0.027      -0.060       0.000
    MIPIP18           -0.047       0.016      0.001      -0.078      -0.016      *
    MIPIP19           -0.069       0.016      0.000      -0.099      -0.037      *
    MIPIP20           -0.021       0.015      0.081      -0.052       0.009

 MIPIP2   WITH
    MIPIP3             0.069       0.016      0.000       0.038       0.100      *
    MIPIP4             0.042       0.017      0.006       0.009       0.075      *
    MIPIP5             0.063       0.015      0.000       0.035       0.091      *
    MIPIP6            -0.047       0.014      0.001      -0.075      -0.019      *
    MIPIP7             0.014       0.021      0.248      -0.026       0.056
    MIPIP8            -0.051       0.016      0.000      -0.083      -0.019      *
    MIPIP9            -0.075       0.014      0.000      -0.102      -0.047      *
    MIPIP10           -0.004       0.014      0.382      -0.032       0.023
    MIPIP11           -0.009       0.015      0.262      -0.038       0.020
    MIPIP12            0.152       0.024      0.000       0.106       0.201      *
    MIPIP13            0.077       0.013      0.000       0.051       0.102      *
    MIPIP14            0.077       0.016      0.000       0.045       0.110      *
    MIPIP15           -0.014       0.014      0.151      -0.040       0.013
    MIPIP16           -0.130       0.013      0.000      -0.156      -0.104      *
    MIPIP17           -0.024       0.015      0.066      -0.053       0.008
    MIPIP18           -0.016       0.015      0.148      -0.045       0.013
    MIPIP19           -0.005       0.013      0.357      -0.030       0.020
    MIPIP20           -0.028       0.014      0.026      -0.056       0.000

 MIPIP3   WITH
    MIPIP4             0.026       0.023      0.129      -0.019       0.070
    MIPIP5             0.004       0.017      0.395      -0.028       0.037
    MIPIP6            -0.029       0.017      0.042      -0.062       0.004
    MIPIP7            -0.051       0.016      0.001      -0.083      -0.020      *
    MIPIP8             0.007       0.032      0.419      -0.054       0.074
    MIPIP9             0.010       0.018      0.293      -0.026       0.045
    MIPIP10           -0.067       0.015      0.000      -0.095      -0.037      *
    MIPIP11            0.071       0.018      0.000       0.036       0.106      *
    MIPIP12            0.040       0.017      0.009       0.007       0.072      *
    MIPIP13            0.093       0.029      0.000       0.040       0.151      *
    MIPIP14            0.068       0.021      0.001       0.026       0.109      *
    MIPIP15           -0.034       0.014      0.008      -0.063      -0.006      *
    MIPIP16           -0.033       0.017      0.025      -0.065       0.000      *
    MIPIP17           -0.046       0.015      0.002      -0.076      -0.016      *
    MIPIP18           -0.025       0.025      0.165      -0.073       0.028
    MIPIP19           -0.024       0.017      0.083      -0.058       0.010
    MIPIP20           -0.038       0.017      0.012      -0.071      -0.005      *

 MIPIP4   WITH
    MIPIP5             0.154       0.020      0.000       0.115       0.192      *
    MIPIP6            -0.032       0.019      0.048      -0.069       0.006
    MIPIP7            -0.039       0.018      0.014      -0.074      -0.004      *
    MIPIP8            -0.098       0.025      0.000      -0.147      -0.049      *
    MIPIP9             0.046       0.030      0.054      -0.009       0.107
    MIPIP10           -0.014       0.017      0.208      -0.048       0.020
    MIPIP11           -0.040       0.021      0.027      -0.081       0.001
    MIPIP12            0.124       0.017      0.000       0.089       0.158      *
    MIPIP13            0.052       0.018      0.002       0.016       0.086      *
    MIPIP14            0.191       0.034      0.000       0.129       0.264      *
    MIPIP15           -0.122       0.017      0.000      -0.156      -0.088      *
    MIPIP16           -0.057       0.019      0.002      -0.094      -0.020      *
    MIPIP17           -0.080       0.018      0.000      -0.114      -0.045      *
    MIPIP18           -0.200       0.024      0.000      -0.246      -0.152      *
    MIPIP19            0.032       0.033      0.167      -0.030       0.098
    MIPIP20           -0.016       0.020      0.214      -0.057       0.023

 MIPIP5   WITH
    MIPIP6            -0.037       0.016      0.011      -0.068      -0.006      *
    MIPIP7            -0.103       0.015      0.000      -0.133      -0.073      *
    MIPIP8            -0.088       0.018      0.000      -0.123      -0.053      *
    MIPIP9            -0.079       0.017      0.000      -0.112      -0.047      *
    MIPIP10           -0.057       0.021      0.005      -0.096      -0.014      *
    MIPIP11            0.045       0.017      0.003       0.012       0.078      *
    MIPIP12            0.037       0.016      0.011       0.006       0.069      *
    MIPIP13            0.026       0.014      0.029      -0.001       0.053
    MIPIP14            0.051       0.020      0.006       0.012       0.089      *
    MIPIP15           -0.069       0.020      0.001      -0.105      -0.029      *
    MIPIP16           -0.048       0.016      0.001      -0.078      -0.017      *
    MIPIP17           -0.061       0.014      0.000      -0.088      -0.033      *
    MIPIP18           -0.088       0.016      0.000      -0.120      -0.058      *
    MIPIP19           -0.003       0.015      0.419      -0.033       0.026
    MIPIP20            0.103       0.027      0.000       0.055       0.161      *

 MIPIP6   WITH
    MIPIP7             0.058       0.017      0.001       0.024       0.093      *
    MIPIP8             0.018       0.018      0.160      -0.018       0.054
    MIPIP9             0.112       0.016      0.000       0.080       0.144      *
    MIPIP10           -0.015       0.014      0.154      -0.044       0.014
    MIPIP11           -0.030       0.024      0.113      -0.075       0.019
    MIPIP12           -0.057       0.017      0.000      -0.090      -0.024      *
    MIPIP13           -0.031       0.014      0.014      -0.059      -0.003      *
    MIPIP14            0.011       0.018      0.277      -0.026       0.047
    MIPIP15            0.001       0.014      0.462      -0.027       0.030
    MIPIP16            0.098       0.025      0.000       0.050       0.149      *
    MIPIP17            0.099       0.018      0.000       0.065       0.134      *
    MIPIP18            0.040       0.016      0.007       0.008       0.071      *
    MIPIP19           -0.007       0.016      0.329      -0.038       0.024
    MIPIP20            0.022       0.016      0.083      -0.009       0.054

 MIPIP7   WITH
    MIPIP8             0.019       0.017      0.132      -0.014       0.053
    MIPIP9             0.021       0.015      0.077      -0.008       0.051
    MIPIP10            0.082       0.015      0.000       0.052       0.112      *
    MIPIP11           -0.059       0.017      0.001      -0.093      -0.025      *
    MIPIP12            0.041       0.024      0.046      -0.007       0.089
    MIPIP13           -0.030       0.014      0.016      -0.057      -0.003      *
    MIPIP14            0.011       0.017      0.253      -0.022       0.045
    MIPIP15            0.011       0.014      0.232      -0.018       0.039
    MIPIP16           -0.021       0.016      0.104      -0.053       0.012
    MIPIP17            0.091       0.022      0.000       0.050       0.135      *
    MIPIP18            0.011       0.015      0.238      -0.019       0.041
    MIPIP19            0.039       0.014      0.003       0.011       0.066      *
    MIPIP20           -0.029       0.016      0.031      -0.060       0.001

 MIPIP8   WITH
    MIPIP9             0.048       0.020      0.007       0.010       0.086      *
    MIPIP10            0.045       0.016      0.003       0.013       0.076      *
    MIPIP11           -0.035       0.019      0.034      -0.073       0.003
    MIPIP12           -0.096       0.017      0.000      -0.129      -0.062      *
    MIPIP13           -0.012       0.029      0.341      -0.065       0.047
    MIPIP14           -0.038       0.023      0.053      -0.085       0.008
    MIPIP15            0.068       0.016      0.000       0.037       0.098      *
    MIPIP16            0.039       0.018      0.015       0.003       0.074      *
    MIPIP17           -0.005       0.016      0.375      -0.038       0.026
    MIPIP18            0.093       0.032      0.001       0.034       0.158      *
    MIPIP19            0.024       0.019      0.105      -0.013       0.060
    MIPIP20            0.029       0.018      0.056      -0.007       0.065

 MIPIP9   WITH
    MIPIP10           -0.017       0.015      0.134      -0.046       0.013
    MIPIP11           -0.123       0.018      0.000      -0.158      -0.088      *
    MIPIP12            0.017       0.015      0.117      -0.011       0.046
    MIPIP13            0.055       0.014      0.000       0.027       0.084      *
    MIPIP14            0.110       0.032      0.000       0.050       0.175      *
    MIPIP15           -0.075       0.015      0.000      -0.105      -0.046      *
    MIPIP16            0.030       0.016      0.027       0.000       0.062
    MIPIP17           -0.023       0.014      0.061      -0.050       0.007
    MIPIP18           -0.053       0.018      0.002      -0.088      -0.017      *
    MIPIP19            0.076       0.027      0.002       0.024       0.129      *
    MIPIP20           -0.029       0.017      0.044      -0.063       0.005

 MIPIP10  WITH
    MIPIP11           -0.033       0.015      0.013      -0.063      -0.004      *
    MIPIP12           -0.012       0.015      0.215      -0.042       0.018
    MIPIP13           -0.048       0.013      0.000      -0.073      -0.024      *
    MIPIP14           -0.078       0.017      0.000      -0.112      -0.045      *
    MIPIP15            0.223       0.026      0.000       0.172       0.275      *
    MIPIP16            0.037       0.014      0.005       0.009       0.066      *
    MIPIP17            0.074       0.015      0.000       0.045       0.103      *
    MIPIP18            0.021       0.014      0.064      -0.006       0.049
    MIPIP19            0.057       0.014      0.000       0.030       0.084      *
    MIPIP20           -0.039       0.021      0.041      -0.077       0.005

 MIPIP11  WITH
    MIPIP12            0.050       0.017      0.001       0.017       0.085      *
    MIPIP13            0.007       0.015      0.324      -0.023       0.036
    MIPIP14           -0.060       0.020      0.002      -0.100      -0.020      *
    MIPIP15            0.009       0.015      0.282      -0.021       0.038
    MIPIP16            0.004       0.024      0.434      -0.040       0.053
    MIPIP17            0.028       0.018      0.062      -0.008       0.063
    MIPIP18            0.004       0.017      0.396      -0.029       0.037
    MIPIP19           -0.097       0.017      0.000      -0.131      -0.063      *
    MIPIP20           -0.021       0.017      0.114      -0.053       0.013

 MIPIP12  WITH
    MIPIP13            0.039       0.014      0.003       0.012       0.067      *
    MIPIP14            0.158       0.017      0.000       0.124       0.191      *
    MIPIP15           -0.047       0.015      0.001      -0.075      -0.018      *
    MIPIP16           -0.110       0.016      0.000      -0.140      -0.078      *
    MIPIP17           -0.056       0.020      0.004      -0.092      -0.015      *
    MIPIP18           -0.107       0.015      0.000      -0.137      -0.077      *
    MIPIP19            0.041       0.014      0.002       0.013       0.068      *
    MIPIP20           -0.079       0.016      0.000      -0.110      -0.048      *

 MIPIP13  WITH
    MIPIP14            0.177       0.017      0.000       0.143       0.210      *
    MIPIP15           -0.033       0.012      0.004      -0.057      -0.009      *
    MIPIP16           -0.081       0.014      0.000      -0.108      -0.054      *
    MIPIP17           -0.013       0.013      0.152      -0.039       0.012
    MIPIP18           -0.002       0.024      0.461      -0.047       0.047
    MIPIP19           -0.021       0.014      0.071      -0.049       0.007
    MIPIP20           -0.021       0.014      0.065      -0.049       0.006

 MIPIP14  WITH
    MIPIP15           -0.180       0.017      0.000      -0.214      -0.145      *
    MIPIP16           -0.067       0.018      0.000      -0.103      -0.031      *
    MIPIP17           -0.060       0.017      0.001      -0.094      -0.027      *
    MIPIP18           -0.158       0.022      0.000      -0.201      -0.115      *
    MIPIP19           -0.005       0.030      0.430      -0.062       0.055
    MIPIP20           -0.058       0.021      0.002      -0.099      -0.018      *

 MIPIP15  WITH
    MIPIP16            0.079       0.014      0.000       0.050       0.107      *
    MIPIP17            0.057       0.014      0.000       0.029       0.086      *
    MIPIP18            0.099       0.014      0.000       0.071       0.125      *
    MIPIP19            0.010       0.013      0.234      -0.017       0.036
    MIPIP20           -0.021       0.020      0.162      -0.059       0.022

 MIPIP16  WITH
    MIPIP17            0.095       0.017      0.000       0.061       0.128      *
    MIPIP18            0.084       0.016      0.000       0.053       0.115      *
    MIPIP19           -0.011       0.016      0.234      -0.041       0.020
    MIPIP20            0.058       0.016      0.000       0.027       0.090      *

 MIPIP17  WITH
    MIPIP18            0.082       0.015      0.000       0.052       0.111      *
    MIPIP19            0.009       0.013      0.246      -0.017       0.035
    MIPIP20            0.031       0.015      0.022       0.001       0.060      *

 MIPIP18  WITH
    MIPIP19           -0.022       0.017      0.101      -0.055       0.012
    MIPIP20            0.081       0.016      0.000       0.049       0.113      *

 MIPIP19  WITH
    MIPIP20            0.059       0.015      0.000       0.029       0.089      *

 Intercepts
    MIPIP1            -0.001       0.012      0.483      -0.025       0.023
    MIPIP2             0.000       0.010      0.488      -0.019       0.019
    MIPIP3             0.000       0.013      0.492      -0.024       0.026
    MIPIP4            -0.001       0.013      0.479      -0.026       0.024
    MIPIP5             0.000       0.012      0.496      -0.023       0.023
    MIPIP6             0.000       0.013      0.485      -0.024       0.025
    MIPIP7             0.000       0.012      0.495      -0.023       0.022
    MIPIP8             0.000       0.014      0.493      -0.027       0.027
    MIPIP9             0.000       0.012      0.493      -0.024       0.023
    MIPIP10            0.000       0.011      0.492      -0.022       0.022
    MIPIP11            0.000       0.013      0.493      -0.027       0.026
    MIPIP12            0.000       0.012      0.491      -0.023       0.023
    MIPIP13            0.000       0.011      0.491      -0.022       0.021
    MIPIP14            0.000       0.013      0.496      -0.025       0.025
    MIPIP15            0.000       0.011      0.488      -0.021       0.021
    MIPIP16            0.000       0.012      0.500      -0.024       0.024
    MIPIP17            0.000       0.010      0.493      -0.020       0.019
    MIPIP18            0.000       0.012      0.487      -0.023       0.024
    MIPIP19            0.000       0.012      0.495      -0.024       0.024
    MIPIP20            0.000       0.011      0.488      -0.023       0.022

 Variances
    E                  0.561       0.036      0.000       0.490       0.632      *
    A                  0.286       0.026      0.000       0.236       0.337      *
    C                  0.443       0.045      0.000       0.355       0.532      *
    N                  0.512       0.050      0.000       0.410       0.607      *
    O                  0.461       0.035      0.000       0.389       0.528      *

 Residual Variances
    MIPIP1             0.725       0.033      0.000       0.660       0.792      *
    MIPIP2             0.531       0.025      0.000       0.483       0.580      *
    MIPIP3             0.931       0.043      0.000       0.847       1.016      *
    MIPIP4             0.897       0.048      0.000       0.807       0.996      *
    MIPIP5             0.706       0.033      0.000       0.645       0.775      *
    MIPIP6             0.841       0.036      0.000       0.772       0.913      *
    MIPIP7             0.902       0.032      0.000       0.839       0.963      *
    MIPIP8             1.137       0.053      0.000       1.036       1.241      *
    MIPIP9             0.962       0.039      0.000       0.887       1.037      *
    MIPIP10            0.841       0.032      0.000       0.779       0.902      *
    MIPIP11            0.833       0.039      0.000       0.759       0.913      *
    MIPIP12            0.925       0.034      0.000       0.858       0.991      *
    MIPIP13            0.816       0.033      0.000       0.751       0.881      *
    MIPIP14            0.952       0.049      0.000       0.860       1.054      *
    MIPIP15            0.759       0.030      0.000       0.701       0.819      *
    MIPIP16            0.719       0.033      0.000       0.657       0.785      *
    MIPIP17            0.522       0.024      0.000       0.477       0.570      *
    MIPIP18            0.772       0.038      0.000       0.699       0.848      *
    MIPIP19            1.079       0.037      0.000       1.005       1.149      *
    MIPIP20            0.588       0.033      0.000       0.526       0.656      *


STANDARDIZED MODEL RESULTS


STDYX Standardization

                                Posterior  One-Tailed         95% C.I.
                    Estimate       S.D.      P-Value   Lower 2.5%  Upper 2.5%  Significance
 E        BY
    MIPIP1             0.661       0.020      0.000       0.620       0.698      *
    MIPIP6             0.633       0.021      0.000       0.591       0.672      *
    MIPIP11            0.664       0.020      0.000       0.621       0.701      *
    MIPIP16            0.664       0.019      0.000       0.624       0.700      *

 A        BY
    MIPIP2             0.591       0.026      0.000       0.539       0.640      *
    MIPIP7             0.456       0.030      0.000       0.397       0.513      *
    MIPIP12            0.455       0.031      0.000       0.390       0.513      *
    MIPIP17            0.622       0.023      0.000       0.575       0.663      *

 C        BY
    MIPIP3             0.568       0.028      0.000       0.510       0.620      *
    MIPIP8             0.551       0.030      0.000       0.489       0.606      *
    MIPIP13            0.482       0.032      0.000       0.416       0.542      *
    MIPIP18            0.596       0.027      0.000       0.539       0.645      *

 N        BY
    MIPIP4             0.603       0.029      0.000       0.541       0.654      *
    MIPIP9             0.456       0.034      0.000       0.386       0.519      *
    MIPIP14            0.566       0.031      0.000       0.500       0.622      *
    MIPIP19            0.373       0.038      0.000       0.295       0.443      *

 O        BY
    MIPIP5             0.629       0.023      0.000       0.580       0.670      *
    MIPIP10            0.479       0.030      0.000       0.418       0.536      *
    MIPIP15            0.500       0.029      0.000       0.438       0.554      *
    MIPIP20            0.687       0.022      0.000       0.641       0.728      *

 A        WITH
    E                  0.393       0.033      0.000       0.331       0.461      *

 C        WITH
    E                  0.038       0.029      0.092      -0.018       0.094
    A                  0.254       0.036      0.000       0.186       0.328      *

 N        WITH
    E                 -0.142       0.033      0.000      -0.207      -0.079      *
    A                 -0.068       0.042      0.050      -0.152       0.013
    C                 -0.163       0.044      0.000      -0.251      -0.076      *

 O        WITH
    E                  0.267       0.026      0.000       0.217       0.318      *
    A                  0.421       0.034      0.000       0.357       0.491      *
    C                  0.021       0.033      0.259      -0.043       0.086
    N                 -0.110       0.040      0.005      -0.188      -0.029      *

 MIPIP1   WITH
    MIPIP2            -0.043       0.021      0.020      -0.086      -0.002      *
    MIPIP3             0.023       0.020      0.118      -0.016       0.063
    MIPIP4             0.070       0.024      0.002       0.024       0.117      *
    MIPIP5             0.070       0.021      0.001       0.028       0.111      *
    MIPIP6            -0.012       0.030      0.346      -0.070       0.047
    MIPIP7            -0.120       0.020      0.000      -0.158      -0.081      *
    MIPIP8            -0.059       0.019      0.001      -0.097      -0.020      *
    MIPIP9            -0.075       0.019      0.000      -0.112      -0.036      *
    MIPIP10           -0.098       0.018      0.000      -0.134      -0.062      *
    MIPIP11            0.110       0.031      0.000       0.049       0.170      *
    MIPIP12           -0.035       0.019      0.033      -0.073       0.002
    MIPIP13           -0.051       0.018      0.002      -0.086      -0.015      *
    MIPIP14            0.015       0.022      0.245      -0.028       0.059
    MIPIP15           -0.035       0.019      0.028      -0.073       0.001
    MIPIP16            0.053       0.030      0.035      -0.005       0.113
    MIPIP17           -0.048       0.026      0.027      -0.100       0.001
    MIPIP18           -0.063       0.021      0.001      -0.104      -0.021      *
    MIPIP19           -0.078       0.017      0.000      -0.111      -0.043      *
    MIPIP20           -0.033       0.024      0.081      -0.080       0.014

 MIPIP2   WITH
    MIPIP3             0.098       0.021      0.000       0.055       0.139      *
    MIPIP4             0.061       0.025      0.006       0.013       0.110      *
    MIPIP5             0.104       0.023      0.000       0.058       0.146      *
    MIPIP6            -0.070       0.022      0.001      -0.114      -0.027      *
    MIPIP7             0.020       0.030      0.248      -0.039       0.077
    MIPIP8            -0.066       0.021      0.000      -0.108      -0.025      *
    MIPIP9            -0.105       0.019      0.000      -0.142      -0.067      *
    MIPIP10           -0.006       0.021      0.382      -0.049       0.034
    MIPIP11           -0.014       0.022      0.262      -0.058       0.029
    MIPIP12            0.218       0.028      0.000       0.160       0.271      *
    MIPIP13            0.117       0.019      0.000       0.079       0.152      *
    MIPIP14            0.109       0.023      0.000       0.064       0.154      *
    MIPIP15           -0.022       0.022      0.151      -0.065       0.019
    MIPIP16           -0.211       0.022      0.000      -0.254      -0.166      *
    MIPIP17           -0.046       0.030      0.066      -0.105       0.015
    MIPIP18           -0.024       0.024      0.148      -0.072       0.020
    MIPIP19           -0.006       0.017      0.357      -0.039       0.027
    MIPIP20           -0.050       0.026      0.026      -0.102       0.000

 MIPIP3   WITH
    MIPIP4             0.028       0.025      0.129      -0.020       0.078
    MIPIP5             0.006       0.020      0.395      -0.035       0.046
    MIPIP6            -0.033       0.019      0.042      -0.070       0.005
    MIPIP7            -0.056       0.018      0.001      -0.092      -0.021      *
    MIPIP8             0.006       0.031      0.419      -0.055       0.068
    MIPIP9             0.010       0.019      0.293      -0.027       0.048
    MIPIP10           -0.075       0.017      0.000      -0.107      -0.042      *
    MIPIP11            0.081       0.020      0.000       0.041       0.120      *
    MIPIP12            0.043       0.018      0.009       0.008       0.076      *
    MIPIP13            0.107       0.030      0.000       0.048       0.164      *
    MIPIP14            0.073       0.023      0.001       0.027       0.117      *
    MIPIP15           -0.041       0.017      0.008      -0.074      -0.007      *
    MIPIP16           -0.040       0.020      0.025      -0.080       0.000      *
    MIPIP17           -0.066       0.023      0.002      -0.111      -0.023      *
    MIPIP18           -0.029       0.031      0.165      -0.091       0.031
    MIPIP19           -0.024       0.017      0.083      -0.057       0.010
    MIPIP20           -0.051       0.023      0.012      -0.095      -0.006      *

 MIPIP4   WITH
    MIPIP5             0.194       0.024      0.000       0.145       0.239      *
    MIPIP6            -0.037       0.022      0.048      -0.079       0.007
    MIPIP7            -0.044       0.020      0.014      -0.082      -0.005      *
    MIPIP8            -0.097       0.024      0.000      -0.143      -0.049      *
    MIPIP9             0.049       0.031      0.054      -0.010       0.110
    MIPIP10           -0.016       0.020      0.208      -0.055       0.023
    MIPIP11           -0.047       0.024      0.027      -0.092       0.001
    MIPIP12            0.136       0.019      0.000       0.098       0.173      *
    MIPIP13            0.060       0.021      0.002       0.018       0.102      *
    MIPIP14            0.207       0.030      0.000       0.149       0.266      *
    MIPIP15           -0.148       0.020      0.000      -0.188      -0.108      *
    MIPIP16           -0.071       0.023      0.002      -0.116      -0.025      *
    MIPIP17           -0.117       0.025      0.000      -0.166      -0.067      *
    MIPIP18           -0.240       0.024      0.000      -0.285      -0.189      *
    MIPIP19            0.032       0.033      0.167      -0.032       0.095
    MIPIP20           -0.022       0.028      0.214      -0.079       0.032

 MIPIP5   WITH
    MIPIP6            -0.048       0.021      0.011      -0.090      -0.008      *
    MIPIP7            -0.129       0.020      0.000      -0.168      -0.090      *
    MIPIP8            -0.098       0.020      0.000      -0.138      -0.059      *
    MIPIP9            -0.096       0.020      0.000      -0.134      -0.057      *
    MIPIP10           -0.074       0.029      0.005      -0.129      -0.017      *
    MIPIP11            0.059       0.021      0.003       0.016       0.099      *
    MIPIP12            0.046       0.019      0.011       0.008       0.084      *
    MIPIP13            0.034       0.018      0.029      -0.001       0.070
    MIPIP14            0.062       0.024      0.006       0.015       0.110      *
    MIPIP15           -0.094       0.028      0.001      -0.149      -0.038      *
    MIPIP16           -0.067       0.023      0.001      -0.111      -0.023      *
    MIPIP17           -0.100       0.024      0.000      -0.148      -0.053      *
    MIPIP18           -0.120       0.022      0.000      -0.162      -0.078      *
    MIPIP19           -0.003       0.017      0.419      -0.038       0.030
    MIPIP20            0.161       0.035      0.000       0.092       0.230      *

 MIPIP6   WITH
    MIPIP7             0.067       0.019      0.001       0.028       0.104      *
    MIPIP8             0.018       0.019      0.160      -0.019       0.055
    MIPIP9             0.125       0.018      0.000       0.089       0.161      *
    MIPIP10           -0.018       0.017      0.154      -0.053       0.016
    MIPIP11           -0.036       0.030      0.113      -0.094       0.022
    MIPIP12           -0.065       0.020      0.000      -0.104      -0.027      *
    MIPIP13           -0.037       0.017      0.014      -0.071      -0.003      *
    MIPIP14            0.012       0.021      0.277      -0.029       0.052
    MIPIP15            0.002       0.018      0.462      -0.034       0.036
    MIPIP16            0.126       0.029      0.000       0.068       0.182      *
    MIPIP17            0.150       0.024      0.000       0.100       0.195      *
    MIPIP18            0.050       0.020      0.007       0.011       0.088      *
    MIPIP19           -0.008       0.017      0.329      -0.040       0.025
    MIPIP20            0.031       0.023      0.083      -0.013       0.076

 MIPIP7   WITH
    MIPIP8             0.019       0.017      0.132      -0.014       0.052
    MIPIP9             0.023       0.016      0.077      -0.009       0.055
    MIPIP10            0.094       0.016      0.000       0.061       0.126      *
    MIPIP11           -0.069       0.021      0.001      -0.110      -0.028      *
    MIPIP12            0.045       0.026      0.046      -0.008       0.093
    MIPIP13           -0.035       0.016      0.016      -0.068      -0.003      *
    MIPIP14            0.012       0.019      0.253      -0.024       0.049
    MIPIP15            0.013       0.017      0.232      -0.022       0.046
    MIPIP16           -0.026       0.021      0.104      -0.067       0.014
    MIPIP17            0.133       0.028      0.000       0.077       0.188      *
    MIPIP18            0.013       0.018      0.238      -0.024       0.048
    MIPIP19            0.040       0.014      0.003       0.012       0.068      *
    MIPIP20           -0.040       0.022      0.031      -0.083       0.002

 MIPIP8   WITH
    MIPIP9             0.046       0.019      0.007       0.009       0.084      *
    MIPIP10            0.046       0.016      0.003       0.013       0.077      *
    MIPIP11           -0.036       0.020      0.034      -0.076       0.003
    MIPIP12           -0.093       0.017      0.000      -0.127      -0.060      *
    MIPIP13           -0.012       0.030      0.341      -0.071       0.046
    MIPIP14           -0.036       0.022      0.053      -0.081       0.008
    MIPIP15            0.073       0.017      0.000       0.040       0.105      *
    MIPIP16            0.043       0.020      0.015       0.004       0.081      *
    MIPIP17           -0.007       0.021      0.375      -0.049       0.034
    MIPIP18            0.099       0.031      0.001       0.038       0.159      *
    MIPIP19            0.021       0.017      0.105      -0.012       0.055
    MIPIP20            0.036       0.022      0.056      -0.008       0.079

 MIPIP9   WITH
    MIPIP10           -0.019       0.016      0.134      -0.050       0.015
    MIPIP11           -0.137       0.018      0.000      -0.172      -0.100      *
    MIPIP12            0.019       0.016      0.117      -0.012       0.049
    MIPIP13            0.063       0.016      0.000       0.031       0.095      *
    MIPIP14            0.115       0.030      0.000       0.056       0.173      *
    MIPIP15           -0.088       0.016      0.000      -0.120      -0.055      *
    MIPIP16            0.037       0.019      0.027      -0.001       0.075
    MIPIP17           -0.032       0.020      0.061      -0.070       0.009
    MIPIP18           -0.062       0.020      0.002      -0.100      -0.020      *
    MIPIP19            0.074       0.025      0.002       0.025       0.122      *
    MIPIP20           -0.038       0.022      0.044      -0.082       0.006

 MIPIP10  WITH
    MIPIP11           -0.040       0.018      0.013      -0.076      -0.005      *
    MIPIP12           -0.014       0.018      0.215      -0.049       0.020
    MIPIP13           -0.058       0.015      0.000      -0.088      -0.029      *
    MIPIP14           -0.088       0.019      0.000      -0.123      -0.051      *
    MIPIP15            0.279       0.024      0.000       0.229       0.324      *
    MIPIP16            0.048       0.018      0.005       0.012       0.083      *
    MIPIP17            0.112       0.020      0.000       0.070       0.151      *
    MIPIP18            0.026       0.018      0.064      -0.008       0.061
    MIPIP19            0.060       0.015      0.000       0.032       0.089      *
    MIPIP20           -0.055       0.031      0.041      -0.114       0.007

 MIPIP11  WITH
    MIPIP12            0.057       0.019      0.001       0.019       0.095      *
    MIPIP13            0.008       0.018      0.324      -0.028       0.043
    MIPIP14           -0.067       0.022      0.002      -0.110      -0.023      *
    MIPIP15            0.011       0.019      0.282      -0.027       0.046
    MIPIP16            0.005       0.030      0.434      -0.054       0.065
    MIPIP17            0.042       0.026      0.062      -0.012       0.092
    MIPIP18            0.005       0.021      0.396      -0.036       0.046
    MIPIP19           -0.103       0.017      0.000      -0.135      -0.068      *
    MIPIP20           -0.029       0.024      0.114      -0.077       0.018

 MIPIP12  WITH
    MIPIP13            0.045       0.016      0.003       0.014       0.076      *
    MIPIP14            0.168       0.018      0.000       0.133       0.203      *
    MIPIP15           -0.056       0.018      0.001      -0.092      -0.021      *
    MIPIP16           -0.135       0.020      0.000      -0.175      -0.095      *
    MIPIP17           -0.081       0.030      0.004      -0.138      -0.021      *
    MIPIP18           -0.126       0.019      0.000      -0.165      -0.090      *
    MIPIP19            0.041       0.014      0.002       0.013       0.068      *
    MIPIP20           -0.107       0.022      0.000      -0.151      -0.064      *

 MIPIP13  WITH
    MIPIP14            0.200       0.019      0.000       0.163       0.238      *
    MIPIP15           -0.042       0.016      0.004      -0.072      -0.011      *
    MIPIP16           -0.106       0.018      0.000      -0.141      -0.070      *
    MIPIP17           -0.020       0.020      0.152      -0.061       0.018
    MIPIP18           -0.003       0.030      0.461      -0.062       0.056
    MIPIP19           -0.022       0.015      0.071      -0.052       0.007
    MIPIP20           -0.030       0.020      0.065      -0.070       0.009

 MIPIP14  WITH
    MIPIP15           -0.212       0.018      0.000      -0.246      -0.175      *
    MIPIP16           -0.081       0.022      0.000      -0.124      -0.038      *
    MIPIP17           -0.086       0.024      0.001      -0.133      -0.039      *
    MIPIP18           -0.184       0.024      0.000      -0.230      -0.137      *
    MIPIP19           -0.005       0.030      0.430      -0.063       0.052
    MIPIP20           -0.077       0.027      0.002      -0.130      -0.024      *

 MIPIP15  WITH
    MIPIP16            0.106       0.018      0.000       0.069       0.141      *
    MIPIP17            0.091       0.021      0.000       0.048       0.132      *
    MIPIP18            0.129       0.017      0.000       0.094       0.162      *
    MIPIP19            0.011       0.015      0.234      -0.019       0.040
    MIPIP20           -0.031       0.031      0.162      -0.091       0.032

 MIPIP16  WITH
    MIPIP17            0.155       0.026      0.000       0.102       0.203      *
    MIPIP18            0.113       0.021      0.000       0.071       0.154      *
    MIPIP19           -0.013       0.018      0.234      -0.046       0.023
    MIPIP20            0.089       0.024      0.000       0.042       0.136      *

 MIPIP17  WITH
    MIPIP18            0.129       0.023      0.000       0.083       0.172      *
    MIPIP19            0.012       0.018      0.246      -0.022       0.047
    MIPIP20            0.056       0.027      0.022       0.001       0.106      *

 MIPIP18  WITH
    MIPIP19           -0.024       0.018      0.101      -0.059       0.013
    MIPIP20            0.120       0.024      0.000       0.073       0.166      *

 MIPIP19  WITH
    MIPIP20            0.075       0.019      0.000       0.037       0.111      *

 Intercepts
    MIPIP1            -0.001       0.011      0.483      -0.022       0.021
    MIPIP2             0.000       0.011      0.488      -0.021       0.021
    MIPIP3             0.000       0.011      0.492      -0.021       0.022
    MIPIP4            -0.001       0.011      0.479      -0.022       0.020
    MIPIP5             0.000       0.011      0.496      -0.021       0.021
    MIPIP6             0.000       0.011      0.485      -0.021       0.021
    MIPIP7             0.000       0.011      0.495      -0.022       0.021
    MIPIP8             0.000       0.011      0.493      -0.021       0.021
    MIPIP9             0.000       0.011      0.493      -0.021       0.021
    MIPIP10            0.000       0.011      0.492      -0.021       0.021
    MIPIP11            0.000       0.011      0.493      -0.022       0.021
    MIPIP12            0.000       0.011      0.491      -0.021       0.021
    MIPIP13            0.000       0.011      0.491      -0.021       0.021
    MIPIP14            0.000       0.011      0.496      -0.021       0.021
    MIPIP15            0.000       0.011      0.488      -0.021       0.021
    MIPIP16            0.000       0.011      0.500      -0.021       0.021
    MIPIP17            0.000       0.011      0.493      -0.022       0.021
    MIPIP18            0.000       0.011      0.487      -0.021       0.022
    MIPIP19            0.000       0.011      0.495      -0.021       0.021
    MIPIP20            0.000       0.011      0.488      -0.022       0.021

 Variances
    E                  1.000       0.000      0.000       1.000       1.000
    A                  1.000       0.000      0.000       1.000       1.000
    C                  1.000       0.000      0.000       1.000       1.000
    N                  1.000       0.000      0.000       1.000       1.000
    O                  1.000       0.000      0.000       1.000       1.000

 Residual Variances
    MIPIP1             0.564       0.026      0.000       0.513       0.615      *
    MIPIP2             0.650       0.030      0.000       0.591       0.710      *
    MIPIP3             0.678       0.032      0.000       0.616       0.739      *
    MIPIP4             0.637       0.034      0.000       0.572       0.708      *
    MIPIP5             0.605       0.028      0.000       0.552       0.664      *
    MIPIP6             0.599       0.026      0.000       0.549       0.651      *
    MIPIP7             0.792       0.027      0.000       0.736       0.842      *
    MIPIP8             0.696       0.032      0.000       0.633       0.761      *
    MIPIP9             0.792       0.031      0.000       0.731       0.851      *
    MIPIP10            0.770       0.028      0.000       0.713       0.825      *
    MIPIP11            0.559       0.027      0.000       0.509       0.614      *
    MIPIP12            0.793       0.028      0.000       0.736       0.848      *
    MIPIP13            0.768       0.031      0.000       0.706       0.827      *
    MIPIP14            0.679       0.035      0.000       0.613       0.750      *
    MIPIP15            0.750       0.029      0.000       0.693       0.808      *
    MIPIP16            0.559       0.025      0.000       0.510       0.610      *
    MIPIP17            0.613       0.028      0.000       0.560       0.669      *
    MIPIP18            0.645       0.032      0.000       0.584       0.709      *
    MIPIP19            0.861       0.028      0.000       0.803       0.913      *
    MIPIP20            0.527       0.030      0.000       0.470       0.589      *


R-SQUARE

                                Posterior  One-Tailed         95% C.I.
    Variable        Estimate       S.D.      P-Value   Lower 2.5%  Upper 2.5%

    MIPIP1             0.436       0.026      0.000       0.385       0.487
    MIPIP2             0.350       0.030      0.000       0.290       0.409
    MIPIP3             0.322       0.032      0.000       0.261       0.384
    MIPIP4             0.363       0.034      0.000       0.292       0.428
    MIPIP5             0.395       0.028      0.000       0.336       0.448
    MIPIP6             0.401       0.026      0.000       0.349       0.451
    MIPIP7             0.208       0.027      0.000       0.158       0.264
    MIPIP8             0.304       0.032      0.000       0.239       0.367
    MIPIP9             0.208       0.031      0.000       0.149       0.269
    MIPIP10            0.230       0.028      0.000       0.175       0.287
    MIPIP11            0.441       0.027      0.000       0.386       0.491
    MIPIP12            0.207       0.028      0.000       0.152       0.263
    MIPIP13            0.232       0.031      0.000       0.173       0.293
    MIPIP14            0.321       0.035      0.000       0.250       0.387
    MIPIP15            0.250       0.029      0.000       0.192       0.307
    MIPIP16            0.441       0.025      0.000       0.390       0.490
    MIPIP17            0.387       0.028      0.000       0.331       0.440
    MIPIP18            0.355       0.032      0.000       0.291       0.415
    MIPIP19            0.139       0.028      0.000       0.087       0.197
    MIPIP20            0.473       0.030      0.000       0.411       0.530


MODEL COMMAND WITH FINAL ESTIMATES USED AS STARTING VALUES

     e BY mipip1@1;
     e BY mipip6*1.00170;
     e BY mipip11*1.08073;
     e BY mipip16*1.00517;
     a BY mipip2@1;
     a BY mipip7*0.91276;
     a BY mipip12*0.91831;
     a BY mipip17*1.07351;
     c BY mipip3@1;
     c BY mipip8*1.05544;
     c BY mipip13*0.74688;
     c BY mipip18*0.97888;
     n BY mipip4@1;
     n BY mipip9*0.70344;
     n BY mipip14*0.93742;
     n BY mipip19*0.58327;
     o BY mipip5@1;
     o BY mipip10*0.73750;
     o BY mipip15*0.74034;
     o BY mipip20*1.06968;

     mipip1 WITH mipip2*-0.02672 (a1);
     mipip1 WITH mipip3*0.01904 (a2);
     mipip1 WITH mipip4*0.05664 (a3);
     mipip1 WITH mipip5*0.05029 (a4);
     mipip1 WITH mipip6*-0.00935 (a5);
     mipip1 WITH mipip7*-0.09660 (a6);
     mipip1 WITH mipip8*-0.05323 (a7);
     mipip1 WITH mipip9*-0.06237 (a8);
     mipip1 WITH mipip10*-0.07645 (a9);
     mipip1 WITH mipip11*0.08507 (a10);
     mipip1 WITH mipip12*-0.02892 (a11);
     mipip1 WITH mipip13*-0.03909 (a12);
     mipip1 WITH mipip14*0.01284 (a13);
     mipip1 WITH mipip15*-0.02618 (a14);
     mipip1 WITH mipip16*0.03844 (a15);
     mipip1 WITH mipip17*-0.02971 (a16);
     mipip1 WITH mipip18*-0.04675 (a17);
     mipip1 WITH mipip19*-0.06869 (a18);
     mipip1 WITH mipip20*-0.02147 (a19);
     mipip2 WITH mipip3*0.06861 (a20);
     mipip2 WITH mipip4*0.04187 (a21);
     mipip2 WITH mipip5*0.06330 (a22);
     mipip2 WITH mipip6*-0.04667 (a23);
     mipip2 WITH mipip7*0.01402 (a24);
     mipip2 WITH mipip8*-0.05139 (a25);
     mipip2 WITH mipip9*-0.07492 (a26);
     mipip2 WITH mipip10*-0.00407 (a27);
     mipip2 WITH mipip11*-0.00947 (a28);
     mipip2 WITH mipip12*0.15231 (a29);
     mipip2 WITH mipip13*0.07667 (a30);
     mipip2 WITH mipip14*0.07748 (a31);
     mipip2 WITH mipip15*-0.01380 (a32);
     mipip2 WITH mipip16*-0.13002 (a33);
     mipip2 WITH mipip17*-0.02416 (a34);
     mipip2 WITH mipip18*-0.01551 (a35);
     mipip2 WITH mipip19*-0.00465 (a36);
     mipip2 WITH mipip20*-0.02801 (a37);
     mipip3 WITH mipip4*0.02594 (a38);
     mipip3 WITH mipip5*0.00449 (a39);
     mipip3 WITH mipip6*-0.02912 (a40);
     mipip3 WITH mipip7*-0.05118 (a41);
     mipip3 WITH mipip8*0.00665 (a42);
     mipip3 WITH mipip9*0.00952 (a43);
     mipip3 WITH mipip10*-0.06652 (a44);
     mipip3 WITH mipip11*0.07100 (a45);
     mipip3 WITH mipip12*0.04006 (a46);
     mipip3 WITH mipip13*0.09308 (a47);
     mipip3 WITH mipip14*0.06845 (a48);
     mipip3 WITH mipip15*-0.03431 (a49);
     mipip3 WITH mipip16*-0.03275 (a50);
     mipip3 WITH mipip17*-0.04591 (a51);
     mipip3 WITH mipip18*-0.02483 (a52);
     mipip3 WITH mipip19*-0.02409 (a53);
     mipip3 WITH mipip20*-0.03767 (a54);
     mipip4 WITH mipip5*0.15425 (a55);
     mipip4 WITH mipip6*-0.03170 (a56);
     mipip4 WITH mipip7*-0.03910 (a57);
     mipip4 WITH mipip8*-0.09795 (a58);
     mipip4 WITH mipip9*0.04587 (a59);
     mipip4 WITH mipip10*-0.01367 (a60);
     mipip4 WITH mipip11*-0.04044 (a61);
     mipip4 WITH mipip12*0.12363 (a62);
     mipip4 WITH mipip13*0.05169 (a63);
     mipip4 WITH mipip14*0.19111 (a64);
     mipip4 WITH mipip15*-0.12185 (a65);
     mipip4 WITH mipip16*-0.05713 (a66);
     mipip4 WITH mipip17*-0.08028 (a67);
     mipip4 WITH mipip18*-0.19969 (a68);
     mipip4 WITH mipip19*0.03169 (a69);
     mipip4 WITH mipip20*-0.01632 (a70);
     mipip5 WITH mipip6*-0.03728 (a71);
     mipip5 WITH mipip7*-0.10252 (a72);
     mipip5 WITH mipip8*-0.08803 (a73);
     mipip5 WITH mipip9*-0.07897 (a74);
     mipip5 WITH mipip10*-0.05707 (a75);
     mipip5 WITH mipip11*0.04486 (a76);
     mipip5 WITH mipip12*0.03742 (a77);
     mipip5 WITH mipip13*0.02578 (a78);
     mipip5 WITH mipip14*0.05115 (a79);
     mipip5 WITH mipip15*-0.06885 (a80);
     mipip5 WITH mipip16*-0.04751 (a81);
     mipip5 WITH mipip17*-0.06080 (a82);
     mipip5 WITH mipip18*-0.08841 (a83);
     mipip5 WITH mipip19*-0.00302 (a84);
     mipip5 WITH mipip20*0.10346 (a85);
     mipip6 WITH mipip7*0.05801 (a86);
     mipip6 WITH mipip8*0.01777 (a87);
     mipip6 WITH mipip9*0.11202 (a88);
     mipip6 WITH mipip10*-0.01475 (a89);
     mipip6 WITH mipip11*-0.03014 (a90);
     mipip6 WITH mipip12*-0.05715 (a91);
     mipip6 WITH mipip13*-0.03102 (a92);
     mipip6 WITH mipip14*0.01078 (a93);
     mipip6 WITH mipip15*0.00140 (a94);
     mipip6 WITH mipip16*0.09768 (a95);
     mipip6 WITH mipip17*0.09905 (a96);
     mipip6 WITH mipip18*0.04011 (a97);
     mipip6 WITH mipip19*-0.00731 (a98);
     mipip6 WITH mipip20*0.02199 (a99);
     mipip7 WITH mipip8*0.01949 (a100);
     mipip7 WITH mipip9*0.02110 (a101);
     mipip7 WITH mipip10*0.08215 (a102);
     mipip7 WITH mipip11*-0.05941 (a103);
     mipip7 WITH mipip12*0.04066 (a104);
     mipip7 WITH mipip13*-0.02986 (a105);
     mipip7 WITH mipip14*0.01140 (a106);
     mipip7 WITH mipip15*0.01052 (a107);
     mipip7 WITH mipip16*-0.02088 (a108);
     mipip7 WITH mipip17*0.09140 (a109);
     mipip7 WITH mipip18*0.01102 (a110);
     mipip7 WITH mipip19*0.03914 (a111);
     mipip7 WITH mipip20*-0.02930 (a112);
     mipip8 WITH mipip9*0.04812 (a113);
     mipip8 WITH mipip10*0.04457 (a114);
     mipip8 WITH mipip11*-0.03525 (a115);
     mipip8 WITH mipip12*-0.09559 (a116);
     mipip8 WITH mipip13*-0.01187 (a117);
     mipip8 WITH mipip14*-0.03770 (a118);
     mipip8 WITH mipip15*0.06778 (a119);
     mipip8 WITH mipip16*0.03904 (a120);
     mipip8 WITH mipip17*-0.00519 (a121);
     mipip8 WITH mipip18*0.09285 (a122);
     mipip8 WITH mipip19*0.02353 (a123);
     mipip8 WITH mipip20*0.02940 (a124);
     mipip9 WITH mipip10*-0.01674 (a125);
     mipip9 WITH mipip11*-0.12306 (a126);
     mipip9 WITH mipip12*0.01745 (a127);
     mipip9 WITH mipip13*0.05548 (a128);
     mipip9 WITH mipip14*0.10968 (a129);
     mipip9 WITH mipip15*-0.07535 (a130);
     mipip9 WITH mipip16*0.03042 (a131);
     mipip9 WITH mipip17*-0.02260 (a132);
     mipip9 WITH mipip18*-0.05308 (a133);
     mipip9 WITH mipip19*0.07556 (a134);
     mipip9 WITH mipip20*-0.02881 (a135);
     mipip10 WITH mipip11*-0.03327 (a136);
     mipip10 WITH mipip12*-0.01205 (a137);
     mipip10 WITH mipip13*-0.04839 (a138);
     mipip10 WITH mipip14*-0.07838 (a139);
     mipip10 WITH mipip15*0.22306 (a140);
     mipip10 WITH mipip16*0.03733 (a141);
     mipip10 WITH mipip17*0.07383 (a142);
     mipip10 WITH mipip18*0.02118 (a143);
     mipip10 WITH mipip19*0.05723 (a144);
     mipip10 WITH mipip20*-0.03900 (a145);
     mipip11 WITH mipip12*0.05012 (a146);
     mipip11 WITH mipip13*0.00670 (a147);
     mipip11 WITH mipip14*-0.05997 (a148);
     mipip11 WITH mipip15*0.00865 (a149);
     mipip11 WITH mipip16*0.00415 (a150);
     mipip11 WITH mipip17*0.02767 (a151);
     mipip11 WITH mipip18*0.00431 (a152);
     mipip11 WITH mipip19*-0.09739 (a153);
     mipip11 WITH mipip20*-0.02060 (a154);
     mipip12 WITH mipip13*0.03943 (a155);
     mipip12 WITH mipip14*0.15802 (a156);
     mipip12 WITH mipip15*-0.04661 (a157);
     mipip12 WITH mipip16*-0.10968 (a158);
     mipip12 WITH mipip17*-0.05594 (a159);
     mipip12 WITH mipip18*-0.10669 (a160);
     mipip12 WITH mipip19*0.04066 (a161);
     mipip12 WITH mipip20*-0.07900 (a162);
     mipip13 WITH mipip14*0.17680 (a163);
     mipip13 WITH mipip15*-0.03286 (a164);
     mipip13 WITH mipip16*-0.08081 (a165);
     mipip13 WITH mipip17*-0.01310 (a166);
     mipip13 WITH mipip18*-0.00228 (a167);
     mipip13 WITH mipip19*-0.02088 (a168);
     mipip13 WITH mipip20*-0.02104 (a169);
     mipip14 WITH mipip15*-0.18001 (a170);
     mipip14 WITH mipip16*-0.06680 (a171);
     mipip14 WITH mipip17*-0.06050 (a172);
     mipip14 WITH mipip18*-0.15820 (a173);
     mipip14 WITH mipip19*-0.00533 (a174);
     mipip14 WITH mipip20*-0.05780 (a175);
     mipip15 WITH mipip16*0.07860 (a176);
     mipip15 WITH mipip17*0.05733 (a177);
     mipip15 WITH mipip18*0.09854 (a178);
     mipip15 WITH mipip19*0.00969 (a179);
     mipip15 WITH mipip20*-0.02086 (a180);
     mipip16 WITH mipip17*0.09461 (a181);
     mipip16 WITH mipip18*0.08415 (a182);
     mipip16 WITH mipip19*-0.01127 (a183);
     mipip16 WITH mipip20*0.05807 (a184);
     mipip17 WITH mipip18*0.08166 (a185);
     mipip17 WITH mipip19*0.00908 (a186);
     mipip17 WITH mipip20*0.03077 (a187);
     mipip18 WITH mipip19*-0.02182 (a188);
     mipip18 WITH mipip20*0.08092 (a189);
     mipip19 WITH mipip20*0.05946 (a190);
     a WITH e*0.15702;
     c WITH e*0.01907;
     c WITH a*0.09029;
     n WITH e*-0.07596;
     n WITH a*-0.02601;
     n WITH c*-0.07764;
     o WITH e*0.13512;
     o WITH a*0.15238;
     o WITH c*0.00923;
     o WITH n*-0.05315;

     [ mipip1*-0.00057 ];
     [ mipip2*-0.00028 ];
     [ mipip3*0.00027 ];
     [ mipip4*-0.00071 ];
     [ mipip5*-0.00010 ];
     [ mipip6*0.00045 ];
     [ mipip7*-0.00016 ];
     [ mipip8*0.00028 ];
     [ mipip9*-0.00022 ];
     [ mipip10*0.00022 ];
     [ mipip11*-0.00023 ];
     [ mipip12*-0.00026 ];
     [ mipip13*-0.00026 ];
     [ mipip14*0.00014 ];
     [ mipip15*0.00035 ];
     [ mipip16*0.00001 ];
     [ mipip17*-0.00017 ];
     [ mipip18*0.00032 ];
     [ mipip19*0.00014 ];
     [ mipip20*-0.00033 ];

     mipip1*0.72452 (pload1);
     mipip2*0.53085 (pload2);
     mipip3*0.93085 (pload3);
     mipip4*0.89708 (pload4);
     mipip5*0.70589 (pload5);
     mipip6*0.84057 (pload6);
     mipip7*0.90233 (pload7);
     mipip8*1.13708 (pload8);
     mipip9*0.96238 (pload9);
     mipip10*0.84094 (pload10);
     mipip11*0.83266 (pload11);
     mipip12*0.92495 (pload12);
     mipip13*0.81598 (pload13);
     mipip14*0.95228 (pload14);
     mipip15*0.75948 (pload15);
     mipip16*0.71894 (pload16);
     mipip17*0.52211 (pload17);
     mipip18*0.77204 (pload18);
     mipip19*1.07897 (pload19);
     mipip20*0.58796 (pload20);
     e*0.56146;
     a*0.28557;
     c*0.44312;
     n*0.51180;
     o*0.46102;


RESIDUAL OUTPUT


     ESTIMATED MODEL


           Means
              MIPIP1        MIPIP2        MIPIP3        MIPIP4        MIPIP5
              ________      ________      ________      ________      ________
               -0.001         0.000         0.000        -0.001         0.000


           Means
              MIPIP6        MIPIP7        MIPIP8        MIPIP9        MIPIP10
              ________      ________      ________      ________      ________
                0.000         0.000         0.000         0.000         0.000


           Means
              MIPIP11       MIPIP12       MIPIP13       MIPIP14       MIPIP15
              ________      ________      ________      ________      ________
                0.000         0.000         0.000         0.000         0.000


           Means
              MIPIP16       MIPIP17       MIPIP18       MIPIP19       MIPIP20
              ________      ________      ________      ________      ________
                0.000         0.000         0.000         0.000         0.000


           Covariances
              MIPIP1        MIPIP2        MIPIP3        MIPIP4        MIPIP5
              ________      ________      ________      ________      ________
 MIPIP1         1.286
 MIPIP2         0.130         0.816
 MIPIP3         0.038         0.159         1.374
 MIPIP4        -0.019         0.016        -0.052         1.409
 MIPIP5         0.185         0.216         0.014         0.101         1.167
 MIPIP6         0.553         0.111        -0.010        -0.108         0.098
 MIPIP7         0.047         0.275         0.031        -0.063         0.037
 MIPIP8        -0.033         0.044         0.474        -0.180        -0.078
 MIPIP9        -0.116        -0.093        -0.045         0.406        -0.116
 MIPIP10        0.023         0.108        -0.060        -0.053         0.283
 MIPIP11        0.692         0.160         0.092        -0.123         0.191
 MIPIP12        0.115         0.415         0.123         0.100         0.177
 MIPIP13       -0.025         0.144         0.424        -0.006         0.033
 MIPIP14       -0.058         0.053        -0.004         0.671         0.001
 MIPIP15        0.074         0.099        -0.027        -0.161         0.272
 MIPIP16        0.603         0.028        -0.014        -0.133         0.088
 MIPIP17        0.139         0.282         0.051        -0.108         0.103
 MIPIP18       -0.028         0.073         0.409        -0.276        -0.079
 MIPIP19       -0.113        -0.020        -0.069         0.330        -0.034
 MIPIP20        0.123         0.135        -0.028        -0.073         0.597


           Covariances
              MIPIP6        MIPIP7        MIPIP8        MIPIP9        MIPIP10
              ________      ________      ________      ________      ________
 MIPIP6         1.404
 MIPIP7         0.202         1.140
 MIPIP8         0.038         0.106         1.631
 MIPIP9         0.058         0.004        -0.010         1.216
 MIPIP10        0.085         0.185         0.052        -0.044         1.092
 MIPIP11        0.578         0.095        -0.014        -0.181         0.074
 MIPIP12        0.087         0.280        -0.008         0.001         0.091
 MIPIP13       -0.017         0.032         0.337         0.015        -0.043
 MIPIP14       -0.061        -0.011        -0.115         0.447        -0.115
 MIPIP15        0.102         0.113         0.075        -0.103         0.475
 MIPIP16        0.663         0.123         0.059        -0.023         0.137
 MIPIP17        0.268         0.371         0.097        -0.042         0.194
 MIPIP18        0.059         0.092         0.551        -0.107         0.028
 MIPIP19       -0.052         0.025        -0.024         0.286         0.034
 MIPIP20        0.167         0.119         0.040        -0.069         0.325


           Covariances
              MIPIP11       MIPIP12       MIPIP13       MIPIP14       MIPIP15
              ________      ________      ________      ________      ________
 MIPIP11        1.488
 MIPIP12        0.206         1.166
 MIPIP13        0.022         0.101         1.063
 MIPIP14       -0.137         0.136         0.122         1.402
 MIPIP15        0.117         0.057        -0.028        -0.217         1.012
 MIPIP16        0.614         0.035        -0.066        -0.138         0.179
 MIPIP17        0.210         0.226         0.059        -0.087         0.178
 MIPIP18        0.024        -0.026         0.322        -0.229         0.105
 MIPIP19       -0.145         0.027        -0.055         0.275        -0.013
 MIPIP20        0.136         0.071        -0.014        -0.111         0.344


           Covariances
              MIPIP16       MIPIP17       MIPIP18       MIPIP19       MIPIP20
              ________      ________      ________      ________      ________
 MIPIP16        1.286
 MIPIP17        0.264         0.851
 MIPIP18        0.103         0.177         1.197
 MIPIP19       -0.056        -0.007        -0.066         1.253
 MIPIP20        0.203         0.206         0.091         0.026         1.115


           Correlations
              MIPIP1        MIPIP2        MIPIP3        MIPIP4        MIPIP5
              ________      ________      ________      ________      ________
 MIPIP1         1.000
 MIPIP2         0.127         1.000
 MIPIP3         0.029         0.150         1.000
 MIPIP4        -0.014         0.015        -0.037         1.000
 MIPIP5         0.151         0.221         0.011         0.079         1.000
 MIPIP6         0.412         0.103        -0.007        -0.077         0.077
 MIPIP7         0.039         0.285         0.025        -0.050         0.032
 MIPIP8        -0.023         0.038         0.317        -0.119        -0.057
 MIPIP9        -0.093        -0.094        -0.035         0.310        -0.098
 MIPIP10        0.020         0.115        -0.049        -0.043         0.251
 MIPIP11        0.500         0.145         0.064        -0.085         0.145
 MIPIP12        0.094         0.425         0.097         0.078         0.152
 MIPIP13       -0.021         0.155         0.351        -0.005         0.029
 MIPIP14       -0.043         0.050        -0.003         0.477         0.001
 MIPIP15        0.065         0.109        -0.023        -0.135         0.251
 MIPIP16        0.469         0.027        -0.010        -0.099         0.072
 MIPIP17        0.133         0.339         0.047        -0.099         0.103
 MIPIP18       -0.023         0.074         0.319        -0.212        -0.067
 MIPIP19       -0.089        -0.020        -0.053         0.249        -0.028
 MIPIP20        0.103         0.141        -0.022        -0.058         0.523


           Correlations
              MIPIP6        MIPIP7        MIPIP8        MIPIP9        MIPIP10
              ________      ________      ________      ________      ________
 MIPIP6         1.000
 MIPIP7         0.159         1.000
 MIPIP8         0.025         0.078         1.000
 MIPIP9         0.045         0.004        -0.007         1.000
 MIPIP10        0.069         0.166         0.039        -0.038         1.000
 MIPIP11        0.400         0.073        -0.009        -0.134         0.058
 MIPIP12        0.068         0.243        -0.006         0.001         0.081
 MIPIP13       -0.014         0.029         0.256         0.013        -0.040
 MIPIP14       -0.043        -0.009        -0.076         0.343        -0.093
 MIPIP15        0.085         0.106         0.058        -0.093         0.452
 MIPIP16        0.493         0.102         0.041        -0.019         0.116
 MIPIP17        0.245         0.377         0.082        -0.042         0.202
 MIPIP18        0.045         0.078         0.394        -0.088         0.024
 MIPIP19       -0.039         0.021        -0.017         0.231         0.029
 MIPIP20        0.133         0.106         0.030        -0.059         0.294


           Correlations
              MIPIP11       MIPIP12       MIPIP13       MIPIP14       MIPIP15
              ________      ________      ________      ________      ________
 MIPIP11        1.000
 MIPIP12        0.156         1.000
 MIPIP13        0.018         0.091         1.000
 MIPIP14       -0.095         0.106         0.100         1.000
 MIPIP15        0.095         0.052        -0.027        -0.182         1.000
 MIPIP16        0.444         0.029        -0.057        -0.103         0.157
 MIPIP17        0.186         0.226         0.062        -0.079         0.192
 MIPIP18        0.018        -0.022         0.285        -0.177         0.096
 MIPIP19       -0.106         0.022        -0.047         0.207        -0.012
 MIPIP20        0.105         0.062        -0.013        -0.089         0.324


           Correlations
              MIPIP16       MIPIP17       MIPIP18       MIPIP19       MIPIP20
              ________      ________      ________      ________      ________
 MIPIP16        1.000
 MIPIP17        0.252         1.000
 MIPIP18        0.083         0.175         1.000
 MIPIP19       -0.044        -0.007        -0.054         1.000
 MIPIP20        0.170         0.211         0.078         0.022         1.000


TECHNICAL 1 OUTPUT


     PARAMETER SPECIFICATION


           NU
              MIPIP1        MIPIP2        MIPIP3        MIPIP4        MIPIP5
              ________      ________      ________      ________      ________
                    1             2             3             4             5


           NU
              MIPIP6        MIPIP7        MIPIP8        MIPIP9        MIPIP10
              ________      ________      ________      ________      ________
                    6             7             8             9            10


           NU
              MIPIP11       MIPIP12       MIPIP13       MIPIP14       MIPIP15
              ________      ________      ________      ________      ________
                   11            12            13            14            15


           NU
              MIPIP16       MIPIP17       MIPIP18       MIPIP19       MIPIP20
              ________      ________      ________      ________      ________
                   16            17            18            19            20


           LAMBDA
              E             A             C             N             O
              ________      ________      ________      ________      ________
 MIPIP1             0             0             0             0             0
 MIPIP2             0             0             0             0             0
 MIPIP3             0             0             0             0             0
 MIPIP4             0             0             0             0             0
 MIPIP5             0             0             0             0             0
 MIPIP6            21             0             0             0             0
 MIPIP7             0            22             0             0             0
 MIPIP8             0             0            23             0             0
 MIPIP9             0             0             0            24             0
 MIPIP10            0             0             0             0            25
 MIPIP11           26             0             0             0             0
 MIPIP12            0            27             0             0             0
 MIPIP13            0             0            28             0             0
 MIPIP14            0             0             0            29             0
 MIPIP15            0             0             0             0            30
 MIPIP16           31             0             0             0             0
 MIPIP17            0            32             0             0             0
 MIPIP18            0             0            33             0             0
 MIPIP19            0             0             0            34             0
 MIPIP20            0             0             0             0            35


           THETA
              MIPIP1        MIPIP2        MIPIP3        MIPIP4        MIPIP5
              ________      ________      ________      ________      ________
 MIPIP1            36
 MIPIP2            37            38
 MIPIP3            39            40            41
 MIPIP4            42            43            44            45
 MIPIP5            46            47            48            49            50
 MIPIP6            51            52            53            54            55
 MIPIP7            57            58            59            60            61
 MIPIP8            64            65            66            67            68
 MIPIP9            72            73            74            75            76
 MIPIP10           81            82            83            84            85
 MIPIP11           91            92            93            94            95
 MIPIP12          102           103           104           105           106
 MIPIP13          114           115           116           117           118
 MIPIP14          127           128           129           130           131
 MIPIP15          141           142           143           144           145
 MIPIP16          156           157           158           159           160
 MIPIP17          172           173           174           175           176
 MIPIP18          189           190           191           192           193
 MIPIP19          207           208           209           210           211
 MIPIP20          226           227           228           229           230


           THETA
              MIPIP6        MIPIP7        MIPIP8        MIPIP9        MIPIP10
              ________      ________      ________      ________      ________
 MIPIP6            56
 MIPIP7            62            63
 MIPIP8            69            70            71
 MIPIP9            77            78            79            80
 MIPIP10           86            87            88            89            90
 MIPIP11           96            97            98            99           100
 MIPIP12          107           108           109           110           111
 MIPIP13          119           120           121           122           123
 MIPIP14          132           133           134           135           136
 MIPIP15          146           147           148           149           150
 MIPIP16          161           162           163           164           165
 MIPIP17          177           178           179           180           181
 MIPIP18          194           195           196           197           198
 MIPIP19          212           213           214           215           216
 MIPIP20          231           232           233           234           235


           THETA
              MIPIP11       MIPIP12       MIPIP13       MIPIP14       MIPIP15
              ________      ________      ________      ________      ________
 MIPIP11          101
 MIPIP12          112           113
 MIPIP13          124           125           126
 MIPIP14          137           138           139           140
 MIPIP15          151           152           153           154           155
 MIPIP16          166           167           168           169           170
 MIPIP17          182           183           184           185           186
 MIPIP18          199           200           201           202           203
 MIPIP19          217           218           219           220           221
 MIPIP20          236           237           238           239           240


           THETA
              MIPIP16       MIPIP17       MIPIP18       MIPIP19       MIPIP20
              ________      ________      ________      ________      ________
 MIPIP16          171
 MIPIP17          187           188
 MIPIP18          204           205           206
 MIPIP19          222           223           224           225
 MIPIP20          241           242           243           244           245


           ALPHA
              E             A             C             N             O
              ________      ________      ________      ________      ________
                    0             0             0             0             0


           BETA
              E             A             C             N             O
              ________      ________      ________      ________      ________
 E                  0             0             0             0             0
 A                  0             0             0             0             0
 C                  0             0             0             0             0
 N                  0             0             0             0             0
 O                  0             0             0             0             0


           PSI
              E             A             C             N             O
              ________      ________      ________      ________      ________
 E                246
 A                247           248
 C                249           250           251
 N                252           253           254           255
 O                256           257           258           259           260


     STARTING VALUES


           NU
              MIPIP1        MIPIP2        MIPIP3        MIPIP4        MIPIP5
              ________      ________      ________      ________      ________
                0.000         0.000         0.000         0.000         0.000


           NU
              MIPIP6        MIPIP7        MIPIP8        MIPIP9        MIPIP10
              ________      ________      ________      ________      ________
                0.000         0.000         0.000         0.000         0.000


           NU
              MIPIP11       MIPIP12       MIPIP13       MIPIP14       MIPIP15
              ________      ________      ________      ________      ________
                0.000         0.000         0.000         0.000         0.000


           NU
              MIPIP16       MIPIP17       MIPIP18       MIPIP19       MIPIP20
              ________      ________      ________      ________      ________
                0.000         0.000         0.000         0.000         0.000


           LAMBDA
              E             A             C             N             O
              ________      ________      ________      ________      ________
 MIPIP1         1.000         0.000         0.000         0.000         0.000
 MIPIP2         0.000         1.000         0.000         0.000         0.000
 MIPIP3         0.000         0.000         1.000         0.000         0.000
 MIPIP4         0.000         0.000         0.000         1.000         0.000
 MIPIP5         0.000         0.000         0.000         0.000         1.000
 MIPIP6         1.000         0.000         0.000         0.000         0.000
 MIPIP7         0.000         1.000         0.000         0.000         0.000
 MIPIP8         0.000         0.000         1.000         0.000         0.000
 MIPIP9         0.000         0.000         0.000         1.000         0.000
 MIPIP10        0.000         0.000         0.000         0.000         1.000
 MIPIP11        1.000         0.000         0.000         0.000         0.000
 MIPIP12        0.000         1.000         0.000         0.000         0.000
 MIPIP13        0.000         0.000         1.000         0.000         0.000
 MIPIP14        0.000         0.000         0.000         1.000         0.000
 MIPIP15        0.000         0.000         0.000         0.000         1.000
 MIPIP16        1.000         0.000         0.000         0.000         0.000
 MIPIP17        0.000         1.000         0.000         0.000         0.000
 MIPIP18        0.000         0.000         1.000         0.000         0.000
 MIPIP19        0.000         0.000         0.000         1.000         0.000
 MIPIP20        0.000         0.000         0.000         0.000         1.000


           THETA
              MIPIP1        MIPIP2        MIPIP3        MIPIP4        MIPIP5
              ________      ________      ________      ________      ________
 MIPIP1         0.643
 MIPIP2         0.000         0.409
 MIPIP3         0.000         0.000         0.685
 MIPIP4         0.000         0.000         0.000         0.710
 MIPIP5         0.000         0.000         0.000         0.000         0.582
 MIPIP6         0.000         0.000         0.000         0.000         0.000
 MIPIP7         0.000         0.000         0.000         0.000         0.000
 MIPIP8         0.000         0.000         0.000         0.000         0.000
 MIPIP9         0.000         0.000         0.000         0.000         0.000
 MIPIP10        0.000         0.000         0.000         0.000         0.000
 MIPIP11        0.000         0.000         0.000         0.000         0.000
 MIPIP12        0.000         0.000         0.000         0.000         0.000
 MIPIP13        0.000         0.000         0.000         0.000         0.000
 MIPIP14        0.000         0.000         0.000         0.000         0.000
 MIPIP15        0.000         0.000         0.000         0.000         0.000
 MIPIP16        0.000         0.000         0.000         0.000         0.000
 MIPIP17        0.000         0.000         0.000         0.000         0.000
 MIPIP18        0.000         0.000         0.000         0.000         0.000
 MIPIP19        0.000         0.000         0.000         0.000         0.000
 MIPIP20        0.000         0.000         0.000         0.000         0.000


           THETA
              MIPIP6        MIPIP7        MIPIP8        MIPIP9        MIPIP10
              ________      ________      ________      ________      ________
 MIPIP6         0.702
 MIPIP7         0.000         0.570
 MIPIP8         0.000         0.000         0.816
 MIPIP9         0.000         0.000         0.000         0.609
 MIPIP10        0.000         0.000         0.000         0.000         0.546
 MIPIP11        0.000         0.000         0.000         0.000         0.000
 MIPIP12        0.000         0.000         0.000         0.000         0.000
 MIPIP13        0.000         0.000         0.000         0.000         0.000
 MIPIP14        0.000         0.000         0.000         0.000         0.000
 MIPIP15        0.000         0.000         0.000         0.000         0.000
 MIPIP16        0.000         0.000         0.000         0.000         0.000
 MIPIP17        0.000         0.000         0.000         0.000         0.000
 MIPIP18        0.000         0.000         0.000         0.000         0.000
 MIPIP19        0.000         0.000         0.000         0.000         0.000
 MIPIP20        0.000         0.000         0.000         0.000         0.000


           THETA
              MIPIP11       MIPIP12       MIPIP13       MIPIP14       MIPIP15
              ________      ________      ________      ________      ________
 MIPIP11        0.745
 MIPIP12        0.000         0.583
 MIPIP13        0.000         0.000         0.531
 MIPIP14        0.000         0.000         0.000         0.709
 MIPIP15        0.000         0.000         0.000         0.000         0.506
 MIPIP16        0.000         0.000         0.000         0.000         0.000
 MIPIP17        0.000         0.000         0.000         0.000         0.000
 MIPIP18        0.000         0.000         0.000         0.000         0.000
 MIPIP19        0.000         0.000         0.000         0.000         0.000
 MIPIP20        0.000         0.000         0.000         0.000         0.000


           THETA
              MIPIP16       MIPIP17       MIPIP18       MIPIP19       MIPIP20
              ________      ________      ________      ________      ________
 MIPIP16        0.646
 MIPIP17        0.000         0.425
 MIPIP18        0.000         0.000         0.599
 MIPIP19        0.000         0.000         0.000         0.625
 MIPIP20        0.000         0.000         0.000         0.000         0.558


           ALPHA
              E             A             C             N             O
              ________      ________      ________      ________      ________
                0.000         0.000         0.000         0.000         0.000


           BETA
              E             A             C             N             O
              ________      ________      ________      ________      ________
 E              0.000         0.000         0.000         0.000         0.000
 A              0.000         0.000         0.000         0.000         0.000
 C              0.000         0.000         0.000         0.000         0.000
 N              0.000         0.000         0.000         0.000         0.000
 O              0.000         0.000         0.000         0.000         0.000


           PSI
              E             A             C             N             O
              ________      ________      ________      ________      ________
 E              1.000
 A              0.000         1.000
 C              0.000         0.000         1.000
 N              0.000         0.000         0.000         1.000
 O              0.000         0.000         0.000         0.000         1.000


     PRIORS FOR ALL PARAMETERS            PRIOR MEAN      PRIOR VARIANCE     PRIOR STD. DEV.

     Parameter 1~N(0.000,infinity)           0.0000            infinity            infinity
     Parameter 2~N(0.000,infinity)           0.0000            infinity            infinity
     Parameter 3~N(0.000,infinity)           0.0000            infinity            infinity
     Parameter 4~N(0.000,infinity)           0.0000            infinity            infinity
     Parameter 5~N(0.000,infinity)           0.0000            infinity            infinity
     Parameter 6~N(0.000,infinity)           0.0000            infinity            infinity
     Parameter 7~N(0.000,infinity)           0.0000            infinity            infinity
     Parameter 8~N(0.000,infinity)           0.0000            infinity            infinity
     Parameter 9~N(0.000,infinity)           0.0000            infinity            infinity
     Parameter 10~N(0.000,infinity)          0.0000            infinity            infinity
     Parameter 11~N(0.000,infinity)          0.0000            infinity            infinity
     Parameter 12~N(0.000,infinity)          0.0000            infinity            infinity
     Parameter 13~N(0.000,infinity)          0.0000            infinity            infinity
     Parameter 14~N(0.000,infinity)          0.0000            infinity            infinity
     Parameter 15~N(0.000,infinity)          0.0000            infinity            infinity
     Parameter 16~N(0.000,infinity)          0.0000            infinity            infinity
     Parameter 17~N(0.000,infinity)          0.0000            infinity            infinity
     Parameter 18~N(0.000,infinity)          0.0000            infinity            infinity
     Parameter 19~N(0.000,infinity)          0.0000            infinity            infinity
     Parameter 20~N(0.000,infinity)          0.0000            infinity            infinity
     Parameter 21~N(0.000,infinity)          0.0000            infinity            infinity
     Parameter 22~N(0.000,infinity)          0.0000            infinity            infinity
     Parameter 23~N(0.000,infinity)          0.0000            infinity            infinity
     Parameter 24~N(0.000,infinity)          0.0000            infinity            infinity
     Parameter 25~N(0.000,infinity)          0.0000            infinity            infinity
     Parameter 26~N(0.000,infinity)          0.0000            infinity            infinity
     Parameter 27~N(0.000,infinity)          0.0000            infinity            infinity
     Parameter 28~N(0.000,infinity)          0.0000            infinity            infinity
     Parameter 29~N(0.000,infinity)          0.0000            infinity            infinity
     Parameter 30~N(0.000,infinity)          0.0000            infinity            infinity
     Parameter 31~N(0.000,infinity)          0.0000            infinity            infinity
     Parameter 32~N(0.000,infinity)          0.0000            infinity            infinity
     Parameter 33~N(0.000,infinity)          0.0000            infinity            infinity
     Parameter 34~N(0.000,infinity)          0.0000            infinity            infinity
     Parameter 35~N(0.000,infinity)          0.0000            infinity            infinity
     Parameter 36~IW(275.600,400)            0.7272              0.0028              0.0530
     Parameter 37~IW(0.000,400)              0.0000              0.0010              0.0314
     Parameter 38~IW(194.400,400)            0.5129              0.0014              0.0374
     Parameter 39~IW(0.000,400)              0.0000              0.0019              0.0437
     Parameter 40~IW(0.000,400)              0.0000              0.0013              0.0367
     Parameter 41~IW(376.000,400)            0.9921              0.0052              0.0723
     Parameter 42~IW(0.000,400)              0.0000              0.0015              0.0391
     Parameter 43~IW(0.000,400)              0.0000              0.0011              0.0328
     Parameter 44~IW(0.000,400)              0.0000              0.0021              0.0456
     Parameter 45~IW(300.800,400)            0.7937              0.0033              0.0578
     Parameter 46~IW(0.000,400)              0.0000              0.0014              0.0377
     Parameter 47~IW(0.000,400)              0.0000              0.0010              0.0317
     Parameter 48~IW(0.000,400)              0.0000              0.0019              0.0441
     Parameter 49~IW(0.000,400)              0.0000              0.0016              0.0394
     Parameter 50~IW(280.400,400)            0.7398              0.0029              0.0539
     Parameter 51~IW(0.000,400)              0.0000              0.0017              0.0410
     Parameter 52~IW(0.000,400)              0.0000              0.0012              0.0344
     Parameter 53~IW(0.000,400)              0.0000              0.0023              0.0479
     Parameter 54~IW(0.000,400)              0.0000              0.0018              0.0428
     Parameter 55~IW(0.000,400)              0.0000              0.0017              0.0414
     Parameter 56~IW(331.200,400)            0.8739              0.0041              0.0636
     Parameter 57~IW(0.000,400)              0.0000              0.0017              0.0415
     Parameter 58~IW(0.000,400)              0.0000              0.0012              0.0349
     Parameter 59~IW(0.000,400)              0.0000              0.0024              0.0485
     Parameter 60~IW(0.000,400)              0.0000              0.0019              0.0434
     Parameter 61~IW(0.000,400)              0.0000              0.0018              0.0419
     Parameter 62~IW(0.000,400)              0.0000              0.0021              0.0455
     Parameter 63~IW(339.600,400)            0.8960              0.0043              0.0653
     Parameter 64~IW(0.000,400)              0.0000              0.0022              0.0470
     Parameter 65~IW(0.000,400)              0.0000              0.0016              0.0394
     Parameter 66~IW(0.000,400)              0.0000              0.0030              0.0548
     Parameter 67~IW(0.000,400)              0.0000              0.0024              0.0491
     Parameter 68~IW(0.000,400)              0.0000              0.0022              0.0474
     Parameter 69~IW(0.000,400)              0.0000              0.0026              0.0515
     Parameter 70~IW(0.000,400)              0.0000              0.0027              0.0521
     Parameter 71~IW(434.400,400)            1.1462              0.0070              0.0835
     Parameter 72~IW(0.000,400)              0.0000              0.0019              0.0433
     Parameter 73~IW(0.000,400)              0.0000              0.0013              0.0364
     Parameter 74~IW(0.000,400)              0.0000              0.0026              0.0506
     Parameter 75~IW(0.000,400)              0.0000              0.0020              0.0453
     Parameter 76~IW(0.000,400)              0.0000              0.0019              0.0437
     Parameter 77~IW(0.000,400)              0.0000              0.0023              0.0475
     Parameter 78~IW(0.000,400)              0.0000              0.0023              0.0481
     Parameter 79~IW(0.000,400)              0.0000              0.0030              0.0544
     Parameter 80~IW(370.000,400)            0.9763              0.0051              0.0711
     Parameter 81~IW(0.000,400)              0.0000              0.0017              0.0408
     Parameter 82~IW(0.000,400)              0.0000              0.0012              0.0342
     Parameter 83~IW(0.000,400)              0.0000              0.0023              0.0476
     Parameter 84~IW(0.000,400)              0.0000              0.0018              0.0426
     Parameter 85~IW(0.000,400)              0.0000              0.0017              0.0411
     Parameter 86~IW(0.000,400)              0.0000              0.0020              0.0447
     Parameter 87~IW(0.000,400)              0.0000              0.0020              0.0453
     Parameter 88~IW(0.000,400)              0.0000              0.0026              0.0512
     Parameter 89~IW(0.000,400)              0.0000              0.0022              0.0472
     Parameter 90~IW(327.600,400)            0.8644              0.0040              0.0630
     Parameter 91~IW(0.000,400)              0.0000              0.0017              0.0408
     Parameter 92~IW(0.000,400)              0.0000              0.0012              0.0342
     Parameter 93~IW(0.000,400)              0.0000              0.0023              0.0476
     Parameter 94~IW(0.000,400)              0.0000              0.0018              0.0426
     Parameter 95~IW(0.000,400)              0.0000              0.0017              0.0411
     Parameter 96~IW(0.000,400)              0.0000              0.0020              0.0447
     Parameter 97~IW(0.000,400)              0.0000              0.0020              0.0452
     Parameter 98~IW(0.000,400)              0.0000              0.0026              0.0512
     Parameter 99~IW(0.000,400)              0.0000              0.0022              0.0472
     Parameter 100~IW(0.000,400)             0.0000              0.0020              0.0444
     Parameter 101~IW(327.200,400)           0.8633              0.0040              0.0629
     Parameter 102~IW(0.000,400)             0.0000              0.0018              0.0419
     Parameter 103~IW(0.000,400)             0.0000              0.0012              0.0352
     Parameter 104~IW(0.000,400)             0.0000              0.0024              0.0489
     Parameter 105~IW(0.000,400)             0.0000              0.0019              0.0438
     Parameter 106~IW(0.000,400)             0.0000              0.0018              0.0422
     Parameter 107~IW(0.000,400)             0.0000              0.0021              0.0459
     Parameter 108~IW(0.000,400)             0.0000              0.0022              0.0465
     Parameter 109~IW(0.000,400)             0.0000              0.0028              0.0526
     Parameter 110~IW(0.000,400)             0.0000              0.0024              0.0485
     Parameter 111~IW(0.000,400)             0.0000              0.0021              0.0457
     Parameter 112~IW(0.000,400)             0.0000              0.0021              0.0456
     Parameter 113~IW(345.600,400)           0.9119              0.0044              0.0664
     Parameter 114~IW(0.000,400)             0.0000              0.0016              0.0405
     Parameter 115~IW(0.000,400)             0.0000              0.0012              0.0340
     Parameter 116~IW(0.000,400)             0.0000              0.0022              0.0473
     Parameter 117~IW(0.000,400)             0.0000              0.0018              0.0423
     Parameter 118~IW(0.000,400)             0.0000              0.0017              0.0408
     Parameter 119~IW(0.000,400)             0.0000              0.0020              0.0443
     Parameter 120~IW(0.000,400)             0.0000              0.0020              0.0449
     Parameter 121~IW(0.000,400)             0.0000              0.0026              0.0508
     Parameter 122~IW(0.000,400)             0.0000              0.0022              0.0469
     Parameter 123~IW(0.000,400)             0.0000              0.0019              0.0441
     Parameter 124~IW(0.000,400)             0.0000              0.0019              0.0441
     Parameter 125~IW(0.000,400)             0.0000              0.0021              0.0453
     Parameter 126~IW(322.400,400)           0.8507              0.0038              0.0620
     Parameter 127~IW(0.000,400)             0.0000              0.0015              0.0387
     Parameter 128~IW(0.000,400)             0.0000              0.0011              0.0325
     Parameter 129~IW(0.000,400)             0.0000              0.0020              0.0452
     Parameter 130~IW(0.000,400)             0.0000              0.0016              0.0404
     Parameter 131~IW(0.000,400)             0.0000              0.0015              0.0390
     Parameter 132~IW(0.000,400)             0.0000              0.0018              0.0424
     Parameter 133~IW(0.000,400)             0.0000              0.0018              0.0430
     Parameter 134~IW(0.000,400)             0.0000              0.0024              0.0486
     Parameter 135~IW(0.000,400)             0.0000              0.0020              0.0449
     Parameter 136~IW(0.000,400)             0.0000              0.0018              0.0422
     Parameter 137~IW(0.000,400)             0.0000              0.0018              0.0422
     Parameter 138~IW(0.000,400)             0.0000              0.0019              0.0433
     Parameter 139~IW(0.000,400)             0.0000              0.0018              0.0419
     Parameter 140~IW(295.200,400)           0.7789              0.0032              0.0567
     Parameter 141~IW(0.000,400)             0.0000              0.0015              0.0387
     Parameter 142~IW(0.000,400)             0.0000              0.0011              0.0325
     Parameter 143~IW(0.000,400)             0.0000              0.0020              0.0452
     Parameter 144~IW(0.000,400)             0.0000              0.0016              0.0404
     Parameter 145~IW(0.000,400)             0.0000              0.0015              0.0390
     Parameter 146~IW(0.000,400)             0.0000              0.0018              0.0424
     Parameter 147~IW(0.000,400)             0.0000              0.0018              0.0429
     Parameter 148~IW(0.000,400)             0.0000              0.0024              0.0485
     Parameter 149~IW(0.000,400)             0.0000              0.0020              0.0448
     Parameter 150~IW(0.000,400)             0.0000              0.0018              0.0421
     Parameter 151~IW(0.000,400)             0.0000              0.0018              0.0421
     Parameter 152~IW(0.000,400)             0.0000              0.0019              0.0433
     Parameter 153~IW(0.000,400)             0.0000              0.0017              0.0418
     Parameter 154~IW(0.000,400)             0.0000              0.0016              0.0400
     Parameter 155~IW(294.400,400)           0.7768              0.0032              0.0566
     Parameter 156~IW(0.000,400)             0.0000              0.0013              0.0363
     Parameter 157~IW(0.000,400)             0.0000              0.0009              0.0305
     Parameter 158~IW(0.000,400)             0.0000              0.0018              0.0424
     Parameter 159~IW(0.000,400)             0.0000              0.0014              0.0379
     Parameter 160~IW(0.000,400)             0.0000              0.0013              0.0366
     Parameter 161~IW(0.000,400)             0.0000              0.0016              0.0398
     Parameter 162~IW(0.000,400)             0.0000              0.0016              0.0403
     Parameter 163~IW(0.000,400)             0.0000              0.0021              0.0456
     Parameter 164~IW(0.000,400)             0.0000              0.0018              0.0421
     Parameter 165~IW(0.000,400)             0.0000              0.0016              0.0396
     Parameter 166~IW(0.000,400)             0.0000              0.0016              0.0396
     Parameter 167~IW(0.000,400)             0.0000              0.0017              0.0406
     Parameter 168~IW(0.000,400)             0.0000              0.0015              0.0393
     Parameter 169~IW(0.000,400)             0.0000              0.0014              0.0376
     Parameter 170~IW(0.000,400)             0.0000              0.0014              0.0375
     Parameter 171~IW(259.600,400)           0.6850              0.0025              0.0499
     Parameter 172~IW(0.000,400)             0.0000              0.0011              0.0332
     Parameter 173~IW(0.000,400)             0.0000              0.0008              0.0279
     Parameter 174~IW(0.000,400)             0.0000              0.0015              0.0388
     Parameter 175~IW(0.000,400)             0.0000              0.0012              0.0347
     Parameter 176~IW(0.000,400)             0.0000              0.0011              0.0335
     Parameter 177~IW(0.000,400)             0.0000              0.0013              0.0364
     Parameter 178~IW(0.000,400)             0.0000              0.0014              0.0369
     Parameter 179~IW(0.000,400)             0.0000              0.0017              0.0417
     Parameter 180~IW(0.000,400)             0.0000              0.0015              0.0385
     Parameter 181~IW(0.000,400)             0.0000              0.0013              0.0362
     Parameter 182~IW(0.000,400)             0.0000              0.0013              0.0362
     Parameter 183~IW(0.000,400)             0.0000              0.0014              0.0372
     Parameter 184~IW(0.000,400)             0.0000              0.0013              0.0359
     Parameter 185~IW(0.000,400)             0.0000              0.0012              0.0344
     Parameter 186~IW(0.000,400)             0.0000              0.0012              0.0343
     Parameter 187~IW(0.000,400)             0.0000              0.0010              0.0323
     Parameter 188~IW(217.600,400)           0.5741              0.0017              0.0418
     Parameter 189~IW(0.000,400)             0.0000              0.0015              0.0382
     Parameter 190~IW(0.000,400)             0.0000              0.0010              0.0320
     Parameter 191~IW(0.000,400)             0.0000              0.0020              0.0446
     Parameter 192~IW(0.000,400)             0.0000              0.0016              0.0399
     Parameter 193~IW(0.000,400)             0.0000              0.0015              0.0385
     Parameter 194~IW(0.000,400)             0.0000              0.0017              0.0418
     Parameter 195~IW(0.000,400)             0.0000              0.0018              0.0424
     Parameter 196~IW(0.000,400)             0.0000              0.0023              0.0479
     Parameter 197~IW(0.000,400)             0.0000              0.0020              0.0442
     Parameter 198~IW(0.000,400)             0.0000              0.0017              0.0416
     Parameter 199~IW(0.000,400)             0.0000              0.0017              0.0416
     Parameter 200~IW(0.000,400)             0.0000              0.0018              0.0427
     Parameter 201~IW(0.000,400)             0.0000              0.0017              0.0413
     Parameter 202~IW(0.000,400)             0.0000              0.0016              0.0395
     Parameter 203~IW(0.000,400)             0.0000              0.0016              0.0394
     Parameter 204~IW(0.000,400)             0.0000              0.0014              0.0370
     Parameter 205~IW(0.000,400)             0.0000              0.0011              0.0339
     Parameter 206~IW(286.800,400)           0.7567              0.0030              0.0551
     Parameter 207~IW(0.000,400)             0.0000              0.0022              0.0471
     Parameter 208~IW(0.000,400)             0.0000              0.0016              0.0396
     Parameter 209~IW(0.000,400)             0.0000              0.0030              0.0550
     Parameter 210~IW(0.000,400)             0.0000              0.0024              0.0492
     Parameter 211~IW(0.000,400)             0.0000              0.0023              0.0475
     Parameter 212~IW(0.000,400)             0.0000              0.0027              0.0517
     Parameter 213~IW(0.000,400)             0.0000              0.0027              0.0523
     Parameter 214~IW(0.000,400)             0.0000              0.0035              0.0592
     Parameter 215~IW(0.000,400)             0.0000              0.0030              0.0546
     Parameter 216~IW(0.000,400)             0.0000              0.0026              0.0514
     Parameter 217~IW(0.000,400)             0.0000              0.0026              0.0514
     Parameter 218~IW(0.000,400)             0.0000              0.0028              0.0528
     Parameter 219~IW(0.000,400)             0.0000              0.0026              0.0510
     Parameter 220~IW(0.000,400)             0.0000              0.0024              0.0488
     Parameter 221~IW(0.000,400)             0.0000              0.0024              0.0487
     Parameter 222~IW(0.000,400)             0.0000              0.0021              0.0457
     Parameter 223~IW(0.000,400)             0.0000              0.0018              0.0419
     Parameter 224~IW(0.000,400)             0.0000              0.0023              0.0481
     Parameter 225~IW(437.600,400)           1.1546              0.0071              0.0841
     Parameter 226~IW(0.000,400)             0.0000              0.0011              0.0334
     Parameter 227~IW(0.000,400)             0.0000              0.0008              0.0281
     Parameter 228~IW(0.000,400)             0.0000              0.0015              0.0390
     Parameter 229~IW(0.000,400)             0.0000              0.0012              0.0349
     Parameter 230~IW(0.000,400)             0.0000              0.0011              0.0337
     Parameter 231~IW(0.000,400)             0.0000              0.0013              0.0366
     Parameter 232~IW(0.000,400)             0.0000              0.0014              0.0371
     Parameter 233~IW(0.000,400)             0.0000              0.0018              0.0420
     Parameter 234~IW(0.000,400)             0.0000              0.0015              0.0387
     Parameter 235~IW(0.000,400)             0.0000              0.0013              0.0364
     Parameter 236~IW(0.000,400)             0.0000              0.0013              0.0364
     Parameter 237~IW(0.000,400)             0.0000              0.0014              0.0374
     Parameter 238~IW(0.000,400)             0.0000              0.0013              0.0361
     Parameter 239~IW(0.000,400)             0.0000              0.0012              0.0346
     Parameter 240~IW(0.000,400)             0.0000              0.0012              0.0345
     Parameter 241~IW(0.000,400)             0.0000              0.0011              0.0324
     Parameter 242~IW(0.000,400)             0.0000              0.0009              0.0297
     Parameter 243~IW(0.000,400)             0.0000              0.0012              0.0341
     Parameter 244~IW(0.000,400)             0.0000              0.0018              0.0421
     Parameter 245~IW(220.000,400)           0.5805              0.0018              0.0423
     Parameter 246~IW(0.000,-6)            infinity            infinity            infinity
     Parameter 247~IW(0.000,-6)            infinity            infinity            infinity
     Parameter 248~IW(0.000,-6)            infinity            infinity            infinity
     Parameter 249~IW(0.000,-6)            infinity            infinity            infinity
     Parameter 250~IW(0.000,-6)            infinity            infinity            infinity
     Parameter 251~IW(0.000,-6)            infinity            infinity            infinity
     Parameter 252~IW(0.000,-6)            infinity            infinity            infinity
     Parameter 253~IW(0.000,-6)            infinity            infinity            infinity
     Parameter 254~IW(0.000,-6)            infinity            infinity            infinity
     Parameter 255~IW(0.000,-6)            infinity            infinity            infinity
     Parameter 256~IW(0.000,-6)            infinity            infinity            infinity
     Parameter 257~IW(0.000,-6)            infinity            infinity            infinity
     Parameter 258~IW(0.000,-6)            infinity            infinity            infinity
     Parameter 259~IW(0.000,-6)            infinity            infinity            infinity
     Parameter 260~IW(0.000,-6)            infinity            infinity            infinity


TECHNICAL 8 OUTPUT


     Kolmogorov-Smirnov comparing posterior distributions across chains 1 and 2 using 100 draws.


     Parameter   KS Statistic P-value
     Parameter 140    0.1300    0.3439
     Parameter 34    0.1100    0.5560
     Parameter 41    0.0800    0.8938
     Parameter 225    0.0800    0.8938
     Parameter 29    0.0800    0.8938
     Parameter 135    0.0800    0.8938
     Parameter 66    0.0700    0.9610
     Parameter 33    0.0700    0.9610
     Parameter 71    0.0700    0.9610
     Parameter 150    0.0700    0.9610
     Parameter 23    0.0700    0.9610
     Parameter 24    0.0700    0.9610
     Parameter 27    0.0700    0.9610
     Parameter 56    0.0700    0.9610
     Parameter 248    0.0700    0.9610
     Parameter 22    0.0700    0.9610
     Parameter 32    0.0600    0.9921
     Parameter 90    0.0600    0.9921
     Parameter 25    0.0600    0.9921
     Parameter 113    0.0600    0.9921
     Parameter 251    0.0600    0.9921
     Parameter 36    0.0500    0.9995
     Parameter 155    0.0500    0.9995
     Parameter 21    0.0500    0.9995
     Parameter 101    0.0500    0.9995
     Parameter 206    0.0500    0.9995
     Parameter 30    0.0500    0.9995
     Parameter 246    0.0500    0.9995
     Parameter 31    0.0500    0.9995
     Parameter 80    0.0400    1.0000
     Parameter 54    0.0400    1.0000
     Parameter 28    0.0400    1.0000
     Parameter 116    0.0400    1.0000
     Parameter 240    0.0400    1.0000
     Parameter 121    0.0400    1.0000
     Parameter 63    0.0400    1.0000
     Parameter 260    0.0300    1.0000
     Parameter 35    0.0300    1.0000
     Parameter 76    0.0300    1.0000
     Parameter 45    0.0300    1.0000
     Parameter 47    0.0300    1.0000
     Parameter 95    0.0300    1.0000
     Parameter 191    0.0300    1.0000
     Parameter 195    0.0300    1.0000
     Parameter 102    0.0300    1.0000
     Parameter 105    0.0300    1.0000
     Parameter 210    0.0300    1.0000
     Parameter 230    0.0300    1.0000
     Parameter 243    0.0300    1.0000
     Parameter 126    0.0300    1.0000
     Parameter 255    0.0300    1.0000
     Parameter 26    0.0300    1.0000
     Parameter 188    0.0300    1.0000
     Parameter 253    0.0200    1.0000
     Parameter 256    0.0200    1.0000
     Parameter 132    0.0200    1.0000
     Parameter 2    0.0200    1.0000
     Parameter 134    0.0200    1.0000
     Parameter 138    0.0200    1.0000
     Parameter 75    0.0200    1.0000
     Parameter 77    0.0200    1.0000
     Parameter 39    0.0200    1.0000
     Parameter 159    0.0200    1.0000
     Parameter 83    0.0200    1.0000
     Parameter 86    0.0200    1.0000
     Parameter 179    0.0200    1.0000
     Parameter 91    0.0200    1.0000
     Parameter 182    0.0200    1.0000
     Parameter 93    0.0200    1.0000
     Parameter 94    0.0200    1.0000
     Parameter 98    0.0200    1.0000
     Parameter 50    0.0200    1.0000
     Parameter 202    0.0200    1.0000
     Parameter 204    0.0200    1.0000
     Parameter 208    0.0200    1.0000
     Parameter 209    0.0200    1.0000
     Parameter 107    0.0200    1.0000
     Parameter 108    0.0200    1.0000
     Parameter 239    0.0200    1.0000
     Parameter 241    0.0200    1.0000
     Parameter 245    0.0200    1.0000
     Parameter 247    0.0200    1.0000
     Parameter 127    0.0100    1.0000
     Parameter 64    0.0100    1.0000
     Parameter 129    0.0100    1.0000
     Parameter 130    0.0100    1.0000
     Parameter 131    0.0100    1.0000
     Parameter 1    0.0100    1.0000
     Parameter 136    0.0100    1.0000
     Parameter 137    0.0100    1.0000
     Parameter 171    0.0100    1.0000
     Parameter 170    0.0100    1.0000
     Parameter 139    0.0100    1.0000
     Parameter 4    0.0100    1.0000
     Parameter 142    0.0100    1.0000
     Parameter 143    0.0100    1.0000
     Parameter 201    0.0100    1.0000
     Parameter 72    0.0100    1.0000
     Parameter 163    0.0100    1.0000
     Parameter 144    0.0100    1.0000
     Parameter 145    0.0100    1.0000
     Parameter 146    0.0100    1.0000
     Parameter 147    0.0100    1.0000
     Parameter 74    0.0100    1.0000
     Parameter 157    0.0100    1.0000
     Parameter 148    0.0100    1.0000
     Parameter 18    0.0100    1.0000
     Parameter 151    0.0100    1.0000
     Parameter 154    0.0100    1.0000
     Parameter 78    0.0100    1.0000
     Parameter 156    0.0100    1.0000
     Parameter 199    0.0100    1.0000
     Parameter 119    0.0100    1.0000
     Parameter 160    0.0100    1.0000
     Parameter 161    0.0100    1.0000
     Parameter 162    0.0100    1.0000
     Parameter 164    0.0100    1.0000
     Parameter 165    0.0100    1.0000
     Parameter 166    0.0100    1.0000
     Parameter 219    0.0100    1.0000
     Parameter 42    0.0100    1.0000
     Parameter 84    0.0100    1.0000
     Parameter 85    0.0100    1.0000
     Parameter 5    0.0100    1.0000
     Parameter 43    0.0100    1.0000
     Parameter 87    0.0100    1.0000
     Parameter 176    0.0100    1.0000
     Parameter 177    0.0100    1.0000
     Parameter 44    0.0100    1.0000
     Parameter 178    0.0100    1.0000
     Parameter 220    0.0100    1.0000
     Parameter 252    0.0100    1.0000
     Parameter 97    0.0100    1.0000
     Parameter 92    0.0100    1.0000
     Parameter 184    0.0100    1.0000
     Parameter 222    0.0100    1.0000
     Parameter 15    0.0100    1.0000
     Parameter 223    0.0100    1.0000
     Parameter 238    0.0100    1.0000
     Parameter 96    0.0100    1.0000
     Parameter 192    0.0100    1.0000
     Parameter 48    0.0100    1.0000
     Parameter 59    0.0100    1.0000
     Parameter 196    0.0100    1.0000
     Parameter 235    0.0100    1.0000
     Parameter 99    0.0100    1.0000
     Parameter 57    0.0100    1.0000
     Parameter 229    0.0100    1.0000
     Parameter 211    0.0100    1.0000
     Parameter 200    0.0100    1.0000
     Parameter 111    0.0100    1.0000
     Parameter 110    0.0100    1.0000
     Parameter 6    0.0100    1.0000
     Parameter 51    0.0100    1.0000
     Parameter 53    0.0100    1.0000
     Parameter 212    0.0100    1.0000
     Parameter 103    0.0100    1.0000
     Parameter 104    0.0100    1.0000
     Parameter 218    0.0100    1.0000
     Parameter 237    0.0100    1.0000
     Parameter 189    0.0100    1.0000
     Parameter 217    0.0100    1.0000
     Parameter 109    0.0100    1.0000
     Parameter 55    0.0100    1.0000
     Parameter 224    0.0100    1.0000
     Parameter 14    0.0100    1.0000
     Parameter 226    0.0100    1.0000
     Parameter 228    0.0100    1.0000
     Parameter 7    0.0100    1.0000
     Parameter 232    0.0100    1.0000
     Parameter 236    0.0100    1.0000
     Parameter 183    0.0100    1.0000
     Parameter 242    0.0100    1.0000
     Parameter 213    0.0100    1.0000
     Parameter 249    0.0100    1.0000
     Parameter 62    0.0100    1.0000
     Parameter 215    0.0100    1.0000
     Parameter 258    0.0100    1.0000
     Parameter 254    0.0000    1.0000
     Parameter 149    0.0000    1.0000
     Parameter 10    0.0000    1.0000
     Parameter 193    0.0000    1.0000
     Parameter 250    0.0000    1.0000
     Parameter 203    0.0000    1.0000
     Parameter 244    0.0000    1.0000
     Parameter 19    0.0000    1.0000
     Parameter 40    0.0000    1.0000
     Parameter 81    0.0000    1.0000
     Parameter 122    0.0000    1.0000
     Parameter 167    0.0000    1.0000
     Parameter 173    0.0000    1.0000
     Parameter 128    0.0000    1.0000
     Parameter 88    0.0000    1.0000
     Parameter 52    0.0000    1.0000
     Parameter 216    0.0000    1.0000
     Parameter 13    0.0000    1.0000
     Parameter 12    0.0000    1.0000
     Parameter 205    0.0000    1.0000
     Parameter 120    0.0000    1.0000
     Parameter 65    0.0000    1.0000
     Parameter 16    0.0000    1.0000
     Parameter 198    0.0000    1.0000
     Parameter 207    0.0000    1.0000
     Parameter 231    0.0000    1.0000
     Parameter 60    0.0000    1.0000
     Parameter 190    0.0000    1.0000
     Parameter 61    0.0000    1.0000
     Parameter 227    0.0000    1.0000
     Parameter 186    0.0000    1.0000
     Parameter 257    0.0000    1.0000
     Parameter 106    0.0000    1.0000
     Parameter 234    0.0000    1.0000
     Parameter 115    0.0000    1.0000
     Parameter 185    0.0000    1.0000
     Parameter 58    0.0000    1.0000
     Parameter 100    0.0000    1.0000
     Parameter 3    0.0000    1.0000
     Parameter 68    0.0000    1.0000
     Parameter 70    0.0000    1.0000
     Parameter 174    0.0000    1.0000
     Parameter 20    0.0000    1.0000
     Parameter 37    0.0000    1.0000
     Parameter 38    0.0000    1.0000
     Parameter 233    0.0000    1.0000
     Parameter 79    0.0000    1.0000
     Parameter 82    0.0000    1.0000
     Parameter 172    0.0000    1.0000
     Parameter 175    0.0000    1.0000
     Parameter 194    0.0000    1.0000
     Parameter 89    0.0000    1.0000
     Parameter 197    0.0000    1.0000
     Parameter 67    0.0000    1.0000
     Parameter 259    0.0000    1.0000
     Parameter 46    0.0000    1.0000
     Parameter 117    0.0000    1.0000
     Parameter 49    0.0000    1.0000
     Parameter 181    0.0000    1.0000
     Parameter 114    0.0000    1.0000
     Parameter 124    0.0000    1.0000
     Parameter 133    0.0000    1.0000
     Parameter 8    0.0000    1.0000
     Parameter 73    0.0000    1.0000
     Parameter 123    0.0000    1.0000
     Parameter 158    0.0000    1.0000
     Parameter 169    0.0000    1.0000
     Parameter 125    0.0000    1.0000
     Parameter 141    0.0000    1.0000
     Parameter 17    0.0000    1.0000
     Parameter 11    0.0000    1.0000
     Parameter 187    0.0000    1.0000
     Parameter 118    0.0000    1.0000
     Parameter 69    0.0000    1.0000
     Parameter 153    0.0000    1.0000
     Parameter 168    0.0000    1.0000
     Parameter 9    0.0000    1.0000
     Parameter 180    0.0000    1.0000
     Parameter 214    0.0000    1.0000
     Parameter 152    0.0000    1.0000
     Parameter 112    0.0000    1.0000
     Parameter 221    0.0000    1.0000


     Kolmogorov-Smirnov comparing posterior distributions across chains 1 and 3 using 100 draws.


     Parameter   KS Statistic P-value
     Parameter 29    0.2100    0.0205
     Parameter 140    0.1600    0.1400
     Parameter 23    0.1300    0.3439
     Parameter 155    0.1000    0.6766
     Parameter 25    0.1000    0.6766
     Parameter 30    0.1000    0.6766
     Parameter 66    0.1000    0.6766
     Parameter 32    0.0900    0.7942
     Parameter 41    0.0800    0.8938
     Parameter 251    0.0800    0.8938
     Parameter 210    0.0700    0.9610
     Parameter 27    0.0700    0.9610
     Parameter 28    0.0700    0.9610
     Parameter 33    0.0700    0.9610
     Parameter 45    0.0600    0.9921
     Parameter 255    0.0600    0.9921
     Parameter 24    0.0600    0.9921
     Parameter 130    0.0500    0.9995
     Parameter 135    0.0500    0.9995
     Parameter 71    0.0500    0.9995
     Parameter 145    0.0500    0.9995
     Parameter 22    0.0500    0.9995
     Parameter 192    0.0500    0.9995
     Parameter 98    0.0500    0.9995
     Parameter 113    0.0500    0.9995
     Parameter 34    0.0500    0.9995
     Parameter 144    0.0400    1.0000
     Parameter 154    0.0400    1.0000
     Parameter 81    0.0400    1.0000
     Parameter 56    0.0400    1.0000
     Parameter 248    0.0400    1.0000
     Parameter 260    0.0300    1.0000
     Parameter 35    0.0300    1.0000
     Parameter 141    0.0300    1.0000
     Parameter 146    0.0300    1.0000
     Parameter 150    0.0300    1.0000
     Parameter 38    0.0300    1.0000
     Parameter 163    0.0300    1.0000
     Parameter 171    0.0300    1.0000
     Parameter 44    0.0300    1.0000
     Parameter 90    0.0300    1.0000
     Parameter 191    0.0300    1.0000
     Parameter 101    0.0300    1.0000
     Parameter 51    0.0300    1.0000
     Parameter 26    0.0300    1.0000
     Parameter 215    0.0300    1.0000
     Parameter 112    0.0300    1.0000
     Parameter 225    0.0300    1.0000
     Parameter 57    0.0300    1.0000
     Parameter 239    0.0300    1.0000
     Parameter 245    0.0300    1.0000
     Parameter 246    0.0300    1.0000
     Parameter 31    0.0300    1.0000
     Parameter 206    0.0300    1.0000
     Parameter 21    0.0300    1.0000
     Parameter 188    0.0300    1.0000
     Parameter 131    0.0200    1.0000
     Parameter 67    0.0200    1.0000
     Parameter 136    0.0200    1.0000
     Parameter 137    0.0200    1.0000
     Parameter 36    0.0200    1.0000
     Parameter 72    0.0200    1.0000
     Parameter 149    0.0200    1.0000
     Parameter 75    0.0200    1.0000
     Parameter 160    0.0200    1.0000
     Parameter 83    0.0200    1.0000
     Parameter 170    0.0200    1.0000
     Parameter 43    0.0200    1.0000
     Parameter 172    0.0200    1.0000
     Parameter 176    0.0200    1.0000
     Parameter 177    0.0200    1.0000
     Parameter 178    0.0200    1.0000
     Parameter 180    0.0200    1.0000
     Parameter 91    0.0200    1.0000
     Parameter 183    0.0200    1.0000
     Parameter 47    0.0200    1.0000
     Parameter 195    0.0200    1.0000
     Parameter 197    0.0200    1.0000
     Parameter 102    0.0200    1.0000
     Parameter 103    0.0200    1.0000
     Parameter 208    0.0200    1.0000
     Parameter 213    0.0200    1.0000
     Parameter 109    0.0200    1.0000
     Parameter 220    0.0200    1.0000
     Parameter 232    0.0200    1.0000
     Parameter 58    0.0200    1.0000
     Parameter 116    0.0200    1.0000
     Parameter 62    0.0200    1.0000
     Parameter 253    0.0200    1.0000
     Parameter 63    0.0200    1.0000
     Parameter 85    0.0100    1.0000
     Parameter 42    0.0100    1.0000
     Parameter 242    0.0100    1.0000
     Parameter 64    0.0100    1.0000
     Parameter 167    0.0100    1.0000
     Parameter 128    0.0100    1.0000
     Parameter 129    0.0100    1.0000
     Parameter 126    0.0100    1.0000
     Parameter 65    0.0100    1.0000
     Parameter 258    0.0100    1.0000
     Parameter 133    0.0100    1.0000
     Parameter 127    0.0100    1.0000
     Parameter 159    0.0100    1.0000
     Parameter 158    0.0100    1.0000
     Parameter 157    0.0100    1.0000
     Parameter 156    0.0100    1.0000
     Parameter 134    0.0100    1.0000
     Parameter 259    0.0100    1.0000
     Parameter 233    0.0100    1.0000
     Parameter 69    0.0100    1.0000
     Parameter 138    0.0100    1.0000
     Parameter 235    0.0100    1.0000
     Parameter 70    0.0100    1.0000
     Parameter 148    0.0100    1.0000
     Parameter 142    0.0100    1.0000
     Parameter 229    0.0100    1.0000
     Parameter 18    0.0100    1.0000
     Parameter 243    0.0100    1.0000
     Parameter 202    0.0100    1.0000
     Parameter 236    0.0100    1.0000
     Parameter 151    0.0100    1.0000
     Parameter 76    0.0100    1.0000
     Parameter 152    0.0100    1.0000
     Parameter 9    0.0100    1.0000
     Parameter 39    0.0100    1.0000
     Parameter 78    0.0100    1.0000
     Parameter 79    0.0100    1.0000
     Parameter 207    0.0100    1.0000
     Parameter 80    0.0100    1.0000
     Parameter 161    0.0100    1.0000
     Parameter 10    0.0100    1.0000
     Parameter 221    0.0100    1.0000
     Parameter 165    0.0100    1.0000
     Parameter 166    0.0100    1.0000
     Parameter 211    0.0100    1.0000
     Parameter 256    0.0100    1.0000
     Parameter 169    0.0100    1.0000
     Parameter 234    0.0100    1.0000
     Parameter 49    0.0100    1.0000
     Parameter 173    0.0100    1.0000
     Parameter 87    0.0100    1.0000
     Parameter 190    0.0100    1.0000
     Parameter 59    0.0100    1.0000
     Parameter 118    0.0100    1.0000
     Parameter 88    0.0100    1.0000
     Parameter 89    0.0100    1.0000
     Parameter 230    0.0100    1.0000
     Parameter 95    0.0100    1.0000
     Parameter 182    0.0100    1.0000
     Parameter 46    0.0100    1.0000
     Parameter 222    0.0100    1.0000
     Parameter 186    0.0100    1.0000
     Parameter 54    0.0100    1.0000
     Parameter 11    0.0100    1.0000
     Parameter 53    0.0100    1.0000
     Parameter 94    0.0100    1.0000
     Parameter 223    0.0100    1.0000
     Parameter 48    0.0100    1.0000
     Parameter 231    0.0100    1.0000
     Parameter 96    0.0100    1.0000
     Parameter 50    0.0100    1.0000
     Parameter 193    0.0100    1.0000
     Parameter 97    0.0100    1.0000
     Parameter 217    0.0100    1.0000
     Parameter 196    0.0100    1.0000
     Parameter 199    0.0100    1.0000
     Parameter 100    0.0100    1.0000
     Parameter 201    0.0100    1.0000
     Parameter 204    0.0100    1.0000
     Parameter 219    0.0100    1.0000
     Parameter 104    0.0100    1.0000
     Parameter 105    0.0100    1.0000
     Parameter 252    0.0100    1.0000
     Parameter 1    0.0100    1.0000
     Parameter 108    0.0100    1.0000
     Parameter 55    0.0100    1.0000
     Parameter 238    0.0100    1.0000
     Parameter 249    0.0100    1.0000
     Parameter 227    0.0100    1.0000
     Parameter 114    0.0100    1.0000
     Parameter 107    0.0100    1.0000
     Parameter 117    0.0100    1.0000
     Parameter 14    0.0100    1.0000
     Parameter 60    0.0100    1.0000
     Parameter 240    0.0100    1.0000
     Parameter 121    0.0100    1.0000
     Parameter 244    0.0100    1.0000
     Parameter 257    0.0100    1.0000
     Parameter 3    0.0100    1.0000
     Parameter 200    0.0000    1.0000
     Parameter 153    0.0000    1.0000
     Parameter 19    0.0000    1.0000
     Parameter 4    0.0000    1.0000
     Parameter 122    0.0000    1.0000
     Parameter 40    0.0000    1.0000
     Parameter 115    0.0000    1.0000
     Parameter 168    0.0000    1.0000
     Parameter 99    0.0000    1.0000
     Parameter 143    0.0000    1.0000
     Parameter 175    0.0000    1.0000
     Parameter 61    0.0000    1.0000
     Parameter 6    0.0000    1.0000
     Parameter 16    0.0000    1.0000
     Parameter 125    0.0000    1.0000
     Parameter 226    0.0000    1.0000
     Parameter 198    0.0000    1.0000
     Parameter 124    0.0000    1.0000
     Parameter 174    0.0000    1.0000
     Parameter 189    0.0000    1.0000
     Parameter 216    0.0000    1.0000
     Parameter 179    0.0000    1.0000
     Parameter 209    0.0000    1.0000
     Parameter 185    0.0000    1.0000
     Parameter 86    0.0000    1.0000
     Parameter 214    0.0000    1.0000
     Parameter 52    0.0000    1.0000
     Parameter 106    0.0000    1.0000
     Parameter 237    0.0000    1.0000
     Parameter 250    0.0000    1.0000
     Parameter 119    0.0000    1.0000
     Parameter 132    0.0000    1.0000
     Parameter 164    0.0000    1.0000
     Parameter 139    0.0000    1.0000
     Parameter 17    0.0000    1.0000
     Parameter 12    0.0000    1.0000
     Parameter 74    0.0000    1.0000
     Parameter 120    0.0000    1.0000
     Parameter 77    0.0000    1.0000
     Parameter 162    0.0000    1.0000
     Parameter 20    0.0000    1.0000
     Parameter 228    0.0000    1.0000
     Parameter 8    0.0000    1.0000
     Parameter 82    0.0000    1.0000
     Parameter 93    0.0000    1.0000
     Parameter 111    0.0000    1.0000
     Parameter 92    0.0000    1.0000
     Parameter 184    0.0000    1.0000
     Parameter 13    0.0000    1.0000
     Parameter 123    0.0000    1.0000
     Parameter 110    0.0000    1.0000
     Parameter 212    0.0000    1.0000
     Parameter 84    0.0000    1.0000
     Parameter 205    0.0000    1.0000
     Parameter 7    0.0000    1.0000
     Parameter 203    0.0000    1.0000
     Parameter 241    0.0000    1.0000
     Parameter 73    0.0000    1.0000
     Parameter 187    0.0000    1.0000
     Parameter 194    0.0000    1.0000
     Parameter 254    0.0000    1.0000
     Parameter 181    0.0000    1.0000
     Parameter 15    0.0000    1.0000
     Parameter 247    0.0000    1.0000
     Parameter 37    0.0000    1.0000
     Parameter 147    0.0000    1.0000
     Parameter 224    0.0000    1.0000
     Parameter 218    0.0000    1.0000
     Parameter 68    0.0000    1.0000
     Parameter 2    0.0000    1.0000
     Parameter 5    0.0000    1.0000


     Kolmogorov-Smirnov comparing posterior distributions across chains 2 and 3 using 100 draws.


     Parameter   KS Statistic P-value
     Parameter 32    0.1500    0.1930
     Parameter 29    0.1500    0.1930
     Parameter 22    0.1300    0.3439
     Parameter 34    0.1000    0.6766
     Parameter 21    0.1000    0.6766
     Parameter 23    0.1000    0.6766
     Parameter 113    0.1000    0.6766
     Parameter 248    0.1000    0.6766
     Parameter 24    0.0900    0.7942
     Parameter 28    0.0900    0.7942
     Parameter 56    0.0900    0.7942
     Parameter 27    0.0800    0.8938
     Parameter 103    0.0700    0.9610
     Parameter 30    0.0700    0.9610
     Parameter 246    0.0700    0.9610
     Parameter 26    0.0700    0.9610
     Parameter 57    0.0700    0.9610
     Parameter 140    0.0600    0.9921
     Parameter 38    0.0600    0.9921
     Parameter 25    0.0600    0.9921
     Parameter 135    0.0500    0.9995
     Parameter 71    0.0500    0.9995
     Parameter 79    0.0500    0.9995
     Parameter 85    0.0500    0.9995
     Parameter 183    0.0500    0.9995
     Parameter 225    0.0500    0.9995
     Parameter 63    0.0500    0.9995
     Parameter 255    0.0500    0.9995
     Parameter 260    0.0400    1.0000
     Parameter 158    0.0400    1.0000
     Parameter 80    0.0400    1.0000
     Parameter 161    0.0400    1.0000
     Parameter 171    0.0400    1.0000
     Parameter 45    0.0400    1.0000
     Parameter 101    0.0400    1.0000
     Parameter 51    0.0400    1.0000
     Parameter 206    0.0400    1.0000
     Parameter 229    0.0400    1.0000
     Parameter 126    0.0400    1.0000
     Parameter 33    0.0400    1.0000
     Parameter 130    0.0300    1.0000
     Parameter 134    0.0300    1.0000
     Parameter 145    0.0300    1.0000
     Parameter 162    0.0300    1.0000
     Parameter 41    0.0300    1.0000
     Parameter 90    0.0300    1.0000
     Parameter 96    0.0300    1.0000
     Parameter 192    0.0300    1.0000
     Parameter 50    0.0300    1.0000
     Parameter 210    0.0300    1.0000
     Parameter 108    0.0300    1.0000
     Parameter 112    0.0300    1.0000
     Parameter 230    0.0300    1.0000
     Parameter 239    0.0300    1.0000
     Parameter 121    0.0300    1.0000
     Parameter 251    0.0300    1.0000
     Parameter 155    0.0300    1.0000
     Parameter 65    0.0200    1.0000
     Parameter 8    0.0200    1.0000
     Parameter 139    0.0200    1.0000
     Parameter 141    0.0200    1.0000
     Parameter 36    0.0200    1.0000
     Parameter 149    0.0200    1.0000
     Parameter 75    0.0200    1.0000
     Parameter 150    0.0200    1.0000
     Parameter 156    0.0200    1.0000
     Parameter 157    0.0200    1.0000
     Parameter 81    0.0200    1.0000
     Parameter 167    0.0200    1.0000
     Parameter 172    0.0200    1.0000
     Parameter 181    0.0200    1.0000
     Parameter 182    0.0200    1.0000
     Parameter 93    0.0200    1.0000
     Parameter 47    0.0200    1.0000
     Parameter 94    0.0200    1.0000
     Parameter 188    0.0200    1.0000
     Parameter 97    0.0200    1.0000
     Parameter 98    0.0200    1.0000
     Parameter 197    0.0200    1.0000
     Parameter 234    0.0200    1.0000
     Parameter 107    0.0200    1.0000
     Parameter 217    0.0200    1.0000
     Parameter 58    0.0200    1.0000
     Parameter 117    0.0200    1.0000
     Parameter 242    0.0200    1.0000
     Parameter 243    0.0200    1.0000
     Parameter 245    0.0200    1.0000
     Parameter 35    0.0200    1.0000
     Parameter 186    0.0100    1.0000
     Parameter 64    0.0100    1.0000
     Parameter 128    0.0100    1.0000
     Parameter 259    0.0100    1.0000
     Parameter 131    0.0100    1.0000
     Parameter 66    0.0100    1.0000
     Parameter 132    0.0100    1.0000
     Parameter 133    0.0100    1.0000
     Parameter 67    0.0100    1.0000
     Parameter 68    0.0100    1.0000
     Parameter 137    0.0100    1.0000
     Parameter 138    0.0100    1.0000
     Parameter 69    0.0100    1.0000
     Parameter 70    0.0100    1.0000
     Parameter 159    0.0100    1.0000
     Parameter 2    0.0100    1.0000
     Parameter 4    0.0100    1.0000
     Parameter 78    0.0100    1.0000
     Parameter 143    0.0100    1.0000
     Parameter 49    0.0100    1.0000
     Parameter 237    0.0100    1.0000
     Parameter 144    0.0100    1.0000
     Parameter 72    0.0100    1.0000
     Parameter 73    0.0100    1.0000
     Parameter 148    0.0100    1.0000
     Parameter 74    0.0100    1.0000
     Parameter 241    0.0100    1.0000
     Parameter 154    0.0100    1.0000
     Parameter 77    0.0100    1.0000
     Parameter 199    0.0100    1.0000
     Parameter 221    0.0100    1.0000
     Parameter 9    0.0100    1.0000
     Parameter 187    0.0100    1.0000
     Parameter 40    0.0100    1.0000
     Parameter 257    0.0100    1.0000
     Parameter 163    0.0100    1.0000
     Parameter 219    0.0100    1.0000
     Parameter 164    0.0100    1.0000
     Parameter 84    0.0100    1.0000
     Parameter 173    0.0100    1.0000
     Parameter 87    0.0100    1.0000
     Parameter 88    0.0100    1.0000
     Parameter 176    0.0100    1.0000
     Parameter 218    0.0100    1.0000
     Parameter 180    0.0100    1.0000
     Parameter 91    0.0100    1.0000
     Parameter 127    0.0100    1.0000
     Parameter 5    0.0100    1.0000
     Parameter 31    0.0100    1.0000
     Parameter 184    0.0100    1.0000
     Parameter 185    0.0100    1.0000
     Parameter 46    0.0100    1.0000
     Parameter 191    0.0100    1.0000
     Parameter 189    0.0100    1.0000
     Parameter 95    0.0100    1.0000
     Parameter 118    0.0100    1.0000
     Parameter 211    0.0100    1.0000
     Parameter 175    0.0100    1.0000
     Parameter 6    0.0100    1.0000
     Parameter 48    0.0100    1.0000
     Parameter 215    0.0100    1.0000
     Parameter 196    0.0100    1.0000
     Parameter 111    0.0100    1.0000
     Parameter 220    0.0100    1.0000
     Parameter 198    0.0100    1.0000
     Parameter 100    0.0100    1.0000
     Parameter 214    0.0100    1.0000
     Parameter 212    0.0100    1.0000
     Parameter 201    0.0100    1.0000
     Parameter 202    0.0100    1.0000
     Parameter 205    0.0100    1.0000
     Parameter 247    0.0100    1.0000
     Parameter 104    0.0100    1.0000
     Parameter 209    0.0100    1.0000
     Parameter 105    0.0100    1.0000
     Parameter 250    0.0100    1.0000
     Parameter 109    0.0100    1.0000
     Parameter 110    0.0100    1.0000
     Parameter 224    0.0100    1.0000
     Parameter 227    0.0100    1.0000
     Parameter 228    0.0100    1.0000
     Parameter 207    0.0100    1.0000
     Parameter 232    0.0100    1.0000
     Parameter 14    0.0100    1.0000
     Parameter 240    0.0100    1.0000
     Parameter 244    0.0100    1.0000
     Parameter 61    0.0100    1.0000
     Parameter 236    0.0100    1.0000
     Parameter 62    0.0100    1.0000
     Parameter 60    0.0100    1.0000
     Parameter 231    0.0000    1.0000
     Parameter 204    0.0000    1.0000
     Parameter 194    0.0000    1.0000
     Parameter 114    0.0000    1.0000
     Parameter 147    0.0000    1.0000
     Parameter 37    0.0000    1.0000
     Parameter 55    0.0000    1.0000
     Parameter 76    0.0000    1.0000
     Parameter 125    0.0000    1.0000
     Parameter 153    0.0000    1.0000
     Parameter 99    0.0000    1.0000
     Parameter 256    0.0000    1.0000
     Parameter 238    0.0000    1.0000
     Parameter 82    0.0000    1.0000
     Parameter 166    0.0000    1.0000
     Parameter 203    0.0000    1.0000
     Parameter 170    0.0000    1.0000
     Parameter 42    0.0000    1.0000
     Parameter 174    0.0000    1.0000
     Parameter 106    0.0000    1.0000
     Parameter 193    0.0000    1.0000
     Parameter 89    0.0000    1.0000
     Parameter 86    0.0000    1.0000
     Parameter 178    0.0000    1.0000
     Parameter 249    0.0000    1.0000
     Parameter 254    0.0000    1.0000
     Parameter 44    0.0000    1.0000
     Parameter 119    0.0000    1.0000
     Parameter 190    0.0000    1.0000
     Parameter 115    0.0000    1.0000
     Parameter 122    0.0000    1.0000
     Parameter 53    0.0000    1.0000
     Parameter 13    0.0000    1.0000
     Parameter 123    0.0000    1.0000
     Parameter 124    0.0000    1.0000
     Parameter 92    0.0000    1.0000
     Parameter 177    0.0000    1.0000
     Parameter 15    0.0000    1.0000
     Parameter 222    0.0000    1.0000
     Parameter 12    0.0000    1.0000
     Parameter 16    0.0000    1.0000
     Parameter 195    0.0000    1.0000
     Parameter 102    0.0000    1.0000
     Parameter 142    0.0000    1.0000
     Parameter 146    0.0000    1.0000
     Parameter 223    0.0000    1.0000
     Parameter 152    0.0000    1.0000
     Parameter 19    0.0000    1.0000
     Parameter 20    0.0000    1.0000
     Parameter 165    0.0000    1.0000
     Parameter 169    0.0000    1.0000
     Parameter 43    0.0000    1.0000
     Parameter 17    0.0000    1.0000
     Parameter 252    0.0000    1.0000
     Parameter 216    0.0000    1.0000
     Parameter 226    0.0000    1.0000
     Parameter 52    0.0000    1.0000
     Parameter 253    0.0000    1.0000
     Parameter 11    0.0000    1.0000
     Parameter 235    0.0000    1.0000
     Parameter 179    0.0000    1.0000
     Parameter 120    0.0000    1.0000
     Parameter 136    0.0000    1.0000
     Parameter 83    0.0000    1.0000
     Parameter 200    0.0000    1.0000
     Parameter 151    0.0000    1.0000
     Parameter 160    0.0000    1.0000
     Parameter 168    0.0000    1.0000
     Parameter 116    0.0000    1.0000
     Parameter 129    0.0000    1.0000
     Parameter 258    0.0000    1.0000
     Parameter 213    0.0000    1.0000
     Parameter 3    0.0000    1.0000
     Parameter 233    0.0000    1.0000
     Parameter 18    0.0000    1.0000
     Parameter 39    0.0000    1.0000
     Parameter 10    0.0000    1.0000
     Parameter 7    0.0000    1.0000
     Parameter 208    0.0000    1.0000
     Parameter 54    0.0000    1.0000
     Parameter 1    0.0000    1.0000
     Parameter 59    0.0000    1.0000


     Kolmogorov-Smirnov comparing posterior distributions across chains 1 and 4 using 100 draws.


     Parameter   KS Statistic P-value
     Parameter 140    0.1800    0.0691
     Parameter 33    0.1400    0.2606
     Parameter 155    0.1300    0.3439
     Parameter 29    0.1300    0.3439
     Parameter 23    0.1300    0.3439
     Parameter 150    0.1200    0.4431
     Parameter 206    0.1100    0.5560
     Parameter 90    0.1000    0.6766
     Parameter 25    0.1000    0.6766
     Parameter 66    0.0900    0.7942
     Parameter 30    0.0900    0.7942
     Parameter 251    0.0900    0.7942
     Parameter 71    0.0800    0.8938
     Parameter 21    0.0800    0.8938
     Parameter 225    0.0800    0.8938
     Parameter 34    0.0700    0.9610
     Parameter 31    0.0700    0.9610
     Parameter 130    0.0600    0.9921
     Parameter 134    0.0600    0.9921
     Parameter 135    0.0600    0.9921
     Parameter 41    0.0600    0.9921
     Parameter 22    0.0600    0.9921
     Parameter 103    0.0600    0.9921
     Parameter 210    0.0600    0.9921
     Parameter 246    0.0600    0.9921
     Parameter 85    0.0600    0.9921
     Parameter 196    0.0600    0.9921
     Parameter 80    0.0500    0.9995
     Parameter 91    0.0500    0.9995
     Parameter 190    0.0500    0.9995
     Parameter 24    0.0500    0.9995
     Parameter 101    0.0500    0.9995
     Parameter 35    0.0400    1.0000
     Parameter 171    0.0400    1.0000
     Parameter 173    0.0400    1.0000
     Parameter 108    0.0400    1.0000
     Parameter 56    0.0400    1.0000
     Parameter 32    0.0300    1.0000
     Parameter 131    0.0300    1.0000
     Parameter 137    0.0300    1.0000
     Parameter 141    0.0300    1.0000
     Parameter 144    0.0300    1.0000
     Parameter 75    0.0300    1.0000
     Parameter 38    0.0300    1.0000
     Parameter 81    0.0300    1.0000
     Parameter 163    0.0300    1.0000
     Parameter 169    0.0300    1.0000
     Parameter 179    0.0300    1.0000
     Parameter 45    0.0300    1.0000
     Parameter 182    0.0300    1.0000
     Parameter 94    0.0300    1.0000
     Parameter 188    0.0300    1.0000
     Parameter 195    0.0300    1.0000
     Parameter 255    0.0300    1.0000
     Parameter 202    0.0300    1.0000
     Parameter 51    0.0300    1.0000
     Parameter 26    0.0300    1.0000
     Parameter 209    0.0300    1.0000
     Parameter 110    0.0300    1.0000
     Parameter 28    0.0300    1.0000
     Parameter 234    0.0300    1.0000
     Parameter 235    0.0300    1.0000
     Parameter 248    0.0300    1.0000
     Parameter 126    0.0300    1.0000
     Parameter 254    0.0300    1.0000
     Parameter 259    0.0200    1.0000
     Parameter 127    0.0200    1.0000
     Parameter 8    0.0200    1.0000
     Parameter 36    0.0200    1.0000
     Parameter 160    0.0200    1.0000
     Parameter 161    0.0200    1.0000
     Parameter 162    0.0200    1.0000
     Parameter 83    0.0200    1.0000
     Parameter 167    0.0200    1.0000
     Parameter 44    0.0200    1.0000
     Parameter 178    0.0200    1.0000
     Parameter 186    0.0200    1.0000
     Parameter 191    0.0200    1.0000
     Parameter 96    0.0200    1.0000
     Parameter 208    0.0200    1.0000
     Parameter 52    0.0200    1.0000
     Parameter 107    0.0200    1.0000
     Parameter 214    0.0200    1.0000
     Parameter 27    0.0200    1.0000
     Parameter 54    0.0200    1.0000
     Parameter 220    0.0200    1.0000
     Parameter 113    0.0200    1.0000
     Parameter 229    0.0200    1.0000
     Parameter 230    0.0200    1.0000
     Parameter 58    0.0200    1.0000
     Parameter 239    0.0200    1.0000
     Parameter 240    0.0200    1.0000
     Parameter 121    0.0200    1.0000
     Parameter 245    0.0200    1.0000
     Parameter 253    0.0200    1.0000
     Parameter 63    0.0200    1.0000
     Parameter 260    0.0200    1.0000
     Parameter 223    0.0100    1.0000
     Parameter 256    0.0100    1.0000
     Parameter 258    0.0100    1.0000
     Parameter 16    0.0100    1.0000
     Parameter 132    0.0100    1.0000
     Parameter 133    0.0100    1.0000
     Parameter 158    0.0100    1.0000
     Parameter 157    0.0100    1.0000
     Parameter 252    0.0100    1.0000
     Parameter 67    0.0100    1.0000
     Parameter 4    0.0100    1.0000
     Parameter 105    0.0100    1.0000
     Parameter 136    0.0100    1.0000
     Parameter 138    0.0100    1.0000
     Parameter 139    0.0100    1.0000
     Parameter 149    0.0100    1.0000
     Parameter 148    0.0100    1.0000
     Parameter 70    0.0100    1.0000
     Parameter 17    0.0100    1.0000
     Parameter 143    0.0100    1.0000
     Parameter 222    0.0100    1.0000
     Parameter 145    0.0100    1.0000
     Parameter 146    0.0100    1.0000
     Parameter 65    0.0100    1.0000
     Parameter 74    0.0100    1.0000
     Parameter 151    0.0100    1.0000
     Parameter 76    0.0100    1.0000
     Parameter 154    0.0100    1.0000
     Parameter 39    0.0100    1.0000
     Parameter 156    0.0100    1.0000
     Parameter 79    0.0100    1.0000
     Parameter 211    0.0100    1.0000
     Parameter 165    0.0100    1.0000
     Parameter 166    0.0100    1.0000
     Parameter 233    0.0100    1.0000
     Parameter 84    0.0100    1.0000
     Parameter 170    0.0100    1.0000
     Parameter 43    0.0100    1.0000
     Parameter 172    0.0100    1.0000
     Parameter 87    0.0100    1.0000
     Parameter 88    0.0100    1.0000
     Parameter 247    0.0100    1.0000
     Parameter 215    0.0100    1.0000
     Parameter 243    0.0100    1.0000
     Parameter 129    0.0100    1.0000
     Parameter 59    0.0100    1.0000
     Parameter 181    0.0100    1.0000
     Parameter 213    0.0100    1.0000
     Parameter 116    0.0100    1.0000
     Parameter 92    0.0100    1.0000
     Parameter 228    0.0100    1.0000
     Parameter 187    0.0100    1.0000
     Parameter 11    0.0100    1.0000
     Parameter 95    0.0100    1.0000
     Parameter 13    0.0100    1.0000
     Parameter 192    0.0100    1.0000
     Parameter 48    0.0100    1.0000
     Parameter 49    0.0100    1.0000
     Parameter 98    0.0100    1.0000
     Parameter 99    0.0100    1.0000
     Parameter 104    0.0100    1.0000
     Parameter 12    0.0100    1.0000
     Parameter 100    0.0100    1.0000
     Parameter 201    0.0100    1.0000
     Parameter 50    0.0100    1.0000
     Parameter 204    0.0100    1.0000
     Parameter 205    0.0100    1.0000
     Parameter 231    0.0100    1.0000
     Parameter 207    0.0100    1.0000
     Parameter 106    0.0100    1.0000
     Parameter 221    0.0100    1.0000
     Parameter 111    0.0100    1.0000
     Parameter 86    0.0100    1.0000
     Parameter 238    0.0100    1.0000
     Parameter 224    0.0100    1.0000
     Parameter 125    0.0100    1.0000
     Parameter 198    0.0100    1.0000
     Parameter 174    0.0100    1.0000
     Parameter 203    0.0100    1.0000
     Parameter 236    0.0100    1.0000
     Parameter 42    0.0100    1.0000
     Parameter 199    0.0100    1.0000
     Parameter 60    0.0100    1.0000
     Parameter 244    0.0100    1.0000
     Parameter 250    0.0100    1.0000
     Parameter 64    0.0100    1.0000
     Parameter 7    0.0000    1.0000
     Parameter 122    0.0000    1.0000
     Parameter 9    0.0000    1.0000
     Parameter 72    0.0000    1.0000
     Parameter 1    0.0000    1.0000
     Parameter 97    0.0000    1.0000
     Parameter 55    0.0000    1.0000
     Parameter 152    0.0000    1.0000
     Parameter 219    0.0000    1.0000
     Parameter 77    0.0000    1.0000
     Parameter 15    0.0000    1.0000
     Parameter 114    0.0000    1.0000
     Parameter 164    0.0000    1.0000
     Parameter 232    0.0000    1.0000
     Parameter 194    0.0000    1.0000
     Parameter 10    0.0000    1.0000
     Parameter 249    0.0000    1.0000
     Parameter 82    0.0000    1.0000
     Parameter 2    0.0000    1.0000
     Parameter 189    0.0000    1.0000
     Parameter 237    0.0000    1.0000
     Parameter 46    0.0000    1.0000
     Parameter 120    0.0000    1.0000
     Parameter 102    0.0000    1.0000
     Parameter 216    0.0000    1.0000
     Parameter 180    0.0000    1.0000
     Parameter 242    0.0000    1.0000
     Parameter 112    0.0000    1.0000
     Parameter 5    0.0000    1.0000
     Parameter 109    0.0000    1.0000
     Parameter 177    0.0000    1.0000
     Parameter 226    0.0000    1.0000
     Parameter 168    0.0000    1.0000
     Parameter 200    0.0000    1.0000
     Parameter 93    0.0000    1.0000
     Parameter 14    0.0000    1.0000
     Parameter 124    0.0000    1.0000
     Parameter 185    0.0000    1.0000
     Parameter 47    0.0000    1.0000
     Parameter 69    0.0000    1.0000
     Parameter 227    0.0000    1.0000
     Parameter 153    0.0000    1.0000
     Parameter 73    0.0000    1.0000
     Parameter 18    0.0000    1.0000
     Parameter 19    0.0000    1.0000
     Parameter 40    0.0000    1.0000
     Parameter 184    0.0000    1.0000
     Parameter 53    0.0000    1.0000
     Parameter 218    0.0000    1.0000
     Parameter 212    0.0000    1.0000
     Parameter 117    0.0000    1.0000
     Parameter 115    0.0000    1.0000
     Parameter 193    0.0000    1.0000
     Parameter 183    0.0000    1.0000
     Parameter 6    0.0000    1.0000
     Parameter 20    0.0000    1.0000
     Parameter 3    0.0000    1.0000
     Parameter 62    0.0000    1.0000
     Parameter 128    0.0000    1.0000
     Parameter 68    0.0000    1.0000
     Parameter 142    0.0000    1.0000
     Parameter 37    0.0000    1.0000
     Parameter 159    0.0000    1.0000
     Parameter 119    0.0000    1.0000
     Parameter 123    0.0000    1.0000
     Parameter 175    0.0000    1.0000
     Parameter 197    0.0000    1.0000
     Parameter 176    0.0000    1.0000
     Parameter 61    0.0000    1.0000
     Parameter 257    0.0000    1.0000
     Parameter 147    0.0000    1.0000
     Parameter 217    0.0000    1.0000
     Parameter 118    0.0000    1.0000
     Parameter 89    0.0000    1.0000
     Parameter 241    0.0000    1.0000
     Parameter 57    0.0000    1.0000
     Parameter 78    0.0000    1.0000


     Kolmogorov-Smirnov comparing posterior distributions across chains 2 and 4 using 100 draws.


     Parameter   KS Statistic P-value
     Parameter 134    0.1200    0.4431
     Parameter 33    0.1000    0.6766
     Parameter 24    0.0800    0.8938
     Parameter 206    0.0800    0.8938
     Parameter 28    0.0800    0.8938
     Parameter 201    0.0700    0.9610
     Parameter 30    0.0700    0.9610
     Parameter 27    0.0700    0.9610
     Parameter 29    0.0700    0.9610
     Parameter 45    0.0600    0.9921
     Parameter 255    0.0600    0.9921
     Parameter 23    0.0600    0.9921
     Parameter 56    0.0600    0.9921
     Parameter 32    0.0500    0.9995
     Parameter 95    0.0500    0.9995
     Parameter 25    0.0500    0.9995
     Parameter 26    0.0500    0.9995
     Parameter 251    0.0500    0.9995
     Parameter 137    0.0400    1.0000
     Parameter 140    0.0400    1.0000
     Parameter 36    0.0400    1.0000
     Parameter 79    0.0400    1.0000
     Parameter 80    0.0400    1.0000
     Parameter 21    0.0400    1.0000
     Parameter 22    0.0400    1.0000
     Parameter 92    0.0400    1.0000
     Parameter 94    0.0400    1.0000
     Parameter 196    0.0400    1.0000
     Parameter 210    0.0400    1.0000
     Parameter 225    0.0400    1.0000
     Parameter 116    0.0400    1.0000
     Parameter 246    0.0400    1.0000
     Parameter 248    0.0400    1.0000
     Parameter 31    0.0400    1.0000
     Parameter 131    0.0300    1.0000
     Parameter 66    0.0300    1.0000
     Parameter 135    0.0300    1.0000
     Parameter 34    0.0300    1.0000
     Parameter 70    0.0300    1.0000
     Parameter 71    0.0300    1.0000
     Parameter 74    0.0300    1.0000
     Parameter 76    0.0300    1.0000
     Parameter 155    0.0300    1.0000
     Parameter 40    0.0300    1.0000
     Parameter 161    0.0300    1.0000
     Parameter 163    0.0300    1.0000
     Parameter 41    0.0300    1.0000
     Parameter 85    0.0300    1.0000
     Parameter 171    0.0300    1.0000
     Parameter 93    0.0300    1.0000
     Parameter 214    0.0300    1.0000
     Parameter 217    0.0300    1.0000
     Parameter 236    0.0300    1.0000
     Parameter 60    0.0300    1.0000
     Parameter 126    0.0300    1.0000
     Parameter 129    0.0200    1.0000
     Parameter 130    0.0200    1.0000
     Parameter 67    0.0200    1.0000
     Parameter 35    0.0200    1.0000
     Parameter 144    0.0200    1.0000
     Parameter 145    0.0200    1.0000
     Parameter 75    0.0200    1.0000
     Parameter 150    0.0200    1.0000
     Parameter 38    0.0200    1.0000
     Parameter 77    0.0200    1.0000
     Parameter 81    0.0200    1.0000
     Parameter 167    0.0200    1.0000
     Parameter 169    0.0200    1.0000
     Parameter 252    0.0200    1.0000
     Parameter 90    0.0200    1.0000
     Parameter 91    0.0200    1.0000
     Parameter 182    0.0200    1.0000
     Parameter 97    0.0200    1.0000
     Parameter 199    0.0200    1.0000
     Parameter 50    0.0200    1.0000
     Parameter 101    0.0200    1.0000
     Parameter 203    0.0200    1.0000
     Parameter 51    0.0200    1.0000
     Parameter 52    0.0200    1.0000
     Parameter 212    0.0200    1.0000
     Parameter 107    0.0200    1.0000
     Parameter 215    0.0200    1.0000
     Parameter 109    0.0200    1.0000
     Parameter 55    0.0200    1.0000
     Parameter 220    0.0200    1.0000
     Parameter 112    0.0200    1.0000
     Parameter 113    0.0200    1.0000
     Parameter 230    0.0200    1.0000
     Parameter 58    0.0200    1.0000
     Parameter 240    0.0200    1.0000
     Parameter 243    0.0200    1.0000
     Parameter 245    0.0200    1.0000
     Parameter 254    0.0200    1.0000
     Parameter 124    0.0200    1.0000
     Parameter 62    0.0200    1.0000
     Parameter 63    0.0200    1.0000
     Parameter 198    0.0100    1.0000
     Parameter 205    0.0100    1.0000
     Parameter 106    0.0100    1.0000
     Parameter 224    0.0100    1.0000
     Parameter 2    0.0100    1.0000
     Parameter 128    0.0100    1.0000
     Parameter 159    0.0100    1.0000
     Parameter 158    0.0100    1.0000
     Parameter 258    0.0100    1.0000
     Parameter 235    0.0100    1.0000
     Parameter 4    0.0100    1.0000
     Parameter 110    0.0100    1.0000
     Parameter 8    0.0100    1.0000
     Parameter 132    0.0100    1.0000
     Parameter 133    0.0100    1.0000
     Parameter 247    0.0100    1.0000
     Parameter 149    0.0100    1.0000
     Parameter 250    0.0100    1.0000
     Parameter 68    0.0100    1.0000
     Parameter 138    0.0100    1.0000
     Parameter 14    0.0100    1.0000
     Parameter 226    0.0100    1.0000
     Parameter 143    0.0100    1.0000
     Parameter 202    0.0100    1.0000
     Parameter 221    0.0100    1.0000
     Parameter 242    0.0100    1.0000
     Parameter 72    0.0100    1.0000
     Parameter 259    0.0100    1.0000
     Parameter 148    0.0100    1.0000
     Parameter 200    0.0100    1.0000
     Parameter 152    0.0100    1.0000
     Parameter 121    0.0100    1.0000
     Parameter 78    0.0100    1.0000
     Parameter 156    0.0100    1.0000
     Parameter 39    0.0100    1.0000
     Parameter 191    0.0100    1.0000
     Parameter 213    0.0100    1.0000
     Parameter 160    0.0100    1.0000
     Parameter 20    0.0100    1.0000
     Parameter 164    0.0100    1.0000
     Parameter 165    0.0100    1.0000
     Parameter 166    0.0100    1.0000
     Parameter 170    0.0100    1.0000
     Parameter 42    0.0100    1.0000
     Parameter 43    0.0100    1.0000
     Parameter 172    0.0100    1.0000
     Parameter 239    0.0100    1.0000
     Parameter 237    0.0100    1.0000
     Parameter 117    0.0100    1.0000
     Parameter 87    0.0100    1.0000
     Parameter 57    0.0100    1.0000
     Parameter 44    0.0100    1.0000
     Parameter 88    0.0100    1.0000
     Parameter 177    0.0100    1.0000
     Parameter 179    0.0100    1.0000
     Parameter 194    0.0100    1.0000
     Parameter 218    0.0100    1.0000
     Parameter 108    0.0100    1.0000
     Parameter 11    0.0100    1.0000
     Parameter 53    0.0100    1.0000
     Parameter 184    0.0100    1.0000
     Parameter 260    0.0100    1.0000
     Parameter 103    0.0100    1.0000
     Parameter 186    0.0100    1.0000
     Parameter 207    0.0100    1.0000
     Parameter 6    0.0100    1.0000
     Parameter 12    0.0100    1.0000
     Parameter 5    0.0100    1.0000
     Parameter 188    0.0100    1.0000
     Parameter 47    0.0100    1.0000
     Parameter 127    0.0100    1.0000
     Parameter 96    0.0100    1.0000
     Parameter 48    0.0100    1.0000
     Parameter 49    0.0100    1.0000
     Parameter 98    0.0100    1.0000
     Parameter 187    0.0100    1.0000
     Parameter 189    0.0100    1.0000
     Parameter 102    0.0100    1.0000
     Parameter 183    0.0100    1.0000
     Parameter 209    0.0100    1.0000
     Parameter 211    0.0100    1.0000
     Parameter 249    0.0100    1.0000
     Parameter 180    0.0100    1.0000
     Parameter 234    0.0100    1.0000
     Parameter 181    0.0100    1.0000
     Parameter 229    0.0100    1.0000
     Parameter 256    0.0100    1.0000
     Parameter 253    0.0100    1.0000
     Parameter 114    0.0100    1.0000
     Parameter 233    0.0100    1.0000
     Parameter 232    0.0100    1.0000
     Parameter 59    0.0100    1.0000
     Parameter 173    0.0100    1.0000
     Parameter 174    0.0100    1.0000
     Parameter 123    0.0100    1.0000
     Parameter 9    0.0000    1.0000
     Parameter 223    0.0000    1.0000
     Parameter 3    0.0000    1.0000
     Parameter 222    0.0000    1.0000
     Parameter 19    0.0000    1.0000
     Parameter 162    0.0000    1.0000
     Parameter 82    0.0000    1.0000
     Parameter 64    0.0000    1.0000
     Parameter 216    0.0000    1.0000
     Parameter 204    0.0000    1.0000
     Parameter 104    0.0000    1.0000
     Parameter 17    0.0000    1.0000
     Parameter 136    0.0000    1.0000
     Parameter 118    0.0000    1.0000
     Parameter 83    0.0000    1.0000
     Parameter 197    0.0000    1.0000
     Parameter 86    0.0000    1.0000
     Parameter 192    0.0000    1.0000
     Parameter 125    0.0000    1.0000
     Parameter 238    0.0000    1.0000
     Parameter 195    0.0000    1.0000
     Parameter 89    0.0000    1.0000
     Parameter 178    0.0000    1.0000
     Parameter 244    0.0000    1.0000
     Parameter 185    0.0000    1.0000
     Parameter 193    0.0000    1.0000
     Parameter 176    0.0000    1.0000
     Parameter 168    0.0000    1.0000
     Parameter 7    0.0000    1.0000
     Parameter 190    0.0000    1.0000
     Parameter 65    0.0000    1.0000
     Parameter 16    0.0000    1.0000
     Parameter 69    0.0000    1.0000
     Parameter 141    0.0000    1.0000
     Parameter 227    0.0000    1.0000
     Parameter 147    0.0000    1.0000
     Parameter 151    0.0000    1.0000
     Parameter 154    0.0000    1.0000
     Parameter 13    0.0000    1.0000
     Parameter 84    0.0000    1.0000
     Parameter 142    0.0000    1.0000
     Parameter 139    0.0000    1.0000
     Parameter 61    0.0000    1.0000
     Parameter 54    0.0000    1.0000
     Parameter 105    0.0000    1.0000
     Parameter 175    0.0000    1.0000
     Parameter 46    0.0000    1.0000
     Parameter 119    0.0000    1.0000
     Parameter 111    0.0000    1.0000
     Parameter 15    0.0000    1.0000
     Parameter 231    0.0000    1.0000
     Parameter 241    0.0000    1.0000
     Parameter 1    0.0000    1.0000
     Parameter 146    0.0000    1.0000
     Parameter 153    0.0000    1.0000
     Parameter 73    0.0000    1.0000
     Parameter 100    0.0000    1.0000
     Parameter 228    0.0000    1.0000
     Parameter 208    0.0000    1.0000
     Parameter 219    0.0000    1.0000
     Parameter 115    0.0000    1.0000
     Parameter 157    0.0000    1.0000
     Parameter 18    0.0000    1.0000
     Parameter 99    0.0000    1.0000
     Parameter 120    0.0000    1.0000
     Parameter 122    0.0000    1.0000
     Parameter 10    0.0000    1.0000
     Parameter 37    0.0000    1.0000
     Parameter 257    0.0000    1.0000


     Kolmogorov-Smirnov comparing posterior distributions across chains 3 and 4 using 100 draws.


     Parameter   KS Statistic P-value
     Parameter 23    0.1600    0.1400
     Parameter 45    0.1400    0.2606
     Parameter 32    0.1300    0.3439
     Parameter 38    0.1200    0.4431
     Parameter 24    0.1100    0.5560
     Parameter 25    0.1100    0.5560
     Parameter 255    0.1100    0.5560
     Parameter 33    0.1000    0.6766
     Parameter 101    0.0900    0.7942
     Parameter 206    0.0900    0.7942
     Parameter 29    0.0900    0.7942
     Parameter 131    0.0800    0.8938
     Parameter 71    0.0800    0.8938
     Parameter 22    0.0800    0.8938
     Parameter 103    0.0800    0.8938
     Parameter 27    0.0800    0.8938
     Parameter 80    0.0700    0.9610
     Parameter 21    0.0700    0.9610
     Parameter 34    0.0600    0.9921
     Parameter 140    0.0600    0.9921
     Parameter 173    0.0600    0.9921
     Parameter 182    0.0600    0.9921
     Parameter 26    0.0600    0.9921
     Parameter 113    0.0600    0.9921
     Parameter 246    0.0600    0.9921
     Parameter 130    0.0500    0.9995
     Parameter 90    0.0500    0.9995
     Parameter 108    0.0500    0.9995
     Parameter 245    0.0500    0.9995
     Parameter 31    0.0500    0.9995
     Parameter 67    0.0400    1.0000
     Parameter 134    0.0400    1.0000
     Parameter 76    0.0400    1.0000
     Parameter 158    0.0400    1.0000
     Parameter 161    0.0400    1.0000
     Parameter 162    0.0400    1.0000
     Parameter 171    0.0400    1.0000
     Parameter 187    0.0400    1.0000
     Parameter 94    0.0400    1.0000
     Parameter 51    0.0400    1.0000
     Parameter 225    0.0400    1.0000
     Parameter 56    0.0400    1.0000
     Parameter 116    0.0400    1.0000
     Parameter 30    0.0400    1.0000
     Parameter 62    0.0400    1.0000
     Parameter 248    0.0400    1.0000
     Parameter 251    0.0400    1.0000
     Parameter 63    0.0400    1.0000
     Parameter 260    0.0300    1.0000
     Parameter 135    0.0300    1.0000
     Parameter 250    0.0300    1.0000
     Parameter 137    0.0300    1.0000
     Parameter 70    0.0300    1.0000
     Parameter 36    0.0300    1.0000
     Parameter 75    0.0300    1.0000
     Parameter 79    0.0300    1.0000
     Parameter 40    0.0300    1.0000
     Parameter 163    0.0300    1.0000
     Parameter 41    0.0300    1.0000
     Parameter 85    0.0300    1.0000
     Parameter 172    0.0300    1.0000
     Parameter 177    0.0300    1.0000
     Parameter 188    0.0300    1.0000
     Parameter 96    0.0300    1.0000
     Parameter 192    0.0300    1.0000
     Parameter 98    0.0300    1.0000
     Parameter 196    0.0300    1.0000
     Parameter 210    0.0300    1.0000
     Parameter 214    0.0300    1.0000
     Parameter 112    0.0300    1.0000
     Parameter 35    0.0300    1.0000
     Parameter 28    0.0300    1.0000
     Parameter 65    0.0200    1.0000
     Parameter 139    0.0200    1.0000
     Parameter 141    0.0200    1.0000
     Parameter 144    0.0200    1.0000
     Parameter 145    0.0200    1.0000
     Parameter 150    0.0200    1.0000
     Parameter 155    0.0200    1.0000
     Parameter 169    0.0200    1.0000
     Parameter 179    0.0200    1.0000
     Parameter 183    0.0200    1.0000
     Parameter 92    0.0200    1.0000
     Parameter 47    0.0200    1.0000
     Parameter 189    0.0200    1.0000
     Parameter 191    0.0200    1.0000
     Parameter 197    0.0200    1.0000
     Parameter 99    0.0200    1.0000
     Parameter 107    0.0200    1.0000
     Parameter 215    0.0200    1.0000
     Parameter 13    0.0200    1.0000
     Parameter 110    0.0200    1.0000
     Parameter 224    0.0200    1.0000
     Parameter 57    0.0200    1.0000
     Parameter 229    0.0200    1.0000
     Parameter 230    0.0200    1.0000
     Parameter 58    0.0200    1.0000
     Parameter 232    0.0200    1.0000
     Parameter 117    0.0200    1.0000
     Parameter 239    0.0200    1.0000
     Parameter 234    0.0200    1.0000
     Parameter 252    0.0200    1.0000
     Parameter 127    0.0200    1.0000
     Parameter 114    0.0100    1.0000
     Parameter 157    0.0100    1.0000
     Parameter 128    0.0100    1.0000
     Parameter 257    0.0100    1.0000
     Parameter 129    0.0100    1.0000
     Parameter 16    0.0100    1.0000
     Parameter 259    0.0100    1.0000
     Parameter 235    0.0100    1.0000
     Parameter 66    0.0100    1.0000
     Parameter 132    0.0100    1.0000
     Parameter 8    0.0100    1.0000
     Parameter 95    0.0100    1.0000
     Parameter 211    0.0100    1.0000
     Parameter 258    0.0100    1.0000
     Parameter 136    0.0100    1.0000
     Parameter 138    0.0100    1.0000
     Parameter 199    0.0100    1.0000
     Parameter 212    0.0100    1.0000
     Parameter 254    0.0100    1.0000
     Parameter 213    0.0100    1.0000
     Parameter 143    0.0100    1.0000
     Parameter 93    0.0100    1.0000
     Parameter 105    0.0100    1.0000
     Parameter 72    0.0100    1.0000
     Parameter 73    0.0100    1.0000
     Parameter 74    0.0100    1.0000
     Parameter 148    0.0100    1.0000
     Parameter 152    0.0100    1.0000
     Parameter 9    0.0100    1.0000
     Parameter 154    0.0100    1.0000
     Parameter 231    0.0100    1.0000
     Parameter 78    0.0100    1.0000
     Parameter 39    0.0100    1.0000
     Parameter 220    0.0100    1.0000
     Parameter 81    0.0100    1.0000
     Parameter 10    0.0100    1.0000
     Parameter 166    0.0100    1.0000
     Parameter 167    0.0100    1.0000
     Parameter 203    0.0100    1.0000
     Parameter 228    0.0100    1.0000
     Parameter 84    0.0100    1.0000
     Parameter 124    0.0100    1.0000
     Parameter 43    0.0100    1.0000
     Parameter 174    0.0100    1.0000
     Parameter 5    0.0100    1.0000
     Parameter 126    0.0100    1.0000
     Parameter 176    0.0100    1.0000
     Parameter 88    0.0100    1.0000
     Parameter 2    0.0100    1.0000
     Parameter 180    0.0100    1.0000
     Parameter 91    0.0100    1.0000
     Parameter 184    0.0100    1.0000
     Parameter 185    0.0100    1.0000
     Parameter 52    0.0100    1.0000
     Parameter 46    0.0100    1.0000
     Parameter 181    0.0100    1.0000
     Parameter 159    0.0100    1.0000
     Parameter 202    0.0100    1.0000
     Parameter 42    0.0100    1.0000
     Parameter 190    0.0100    1.0000
     Parameter 237    0.0100    1.0000
     Parameter 48    0.0100    1.0000
     Parameter 193    0.0100    1.0000
     Parameter 53    0.0100    1.0000
     Parameter 49    0.0100    1.0000
     Parameter 201    0.0100    1.0000
     Parameter 50    0.0100    1.0000
     Parameter 175    0.0100    1.0000
     Parameter 125    0.0100    1.0000
     Parameter 209    0.0100    1.0000
     Parameter 106    0.0100    1.0000
     Parameter 216    0.0100    1.0000
     Parameter 109    0.0100    1.0000
     Parameter 55    0.0100    1.0000
     Parameter 170    0.0100    1.0000
     Parameter 118    0.0100    1.0000
     Parameter 59    0.0100    1.0000
     Parameter 60    0.0100    1.0000
     Parameter 240    0.0100    1.0000
     Parameter 242    0.0100    1.0000
     Parameter 247    0.0100    1.0000
     Parameter 219    0.0100    1.0000
     Parameter 238    0.0100    1.0000
     Parameter 115    0.0000    1.0000
     Parameter 68    0.0000    1.0000
     Parameter 69    0.0000    1.0000
     Parameter 253    0.0000    1.0000
     Parameter 208    0.0000    1.0000
     Parameter 18    0.0000    1.0000
     Parameter 241    0.0000    1.0000
     Parameter 149    0.0000    1.0000
     Parameter 153    0.0000    1.0000
     Parameter 186    0.0000    1.0000
     Parameter 4    0.0000    1.0000
     Parameter 11    0.0000    1.0000
     Parameter 227    0.0000    1.0000
     Parameter 122    0.0000    1.0000
     Parameter 82    0.0000    1.0000
     Parameter 178    0.0000    1.0000
     Parameter 160    0.0000    1.0000
     Parameter 233    0.0000    1.0000
     Parameter 204    0.0000    1.0000
     Parameter 123    0.0000    1.0000
     Parameter 121    0.0000    1.0000
     Parameter 194    0.0000    1.0000
     Parameter 89    0.0000    1.0000
     Parameter 87    0.0000    1.0000
     Parameter 15    0.0000    1.0000
     Parameter 102    0.0000    1.0000
     Parameter 198    0.0000    1.0000
     Parameter 6    0.0000    1.0000
     Parameter 61    0.0000    1.0000
     Parameter 86    0.0000    1.0000
     Parameter 221    0.0000    1.0000
     Parameter 12    0.0000    1.0000
     Parameter 165    0.0000    1.0000
     Parameter 20    0.0000    1.0000
     Parameter 218    0.0000    1.0000
     Parameter 200    0.0000    1.0000
     Parameter 120    0.0000    1.0000
     Parameter 133    0.0000    1.0000
     Parameter 37    0.0000    1.0000
     Parameter 223    0.0000    1.0000
     Parameter 142    0.0000    1.0000
     Parameter 147    0.0000    1.0000
     Parameter 19    0.0000    1.0000
     Parameter 156    0.0000    1.0000
     Parameter 44    0.0000    1.0000
     Parameter 3    0.0000    1.0000
     Parameter 7    0.0000    1.0000
     Parameter 164    0.0000    1.0000
     Parameter 222    0.0000    1.0000
     Parameter 256    0.0000    1.0000
     Parameter 100    0.0000    1.0000
     Parameter 97    0.0000    1.0000
     Parameter 14    0.0000    1.0000
     Parameter 111    0.0000    1.0000
     Parameter 83    0.0000    1.0000
     Parameter 236    0.0000    1.0000
     Parameter 226    0.0000    1.0000
     Parameter 244    0.0000    1.0000
     Parameter 146    0.0000    1.0000
     Parameter 151    0.0000    1.0000
     Parameter 77    0.0000    1.0000
     Parameter 119    0.0000    1.0000
     Parameter 54    0.0000    1.0000
     Parameter 1    0.0000    1.0000
     Parameter 195    0.0000    1.0000
     Parameter 168    0.0000    1.0000
     Parameter 207    0.0000    1.0000
     Parameter 17    0.0000    1.0000
     Parameter 243    0.0000    1.0000
     Parameter 205    0.0000    1.0000
     Parameter 249    0.0000    1.0000
     Parameter 217    0.0000    1.0000
     Parameter 104    0.0000    1.0000
     Parameter 64    0.0000    1.0000


     Simulated prior distributions

     Parameter       Prior Mean  Prior Variance  Prior Std. Dev.


     Parameter 1 Improper Prior
     Parameter 2 Improper Prior
     Parameter 3 Improper Prior
     Parameter 4 Improper Prior
     Parameter 5 Improper Prior
     Parameter 6 Improper Prior
     Parameter 7 Improper Prior
     Parameter 8 Improper Prior
     Parameter 9 Improper Prior
     Parameter 10 Improper Prior
     Parameter 11 Improper Prior
     Parameter 12 Improper Prior
     Parameter 13 Improper Prior
     Parameter 14 Improper Prior
     Parameter 15 Improper Prior
     Parameter 16 Improper Prior
     Parameter 17 Improper Prior
     Parameter 18 Improper Prior
     Parameter 19 Improper Prior
     Parameter 20 Improper Prior
     Parameter 21 Improper Prior
     Parameter 22 Improper Prior
     Parameter 23 Improper Prior
     Parameter 24 Improper Prior
     Parameter 25 Improper Prior
     Parameter 26 Improper Prior
     Parameter 27 Improper Prior
     Parameter 28 Improper Prior
     Parameter 29 Improper Prior
     Parameter 30 Improper Prior
     Parameter 31 Improper Prior
     Parameter 32 Improper Prior
     Parameter 33 Improper Prior
     Parameter 34 Improper Prior
     Parameter 35 Improper Prior
     Parameter 36         0.7256          0.0026          0.0513
     Parameter 37         0.0010          0.0009          0.0304
     Parameter 38         0.5130          0.0013          0.0357
     Parameter 39        -0.0014          0.0019          0.0441
     Parameter 40         0.0012          0.0013          0.0358
     Parameter 41         0.9933          0.0054          0.0733
     Parameter 42        -0.0007          0.0016          0.0397
     Parameter 43        -0.0014          0.0010          0.0317
     Parameter 44        -0.0004          0.0021          0.0458
     Parameter 45         0.7947          0.0035          0.0595
     Parameter 46        -0.0026          0.0014          0.0373
     Parameter 47         0.0000          0.0010          0.0316
     Parameter 48        -0.0021          0.0021          0.0453
     Parameter 49         0.0006          0.0016          0.0396
     Parameter 50         0.7372          0.0029          0.0538
     Parameter 51        -0.0001          0.0018          0.0425
     Parameter 52         0.0009          0.0011          0.0333
     Parameter 53         0.0012          0.0022          0.0474
     Parameter 54        -0.0009          0.0018          0.0424
     Parameter 55         0.0025          0.0019          0.0434
     Parameter 56         0.8749          0.0042          0.0650
     Parameter 57         0.0013          0.0018          0.0422
     Parameter 58         0.0000          0.0012          0.0346
     Parameter 59        -0.0028          0.0025          0.0497
     Parameter 60        -0.0005          0.0018          0.0425
     Parameter 61         0.0005          0.0018          0.0418
     Parameter 62        -0.0010          0.0020          0.0445
     Parameter 63         0.8949          0.0040          0.0633
     Parameter 64        -0.0013          0.0021          0.0455
     Parameter 65        -0.0009          0.0016          0.0394
     Parameter 66        -0.0005          0.0031          0.0552
     Parameter 67         0.0004          0.0025          0.0501
     Parameter 68         0.0008          0.0021          0.0458
     Parameter 69         0.0002          0.0026          0.0508
     Parameter 70         0.0005          0.0029          0.0542
     Parameter 71         1.1471          0.0072          0.0847
     Parameter 72         0.0009          0.0020          0.0446
     Parameter 73        -0.0006          0.0013          0.0355
     Parameter 74        -0.0005          0.0025          0.0504
     Parameter 75         0.0000          0.0022          0.0470
     Parameter 76        -0.0028          0.0020          0.0445
     Parameter 77        -0.0007          0.0023          0.0481
     Parameter 78         0.0037          0.0025          0.0504
     Parameter 79         0.0001          0.0030          0.0548
     Parameter 80         0.9809          0.0052          0.0722
     Parameter 81         0.0017          0.0016          0.0405
     Parameter 82         0.0008          0.0011          0.0327
     Parameter 83         0.0003          0.0024          0.0488
     Parameter 84        -0.0006          0.0019          0.0432
     Parameter 85         0.0005          0.0016          0.0401
     Parameter 86        -0.0027          0.0022          0.0464
     Parameter 87         0.0011          0.0021          0.0460
     Parameter 88         0.0019          0.0027          0.0524
     Parameter 89        -0.0005          0.0023          0.0478
     Parameter 90         0.8661          0.0040          0.0633
     Parameter 91         0.0007          0.0017          0.0412
     Parameter 92         0.0000          0.0011          0.0331
     Parameter 93         0.0027          0.0024          0.0486
     Parameter 94         0.0024          0.0018          0.0427
     Parameter 95         0.0003          0.0018          0.0419
     Parameter 96        -0.0001          0.0020          0.0449
     Parameter 97         0.0000          0.0021          0.0455
     Parameter 98        -0.0028          0.0026          0.0514
     Parameter 99         0.0009          0.0020          0.0451
     Parameter 100        -0.0018          0.0020          0.0447
     Parameter 101         0.8642          0.0042          0.0645
     Parameter 102         0.0018          0.0017          0.0415
     Parameter 103         0.0015          0.0013          0.0361
     Parameter 104         0.0000          0.0024          0.0493
     Parameter 105         0.0007          0.0018          0.0429
     Parameter 106         0.0000          0.0018          0.0420
     Parameter 107         0.0007          0.0021          0.0456
     Parameter 108        -0.0003          0.0020          0.0443
     Parameter 109         0.0006          0.0027          0.0516
     Parameter 110         0.0037          0.0024          0.0491
     Parameter 111        -0.0012          0.0020          0.0446
     Parameter 112        -0.0039          0.0021          0.0461
     Parameter 113         0.9131          0.0045          0.0671
     Parameter 114         0.0008          0.0017          0.0408
     Parameter 115        -0.0004          0.0011          0.0326
     Parameter 116        -0.0005          0.0021          0.0461
     Parameter 117        -0.0005          0.0016          0.0401
     Parameter 118         0.0006          0.0017          0.0416
     Parameter 119         0.0000          0.0019          0.0439
     Parameter 120         0.0011          0.0019          0.0435
     Parameter 121        -0.0001          0.0026          0.0511
     Parameter 122         0.0003          0.0022          0.0467
     Parameter 123         0.0011          0.0019          0.0435
     Parameter 124        -0.0016          0.0019          0.0432
     Parameter 125         0.0002          0.0021          0.0462
     Parameter 126         0.8505          0.0042          0.0645
     Parameter 127         0.0004          0.0015          0.0391
     Parameter 128         0.0001          0.0011          0.0325
     Parameter 129         0.0004          0.0021          0.0459
     Parameter 130         0.0007          0.0016          0.0403
     Parameter 131         0.0005          0.0016          0.0400
     Parameter 132         0.0010          0.0016          0.0404
     Parameter 133         0.0008          0.0018          0.0428
     Parameter 134         0.0010          0.0025          0.0498
     Parameter 135         0.0008          0.0021          0.0462
     Parameter 136         0.0002          0.0018          0.0426
     Parameter 137         0.0009          0.0017          0.0416
     Parameter 138        -0.0044          0.0019          0.0439
     Parameter 139        -0.0041          0.0016          0.0404
     Parameter 140         0.7780          0.0033          0.0574
     Parameter 141         0.0018          0.0014          0.0380
     Parameter 142        -0.0017          0.0010          0.0318
     Parameter 143         0.0006          0.0020          0.0447
     Parameter 144        -0.0027          0.0016          0.0402
     Parameter 145         0.0009          0.0015          0.0383
     Parameter 146         0.0019          0.0017          0.0412
     Parameter 147        -0.0018          0.0018          0.0429
     Parameter 148         0.0013          0.0023          0.0479
     Parameter 149        -0.0003          0.0021          0.0456
     Parameter 150        -0.0008          0.0018          0.0422
     Parameter 151         0.0006          0.0018          0.0421
     Parameter 152         0.0004          0.0019          0.0431
     Parameter 153         0.0003          0.0018          0.0420
     Parameter 154        -0.0002          0.0016          0.0396
     Parameter 155         0.7743          0.0032          0.0568
     Parameter 156         0.0005          0.0012          0.0341
     Parameter 157         0.0011          0.0010          0.0309
     Parameter 158        -0.0001          0.0019          0.0436
     Parameter 159         0.0003          0.0014          0.0379
     Parameter 160        -0.0008          0.0014          0.0375
     Parameter 161        -0.0009          0.0017          0.0416
     Parameter 162        -0.0010          0.0015          0.0388
     Parameter 163         0.0003          0.0022          0.0464
     Parameter 164        -0.0006          0.0018          0.0421
     Parameter 165         0.0011          0.0015          0.0390
     Parameter 166        -0.0003          0.0017          0.0407
     Parameter 167         0.0002          0.0017          0.0413
     Parameter 168        -0.0029          0.0016          0.0401
     Parameter 169        -0.0010          0.0014          0.0374
     Parameter 170        -0.0024          0.0014          0.0380
     Parameter 171         0.6877          0.0024          0.0491
     Parameter 172        -0.0004          0.0010          0.0320
     Parameter 173         0.0009          0.0007          0.0272
     Parameter 174        -0.0012          0.0015          0.0392
     Parameter 175        -0.0003          0.0013          0.0355
     Parameter 176         0.0004          0.0011          0.0328
     Parameter 177         0.0000          0.0012          0.0352
     Parameter 178        -0.0001          0.0014          0.0371
     Parameter 179         0.0026          0.0017          0.0413
     Parameter 180         0.0018          0.0016          0.0397
     Parameter 181         0.0024          0.0014          0.0368
     Parameter 182        -0.0001          0.0014          0.0374
     Parameter 183         0.0002          0.0014          0.0379
     Parameter 184        -0.0004          0.0013          0.0366
     Parameter 185         0.0007          0.0012          0.0343
     Parameter 186        -0.0011          0.0012          0.0344
     Parameter 187        -0.0004          0.0010          0.0320
     Parameter 188         0.5726          0.0016          0.0405
     Parameter 189        -0.0007          0.0014          0.0377
     Parameter 190         0.0002          0.0011          0.0325
     Parameter 191        -0.0030          0.0018          0.0421
     Parameter 192        -0.0006          0.0016          0.0399
     Parameter 193        -0.0007          0.0015          0.0392
     Parameter 194         0.0021          0.0018          0.0426
     Parameter 195        -0.0010          0.0018          0.0427
     Parameter 196         0.0006          0.0021          0.0463
     Parameter 197        -0.0018          0.0020          0.0444
     Parameter 198         0.0004          0.0017          0.0413
     Parameter 199        -0.0001          0.0019          0.0432
     Parameter 200        -0.0003          0.0019          0.0432
     Parameter 201        -0.0011          0.0017          0.0413
     Parameter 202         0.0012          0.0015          0.0392
     Parameter 203         0.0007          0.0015          0.0390
     Parameter 204         0.0006          0.0014          0.0380
     Parameter 205        -0.0012          0.0012          0.0340
     Parameter 206         0.7601          0.0030          0.0551
     Parameter 207        -0.0017          0.0022          0.0466
     Parameter 208        -0.0002          0.0017          0.0409
     Parameter 209         0.0053          0.0031          0.0554
     Parameter 210        -0.0005          0.0024          0.0486
     Parameter 211         0.0009          0.0022          0.0464
     Parameter 212        -0.0034          0.0027          0.0517
     Parameter 213        -0.0013          0.0030          0.0550
     Parameter 214         0.0001          0.0037          0.0612
     Parameter 215        -0.0021          0.0031          0.0553
     Parameter 216        -0.0032          0.0025          0.0502
     Parameter 217        -0.0003          0.0026          0.0506
     Parameter 218        -0.0028          0.0031          0.0554
     Parameter 219        -0.0012          0.0027          0.0521
     Parameter 220         0.0019          0.0023          0.0479
     Parameter 221        -0.0001          0.0023          0.0484
     Parameter 222         0.0007          0.0020          0.0449
     Parameter 223        -0.0014          0.0016          0.0397
     Parameter 224        -0.0016          0.0023          0.0479
     Parameter 225         1.1614          0.0072          0.0849
     Parameter 226         0.0001          0.0011          0.0335
     Parameter 227         0.0014          0.0008          0.0280
     Parameter 228        -0.0006          0.0016          0.0398
     Parameter 229         0.0010          0.0012          0.0344
     Parameter 230        -0.0013          0.0011          0.0325
     Parameter 231        -0.0002          0.0013          0.0363
     Parameter 232        -0.0022          0.0015          0.0391
     Parameter 233         0.0002          0.0017          0.0412
     Parameter 234        -0.0004          0.0015          0.0389
     Parameter 235        -0.0023          0.0014          0.0374
     Parameter 236         0.0015          0.0013          0.0366
     Parameter 237        -0.0004          0.0015          0.0386
     Parameter 238        -0.0012          0.0013          0.0361
     Parameter 239        -0.0011          0.0012          0.0353
     Parameter 240         0.0011          0.0012          0.0347
     Parameter 241        -0.0012          0.0010          0.0316
     Parameter 242        -0.0009          0.0009          0.0297
     Parameter 243        -0.0011          0.0011          0.0335
     Parameter 244         0.0014          0.0018          0.0430
     Parameter 245         0.5801          0.0019          0.0431
     Parameter 246 Improper Prior
     Parameter 247 Improper Prior
     Parameter 248 Improper Prior
     Parameter 249 Improper Prior
     Parameter 250 Improper Prior
     Parameter 251 Improper Prior
     Parameter 252 Improper Prior
     Parameter 253 Improper Prior
     Parameter 254 Improper Prior
     Parameter 255 Improper Prior
     Parameter 256 Improper Prior
     Parameter 257 Improper Prior
     Parameter 258 Improper Prior
     Parameter 259 Improper Prior
     Parameter 260 Improper Prior


   TECHNICAL 8 OUTPUT FOR BAYES ESTIMATION

     CHAIN    BSEED
     1        0
     2        285380
     3        253358
     4        93468

                     POTENTIAL       PARAMETER WITH
     ITERATION    SCALE REDUCTION      HIGHEST PSR
     100              1.225               251
     200              1.120               34
     300              1.098               254
     400              1.054               32
     500              1.042               92
     600              1.046               182
     700              1.042               58
     800              1.044               251
     900              1.037               41
     1000             1.032               251
     1100             1.049               33
     1200             1.023               41
     1300             1.022               33
     1400             1.018               251
     1500             1.014               248
     1600             1.015               32
     1700             1.015               255
     1800             1.014               23
     1900             1.020               251
     2000             1.022               41
     2100             1.022               255
     2200             1.026               255
     2300             1.024               255
     2400             1.020               255
     2500             1.016               41
     2600             1.016               255
     2700             1.024               255
     2800             1.021               255
     2900             1.017               255
     3000             1.019               255
     3100             1.023               255
     3200             1.022               255
     3300             1.022               255
     3400             1.020               255
     3500             1.019               255
     3600             1.014               255
     3700             1.012               255
     3800             1.011               255
     3900             1.009               255
     4000             1.009               255
     4100             1.006               255
     4200             1.007               103
     4300             1.007               103
     4400             1.009               103
     4500             1.007               103
     4600             1.007               103
     4700             1.007               103
     4800             1.009               103
     4900             1.008               58
     5000             1.009               58
     5100             1.009               58
     5200             1.008               58
     5300             1.008               58
     5400             1.007               58
     5500             1.006               58
     5600             1.005               58
     5700             1.005               58
     5800             1.004               58
     5900             1.004               58
     6000             1.004               24
     6100             1.004               24
     6200             1.004               24
     6300             1.004               24
     6400             1.003               171
     6500             1.003               239
     6600             1.003               171
     6700             1.003               252
     6800             1.003               252
     6900             1.003               58
     7000             1.003               58
     7100             1.003               58
     7200             1.003               173
     7300             1.003               173
     7400             1.003               58
     7500             1.003               58
     7600             1.003               252
     7700             1.003               252
     7800             1.003               252
     7900             1.003               259
     8000             1.003               259
     8100             1.003               254
     8200             1.003               254
     8300             1.003               254
     8400             1.003               254
     8500             1.003               254
     8600             1.004               254
     8700             1.003               254
     8800             1.003               182
     8900             1.003               182
     9000             1.003               172
     9100             1.003               172
     9200             1.003               172
     9300             1.004               172
     9400             1.003               172
     9500             1.003               172
     9600             1.003               172
     9700             1.003               172
     9800             1.003               172
     9900             1.004               182
     10000            1.004               182


     Beginning Time:  14:24:25
        Ending Time:  14:47:12
       Elapsed Time:  00:22:47


MUTHEN & MUTHEN
3463 Stoner Ave.
Los Angeles, CA  90066

Tel: (310) 391-9971
Fax: (310) 391-8971
Web: www.StatModel.com
Support: Support@StatModel.com

Copyright (c) 1998-2017 Muthen & Muthen
