# Supplementary material for: Modeling Measurement as a Sequential Process: Autoregressive Confirmatory Factor Analysis (AR-CFA)
Source: Front Psychol. 2019 Sep 20;10:2108. doi: 10.3389/fpsyg.2019.02108 (PMC6763968; doi:10.3389/fpsyg.2019.02108)
Supplement: Supplementary file 2 [file Data_Sheet_1.ZIP › Mplus files and data for AR-CFA paper/RC-CFA files/residual covariances (bayes)-v4_d_100.out]

Mplus VERSION 8 (Mac)
MUTHEN & MUTHEN
05/03/2017   5:39 AM

INPUT INSTRUCTIONS

    DATA: File is music_big5_anon (For Mplus)_ipip_and_rses_centered.csv;
    VARIABLE:	
    NAMES ARE
    univ
  id
  year
  month
  age
  gender
  ethnic
  rsdme
  methnic
  fethnic
  usborn
  usmborn
  usfborn
  whrlv
  mipip1
  mipip2
  mipip3
  mipip4
  mipip5
  mipip6
  mipip7
  mipip8
  mipip9
  mipip10
  mipip11
  mipip12
  mipip13
  mipip14
  mipip15
  mipip16
  mipip17
  mipip18
  mipip19
  mipip20
  rses1
  rses2
  rses3
  rses4
  rses5
  rses6
  rses7
  rses8
  rses9
  rses10
  extraver
  agree
  consc
  neurot
  imagine
  self_est
  extra
  agreeb
  cons
  neuro
  open
  male
  N
  E_Mean
  A_Mean
  C_Mean
  N_Mean
  O_Mean
  E_SD
  A_SD
  C_SD
  N_SD
  O_SD
  E_SE
  A_SE
  C_SE
  N_SE
  O_SE
  SAT_read_25
  SAT_read_75
  SAT_math_25
  SAT_math_75
  ACT_25
  ACT_75
  enroll_total
  enroll_total_full
  enroll_total_part
  enroll_undergrad
  enroll_undergrad_full
  enroll_undergrad_part
  endowment_start
  endowment_end
  price_instate
  price_outstate
  percent_admit
  percent_18to24
  percent_white
  percent_women
  percent_asian
  percent_black
  percent_hispanic
  percent_other_unknown
  FT_retention
  average_SAT
  average_ACT
  gpa_required
  classrank_required
  transcript_required
  collegeprep_required
  recommendations_required
  portfolio_required;
    Usevar = mipip1-mipip20;
    MISSING are all (-999);

  ANALYSIS: estimator=Bayes;
  fbiterations=10000;
  thin=10;
  Processors=4;
  chains=4

  MODEL:
    E BY mipip1
    	mipip6
    	mipip11
    	mipip16;
    A BY 	mipip2
    	mipip7
    	mipip12
    	mipip17;
    C BY 	mipip3
    	mipip8
    	mipip13
    	mipip18;
    N BY 	mipip4
    	mipip9
    	mipip14
    	mipip19;
    O BY 	mipip5
    	mipip10
    	mipip15
    	mipip20;
    	
  mipip1-mipip20 with mipip1-mipip20 (a1-a190);
  mipip1-mipip20 (pload1-pload20);


  Model Priors:
  pload1~IW(68.9,100);
  pload2~IW(48.6,100);
  pload3~IW(94,100);
  pload4~IW(75.2,100);
  pload5~IW(70.1,100);
  pload6~IW(82.8,100);
  pload7~IW(84.9,100);
  pload8~IW(108.6,100);
  pload9~IW(92.5,100);
  pload10~IW(81.9,100);
  pload11~IW(81.8,100);
  pload12~IW(86.4,100);
  pload13~IW(80.6,100);
  pload14~IW(73.8,100);
  pload15~IW(73.6,100);
  pload16~IW(64.9,100);
  pload17~IW(54.4,100);
  pload18~IW(71.7,100);
  pload19~IW(109.4,100);
  pload20~IW(55,100);
  a1-a190~IW(0,100);
    	
  OUTPUT: STDYX svalues tech8 RESIDUAL;


*** WARNING
  Data set contains cases with missing on all variables.
  These cases were not included in the analysis.
  Number of cases with missing on all variables:  1141
   1 WARNING(S) FOUND IN THE INPUT INSTRUCTIONS


SUMMARY OF ANALYSIS

Number of groups                                                 1
Number of observations                                        8571

Number of dependent variables                                   20
Number of independent variables                                  0
Number of continuous latent variables                            5

Observed dependent variables

  Continuous
   MIPIP1      MIPIP2      MIPIP3      MIPIP4      MIPIP5      MIPIP6
   MIPIP7      MIPIP8      MIPIP9      MIPIP10     MIPIP11     MIPIP12
   MIPIP13     MIPIP14     MIPIP15     MIPIP16     MIPIP17     MIPIP18
   MIPIP19     MIPIP20

Continuous latent variables
   E           A           C           N           O


Estimator                                                    BAYES
Specifications for Bayesian Estimation
  Point estimate                                            MEDIAN
  Number of Markov chain Monte Carlo (MCMC) chains               4
  Random seed for the first chain                                0
  Starting value information                           UNPERTURBED
  Treatment of categorical mediator                         LATENT
  Algorithm used for Markov chain Monte Carlo           GIBBS(PX1)
  Fixed number of iterations                                 10000
  K-th iteration used for thinning                              10

Input data file(s)
  music_big5_anon (For Mplus)_ipip_and_rses_centered.csv
Input data format  FREE


SUMMARY OF DATA


COVARIANCE COVERAGE OF DATA

Minimum covariance coverage value   0.100

     Number of missing data patterns            68


     PROPORTION OF DATA PRESENT


           Covariance Coverage
              MIPIP1        MIPIP2        MIPIP3        MIPIP4        MIPIP5
              ________      ________      ________      ________      ________
 MIPIP1         0.998
 MIPIP2         0.997         0.998
 MIPIP3         0.997         0.997         0.998
 MIPIP4         0.995         0.995         0.996         0.996
 MIPIP5         0.996         0.996         0.996         0.995         0.997
 MIPIP6         0.997         0.997         0.998         0.996         0.996
 MIPIP7         0.997         0.997         0.997         0.996         0.996
 MIPIP8         0.996         0.997         0.997         0.995         0.996
 MIPIP9         0.997         0.997         0.997         0.996         0.996
 MIPIP10        0.995         0.995         0.995         0.994         0.995
 MIPIP11        0.994         0.994         0.994         0.993         0.993
 MIPIP12        0.993         0.994         0.994         0.993         0.993
 MIPIP13        0.996         0.997         0.997         0.995         0.996
 MIPIP14        0.996         0.996         0.996         0.995         0.995
 MIPIP15        0.995         0.995         0.995         0.994         0.994
 MIPIP16        0.994         0.995         0.995         0.993         0.993
 MIPIP17        0.995         0.995         0.995         0.994         0.994
 MIPIP18        0.994         0.994         0.995         0.993         0.993
 MIPIP19        0.995         0.995         0.995         0.994         0.994
 MIPIP20        0.994         0.994         0.995         0.993         0.994


           Covariance Coverage
              MIPIP6        MIPIP7        MIPIP8        MIPIP9        MIPIP10
              ________      ________      ________      ________      ________
 MIPIP6         0.999
 MIPIP7         0.998         0.998
 MIPIP8         0.997         0.997         0.998
 MIPIP9         0.998         0.997         0.997         0.998
 MIPIP10        0.996         0.995         0.995         0.996         0.996
 MIPIP11        0.994         0.994         0.994         0.994         0.993
 MIPIP12        0.994         0.994         0.994         0.994         0.993
 MIPIP13        0.997         0.997         0.997         0.997         0.995
 MIPIP14        0.996         0.996         0.996         0.996         0.995
 MIPIP15        0.995         0.995         0.995         0.995         0.994
 MIPIP16        0.995         0.995         0.994         0.995         0.993
 MIPIP17        0.995         0.995         0.995         0.995         0.994
 MIPIP18        0.995         0.995         0.994         0.995         0.993
 MIPIP19        0.995         0.995         0.995         0.995         0.994
 MIPIP20        0.995         0.995         0.994         0.995         0.993


           Covariance Coverage
              MIPIP11       MIPIP12       MIPIP13       MIPIP14       MIPIP15
              ________      ________      ________      ________      ________
 MIPIP11        0.995
 MIPIP12        0.991         0.995
 MIPIP13        0.994         0.994         0.998
 MIPIP14        0.994         0.994         0.996         0.997
 MIPIP15        0.992         0.993         0.996         0.995         0.996
 MIPIP16        0.992         0.992         0.995         0.994         0.994
 MIPIP17        0.993         0.993         0.995         0.995         0.994
 MIPIP18        0.992         0.992         0.995         0.995         0.993
 MIPIP19        0.993         0.993         0.995         0.995         0.994
 MIPIP20        0.992         0.992         0.995         0.995         0.994


           Covariance Coverage
              MIPIP16       MIPIP17       MIPIP18       MIPIP19       MIPIP20
              ________      ________      ________      ________      ________
 MIPIP16        0.996
 MIPIP17        0.994         0.996
 MIPIP18        0.993         0.994         0.996
 MIPIP19        0.994         0.995         0.994         0.996
 MIPIP20        0.993         0.994         0.994         0.995         0.996


UNIVARIATE SAMPLE STATISTICS


     UNIVARIATE HIGHER-ORDER MOMENT DESCRIPTIVE STATISTICS

         Variable/         Mean/     Skewness/   Minimum/ % with                Percentiles
        Sample Size      Variance    Kurtosis    Maximum  Min/Max      20%/60%    40%/80%    Median

     MIPIP1                0.000      -0.168      -2.237    0.39%      -1.025     -0.093      0.055
            8553.000       1.287      -0.772       2.482    0.33%       0.186      1.033
     MIPIP2                0.000      -1.327      -3.444    0.02%      -0.373     -0.187     -0.057
            8556.000       0.817       1.857       1.520    0.50%       0.627      0.733
     MIPIP3                0.000      -0.208      -2.655    0.02%      -1.169     -0.213     -0.139
            8558.000       1.370      -0.881       2.250    0.02%       0.685      0.858
     MIPIP4                0.000       0.195      -2.476    0.02%      -0.902     -0.576      0.184
            8541.000       1.421      -0.916       2.724    0.06%       0.336      1.275
     MIPIP5                0.000      -0.648      -3.000    0.01%      -0.790      0.185      0.253
            8545.000       1.165      -0.249       1.904    0.27%       0.274      1.189
     MIPIP6                0.000      -0.550      -2.985    0.09%      -0.985      0.015      0.264
            8560.000       1.403      -0.654       1.727    0.05%       0.402      1.264
     MIPIP7                0.000      -0.922      -3.200    0.01%      -0.911     -0.010      0.089
            8556.000       1.141       0.218       1.368    0.97%       0.215      1.082
     MIPIP8                0.000      -0.372      -3.018    0.04%      -1.425     -0.425      0.444
            8551.000       1.633      -1.014       1.714    0.06%       0.523      1.506
     MIPIP9                0.000       0.349      -1.952    0.19%      -0.766     -0.618     -0.409
            8556.000       1.218      -0.647       2.591    0.07%       0.337      1.259
     MIPIP10               0.000      -0.435      -2.844    0.02%      -0.683     -0.549      0.312
            8539.000       1.091      -0.361       1.810    0.02%       0.360      1.312
     MIPIP11               0.000      -0.302      -2.631    0.32%      -1.326     -0.326      0.106
            8529.000       1.490      -0.882       2.106    0.96%       0.609      1.106
     MIPIP12               0.000      -0.392      -2.682    0.01%      -1.177     -0.302      0.366
            8527.000       1.165      -0.485       2.079    0.09%       0.554      0.750
     MIPIP13               0.000      -0.745      -3.236    0.04%      -0.844      0.060      0.182
            8555.000       1.062       0.062       1.849    0.27%       0.220      1.068
     MIPIP14               0.000       0.147      -1.952    0.04%      -0.873     -0.712      0.154
            8548.000       1.418      -0.964       2.909    0.02%       0.259      1.246
     MIPIP15               0.000      -0.373      -2.795    0.01%      -0.702     -0.515      0.298
            8538.000       1.013      -0.462       2.150    0.04%       0.358      1.205
     MIPIP16               0.000      -0.261      -2.572    0.21%      -1.300     -0.349     -0.115
            8533.000       1.292      -0.764       2.073    0.07%       0.592      0.885
     MIPIP17               0.000      -1.086      -3.457    0.02%      -0.457     -0.167     -0.060
            8538.000       0.849       0.859       1.108    1.34%       0.618      0.822
     MIPIP18               0.000      -0.623      -3.000    0.01%      -0.839      0.050      0.169
            8533.000       1.199      -0.493       1.381    0.12%       0.246      1.161
     MIPIP19               0.000      -0.005      -2.400    0.02%      -1.074     -0.145     -0.060
            8538.000       1.251      -0.805       2.188    0.21%       0.024      0.940
     MIPIP20               0.000      -0.941      -3.359    0.01%      -0.994     -0.018      0.033
            8533.000       1.116       0.142       1.667    0.04%       0.812      0.992


THE MODEL ESTIMATION TERMINATED NORMALLY

     USE THE FBITERATIONS OPTION TO INCREASE THE NUMBER OF ITERATIONS BY A FACTOR
     OF AT LEAST TWO TO CHECK CONVERGENCE AND THAT THE PSR VALUE DOES NOT INCREASE.


MODEL FIT INFORMATION

Number of Free Parameters                             260

Bayesian Posterior Predictive Checking using Chi-Square

          95% Confidence Interval for the Difference Between
          the Observed and the Replicated Chi-Square Values

                                -62.664            57.471

          Posterior Predictive P-Value              0.518

Information Criteria

          Deviance (DIC)                       482310.635
          Estimated Number of Parameters (pD)     221.335
          Bayesian (BIC)                       484218.829


MODEL RESULTS

                                Posterior  One-Tailed         95% C.I.
                    Estimate       S.D.      P-Value   Lower 2.5%  Upper 2.5%  Significance

 E        BY
    MIPIP1             1.000       0.000      0.000       1.000       1.000
    MIPIP6             0.992       0.089      0.000       0.832       1.181      *
    MIPIP11            1.072       0.084      0.000       0.914       1.244      *
    MIPIP16            0.994       0.082      0.000       0.849       1.171      *

 A        BY
    MIPIP2             1.000       0.000      0.000       1.000       1.000
    MIPIP7             0.904       0.133      0.000       0.663       1.184      *
    MIPIP12            0.926       0.117      0.000       0.703       1.165      *
    MIPIP17            1.056       0.127      0.000       0.818       1.322      *

 C        BY
    MIPIP3             1.000       0.000      0.000       1.000       1.000
    MIPIP8             1.033       0.152      0.000       0.772       1.366      *
    MIPIP13            0.734       0.111      0.000       0.532       0.969      *
    MIPIP18            0.944       0.142      0.000       0.709       1.270      *

 N        BY
    MIPIP4             1.000       0.000      0.000       1.000       1.000
    MIPIP9             0.690       0.133      0.000       0.449       0.969      *
    MIPIP14            0.925       0.143      0.000       0.673       1.217      *
    MIPIP19            0.579       0.131      0.000       0.343       0.863      *

 O        BY
    MIPIP5             1.000       0.000      0.000       1.000       1.000
    MIPIP10            0.716       0.117      0.000       0.510       0.984      *
    MIPIP15            0.719       0.115      0.000       0.514       0.971      *
    MIPIP20            1.061       0.080      0.000       0.917       1.232      *

 A        WITH
    E                  0.151       0.021      0.000       0.109       0.193      *

 C        WITH
    E                  0.018       0.024      0.223      -0.029       0.067
    A                  0.087       0.026      0.000       0.041       0.141      *

 N        WITH
    E                 -0.069       0.030      0.013      -0.129      -0.010      *
    A                 -0.021       0.028      0.229      -0.078       0.035
    C                 -0.072       0.039      0.033      -0.151       0.005

 O        WITH
    E                  0.130       0.024      0.000       0.082       0.178      *
    A                  0.146       0.024      0.000       0.100       0.195      *
    C                  0.006       0.026      0.401      -0.046       0.053
    N                 -0.046       0.033      0.094      -0.106       0.027

 MIPIP1   WITH
    MIPIP2            -0.027       0.022      0.104      -0.070       0.016
    MIPIP3             0.019       0.026      0.225      -0.033       0.070
    MIPIP4             0.053       0.031      0.048      -0.009       0.114
    MIPIP5             0.055       0.025      0.013       0.007       0.105      *
    MIPIP6            -0.007       0.043      0.433      -0.083       0.087
    MIPIP7            -0.097       0.026      0.000      -0.147      -0.047      *
    MIPIP8            -0.058       0.027      0.016      -0.112      -0.005      *
    MIPIP9            -0.073       0.025      0.004      -0.119      -0.020      *
    MIPIP10           -0.076       0.021      0.000      -0.117      -0.035      *
    MIPIP11            0.090       0.051      0.022       0.002       0.202      *
    MIPIP12           -0.028       0.025      0.122      -0.077       0.020
    MIPIP13           -0.044       0.020      0.016      -0.084      -0.005      *
    MIPIP14            0.006       0.030      0.422      -0.053       0.064
    MIPIP15           -0.020       0.021      0.171      -0.062       0.022
    MIPIP16            0.043       0.042      0.130      -0.028       0.137
    MIPIP17           -0.019       0.029      0.242      -0.078       0.039
    MIPIP18           -0.047       0.024      0.026      -0.096       0.000
    MIPIP19           -0.078       0.023      0.002      -0.121      -0.030      *
    MIPIP20           -0.018       0.026      0.246      -0.068       0.034

 MIPIP2   WITH
    MIPIP3             0.075       0.026      0.005       0.021       0.126      *
    MIPIP4             0.038       0.029      0.093      -0.018       0.096
    MIPIP5             0.071       0.025      0.004       0.022       0.118      *
    MIPIP6            -0.044       0.024      0.044      -0.091       0.007
    MIPIP7             0.013       0.038      0.373      -0.057       0.093
    MIPIP8            -0.047       0.026      0.031      -0.099       0.002
    MIPIP9            -0.084       0.022      0.000      -0.125      -0.039      *
    MIPIP10            0.004       0.023      0.438      -0.042       0.049
    MIPIP11           -0.005       0.025      0.425      -0.055       0.046
    MIPIP12            0.151       0.044      0.000       0.068       0.242      *
    MIPIP13            0.084       0.021      0.000       0.041       0.124      *
    MIPIP14            0.075       0.027      0.004       0.021       0.129      *
    MIPIP15           -0.006       0.023      0.397      -0.050       0.038
    MIPIP16           -0.131       0.023      0.000      -0.175      -0.085      *
    MIPIP17           -0.023       0.029      0.216      -0.074       0.042
    MIPIP18           -0.006       0.025      0.396      -0.057       0.039
    MIPIP19           -0.008       0.019      0.342      -0.044       0.031
    MIPIP20           -0.021       0.025      0.205      -0.071       0.028

 MIPIP3   WITH
    MIPIP4             0.019       0.040      0.313      -0.060       0.099
    MIPIP5             0.003       0.027      0.453      -0.048       0.056
    MIPIP6            -0.028       0.026      0.135      -0.080       0.022
    MIPIP7            -0.050       0.025      0.019      -0.100      -0.003      *
    MIPIP8             0.001       0.062      0.495      -0.106       0.139
    MIPIP9             0.005       0.029      0.431      -0.051       0.062
    MIPIP10           -0.068       0.021      0.002      -0.110      -0.026      *
    MIPIP11            0.077       0.028      0.004       0.021       0.131      *
    MIPIP12            0.041       0.026      0.056      -0.010       0.090
    MIPIP13            0.091       0.055      0.034      -0.006       0.207
    MIPIP14            0.066       0.036      0.038      -0.008       0.132
    MIPIP15           -0.032       0.021      0.063      -0.074       0.009
    MIPIP16           -0.032       0.026      0.107      -0.083       0.019
    MIPIP17           -0.042       0.026      0.046      -0.092       0.007
    MIPIP18           -0.024       0.048      0.312      -0.109       0.079
    MIPIP19           -0.029       0.026      0.134      -0.078       0.024
    MIPIP20           -0.036       0.028      0.092      -0.091       0.019

 MIPIP4   WITH
    MIPIP5             0.156       0.034      0.000       0.083       0.218      *
    MIPIP6            -0.039       0.031      0.104      -0.100       0.022
    MIPIP7            -0.045       0.028      0.053      -0.099       0.010
    MIPIP8            -0.112       0.043      0.006      -0.195      -0.026      *
    MIPIP9             0.060       0.059      0.130      -0.038       0.194
    MIPIP10           -0.018       0.027      0.243      -0.073       0.035
    MIPIP11           -0.054       0.035      0.067      -0.121       0.018
    MIPIP12            0.128       0.028      0.000       0.071       0.180      *
    MIPIP13            0.050       0.030      0.046      -0.010       0.108
    MIPIP14            0.212       0.068      0.000       0.102       0.373      *
    MIPIP15           -0.136       0.028      0.000      -0.190      -0.079      *
    MIPIP16           -0.067       0.031      0.018      -0.129      -0.004      *
    MIPIP17           -0.092       0.031      0.003      -0.149      -0.029      *
    MIPIP18           -0.223       0.041      0.000      -0.299      -0.136      *
    MIPIP19            0.039       0.061      0.254      -0.073       0.170
    MIPIP20           -0.023       0.036      0.246      -0.101       0.044

 MIPIP5   WITH
    MIPIP6            -0.032       0.026      0.108      -0.081       0.020
    MIPIP7            -0.101       0.024      0.000      -0.149      -0.055      *
    MIPIP8            -0.091       0.028      0.003      -0.145      -0.034      *
    MIPIP9            -0.090       0.027      0.000      -0.142      -0.037      *
    MIPIP10           -0.056       0.041      0.098      -0.127       0.036
    MIPIP11            0.054       0.027      0.023       0.001       0.109      *
    MIPIP12            0.041       0.026      0.054      -0.010       0.092
    MIPIP13            0.026       0.021      0.097      -0.014       0.067
    MIPIP14            0.046       0.034      0.087      -0.022       0.111
    MIPIP15           -0.067       0.038      0.053      -0.132       0.016
    MIPIP16           -0.042       0.026      0.058      -0.091       0.011
    MIPIP17           -0.053       0.025      0.018      -0.101      -0.003      *
    MIPIP18           -0.089       0.026      0.002      -0.138      -0.038      *
    MIPIP19           -0.005       0.022      0.415      -0.051       0.037
    MIPIP20            0.100       0.052      0.007       0.017       0.218      *

 MIPIP6   WITH
    MIPIP7             0.067       0.029      0.012       0.010       0.123      *
    MIPIP8             0.018       0.028      0.253      -0.037       0.072
    MIPIP9             0.108       0.025      0.000       0.061       0.159      *
    MIPIP10           -0.010       0.022      0.328      -0.053       0.033
    MIPIP11           -0.024       0.047      0.304      -0.105       0.078
    MIPIP12           -0.054       0.027      0.025      -0.105       0.000
    MIPIP13           -0.034       0.020      0.047      -0.074       0.006
    MIPIP14            0.004       0.029      0.445      -0.054       0.061
    MIPIP15            0.011       0.022      0.307      -0.033       0.054
    MIPIP16            0.110       0.047      0.004       0.025       0.210      *
    MIPIP17            0.119       0.033      0.000       0.054       0.183      *
    MIPIP18            0.046       0.025      0.036      -0.004       0.093
    MIPIP19           -0.014       0.023      0.278      -0.057       0.033
    MIPIP20            0.031       0.027      0.128      -0.022       0.085

 MIPIP7   WITH
    MIPIP8             0.024       0.025      0.167      -0.027       0.072
    MIPIP9             0.016       0.021      0.215      -0.024       0.061
    MIPIP10            0.092       0.024      0.000       0.043       0.138      *
    MIPIP11           -0.055       0.029      0.031      -0.113       0.003
    MIPIP12            0.039       0.044      0.185      -0.047       0.128
    MIPIP13           -0.027       0.020      0.077      -0.068       0.010
    MIPIP14            0.008       0.026      0.373      -0.043       0.059
    MIPIP15            0.019       0.023      0.211      -0.027       0.062
    MIPIP16           -0.016       0.027      0.277      -0.070       0.037
    MIPIP17            0.099       0.041      0.005       0.024       0.184      *
    MIPIP18            0.019       0.023      0.208      -0.029       0.063
    MIPIP19            0.038       0.019      0.020       0.002       0.077      *
    MIPIP20           -0.023       0.025      0.174      -0.074       0.025

 MIPIP8   WITH
    MIPIP9             0.043       0.031      0.076      -0.017       0.104
    MIPIP10            0.047       0.023      0.019       0.003       0.091      *
    MIPIP11           -0.035       0.029      0.111      -0.094       0.021
    MIPIP12           -0.098       0.025      0.000      -0.149      -0.049      *
    MIPIP13           -0.009       0.054      0.438      -0.104       0.105
    MIPIP14           -0.047       0.039      0.108      -0.124       0.028
    MIPIP15            0.075       0.022      0.001       0.030       0.119      *
    MIPIP16            0.040       0.027      0.072      -0.015       0.093
    MIPIP17            0.001       0.025      0.483      -0.050       0.051
    MIPIP18            0.108       0.060      0.024       0.001       0.236      *
    MIPIP19            0.019       0.028      0.249      -0.034       0.076
    MIPIP20            0.034       0.030      0.122      -0.024       0.092

 MIPIP9   WITH
    MIPIP10           -0.025       0.022      0.136      -0.065       0.021
    MIPIP11           -0.140       0.028      0.000      -0.191      -0.080      *
    MIPIP12            0.015       0.021      0.231      -0.025       0.059
    MIPIP13            0.055       0.021      0.008       0.012       0.097      *
    MIPIP14            0.132       0.062      0.007       0.025       0.267      *
    MIPIP15           -0.090       0.022      0.001      -0.131      -0.042      *
    MIPIP16            0.022       0.025      0.176      -0.024       0.074
    MIPIP17           -0.032       0.023      0.089      -0.074       0.017
    MIPIP18           -0.066       0.029      0.019      -0.120      -0.004      *
    MIPIP19            0.088       0.050      0.037      -0.008       0.188
    MIPIP20           -0.041       0.028      0.075      -0.095       0.015

 MIPIP10  WITH
    MIPIP11           -0.028       0.023      0.108      -0.073       0.016
    MIPIP12           -0.007       0.024      0.382      -0.055       0.040
    MIPIP13           -0.050       0.017      0.002      -0.083      -0.016      *
    MIPIP14           -0.088       0.027      0.002      -0.139      -0.032      *
    MIPIP15            0.240       0.051      0.000       0.137       0.341      *
    MIPIP16            0.045       0.022      0.021       0.002       0.088      *
    MIPIP17            0.088       0.025      0.000       0.040       0.137      *
    MIPIP18            0.025       0.020      0.104      -0.015       0.065
    MIPIP19            0.057       0.019      0.003       0.020       0.094      *
    MIPIP20           -0.034       0.041      0.213      -0.103       0.059

 MIPIP11  WITH
    MIPIP12            0.058       0.028      0.022       0.002       0.115      *
    MIPIP13            0.006       0.021      0.392      -0.037       0.048
    MIPIP14           -0.076       0.033      0.013      -0.140      -0.008      *
    MIPIP15            0.020       0.024      0.201      -0.028       0.065
    MIPIP16            0.013       0.046      0.384      -0.065       0.111
    MIPIP17            0.046       0.034      0.089      -0.022       0.113
    MIPIP18            0.011       0.026      0.343      -0.043       0.061
    MIPIP19           -0.111       0.026      0.000      -0.158      -0.057      *
    MIPIP20           -0.012       0.029      0.333      -0.068       0.045

 MIPIP12  WITH
    MIPIP13            0.042       0.021      0.026       0.000       0.081
    MIPIP14            0.164       0.026      0.000       0.109       0.214      *
    MIPIP15           -0.042       0.023      0.031      -0.087       0.002
    MIPIP16           -0.109       0.025      0.000      -0.158      -0.058      *
    MIPIP17           -0.058       0.036      0.066      -0.122       0.020
    MIPIP18           -0.106       0.024      0.000      -0.154      -0.061      *
    MIPIP19            0.042       0.019      0.016       0.004       0.080      *
    MIPIP20           -0.077       0.026      0.001      -0.129      -0.027      *

 MIPIP13  WITH
    MIPIP14            0.181       0.026      0.000       0.125       0.230      *
    MIPIP15           -0.031       0.017      0.031      -0.064       0.002
    MIPIP16           -0.086       0.020      0.000      -0.125      -0.047      *
    MIPIP17           -0.008       0.021      0.344      -0.050       0.031
    MIPIP18            0.005       0.045      0.453      -0.075       0.103
    MIPIP19           -0.023       0.020      0.116      -0.062       0.017
    MIPIP20           -0.019       0.021      0.175      -0.062       0.023

 MIPIP14  WITH
    MIPIP15           -0.199       0.028      0.000      -0.249      -0.140      *
    MIPIP16           -0.078       0.029      0.005      -0.136      -0.021      *
    MIPIP17           -0.070       0.029      0.010      -0.125      -0.013      *
    MIPIP18           -0.177       0.037      0.000      -0.247      -0.103      *
    MIPIP19            0.005       0.057      0.461      -0.095       0.127
    MIPIP20           -0.071       0.036      0.024      -0.141      -0.001      *

 MIPIP15  WITH
    MIPIP16            0.092       0.023      0.000       0.046       0.135      *
    MIPIP17            0.072       0.024      0.001       0.024       0.119      *
    MIPIP18            0.109       0.020      0.000       0.068       0.147      *
    MIPIP19            0.005       0.019      0.398      -0.032       0.042
    MIPIP20           -0.014       0.040      0.369      -0.081       0.076

 MIPIP16  WITH
    MIPIP17            0.113       0.031      0.000       0.050       0.175      *
    MIPIP18            0.091       0.025      0.000       0.041       0.138      *
    MIPIP19           -0.019       0.023      0.211      -0.062       0.028
    MIPIP20            0.070       0.027      0.005       0.017       0.124      *

 MIPIP17  WITH
    MIPIP18            0.095       0.025      0.000       0.045       0.141      *
    MIPIP19            0.005       0.020      0.399      -0.033       0.046
    MIPIP20            0.045       0.027      0.046      -0.007       0.098

 MIPIP18  WITH
    MIPIP19           -0.031       0.027      0.120      -0.080       0.024
    MIPIP20            0.091       0.027      0.001       0.037       0.142      *

 MIPIP19  WITH
    MIPIP20            0.058       0.023      0.011       0.010       0.102      *

 Intercepts
    MIPIP1            -0.001       0.012      0.482      -0.025       0.023
    MIPIP2             0.000       0.010      0.487      -0.019       0.019
    MIPIP3             0.000       0.013      0.490      -0.025       0.026
    MIPIP4            -0.001       0.013      0.479      -0.026       0.024
    MIPIP5             0.000       0.012      0.496      -0.023       0.023
    MIPIP6             0.000       0.013      0.485      -0.024       0.025
    MIPIP7             0.000       0.012      0.494      -0.023       0.022
    MIPIP8             0.000       0.014      0.493      -0.027       0.027
    MIPIP9             0.000       0.012      0.492      -0.024       0.023
    MIPIP10            0.000       0.011      0.491      -0.022       0.022
    MIPIP11            0.000       0.013      0.494      -0.026       0.026
    MIPIP12            0.000       0.012      0.492      -0.023       0.023
    MIPIP13            0.000       0.011      0.490      -0.022       0.022
    MIPIP14            0.000       0.013      0.495      -0.025       0.025
    MIPIP15            0.000       0.011      0.487      -0.021       0.021
    MIPIP16            0.000       0.012      0.500      -0.024       0.024
    MIPIP17            0.000       0.010      0.495      -0.020       0.019
    MIPIP18            0.000       0.012      0.486      -0.023       0.024
    MIPIP19            0.000       0.012      0.495      -0.024       0.024
    MIPIP20            0.000       0.011      0.487      -0.023       0.022

 Variances
    E                  0.567       0.063      0.000       0.441       0.689      *
    A                  0.291       0.046      0.000       0.199       0.380      *
    C                  0.462       0.084      0.000       0.291       0.626      *
    N                  0.512       0.092      0.000       0.325       0.678      *
    O                  0.472       0.063      0.000       0.339       0.583      *

 Residual Variances
    MIPIP1             0.722       0.062      0.000       0.604       0.848      *
    MIPIP2             0.528       0.045      0.000       0.441       0.620      *
    MIPIP3             0.913       0.083      0.000       0.753       1.082      *
    MIPIP4             0.909       0.091      0.000       0.746       1.094      *
    MIPIP5             0.696       0.062      0.000       0.588       0.829      *
    MIPIP6             0.847       0.068      0.000       0.720       0.986      *
    MIPIP7             0.904       0.058      0.000       0.787       1.013      *
    MIPIP8             1.143       0.098      0.000       0.957       1.342      *
    MIPIP9             0.976       0.072      0.000       0.835       1.115      *
    MIPIP10            0.850       0.060      0.000       0.725       0.963      *
    MIPIP11            0.840       0.076      0.000       0.698       0.998      *
    MIPIP12            0.919       0.061      0.000       0.793       1.034      *
    MIPIP13            0.816       0.061      0.000       0.695       0.936      *
    MIPIP14            0.978       0.095      0.000       0.814       1.181      *
    MIPIP15            0.770       0.057      0.000       0.655       0.880      *
    MIPIP16            0.731       0.060      0.000       0.619       0.855      *
    MIPIP17            0.528       0.046      0.000       0.447       0.627      *
    MIPIP18            0.789       0.071      0.000       0.657       0.934      *
    MIPIP19            1.082       0.066      0.000       0.939       1.198      *
    MIPIP20            0.587       0.064      0.000       0.474       0.726      *


STANDARDIZED MODEL RESULTS


STDYX Standardization

                                Posterior  One-Tailed         95% C.I.
                    Estimate       S.D.      P-Value   Lower 2.5%  Upper 2.5%  Significance
 E        BY
    MIPIP1             0.663       0.037      0.000       0.586       0.729      *
    MIPIP6             0.631       0.039      0.000       0.546       0.698      *
    MIPIP11            0.661       0.039      0.000       0.576       0.730      *
    MIPIP16            0.659       0.036      0.000       0.582       0.722      *

 A        BY
    MIPIP2             0.596       0.047      0.000       0.493       0.680      *
    MIPIP7             0.457       0.056      0.000       0.339       0.559      *
    MIPIP12            0.462       0.057      0.000       0.342       0.567      *
    MIPIP17            0.616       0.045      0.000       0.515       0.690      *

 C        BY
    MIPIP3             0.579       0.053      0.000       0.461       0.673      *
    MIPIP8             0.549       0.056      0.000       0.425       0.645      *
    MIPIP13            0.483       0.061      0.000       0.350       0.589      *
    MIPIP18            0.586       0.051      0.000       0.472       0.672      *

 N        BY
    MIPIP4             0.600       0.055      0.000       0.479       0.690      *
    MIPIP9             0.446       0.068      0.000       0.296       0.561      *
    MIPIP14            0.556       0.063      0.000       0.408       0.653      *
    MIPIP19            0.370       0.071      0.000       0.218       0.500      *

 O        BY
    MIPIP5             0.636       0.042      0.000       0.540       0.705      *
    MIPIP10            0.471       0.058      0.000       0.348       0.580      *
    MIPIP15            0.491       0.057      0.000       0.368       0.595      *
    MIPIP20            0.689       0.043      0.000       0.592       0.759      *

 A        WITH
    E                  0.373       0.059      0.000       0.267       0.504      *

 C        WITH
    E                  0.036       0.048      0.223      -0.057       0.136
    A                  0.238       0.062      0.000       0.125       0.369      *

 N        WITH
    E                 -0.130       0.058      0.013      -0.250      -0.019      *
    A                 -0.054       0.076      0.229      -0.208       0.093
    C                 -0.150       0.084      0.033      -0.316       0.010

 O        WITH
    E                  0.253       0.044      0.000       0.169       0.343      *
    A                  0.397       0.058      0.000       0.292       0.519      *
    C                  0.014       0.057      0.401      -0.099       0.124
    N                 -0.096       0.073      0.094      -0.238       0.055

 MIPIP1   WITH
    MIPIP2            -0.044       0.036      0.104      -0.115       0.025
    MIPIP3             0.024       0.032      0.225      -0.040       0.087
    MIPIP4             0.065       0.039      0.048      -0.011       0.142
    MIPIP5             0.078       0.034      0.013       0.009       0.143      *
    MIPIP6            -0.009       0.056      0.433      -0.117       0.100
    MIPIP7            -0.121       0.034      0.000      -0.189      -0.056      *
    MIPIP8            -0.064       0.030      0.016      -0.124      -0.006      *
    MIPIP9            -0.087       0.029      0.004      -0.140      -0.024      *
    MIPIP10           -0.097       0.028      0.000      -0.155      -0.044      *
    MIPIP11            0.115       0.057      0.022       0.003       0.228      *
    MIPIP12           -0.035       0.031      0.122      -0.098       0.025
    MIPIP13           -0.058       0.026      0.016      -0.109      -0.007      *
    MIPIP14            0.007       0.035      0.422      -0.061       0.077
    MIPIP15           -0.026       0.029      0.171      -0.087       0.028
    MIPIP16            0.060       0.054      0.130      -0.043       0.168
    MIPIP17           -0.031       0.048      0.242      -0.132       0.060
    MIPIP18           -0.062       0.033      0.026      -0.128       0.000
    MIPIP19           -0.088       0.025      0.002      -0.134      -0.034      *
    MIPIP20           -0.027       0.041      0.246      -0.110       0.050

 MIPIP2   WITH
    MIPIP3             0.109       0.036      0.005       0.033       0.173      *
    MIPIP4             0.055       0.042      0.093      -0.027       0.139
    MIPIP5             0.117       0.038      0.004       0.038       0.186      *
    MIPIP6            -0.066       0.038      0.044      -0.140       0.010
    MIPIP7             0.018       0.054      0.373      -0.090       0.124
    MIPIP8            -0.061       0.035      0.031      -0.134       0.003
    MIPIP9            -0.118       0.030      0.000      -0.173      -0.055      *
    MIPIP10            0.005       0.035      0.438      -0.067       0.069
    MIPIP11           -0.007       0.038      0.425      -0.085       0.066
    MIPIP12            0.217       0.051      0.000       0.110       0.311      *
    MIPIP13            0.129       0.029      0.000       0.065       0.180      *
    MIPIP14            0.105       0.038      0.004       0.030       0.180      *
    MIPIP15           -0.009       0.036      0.397      -0.085       0.057
    MIPIP16           -0.211       0.040      0.000      -0.288      -0.131      *
    MIPIP17           -0.044       0.057      0.216      -0.154       0.071
    MIPIP18           -0.010       0.039      0.396      -0.094       0.057
    MIPIP19           -0.010       0.025      0.342      -0.059       0.041
    MIPIP20           -0.037       0.047      0.205      -0.135       0.048

 MIPIP3   WITH
    MIPIP4             0.021       0.044      0.313      -0.064       0.111
    MIPIP5             0.004       0.034      0.453      -0.058       0.072
    MIPIP6            -0.032       0.030      0.135      -0.092       0.025
    MIPIP7            -0.055       0.028      0.019      -0.114      -0.003      *
    MIPIP8             0.001       0.060      0.495      -0.116       0.121
    MIPIP9             0.005       0.031      0.431      -0.054       0.068
    MIPIP10           -0.078       0.024      0.002      -0.125      -0.030      *
    MIPIP11            0.088       0.031      0.004       0.024       0.148      *
    MIPIP12            0.045       0.027      0.056      -0.012       0.094
    MIPIP13            0.105       0.057      0.034      -0.007       0.215
    MIPIP14            0.069       0.039      0.038      -0.009       0.143
    MIPIP15           -0.038       0.025      0.063      -0.089       0.011
    MIPIP16           -0.039       0.032      0.107      -0.104       0.023
    MIPIP17           -0.061       0.038      0.046      -0.138       0.009
    MIPIP18           -0.029       0.058      0.312      -0.143       0.084
    MIPIP19           -0.029       0.026      0.134      -0.079       0.024
    MIPIP20           -0.050       0.038      0.092      -0.125       0.026

 MIPIP4   WITH
    MIPIP5             0.197       0.043      0.000       0.104       0.273      *
    MIPIP6            -0.044       0.035      0.104      -0.114       0.026
    MIPIP7            -0.049       0.031      0.053      -0.110       0.011
    MIPIP8            -0.110       0.040      0.006      -0.183      -0.027      *
    MIPIP9             0.064       0.059      0.130      -0.044       0.186
    MIPIP10           -0.021       0.031      0.243      -0.084       0.041
    MIPIP11           -0.062       0.039      0.067      -0.134       0.021
    MIPIP12            0.140       0.030      0.000       0.079       0.200      *
    MIPIP13            0.058       0.035      0.046      -0.011       0.129
    MIPIP14            0.226       0.055      0.000       0.122       0.343      *
    MIPIP15           -0.163       0.032      0.000      -0.227      -0.097      *
    MIPIP16           -0.082       0.038      0.018      -0.158      -0.005      *
    MIPIP17           -0.132       0.044      0.003      -0.214      -0.043      *
    MIPIP18           -0.264       0.041      0.000      -0.332      -0.169      *
    MIPIP19            0.039       0.060      0.254      -0.081       0.157
    MIPIP20           -0.032       0.050      0.246      -0.140       0.059

 MIPIP5   WITH
    MIPIP6            -0.042       0.034      0.108      -0.111       0.025
    MIPIP7            -0.128       0.033      0.000      -0.196      -0.067      *
    MIPIP8            -0.102       0.032      0.003      -0.164      -0.038      *
    MIPIP9            -0.109       0.032      0.000      -0.171      -0.046      *
    MIPIP10           -0.072       0.056      0.098      -0.177       0.043
    MIPIP11            0.071       0.034      0.023       0.001       0.136      *
    MIPIP12            0.052       0.031      0.054      -0.014       0.109
    MIPIP13            0.034       0.028      0.097      -0.018       0.090
    MIPIP14            0.056       0.041      0.087      -0.026       0.138
    MIPIP15           -0.092       0.055      0.053      -0.194       0.020
    MIPIP16           -0.058       0.037      0.058      -0.133       0.014
    MIPIP17           -0.087       0.043      0.018      -0.174      -0.005      *
    MIPIP18           -0.120       0.035      0.002      -0.190      -0.051      *
    MIPIP19           -0.005       0.026      0.415      -0.060       0.043
    MIPIP20            0.157       0.067      0.007       0.031       0.289      *

 MIPIP6   WITH
    MIPIP7             0.077       0.031      0.012       0.012       0.133      *
    MIPIP8             0.018       0.028      0.253      -0.038       0.073
    MIPIP9             0.119       0.029      0.000       0.066       0.180      *
    MIPIP10           -0.011       0.026      0.328      -0.065       0.037
    MIPIP11           -0.029       0.056      0.304      -0.138       0.083
    MIPIP12           -0.061       0.032      0.025      -0.125       0.000
    MIPIP13           -0.041       0.024      0.047      -0.089       0.007
    MIPIP14            0.004       0.032      0.445      -0.059       0.067
    MIPIP15            0.014       0.027      0.307      -0.043       0.064
    MIPIP16            0.140       0.052      0.004       0.035       0.238      *
    MIPIP17            0.178       0.042      0.000       0.086       0.252      *
    MIPIP18            0.056       0.030      0.036      -0.006       0.114
    MIPIP19           -0.015       0.024      0.278      -0.059       0.036
    MIPIP20            0.044       0.038      0.128      -0.033       0.114

 MIPIP7   WITH
    MIPIP8             0.024       0.024      0.167      -0.027       0.070
    MIPIP9             0.017       0.023      0.215      -0.025       0.067
    MIPIP10            0.106       0.024      0.000       0.053       0.149      *
    MIPIP11           -0.063       0.035      0.031      -0.137       0.003
    MIPIP12            0.043       0.047      0.185      -0.057       0.129
    MIPIP13           -0.032       0.024      0.077      -0.082       0.011
    MIPIP14            0.009       0.028      0.373      -0.047       0.064
    MIPIP15            0.023       0.027      0.211      -0.034       0.070
    MIPIP16           -0.019       0.034      0.277      -0.091       0.044
    MIPIP17            0.143       0.052      0.005       0.038       0.242      *
    MIPIP18            0.022       0.028      0.208      -0.037       0.072
    MIPIP19            0.039       0.020      0.020       0.002       0.079      *
    MIPIP20           -0.032       0.035      0.174      -0.107       0.033

 MIPIP8   WITH
    MIPIP9             0.040       0.030      0.076      -0.016       0.102
    MIPIP10            0.048       0.023      0.019       0.003       0.094      *
    MIPIP11           -0.036       0.030      0.111      -0.099       0.021
    MIPIP12           -0.096       0.026      0.000      -0.152      -0.047      *
    MIPIP13           -0.009       0.056      0.438      -0.118       0.099
    MIPIP14           -0.044       0.036      0.108      -0.117       0.027
    MIPIP15            0.080       0.024      0.001       0.033       0.128      *
    MIPIP16            0.043       0.030      0.072      -0.017       0.103
    MIPIP17            0.001       0.033      0.483      -0.066       0.064
    MIPIP18            0.114       0.057      0.024       0.001       0.221      *
    MIPIP19            0.017       0.026      0.249      -0.030       0.071
    MIPIP20            0.042       0.036      0.122      -0.030       0.112

 MIPIP9   WITH
    MIPIP10           -0.027       0.024      0.136      -0.070       0.024
    MIPIP11           -0.155       0.027      0.000      -0.203      -0.093      *
    MIPIP12            0.016       0.023      0.231      -0.027       0.064
    MIPIP13            0.062       0.024      0.008       0.014       0.110      *
    MIPIP14            0.135       0.055      0.007       0.028       0.243      *
    MIPIP15           -0.103       0.024      0.001      -0.145      -0.052      *
    MIPIP16            0.026       0.030      0.176      -0.028       0.089
    MIPIP17           -0.045       0.032      0.089      -0.100       0.024
    MIPIP18           -0.075       0.032      0.019      -0.130      -0.005      *
    MIPIP19            0.086       0.046      0.037      -0.008       0.169
    MIPIP20           -0.055       0.037      0.075      -0.124       0.020

 MIPIP10  WITH
    MIPIP11           -0.033       0.028      0.108      -0.091       0.018
    MIPIP12           -0.008       0.028      0.382      -0.067       0.043
    MIPIP13           -0.060       0.021      0.002      -0.101      -0.019      *
    MIPIP14           -0.096       0.028      0.002      -0.148      -0.037      *
    MIPIP15            0.297       0.046      0.000       0.195       0.377      *
    MIPIP16            0.058       0.026      0.021       0.002       0.107      *
    MIPIP17            0.132       0.032      0.000       0.064       0.191      *
    MIPIP18            0.031       0.025      0.104      -0.019       0.080
    MIPIP19            0.060       0.020      0.003       0.021       0.101      *
    MIPIP20           -0.048       0.059      0.213      -0.156       0.078

 MIPIP11  WITH
    MIPIP12            0.066       0.031      0.022       0.002       0.124      *
    MIPIP13            0.007       0.026      0.392      -0.044       0.058
    MIPIP14           -0.083       0.035      0.013      -0.147      -0.009      *
    MIPIP15            0.024       0.029      0.201      -0.037       0.077
    MIPIP16            0.017       0.057      0.384      -0.092       0.127
    MIPIP17            0.069       0.048      0.089      -0.035       0.155
    MIPIP18            0.013       0.033      0.343      -0.054       0.074
    MIPIP19           -0.117       0.025      0.000      -0.159      -0.063      *
    MIPIP20           -0.018       0.041      0.333      -0.101       0.060

 MIPIP12  WITH
    MIPIP13            0.049       0.023      0.026      -0.001       0.090
    MIPIP14            0.172       0.027      0.000       0.118       0.226      *
    MIPIP15           -0.051       0.029      0.031      -0.111       0.002
    MIPIP16           -0.133       0.034      0.000      -0.201      -0.069      *
    MIPIP17           -0.084       0.055      0.066      -0.189       0.027
    MIPIP18           -0.125       0.031      0.000      -0.190      -0.070      *
    MIPIP19            0.042       0.019      0.016       0.004       0.081      *
    MIPIP20           -0.105       0.038      0.001      -0.184      -0.035      *

 MIPIP13  WITH
    MIPIP14            0.202       0.030      0.000       0.142       0.262      *
    MIPIP15           -0.039       0.022      0.031      -0.083       0.002
    MIPIP16           -0.111       0.026      0.000      -0.163      -0.061      *
    MIPIP17           -0.013       0.032      0.344      -0.080       0.045
    MIPIP18            0.006       0.056      0.453      -0.104       0.116
    MIPIP19           -0.025       0.022      0.116      -0.067       0.018
    MIPIP20           -0.028       0.031      0.175      -0.091       0.033

 MIPIP14  WITH
    MIPIP15           -0.229       0.027      0.000      -0.278      -0.171      *
    MIPIP16           -0.092       0.034      0.005      -0.161      -0.025      *
    MIPIP17           -0.097       0.040      0.010      -0.175      -0.018      *
    MIPIP18           -0.201       0.039      0.000      -0.273      -0.122      *
    MIPIP19            0.005       0.055      0.461      -0.100       0.114
    MIPIP20           -0.093       0.046      0.024      -0.181      -0.001      *

 MIPIP15  WITH
    MIPIP16            0.123       0.027      0.000       0.065       0.173      *
    MIPIP17            0.113       0.034      0.001       0.041       0.174      *
    MIPIP18            0.139       0.025      0.000       0.090       0.190      *
    MIPIP19            0.005       0.021      0.398      -0.034       0.048
    MIPIP20           -0.020       0.060      0.369      -0.130       0.106

 MIPIP16  WITH
    MIPIP17            0.183       0.044      0.000       0.085       0.261      *
    MIPIP18            0.120       0.033      0.000       0.055       0.183      *
    MIPIP19           -0.022       0.026      0.211      -0.068       0.033
    MIPIP20            0.106       0.039      0.005       0.027       0.179      *

 MIPIP17  WITH
    MIPIP18            0.147       0.036      0.000       0.073       0.213      *
    MIPIP19            0.007       0.027      0.399      -0.043       0.062
    MIPIP20            0.081       0.046      0.046      -0.013       0.165

 MIPIP18  WITH
    MIPIP19           -0.034       0.028      0.120      -0.083       0.028
    MIPIP20            0.133       0.039      0.001       0.055       0.208      *

 MIPIP19  WITH
    MIPIP20            0.073       0.030      0.011       0.013       0.129      *

 Intercepts
    MIPIP1             0.000       0.011      0.482      -0.022       0.021
    MIPIP2             0.000       0.011      0.487      -0.021       0.021
    MIPIP3             0.000       0.011      0.490      -0.021       0.022
    MIPIP4            -0.001       0.011      0.479      -0.022       0.021
    MIPIP5             0.000       0.011      0.496      -0.021       0.021
    MIPIP6             0.000       0.011      0.485      -0.021       0.021
    MIPIP7             0.000       0.011      0.494      -0.021       0.021
    MIPIP8             0.000       0.011      0.493      -0.021       0.021
    MIPIP9             0.000       0.011      0.492      -0.021       0.021
    MIPIP10            0.000       0.011      0.491      -0.021       0.021
    MIPIP11            0.000       0.011      0.494      -0.022       0.021
    MIPIP12            0.000       0.011      0.492      -0.022       0.021
    MIPIP13            0.000       0.011      0.490      -0.021       0.021
    MIPIP14            0.000       0.011      0.495      -0.021       0.021
    MIPIP15            0.000       0.011      0.487      -0.021       0.021
    MIPIP16            0.000       0.011      0.500      -0.021       0.021
    MIPIP17            0.000       0.011      0.495      -0.022       0.021
    MIPIP18            0.000       0.011      0.486      -0.021       0.022
    MIPIP19            0.000       0.011      0.495      -0.021       0.021
    MIPIP20            0.000       0.011      0.487      -0.022       0.021

 Variances
    E                  1.000       0.000      0.000       1.000       1.000
    A                  1.000       0.000      0.000       1.000       1.000
    C                  1.000       0.000      0.000       1.000       1.000
    N                  1.000       0.000      0.000       1.000       1.000
    O                  1.000       0.000      0.000       1.000       1.000

 Residual Variances
    MIPIP1             0.560       0.048      0.000       0.468       0.657      *
    MIPIP2             0.645       0.055      0.000       0.538       0.757      *
    MIPIP3             0.664       0.061      0.000       0.547       0.787      *
    MIPIP4             0.640       0.064      0.000       0.524       0.770      *
    MIPIP5             0.595       0.053      0.000       0.503       0.708      *
    MIPIP6             0.602       0.048      0.000       0.512       0.702      *
    MIPIP7             0.791       0.050      0.000       0.688       0.885      *
    MIPIP8             0.699       0.060      0.000       0.584       0.820      *
    MIPIP9             0.801       0.059      0.000       0.685       0.912      *
    MIPIP10            0.778       0.054      0.000       0.663       0.879      *
    MIPIP11            0.563       0.051      0.000       0.468       0.668      *
    MIPIP12            0.787       0.052      0.000       0.679       0.883      *
    MIPIP13            0.767       0.057      0.000       0.653       0.877      *
    MIPIP14            0.691       0.067      0.000       0.574       0.833      *
    MIPIP15            0.759       0.055      0.000       0.645       0.865      *
    MIPIP16            0.566       0.047      0.000       0.479       0.661      *
    MIPIP17            0.621       0.054      0.000       0.524       0.735      *
    MIPIP18            0.657       0.059      0.000       0.549       0.777      *
    MIPIP19            0.863       0.052      0.000       0.750       0.953      *
    MIPIP20            0.525       0.058      0.000       0.424       0.649      *


R-SQUARE

                                Posterior  One-Tailed         95% C.I.
    Variable        Estimate       S.D.      P-Value   Lower 2.5%  Upper 2.5%

    MIPIP1             0.440       0.048      0.000       0.343       0.532
    MIPIP2             0.355       0.055      0.000       0.243       0.462
    MIPIP3             0.336       0.061      0.000       0.213       0.453
    MIPIP4             0.360       0.064      0.000       0.229       0.476
    MIPIP5             0.405       0.053      0.000       0.291       0.497
    MIPIP6             0.398       0.048      0.000       0.298       0.488
    MIPIP7             0.209       0.050      0.000       0.115       0.312
    MIPIP8             0.301       0.060      0.000       0.180       0.416
    MIPIP9             0.199       0.059      0.000       0.088       0.315
    MIPIP10            0.222       0.054      0.000       0.121       0.337
    MIPIP11            0.437       0.051      0.000       0.332       0.532
    MIPIP12            0.213       0.052      0.000       0.117       0.321
    MIPIP13            0.233       0.057      0.000       0.122       0.347
    MIPIP14            0.309       0.067      0.000       0.167       0.426
    MIPIP15            0.241       0.055      0.000       0.135       0.354
    MIPIP16            0.434       0.047      0.000       0.339       0.521
    MIPIP17            0.379       0.054      0.000       0.265       0.476
    MIPIP18            0.343       0.059      0.000       0.223       0.451
    MIPIP19            0.137       0.052      0.000       0.047       0.250
    MIPIP20            0.475       0.058      0.000       0.351       0.576


MODEL COMMAND WITH FINAL ESTIMATES USED AS STARTING VALUES

     e BY mipip1@1;
     e BY mipip6*0.99178;
     e BY mipip11*1.07158;
     e BY mipip16*0.99412;
     a BY mipip2@1;
     a BY mipip7*0.90409;
     a BY mipip12*0.92589;
     a BY mipip17*1.05584;
     c BY mipip3@1;
     c BY mipip8*1.03288;
     c BY mipip13*0.73376;
     c BY mipip18*0.94372;
     n BY mipip4@1;
     n BY mipip9*0.68957;
     n BY mipip14*0.92492;
     n BY mipip19*0.57895;
     o BY mipip5@1;
     o BY mipip10*0.71618;
     o BY mipip15*0.71865;
     o BY mipip20*1.06129;

     mipip1 WITH mipip2*-0.02688 (a1);
     mipip1 WITH mipip3*0.01936 (a2);
     mipip1 WITH mipip4*0.05275 (a3);
     mipip1 WITH mipip5*0.05534 (a4);
     mipip1 WITH mipip6*-0.00736 (a5);
     mipip1 WITH mipip7*-0.09735 (a6);
     mipip1 WITH mipip8*-0.05821 (a7);
     mipip1 WITH mipip9*-0.07301 (a8);
     mipip1 WITH mipip10*-0.07557 (a9);
     mipip1 WITH mipip11*0.08973 (a10);
     mipip1 WITH mipip12*-0.02846 (a11);
     mipip1 WITH mipip13*-0.04434 (a12);
     mipip1 WITH mipip14*0.00590 (a13);
     mipip1 WITH mipip15*-0.01971 (a14);
     mipip1 WITH mipip16*0.04344 (a15);
     mipip1 WITH mipip17*-0.01885 (a16);
     mipip1 WITH mipip18*-0.04693 (a17);
     mipip1 WITH mipip19*-0.07758 (a18);
     mipip1 WITH mipip20*-0.01769 (a19);
     mipip2 WITH mipip3*0.07542 (a20);
     mipip2 WITH mipip4*0.03817 (a21);
     mipip2 WITH mipip5*0.07106 (a22);
     mipip2 WITH mipip6*-0.04364 (a23);
     mipip2 WITH mipip7*0.01252 (a24);
     mipip2 WITH mipip8*-0.04731 (a25);
     mipip2 WITH mipip9*-0.08448 (a26);
     mipip2 WITH mipip10*0.00353 (a27);
     mipip2 WITH mipip11*-0.00462 (a28);
     mipip2 WITH mipip12*0.15095 (a29);
     mipip2 WITH mipip13*0.08399 (a30);
     mipip2 WITH mipip14*0.07525 (a31);
     mipip2 WITH mipip15*-0.00582 (a32);
     mipip2 WITH mipip16*-0.13056 (a33);
     mipip2 WITH mipip17*-0.02298 (a34);
     mipip2 WITH mipip18*-0.00643 (a35);
     mipip2 WITH mipip19*-0.00764 (a36);
     mipip2 WITH mipip20*-0.02075 (a37);
     mipip3 WITH mipip4*0.01904 (a38);
     mipip3 WITH mipip5*0.00300 (a39);
     mipip3 WITH mipip6*-0.02844 (a40);
     mipip3 WITH mipip7*-0.04967 (a41);
     mipip3 WITH mipip8*0.00078 (a42);
     mipip3 WITH mipip9*0.00482 (a43);
     mipip3 WITH mipip10*-0.06840 (a44);
     mipip3 WITH mipip11*0.07727 (a45);
     mipip3 WITH mipip12*0.04148 (a46);
     mipip3 WITH mipip13*0.09069 (a47);
     mipip3 WITH mipip14*0.06559 (a48);
     mipip3 WITH mipip15*-0.03180 (a49);
     mipip3 WITH mipip16*-0.03201 (a50);
     mipip3 WITH mipip17*-0.04220 (a51);
     mipip3 WITH mipip18*-0.02429 (a52);
     mipip3 WITH mipip19*-0.02893 (a53);
     mipip3 WITH mipip20*-0.03633 (a54);
     mipip4 WITH mipip5*0.15618 (a55);
     mipip4 WITH mipip6*-0.03873 (a56);
     mipip4 WITH mipip7*-0.04484 (a57);
     mipip4 WITH mipip8*-0.11183 (a58);
     mipip4 WITH mipip9*0.06024 (a59);
     mipip4 WITH mipip10*-0.01827 (a60);
     mipip4 WITH mipip11*-0.05417 (a61);
     mipip4 WITH mipip12*0.12782 (a62);
     mipip4 WITH mipip13*0.04965 (a63);
     mipip4 WITH mipip14*0.21236 (a64);
     mipip4 WITH mipip15*-0.13638 (a65);
     mipip4 WITH mipip16*-0.06686 (a66);
     mipip4 WITH mipip17*-0.09162 (a67);
     mipip4 WITH mipip18*-0.22268 (a68);
     mipip4 WITH mipip19*0.03905 (a69);
     mipip4 WITH mipip20*-0.02345 (a70);
     mipip5 WITH mipip6*-0.03218 (a71);
     mipip5 WITH mipip7*-0.10114 (a72);
     mipip5 WITH mipip8*-0.09140 (a73);
     mipip5 WITH mipip9*-0.09032 (a74);
     mipip5 WITH mipip10*-0.05554 (a75);
     mipip5 WITH mipip11*0.05373 (a76);
     mipip5 WITH mipip12*0.04144 (a77);
     mipip5 WITH mipip13*0.02595 (a78);
     mipip5 WITH mipip14*0.04579 (a79);
     mipip5 WITH mipip15*-0.06705 (a80);
     mipip5 WITH mipip16*-0.04162 (a81);
     mipip5 WITH mipip17*-0.05264 (a82);
     mipip5 WITH mipip18*-0.08875 (a83);
     mipip5 WITH mipip19*-0.00451 (a84);
     mipip5 WITH mipip20*0.10018 (a85);
     mipip6 WITH mipip7*0.06676 (a86);
     mipip6 WITH mipip8*0.01795 (a87);
     mipip6 WITH mipip9*0.10777 (a88);
     mipip6 WITH mipip10*-0.00965 (a89);
     mipip6 WITH mipip11*-0.02408 (a90);
     mipip6 WITH mipip12*-0.05381 (a91);
     mipip6 WITH mipip13*-0.03447 (a92);
     mipip6 WITH mipip14*0.00359 (a93);
     mipip6 WITH mipip15*0.01108 (a94);
     mipip6 WITH mipip16*0.11003 (a95);
     mipip6 WITH mipip17*0.11866 (a96);
     mipip6 WITH mipip18*0.04557 (a97);
     mipip6 WITH mipip19*-0.01403 (a98);
     mipip6 WITH mipip20*0.03075 (a99);
     mipip7 WITH mipip8*0.02422 (a100);
     mipip7 WITH mipip9*0.01612 (a101);
     mipip7 WITH mipip10*0.09240 (a102);
     mipip7 WITH mipip11*-0.05485 (a103);
     mipip7 WITH mipip12*0.03872 (a104);
     mipip7 WITH mipip13*-0.02713 (a105);
     mipip7 WITH mipip14*0.00815 (a106);
     mipip7 WITH mipip15*0.01878 (a107);
     mipip7 WITH mipip16*-0.01566 (a108);
     mipip7 WITH mipip17*0.09884 (a109);
     mipip7 WITH mipip18*0.01892 (a110);
     mipip7 WITH mipip19*0.03843 (a111);
     mipip7 WITH mipip20*-0.02309 (a112);
     mipip8 WITH mipip9*0.04254 (a113);
     mipip8 WITH mipip10*0.04732 (a114);
     mipip8 WITH mipip11*-0.03525 (a115);
     mipip8 WITH mipip12*-0.09772 (a116);
     mipip8 WITH mipip13*-0.00852 (a117);
     mipip8 WITH mipip14*-0.04680 (a118);
     mipip8 WITH mipip15*0.07465 (a119);
     mipip8 WITH mipip16*0.03963 (a120);
     mipip8 WITH mipip17*0.00110 (a121);
     mipip8 WITH mipip18*0.10807 (a122);
     mipip8 WITH mipip19*0.01861 (a123);
     mipip8 WITH mipip20*0.03444 (a124);
     mipip9 WITH mipip10*-0.02464 (a125);
     mipip9 WITH mipip11*-0.14043 (a126);
     mipip9 WITH mipip12*0.01522 (a127);
     mipip9 WITH mipip13*0.05527 (a128);
     mipip9 WITH mipip14*0.13177 (a129);
     mipip9 WITH mipip15*-0.08961 (a130);
     mipip9 WITH mipip16*0.02220 (a131);
     mipip9 WITH mipip17*-0.03249 (a132);
     mipip9 WITH mipip18*-0.06593 (a133);
     mipip9 WITH mipip19*0.08791 (a134);
     mipip9 WITH mipip20*-0.04147 (a135);
     mipip10 WITH mipip11*-0.02802 (a136);
     mipip10 WITH mipip12*-0.00725 (a137);
     mipip10 WITH mipip13*-0.04952 (a138);
     mipip10 WITH mipip14*-0.08792 (a139);
     mipip10 WITH mipip15*0.24041 (a140);
     mipip10 WITH mipip16*0.04545 (a141);
     mipip10 WITH mipip17*0.08830 (a142);
     mipip10 WITH mipip18*0.02532 (a143);
     mipip10 WITH mipip19*0.05748 (a144);
     mipip10 WITH mipip20*-0.03382 (a145);
     mipip11 WITH mipip12*0.05755 (a146);
     mipip11 WITH mipip13*0.00559 (a147);
     mipip11 WITH mipip14*-0.07566 (a148);
     mipip11 WITH mipip15*0.01962 (a149);
     mipip11 WITH mipip16*0.01303 (a150);
     mipip11 WITH mipip17*0.04577 (a151);
     mipip11 WITH mipip18*0.01057 (a152);
     mipip11 WITH mipip19*-0.11112 (a153);
     mipip11 WITH mipip20*-0.01242 (a154);
     mipip12 WITH mipip13*0.04212 (a155);
     mipip12 WITH mipip14*0.16359 (a156);
     mipip12 WITH mipip15*-0.04240 (a157);
     mipip12 WITH mipip16*-0.10894 (a158);
     mipip12 WITH mipip17*-0.05822 (a159);
     mipip12 WITH mipip18*-0.10569 (a160);
     mipip12 WITH mipip19*0.04231 (a161);
     mipip12 WITH mipip20*-0.07689 (a162);
     mipip13 WITH mipip14*0.18134 (a163);
     mipip13 WITH mipip15*-0.03096 (a164);
     mipip13 WITH mipip16*-0.08597 (a165);
     mipip13 WITH mipip17*-0.00825 (a166);
     mipip13 WITH mipip18*0.00511 (a167);
     mipip13 WITH mipip19*-0.02346 (a168);
     mipip13 WITH mipip20*-0.01934 (a169);
     mipip14 WITH mipip15*-0.19887 (a170);
     mipip14 WITH mipip16*-0.07797 (a171);
     mipip14 WITH mipip17*-0.07011 (a172);
     mipip14 WITH mipip18*-0.17711 (a173);
     mipip14 WITH mipip19*0.00537 (a174);
     mipip14 WITH mipip20*-0.07062 (a175);
     mipip15 WITH mipip16*0.09212 (a176);
     mipip15 WITH mipip17*0.07166 (a177);
     mipip15 WITH mipip18*0.10868 (a178);
     mipip15 WITH mipip19*0.00461 (a179);
     mipip15 WITH mipip20*-0.01363 (a180);
     mipip16 WITH mipip17*0.11323 (a181);
     mipip16 WITH mipip18*0.09095 (a182);
     mipip16 WITH mipip19*-0.01916 (a183);
     mipip16 WITH mipip20*0.06956 (a184);
     mipip17 WITH mipip18*0.09521 (a185);
     mipip17 WITH mipip19*0.00508 (a186);
     mipip17 WITH mipip20*0.04500 (a187);
     mipip18 WITH mipip19*-0.03131 (a188);
     mipip18 WITH mipip20*0.09064 (a189);
     mipip19 WITH mipip20*0.05826 (a190);
     a WITH e*0.15077;
     c WITH e*0.01847;
     c WITH a*0.08722;
     n WITH e*-0.06908;
     n WITH a*-0.02061;
     n WITH c*-0.07226;
     o WITH e*0.13039;
     o WITH a*0.14623;
     o WITH c*0.00635;
     o WITH n*-0.04634;

     [ mipip1*-0.00054 ];
     [ mipip2*-0.00030 ];
     [ mipip3*0.00032 ];
     [ mipip4*-0.00071 ];
     [ mipip5*-0.00015 ];
     [ mipip6*0.00047 ];
     [ mipip7*-0.00019 ];
     [ mipip8*0.00023 ];
     [ mipip9*-0.00024 ];
     [ mipip10*0.00025 ];
     [ mipip11*-0.00024 ];
     [ mipip12*-0.00024 ];
     [ mipip13*-0.00030 ];
     [ mipip14*0.00016 ];
     [ mipip15*0.00038 ];
     [ mipip16*0.00000 ];
     [ mipip17*-0.00013 ];
     [ mipip18*0.00039 ];
     [ mipip19*0.00014 ];
     [ mipip20*-0.00035 ];

     mipip1*0.72234 (pload1);
     mipip2*0.52799 (pload2);
     mipip3*0.91329 (pload3);
     mipip4*0.90900 (pload4);
     mipip5*0.69599 (pload5);
     mipip6*0.84712 (pload6);
     mipip7*0.90449 (pload7);
     mipip8*1.14342 (pload8);
     mipip9*0.97638 (pload9);
     mipip10*0.85049 (pload10);
     mipip11*0.83988 (pload11);
     mipip12*0.91875 (pload12);
     mipip13*0.81612 (pload13);
     mipip14*0.97842 (pload14);
     mipip15*0.77044 (pload15);
     mipip16*0.73147 (pload16);
     mipip17*0.52828 (pload17);
     mipip18*0.78871 (pload18);
     mipip19*1.08192 (pload19);
     mipip20*0.58720 (pload20);
     e*0.56655;
     a*0.29088;
     c*0.46151;
     n*0.51180;
     o*0.47236;


RESIDUAL OUTPUT


     ESTIMATED MODEL


           Means
              MIPIP1        MIPIP2        MIPIP3        MIPIP4        MIPIP5
              ________      ________      ________      ________      ________
               -0.001         0.000         0.000        -0.001         0.000


           Means
              MIPIP6        MIPIP7        MIPIP8        MIPIP9        MIPIP10
              ________      ________      ________      ________      ________
                0.000         0.000         0.000         0.000         0.000


           Means
              MIPIP11       MIPIP12       MIPIP13       MIPIP14       MIPIP15
              ________      ________      ________      ________      ________
                0.000         0.000         0.000         0.000         0.000


           Means
              MIPIP16       MIPIP17       MIPIP18       MIPIP19       MIPIP20
              ________      ________      ________      ________      ________
                0.000         0.000         0.000         0.000         0.000


           Covariances
              MIPIP1        MIPIP2        MIPIP3        MIPIP4        MIPIP5
              ________      ________      ________      ________      ________
 MIPIP1         1.289
 MIPIP2         0.124         0.819
 MIPIP3         0.038         0.163         1.375
 MIPIP4        -0.016         0.018        -0.053         1.421
 MIPIP5         0.186         0.217         0.009         0.110         1.168
 MIPIP6         0.555         0.106        -0.010        -0.107         0.097
 MIPIP7         0.039         0.276         0.029        -0.063         0.031
 MIPIP8        -0.039         0.043         0.477        -0.186        -0.085
 MIPIP9        -0.121        -0.099        -0.045         0.413        -0.122
 MIPIP10        0.018         0.108        -0.064        -0.051         0.283
 MIPIP11        0.697         0.157         0.097        -0.128         0.193
 MIPIP12        0.111         0.420         0.122         0.109         0.177
 MIPIP13       -0.031         0.148         0.429        -0.003         0.031
 MIPIP14       -0.058         0.056        -0.001         0.686         0.003
 MIPIP15        0.074         0.099        -0.027        -0.170         0.272
 MIPIP16        0.607         0.019        -0.014        -0.136         0.088
 MIPIP17        0.140         0.284         0.050        -0.113         0.102
 MIPIP18       -0.030         0.076         0.411        -0.291        -0.083
 MIPIP19       -0.118        -0.020        -0.071         0.335        -0.031
 MIPIP20        0.121         0.134        -0.030        -0.073         0.601


           Covariances
              MIPIP6        MIPIP7        MIPIP8        MIPIP9        MIPIP10
              ________      ________      ________      ________      ________
 MIPIP6         1.404
 MIPIP7         0.202         1.142
 MIPIP8         0.037         0.106         1.636
 MIPIP9         0.061         0.003        -0.009         1.220
 MIPIP10        0.083         0.187         0.052        -0.048         1.093
 MIPIP11        0.578         0.091        -0.015        -0.191         0.072
 MIPIP12        0.085         0.282        -0.014         0.002         0.090
 MIPIP13       -0.021         0.031         0.341         0.019        -0.046
 MIPIP14       -0.060        -0.009        -0.116         0.458        -0.119
 MIPIP15        0.104         0.114         0.079        -0.113         0.484
 MIPIP16        0.669         0.120         0.059        -0.025         0.138
 MIPIP17        0.277         0.377         0.096        -0.047         0.199
 MIPIP18        0.063         0.093         0.558        -0.113         0.030
 MIPIP19       -0.054         0.028        -0.025         0.292         0.038
 MIPIP20        0.168         0.117         0.041        -0.075         0.325


           Covariances
              MIPIP11       MIPIP12       MIPIP13       MIPIP14       MIPIP15
              ________      ________      ________      ________      ________
 MIPIP11        1.490
 MIPIP12        0.207         1.168
 MIPIP13        0.020         0.101         1.065
 MIPIP14       -0.144         0.146         0.132         1.416
 MIPIP15        0.120         0.055        -0.028        -0.230         1.014
 MIPIP16        0.617         0.030        -0.072        -0.141         0.185
 MIPIP17        0.216         0.226         0.059        -0.090         0.183
 MIPIP18        0.029        -0.029         0.325        -0.240         0.113
 MIPIP19       -0.154         0.031        -0.054         0.279        -0.015
 MIPIP20        0.136         0.067        -0.014        -0.116         0.347


           Covariances
              MIPIP16       MIPIP17       MIPIP18       MIPIP19       MIPIP20
              ________      ________      ________      ________      ________
 MIPIP16        1.291
 MIPIP17        0.271         0.853
 MIPIP18        0.108         0.182         1.200
 MIPIP19       -0.059        -0.008        -0.071         1.253
 MIPIP20        0.207         0.209         0.097         0.030         1.119


           Correlations
              MIPIP1        MIPIP2        MIPIP3        MIPIP4        MIPIP5
              ________      ________      ________      ________      ________
 MIPIP1         1.000
 MIPIP2         0.121         1.000
 MIPIP3         0.028         0.153         1.000
 MIPIP4        -0.012         0.016        -0.038         1.000
 MIPIP5         0.151         0.222         0.007         0.085         1.000
 MIPIP6         0.412         0.099        -0.007        -0.076         0.076
 MIPIP7         0.032         0.285         0.023        -0.050         0.027
 MIPIP8        -0.027         0.037         0.318        -0.122        -0.061
 MIPIP9        -0.096        -0.099        -0.035         0.314        -0.102
 MIPIP10        0.015         0.114        -0.052        -0.041         0.250
 MIPIP11        0.503         0.142         0.068        -0.088         0.147
 MIPIP12        0.091         0.430         0.096         0.084         0.151
 MIPIP13       -0.026         0.159         0.355        -0.003         0.027
 MIPIP14       -0.043         0.052        -0.001         0.483         0.002
 MIPIP15        0.065         0.109        -0.023        -0.141         0.250
 MIPIP16        0.470         0.019        -0.010        -0.100         0.072
 MIPIP17        0.134         0.340         0.046        -0.103         0.102
 MIPIP18       -0.024         0.077         0.320        -0.223        -0.070
 MIPIP19       -0.093        -0.019        -0.054         0.251        -0.026
 MIPIP20        0.100         0.140        -0.024        -0.058         0.526


           Correlations
              MIPIP6        MIPIP7        MIPIP8        MIPIP9        MIPIP10
              ________      ________      ________      ________      ________
 MIPIP6         1.000
 MIPIP7         0.159         1.000
 MIPIP8         0.024         0.077         1.000
 MIPIP9         0.046         0.003        -0.006         1.000
 MIPIP10        0.067         0.167         0.039        -0.041         1.000
 MIPIP11        0.400         0.070        -0.009        -0.142         0.056
 MIPIP12        0.066         0.244        -0.010         0.002         0.079
 MIPIP13       -0.017         0.028         0.259         0.016        -0.043
 MIPIP14       -0.042        -0.007        -0.076         0.349        -0.095
 MIPIP15        0.087         0.106         0.062        -0.101         0.459
 MIPIP16        0.496         0.099         0.040        -0.020         0.116
 MIPIP17        0.253         0.382         0.081        -0.047         0.206
 MIPIP18        0.048         0.080         0.398        -0.093         0.026
 MIPIP19       -0.040         0.023        -0.017         0.236         0.033
 MIPIP20        0.134         0.104         0.031        -0.065         0.294


           Correlations
              MIPIP11       MIPIP12       MIPIP13       MIPIP14       MIPIP15
              ________      ________      ________      ________      ________
 MIPIP11        1.000
 MIPIP12        0.157         1.000
 MIPIP13        0.016         0.091         1.000
 MIPIP14       -0.099         0.113         0.108         1.000
 MIPIP15        0.098         0.050        -0.027        -0.192         1.000
 MIPIP16        0.444         0.024        -0.062        -0.105         0.162
 MIPIP17        0.192         0.227         0.062        -0.082         0.196
 MIPIP18        0.022        -0.025         0.287        -0.184         0.102
 MIPIP19       -0.113         0.026        -0.047         0.210        -0.013
 MIPIP20        0.105         0.058        -0.013        -0.092         0.325


           Correlations
              MIPIP16       MIPIP17       MIPIP18       MIPIP19       MIPIP20
              ________      ________      ________      ________      ________
 MIPIP16        1.000
 MIPIP17        0.259         1.000
 MIPIP18        0.087         0.180         1.000
 MIPIP19       -0.046        -0.007        -0.058         1.000
 MIPIP20        0.172         0.214         0.084         0.025         1.000


TECHNICAL 1 OUTPUT


     PARAMETER SPECIFICATION


           NU
              MIPIP1        MIPIP2        MIPIP3        MIPIP4        MIPIP5
              ________      ________      ________      ________      ________
                    1             2             3             4             5


           NU
              MIPIP6        MIPIP7        MIPIP8        MIPIP9        MIPIP10
              ________      ________      ________      ________      ________
                    6             7             8             9            10


           NU
              MIPIP11       MIPIP12       MIPIP13       MIPIP14       MIPIP15
              ________      ________      ________      ________      ________
                   11            12            13            14            15


           NU
              MIPIP16       MIPIP17       MIPIP18       MIPIP19       MIPIP20
              ________      ________      ________      ________      ________
                   16            17            18            19            20


           LAMBDA
              E             A             C             N             O
              ________      ________      ________      ________      ________
 MIPIP1             0             0             0             0             0
 MIPIP2             0             0             0             0             0
 MIPIP3             0             0             0             0             0
 MIPIP4             0             0             0             0             0
 MIPIP5             0             0             0             0             0
 MIPIP6            21             0             0             0             0
 MIPIP7             0            22             0             0             0
 MIPIP8             0             0            23             0             0
 MIPIP9             0             0             0            24             0
 MIPIP10            0             0             0             0            25
 MIPIP11           26             0             0             0             0
 MIPIP12            0            27             0             0             0
 MIPIP13            0             0            28             0             0
 MIPIP14            0             0             0            29             0
 MIPIP15            0             0             0             0            30
 MIPIP16           31             0             0             0             0
 MIPIP17            0            32             0             0             0
 MIPIP18            0             0            33             0             0
 MIPIP19            0             0             0            34             0
 MIPIP20            0             0             0             0            35


           THETA
              MIPIP1        MIPIP2        MIPIP3        MIPIP4        MIPIP5
              ________      ________      ________      ________      ________
 MIPIP1            36
 MIPIP2            37            38
 MIPIP3            39            40            41
 MIPIP4            42            43            44            45
 MIPIP5            46            47            48            49            50
 MIPIP6            51            52            53            54            55
 MIPIP7            57            58            59            60            61
 MIPIP8            64            65            66            67            68
 MIPIP9            72            73            74            75            76
 MIPIP10           81            82            83            84            85
 MIPIP11           91            92            93            94            95
 MIPIP12          102           103           104           105           106
 MIPIP13          114           115           116           117           118
 MIPIP14          127           128           129           130           131
 MIPIP15          141           142           143           144           145
 MIPIP16          156           157           158           159           160
 MIPIP17          172           173           174           175           176
 MIPIP18          189           190           191           192           193
 MIPIP19          207           208           209           210           211
 MIPIP20          226           227           228           229           230


           THETA
              MIPIP6        MIPIP7        MIPIP8        MIPIP9        MIPIP10
              ________      ________      ________      ________      ________
 MIPIP6            56
 MIPIP7            62            63
 MIPIP8            69            70            71
 MIPIP9            77            78            79            80
 MIPIP10           86            87            88            89            90
 MIPIP11           96            97            98            99           100
 MIPIP12          107           108           109           110           111
 MIPIP13          119           120           121           122           123
 MIPIP14          132           133           134           135           136
 MIPIP15          146           147           148           149           150
 MIPIP16          161           162           163           164           165
 MIPIP17          177           178           179           180           181
 MIPIP18          194           195           196           197           198
 MIPIP19          212           213           214           215           216
 MIPIP20          231           232           233           234           235


           THETA
              MIPIP11       MIPIP12       MIPIP13       MIPIP14       MIPIP15
              ________      ________      ________      ________      ________
 MIPIP11          101
 MIPIP12          112           113
 MIPIP13          124           125           126
 MIPIP14          137           138           139           140
 MIPIP15          151           152           153           154           155
 MIPIP16          166           167           168           169           170
 MIPIP17          182           183           184           185           186
 MIPIP18          199           200           201           202           203
 MIPIP19          217           218           219           220           221
 MIPIP20          236           237           238           239           240


           THETA
              MIPIP16       MIPIP17       MIPIP18       MIPIP19       MIPIP20
              ________      ________      ________      ________      ________
 MIPIP16          171
 MIPIP17          187           188
 MIPIP18          204           205           206
 MIPIP19          222           223           224           225
 MIPIP20          241           242           243           244           245


           ALPHA
              E             A             C             N             O
              ________      ________      ________      ________      ________
                    0             0             0             0             0


           BETA
              E             A             C             N             O
              ________      ________      ________      ________      ________
 E                  0             0             0             0             0
 A                  0             0             0             0             0
 C                  0             0             0             0             0
 N                  0             0             0             0             0
 O                  0             0             0             0             0


           PSI
              E             A             C             N             O
              ________      ________      ________      ________      ________
 E                246
 A                247           248
 C                249           250           251
 N                252           253           254           255
 O                256           257           258           259           260


     STARTING VALUES


           NU
              MIPIP1        MIPIP2        MIPIP3        MIPIP4        MIPIP5
              ________      ________      ________      ________      ________
                0.000         0.000         0.000         0.000         0.000


           NU
              MIPIP6        MIPIP7        MIPIP8        MIPIP9        MIPIP10
              ________      ________      ________      ________      ________
                0.000         0.000         0.000         0.000         0.000


           NU
              MIPIP11       MIPIP12       MIPIP13       MIPIP14       MIPIP15
              ________      ________      ________      ________      ________
                0.000         0.000         0.000         0.000         0.000


           NU
              MIPIP16       MIPIP17       MIPIP18       MIPIP19       MIPIP20
              ________      ________      ________      ________      ________
                0.000         0.000         0.000         0.000         0.000


           LAMBDA
              E             A             C             N             O
              ________      ________      ________      ________      ________
 MIPIP1         1.000         0.000         0.000         0.000         0.000
 MIPIP2         0.000         1.000         0.000         0.000         0.000
 MIPIP3         0.000         0.000         1.000         0.000         0.000
 MIPIP4         0.000         0.000         0.000         1.000         0.000
 MIPIP5         0.000         0.000         0.000         0.000         1.000
 MIPIP6         1.000         0.000         0.000         0.000         0.000
 MIPIP7         0.000         1.000         0.000         0.000         0.000
 MIPIP8         0.000         0.000         1.000         0.000         0.000
 MIPIP9         0.000         0.000         0.000         1.000         0.000
 MIPIP10        0.000         0.000         0.000         0.000         1.000
 MIPIP11        1.000         0.000         0.000         0.000         0.000
 MIPIP12        0.000         1.000         0.000         0.000         0.000
 MIPIP13        0.000         0.000         1.000         0.000         0.000
 MIPIP14        0.000         0.000         0.000         1.000         0.000
 MIPIP15        0.000         0.000         0.000         0.000         1.000
 MIPIP16        1.000         0.000         0.000         0.000         0.000
 MIPIP17        0.000         1.000         0.000         0.000         0.000
 MIPIP18        0.000         0.000         1.000         0.000         0.000
 MIPIP19        0.000         0.000         0.000         1.000         0.000
 MIPIP20        0.000         0.000         0.000         0.000         1.000


           THETA
              MIPIP1        MIPIP2        MIPIP3        MIPIP4        MIPIP5
              ________      ________      ________      ________      ________
 MIPIP1         0.643
 MIPIP2         0.000         0.409
 MIPIP3         0.000         0.000         0.685
 MIPIP4         0.000         0.000         0.000         0.710
 MIPIP5         0.000         0.000         0.000         0.000         0.582
 MIPIP6         0.000         0.000         0.000         0.000         0.000
 MIPIP7         0.000         0.000         0.000         0.000         0.000
 MIPIP8         0.000         0.000         0.000         0.000         0.000
 MIPIP9         0.000         0.000         0.000         0.000         0.000
 MIPIP10        0.000         0.000         0.000         0.000         0.000
 MIPIP11        0.000         0.000         0.000         0.000         0.000
 MIPIP12        0.000         0.000         0.000         0.000         0.000
 MIPIP13        0.000         0.000         0.000         0.000         0.000
 MIPIP14        0.000         0.000         0.000         0.000         0.000
 MIPIP15        0.000         0.000         0.000         0.000         0.000
 MIPIP16        0.000         0.000         0.000         0.000         0.000
 MIPIP17        0.000         0.000         0.000         0.000         0.000
 MIPIP18        0.000         0.000         0.000         0.000         0.000
 MIPIP19        0.000         0.000         0.000         0.000         0.000
 MIPIP20        0.000         0.000         0.000         0.000         0.000


           THETA
              MIPIP6        MIPIP7        MIPIP8        MIPIP9        MIPIP10
              ________      ________      ________      ________      ________
 MIPIP6         0.702
 MIPIP7         0.000         0.570
 MIPIP8         0.000         0.000         0.816
 MIPIP9         0.000         0.000         0.000         0.609
 MIPIP10        0.000         0.000         0.000         0.000         0.546
 MIPIP11        0.000         0.000         0.000         0.000         0.000
 MIPIP12        0.000         0.000         0.000         0.000         0.000
 MIPIP13        0.000         0.000         0.000         0.000         0.000
 MIPIP14        0.000         0.000         0.000         0.000         0.000
 MIPIP15        0.000         0.000         0.000         0.000         0.000
 MIPIP16        0.000         0.000         0.000         0.000         0.000
 MIPIP17        0.000         0.000         0.000         0.000         0.000
 MIPIP18        0.000         0.000         0.000         0.000         0.000
 MIPIP19        0.000         0.000         0.000         0.000         0.000
 MIPIP20        0.000         0.000         0.000         0.000         0.000


           THETA
              MIPIP11       MIPIP12       MIPIP13       MIPIP14       MIPIP15
              ________      ________      ________      ________      ________
 MIPIP11        0.745
 MIPIP12        0.000         0.583
 MIPIP13        0.000         0.000         0.531
 MIPIP14        0.000         0.000         0.000         0.709
 MIPIP15        0.000         0.000         0.000         0.000         0.506
 MIPIP16        0.000         0.000         0.000         0.000         0.000
 MIPIP17        0.000         0.000         0.000         0.000         0.000
 MIPIP18        0.000         0.000         0.000         0.000         0.000
 MIPIP19        0.000         0.000         0.000         0.000         0.000
 MIPIP20        0.000         0.000         0.000         0.000         0.000


           THETA
              MIPIP16       MIPIP17       MIPIP18       MIPIP19       MIPIP20
              ________      ________      ________      ________      ________
 MIPIP16        0.646
 MIPIP17        0.000         0.425
 MIPIP18        0.000         0.000         0.599
 MIPIP19        0.000         0.000         0.000         0.625
 MIPIP20        0.000         0.000         0.000         0.000         0.558


           ALPHA
              E             A             C             N             O
              ________      ________      ________      ________      ________
                0.000         0.000         0.000         0.000         0.000


           BETA
              E             A             C             N             O
              ________      ________      ________      ________      ________
 E              0.000         0.000         0.000         0.000         0.000
 A              0.000         0.000         0.000         0.000         0.000
 C              0.000         0.000         0.000         0.000         0.000
 N              0.000         0.000         0.000         0.000         0.000
 O              0.000         0.000         0.000         0.000         0.000


           PSI
              E             A             C             N             O
              ________      ________      ________      ________      ________
 E              1.000
 A              0.000         1.000
 C              0.000         0.000         1.000
 N              0.000         0.000         0.000         1.000
 O              0.000         0.000         0.000         0.000         1.000


     PRIORS FOR ALL PARAMETERS            PRIOR MEAN      PRIOR VARIANCE     PRIOR STD. DEV.

     Parameter 1~N(0.000,infinity)           0.0000            infinity            infinity
     Parameter 2~N(0.000,infinity)           0.0000            infinity            infinity
     Parameter 3~N(0.000,infinity)           0.0000            infinity            infinity
     Parameter 4~N(0.000,infinity)           0.0000            infinity            infinity
     Parameter 5~N(0.000,infinity)           0.0000            infinity            infinity
     Parameter 6~N(0.000,infinity)           0.0000            infinity            infinity
     Parameter 7~N(0.000,infinity)           0.0000            infinity            infinity
     Parameter 8~N(0.000,infinity)           0.0000            infinity            infinity
     Parameter 9~N(0.000,infinity)           0.0000            infinity            infinity
     Parameter 10~N(0.000,infinity)          0.0000            infinity            infinity
     Parameter 11~N(0.000,infinity)          0.0000            infinity            infinity
     Parameter 12~N(0.000,infinity)          0.0000            infinity            infinity
     Parameter 13~N(0.000,infinity)          0.0000            infinity            infinity
     Parameter 14~N(0.000,infinity)          0.0000            infinity            infinity
     Parameter 15~N(0.000,infinity)          0.0000            infinity            infinity
     Parameter 16~N(0.000,infinity)          0.0000            infinity            infinity
     Parameter 17~N(0.000,infinity)          0.0000            infinity            infinity
     Parameter 18~N(0.000,infinity)          0.0000            infinity            infinity
     Parameter 19~N(0.000,infinity)          0.0000            infinity            infinity
     Parameter 20~N(0.000,infinity)          0.0000            infinity            infinity
     Parameter 21~N(0.000,infinity)          0.0000            infinity            infinity
     Parameter 22~N(0.000,infinity)          0.0000            infinity            infinity
     Parameter 23~N(0.000,infinity)          0.0000            infinity            infinity
     Parameter 24~N(0.000,infinity)          0.0000            infinity            infinity
     Parameter 25~N(0.000,infinity)          0.0000            infinity            infinity
     Parameter 26~N(0.000,infinity)          0.0000            infinity            infinity
     Parameter 27~N(0.000,infinity)          0.0000            infinity            infinity
     Parameter 28~N(0.000,infinity)          0.0000            infinity            infinity
     Parameter 29~N(0.000,infinity)          0.0000            infinity            infinity
     Parameter 30~N(0.000,infinity)          0.0000            infinity            infinity
     Parameter 31~N(0.000,infinity)          0.0000            infinity            infinity
     Parameter 32~N(0.000,infinity)          0.0000            infinity            infinity
     Parameter 33~N(0.000,infinity)          0.0000            infinity            infinity
     Parameter 34~N(0.000,infinity)          0.0000            infinity            infinity
     Parameter 35~N(0.000,infinity)          0.0000            infinity            infinity
     Parameter 36~IW(68.900,100)             0.8722              0.0198              0.1406
     Parameter 37~IW(0.000,100)              0.0000              0.0069              0.0830
     Parameter 38~IW(48.600,100)             0.6152              0.0098              0.0991
     Parameter 39~IW(0.000,100)              0.0000              0.0133              0.1154
     Parameter 40~IW(0.000,100)              0.0000              0.0094              0.0969
     Parameter 41~IW(94.000,100)             1.1899              0.0368              0.1918
     Parameter 42~IW(0.000,100)              0.0000              0.0106              0.1032
     Parameter 43~IW(0.000,100)              0.0000              0.0075              0.0867
     Parameter 44~IW(0.000,100)              0.0000              0.0145              0.1205
     Parameter 45~IW(75.200,100)             0.9519              0.0235              0.1534
     Parameter 46~IW(0.000,100)              0.0000              0.0099              0.0996
     Parameter 47~IW(0.000,100)              0.0000              0.0070              0.0837
     Parameter 48~IW(0.000,100)              0.0000              0.0135              0.1164
     Parameter 49~IW(0.000,100)              0.0000              0.0108              0.1041
     Parameter 50~IW(70.100,100)             0.8873              0.0205              0.1430
     Parameter 51~IW(0.000,100)              0.0000              0.0117              0.1083
     Parameter 52~IW(0.000,100)              0.0000              0.0083              0.0909
     Parameter 53~IW(0.000,100)              0.0000              0.0160              0.1265
     Parameter 54~IW(0.000,100)              0.0000              0.0128              0.1131
     Parameter 55~IW(0.000,100)              0.0000              0.0119              0.1092
     Parameter 56~IW(82.800,100)             1.0481              0.0285              0.1689
     Parameter 57~IW(0.000,100)              0.0000              0.0120              0.1096
     Parameter 58~IW(0.000,100)              0.0000              0.0085              0.0921
     Parameter 59~IW(0.000,100)              0.0000              0.0164              0.1281
     Parameter 60~IW(0.000,100)              0.0000              0.0131              0.1145
     Parameter 61~IW(0.000,100)              0.0000              0.0122              0.1106
     Parameter 62~IW(0.000,100)              0.0000              0.0144              0.1202
     Parameter 63~IW(84.900,100)             1.0747              0.0300              0.1732
     Parameter 64~IW(0.000,100)              0.0000              0.0154              0.1240
     Parameter 65~IW(0.000,100)              0.0000              0.0108              0.1041
     Parameter 66~IW(0.000,100)              0.0000              0.0210              0.1448
     Parameter 67~IW(0.000,100)              0.0000              0.0168              0.1295
     Parameter 68~IW(0.000,100)              0.0000              0.0156              0.1251
     Parameter 69~IW(0.000,100)              0.0000              0.0185              0.1359
     Parameter 70~IW(0.000,100)              0.0000              0.0189              0.1376
     Parameter 71~IW(108.600,100)            1.3747              0.0491              0.2216
     Parameter 72~IW(0.000,100)              0.0000              0.0131              0.1144
     Parameter 73~IW(0.000,100)              0.0000              0.0092              0.0961
     Parameter 74~IW(0.000,100)              0.0000              0.0179              0.1337
     Parameter 75~IW(0.000,100)              0.0000              0.0143              0.1196
     Parameter 76~IW(0.000,100)              0.0000              0.0133              0.1154
     Parameter 77~IW(0.000,100)              0.0000              0.0157              0.1255
     Parameter 78~IW(0.000,100)              0.0000              0.0161              0.1270
     Parameter 79~IW(0.000,100)              0.0000              0.0206              0.1437
     Parameter 80~IW(92.500,100)             1.1709              0.0356              0.1887
     Parameter 81~IW(0.000,100)              0.0000              0.0116              0.1077
     Parameter 82~IW(0.000,100)              0.0000              0.0082              0.0904
     Parameter 83~IW(0.000,100)              0.0000              0.0158              0.1258
     Parameter 84~IW(0.000,100)              0.0000              0.0127              0.1125
     Parameter 85~IW(0.000,100)              0.0000              0.0118              0.1086
     Parameter 86~IW(0.000,100)              0.0000              0.0139              0.1180
     Parameter 87~IW(0.000,100)              0.0000              0.0143              0.1195
     Parameter 88~IW(0.000,100)              0.0000              0.0183              0.1352
     Parameter 89~IW(0.000,100)              0.0000              0.0156              0.1248
     Parameter 90~IW(81.900,100)             1.0367              0.0279              0.1671
     Parameter 91~IW(0.000,100)              0.0000              0.0116              0.1076
     Parameter 92~IW(0.000,100)              0.0000              0.0082              0.0904
     Parameter 93~IW(0.000,100)              0.0000              0.0158              0.1257
     Parameter 94~IW(0.000,100)              0.0000              0.0126              0.1124
     Parameter 95~IW(0.000,100)              0.0000              0.0118              0.1086
     Parameter 96~IW(0.000,100)              0.0000              0.0139              0.1180
     Parameter 97~IW(0.000,100)              0.0000              0.0143              0.1195
     Parameter 98~IW(0.000,100)              0.0000              0.0183              0.1351
     Parameter 99~IW(0.000,100)              0.0000              0.0155              0.1247
     Parameter 100~IW(0.000,100)             0.0000              0.0138              0.1173
     Parameter 101~IW(81.800,100)            1.0354              0.0278              0.1669
     Parameter 102~IW(0.000,100)             0.0000              0.0122              0.1106
     Parameter 103~IW(0.000,100)             0.0000              0.0086              0.0929
     Parameter 104~IW(0.000,100)             0.0000              0.0167              0.1292
     Parameter 105~IW(0.000,100)             0.0000              0.0134              0.1155
     Parameter 106~IW(0.000,100)             0.0000              0.0124              0.1116
     Parameter 107~IW(0.000,100)             0.0000              0.0147              0.1212
     Parameter 108~IW(0.000,100)             0.0000              0.0151              0.1228
     Parameter 109~IW(0.000,100)             0.0000              0.0193              0.1389
     Parameter 110~IW(0.000,100)             0.0000              0.0164              0.1282
     Parameter 111~IW(0.000,100)             0.0000              0.0145              0.1206
     Parameter 112~IW(0.000,100)             0.0000              0.0145              0.1205
     Parameter 113~IW(86.400,100)            1.0937              0.0311              0.1763
     Parameter 114~IW(0.000,100)             0.0000              0.0114              0.1068
     Parameter 115~IW(0.000,100)             0.0000              0.0080              0.0897
     Parameter 116~IW(0.000,100)             0.0000              0.0156              0.1248
     Parameter 117~IW(0.000,100)             0.0000              0.0125              0.1116
     Parameter 118~IW(0.000,100)             0.0000              0.0116              0.1078
     Parameter 119~IW(0.000,100)             0.0000              0.0137              0.1171
     Parameter 120~IW(0.000,100)             0.0000              0.0141              0.1186
     Parameter 121~IW(0.000,100)             0.0000              0.0180              0.1341
     Parameter 122~IW(0.000,100)             0.0000              0.0153              0.1238
     Parameter 123~IW(0.000,100)             0.0000              0.0136              0.1165
     Parameter 124~IW(0.000,100)             0.0000              0.0135              0.1164
     Parameter 125~IW(0.000,100)             0.0000              0.0143              0.1196
     Parameter 126~IW(80.600,100)            1.0203              0.0270              0.1644
     Parameter 127~IW(0.000,100)             0.0000              0.0104              0.1022
     Parameter 128~IW(0.000,100)             0.0000              0.0074              0.0859
     Parameter 129~IW(0.000,100)             0.0000              0.0143              0.1194
     Parameter 130~IW(0.000,100)             0.0000              0.0114              0.1068
     Parameter 131~IW(0.000,100)             0.0000              0.0106              0.1031
     Parameter 132~IW(0.000,100)             0.0000              0.0126              0.1121
     Parameter 133~IW(0.000,100)             0.0000              0.0129              0.1135
     Parameter 134~IW(0.000,100)             0.0000              0.0165              0.1283
     Parameter 135~IW(0.000,100)             0.0000              0.0140              0.1184
     Parameter 136~IW(0.000,100)             0.0000              0.0124              0.1114
     Parameter 137~IW(0.000,100)             0.0000              0.0124              0.1114
     Parameter 138~IW(0.000,100)             0.0000              0.0131              0.1145
     Parameter 139~IW(0.000,100)             0.0000              0.0122              0.1106
     Parameter 140~IW(73.800,100)            0.9342              0.0227              0.1506
     Parameter 141~IW(0.000,100)             0.0000              0.0104              0.1021
     Parameter 142~IW(0.000,100)             0.0000              0.0074              0.0857
     Parameter 143~IW(0.000,100)             0.0000              0.0142              0.1192
     Parameter 144~IW(0.000,100)             0.0000              0.0114              0.1066
     Parameter 145~IW(0.000,100)             0.0000              0.0106              0.1030
     Parameter 146~IW(0.000,100)             0.0000              0.0125              0.1119
     Parameter 147~IW(0.000,100)             0.0000              0.0128              0.1133
     Parameter 148~IW(0.000,100)             0.0000              0.0164              0.1282
     Parameter 149~IW(0.000,100)             0.0000              0.0140              0.1183
     Parameter 150~IW(0.000,100)             0.0000              0.0124              0.1113
     Parameter 151~IW(0.000,100)             0.0000              0.0124              0.1112
     Parameter 152~IW(0.000,100)             0.0000              0.0131              0.1143
     Parameter 153~IW(0.000,100)             0.0000              0.0122              0.1104
     Parameter 154~IW(0.000,100)             0.0000              0.0112              0.1056
     Parameter 155~IW(73.600,100)            0.9316              0.0225              0.1501
     Parameter 156~IW(0.000,100)             0.0000              0.0092              0.0959
     Parameter 157~IW(0.000,100)             0.0000              0.0065              0.0805
     Parameter 158~IW(0.000,100)             0.0000              0.0125              0.1120
     Parameter 159~IW(0.000,100)             0.0000              0.0100              0.1001
     Parameter 160~IW(0.000,100)             0.0000              0.0093              0.0967
     Parameter 161~IW(0.000,100)             0.0000              0.0110              0.1051
     Parameter 162~IW(0.000,100)             0.0000              0.0113              0.1064
     Parameter 163~IW(0.000,100)             0.0000              0.0145              0.1203
     Parameter 164~IW(0.000,100)             0.0000              0.0123              0.1111
     Parameter 165~IW(0.000,100)             0.0000              0.0109              0.1045
     Parameter 166~IW(0.000,100)             0.0000              0.0109              0.1044
     Parameter 167~IW(0.000,100)             0.0000              0.0115              0.1073
     Parameter 168~IW(0.000,100)             0.0000              0.0107              0.1037
     Parameter 169~IW(0.000,100)             0.0000              0.0098              0.0992
     Parameter 170~IW(0.000,100)             0.0000              0.0098              0.0991
     Parameter 171~IW(64.900,100)            0.8215              0.0175              0.1324
     Parameter 172~IW(0.000,100)             0.0000              0.0077              0.0878
     Parameter 173~IW(0.000,100)             0.0000              0.0054              0.0737
     Parameter 174~IW(0.000,100)             0.0000              0.0105              0.1025
     Parameter 175~IW(0.000,100)             0.0000              0.0084              0.0917
     Parameter 176~IW(0.000,100)             0.0000              0.0078              0.0885
     Parameter 177~IW(0.000,100)             0.0000              0.0093              0.0962
     Parameter 178~IW(0.000,100)             0.0000              0.0095              0.0974
     Parameter 179~IW(0.000,100)             0.0000              0.0121              0.1102
     Parameter 180~IW(0.000,100)             0.0000              0.0103              0.1017
     Parameter 181~IW(0.000,100)             0.0000              0.0092              0.0957
     Parameter 182~IW(0.000,100)             0.0000              0.0091              0.0956
     Parameter 183~IW(0.000,100)             0.0000              0.0097              0.0983
     Parameter 184~IW(0.000,100)             0.0000              0.0090              0.0949
     Parameter 185~IW(0.000,100)             0.0000              0.0082              0.0908
     Parameter 186~IW(0.000,100)             0.0000              0.0082              0.0907
     Parameter 187~IW(0.000,100)             0.0000              0.0073              0.0852
     Parameter 188~IW(54.400,100)            0.6886              0.0123              0.1110
     Parameter 189~IW(0.000,100)             0.0000              0.0102              0.1008
     Parameter 190~IW(0.000,100)             0.0000              0.0072              0.0846
     Parameter 191~IW(0.000,100)             0.0000              0.0138              0.1177
     Parameter 192~IW(0.000,100)             0.0000              0.0111              0.1053
     Parameter 193~IW(0.000,100)             0.0000              0.0103              0.1016
     Parameter 194~IW(0.000,100)             0.0000              0.0122              0.1105
     Parameter 195~IW(0.000,100)             0.0000              0.0125              0.1118
     Parameter 196~IW(0.000,100)             0.0000              0.0160              0.1265
     Parameter 197~IW(0.000,100)             0.0000              0.0136              0.1167
     Parameter 198~IW(0.000,100)             0.0000              0.0121              0.1098
     Parameter 199~IW(0.000,100)             0.0000              0.0121              0.1098
     Parameter 200~IW(0.000,100)             0.0000              0.0127              0.1128
     Parameter 201~IW(0.000,100)             0.0000              0.0119              0.1090
     Parameter 202~IW(0.000,100)             0.0000              0.0109              0.1043
     Parameter 203~IW(0.000,100)             0.0000              0.0108              0.1041
     Parameter 204~IW(0.000,100)             0.0000              0.0096              0.0978
     Parameter 205~IW(0.000,100)             0.0000              0.0080              0.0895
     Parameter 206~IW(71.700,100)            0.9076              0.0214              0.1463
     Parameter 207~IW(0.000,100)             0.0000              0.0155              0.1245
     Parameter 208~IW(0.000,100)             0.0000              0.0109              0.1045
     Parameter 209~IW(0.000,100)             0.0000              0.0211              0.1454
     Parameter 210~IW(0.000,100)             0.0000              0.0169              0.1300
     Parameter 211~IW(0.000,100)             0.0000              0.0158              0.1255
     Parameter 212~IW(0.000,100)             0.0000              0.0186              0.1364
     Parameter 213~IW(0.000,100)             0.0000              0.0191              0.1382
     Parameter 214~IW(0.000,100)             0.0000              0.0244              0.1562
     Parameter 215~IW(0.000,100)             0.0000              0.0208              0.1442
     Parameter 216~IW(0.000,100)             0.0000              0.0184              0.1357
     Parameter 217~IW(0.000,100)             0.0000              0.0184              0.1356
     Parameter 218~IW(0.000,100)             0.0000              0.0194              0.1394
     Parameter 219~IW(0.000,100)             0.0000              0.0181              0.1346
     Parameter 220~IW(0.000,100)             0.0000              0.0166              0.1288
     Parameter 221~IW(0.000,100)             0.0000              0.0165              0.1286
     Parameter 222~IW(0.000,100)             0.0000              0.0146              0.1208
     Parameter 223~IW(0.000,100)             0.0000              0.0122              0.1106
     Parameter 224~IW(0.000,100)             0.0000              0.0161              0.1270
     Parameter 225~IW(109.400,100)           1.3848              0.0498              0.2232
     Parameter 226~IW(0.000,100)             0.0000              0.0078              0.0882
     Parameter 227~IW(0.000,100)             0.0000              0.0055              0.0741
     Parameter 228~IW(0.000,100)             0.0000              0.0106              0.1031
     Parameter 229~IW(0.000,100)             0.0000              0.0085              0.0922
     Parameter 230~IW(0.000,100)             0.0000              0.0079              0.0890
     Parameter 231~IW(0.000,100)             0.0000              0.0094              0.0967
     Parameter 232~IW(0.000,100)             0.0000              0.0096              0.0980
     Parameter 233~IW(0.000,100)             0.0000              0.0123              0.1108
     Parameter 234~IW(0.000,100)             0.0000              0.0105              0.1022
     Parameter 235~IW(0.000,100)             0.0000              0.0093              0.0962
     Parameter 236~IW(0.000,100)             0.0000              0.0092              0.0962
     Parameter 237~IW(0.000,100)             0.0000              0.0098              0.0988
     Parameter 238~IW(0.000,100)             0.0000              0.0091              0.0954
     Parameter 239~IW(0.000,100)             0.0000              0.0083              0.0913
     Parameter 240~IW(0.000,100)             0.0000              0.0083              0.0912
     Parameter 241~IW(0.000,100)             0.0000              0.0073              0.0856
     Parameter 242~IW(0.000,100)             0.0000              0.0061              0.0784
     Parameter 243~IW(0.000,100)             0.0000              0.0081              0.0900
     Parameter 244~IW(0.000,100)             0.0000              0.0124              0.1112
     Parameter 245~IW(55.000,100)            0.6962              0.0126              0.1122
     Parameter 246~IW(0.000,-6)            infinity            infinity            infinity
     Parameter 247~IW(0.000,-6)            infinity            infinity            infinity
     Parameter 248~IW(0.000,-6)            infinity            infinity            infinity
     Parameter 249~IW(0.000,-6)            infinity            infinity            infinity
     Parameter 250~IW(0.000,-6)            infinity            infinity            infinity
     Parameter 251~IW(0.000,-6)            infinity            infinity            infinity
     Parameter 252~IW(0.000,-6)            infinity            infinity            infinity
     Parameter 253~IW(0.000,-6)            infinity            infinity            infinity
     Parameter 254~IW(0.000,-6)            infinity            infinity            infinity
     Parameter 255~IW(0.000,-6)            infinity            infinity            infinity
     Parameter 256~IW(0.000,-6)            infinity            infinity            infinity
     Parameter 257~IW(0.000,-6)            infinity            infinity            infinity
     Parameter 258~IW(0.000,-6)            infinity            infinity            infinity
     Parameter 259~IW(0.000,-6)            infinity            infinity            infinity
     Parameter 260~IW(0.000,-6)            infinity            infinity            infinity


TECHNICAL 8 OUTPUT


     Kolmogorov-Smirnov comparing posterior distributions across chains 1 and 2 using 100 draws.


     Parameter   KS Statistic P-value
     Parameter 32    0.2100    0.0205
     Parameter 225    0.2000    0.0314
     Parameter 22    0.1300    0.3439
     Parameter 63    0.1300    0.3439
     Parameter 33    0.1300    0.3439
     Parameter 140    0.1300    0.3439
     Parameter 41    0.1300    0.3439
     Parameter 24    0.1300    0.3439
     Parameter 103    0.1300    0.3439
     Parameter 116    0.1200    0.4431
     Parameter 210    0.1200    0.4431
     Parameter 155    0.1200    0.4431
     Parameter 56    0.1100    0.5560
     Parameter 251    0.1100    0.5560
     Parameter 23    0.1000    0.6766
     Parameter 121    0.1000    0.6766
     Parameter 248    0.1000    0.6766
     Parameter 34    0.0900    0.7942
     Parameter 161    0.0900    0.7942
     Parameter 178    0.0900    0.7942
     Parameter 206    0.0900    0.7942
     Parameter 172    0.0900    0.7942
     Parameter 38    0.0800    0.8938
     Parameter 177    0.0800    0.8938
     Parameter 190    0.0800    0.8938
     Parameter 220    0.0800    0.8938
     Parameter 113    0.0800    0.8938
     Parameter 29    0.0800    0.8938
     Parameter 255    0.0800    0.8938
     Parameter 252    0.0800    0.8938
     Parameter 35    0.0700    0.9610
     Parameter 71    0.0700    0.9610
     Parameter 150    0.0700    0.9610
     Parameter 85    0.0700    0.9610
     Parameter 21    0.0700    0.9610
     Parameter 45    0.0700    0.9610
     Parameter 90    0.0700    0.9610
     Parameter 94    0.0700    0.9610
     Parameter 196    0.0700    0.9610
     Parameter 101    0.0700    0.9610
     Parameter 230    0.0700    0.9610
     Parameter 231    0.0700    0.9610
     Parameter 31    0.0700    0.9610
     Parameter 28    0.0700    0.9610
     Parameter 130    0.0700    0.9610
     Parameter 182    0.0700    0.9610
     Parameter 50    0.0700    0.9610
     Parameter 246    0.0700    0.9610
     Parameter 36    0.0600    0.9921
     Parameter 80    0.0600    0.9921
     Parameter 126    0.0600    0.9921
     Parameter 201    0.0600    0.9921
     Parameter 26    0.0600    0.9921
     Parameter 30    0.0600    0.9921
     Parameter 159    0.0600    0.9921
     Parameter 132    0.0500    0.9995
     Parameter 135    0.0500    0.9995
     Parameter 137    0.0500    0.9995
     Parameter 74    0.0500    0.9995
     Parameter 156    0.0500    0.9995
     Parameter 169    0.0500    0.9995
     Parameter 42    0.0500    0.9995
     Parameter 173    0.0500    0.9995
     Parameter 105    0.0500    0.9995
     Parameter 54    0.0500    0.9995
     Parameter 108    0.0500    0.9995
     Parameter 55    0.0500    0.9995
     Parameter 228    0.0500    0.9995
     Parameter 233    0.0500    0.9995
     Parameter 260    0.0500    0.9995
     Parameter 91    0.0500    0.9995
     Parameter 51    0.0500    0.9995
     Parameter 66    0.0400    1.0000
     Parameter 75    0.0400    1.0000
     Parameter 152    0.0400    1.0000
     Parameter 79    0.0400    1.0000
     Parameter 162    0.0400    1.0000
     Parameter 165    0.0400    1.0000
     Parameter 83    0.0400    1.0000
     Parameter 171    0.0400    1.0000
     Parameter 186    0.0400    1.0000
     Parameter 197    0.0400    1.0000
     Parameter 241    0.0400    1.0000
     Parameter 202    0.0400    1.0000
     Parameter 25    0.0400    1.0000
     Parameter 27    0.0400    1.0000
     Parameter 236    0.0400    1.0000
     Parameter 240    0.0400    1.0000
     Parameter 247    0.0400    1.0000
     Parameter 129    0.0400    1.0000
     Parameter 259    0.0300    1.0000
     Parameter 131    0.0300    1.0000
     Parameter 136    0.0300    1.0000
     Parameter 142    0.0300    1.0000
     Parameter 72    0.0300    1.0000
     Parameter 145    0.0300    1.0000
     Parameter 146    0.0300    1.0000
     Parameter 40    0.0300    1.0000
     Parameter 163    0.0300    1.0000
     Parameter 164    0.0300    1.0000
     Parameter 166    0.0300    1.0000
     Parameter 179    0.0300    1.0000
     Parameter 46    0.0300    1.0000
     Parameter 187    0.0300    1.0000
     Parameter 188    0.0300    1.0000
     Parameter 47    0.0300    1.0000
     Parameter 48    0.0300    1.0000
     Parameter 97    0.0300    1.0000
     Parameter 98    0.0300    1.0000
     Parameter 49    0.0300    1.0000
     Parameter 211    0.0300    1.0000
     Parameter 107    0.0300    1.0000
     Parameter 109    0.0300    1.0000
     Parameter 59    0.0300    1.0000
     Parameter 238    0.0300    1.0000
     Parameter 245    0.0300    1.0000
     Parameter 61    0.0300    1.0000
     Parameter 257    0.0200    1.0000
     Parameter 212    0.0200    1.0000
     Parameter 64    0.0200    1.0000
     Parameter 199    0.0200    1.0000
     Parameter 133    0.0200    1.0000
     Parameter 67    0.0200    1.0000
     Parameter 2    0.0200    1.0000
     Parameter 138    0.0200    1.0000
     Parameter 70    0.0200    1.0000
     Parameter 127    0.0200    1.0000
     Parameter 73    0.0200    1.0000
     Parameter 147    0.0200    1.0000
     Parameter 216    0.0200    1.0000
     Parameter 148    0.0200    1.0000
     Parameter 37    0.0200    1.0000
     Parameter 76    0.0200    1.0000
     Parameter 77    0.0200    1.0000
     Parameter 191    0.0200    1.0000
     Parameter 157    0.0200    1.0000
     Parameter 39    0.0200    1.0000
     Parameter 84    0.0200    1.0000
     Parameter 243    0.0200    1.0000
     Parameter 174    0.0200    1.0000
     Parameter 244    0.0200    1.0000
     Parameter 180    0.0200    1.0000
     Parameter 181    0.0200    1.0000
     Parameter 183    0.0200    1.0000
     Parameter 92    0.0200    1.0000
     Parameter 189    0.0200    1.0000
     Parameter 96    0.0200    1.0000
     Parameter 99    0.0200    1.0000
     Parameter 100    0.0200    1.0000
     Parameter 203    0.0200    1.0000
     Parameter 102    0.0200    1.0000
     Parameter 218    0.0200    1.0000
     Parameter 104    0.0200    1.0000
     Parameter 52    0.0200    1.0000
     Parameter 106    0.0200    1.0000
     Parameter 254    0.0200    1.0000
     Parameter 222    0.0200    1.0000
     Parameter 226    0.0200    1.0000
     Parameter 227    0.0200    1.0000
     Parameter 229    0.0200    1.0000
     Parameter 115    0.0200    1.0000
     Parameter 58    0.0200    1.0000
     Parameter 235    0.0200    1.0000
     Parameter 242    0.0200    1.0000
     Parameter 250    0.0200    1.0000
     Parameter 139    0.0200    1.0000
     Parameter 192    0.0200    1.0000
     Parameter 62    0.0200    1.0000
     Parameter 117    0.0200    1.0000
     Parameter 123    0.0100    1.0000
     Parameter 249    0.0100    1.0000
     Parameter 158    0.0100    1.0000
     Parameter 114    0.0100    1.0000
     Parameter 7    0.0100    1.0000
     Parameter 170    0.0100    1.0000
     Parameter 6    0.0100    1.0000
     Parameter 217    0.0100    1.0000
     Parameter 258    0.0100    1.0000
     Parameter 239    0.0100    1.0000
     Parameter 82    0.0100    1.0000
     Parameter 253    0.0100    1.0000
     Parameter 78    0.0100    1.0000
     Parameter 68    0.0100    1.0000
     Parameter 207    0.0100    1.0000
     Parameter 120    0.0100    1.0000
     Parameter 69    0.0100    1.0000
     Parameter 237    0.0100    1.0000
     Parameter 141    0.0100    1.0000
     Parameter 204    0.0100    1.0000
     Parameter 144    0.0100    1.0000
     Parameter 168    0.0100    1.0000
     Parameter 134    0.0100    1.0000
     Parameter 205    0.0100    1.0000
     Parameter 154    0.0100    1.0000
     Parameter 4    0.0100    1.0000
     Parameter 15    0.0100    1.0000
     Parameter 184    0.0100    1.0000
     Parameter 160    0.0100    1.0000
     Parameter 1    0.0100    1.0000
     Parameter 20    0.0100    1.0000
     Parameter 175    0.0100    1.0000
     Parameter 234    0.0100    1.0000
     Parameter 209    0.0100    1.0000
     Parameter 5    0.0100    1.0000
     Parameter 185    0.0100    1.0000
     Parameter 213    0.0100    1.0000
     Parameter 219    0.0100    1.0000
     Parameter 176    0.0100    1.0000
     Parameter 53    0.0100    1.0000
     Parameter 153    0.0100    1.0000
     Parameter 111    0.0100    1.0000
     Parameter 125    0.0100    1.0000
     Parameter 256    0.0100    1.0000
     Parameter 215    0.0100    1.0000
     Parameter 195    0.0100    1.0000
     Parameter 93    0.0100    1.0000
     Parameter 10    0.0100    1.0000
     Parameter 57    0.0100    1.0000
     Parameter 44    0.0100    1.0000
     Parameter 194    0.0100    1.0000
     Parameter 43    0.0100    1.0000
     Parameter 110    0.0100    1.0000
     Parameter 151    0.0100    1.0000
     Parameter 208    0.0100    1.0000
     Parameter 122    0.0100    1.0000
     Parameter 14    0.0100    1.0000
     Parameter 112    0.0100    1.0000
     Parameter 95    0.0100    1.0000
     Parameter 18    0.0100    1.0000
     Parameter 221    0.0100    1.0000
     Parameter 193    0.0100    1.0000
     Parameter 143    0.0100    1.0000
     Parameter 198    0.0100    1.0000
     Parameter 8    0.0000    1.0000
     Parameter 12    0.0000    1.0000
     Parameter 11    0.0000    1.0000
     Parameter 60    0.0000    1.0000
     Parameter 118    0.0000    1.0000
     Parameter 89    0.0000    1.0000
     Parameter 9    0.0000    1.0000
     Parameter 88    0.0000    1.0000
     Parameter 3    0.0000    1.0000
     Parameter 119    0.0000    1.0000
     Parameter 124    0.0000    1.0000
     Parameter 232    0.0000    1.0000
     Parameter 214    0.0000    1.0000
     Parameter 65    0.0000    1.0000
     Parameter 200    0.0000    1.0000
     Parameter 17    0.0000    1.0000
     Parameter 81    0.0000    1.0000
     Parameter 224    0.0000    1.0000
     Parameter 149    0.0000    1.0000
     Parameter 19    0.0000    1.0000
     Parameter 128    0.0000    1.0000
     Parameter 87    0.0000    1.0000
     Parameter 167    0.0000    1.0000
     Parameter 223    0.0000    1.0000
     Parameter 13    0.0000    1.0000
     Parameter 86    0.0000    1.0000
     Parameter 16    0.0000    1.0000


     Kolmogorov-Smirnov comparing posterior distributions across chains 1 and 3 using 100 draws.


     Parameter   KS Statistic P-value
     Parameter 23    0.2000    0.0314
     Parameter 29    0.1700    0.0994
     Parameter 251    0.1600    0.1400
     Parameter 171    0.1500    0.1930
     Parameter 140    0.1500    0.1930
     Parameter 41    0.1500    0.1930
     Parameter 96    0.1300    0.3439
     Parameter 32    0.1100    0.5560
     Parameter 22    0.1100    0.5560
     Parameter 30    0.1100    0.5560
     Parameter 145    0.1000    0.6766
     Parameter 101    0.1000    0.6766
     Parameter 245    0.1000    0.6766
     Parameter 31    0.1000    0.6766
     Parameter 33    0.1000    0.6766
     Parameter 24    0.1000    0.6766
     Parameter 134    0.0900    0.7942
     Parameter 135    0.0900    0.7942
     Parameter 68    0.0900    0.7942
     Parameter 35    0.0900    0.7942
     Parameter 155    0.0900    0.7942
     Parameter 51    0.0900    0.7942
     Parameter 210    0.0900    0.7942
     Parameter 27    0.0900    0.7942
     Parameter 108    0.0900    0.7942
     Parameter 233    0.0900    0.7942
     Parameter 63    0.0900    0.7942
     Parameter 130    0.0800    0.8938
     Parameter 172    0.0800    0.8938
     Parameter 45    0.0800    0.8938
     Parameter 225    0.0800    0.8938
     Parameter 58    0.0800    0.8938
     Parameter 126    0.0800    0.8938
     Parameter 260    0.0700    0.9610
     Parameter 131    0.0700    0.9610
     Parameter 144    0.0700    0.9610
     Parameter 182    0.0700    0.9610
     Parameter 202    0.0700    0.9610
     Parameter 215    0.0700    0.9610
     Parameter 116    0.0700    0.9610
     Parameter 121    0.0700    0.9610
     Parameter 255    0.0700    0.9610
     Parameter 192    0.0700    0.9610
     Parameter 146    0.0700    0.9610
     Parameter 71    0.0600    0.9921
     Parameter 154    0.0600    0.9921
     Parameter 40    0.0600    0.9921
     Parameter 80    0.0600    0.9921
     Parameter 206    0.0600    0.9921
     Parameter 28    0.0600    0.9921
     Parameter 239    0.0600    0.9921
     Parameter 196    0.0600    0.9921
     Parameter 38    0.0600    0.9921
     Parameter 81    0.0600    0.9921
     Parameter 128    0.0500    0.9995
     Parameter 129    0.0500    0.9995
     Parameter 66    0.0500    0.9995
     Parameter 34    0.0500    0.9995
     Parameter 141    0.0500    0.9995
     Parameter 178    0.0500    0.9995
     Parameter 91    0.0500    0.9995
     Parameter 183    0.0500    0.9995
     Parameter 185    0.0500    0.9995
     Parameter 187    0.0500    0.9995
     Parameter 191    0.0500    0.9995
     Parameter 193    0.0500    0.9995
     Parameter 25    0.0500    0.9995
     Parameter 50    0.0500    0.9995
     Parameter 103    0.0500    0.9995
     Parameter 209    0.0500    0.9995
     Parameter 113    0.0500    0.9995
     Parameter 229    0.0500    0.9995
     Parameter 236    0.0500    0.9995
     Parameter 240    0.0500    0.9995
     Parameter 248    0.0500    0.9995
     Parameter 90    0.0500    0.9995
     Parameter 26    0.0500    0.9995
     Parameter 220    0.0500    0.9995
     Parameter 242    0.0400    1.0000
     Parameter 243    0.0400    1.0000
     Parameter 36    0.0400    1.0000
     Parameter 74    0.0400    1.0000
     Parameter 79    0.0400    1.0000
     Parameter 161    0.0400    1.0000
     Parameter 254    0.0400    1.0000
     Parameter 166    0.0400    1.0000
     Parameter 84    0.0400    1.0000
     Parameter 85    0.0400    1.0000
     Parameter 10    0.0400    1.0000
     Parameter 177    0.0400    1.0000
     Parameter 44    0.0400    1.0000
     Parameter 179    0.0400    1.0000
     Parameter 48    0.0400    1.0000
     Parameter 97    0.0400    1.0000
     Parameter 197    0.0400    1.0000
     Parameter 199    0.0400    1.0000
     Parameter 104    0.0400    1.0000
     Parameter 53    0.0400    1.0000
     Parameter 226    0.0400    1.0000
     Parameter 57    0.0400    1.0000
     Parameter 230    0.0400    1.0000
     Parameter 60    0.0400    1.0000
     Parameter 246    0.0400    1.0000
     Parameter 62    0.0400    1.0000
     Parameter 127    0.0400    1.0000
     Parameter 98    0.0400    1.0000
     Parameter 132    0.0300    1.0000
     Parameter 67    0.0300    1.0000
     Parameter 139    0.0300    1.0000
     Parameter 228    0.0300    1.0000
     Parameter 75    0.0300    1.0000
     Parameter 150    0.0300    1.0000
     Parameter 151    0.0300    1.0000
     Parameter 156    0.0300    1.0000
     Parameter 157    0.0300    1.0000
     Parameter 49    0.0300    1.0000
     Parameter 165    0.0300    1.0000
     Parameter 83    0.0300    1.0000
     Parameter 21    0.0300    1.0000
     Parameter 42    0.0300    1.0000
     Parameter 173    0.0300    1.0000
     Parameter 99    0.0300    1.0000
     Parameter 92    0.0300    1.0000
     Parameter 190    0.0300    1.0000
     Parameter 259    0.0300    1.0000
     Parameter 201    0.0300    1.0000
     Parameter 224    0.0300    1.0000
     Parameter 212    0.0300    1.0000
     Parameter 214    0.0300    1.0000
     Parameter 111    0.0300    1.0000
     Parameter 56    0.0300    1.0000
     Parameter 227    0.0300    1.0000
     Parameter 213    0.0300    1.0000
     Parameter 137    0.0300    1.0000
     Parameter 46    0.0300    1.0000
     Parameter 64    0.0200    1.0000
     Parameter 65    0.0200    1.0000
     Parameter 253    0.0200    1.0000
     Parameter 136    0.0200    1.0000
     Parameter 69    0.0200    1.0000
     Parameter 72    0.0200    1.0000
     Parameter 148    0.0200    1.0000
     Parameter 149    0.0200    1.0000
     Parameter 152    0.0200    1.0000
     Parameter 107    0.0200    1.0000
     Parameter 162    0.0200    1.0000
     Parameter 198    0.0200    1.0000
     Parameter 167    0.0200    1.0000
     Parameter 89    0.0200    1.0000
     Parameter 170    0.0200    1.0000
     Parameter 43    0.0200    1.0000
     Parameter 176    0.0200    1.0000
     Parameter 180    0.0200    1.0000
     Parameter 181    0.0200    1.0000
     Parameter 184    0.0200    1.0000
     Parameter 186    0.0200    1.0000
     Parameter 94    0.0200    1.0000
     Parameter 47    0.0200    1.0000
     Parameter 219    0.0200    1.0000
     Parameter 169    0.0200    1.0000
     Parameter 205    0.0200    1.0000
     Parameter 105    0.0200    1.0000
     Parameter 216    0.0200    1.0000
     Parameter 109    0.0200    1.0000
     Parameter 55    0.0200    1.0000
     Parameter 188    0.0200    1.0000
     Parameter 117    0.0200    1.0000
     Parameter 234    0.0200    1.0000
     Parameter 235    0.0200    1.0000
     Parameter 241    0.0200    1.0000
     Parameter 231    0.0200    1.0000
     Parameter 189    0.0200    1.0000
     Parameter 250    0.0200    1.0000
     Parameter 211    0.0200    1.0000
     Parameter 133    0.0200    1.0000
     Parameter 252    0.0200    1.0000
     Parameter 87    0.0100    1.0000
     Parameter 59    0.0100    1.0000
     Parameter 124    0.0100    1.0000
     Parameter 1    0.0100    1.0000
     Parameter 147    0.0100    1.0000
     Parameter 208    0.0100    1.0000
     Parameter 39    0.0100    1.0000
     Parameter 112    0.0100    1.0000
     Parameter 204    0.0100    1.0000
     Parameter 102    0.0100    1.0000
     Parameter 203    0.0100    1.0000
     Parameter 153    0.0100    1.0000
     Parameter 9    0.0100    1.0000
     Parameter 257    0.0100    1.0000
     Parameter 247    0.0100    1.0000
     Parameter 223    0.0100    1.0000
     Parameter 118    0.0100    1.0000
     Parameter 138    0.0100    1.0000
     Parameter 207    0.0100    1.0000
     Parameter 122    0.0100    1.0000
     Parameter 222    0.0100    1.0000
     Parameter 244    0.0100    1.0000
     Parameter 160    0.0100    1.0000
     Parameter 76    0.0100    1.0000
     Parameter 3    0.0100    1.0000
     Parameter 115    0.0100    1.0000
     Parameter 168    0.0100    1.0000
     Parameter 256    0.0100    1.0000
     Parameter 95    0.0100    1.0000
     Parameter 5    0.0100    1.0000
     Parameter 194    0.0100    1.0000
     Parameter 164    0.0100    1.0000
     Parameter 93    0.0100    1.0000
     Parameter 143    0.0100    1.0000
     Parameter 52    0.0100    1.0000
     Parameter 218    0.0100    1.0000
     Parameter 249    0.0100    1.0000
     Parameter 221    0.0100    1.0000
     Parameter 54    0.0100    1.0000
     Parameter 70    0.0100    1.0000
     Parameter 14    0.0100    1.0000
     Parameter 88    0.0100    1.0000
     Parameter 73    0.0100    1.0000
     Parameter 18    0.0100    1.0000
     Parameter 217    0.0100    1.0000
     Parameter 120    0.0100    1.0000
     Parameter 86    0.0100    1.0000
     Parameter 175    0.0100    1.0000
     Parameter 82    0.0100    1.0000
     Parameter 195    0.0100    1.0000
     Parameter 8    0.0100    1.0000
     Parameter 6    0.0100    1.0000
     Parameter 258    0.0100    1.0000
     Parameter 114    0.0100    1.0000
     Parameter 100    0.0100    1.0000
     Parameter 142    0.0100    1.0000
     Parameter 232    0.0100    1.0000
     Parameter 106    0.0100    1.0000
     Parameter 238    0.0100    1.0000
     Parameter 4    0.0100    1.0000
     Parameter 163    0.0100    1.0000
     Parameter 159    0.0100    1.0000
     Parameter 125    0.0100    1.0000
     Parameter 77    0.0000    1.0000
     Parameter 174    0.0000    1.0000
     Parameter 78    0.0000    1.0000
     Parameter 119    0.0000    1.0000
     Parameter 158    0.0000    1.0000
     Parameter 19    0.0000    1.0000
     Parameter 237    0.0000    1.0000
     Parameter 11    0.0000    1.0000
     Parameter 123    0.0000    1.0000
     Parameter 37    0.0000    1.0000
     Parameter 61    0.0000    1.0000
     Parameter 7    0.0000    1.0000
     Parameter 20    0.0000    1.0000
     Parameter 12    0.0000    1.0000
     Parameter 200    0.0000    1.0000
     Parameter 2    0.0000    1.0000
     Parameter 110    0.0000    1.0000
     Parameter 17    0.0000    1.0000
     Parameter 15    0.0000    1.0000
     Parameter 13    0.0000    1.0000
     Parameter 16    0.0000    1.0000


     Kolmogorov-Smirnov comparing posterior distributions across chains 2 and 3 using 100 draws.


     Parameter   KS Statistic P-value
     Parameter 29    0.2000    0.0314
     Parameter 56    0.1800    0.0691
     Parameter 113    0.1600    0.1400
     Parameter 63    0.1300    0.3439
     Parameter 32    0.1300    0.3439
     Parameter 103    0.1300    0.3439
     Parameter 177    0.1200    0.4431
     Parameter 220    0.1200    0.4431
     Parameter 34    0.1100    0.5560
     Parameter 187    0.1100    0.5560
     Parameter 23    0.1100    0.5560
     Parameter 28    0.1100    0.5560
     Parameter 183    0.1100    0.5560
     Parameter 172    0.1000    0.6766
     Parameter 182    0.1000    0.6766
     Parameter 96    0.1000    0.6766
     Parameter 248    0.1000    0.6766
     Parameter 135    0.1000    0.6766
     Parameter 145    0.1000    0.6766
     Parameter 171    0.1000    0.6766
     Parameter 21    0.0900    0.7942
     Parameter 215    0.0900    0.7942
     Parameter 108    0.0900    0.7942
     Parameter 27    0.0900    0.7942
     Parameter 245    0.0900    0.7942
     Parameter 225    0.0900    0.7942
     Parameter 131    0.0800    0.8938
     Parameter 140    0.0800    0.8938
     Parameter 71    0.0800    0.8938
     Parameter 38    0.0800    0.8938
     Parameter 101    0.0800    0.8938
     Parameter 51    0.0800    0.8938
     Parameter 235    0.0800    0.8938
     Parameter 247    0.0800    0.8938
     Parameter 24    0.0800    0.8938
     Parameter 259    0.0700    0.9610
     Parameter 33    0.0700    0.9610
     Parameter 85    0.0700    0.9610
     Parameter 90    0.0700    0.9610
     Parameter 191    0.0700    0.9610
     Parameter 57    0.0700    0.9610
     Parameter 231    0.0700    0.9610
     Parameter 251    0.0700    0.9610
     Parameter 26    0.0700    0.9610
     Parameter 45    0.0700    0.9610
     Parameter 134    0.0600    0.9921
     Parameter 139    0.0600    0.9921
     Parameter 79    0.0600    0.9921
     Parameter 159    0.0600    0.9921
     Parameter 22    0.0600    0.9921
     Parameter 178    0.0600    0.9921
     Parameter 188    0.0600    0.9921
     Parameter 49    0.0600    0.9921
     Parameter 25    0.0600    0.9921
     Parameter 104    0.0600    0.9921
     Parameter 229    0.0600    0.9921
     Parameter 230    0.0600    0.9921
     Parameter 58    0.0600    0.9921
     Parameter 117    0.0600    0.9921
     Parameter 236    0.0600    0.9921
     Parameter 121    0.0600    0.9921
     Parameter 255    0.0600    0.9921
     Parameter 206    0.0600    0.9921
     Parameter 35    0.0500    0.9995
     Parameter 144    0.0500    0.9995
     Parameter 154    0.0500    0.9995
     Parameter 80    0.0500    0.9995
     Parameter 41    0.0500    0.9995
     Parameter 84    0.0500    0.9995
     Parameter 197    0.0500    0.9995
     Parameter 209    0.0500    0.9995
     Parameter 239    0.0500    0.9995
     Parameter 60    0.0500    0.9995
     Parameter 30    0.0500    0.9995
     Parameter 246    0.0500    0.9995
     Parameter 31    0.0500    0.9995
     Parameter 128    0.0400    1.0000
     Parameter 129    0.0400    1.0000
     Parameter 66    0.0400    1.0000
     Parameter 133    0.0400    1.0000
     Parameter 67    0.0400    1.0000
     Parameter 141    0.0400    1.0000
     Parameter 37    0.0400    1.0000
     Parameter 151    0.0400    1.0000
     Parameter 155    0.0400    1.0000
     Parameter 211    0.0400    1.0000
     Parameter 81    0.0400    1.0000
     Parameter 46    0.0400    1.0000
     Parameter 186    0.0400    1.0000
     Parameter 94    0.0400    1.0000
     Parameter 192    0.0400    1.0000
     Parameter 97    0.0400    1.0000
     Parameter 52    0.0400    1.0000
     Parameter 210    0.0400    1.0000
     Parameter 53    0.0400    1.0000
     Parameter 112    0.0400    1.0000
     Parameter 254    0.0400    1.0000
     Parameter 62    0.0400    1.0000
     Parameter 150    0.0400    1.0000
     Parameter 126    0.0400    1.0000
     Parameter 130    0.0300    1.0000
     Parameter 260    0.0300    1.0000
     Parameter 65    0.0300    1.0000
     Parameter 233    0.0300    1.0000
     Parameter 138    0.0300    1.0000
     Parameter 36    0.0300    1.0000
     Parameter 146    0.0300    1.0000
     Parameter 148    0.0300    1.0000
     Parameter 107    0.0300    1.0000
     Parameter 75    0.0300    1.0000
     Parameter 105    0.0300    1.0000
     Parameter 158    0.0300    1.0000
     Parameter 160    0.0300    1.0000
     Parameter 161    0.0300    1.0000
     Parameter 162    0.0300    1.0000
     Parameter 242    0.0300    1.0000
     Parameter 164    0.0300    1.0000
     Parameter 243    0.0300    1.0000
     Parameter 173    0.0300    1.0000
     Parameter 175    0.0300    1.0000
     Parameter 252    0.0300    1.0000
     Parameter 95    0.0300    1.0000
     Parameter 48    0.0300    1.0000
     Parameter 98    0.0300    1.0000
     Parameter 199    0.0300    1.0000
     Parameter 201    0.0300    1.0000
     Parameter 202    0.0300    1.0000
     Parameter 204    0.0300    1.0000
     Parameter 214    0.0300    1.0000
     Parameter 54    0.0300    1.0000
     Parameter 55    0.0300    1.0000
     Parameter 224    0.0300    1.0000
     Parameter 226    0.0300    1.0000
     Parameter 228    0.0300    1.0000
     Parameter 116    0.0300    1.0000
     Parameter 244    0.0300    1.0000
     Parameter 250    0.0300    1.0000
     Parameter 237    0.0300    1.0000
     Parameter 196    0.0300    1.0000
     Parameter 127    0.0200    1.0000
     Parameter 258    0.0200    1.0000
     Parameter 68    0.0200    1.0000
     Parameter 136    0.0200    1.0000
     Parameter 241    0.0200    1.0000
     Parameter 69    0.0200    1.0000
     Parameter 61    0.0200    1.0000
     Parameter 147    0.0200    1.0000
     Parameter 76    0.0200    1.0000
     Parameter 77    0.0200    1.0000
     Parameter 156    0.0200    1.0000
     Parameter 40    0.0200    1.0000
     Parameter 83    0.0200    1.0000
     Parameter 169    0.0200    1.0000
     Parameter 42    0.0200    1.0000
     Parameter 174    0.0200    1.0000
     Parameter 44    0.0200    1.0000
     Parameter 176    0.0200    1.0000
     Parameter 181    0.0200    1.0000
     Parameter 91    0.0200    1.0000
     Parameter 92    0.0200    1.0000
     Parameter 193    0.0200    1.0000
     Parameter 200    0.0200    1.0000
     Parameter 102    0.0200    1.0000
     Parameter 59    0.0200    1.0000
     Parameter 106    0.0200    1.0000
     Parameter 109    0.0200    1.0000
     Parameter 218    0.0200    1.0000
     Parameter 221    0.0200    1.0000
     Parameter 227    0.0200    1.0000
     Parameter 240    0.0200    1.0000
     Parameter 166    0.0200    1.0000
     Parameter 167    0.0200    1.0000
     Parameter 87    0.0200    1.0000
     Parameter 123    0.0100    1.0000
     Parameter 39    0.0100    1.0000
     Parameter 2    0.0100    1.0000
     Parameter 184    0.0100    1.0000
     Parameter 163    0.0100    1.0000
     Parameter 149    0.0100    1.0000
     Parameter 185    0.0100    1.0000
     Parameter 8    0.0100    1.0000
     Parameter 256    0.0100    1.0000
     Parameter 234    0.0100    1.0000
     Parameter 249    0.0100    1.0000
     Parameter 217    0.0100    1.0000
     Parameter 152    0.0100    1.0000
     Parameter 157    0.0100    1.0000
     Parameter 142    0.0100    1.0000
     Parameter 9    0.0100    1.0000
     Parameter 72    0.0100    1.0000
     Parameter 78    0.0100    1.0000
     Parameter 253    0.0100    1.0000
     Parameter 114    0.0100    1.0000
     Parameter 238    0.0100    1.0000
     Parameter 207    0.0100    1.0000
     Parameter 14    0.0100    1.0000
     Parameter 74    0.0100    1.0000
     Parameter 43    0.0100    1.0000
     Parameter 257    0.0100    1.0000
     Parameter 88    0.0100    1.0000
     Parameter 50    0.0100    1.0000
     Parameter 198    0.0100    1.0000
     Parameter 205    0.0100    1.0000
     Parameter 219    0.0100    1.0000
     Parameter 111    0.0100    1.0000
     Parameter 115    0.0100    1.0000
     Parameter 125    0.0100    1.0000
     Parameter 5    0.0100    1.0000
     Parameter 89    0.0100    1.0000
     Parameter 180    0.0100    1.0000
     Parameter 119    0.0100    1.0000
     Parameter 70    0.0100    1.0000
     Parameter 216    0.0100    1.0000
     Parameter 212    0.0100    1.0000
     Parameter 213    0.0100    1.0000
     Parameter 120    0.0100    1.0000
     Parameter 122    0.0100    1.0000
     Parameter 132    0.0100    1.0000
     Parameter 6    0.0100    1.0000
     Parameter 168    0.0100    1.0000
     Parameter 137    0.0100    1.0000
     Parameter 99    0.0100    1.0000
     Parameter 118    0.0100    1.0000
     Parameter 195    0.0100    1.0000
     Parameter 189    0.0100    1.0000
     Parameter 110    0.0100    1.0000
     Parameter 82    0.0100    1.0000
     Parameter 232    0.0100    1.0000
     Parameter 64    0.0100    1.0000
     Parameter 190    0.0100    1.0000
     Parameter 124    0.0100    1.0000
     Parameter 47    0.0100    1.0000
     Parameter 93    0.0100    1.0000
     Parameter 222    0.0000    1.0000
     Parameter 4    0.0000    1.0000
     Parameter 11    0.0000    1.0000
     Parameter 170    0.0000    1.0000
     Parameter 20    0.0000    1.0000
     Parameter 10    0.0000    1.0000
     Parameter 223    0.0000    1.0000
     Parameter 143    0.0000    1.0000
     Parameter 100    0.0000    1.0000
     Parameter 165    0.0000    1.0000
     Parameter 1    0.0000    1.0000
     Parameter 13    0.0000    1.0000
     Parameter 19    0.0000    1.0000
     Parameter 73    0.0000    1.0000
     Parameter 208    0.0000    1.0000
     Parameter 179    0.0000    1.0000
     Parameter 16    0.0000    1.0000
     Parameter 3    0.0000    1.0000
     Parameter 86    0.0000    1.0000
     Parameter 203    0.0000    1.0000
     Parameter 15    0.0000    1.0000
     Parameter 12    0.0000    1.0000
     Parameter 18    0.0000    1.0000
     Parameter 17    0.0000    1.0000
     Parameter 194    0.0000    1.0000
     Parameter 7    0.0000    1.0000
     Parameter 153    0.0000    1.0000


     Kolmogorov-Smirnov comparing posterior distributions across chains 1 and 4 using 100 draws.


     Parameter   KS Statistic P-value
     Parameter 33    0.1900    0.0470
     Parameter 41    0.1800    0.0691
     Parameter 177    0.1800    0.0691
     Parameter 23    0.1800    0.0691
     Parameter 251    0.1800    0.0691
     Parameter 32    0.1700    0.0994
     Parameter 187    0.1600    0.1400
     Parameter 190    0.1600    0.1400
     Parameter 22    0.1500    0.1930
     Parameter 155    0.1500    0.1930
     Parameter 103    0.1500    0.1930
     Parameter 40    0.1300    0.3439
     Parameter 206    0.1300    0.3439
     Parameter 140    0.1300    0.3439
     Parameter 172    0.1300    0.3439
     Parameter 248    0.1200    0.4431
     Parameter 29    0.1200    0.4431
     Parameter 145    0.1100    0.5560
     Parameter 38    0.1100    0.5560
     Parameter 182    0.1100    0.5560
     Parameter 200    0.1100    0.5560
     Parameter 205    0.1100    0.5560
     Parameter 62    0.1100    0.5560
     Parameter 135    0.1100    0.5560
     Parameter 21    0.1100    0.5560
     Parameter 130    0.1000    0.6766
     Parameter 36    0.1000    0.6766
     Parameter 161    0.1000    0.6766
     Parameter 178    0.1000    0.6766
     Parameter 196    0.1000    0.6766
     Parameter 246    0.1000    0.6766
     Parameter 31    0.1000    0.6766
     Parameter 30    0.1000    0.6766
     Parameter 24    0.1000    0.6766
     Parameter 65    0.0900    0.7942
     Parameter 171    0.0900    0.7942
     Parameter 26    0.0900    0.7942
     Parameter 113    0.0900    0.7942
     Parameter 90    0.0900    0.7942
     Parameter 253    0.0900    0.7942
     Parameter 28    0.0900    0.7942
     Parameter 107    0.0900    0.7942
     Parameter 260    0.0800    0.8938
     Parameter 66    0.0800    0.8938
     Parameter 150    0.0800    0.8938
     Parameter 162    0.0800    0.8938
     Parameter 174    0.0800    0.8938
     Parameter 56    0.0800    0.8938
     Parameter 231    0.0800    0.8938
     Parameter 116    0.0800    0.8938
     Parameter 240    0.0800    0.8938
     Parameter 68    0.0700    0.9610
     Parameter 45    0.0700    0.9610
     Parameter 91    0.0700    0.9610
     Parameter 97    0.0700    0.9610
     Parameter 27    0.0700    0.9610
     Parameter 109    0.0700    0.9610
     Parameter 63    0.0700    0.9610
     Parameter 245    0.0700    0.9610
     Parameter 71    0.0700    0.9610
     Parameter 157    0.0700    0.9610
     Parameter 43    0.0700    0.9610
     Parameter 25    0.0700    0.9610
     Parameter 126    0.0600    0.9921
     Parameter 156    0.0600    0.9921
     Parameter 80    0.0600    0.9921
     Parameter 167    0.0600    0.9921
     Parameter 180    0.0600    0.9921
     Parameter 92    0.0600    0.9921
     Parameter 188    0.0600    0.9921
     Parameter 48    0.0600    0.9921
     Parameter 255    0.0600    0.9921
     Parameter 50    0.0600    0.9921
     Parameter 131    0.0500    0.9995
     Parameter 133    0.0500    0.9995
     Parameter 134    0.0500    0.9995
     Parameter 34    0.0500    0.9995
     Parameter 138    0.0500    0.9995
     Parameter 35    0.0500    0.9995
     Parameter 75    0.0500    0.9995
     Parameter 173    0.0500    0.9995
     Parameter 175    0.0500    0.9995
     Parameter 179    0.0500    0.9995
     Parameter 102    0.0500    0.9995
     Parameter 52    0.0500    0.9995
     Parameter 210    0.0500    0.9995
     Parameter 215    0.0500    0.9995
     Parameter 112    0.0500    0.9995
     Parameter 225    0.0500    0.9995
     Parameter 229    0.0500    0.9995
     Parameter 57    0.0500    0.9995
     Parameter 121    0.0500    0.9995
     Parameter 247    0.0500    0.9995
     Parameter 220    0.0500    0.9995
     Parameter 259    0.0400    1.0000
     Parameter 242    0.0400    1.0000
     Parameter 136    0.0400    1.0000
     Parameter 70    0.0400    1.0000
     Parameter 144    0.0400    1.0000
     Parameter 72    0.0400    1.0000
     Parameter 149    0.0400    1.0000
     Parameter 165    0.0400    1.0000
     Parameter 166    0.0400    1.0000
     Parameter 127    0.0400    1.0000
     Parameter 183    0.0400    1.0000
     Parameter 185    0.0400    1.0000
     Parameter 94    0.0400    1.0000
     Parameter 96    0.0400    1.0000
     Parameter 241    0.0400    1.0000
     Parameter 99    0.0400    1.0000
     Parameter 202    0.0400    1.0000
     Parameter 51    0.0400    1.0000
     Parameter 104    0.0400    1.0000
     Parameter 105    0.0400    1.0000
     Parameter 108    0.0400    1.0000
     Parameter 110    0.0400    1.0000
     Parameter 233    0.0400    1.0000
     Parameter 60    0.0400    1.0000
     Parameter 125    0.0400    1.0000
     Parameter 101    0.0400    1.0000
     Parameter 239    0.0400    1.0000
     Parameter 128    0.0300    1.0000
     Parameter 137    0.0300    1.0000
     Parameter 223    0.0300    1.0000
     Parameter 141    0.0300    1.0000
     Parameter 146    0.0300    1.0000
     Parameter 74    0.0300    1.0000
     Parameter 208    0.0300    1.0000
     Parameter 78    0.0300    1.0000
     Parameter 79    0.0300    1.0000
     Parameter 234    0.0300    1.0000
     Parameter 252    0.0300    1.0000
     Parameter 84    0.0300    1.0000
     Parameter 86    0.0300    1.0000
     Parameter 115    0.0300    1.0000
     Parameter 217    0.0300    1.0000
     Parameter 44    0.0300    1.0000
     Parameter 235    0.0300    1.0000
     Parameter 159    0.0300    1.0000
     Parameter 189    0.0300    1.0000
     Parameter 192    0.0300    1.0000
     Parameter 195    0.0300    1.0000
     Parameter 201    0.0300    1.0000
     Parameter 212    0.0300    1.0000
     Parameter 228    0.0300    1.0000
     Parameter 54    0.0300    1.0000
     Parameter 111    0.0300    1.0000
     Parameter 58    0.0300    1.0000
     Parameter 117    0.0300    1.0000
     Parameter 230    0.0300    1.0000
     Parameter 250    0.0300    1.0000
     Parameter 120    0.0300    1.0000
     Parameter 129    0.0300    1.0000
     Parameter 216    0.0200    1.0000
     Parameter 1    0.0200    1.0000
     Parameter 132    0.0200    1.0000
     Parameter 8    0.0200    1.0000
     Parameter 100    0.0200    1.0000
     Parameter 37    0.0200    1.0000
     Parameter 151    0.0200    1.0000
     Parameter 76    0.0200    1.0000
     Parameter 152    0.0200    1.0000
     Parameter 219    0.0200    1.0000
     Parameter 243    0.0200    1.0000
     Parameter 160    0.0200    1.0000
     Parameter 163    0.0200    1.0000
     Parameter 191    0.0200    1.0000
     Parameter 158    0.0200    1.0000
     Parameter 209    0.0200    1.0000
     Parameter 83    0.0200    1.0000
     Parameter 39    0.0200    1.0000
     Parameter 169    0.0200    1.0000
     Parameter 85    0.0200    1.0000
     Parameter 197    0.0200    1.0000
     Parameter 257    0.0200    1.0000
     Parameter 64    0.0200    1.0000
     Parameter 93    0.0200    1.0000
     Parameter 213    0.0200    1.0000
     Parameter 49    0.0200    1.0000
     Parameter 199    0.0200    1.0000
     Parameter 207    0.0200    1.0000
     Parameter 211    0.0200    1.0000
     Parameter 87    0.0200    1.0000
     Parameter 222    0.0200    1.0000
     Parameter 227    0.0200    1.0000
     Parameter 254    0.0200    1.0000
     Parameter 236    0.0200    1.0000
     Parameter 59    0.0200    1.0000
     Parameter 106    0.0200    1.0000
     Parameter 249    0.0200    1.0000
     Parameter 224    0.0200    1.0000
     Parameter 67    0.0200    1.0000
     Parameter 139    0.0200    1.0000
     Parameter 203    0.0200    1.0000
     Parameter 53    0.0100    1.0000
     Parameter 4    0.0100    1.0000
     Parameter 237    0.0100    1.0000
     Parameter 198    0.0100    1.0000
     Parameter 16    0.0100    1.0000
     Parameter 244    0.0100    1.0000
     Parameter 186    0.0100    1.0000
     Parameter 69    0.0100    1.0000
     Parameter 17    0.0100    1.0000
     Parameter 164    0.0100    1.0000
     Parameter 184    0.0100    1.0000
     Parameter 82    0.0100    1.0000
     Parameter 238    0.0100    1.0000
     Parameter 176    0.0100    1.0000
     Parameter 98    0.0100    1.0000
     Parameter 221    0.0100    1.0000
     Parameter 204    0.0100    1.0000
     Parameter 168    0.0100    1.0000
     Parameter 193    0.0100    1.0000
     Parameter 124    0.0100    1.0000
     Parameter 181    0.0100    1.0000
     Parameter 73    0.0100    1.0000
     Parameter 12    0.0100    1.0000
     Parameter 194    0.0100    1.0000
     Parameter 89    0.0100    1.0000
     Parameter 256    0.0100    1.0000
     Parameter 118    0.0100    1.0000
     Parameter 142    0.0100    1.0000
     Parameter 147    0.0100    1.0000
     Parameter 95    0.0100    1.0000
     Parameter 232    0.0100    1.0000
     Parameter 122    0.0100    1.0000
     Parameter 170    0.0100    1.0000
     Parameter 148    0.0100    1.0000
     Parameter 226    0.0100    1.0000
     Parameter 61    0.0100    1.0000
     Parameter 47    0.0100    1.0000
     Parameter 42    0.0100    1.0000
     Parameter 154    0.0100    1.0000
     Parameter 55    0.0100    1.0000
     Parameter 258    0.0100    1.0000
     Parameter 81    0.0100    1.0000
     Parameter 77    0.0100    1.0000
     Parameter 15    0.0000    1.0000
     Parameter 14    0.0000    1.0000
     Parameter 13    0.0000    1.0000
     Parameter 7    0.0000    1.0000
     Parameter 3    0.0000    1.0000
     Parameter 10    0.0000    1.0000
     Parameter 2    0.0000    1.0000
     Parameter 5    0.0000    1.0000
     Parameter 114    0.0000    1.0000
     Parameter 153    0.0000    1.0000
     Parameter 123    0.0000    1.0000
     Parameter 218    0.0000    1.0000
     Parameter 46    0.0000    1.0000
     Parameter 88    0.0000    1.0000
     Parameter 20    0.0000    1.0000
     Parameter 6    0.0000    1.0000
     Parameter 143    0.0000    1.0000
     Parameter 11    0.0000    1.0000
     Parameter 119    0.0000    1.0000
     Parameter 214    0.0000    1.0000
     Parameter 18    0.0000    1.0000
     Parameter 9    0.0000    1.0000
     Parameter 19    0.0000    1.0000


     Kolmogorov-Smirnov comparing posterior distributions across chains 2 and 4 using 100 draws.


     Parameter   KS Statistic P-value
     Parameter 225    0.1600    0.1400
     Parameter 210    0.1500    0.1930
     Parameter 220    0.1300    0.3439
     Parameter 133    0.1100    0.5560
     Parameter 45    0.1100    0.5560
     Parameter 201    0.1100    0.5560
     Parameter 29    0.1100    0.5560
     Parameter 33    0.1100    0.5560
     Parameter 27    0.1100    0.5560
     Parameter 28    0.1100    0.5560
     Parameter 260    0.1000    0.6766
     Parameter 36    0.1000    0.6766
     Parameter 145    0.1000    0.6766
     Parameter 22    0.1000    0.6766
     Parameter 26    0.1000    0.6766
     Parameter 60    0.1000    0.6766
     Parameter 23    0.1000    0.6766
     Parameter 126    0.1000    0.6766
     Parameter 32    0.1000    0.6766
     Parameter 21    0.1000    0.6766
     Parameter 135    0.0900    0.7942
     Parameter 140    0.0900    0.7942
     Parameter 155    0.0900    0.7942
     Parameter 215    0.0900    0.7942
     Parameter 246    0.0900    0.7942
     Parameter 159    0.0900    0.7942
     Parameter 252    0.0900    0.7942
     Parameter 34    0.0800    0.8938
     Parameter 56    0.0800    0.8938
     Parameter 248    0.0800    0.8938
     Parameter 255    0.0800    0.8938
     Parameter 25    0.0800    0.8938
     Parameter 76    0.0700    0.9610
     Parameter 162    0.0700    0.9610
     Parameter 179    0.0700    0.9610
     Parameter 185    0.0700    0.9610
     Parameter 96    0.0700    0.9610
     Parameter 62    0.0700    0.9610
     Parameter 251    0.0700    0.9610
     Parameter 66    0.0700    0.9610
     Parameter 80    0.0700    0.9610
     Parameter 180    0.0700    0.9610
     Parameter 38    0.0600    0.9921
     Parameter 41    0.0600    0.9921
     Parameter 43    0.0600    0.9921
     Parameter 175    0.0600    0.9921
     Parameter 187    0.0600    0.9921
     Parameter 97    0.0600    0.9921
     Parameter 230    0.0600    0.9921
     Parameter 116    0.0600    0.9921
     Parameter 235    0.0600    0.9921
     Parameter 121    0.0600    0.9921
     Parameter 245    0.0600    0.9921
     Parameter 63    0.0600    0.9921
     Parameter 253    0.0600    0.9921
     Parameter 75    0.0600    0.9921
     Parameter 90    0.0600    0.9921
     Parameter 183    0.0600    0.9921
     Parameter 130    0.0500    0.9995
     Parameter 134    0.0500    0.9995
     Parameter 138    0.0500    0.9995
     Parameter 71    0.0500    0.9995
     Parameter 173    0.0500    0.9995
     Parameter 178    0.0500    0.9995
     Parameter 94    0.0500    0.9995
     Parameter 50    0.0500    0.9995
     Parameter 102    0.0500    0.9995
     Parameter 54    0.0500    0.9995
     Parameter 112    0.0500    0.9995
     Parameter 233    0.0500    0.9995
     Parameter 30    0.0500    0.9995
     Parameter 24    0.0500    0.9995
     Parameter 65    0.0400    1.0000
     Parameter 35    0.0400    1.0000
     Parameter 74    0.0400    1.0000
     Parameter 78    0.0400    1.0000
     Parameter 156    0.0400    1.0000
     Parameter 157    0.0400    1.0000
     Parameter 172    0.0400    1.0000
     Parameter 174    0.0400    1.0000
     Parameter 177    0.0400    1.0000
     Parameter 182    0.0400    1.0000
     Parameter 92    0.0400    1.0000
     Parameter 93    0.0400    1.0000
     Parameter 188    0.0400    1.0000
     Parameter 190    0.0400    1.0000
     Parameter 49    0.0400    1.0000
     Parameter 101    0.0400    1.0000
     Parameter 51    0.0400    1.0000
     Parameter 205    0.0400    1.0000
     Parameter 206    0.0400    1.0000
     Parameter 212    0.0400    1.0000
     Parameter 31    0.0400    1.0000
     Parameter 108    0.0400    1.0000
     Parameter 110    0.0400    1.0000
     Parameter 113    0.0400    1.0000
     Parameter 229    0.0400    1.0000
     Parameter 239    0.0400    1.0000
     Parameter 240    0.0400    1.0000
     Parameter 171    0.0400    1.0000
     Parameter 131    0.0400    1.0000
     Parameter 64    0.0300    1.0000
     Parameter 128    0.0300    1.0000
     Parameter 129    0.0300    1.0000
     Parameter 132    0.0300    1.0000
     Parameter 250    0.0300    1.0000
     Parameter 67    0.0300    1.0000
     Parameter 68    0.0300    1.0000
     Parameter 137    0.0300    1.0000
     Parameter 142    0.0300    1.0000
     Parameter 254    0.0300    1.0000
     Parameter 77    0.0300    1.0000
     Parameter 79    0.0300    1.0000
     Parameter 160    0.0300    1.0000
     Parameter 161    0.0300    1.0000
     Parameter 40    0.0300    1.0000
     Parameter 167    0.0300    1.0000
     Parameter 169    0.0300    1.0000
     Parameter 42    0.0300    1.0000
     Parameter 218    0.0300    1.0000
     Parameter 103    0.0300    1.0000
     Parameter 186    0.0300    1.0000
     Parameter 192    0.0300    1.0000
     Parameter 195    0.0300    1.0000
     Parameter 99    0.0300    1.0000
     Parameter 200    0.0300    1.0000
     Parameter 95    0.0300    1.0000
     Parameter 209    0.0300    1.0000
     Parameter 52    0.0300    1.0000
     Parameter 259    0.0300    1.0000
     Parameter 109    0.0300    1.0000
     Parameter 224    0.0300    1.0000
     Parameter 234    0.0300    1.0000
     Parameter 236    0.0300    1.0000
     Parameter 242    0.0300    1.0000
     Parameter 105    0.0300    1.0000
     Parameter 117    0.0300    1.0000
     Parameter 197    0.0200    1.0000
     Parameter 136    0.0200    1.0000
     Parameter 139    0.0200    1.0000
     Parameter 70    0.0200    1.0000
     Parameter 144    0.0200    1.0000
     Parameter 73    0.0200    1.0000
     Parameter 146    0.0200    1.0000
     Parameter 37    0.0200    1.0000
     Parameter 150    0.0200    1.0000
     Parameter 258    0.0200    1.0000
     Parameter 241    0.0200    1.0000
     Parameter 125    0.0200    1.0000
     Parameter 158    0.0200    1.0000
     Parameter 124    0.0200    1.0000
     Parameter 163    0.0200    1.0000
     Parameter 82    0.0200    1.0000
     Parameter 166    0.0200    1.0000
     Parameter 214    0.0200    1.0000
     Parameter 84    0.0200    1.0000
     Parameter 85    0.0200    1.0000
     Parameter 87    0.0200    1.0000
     Parameter 44    0.0200    1.0000
     Parameter 89    0.0200    1.0000
     Parameter 91    0.0200    1.0000
     Parameter 46    0.0200    1.0000
     Parameter 47    0.0200    1.0000
     Parameter 98    0.0200    1.0000
     Parameter 198    0.0200    1.0000
     Parameter 202    0.0200    1.0000
     Parameter 208    0.0200    1.0000
     Parameter 196    0.0200    1.0000
     Parameter 213    0.0200    1.0000
     Parameter 55    0.0200    1.0000
     Parameter 223    0.0200    1.0000
     Parameter 164    0.0200    1.0000
     Parameter 104    0.0200    1.0000
     Parameter 244    0.0200    1.0000
     Parameter 123    0.0200    1.0000
     Parameter 58    0.0200    1.0000
     Parameter 226    0.0200    1.0000
     Parameter 88    0.0100    1.0000
     Parameter 141    0.0100    1.0000
     Parameter 149    0.0100    1.0000
     Parameter 232    0.0100    1.0000
     Parameter 154    0.0100    1.0000
     Parameter 222    0.0100    1.0000
     Parameter 81    0.0100    1.0000
     Parameter 107    0.0100    1.0000
     Parameter 39    0.0100    1.0000
     Parameter 257    0.0100    1.0000
     Parameter 8    0.0100    1.0000
     Parameter 61    0.0100    1.0000
     Parameter 6    0.0100    1.0000
     Parameter 118    0.0100    1.0000
     Parameter 120    0.0100    1.0000
     Parameter 204    0.0100    1.0000
     Parameter 189    0.0100    1.0000
     Parameter 203    0.0100    1.0000
     Parameter 14    0.0100    1.0000
     Parameter 72    0.0100    1.0000
     Parameter 151    0.0100    1.0000
     Parameter 211    0.0100    1.0000
     Parameter 237    0.0100    1.0000
     Parameter 199    0.0100    1.0000
     Parameter 57    0.0100    1.0000
     Parameter 59    0.0100    1.0000
     Parameter 83    0.0100    1.0000
     Parameter 256    0.0100    1.0000
     Parameter 243    0.0100    1.0000
     Parameter 181    0.0100    1.0000
     Parameter 153    0.0100    1.0000
     Parameter 194    0.0100    1.0000
     Parameter 53    0.0100    1.0000
     Parameter 122    0.0100    1.0000
     Parameter 69    0.0100    1.0000
     Parameter 111    0.0100    1.0000
     Parameter 20    0.0100    1.0000
     Parameter 115    0.0100    1.0000
     Parameter 217    0.0100    1.0000
     Parameter 227    0.0100    1.0000
     Parameter 148    0.0100    1.0000
     Parameter 127    0.0100    1.0000
     Parameter 184    0.0100    1.0000
     Parameter 147    0.0100    1.0000
     Parameter 221    0.0100    1.0000
     Parameter 176    0.0100    1.0000
     Parameter 5    0.0100    1.0000
     Parameter 191    0.0100    1.0000
     Parameter 168    0.0100    1.0000
     Parameter 86    0.0100    1.0000
     Parameter 231    0.0100    1.0000
     Parameter 247    0.0100    1.0000
     Parameter 114    0.0100    1.0000
     Parameter 4    0.0100    1.0000
     Parameter 106    0.0100    1.0000
     Parameter 2    0.0100    1.0000
     Parameter 238    0.0100    1.0000
     Parameter 228    0.0100    1.0000
     Parameter 16    0.0100    1.0000
     Parameter 216    0.0100    1.0000
     Parameter 219    0.0100    1.0000
     Parameter 12    0.0100    1.0000
     Parameter 249    0.0100    1.0000
     Parameter 143    0.0100    1.0000
     Parameter 9    0.0000    1.0000
     Parameter 207    0.0000    1.0000
     Parameter 18    0.0000    1.0000
     Parameter 15    0.0000    1.0000
     Parameter 152    0.0000    1.0000
     Parameter 13    0.0000    1.0000
     Parameter 119    0.0000    1.0000
     Parameter 1    0.0000    1.0000
     Parameter 165    0.0000    1.0000
     Parameter 48    0.0000    1.0000
     Parameter 170    0.0000    1.0000
     Parameter 17    0.0000    1.0000
     Parameter 193    0.0000    1.0000
     Parameter 100    0.0000    1.0000
     Parameter 19    0.0000    1.0000
     Parameter 3    0.0000    1.0000
     Parameter 11    0.0000    1.0000
     Parameter 7    0.0000    1.0000
     Parameter 10    0.0000    1.0000


     Kolmogorov-Smirnov comparing posterior distributions across chains 3 and 4 using 100 draws.


     Parameter   KS Statistic P-value
     Parameter 172    0.1900    0.0470
     Parameter 177    0.1800    0.0691
     Parameter 38    0.1500    0.1930
     Parameter 96    0.1500    0.1930
     Parameter 103    0.1500    0.1930
     Parameter 29    0.1500    0.1930
     Parameter 62    0.1500    0.1930
     Parameter 33    0.1400    0.2606
     Parameter 182    0.1400    0.2606
     Parameter 187    0.1400    0.2606
     Parameter 32    0.1300    0.3439
     Parameter 26    0.1300    0.3439
     Parameter 57    0.1300    0.3439
     Parameter 36    0.1200    0.4431
     Parameter 107    0.1200    0.4431
     Parameter 27    0.1200    0.4431
     Parameter 45    0.1200    0.4431
     Parameter 113    0.1200    0.4431
     Parameter 23    0.1200    0.4431
     Parameter 56    0.1200    0.4431
     Parameter 71    0.1100    0.5560
     Parameter 156    0.1100    0.5560
     Parameter 52    0.1100    0.5560
     Parameter 247    0.1100    0.5560
     Parameter 255    0.1100    0.5560
     Parameter 37    0.1000    0.6766
     Parameter 188    0.1000    0.6766
     Parameter 248    0.1000    0.6766
     Parameter 162    0.0900    0.7942
     Parameter 167    0.0900    0.7942
     Parameter 85    0.0900    0.7942
     Parameter 21    0.0900    0.7942
     Parameter 92    0.0900    0.7942
     Parameter 97    0.0900    0.7942
     Parameter 101    0.0900    0.7942
     Parameter 206    0.0900    0.7942
     Parameter 104    0.0900    0.7942
     Parameter 210    0.0900    0.7942
     Parameter 112    0.0900    0.7942
     Parameter 229    0.0900    0.7942
     Parameter 108    0.0800    0.8938
     Parameter 65    0.0700    0.9610
     Parameter 131    0.0700    0.9610
     Parameter 161    0.0700    0.9610
     Parameter 22    0.0700    0.9610
     Parameter 24    0.0700    0.9610
     Parameter 201    0.0700    0.9610
     Parameter 102    0.0700    0.9610
     Parameter 25    0.0700    0.9610
     Parameter 214    0.0700    0.9610
     Parameter 242    0.0700    0.9610
     Parameter 245    0.0700    0.9610
     Parameter 246    0.0700    0.9610
     Parameter 125    0.0700    0.9610
     Parameter 129    0.0600    0.9921
     Parameter 260    0.0600    0.9921
     Parameter 34    0.0600    0.9921
     Parameter 140    0.0600    0.9921
     Parameter 74    0.0600    0.9921
     Parameter 40    0.0600    0.9921
     Parameter 90    0.0600    0.9921
     Parameter 191    0.0600    0.9921
     Parameter 50    0.0600    0.9921
     Parameter 51    0.0600    0.9921
     Parameter 225    0.0600    0.9921
     Parameter 231    0.0600    0.9921
     Parameter 240    0.0600    0.9921
     Parameter 126    0.0600    0.9921
     Parameter 178    0.0600    0.9921
     Parameter 66    0.0500    0.9995
     Parameter 136    0.0500    0.9995
     Parameter 139    0.0500    0.9995
     Parameter 150    0.0500    0.9995
     Parameter 151    0.0500    0.9995
     Parameter 154    0.0500    0.9995
     Parameter 155    0.0500    0.9995
     Parameter 171    0.0500    0.9995
     Parameter 196    0.0500    0.9995
     Parameter 117    0.0500    0.9995
     Parameter 239    0.0500    0.9995
     Parameter 31    0.0500    0.9995
     Parameter 35    0.0500    0.9995
     Parameter 28    0.0500    0.9995
     Parameter 30    0.0500    0.9995
     Parameter 259    0.0400    1.0000
     Parameter 135    0.0400    1.0000
     Parameter 75    0.0400    1.0000
     Parameter 76    0.0400    1.0000
     Parameter 157    0.0400    1.0000
     Parameter 159    0.0400    1.0000
     Parameter 81    0.0400    1.0000
     Parameter 43    0.0400    1.0000
     Parameter 175    0.0400    1.0000
     Parameter 180    0.0400    1.0000
     Parameter 183    0.0400    1.0000
     Parameter 94    0.0400    1.0000
     Parameter 228    0.0400    1.0000
     Parameter 49    0.0400    1.0000
     Parameter 200    0.0400    1.0000
     Parameter 215    0.0400    1.0000
     Parameter 110    0.0400    1.0000
     Parameter 220    0.0400    1.0000
     Parameter 224    0.0400    1.0000
     Parameter 235    0.0400    1.0000
     Parameter 236    0.0400    1.0000
     Parameter 63    0.0400    1.0000
     Parameter 251    0.0400    1.0000
     Parameter 130    0.0400    1.0000
     Parameter 128    0.0300    1.0000
     Parameter 93    0.0300    1.0000
     Parameter 145    0.0300    1.0000
     Parameter 148    0.0300    1.0000
     Parameter 41    0.0300    1.0000
     Parameter 83    0.0300    1.0000
     Parameter 174    0.0300    1.0000
     Parameter 87    0.0300    1.0000
     Parameter 44    0.0300    1.0000
     Parameter 254    0.0300    1.0000
     Parameter 91    0.0300    1.0000
     Parameter 46    0.0300    1.0000
     Parameter 186    0.0300    1.0000
     Parameter 190    0.0300    1.0000
     Parameter 195    0.0300    1.0000
     Parameter 199    0.0300    1.0000
     Parameter 197    0.0300    1.0000
     Parameter 99    0.0300    1.0000
     Parameter 205    0.0300    1.0000
     Parameter 258    0.0300    1.0000
     Parameter 127    0.0300    1.0000
     Parameter 223    0.0300    1.0000
     Parameter 237    0.0300    1.0000
     Parameter 226    0.0300    1.0000
     Parameter 250    0.0300    1.0000
     Parameter 58    0.0300    1.0000
     Parameter 257    0.0300    1.0000
     Parameter 121    0.0300    1.0000
     Parameter 253    0.0300    1.0000
     Parameter 98    0.0300    1.0000
     Parameter 166    0.0300    1.0000
     Parameter 144    0.0300    1.0000
     Parameter 77    0.0200    1.0000
     Parameter 185    0.0200    1.0000
     Parameter 59    0.0200    1.0000
     Parameter 132    0.0200    1.0000
     Parameter 67    0.0200    1.0000
     Parameter 64    0.0200    1.0000
     Parameter 68    0.0200    1.0000
     Parameter 193    0.0200    1.0000
     Parameter 70    0.0200    1.0000
     Parameter 217    0.0200    1.0000
     Parameter 243    0.0200    1.0000
     Parameter 47    0.0200    1.0000
     Parameter 109    0.0200    1.0000
     Parameter 73    0.0200    1.0000
     Parameter 149    0.0200    1.0000
     Parameter 106    0.0200    1.0000
     Parameter 241    0.0200    1.0000
     Parameter 124    0.0200    1.0000
     Parameter 153    0.0200    1.0000
     Parameter 252    0.0200    1.0000
     Parameter 176    0.0200    1.0000
     Parameter 158    0.0200    1.0000
     Parameter 141    0.0200    1.0000
     Parameter 80    0.0200    1.0000
     Parameter 232    0.0200    1.0000
     Parameter 82    0.0200    1.0000
     Parameter 95    0.0200    1.0000
     Parameter 233    0.0200    1.0000
     Parameter 84    0.0200    1.0000
     Parameter 86    0.0200    1.0000
     Parameter 219    0.0200    1.0000
     Parameter 181    0.0200    1.0000
     Parameter 143    0.0200    1.0000
     Parameter 184    0.0200    1.0000
     Parameter 122    0.0200    1.0000
     Parameter 48    0.0200    1.0000
     Parameter 192    0.0200    1.0000
     Parameter 194    0.0200    1.0000
     Parameter 234    0.0200    1.0000
     Parameter 202    0.0200    1.0000
     Parameter 208    0.0200    1.0000
     Parameter 209    0.0200    1.0000
     Parameter 211    0.0200    1.0000
     Parameter 256    0.0200    1.0000
     Parameter 163    0.0200    1.0000
     Parameter 54    0.0200    1.0000
     Parameter 55    0.0200    1.0000
     Parameter 230    0.0200    1.0000
     Parameter 116    0.0200    1.0000
     Parameter 179    0.0200    1.0000
     Parameter 198    0.0200    1.0000
     Parameter 111    0.0200    1.0000
     Parameter 207    0.0100    1.0000
     Parameter 138    0.0100    1.0000
     Parameter 19    0.0100    1.0000
     Parameter 2    0.0100    1.0000
     Parameter 173    0.0100    1.0000
     Parameter 105    0.0100    1.0000
     Parameter 222    0.0100    1.0000
     Parameter 16    0.0100    1.0000
     Parameter 114    0.0100    1.0000
     Parameter 212    0.0100    1.0000
     Parameter 204    0.0100    1.0000
     Parameter 8    0.0100    1.0000
     Parameter 13    0.0100    1.0000
     Parameter 72    0.0100    1.0000
     Parameter 152    0.0100    1.0000
     Parameter 164    0.0100    1.0000
     Parameter 221    0.0100    1.0000
     Parameter 227    0.0100    1.0000
     Parameter 89    0.0100    1.0000
     Parameter 118    0.0100    1.0000
     Parameter 61    0.0100    1.0000
     Parameter 100    0.0100    1.0000
     Parameter 5    0.0100    1.0000
     Parameter 42    0.0100    1.0000
     Parameter 142    0.0100    1.0000
     Parameter 168    0.0100    1.0000
     Parameter 165    0.0100    1.0000
     Parameter 10    0.0100    1.0000
     Parameter 137    0.0100    1.0000
     Parameter 169    0.0100    1.0000
     Parameter 146    0.0100    1.0000
     Parameter 147    0.0100    1.0000
     Parameter 189    0.0100    1.0000
     Parameter 133    0.0100    1.0000
     Parameter 69    0.0100    1.0000
     Parameter 78    0.0100    1.0000
     Parameter 60    0.0100    1.0000
     Parameter 9    0.0100    1.0000
     Parameter 249    0.0100    1.0000
     Parameter 88    0.0100    1.0000
     Parameter 203    0.0100    1.0000
     Parameter 39    0.0100    1.0000
     Parameter 134    0.0100    1.0000
     Parameter 120    0.0100    1.0000
     Parameter 79    0.0100    1.0000
     Parameter 115    0.0100    1.0000
     Parameter 160    0.0100    1.0000
     Parameter 218    0.0000    1.0000
     Parameter 15    0.0000    1.0000
     Parameter 244    0.0000    1.0000
     Parameter 17    0.0000    1.0000
     Parameter 12    0.0000    1.0000
     Parameter 123    0.0000    1.0000
     Parameter 6    0.0000    1.0000
     Parameter 4    0.0000    1.0000
     Parameter 53    0.0000    1.0000
     Parameter 238    0.0000    1.0000
     Parameter 11    0.0000    1.0000
     Parameter 20    0.0000    1.0000
     Parameter 216    0.0000    1.0000
     Parameter 18    0.0000    1.0000
     Parameter 170    0.0000    1.0000
     Parameter 213    0.0000    1.0000
     Parameter 14    0.0000    1.0000
     Parameter 7    0.0000    1.0000
     Parameter 3    0.0000    1.0000
     Parameter 1    0.0000    1.0000
     Parameter 119    0.0000    1.0000


     Simulated prior distributions

     Parameter       Prior Mean  Prior Variance  Prior Std. Dev.


     Parameter 1 Improper Prior
     Parameter 2 Improper Prior
     Parameter 3 Improper Prior
     Parameter 4 Improper Prior
     Parameter 5 Improper Prior
     Parameter 6 Improper Prior
     Parameter 7 Improper Prior
     Parameter 8 Improper Prior
     Parameter 9 Improper Prior
     Parameter 10 Improper Prior
     Parameter 11 Improper Prior
     Parameter 12 Improper Prior
     Parameter 13 Improper Prior
     Parameter 14 Improper Prior
     Parameter 15 Improper Prior
     Parameter 16 Improper Prior
     Parameter 17 Improper Prior
     Parameter 18 Improper Prior
     Parameter 19 Improper Prior
     Parameter 20 Improper Prior
     Parameter 21 Improper Prior
     Parameter 22 Improper Prior
     Parameter 23 Improper Prior
     Parameter 24 Improper Prior
     Parameter 25 Improper Prior
     Parameter 26 Improper Prior
     Parameter 27 Improper Prior
     Parameter 28 Improper Prior
     Parameter 29 Improper Prior
     Parameter 30 Improper Prior
     Parameter 31 Improper Prior
     Parameter 32 Improper Prior
     Parameter 33 Improper Prior
     Parameter 34 Improper Prior
     Parameter 35 Improper Prior
     Parameter 36         0.8746          0.0187          0.1367
     Parameter 37        -0.0032          0.0071          0.0840
     Parameter 38         0.6185          0.0099          0.0995
     Parameter 39         0.0027          0.0139          0.1180
     Parameter 40        -0.0030          0.0096          0.0981
     Parameter 41         1.1939          0.0386          0.1965
     Parameter 42         0.0011          0.0107          0.1033
     Parameter 43        -0.0028          0.0079          0.0889
     Parameter 44        -0.0009          0.0146          0.1210
     Parameter 45         0.9507          0.0234          0.1528
     Parameter 46        -0.0012          0.0103          0.1016
     Parameter 47         0.0033          0.0071          0.0843
     Parameter 48        -0.0010          0.0141          0.1186
     Parameter 49        -0.0002          0.0105          0.1025
     Parameter 50         0.8871          0.0213          0.1458
     Parameter 51         0.0013          0.0120          0.1094
     Parameter 52         0.0028          0.0085          0.0922
     Parameter 53        -0.0090          0.0164          0.1279
     Parameter 54        -0.0026          0.0123          0.1108
     Parameter 55        -0.0024          0.0116          0.1076
     Parameter 56         1.0539          0.0313          0.1769
     Parameter 57        -0.0014          0.0123          0.1109
     Parameter 58         0.0020          0.0086          0.0925
     Parameter 59         0.0043          0.0172          0.1310
     Parameter 60        -0.0035          0.0118          0.1087
     Parameter 61        -0.0023          0.0122          0.1103
     Parameter 62         0.0007          0.0140          0.1183
     Parameter 63         1.0790          0.0310          0.1762
     Parameter 64         0.0004          0.0153          0.1239
     Parameter 65         0.0026          0.0109          0.1045
     Parameter 66         0.0045          0.0193          0.1389
     Parameter 67        -0.0035          0.0154          0.1240
     Parameter 68         0.0054          0.0157          0.1251
     Parameter 69         0.0020          0.0186          0.1364
     Parameter 70        -0.0038          0.0184          0.1357
     Parameter 71         1.3638          0.0483          0.2198
     Parameter 72         0.0001          0.0137          0.1169
     Parameter 73         0.0017          0.0091          0.0955
     Parameter 74        -0.0016          0.0178          0.1335
     Parameter 75        -0.0039          0.0145          0.1203
     Parameter 76        -0.0008          0.0124          0.1112
     Parameter 77         0.0032          0.0169          0.1299
     Parameter 78         0.0086          0.0174          0.1318
     Parameter 79         0.0012          0.0209          0.1447
     Parameter 80         1.1721          0.0352          0.1876
     Parameter 81         0.0016          0.0124          0.1114
     Parameter 82        -0.0035          0.0081          0.0902
     Parameter 83        -0.0044          0.0157          0.1254
     Parameter 84         0.0077          0.0128          0.1130
     Parameter 85         0.0070          0.0118          0.1087
     Parameter 86         0.0052          0.0129          0.1134
     Parameter 87         0.0072          0.0139          0.1178
     Parameter 88         0.0041          0.0164          0.1279
     Parameter 89         0.0017          0.0150          0.1225
     Parameter 90         1.0312          0.0272          0.1648
     Parameter 91         0.0047          0.0131          0.1144
     Parameter 92         0.0019          0.0082          0.0905
     Parameter 93         0.0014          0.0160          0.1266
     Parameter 94         0.0000          0.0129          0.1134
     Parameter 95        -0.0006          0.0118          0.1088
     Parameter 96        -0.0017          0.0145          0.1204
     Parameter 97         0.0024          0.0135          0.1162
     Parameter 98        -0.0007          0.0207          0.1440
     Parameter 99        -0.0022          0.0149          0.1219
     Parameter 100         0.0024          0.0133          0.1155
     Parameter 101         1.0399          0.0295          0.1716
     Parameter 102        -0.0014          0.0117          0.1083
     Parameter 103         0.0007          0.0085          0.0924
     Parameter 104         0.0074          0.0165          0.1286
     Parameter 105        -0.0063          0.0134          0.1160
     Parameter 106        -0.0047          0.0127          0.1126
     Parameter 107         0.0014          0.0132          0.1147
     Parameter 108         0.0004          0.0149          0.1220
     Parameter 109         0.0080          0.0181          0.1346
     Parameter 110        -0.0052          0.0161          0.1269
     Parameter 111        -0.0027          0.0146          0.1209
     Parameter 112        -0.0033          0.0144          0.1200
     Parameter 113         1.0879          0.0314          0.1771
     Parameter 114        -0.0006          0.0123          0.1109
     Parameter 115        -0.0005          0.0084          0.0919
     Parameter 116        -0.0025          0.0151          0.1229
     Parameter 117         0.0006          0.0132          0.1150
     Parameter 118        -0.0017          0.0116          0.1075
     Parameter 119        -0.0015          0.0147          0.1214
     Parameter 120         0.0015          0.0141          0.1187
     Parameter 121        -0.0027          0.0175          0.1323
     Parameter 122        -0.0011          0.0158          0.1258
     Parameter 123         0.0039          0.0134          0.1158
     Parameter 124        -0.0033          0.0134          0.1156
     Parameter 125         0.0041          0.0150          0.1226
     Parameter 126         1.0226          0.0272          0.1651
     Parameter 127         0.0050          0.0103          0.1014
     Parameter 128        -0.0002          0.0074          0.0860
     Parameter 129        -0.0004          0.0135          0.1164
     Parameter 130         0.0002          0.0116          0.1078
     Parameter 131        -0.0043          0.0106          0.1028
     Parameter 132        -0.0042          0.0119          0.1093
     Parameter 133         0.0003          0.0130          0.1142
     Parameter 134         0.0081          0.0154          0.1239
     Parameter 135        -0.0009          0.0143          0.1197
     Parameter 136        -0.0051          0.0119          0.1092
     Parameter 137         0.0029          0.0124          0.1111
     Parameter 138         0.0019          0.0117          0.1080
     Parameter 139        -0.0001          0.0113          0.1062
     Parameter 140         0.9280          0.0211          0.1453
     Parameter 141         0.0011          0.0111          0.1055
     Parameter 142         0.0029          0.0083          0.0914
     Parameter 143         0.0038          0.0138          0.1177
     Parameter 144         0.0017          0.0104          0.1021
     Parameter 145        -0.0033          0.0108          0.1041
     Parameter 146         0.0095          0.0126          0.1120
     Parameter 147        -0.0027          0.0136          0.1164
     Parameter 148         0.0022          0.0169          0.1301
     Parameter 149        -0.0012          0.0148          0.1218
     Parameter 150         0.0006          0.0116          0.1075
     Parameter 151        -0.0001          0.0122          0.1103
     Parameter 152         0.0008          0.0126          0.1121
     Parameter 153        -0.0020          0.0120          0.1096
     Parameter 154        -0.0028          0.0109          0.1043
     Parameter 155         0.9325          0.0239          0.1545
     Parameter 156        -0.0057          0.0090          0.0948
     Parameter 157        -0.0026          0.0066          0.0813
     Parameter 158         0.0038          0.0121          0.1098
     Parameter 159         0.0002          0.0098          0.0990
     Parameter 160        -0.0001          0.0098          0.0992
     Parameter 161        -0.0048          0.0115          0.1074
     Parameter 162         0.0010          0.0108          0.1039
     Parameter 163         0.0010          0.0148          0.1217
     Parameter 164        -0.0024          0.0130          0.1142
     Parameter 165        -0.0014          0.0116          0.1077
     Parameter 166        -0.0042          0.0114          0.1067
     Parameter 167        -0.0036          0.0110          0.1049
     Parameter 168        -0.0007          0.0102          0.1008
     Parameter 169         0.0003          0.0103          0.1014
     Parameter 170         0.0033          0.0103          0.1015
     Parameter 171         0.8233          0.0173          0.1317
     Parameter 172        -0.0015          0.0075          0.0869
     Parameter 173         0.0020          0.0058          0.0760
     Parameter 174         0.0016          0.0115          0.1071
     Parameter 175         0.0062          0.0088          0.0939
     Parameter 176        -0.0007          0.0076          0.0869
     Parameter 177        -0.0032          0.0101          0.1006
     Parameter 178        -0.0034          0.0091          0.0953
     Parameter 179         0.0000          0.0112          0.1060
     Parameter 180         0.0011          0.0107          0.1036
     Parameter 181         0.0019          0.0091          0.0956
     Parameter 182         0.0001          0.0099          0.0997
     Parameter 183         0.0003          0.0097          0.0984
     Parameter 184         0.0040          0.0095          0.0974
     Parameter 185        -0.0006          0.0084          0.0916
     Parameter 186         0.0002          0.0085          0.0920
     Parameter 187         0.0004          0.0072          0.0849
     Parameter 188         0.6919          0.0125          0.1119
     Parameter 189         0.0072          0.0094          0.0971
     Parameter 190        -0.0032          0.0071          0.0842
     Parameter 191         0.0028          0.0142          0.1190
     Parameter 192         0.0006          0.0109          0.1042
     Parameter 193        -0.0024          0.0109          0.1044
     Parameter 194         0.0035          0.0121          0.1100
     Parameter 195         0.0028          0.0127          0.1126
     Parameter 196         0.0005          0.0166          0.1287
     Parameter 197        -0.0056          0.0136          0.1168
     Parameter 198         0.0064          0.0114          0.1066
     Parameter 199         0.0033          0.0118          0.1087
     Parameter 200         0.0006          0.0129          0.1137
     Parameter 201        -0.0071          0.0117          0.1082
     Parameter 202        -0.0025          0.0110          0.1049
     Parameter 203        -0.0077          0.0106          0.1031
     Parameter 204        -0.0045          0.0093          0.0964
     Parameter 205        -0.0012          0.0084          0.0914
     Parameter 206         0.9078          0.0211          0.1452
     Parameter 207        -0.0008          0.0149          0.1221
     Parameter 208        -0.0038          0.0117          0.1081
     Parameter 209        -0.0103          0.0210          0.1449
     Parameter 210        -0.0007          0.0174          0.1318
     Parameter 211        -0.0008          0.0149          0.1221
     Parameter 212        -0.0039          0.0184          0.1357
     Parameter 213        -0.0026          0.0182          0.1348
     Parameter 214        -0.0034          0.0237          0.1540
     Parameter 215         0.0022          0.0219          0.1479
     Parameter 216         0.0024          0.0182          0.1347
     Parameter 217        -0.0064          0.0177          0.1330
     Parameter 218        -0.0022          0.0197          0.1404
     Parameter 219         0.0006          0.0166          0.1287
     Parameter 220        -0.0035          0.0164          0.1282
     Parameter 221        -0.0009          0.0158          0.1258
     Parameter 222        -0.0010          0.0142          0.1190
     Parameter 223        -0.0009          0.0125          0.1117
     Parameter 224        -0.0001          0.0155          0.1244
     Parameter 225         1.3832          0.0523          0.2287
     Parameter 226         0.0049          0.0075          0.0868
     Parameter 227        -0.0006          0.0057          0.0756
     Parameter 228        -0.0052          0.0108          0.1040
     Parameter 229         0.0012          0.0081          0.0902
     Parameter 230         0.0042          0.0080          0.0894
     Parameter 231         0.0018          0.0096          0.0979
     Parameter 232        -0.0049          0.0102          0.1009
     Parameter 233         0.0032          0.0119          0.1090
     Parameter 234         0.0001          0.0110          0.1048
     Parameter 235        -0.0023          0.0090          0.0947
     Parameter 236        -0.0018          0.0094          0.0970
     Parameter 237        -0.0059          0.0103          0.1016
     Parameter 238        -0.0035          0.0096          0.0980
     Parameter 239         0.0024          0.0085          0.0922
     Parameter 240        -0.0044          0.0082          0.0903
     Parameter 241        -0.0030          0.0070          0.0838
     Parameter 242         0.0008          0.0063          0.0796
     Parameter 243        -0.0005          0.0086          0.0927
     Parameter 244         0.0067          0.0122          0.1105
     Parameter 245         0.6973          0.0125          0.1119
     Parameter 246 Improper Prior
     Parameter 247 Improper Prior
     Parameter 248 Improper Prior
     Parameter 249 Improper Prior
     Parameter 250 Improper Prior
     Parameter 251 Improper Prior
     Parameter 252 Improper Prior
     Parameter 253 Improper Prior
     Parameter 254 Improper Prior
     Parameter 255 Improper Prior
     Parameter 256 Improper Prior
     Parameter 257 Improper Prior
     Parameter 258 Improper Prior
     Parameter 259 Improper Prior
     Parameter 260 Improper Prior


   TECHNICAL 8 OUTPUT FOR BAYES ESTIMATION

     CHAIN    BSEED
     1        0
     2        285380
     3        253358
     4        93468

                     POTENTIAL       PARAMETER WITH
     ITERATION    SCALE REDUCTION      HIGHEST PSR
     100              1.730               251
     200              1.557               251
     300              1.455               254
     400              1.198               32
     500              1.230               92
     600              1.152               182
     700              1.147               182
     800              1.153               251
     900              1.123               26
     1000             1.108               41
     1100             1.161               251
     1200             1.104               41
     1300             1.087               41
     1400             1.079               251
     1500             1.054               255
     1600             1.055               255
     1700             1.063               255
     1800             1.058               29
     1900             1.079               251
     2000             1.095               251
     2100             1.101               255
     2200             1.121               255
     2300             1.123               255
     2400             1.110               255
     2500             1.099               255
     2600             1.096               255
     2700             1.105               255
     2800             1.117               255
     2900             1.104               255
     3000             1.104               255
     3100             1.122               255
     3200             1.129               255
     3300             1.129               255
     3400             1.139               255
     3500             1.136               255
     3600             1.108               255
     3700             1.088               255
     3800             1.082               255
     3900             1.072               255
     4000             1.072               255
     4100             1.058               255
     4200             1.050               255
     4300             1.043               255
     4400             1.044               38
     4500             1.039               38
     4600             1.037               38
     4700             1.036               103
     4800             1.039               103
     4900             1.036               103
     5000             1.032               58
     5100             1.034               58
     5200             1.033               58
     5300             1.031               58
     5400             1.028               58
     5500             1.024               58
     5600             1.021               58
     5700             1.018               58
     5800             1.017               58
     5900             1.014               58
     6000             1.016               58
     6100             1.013               58
     6200             1.013               171
     6300             1.012               171
     6400             1.014               171
     6500             1.013               89
     6600             1.012               171
     6700             1.012               171
     6800             1.014               252
     6900             1.013               252
     7000             1.012               252
     7100             1.013               252
     7200             1.012               66
     7300             1.012               252
     7400             1.010               252
     7500             1.011               252
     7600             1.014               252
     7700             1.014               252
     7800             1.014               252
     7900             1.014               92
     8000             1.014               229
     8100             1.013               92
     8200             1.011               129
     8300             1.011               129
     8400             1.013               182
     8500             1.012               182
     8600             1.012               172
     8700             1.012               182
     8800             1.012               182
     8900             1.013               182
     9000             1.014               92
     9100             1.013               172
     9200             1.013               172
     9300             1.015               172
     9400             1.015               172
     9500             1.014               172
     9600             1.013               172
     9700             1.014               172
     9800             1.014               172
     9900             1.015               182
     10000            1.016               182


     Beginning Time:  05:39:48
        Ending Time:  06:00:49
       Elapsed Time:  00:21:01


MUTHEN & MUTHEN
3463 Stoner Ave.
Los Angeles, CA  90066

Tel: (310) 391-9971
Fax: (310) 391-8971
Web: www.StatModel.com
Support: Support@StatModel.com

Copyright (c) 1998-2017 Muthen & Muthen
