# Supplementary material for: Modeling Measurement as a Sequential Process: Autoregressive Confirmatory Factor Analysis (AR-CFA)
Source: Front Psychol. 2019 Sep 20;10:2108. doi: 10.3389/fpsyg.2019.02108 (PMC6763968; doi:10.3389/fpsyg.2019.02108)
Supplement: Supplementary file 2 [file Data_Sheet_1.ZIP › Mplus files and data for AR-CFA paper/RC-CFA files/Residual covariances (Bayes)-v8_d_5100.out]

Mplus VERSION 8 (Mac)
MUTHEN & MUTHEN
05/02/2017   8:29 PM

INPUT INSTRUCTIONS

    DATA: File is music_big5_anon (For Mplus)_ipip_and_rses_centered.csv;
    VARIABLE:	
    NAMES ARE
    univ
  id
  year
  month
  age
  gender
  ethnic
  rsdme
  methnic
  fethnic
  usborn
  usmborn
  usfborn
  whrlv
  mipip1
  mipip2
  mipip3
  mipip4
  mipip5
  mipip6
  mipip7
  mipip8
  mipip9
  mipip10
  mipip11
  mipip12
  mipip13
  mipip14
  mipip15
  mipip16
  mipip17
  mipip18
  mipip19
  mipip20
  rses1
  rses2
  rses3
  rses4
  rses5
  rses6
  rses7
  rses8
  rses9
  rses10
  extraver
  agree
  consc
  neurot
  imagine
  self_est
  extra
  agreeb
  cons
  neuro
  open
  male
  N
  E_Mean
  A_Mean
  C_Mean
  N_Mean
  O_Mean
  E_SD
  A_SD
  C_SD
  N_SD
  O_SD
  E_SE
  A_SE
  C_SE
  N_SE
  O_SE
  SAT_read_25
  SAT_read_75
  SAT_math_25
  SAT_math_75
  ACT_25
  ACT_75
  enroll_total
  enroll_total_full
  enroll_total_part
  enroll_undergrad
  enroll_undergrad_full
  enroll_undergrad_part
  endowment_start
  endowment_end
  price_instate
  price_outstate
  percent_admit
  percent_18to24
  percent_white
  percent_women
  percent_asian
  percent_black
  percent_hispanic
  percent_other_unknown
  FT_retention
  average_SAT
  average_ACT
  gpa_required
  classrank_required
  transcript_required
  collegeprep_required
  recommendations_required
  portfolio_required;
    Usevar = mipip1-mipip20;
    MISSING are all (-999);

  ANALYSIS: estimator=Bayes;
  fbiterations=1000;
  thin=10;
  Processors=4;
  chains=4

  MODEL:
    E BY mipip1
    	mipip6
    	mipip11
    	mipip16;
    A BY 	mipip2
    	mipip7
    	mipip12
    	mipip17;
    C BY 	mipip3
    	mipip8
    	mipip13
    	mipip18;
    N BY 	mipip4
    	mipip9
    	mipip14
    	mipip19;
    O BY 	mipip5
    	mipip10
    	mipip15
    	mipip20;
    	
  mipip1-mipip20 with mipip1-mipip20 (a1-a190);
  mipip1-mipip20 (pload1-pload20);


  Model Priors:
  pload1~IW(3513.9,5100);
  pload2~IW(2478.6,5100);
  pload3~IW(4794,5100);
  pload4~IW(3835.2,5100);
  pload5~IW(3575.1,5100);
  pload6~IW(4222.8,5100);
  pload7~IW(4329.9,5100);
  pload8~IW(5538.6,5100);
  pload9~IW(4717.5,5100);
  pload10~IW(4176.9,5100);
  pload11~IW(4171.8,5100);
  pload12~IW(4406.4,5100);
  pload13~IW(4110.6,5100);
  pload14~IW(3763.8,5100);
  pload15~IW(3753.6,5100);
  pload16~IW(3309.9,5100);
  pload17~IW(2774.4,5100);
  pload18~IW(3656.7,5100);
  pload19~IW(5579.4,5100);
  pload20~IW(2805,5100);
  a1-a190~IW(0,5100);
    	
  OUTPUT: STDYX svalues tech8 RESIDUAL;


*** WARNING
  Data set contains cases with missing on all variables.
  These cases were not included in the analysis.
  Number of cases with missing on all variables:  1141
   1 WARNING(S) FOUND IN THE INPUT INSTRUCTIONS


SUMMARY OF ANALYSIS

Number of groups                                                 1
Number of observations                                        8571

Number of dependent variables                                   20
Number of independent variables                                  0
Number of continuous latent variables                            5

Observed dependent variables

  Continuous
   MIPIP1      MIPIP2      MIPIP3      MIPIP4      MIPIP5      MIPIP6
   MIPIP7      MIPIP8      MIPIP9      MIPIP10     MIPIP11     MIPIP12
   MIPIP13     MIPIP14     MIPIP15     MIPIP16     MIPIP17     MIPIP18
   MIPIP19     MIPIP20

Continuous latent variables
   E           A           C           N           O


Estimator                                                    BAYES
Specifications for Bayesian Estimation
  Point estimate                                            MEDIAN
  Number of Markov chain Monte Carlo (MCMC) chains               4
  Random seed for the first chain                                0
  Starting value information                           UNPERTURBED
  Treatment of categorical mediator                         LATENT
  Algorithm used for Markov chain Monte Carlo           GIBBS(PX1)
  Fixed number of iterations                                  1000
  K-th iteration used for thinning                              10

Input data file(s)
  music_big5_anon (For Mplus)_ipip_and_rses_centered.csv
Input data format  FREE


SUMMARY OF DATA


COVARIANCE COVERAGE OF DATA

Minimum covariance coverage value   0.100

     Number of missing data patterns            68


     PROPORTION OF DATA PRESENT


           Covariance Coverage
              MIPIP1        MIPIP2        MIPIP3        MIPIP4        MIPIP5
              ________      ________      ________      ________      ________
 MIPIP1         0.998
 MIPIP2         0.997         0.998
 MIPIP3         0.997         0.997         0.998
 MIPIP4         0.995         0.995         0.996         0.996
 MIPIP5         0.996         0.996         0.996         0.995         0.997
 MIPIP6         0.997         0.997         0.998         0.996         0.996
 MIPIP7         0.997         0.997         0.997         0.996         0.996
 MIPIP8         0.996         0.997         0.997         0.995         0.996
 MIPIP9         0.997         0.997         0.997         0.996         0.996
 MIPIP10        0.995         0.995         0.995         0.994         0.995
 MIPIP11        0.994         0.994         0.994         0.993         0.993
 MIPIP12        0.993         0.994         0.994         0.993         0.993
 MIPIP13        0.996         0.997         0.997         0.995         0.996
 MIPIP14        0.996         0.996         0.996         0.995         0.995
 MIPIP15        0.995         0.995         0.995         0.994         0.994
 MIPIP16        0.994         0.995         0.995         0.993         0.993
 MIPIP17        0.995         0.995         0.995         0.994         0.994
 MIPIP18        0.994         0.994         0.995         0.993         0.993
 MIPIP19        0.995         0.995         0.995         0.994         0.994
 MIPIP20        0.994         0.994         0.995         0.993         0.994


           Covariance Coverage
              MIPIP6        MIPIP7        MIPIP8        MIPIP9        MIPIP10
              ________      ________      ________      ________      ________
 MIPIP6         0.999
 MIPIP7         0.998         0.998
 MIPIP8         0.997         0.997         0.998
 MIPIP9         0.998         0.997         0.997         0.998
 MIPIP10        0.996         0.995         0.995         0.996         0.996
 MIPIP11        0.994         0.994         0.994         0.994         0.993
 MIPIP12        0.994         0.994         0.994         0.994         0.993
 MIPIP13        0.997         0.997         0.997         0.997         0.995
 MIPIP14        0.996         0.996         0.996         0.996         0.995
 MIPIP15        0.995         0.995         0.995         0.995         0.994
 MIPIP16        0.995         0.995         0.994         0.995         0.993
 MIPIP17        0.995         0.995         0.995         0.995         0.994
 MIPIP18        0.995         0.995         0.994         0.995         0.993
 MIPIP19        0.995         0.995         0.995         0.995         0.994
 MIPIP20        0.995         0.995         0.994         0.995         0.993


           Covariance Coverage
              MIPIP11       MIPIP12       MIPIP13       MIPIP14       MIPIP15
              ________      ________      ________      ________      ________
 MIPIP11        0.995
 MIPIP12        0.991         0.995
 MIPIP13        0.994         0.994         0.998
 MIPIP14        0.994         0.994         0.996         0.997
 MIPIP15        0.992         0.993         0.996         0.995         0.996
 MIPIP16        0.992         0.992         0.995         0.994         0.994
 MIPIP17        0.993         0.993         0.995         0.995         0.994
 MIPIP18        0.992         0.992         0.995         0.995         0.993
 MIPIP19        0.993         0.993         0.995         0.995         0.994
 MIPIP20        0.992         0.992         0.995         0.995         0.994


           Covariance Coverage
              MIPIP16       MIPIP17       MIPIP18       MIPIP19       MIPIP20
              ________      ________      ________      ________      ________
 MIPIP16        0.996
 MIPIP17        0.994         0.996
 MIPIP18        0.993         0.994         0.996
 MIPIP19        0.994         0.995         0.994         0.996
 MIPIP20        0.993         0.994         0.994         0.995         0.996


UNIVARIATE SAMPLE STATISTICS


     UNIVARIATE HIGHER-ORDER MOMENT DESCRIPTIVE STATISTICS

         Variable/         Mean/     Skewness/   Minimum/ % with                Percentiles
        Sample Size      Variance    Kurtosis    Maximum  Min/Max      20%/60%    40%/80%    Median

     MIPIP1                0.000      -0.168      -2.237    0.39%      -1.025     -0.093      0.055
            8553.000       1.287      -0.772       2.482    0.33%       0.186      1.033
     MIPIP2                0.000      -1.327      -3.444    0.02%      -0.373     -0.187     -0.057
            8556.000       0.817       1.857       1.520    0.50%       0.627      0.733
     MIPIP3                0.000      -0.208      -2.655    0.02%      -1.169     -0.213     -0.139
            8558.000       1.370      -0.881       2.250    0.02%       0.685      0.858
     MIPIP4                0.000       0.195      -2.476    0.02%      -0.902     -0.576      0.184
            8541.000       1.421      -0.916       2.724    0.06%       0.336      1.275
     MIPIP5                0.000      -0.648      -3.000    0.01%      -0.790      0.185      0.253
            8545.000       1.165      -0.249       1.904    0.27%       0.274      1.189
     MIPIP6                0.000      -0.550      -2.985    0.09%      -0.985      0.015      0.264
            8560.000       1.403      -0.654       1.727    0.05%       0.402      1.264
     MIPIP7                0.000      -0.922      -3.200    0.01%      -0.911     -0.010      0.089
            8556.000       1.141       0.218       1.368    0.97%       0.215      1.082
     MIPIP8                0.000      -0.372      -3.018    0.04%      -1.425     -0.425      0.444
            8551.000       1.633      -1.014       1.714    0.06%       0.523      1.506
     MIPIP9                0.000       0.349      -1.952    0.19%      -0.766     -0.618     -0.409
            8556.000       1.218      -0.647       2.591    0.07%       0.337      1.259
     MIPIP10               0.000      -0.435      -2.844    0.02%      -0.683     -0.549      0.312
            8539.000       1.091      -0.361       1.810    0.02%       0.360      1.312
     MIPIP11               0.000      -0.302      -2.631    0.32%      -1.326     -0.326      0.106
            8529.000       1.490      -0.882       2.106    0.96%       0.609      1.106
     MIPIP12               0.000      -0.392      -2.682    0.01%      -1.177     -0.302      0.366
            8527.000       1.165      -0.485       2.079    0.09%       0.554      0.750
     MIPIP13               0.000      -0.745      -3.236    0.04%      -0.844      0.060      0.182
            8555.000       1.062       0.062       1.849    0.27%       0.220      1.068
     MIPIP14               0.000       0.147      -1.952    0.04%      -0.873     -0.712      0.154
            8548.000       1.418      -0.964       2.909    0.02%       0.259      1.246
     MIPIP15               0.000      -0.373      -2.795    0.01%      -0.702     -0.515      0.298
            8538.000       1.013      -0.462       2.150    0.04%       0.358      1.205
     MIPIP16               0.000      -0.261      -2.572    0.21%      -1.300     -0.349     -0.115
            8533.000       1.292      -0.764       2.073    0.07%       0.592      0.885
     MIPIP17               0.000      -1.086      -3.457    0.02%      -0.457     -0.167     -0.060
            8538.000       0.849       0.859       1.108    1.34%       0.618      0.822
     MIPIP18               0.000      -0.623      -3.000    0.01%      -0.839      0.050      0.169
            8533.000       1.199      -0.493       1.381    0.12%       0.246      1.161
     MIPIP19               0.000      -0.005      -2.400    0.02%      -1.074     -0.145     -0.060
            8538.000       1.251      -0.805       2.188    0.21%       0.024      0.940
     MIPIP20               0.000      -0.941      -3.359    0.01%      -0.994     -0.018      0.033
            8533.000       1.116       0.142       1.667    0.04%       0.812      0.992


THE MODEL ESTIMATION TERMINATED NORMALLY

     USE THE FBITERATIONS OPTION TO INCREASE THE NUMBER OF ITERATIONS BY A FACTOR
     OF AT LEAST TWO TO CHECK CONVERGENCE AND THAT THE PSR VALUE DOES NOT INCREASE.


MODEL FIT INFORMATION

Number of Free Parameters                             260

Bayesian Posterior Predictive Checking using Chi-Square

          95% Confidence Interval for the Difference Between
          the Observed and the Replicated Chi-Square Values

                               1113.956          1316.724

          Posterior Predictive P-Value              0.000

Information Criteria

          Deviance (DIC)                       483451.564
          Estimated Number of Parameters (pD)     143.593
          Bayesian (BIC)                       485519.016


MODEL RESULTS

                                Posterior  One-Tailed         95% C.I.
                    Estimate       S.D.      P-Value   Lower 2.5%  Upper 2.5%  Significance

 E        BY
    MIPIP1             1.000       0.000      0.000       1.000       1.000
    MIPIP6             0.976       0.023      0.000       0.931       1.022      *
    MIPIP11            1.067       0.023      0.000       1.024       1.111      *
    MIPIP16            1.008       0.022      0.000       0.967       1.052      *

 A        BY
    MIPIP2             1.000       0.000      0.000       1.000       1.000
    MIPIP7             0.934       0.033      0.000       0.871       1.002      *
    MIPIP12            0.930       0.030      0.000       0.876       0.993      *
    MIPIP17            1.017       0.031      0.000       0.959       1.081      *

 C        BY
    MIPIP3             1.000       0.000      0.000       1.000       1.000
    MIPIP8             1.090       0.037      0.000       1.021       1.163      *
    MIPIP13            0.758       0.028      0.000       0.709       0.818      *
    MIPIP18            1.018       0.034      0.000       0.955       1.088      *

 N        BY
    MIPIP4             1.000       0.000      0.000       1.000       1.000
    MIPIP9             0.698       0.025      0.000       0.651       0.751      *
    MIPIP14            0.977       0.026      0.000       0.926       1.028      *
    MIPIP19            0.550       0.025      0.000       0.501       0.600      *

 O        BY
    MIPIP5             1.000       0.000      0.000       1.000       1.000
    MIPIP10            0.748       0.026      0.000       0.700       0.801      *
    MIPIP15            0.751       0.025      0.000       0.704       0.800      *
    MIPIP20            1.077       0.023      0.000       1.034       1.124      *

 A        WITH
    E                  0.149       0.008      0.000       0.133       0.164      *

 C        WITH
    E                  0.016       0.009      0.032      -0.001       0.034
    A                  0.091       0.007      0.000       0.077       0.106      *

 N        WITH
    E                 -0.094       0.010      0.000      -0.112      -0.075      *
    A                 -0.020       0.008      0.005      -0.035      -0.004      *
    C                 -0.097       0.010      0.000      -0.117      -0.077      *

 O        WITH
    E                  0.138       0.009      0.000       0.120       0.155      *
    A                  0.154       0.008      0.000       0.139       0.170      *
    C                  0.010       0.008      0.095      -0.006       0.026
    N                 -0.069       0.009      0.000      -0.086      -0.051      *

 MIPIP1   WITH
    MIPIP2             0.008       0.006      0.086      -0.004       0.020
    MIPIP3             0.020       0.008      0.007       0.004       0.036      *
    MIPIP4             0.041       0.008      0.000       0.026       0.056      *
    MIPIP5             0.038       0.007      0.000       0.023       0.051      *
    MIPIP6            -0.018       0.008      0.015      -0.033      -0.001      *
    MIPIP7            -0.045       0.008      0.000      -0.060      -0.029      *
    MIPIP8            -0.022       0.009      0.008      -0.039      -0.004      *
    MIPIP9            -0.034       0.008      0.000      -0.050      -0.018      *
    MIPIP10           -0.041       0.007      0.000      -0.055      -0.027      *
    MIPIP11            0.039       0.008      0.000       0.023       0.056      *
    MIPIP12            0.001       0.008      0.437      -0.014       0.017
    MIPIP13           -0.006       0.008      0.209      -0.021       0.009
    MIPIP14            0.017       0.008      0.018       0.001       0.032      *
    MIPIP15           -0.021       0.007      0.001      -0.036      -0.007      *
    MIPIP16            0.001       0.008      0.461      -0.014       0.016
    MIPIP17           -0.022       0.006      0.000      -0.035      -0.010      *
    MIPIP18           -0.030       0.007      0.000      -0.044      -0.015      *
    MIPIP19           -0.033       0.009      0.000      -0.050      -0.016      *
    MIPIP20           -0.011       0.007      0.053      -0.024       0.002

 MIPIP2   WITH
    MIPIP3             0.040       0.007      0.000       0.026       0.054      *
    MIPIP4             0.022       0.007      0.001       0.009       0.035      *
    MIPIP5             0.043       0.006      0.000       0.031       0.055      *
    MIPIP6            -0.018       0.007      0.002      -0.031      -0.006      *
    MIPIP7            -0.011       0.007      0.054      -0.025       0.003
    MIPIP8            -0.034       0.008      0.000      -0.048      -0.018      *
    MIPIP9            -0.045       0.007      0.000      -0.059      -0.032      *
    MIPIP10           -0.010       0.006      0.053      -0.023       0.003
    MIPIP11            0.010       0.007      0.063      -0.003       0.023
    MIPIP12            0.082       0.008      0.000       0.066       0.098      *
    MIPIP13            0.043       0.006      0.000       0.031       0.055      *
    MIPIP14            0.040       0.007      0.000       0.027       0.054      *
    MIPIP15           -0.013       0.006      0.013      -0.026      -0.001      *
    MIPIP16           -0.064       0.006      0.000      -0.076      -0.052      *
    MIPIP17           -0.023       0.006      0.000      -0.034      -0.013      *
    MIPIP18           -0.019       0.007      0.002      -0.033      -0.008      *
    MIPIP19           -0.010       0.007      0.080      -0.024       0.004
    MIPIP20           -0.018       0.006      0.001      -0.028      -0.007      *

 MIPIP3   WITH
    MIPIP4             0.029       0.009      0.000       0.012       0.046      *
    MIPIP5             0.022       0.008      0.005       0.007       0.038      *
    MIPIP6            -0.020       0.009      0.010      -0.038      -0.003      *
    MIPIP7            -0.033       0.009      0.001      -0.050      -0.016      *
    MIPIP8            -0.005       0.011      0.356      -0.027       0.018
    MIPIP9             0.003       0.009      0.400      -0.015       0.021
    MIPIP10           -0.037       0.008      0.000      -0.053      -0.020      *
    MIPIP11            0.039       0.009      0.000       0.022       0.057      *
    MIPIP12            0.036       0.009      0.000       0.018       0.055      *
    MIPIP13            0.059       0.010      0.000       0.039       0.078      *
    MIPIP14            0.042       0.009      0.000       0.023       0.059      *
    MIPIP15           -0.027       0.008      0.001      -0.043      -0.011      *
    MIPIP16           -0.024       0.008      0.002      -0.039      -0.008      *
    MIPIP17           -0.031       0.007      0.000      -0.045      -0.017      *
    MIPIP18           -0.028       0.009      0.001      -0.045      -0.012      *
    MIPIP19           -0.017       0.010      0.032      -0.037       0.001
    MIPIP20           -0.020       0.008      0.004      -0.036      -0.006      *

 MIPIP4   WITH
    MIPIP5             0.086       0.008      0.000       0.070       0.102      *
    MIPIP6            -0.024       0.009      0.002      -0.040      -0.006      *
    MIPIP7            -0.031       0.008      0.000      -0.047      -0.015      *
    MIPIP8            -0.037       0.010      0.000      -0.057      -0.016      *
    MIPIP9            -0.011       0.009      0.124      -0.028       0.008
    MIPIP10           -0.009       0.008      0.163      -0.025       0.008
    MIPIP11           -0.001       0.009      0.452      -0.018       0.015
    MIPIP12            0.051       0.008      0.000       0.035       0.068      *
    MIPIP13            0.025       0.008      0.002       0.009       0.041      *
    MIPIP14            0.048       0.010      0.000       0.029       0.067      *
    MIPIP15           -0.051       0.008      0.000      -0.067      -0.036      *
    MIPIP16           -0.025       0.008      0.001      -0.041      -0.009      *
    MIPIP17           -0.040       0.007      0.000      -0.054      -0.027      *
    MIPIP18           -0.077       0.009      0.000      -0.093      -0.060      *
    MIPIP19            0.002       0.010      0.427      -0.017       0.023
    MIPIP20           -0.006       0.007      0.212      -0.021       0.009

 MIPIP5   WITH
    MIPIP6            -0.024       0.008      0.000      -0.039      -0.008      *
    MIPIP7            -0.060       0.008      0.000      -0.076      -0.045      *
    MIPIP8            -0.045       0.009      0.000      -0.063      -0.027      *
    MIPIP9            -0.045       0.008      0.000      -0.060      -0.029      *
    MIPIP10           -0.046       0.008      0.000      -0.061      -0.030      *
    MIPIP11            0.027       0.008      0.000       0.012       0.043      *
    MIPIP12            0.034       0.008      0.000       0.019       0.050      *
    MIPIP13            0.030       0.008      0.001       0.015       0.045      *
    MIPIP14            0.035       0.008      0.000       0.020       0.051      *
    MIPIP15           -0.053       0.007      0.000      -0.068      -0.039      *
    MIPIP16           -0.038       0.007      0.000      -0.052      -0.024      *
    MIPIP17           -0.041       0.006      0.000      -0.053      -0.029      *
    MIPIP18           -0.055       0.008      0.000      -0.070      -0.040      *
    MIPIP19           -0.017       0.008      0.020      -0.034      -0.001      *
    MIPIP20            0.059       0.008      0.000       0.043       0.074      *

 MIPIP6   WITH
    MIPIP7             0.044       0.009      0.000       0.027       0.061      *
    MIPIP8             0.015       0.010      0.058      -0.003       0.035
    MIPIP9             0.076       0.008      0.000       0.059       0.092      *
    MIPIP10           -0.004       0.008      0.282      -0.020       0.012
    MIPIP11           -0.028       0.009      0.001      -0.045      -0.011      *
    MIPIP12           -0.030       0.009      0.001      -0.046      -0.014      *
    MIPIP13           -0.008       0.008      0.160      -0.024       0.008
    MIPIP14            0.009       0.008      0.161      -0.008       0.026
    MIPIP15           -0.006       0.008      0.211      -0.022       0.009
    MIPIP16            0.047       0.008      0.000       0.031       0.064      *
    MIPIP17            0.050       0.007      0.000       0.036       0.063      *
    MIPIP18            0.018       0.008      0.013       0.003       0.034      *
    MIPIP19            0.003       0.009      0.367      -0.014       0.021
    MIPIP20            0.013       0.007      0.031      -0.001       0.028

 MIPIP7   WITH
    MIPIP8             0.019       0.010      0.026       0.000       0.039
    MIPIP9             0.017       0.009      0.024       0.000       0.035      *
    MIPIP10            0.050       0.008      0.000       0.035       0.066      *
    MIPIP11           -0.029       0.008      0.000      -0.046      -0.013      *
    MIPIP12            0.006       0.009      0.260      -0.012       0.024
    MIPIP13           -0.021       0.008      0.007      -0.038      -0.005      *
    MIPIP14           -0.002       0.008      0.386      -0.019       0.014
    MIPIP15            0.007       0.008      0.173      -0.008       0.022
    MIPIP16            0.000       0.008      0.495      -0.014       0.016
    MIPIP17            0.049       0.007      0.000       0.034       0.063      *
    MIPIP18            0.004       0.008      0.310      -0.011       0.020
    MIPIP19            0.019       0.009      0.022       0.000       0.037      *
    MIPIP20           -0.013       0.007      0.038      -0.027       0.001

 MIPIP8   WITH
    MIPIP9             0.038       0.010      0.000       0.016       0.058      *
    MIPIP10            0.030       0.010      0.001       0.012       0.049      *
    MIPIP11           -0.025       0.010      0.003      -0.043      -0.006      *
    MIPIP12           -0.047       0.010      0.000      -0.066      -0.027      *
    MIPIP13           -0.018       0.010      0.040      -0.038       0.002
    MIPIP14           -0.014       0.010      0.075      -0.034       0.006
    MIPIP15            0.033       0.009      0.000       0.014       0.049      *
    MIPIP16            0.028       0.009      0.000       0.011       0.045      *
    MIPIP17            0.001       0.008      0.451      -0.015       0.017
    MIPIP18            0.038       0.010      0.000       0.017       0.057      *
    MIPIP19            0.022       0.011      0.017       0.002       0.044      *
    MIPIP20            0.014       0.009      0.043      -0.002       0.031

 MIPIP9   WITH
    MIPIP10            0.003       0.008      0.374      -0.013       0.019
    MIPIP11           -0.058       0.009      0.000      -0.076      -0.041      *
    MIPIP12           -0.002       0.009      0.388      -0.020       0.014
    MIPIP13            0.021       0.008      0.004       0.006       0.038      *
    MIPIP14            0.021       0.010      0.012       0.003       0.042      *
    MIPIP15           -0.016       0.008      0.023      -0.032       0.000      *
    MIPIP16            0.032       0.008      0.000       0.017       0.048      *
    MIPIP17            0.002       0.007      0.389      -0.012       0.015
    MIPIP18           -0.009       0.008      0.133      -0.025       0.008
    MIPIP19            0.038       0.011      0.000       0.017       0.058      *
    MIPIP20            0.003       0.007      0.336      -0.012       0.018

 MIPIP10  WITH
    MIPIP11           -0.018       0.008      0.016      -0.034      -0.002      *
    MIPIP12           -0.009       0.008      0.142      -0.025       0.006
    MIPIP13           -0.027       0.008      0.000      -0.043      -0.012      *
    MIPIP14           -0.039       0.008      0.000      -0.055      -0.024      *
    MIPIP15            0.137       0.009      0.000       0.119       0.154      *
    MIPIP16            0.024       0.007      0.001       0.010       0.039      *
    MIPIP17            0.038       0.006      0.000       0.026       0.052      *
    MIPIP18            0.008       0.008      0.154      -0.007       0.024
    MIPIP19            0.032       0.009      0.000       0.014       0.050      *
    MIPIP20           -0.037       0.007      0.000      -0.051      -0.023      *

 MIPIP11  WITH
    MIPIP12            0.044       0.009      0.000       0.028       0.061      *
    MIPIP13            0.014       0.008      0.047      -0.002       0.030
    MIPIP14           -0.010       0.009      0.135      -0.026       0.007
    MIPIP15           -0.004       0.008      0.301      -0.019       0.011
    MIPIP16           -0.019       0.008      0.010      -0.034      -0.003      *
    MIPIP17            0.004       0.007      0.280      -0.008       0.017
    MIPIP18           -0.012       0.008      0.083      -0.029       0.004
    MIPIP19           -0.040       0.009      0.000      -0.058      -0.021      *
    MIPIP20           -0.018       0.008      0.009      -0.033      -0.003      *

 MIPIP12  WITH
    MIPIP13            0.031       0.008      0.000       0.014       0.046      *
    MIPIP14            0.069       0.009      0.000       0.052       0.086      *
    MIPIP15           -0.028       0.008      0.001      -0.044      -0.012      *
    MIPIP16           -0.056       0.008      0.000      -0.072      -0.042      *
    MIPIP17           -0.046       0.007      0.000      -0.059      -0.032      *
    MIPIP18           -0.064       0.008      0.000      -0.080      -0.048      *
    MIPIP19            0.007       0.009      0.221      -0.011       0.024
    MIPIP20           -0.043       0.007      0.000      -0.057      -0.028      *

 MIPIP13  WITH
    MIPIP14            0.096       0.008      0.000       0.080       0.112      *
    MIPIP15           -0.026       0.007      0.001      -0.041      -0.011      *
    MIPIP16           -0.041       0.007      0.000      -0.055      -0.026      *
    MIPIP17           -0.012       0.007      0.036      -0.025       0.001
    MIPIP18           -0.014       0.008      0.045      -0.030       0.003
    MIPIP19           -0.025       0.008      0.002      -0.040      -0.008      *
    MIPIP20           -0.012       0.007      0.040      -0.026       0.001

 MIPIP14  WITH
    MIPIP15           -0.077       0.008      0.000      -0.093      -0.061      *
    MIPIP16           -0.028       0.008      0.000      -0.043      -0.012      *
    MIPIP17           -0.033       0.007      0.000      -0.047      -0.019      *
    MIPIP18           -0.066       0.009      0.000      -0.082      -0.049      *
    MIPIP19           -0.031       0.010      0.002      -0.051      -0.011      *
    MIPIP20           -0.016       0.007      0.014      -0.031      -0.002      *

 MIPIP15  WITH
    MIPIP16            0.039       0.007      0.000       0.024       0.053      *
    MIPIP17            0.031       0.006      0.000       0.018       0.044      *
    MIPIP18            0.047       0.007      0.000       0.033       0.061      *
    MIPIP19            0.016       0.009      0.028      -0.001       0.033
    MIPIP20           -0.026       0.007      0.000      -0.039      -0.013      *

 MIPIP16  WITH
    MIPIP17            0.054       0.006      0.000       0.042       0.066      *
    MIPIP18            0.045       0.007      0.000       0.031       0.060      *
    MIPIP19            0.009       0.008      0.155      -0.008       0.024
    MIPIP20            0.028       0.007      0.000       0.016       0.042      *

 MIPIP17  WITH
    MIPIP18            0.048       0.007      0.000       0.035       0.061      *
    MIPIP19            0.009       0.007      0.108      -0.006       0.023
    MIPIP20            0.018       0.006      0.002       0.005       0.030      *

 MIPIP18  WITH
    MIPIP19            0.007       0.008      0.195      -0.009       0.024
    MIPIP20            0.039       0.007      0.000       0.026       0.052      *

 MIPIP19  WITH
    MIPIP20            0.034       0.008      0.000       0.017       0.048      *

 Intercepts
    MIPIP1            -0.001       0.012      0.481      -0.025       0.022
    MIPIP2             0.000       0.010      0.493      -0.019       0.018
    MIPIP3             0.001       0.012      0.470      -0.024       0.025
    MIPIP4             0.000       0.012      0.491      -0.025       0.023
    MIPIP5             0.000       0.012      0.496      -0.023       0.023
    MIPIP6             0.000       0.013      0.500      -0.026       0.026
    MIPIP7             0.000       0.012      0.485      -0.022       0.022
    MIPIP8             0.000       0.014      0.491      -0.026       0.027
    MIPIP9             0.000       0.012      0.493      -0.023       0.023
    MIPIP10            0.000       0.011      0.488      -0.022       0.022
    MIPIP11           -0.001       0.013      0.480      -0.026       0.025
    MIPIP12            0.000       0.012      0.493      -0.023       0.023
    MIPIP13            0.000       0.011      0.496      -0.023       0.022
    MIPIP14            0.000       0.012      0.484      -0.024       0.024
    MIPIP15            0.001       0.011      0.475      -0.022       0.023
    MIPIP16            0.000       0.012      0.494      -0.025       0.024
    MIPIP17            0.000       0.010      0.491      -0.020       0.020
    MIPIP18            0.001       0.012      0.479      -0.023       0.024
    MIPIP19            0.000       0.012      0.495      -0.024       0.023
    MIPIP20           -0.001       0.011      0.482      -0.023       0.023

 Variances
    E                  0.593       0.020      0.000       0.554       0.632      *
    A                  0.310       0.013      0.000       0.284       0.336      *
    C                  0.441       0.022      0.000       0.397       0.486      *
    N                  0.590       0.023      0.000       0.546       0.635      *
    O                  0.470       0.018      0.000       0.435       0.503      *

 Residual Variances
    MIPIP1             0.692       0.011      0.000       0.671       0.714      *
    MIPIP2             0.498       0.008      0.000       0.481       0.515      *
    MIPIP3             0.936       0.015      0.000       0.908       0.966      *
    MIPIP4             0.784       0.014      0.000       0.758       0.813      *
    MIPIP5             0.700       0.011      0.000       0.677       0.723      *
    MIPIP6             0.832       0.013      0.000       0.807       0.858      *
    MIPIP7             0.861       0.013      0.000       0.837       0.885      *
    MIPIP8             1.099       0.018      0.000       1.065       1.136      *
    MIPIP9             0.925       0.014      0.000       0.896       0.952      *
    MIPIP10            0.824       0.012      0.000       0.801       0.848      *
    MIPIP11            0.815       0.013      0.000       0.790       0.842      *
    MIPIP12            0.885       0.013      0.000       0.860       0.911      *
    MIPIP13            0.808       0.012      0.000       0.784       0.832      *
    MIPIP14            0.790       0.014      0.000       0.763       0.817      *
    MIPIP15            0.742       0.011      0.000       0.721       0.763      *
    MIPIP16            0.665       0.011      0.000       0.643       0.688      *
    MIPIP17            0.533       0.008      0.000       0.517       0.550      *
    MIPIP18            0.729       0.013      0.000       0.703       0.753      *
    MIPIP19            1.083       0.015      0.000       1.055       1.112      *
    MIPIP20            0.560       0.010      0.000       0.541       0.580      *


STANDARDIZED MODEL RESULTS


STDYX Standardization

                                Posterior  One-Tailed         95% C.I.
                    Estimate       S.D.      P-Value   Lower 2.5%  Upper 2.5%  Significance
 E        BY
    MIPIP1             0.679       0.008      0.000       0.663       0.694      *
    MIPIP6             0.636       0.009      0.000       0.619       0.653      *
    MIPIP11            0.673       0.008      0.000       0.658       0.689      *
    MIPIP16            0.689       0.008      0.000       0.674       0.704      *

 A        BY
    MIPIP2             0.619       0.010      0.000       0.599       0.638      *
    MIPIP7             0.489       0.012      0.000       0.466       0.513      *
    MIPIP12            0.483       0.013      0.000       0.458       0.508      *
    MIPIP17            0.614       0.010      0.000       0.593       0.631      *

 C        BY
    MIPIP3             0.566       0.011      0.000       0.543       0.587      *
    MIPIP8             0.568       0.011      0.000       0.545       0.588      *
    MIPIP13            0.488       0.013      0.000       0.464       0.514      *
    MIPIP18            0.621       0.010      0.000       0.600       0.641      *

 N        BY
    MIPIP4             0.655       0.009      0.000       0.637       0.673      *
    MIPIP9             0.488       0.013      0.000       0.462       0.511      *
    MIPIP14            0.645       0.010      0.000       0.626       0.663      *
    MIPIP19            0.376       0.014      0.000       0.348       0.405      *

 O        BY
    MIPIP5             0.634       0.009      0.000       0.615       0.651      *
    MIPIP10            0.492       0.012      0.000       0.468       0.515      *
    MIPIP15            0.513       0.011      0.000       0.489       0.535      *
    MIPIP20            0.702       0.008      0.000       0.686       0.717      *

 A        WITH
    E                  0.346       0.016      0.000       0.315       0.378      *

 C        WITH
    E                  0.031       0.017      0.032      -0.001       0.067
    A                  0.245       0.018      0.000       0.210       0.281      *

 N        WITH
    E                 -0.158       0.016      0.000      -0.190      -0.125      *
    A                 -0.046       0.018      0.005      -0.082      -0.009      *
    C                 -0.190       0.019      0.000      -0.229      -0.153      *

 O        WITH
    E                  0.262       0.015      0.000       0.231       0.291      *
    A                  0.403       0.017      0.000       0.371       0.435      *
    C                  0.023       0.018      0.095      -0.012       0.057
    N                 -0.131       0.018      0.000      -0.165      -0.097      *

 MIPIP1   WITH
    MIPIP2             0.014       0.011      0.086      -0.007       0.034
    MIPIP3             0.025       0.010      0.007       0.005       0.044      *
    MIPIP4             0.056       0.010      0.000       0.035       0.076      *
    MIPIP5             0.054       0.011      0.000       0.032       0.074      *
    MIPIP6            -0.023       0.011      0.015      -0.044      -0.002      *
    MIPIP7            -0.058       0.010      0.000      -0.078      -0.038      *
    MIPIP8            -0.025       0.010      0.008      -0.045      -0.004      *
    MIPIP9            -0.043       0.010      0.000      -0.062      -0.023      *
    MIPIP10           -0.055       0.010      0.000      -0.073      -0.035      *
    MIPIP11            0.052       0.011      0.000       0.030       0.073      *
    MIPIP12            0.002       0.010      0.437      -0.018       0.022
    MIPIP13           -0.008       0.010      0.209      -0.028       0.012
    MIPIP14            0.022       0.011      0.018       0.001       0.044      *
    MIPIP15           -0.030       0.010      0.001      -0.050      -0.011      *
    MIPIP16            0.001       0.011      0.461      -0.021       0.023
    MIPIP17           -0.037       0.010      0.000      -0.057      -0.016      *
    MIPIP18           -0.042       0.010      0.000      -0.062      -0.022      *
    MIPIP19           -0.038       0.010      0.000      -0.058      -0.019      *
    MIPIP20           -0.018       0.011      0.053      -0.039       0.004

 MIPIP2   WITH
    MIPIP3             0.058       0.010      0.000       0.038       0.079      *
    MIPIP4             0.035       0.011      0.001       0.014       0.056      *
    MIPIP5             0.073       0.010      0.000       0.052       0.092      *
    MIPIP6            -0.028       0.010      0.002      -0.049      -0.009      *
    MIPIP7            -0.017       0.011      0.054      -0.038       0.004
    MIPIP8            -0.045       0.010      0.000      -0.066      -0.025      *
    MIPIP9            -0.067       0.010      0.000      -0.086      -0.048      *
    MIPIP10           -0.016       0.010      0.053      -0.036       0.004
    MIPIP11            0.016       0.010      0.063      -0.005       0.036
    MIPIP12            0.123       0.011      0.000       0.101       0.145      *
    MIPIP13            0.068       0.010      0.000       0.049       0.087      *
    MIPIP14            0.063       0.011      0.000       0.044       0.085      *
    MIPIP15           -0.022       0.010      0.013      -0.043      -0.002      *
    MIPIP16           -0.112       0.011      0.000      -0.132      -0.091      *
    MIPIP17           -0.045       0.011      0.000      -0.066      -0.024      *
    MIPIP18           -0.032       0.011      0.002      -0.055      -0.012      *
    MIPIP19           -0.014       0.010      0.080      -0.033       0.005
    MIPIP20           -0.033       0.011      0.001      -0.054      -0.013      *

 MIPIP3   WITH
    MIPIP4             0.034       0.010      0.000       0.014       0.054      *
    MIPIP5             0.028       0.010      0.005       0.008       0.048      *
    MIPIP6            -0.023       0.010      0.010      -0.044      -0.003      *
    MIPIP7            -0.036       0.010      0.001      -0.056      -0.017      *
    MIPIP8            -0.004       0.011      0.356      -0.027       0.017
    MIPIP9             0.003       0.010      0.400      -0.016       0.022
    MIPIP10           -0.042       0.010      0.000      -0.060      -0.023      *
    MIPIP11            0.045       0.010      0.000       0.025       0.065      *
    MIPIP12            0.040       0.010      0.000       0.020       0.060      *
    MIPIP13            0.068       0.011      0.000       0.045       0.088      *
    MIPIP14            0.049       0.010      0.000       0.027       0.068      *
    MIPIP15           -0.032       0.010      0.001      -0.052      -0.013      *
    MIPIP16           -0.030       0.010      0.002      -0.050      -0.011      *
    MIPIP17           -0.043       0.010      0.000      -0.063      -0.023      *
    MIPIP18           -0.034       0.011      0.001      -0.055      -0.014      *
    MIPIP19           -0.017       0.010      0.032      -0.036       0.001
    MIPIP20           -0.028       0.011      0.004      -0.050      -0.008      *

 MIPIP4   WITH
    MIPIP5             0.116       0.011      0.000       0.095       0.136      *
    MIPIP6            -0.029       0.011      0.002      -0.050      -0.008      *
    MIPIP7            -0.037       0.010      0.000      -0.056      -0.018      *
    MIPIP8            -0.039       0.011      0.000      -0.061      -0.018      *
    MIPIP9            -0.013       0.011      0.124      -0.034       0.009
    MIPIP10           -0.011       0.010      0.163      -0.031       0.010
    MIPIP11           -0.001       0.011      0.452      -0.023       0.019
    MIPIP12            0.062       0.010      0.000       0.042       0.081      *
    MIPIP13            0.032       0.010      0.002       0.011       0.051      *
    MIPIP14            0.061       0.012      0.000       0.037       0.084      *
    MIPIP15           -0.066       0.010      0.000      -0.087      -0.047      *
    MIPIP16           -0.035       0.011      0.001      -0.057      -0.013      *
    MIPIP17           -0.062       0.011      0.000      -0.083      -0.042      *
    MIPIP18           -0.102       0.011      0.000      -0.122      -0.080      *
    MIPIP19            0.002       0.011      0.427      -0.019       0.025
    MIPIP20           -0.009       0.011      0.212      -0.031       0.013

 MIPIP5   WITH
    MIPIP6            -0.031       0.010      0.000      -0.052      -0.011      *
    MIPIP7            -0.077       0.010      0.000      -0.097      -0.057      *
    MIPIP8            -0.051       0.011      0.000      -0.072      -0.031      *
    MIPIP9            -0.056       0.010      0.000      -0.074      -0.036      *
    MIPIP10           -0.060       0.011      0.000      -0.081      -0.039      *
    MIPIP11            0.036       0.010      0.000       0.016       0.057      *
    MIPIP12            0.043       0.010      0.000       0.024       0.063      *
    MIPIP13            0.040       0.010      0.001       0.020       0.060      *
    MIPIP14            0.047       0.011      0.000       0.027       0.068      *
    MIPIP15           -0.074       0.010      0.000      -0.095      -0.054      *
    MIPIP16           -0.056       0.011      0.000      -0.076      -0.035      *
    MIPIP17           -0.067       0.010      0.000      -0.087      -0.047      *
    MIPIP18           -0.077       0.010      0.000      -0.098      -0.056      *
    MIPIP19           -0.020       0.010      0.020      -0.039      -0.001      *
    MIPIP20            0.094       0.012      0.000       0.070       0.116      *

 MIPIP6   WITH
    MIPIP7             0.052       0.010      0.000       0.032       0.071      *
    MIPIP8             0.016       0.010      0.058      -0.003       0.036
    MIPIP9             0.086       0.010      0.000       0.067       0.105      *
    MIPIP10           -0.005       0.010      0.282      -0.023       0.014
    MIPIP11           -0.034       0.011      0.001      -0.055      -0.013      *
    MIPIP12           -0.035       0.010      0.001      -0.054      -0.017      *
    MIPIP13           -0.010       0.010      0.160      -0.029       0.009
    MIPIP14            0.011       0.010      0.161      -0.010       0.032
    MIPIP15           -0.008       0.010      0.211      -0.028       0.011
    MIPIP16            0.064       0.011      0.000       0.041       0.084      *
    MIPIP17            0.075       0.010      0.000       0.054       0.094      *
    MIPIP18            0.023       0.010      0.013       0.003       0.044      *
    MIPIP19            0.003       0.010      0.367      -0.015       0.022
    MIPIP20            0.019       0.010      0.031      -0.001       0.041

 MIPIP7   WITH
    MIPIP8             0.019       0.010      0.026       0.000       0.040
    MIPIP9             0.020       0.010      0.024       0.000       0.039      *
    MIPIP10            0.060       0.010      0.000       0.042       0.079      *
    MIPIP11           -0.035       0.010      0.000      -0.055      -0.015      *
    MIPIP12            0.006       0.010      0.260      -0.014       0.027
    MIPIP13           -0.026       0.010      0.007      -0.046      -0.006      *
    MIPIP14           -0.003       0.010      0.386      -0.023       0.017
    MIPIP15            0.009       0.010      0.173      -0.010       0.028
    MIPIP16            0.000       0.010      0.495      -0.019       0.020
    MIPIP17            0.072       0.011      0.000       0.051       0.092      *
    MIPIP18            0.005       0.010      0.310      -0.014       0.026
    MIPIP19            0.020       0.010      0.022       0.000       0.038      *
    MIPIP20           -0.019       0.011      0.038      -0.039       0.002

 MIPIP8   WITH
    MIPIP9             0.037       0.010      0.000       0.016       0.058      *
    MIPIP10            0.032       0.010      0.001       0.012       0.052      *
    MIPIP11           -0.026       0.010      0.003      -0.046      -0.006      *
    MIPIP12           -0.048       0.010      0.000      -0.067      -0.028      *
    MIPIP13           -0.019       0.011      0.040      -0.041       0.002
    MIPIP14           -0.015       0.011      0.075      -0.037       0.007
    MIPIP15            0.037       0.010      0.000       0.016       0.055      *
    MIPIP16            0.033       0.010      0.000       0.013       0.053      *
    MIPIP17            0.001       0.010      0.451      -0.019       0.022
    MIPIP18            0.042       0.011      0.000       0.020       0.063      *
    MIPIP19            0.020       0.010      0.017       0.002       0.040      *
    MIPIP20            0.018       0.011      0.043      -0.003       0.040

 MIPIP9   WITH
    MIPIP10            0.003       0.009      0.374      -0.015       0.022
    MIPIP11           -0.067       0.010      0.000      -0.088      -0.048      *
    MIPIP12           -0.003       0.010      0.388      -0.022       0.016
    MIPIP13            0.025       0.010      0.004       0.006       0.044      *
    MIPIP14            0.024       0.012      0.012       0.003       0.049      *
    MIPIP15           -0.019       0.010      0.023      -0.039       0.000      *
    MIPIP16            0.041       0.010      0.000       0.022       0.062      *
    MIPIP17            0.003       0.010      0.389      -0.018       0.022
    MIPIP18           -0.011       0.010      0.133      -0.030       0.009
    MIPIP19            0.038       0.010      0.000       0.018       0.058      *
    MIPIP20            0.004       0.010      0.336      -0.016       0.025

 MIPIP10  WITH
    MIPIP11           -0.022       0.010      0.016      -0.042      -0.003      *
    MIPIP12           -0.011       0.009      0.142      -0.029       0.007
    MIPIP13           -0.034       0.009      0.000      -0.052      -0.015      *
    MIPIP14           -0.048       0.010      0.000      -0.068      -0.029      *
    MIPIP15            0.175       0.010      0.000       0.154       0.195      *
    MIPIP16            0.033       0.010      0.001       0.013       0.052      *
    MIPIP17            0.058       0.010      0.000       0.039       0.077      *
    MIPIP18            0.010       0.010      0.154      -0.010       0.031
    MIPIP19            0.034       0.009      0.000       0.015       0.053      *
    MIPIP20           -0.055       0.011      0.000      -0.076      -0.034      *

 MIPIP11  WITH
    MIPIP12            0.052       0.010      0.000       0.033       0.072      *
    MIPIP13            0.017       0.010      0.047      -0.003       0.037
    MIPIP14           -0.012       0.011      0.135      -0.033       0.009
    MIPIP15           -0.005       0.010      0.301      -0.024       0.015
    MIPIP16           -0.026       0.011      0.010      -0.046      -0.004      *
    MIPIP17            0.006       0.010      0.280      -0.013       0.026
    MIPIP18           -0.015       0.011      0.083      -0.037       0.005
    MIPIP19           -0.042       0.010      0.000      -0.062      -0.023      *
    MIPIP20           -0.026       0.011      0.009      -0.048      -0.004      *

 MIPIP12  WITH
    MIPIP13            0.036       0.009      0.000       0.017       0.055      *
    MIPIP14            0.083       0.010      0.000       0.063       0.103      *
    MIPIP15           -0.035       0.010      0.001      -0.054      -0.015      *
    MIPIP16           -0.073       0.010      0.000      -0.094      -0.054      *
    MIPIP17           -0.067       0.010      0.000      -0.086      -0.046      *
    MIPIP18           -0.080       0.010      0.000      -0.100      -0.060      *
    MIPIP19            0.007       0.009      0.221      -0.011       0.025
    MIPIP20           -0.061       0.010      0.000      -0.081      -0.040      *

 MIPIP13  WITH
    MIPIP14            0.120       0.010      0.000       0.100       0.140      *
    MIPIP15           -0.033       0.010      0.001      -0.053      -0.015      *
    MIPIP16           -0.056       0.010      0.000      -0.075      -0.036      *
    MIPIP17           -0.019       0.010      0.036      -0.037       0.001
    MIPIP18           -0.019       0.011      0.045      -0.039       0.003
    MIPIP19           -0.026       0.009      0.002      -0.043      -0.008      *
    MIPIP20           -0.018       0.010      0.040      -0.039       0.002

 MIPIP14  WITH
    MIPIP15           -0.101       0.010      0.000      -0.120      -0.080      *
    MIPIP16           -0.038       0.011      0.000      -0.060      -0.017      *
    MIPIP17           -0.051       0.011      0.000      -0.072      -0.029      *
    MIPIP18           -0.086       0.011      0.000      -0.108      -0.065      *
    MIPIP19           -0.034       0.011      0.002      -0.056      -0.012      *
    MIPIP20           -0.024       0.011      0.014      -0.046      -0.002      *

 MIPIP15  WITH
    MIPIP16            0.055       0.010      0.000       0.034       0.074      *
    MIPIP17            0.049       0.010      0.000       0.029       0.069      *
    MIPIP18            0.064       0.010      0.000       0.044       0.082      *
    MIPIP19            0.018       0.010      0.028      -0.001       0.037
    MIPIP20           -0.040       0.011      0.000      -0.062      -0.020      *

 MIPIP16  WITH
    MIPIP17            0.091       0.011      0.000       0.071       0.111      *
    MIPIP18            0.065       0.010      0.000       0.045       0.086      *
    MIPIP19            0.011       0.010      0.155      -0.010       0.029
    MIPIP20            0.046       0.011      0.000       0.026       0.068      *

 MIPIP17  WITH
    MIPIP18            0.077       0.010      0.000       0.057       0.098      *
    MIPIP19            0.012       0.010      0.108      -0.007       0.030
    MIPIP20            0.032       0.011      0.002       0.010       0.054      *

 MIPIP18  WITH
    MIPIP19            0.008       0.009      0.195      -0.010       0.027
    MIPIP20            0.060       0.010      0.000       0.040       0.081      *

 MIPIP19  WITH
    MIPIP20            0.043       0.010      0.000       0.022       0.062      *

 Intercepts
    MIPIP1            -0.001       0.011      0.481      -0.022       0.020
    MIPIP2             0.000       0.011      0.493      -0.021       0.020
    MIPIP3             0.001       0.011      0.470      -0.021       0.021
    MIPIP4             0.000       0.011      0.491      -0.021       0.020
    MIPIP5             0.000       0.011      0.496      -0.021       0.021
    MIPIP6             0.000       0.011      0.500      -0.022       0.022
    MIPIP7             0.000       0.011      0.485      -0.021       0.021
    MIPIP8             0.000       0.011      0.491      -0.020       0.021
    MIPIP9             0.000       0.011      0.493      -0.021       0.021
    MIPIP10            0.000       0.011      0.488      -0.021       0.021
    MIPIP11           -0.001       0.011      0.480      -0.021       0.021
    MIPIP12            0.000       0.011      0.493      -0.021       0.021
    MIPIP13            0.000       0.011      0.496      -0.022       0.021
    MIPIP14            0.000       0.011      0.484      -0.021       0.021
    MIPIP15            0.001       0.011      0.475      -0.022       0.023
    MIPIP16            0.000       0.011      0.494      -0.022       0.021
    MIPIP17            0.000       0.011      0.491      -0.021       0.021
    MIPIP18            0.001       0.011      0.479      -0.021       0.022
    MIPIP19            0.000       0.011      0.495      -0.022       0.021
    MIPIP20           -0.001       0.011      0.482      -0.022       0.022

 Variances
    E                  1.000       0.000      0.000       1.000       1.000
    A                  1.000       0.000      0.000       1.000       1.000
    C                  1.000       0.000      0.000       1.000       1.000
    N                  1.000       0.000      0.000       1.000       1.000
    O                  1.000       0.000      0.000       1.000       1.000

 Residual Variances
    MIPIP1             0.538       0.011      0.000       0.518       0.560      *
    MIPIP2             0.616       0.012      0.000       0.592       0.641      *
    MIPIP3             0.680       0.013      0.000       0.655       0.705      *
    MIPIP4             0.571       0.012      0.000       0.547       0.595      *
    MIPIP5             0.599       0.011      0.000       0.576       0.621      *
    MIPIP6             0.595       0.011      0.000       0.573       0.617      *
    MIPIP7             0.761       0.012      0.000       0.737       0.783      *
    MIPIP8             0.678       0.013      0.000       0.654       0.703      *
    MIPIP9             0.762       0.012      0.000       0.738       0.786      *
    MIPIP10            0.758       0.012      0.000       0.734       0.781      *
    MIPIP11            0.547       0.011      0.000       0.526       0.568      *
    MIPIP12            0.767       0.012      0.000       0.742       0.791      *
    MIPIP13            0.761       0.013      0.000       0.736       0.785      *
    MIPIP14            0.584       0.012      0.000       0.560       0.609      *
    MIPIP15            0.737       0.012      0.000       0.714       0.761      *
    MIPIP16            0.525       0.011      0.000       0.504       0.546      *
    MIPIP17            0.623       0.012      0.000       0.601       0.648      *
    MIPIP18            0.615       0.013      0.000       0.589       0.640      *
    MIPIP19            0.858       0.011      0.000       0.836       0.879      *
    MIPIP20            0.507       0.011      0.000       0.486       0.529      *


R-SQUARE

                                Posterior  One-Tailed         95% C.I.
    Variable        Estimate       S.D.      P-Value   Lower 2.5%  Upper 2.5%

    MIPIP1             0.462       0.011      0.000       0.440       0.481
    MIPIP2             0.384       0.012      0.000       0.359       0.408
    MIPIP3             0.320       0.013      0.000       0.295       0.345
    MIPIP4             0.429       0.012      0.000       0.405       0.453
    MIPIP5             0.401       0.011      0.000       0.379       0.423
    MIPIP6             0.405       0.011      0.000       0.383       0.427
    MIPIP7             0.239       0.012      0.000       0.217       0.263
    MIPIP8             0.322       0.013      0.000       0.297       0.346
    MIPIP9             0.238       0.012      0.000       0.214       0.262
    MIPIP10            0.242       0.012      0.000       0.219       0.266
    MIPIP11            0.453       0.011      0.000       0.432       0.474
    MIPIP12            0.233       0.012      0.000       0.209       0.258
    MIPIP13            0.239       0.013      0.000       0.215       0.264
    MIPIP14            0.416       0.012      0.000       0.391       0.440
    MIPIP15            0.263       0.012      0.000       0.239       0.286
    MIPIP16            0.475       0.011      0.000       0.454       0.496
    MIPIP17            0.377       0.012      0.000       0.352       0.399
    MIPIP18            0.385       0.013      0.000       0.360       0.410
    MIPIP19            0.142       0.011      0.000       0.121       0.164
    MIPIP20            0.493       0.011      0.000       0.471       0.514


MODEL COMMAND WITH FINAL ESTIMATES USED AS STARTING VALUES

     e BY mipip1@1;
     e BY mipip6*0.97638;
     e BY mipip11*1.06717;
     e BY mipip16*1.00810;
     a BY mipip2@1;
     a BY mipip7*0.93432;
     a BY mipip12*0.93043;
     a BY mipip17*1.01741;
     c BY mipip3@1;
     c BY mipip8*1.08985;
     c BY mipip13*0.75756;
     c BY mipip18*1.01775;
     n BY mipip4@1;
     n BY mipip9*0.69848;
     n BY mipip14*0.97711;
     n BY mipip19*0.55019;
     o BY mipip5@1;
     o BY mipip10*0.74810;
     o BY mipip15*0.75091;
     o BY mipip20*1.07715;

     mipip1 WITH mipip2*0.00817 (a1);
     mipip1 WITH mipip3*0.01990 (a2);
     mipip1 WITH mipip4*0.04092 (a3);
     mipip1 WITH mipip5*0.03759 (a4);
     mipip1 WITH mipip6*-0.01776 (a5);
     mipip1 WITH mipip7*-0.04457 (a6);
     mipip1 WITH mipip8*-0.02154 (a7);
     mipip1 WITH mipip9*-0.03404 (a8);
     mipip1 WITH mipip10*-0.04132 (a9);
     mipip1 WITH mipip11*0.03922 (a10);
     mipip1 WITH mipip12*0.00120 (a11);
     mipip1 WITH mipip13*-0.00630 (a12);
     mipip1 WITH mipip14*0.01650 (a13);
     mipip1 WITH mipip15*-0.02128 (a14);
     mipip1 WITH mipip16*0.00068 (a15);
     mipip1 WITH mipip17*-0.02245 (a16);
     mipip1 WITH mipip18*-0.03007 (a17);
     mipip1 WITH mipip19*-0.03308 (a18);
     mipip1 WITH mipip20*-0.01102 (a19);
     mipip2 WITH mipip3*0.03976 (a20);
     mipip2 WITH mipip4*0.02180 (a21);
     mipip2 WITH mipip5*0.04332 (a22);
     mipip2 WITH mipip6*-0.01824 (a23);
     mipip2 WITH mipip7*-0.01121 (a24);
     mipip2 WITH mipip8*-0.03351 (a25);
     mipip2 WITH mipip9*-0.04526 (a26);
     mipip2 WITH mipip10*-0.01045 (a27);
     mipip2 WITH mipip11*0.01031 (a28);
     mipip2 WITH mipip12*0.08166 (a29);
     mipip2 WITH mipip13*0.04318 (a30);
     mipip2 WITH mipip14*0.03959 (a31);
     mipip2 WITH mipip15*-0.01311 (a32);
     mipip2 WITH mipip16*-0.06433 (a33);
     mipip2 WITH mipip17*-0.02308 (a34);
     mipip2 WITH mipip18*-0.01943 (a35);
     mipip2 WITH mipip19*-0.01013 (a36);
     mipip2 WITH mipip20*-0.01770 (a37);
     mipip3 WITH mipip4*0.02876 (a38);
     mipip3 WITH mipip5*0.02227 (a39);
     mipip3 WITH mipip6*-0.02039 (a40);
     mipip3 WITH mipip7*-0.03255 (a41);
     mipip3 WITH mipip8*-0.00453 (a42);
     mipip3 WITH mipip9*0.00251 (a43);
     mipip3 WITH mipip10*-0.03669 (a44);
     mipip3 WITH mipip11*0.03934 (a45);
     mipip3 WITH mipip12*0.03615 (a46);
     mipip3 WITH mipip13*0.05874 (a47);
     mipip3 WITH mipip14*0.04180 (a48);
     mipip3 WITH mipip15*-0.02699 (a49);
     mipip3 WITH mipip16*-0.02358 (a50);
     mipip3 WITH mipip17*-0.03051 (a51);
     mipip3 WITH mipip18*-0.02809 (a52);
     mipip3 WITH mipip19*-0.01672 (a53);
     mipip3 WITH mipip20*-0.02041 (a54);
     mipip4 WITH mipip5*0.08579 (a55);
     mipip4 WITH mipip6*-0.02354 (a56);
     mipip4 WITH mipip7*-0.03082 (a57);
     mipip4 WITH mipip8*-0.03660 (a58);
     mipip4 WITH mipip9*-0.01091 (a59);
     mipip4 WITH mipip10*-0.00860 (a60);
     mipip4 WITH mipip11*-0.00099 (a61);
     mipip4 WITH mipip12*0.05126 (a62);
     mipip4 WITH mipip13*0.02516 (a63);
     mipip4 WITH mipip14*0.04800 (a64);
     mipip4 WITH mipip15*-0.05063 (a65);
     mipip4 WITH mipip16*-0.02537 (a66);
     mipip4 WITH mipip17*-0.04011 (a67);
     mipip4 WITH mipip18*-0.07679 (a68);
     mipip4 WITH mipip19*0.00192 (a69);
     mipip4 WITH mipip20*-0.00605 (a70);
     mipip5 WITH mipip6*-0.02352 (a71);
     mipip5 WITH mipip7*-0.05978 (a72);
     mipip5 WITH mipip8*-0.04491 (a73);
     mipip5 WITH mipip9*-0.04484 (a74);
     mipip5 WITH mipip10*-0.04584 (a75);
     mipip5 WITH mipip11*0.02689 (a76);
     mipip5 WITH mipip12*0.03387 (a77);
     mipip5 WITH mipip13*0.03009 (a78);
     mipip5 WITH mipip14*0.03521 (a79);
     mipip5 WITH mipip15*-0.05331 (a80);
     mipip5 WITH mipip16*-0.03833 (a81);
     mipip5 WITH mipip17*-0.04077 (a82);
     mipip5 WITH mipip18*-0.05525 (a83);
     mipip5 WITH mipip19*-0.01712 (a84);
     mipip5 WITH mipip20*0.05882 (a85);
     mipip6 WITH mipip7*0.04429 (a86);
     mipip6 WITH mipip8*0.01540 (a87);
     mipip6 WITH mipip9*0.07553 (a88);
     mipip6 WITH mipip10*-0.00449 (a89);
     mipip6 WITH mipip11*-0.02809 (a90);
     mipip6 WITH mipip12*-0.02981 (a91);
     mipip6 WITH mipip13*-0.00801 (a92);
     mipip6 WITH mipip14*0.00901 (a93);
     mipip6 WITH mipip15*-0.00614 (a94);
     mipip6 WITH mipip16*0.04735 (a95);
     mipip6 WITH mipip17*0.04961 (a96);
     mipip6 WITH mipip18*0.01817 (a97);
     mipip6 WITH mipip19*0.00332 (a98);
     mipip6 WITH mipip20*0.01313 (a99);
     mipip7 WITH mipip8*0.01864 (a100);
     mipip7 WITH mipip9*0.01741 (a101);
     mipip7 WITH mipip10*0.05027 (a102);
     mipip7 WITH mipip11*-0.02893 (a103);
     mipip7 WITH mipip12*0.00560 (a104);
     mipip7 WITH mipip13*-0.02139 (a105);
     mipip7 WITH mipip14*-0.00228 (a106);
     mipip7 WITH mipip15*0.00726 (a107);
     mipip7 WITH mipip16*0.00014 (a108);
     mipip7 WITH mipip17*0.04864 (a109);
     mipip7 WITH mipip18*0.00403 (a110);
     mipip7 WITH mipip19*0.01949 (a111);
     mipip7 WITH mipip20*-0.01302 (a112);
     mipip8 WITH mipip9*0.03758 (a113);
     mipip8 WITH mipip10*0.03018 (a114);
     mipip8 WITH mipip11*-0.02475 (a115);
     mipip8 WITH mipip12*-0.04711 (a116);
     mipip8 WITH mipip13*-0.01812 (a117);
     mipip8 WITH mipip14*-0.01421 (a118);
     mipip8 WITH mipip15*0.03310 (a119);
     mipip8 WITH mipip16*0.02818 (a120);
     mipip8 WITH mipip17*0.00098 (a121);
     mipip8 WITH mipip18*0.03765 (a122);
     mipip8 WITH mipip19*0.02209 (a123);
     mipip8 WITH mipip20*0.01437 (a124);
     mipip9 WITH mipip10*0.00261 (a125);
     mipip9 WITH mipip11*-0.05785 (a126);
     mipip9 WITH mipip12*-0.00250 (a127);
     mipip9 WITH mipip13*0.02136 (a128);
     mipip9 WITH mipip14*0.02064 (a129);
     mipip9 WITH mipip15*-0.01578 (a130);
     mipip9 WITH mipip16*0.03238 (a131);
     mipip9 WITH mipip17*0.00193 (a132);
     mipip9 WITH mipip18*-0.00885 (a133);
     mipip9 WITH mipip19*0.03816 (a134);
     mipip9 WITH mipip20*0.00315 (a135);
     mipip10 WITH mipip11*-0.01794 (a136);
     mipip10 WITH mipip12*-0.00927 (a137);
     mipip10 WITH mipip13*-0.02733 (a138);
     mipip10 WITH mipip14*-0.03882 (a139);
     mipip10 WITH mipip15*0.13663 (a140);
     mipip10 WITH mipip16*0.02433 (a141);
     mipip10 WITH mipip17*0.03843 (a142);
     mipip10 WITH mipip18*0.00799 (a143);
     mipip10 WITH mipip19*0.03214 (a144);
     mipip10 WITH mipip20*-0.03747 (a145);
     mipip11 WITH mipip12*0.04446 (a146);
     mipip11 WITH mipip13*0.01378 (a147);
     mipip11 WITH mipip14*-0.00952 (a148);
     mipip11 WITH mipip15*-0.00419 (a149);
     mipip11 WITH mipip16*-0.01908 (a150);
     mipip11 WITH mipip17*0.00399 (a151);
     mipip11 WITH mipip18*-0.01169 (a152);
     mipip11 WITH mipip19*-0.03985 (a153);
     mipip11 WITH mipip20*-0.01787 (a154);
     mipip12 WITH mipip13*0.03054 (a155);
     mipip12 WITH mipip14*0.06911 (a156);
     mipip12 WITH mipip15*-0.02827 (a157);
     mipip12 WITH mipip16*-0.05606 (a158);
     mipip12 WITH mipip17*-0.04575 (a159);
     mipip12 WITH mipip18*-0.06404 (a160);
     mipip12 WITH mipip19*0.00696 (a161);
     mipip12 WITH mipip20*-0.04274 (a162);
     mipip13 WITH mipip14*0.09555 (a163);
     mipip13 WITH mipip15*-0.02571 (a164);
     mipip13 WITH mipip16*-0.04080 (a165);
     mipip13 WITH mipip17*-0.01223 (a166);
     mipip13 WITH mipip18*-0.01416 (a167);
     mipip13 WITH mipip19*-0.02456 (a168);
     mipip13 WITH mipip20*-0.01185 (a169);
     mipip14 WITH mipip15*-0.07739 (a170);
     mipip14 WITH mipip16*-0.02759 (a171);
     mipip14 WITH mipip17*-0.03286 (a172);
     mipip14 WITH mipip18*-0.06565 (a173);
     mipip14 WITH mipip19*-0.03130 (a174);
     mipip14 WITH mipip20*-0.01586 (a175);
     mipip15 WITH mipip16*0.03866 (a176);
     mipip15 WITH mipip17*0.03099 (a177);
     mipip15 WITH mipip18*0.04669 (a178);
     mipip15 WITH mipip19*0.01645 (a179);
     mipip15 WITH mipip20*-0.02564 (a180);
     mipip16 WITH mipip17*0.05384 (a181);
     mipip16 WITH mipip18*0.04547 (a182);
     mipip16 WITH mipip19*0.00889 (a183);
     mipip16 WITH mipip20*0.02791 (a184);
     mipip17 WITH mipip18*0.04813 (a185);
     mipip17 WITH mipip19*0.00900 (a186);
     mipip17 WITH mipip20*0.01753 (a187);
     mipip18 WITH mipip19*0.00743 (a188);
     mipip18 WITH mipip20*0.03850 (a189);
     mipip19 WITH mipip20*0.03353 (a190);
     a WITH e*0.14865;
     c WITH e*0.01589;
     c WITH a*0.09060;
     n WITH e*-0.09356;
     n WITH a*-0.01957;
     n WITH c*-0.09678;
     o WITH e*0.13823;
     o WITH a*0.15377;
     o WITH c*0.01035;
     o WITH n*-0.06906;

     [ mipip1*-0.00076 ];
     [ mipip2*-0.00014 ];
     [ mipip3*0.00098 ];
     [ mipip4*-0.00028 ];
     [ mipip5*0.00005 ];
     [ mipip6*0.00000 ];
     [ mipip7*-0.00043 ];
     [ mipip8*0.00018 ];
     [ mipip9*-0.00029 ];
     [ mipip10*-0.00039 ];
     [ mipip11*-0.00067 ];
     [ mipip12*-0.00027 ];
     [ mipip13*-0.00006 ];
     [ mipip14*0.00041 ];
     [ mipip15*0.00061 ];
     [ mipip16*-0.00020 ];
     [ mipip17*-0.00020 ];
     [ mipip18*0.00063 ];
     [ mipip19*0.00023 ];
     [ mipip20*-0.00064 ];

     mipip1*0.69238 (pload1);
     mipip2*0.49845 (pload2);
     mipip3*0.93559 (pload3);
     mipip4*0.78449 (pload4);
     mipip5*0.69977 (pload5);
     mipip6*0.83216 (pload6);
     mipip7*0.86133 (pload7);
     mipip8*1.09892 (pload8);
     mipip9*0.92486 (pload9);
     mipip10*0.82432 (pload10);
     mipip11*0.81524 (pload11);
     mipip12*0.88524 (pload12);
     mipip13*0.80815 (pload13);
     mipip14*0.78953 (pload14);
     mipip15*0.74200 (pload15);
     mipip16*0.66516 (pload16);
     mipip17*0.53271 (pload17);
     mipip18*0.72861 (pload18);
     mipip19*1.08300 (pload19);
     mipip20*0.56020 (pload20);
     e*0.59341;
     a*0.31027;
     c*0.44091;
     n*0.58987;
     o*0.46966;


RESIDUAL OUTPUT


     ESTIMATED MODEL


           Means
              MIPIP1        MIPIP2        MIPIP3        MIPIP4        MIPIP5
              ________      ________      ________      ________      ________
               -0.001         0.000         0.001         0.000         0.000


           Means
              MIPIP6        MIPIP7        MIPIP8        MIPIP9        MIPIP10
              ________      ________      ________      ________      ________
                0.000         0.000         0.000         0.000         0.000


           Means
              MIPIP11       MIPIP12       MIPIP13       MIPIP14       MIPIP15
              ________      ________      ________      ________      ________
               -0.001         0.000         0.000         0.000         0.001


           Means
              MIPIP16       MIPIP17       MIPIP18       MIPIP19       MIPIP20
              ________      ________      ________      ________      ________
                0.000         0.000         0.001         0.000        -0.001


           Covariances
              MIPIP1        MIPIP2        MIPIP3        MIPIP4        MIPIP5
              ________      ________      ________      ________      ________
 MIPIP1         1.286
 MIPIP2         0.157         0.809
 MIPIP3         0.036         0.130         1.376
 MIPIP4        -0.053         0.002        -0.068         1.374
 MIPIP5         0.176         0.197         0.033         0.017         1.169
 MIPIP6         0.562         0.127        -0.005        -0.115         0.111
 MIPIP7         0.094         0.279         0.052        -0.049         0.084
 MIPIP8        -0.004         0.065         0.476        -0.142        -0.034
 MIPIP9        -0.099        -0.059        -0.065         0.401        -0.093
 MIPIP10        0.062         0.105        -0.029        -0.060         0.306
 MIPIP11        0.672         0.169         0.056        -0.101         0.174
 MIPIP12        0.140         0.370         0.120         0.033         0.177
 MIPIP13        0.006         0.112         0.393        -0.048         0.038
 MIPIP14       -0.075         0.020        -0.053         0.624        -0.032
 MIPIP15        0.083         0.102        -0.019        -0.102         0.299
 MIPIP16        0.599         0.086        -0.008        -0.120         0.101
 MIPIP17        0.129         0.293         0.062        -0.060         0.116
 MIPIP18       -0.014         0.073         0.421        -0.175        -0.045
 MIPIP19       -0.085        -0.021        -0.070         0.326        -0.055
 MIPIP20        0.138         0.148        -0.009        -0.080         0.565


           Covariances
              MIPIP6        MIPIP7        MIPIP8        MIPIP9        MIPIP10
              ________      ________      ________      ________      ________
 MIPIP6         1.398
 MIPIP7         0.180         1.132
 MIPIP8         0.032         0.111         1.623
 MIPIP9         0.012         0.005        -0.036         1.213
 MIPIP10        0.096         0.158         0.039        -0.033         1.087
 MIPIP11        0.590         0.119        -0.006        -0.128         0.092
 MIPIP12        0.105         0.275         0.045        -0.015         0.098
 MIPIP13        0.004         0.043         0.346        -0.030        -0.021
 MIPIP14       -0.080        -0.020        -0.117         0.423        -0.089
 MIPIP15        0.095         0.115         0.042        -0.052         0.400
 MIPIP16        0.631         0.140         0.046        -0.033         0.129
 MIPIP17        0.197         0.344         0.101        -0.012         0.155
 MIPIP18        0.034         0.090         0.527        -0.078         0.016
 MIPIP19       -0.047         0.009        -0.036         0.265         0.004
 MIPIP20        0.159         0.142         0.027        -0.049         0.341


           Covariances
              MIPIP11       MIPIP12       MIPIP13       MIPIP14       MIPIP15
              ________      ________      ________      ________      ________
 MIPIP11        1.491
 MIPIP12        0.192         1.154
 MIPIP13        0.027         0.094         1.061
 MIPIP14       -0.107         0.051         0.024         1.353
 MIPIP15        0.107         0.079        -0.020        -0.128         1.007
 MIPIP16        0.619         0.083        -0.029        -0.120         0.143
 MIPIP17        0.165         0.248         0.058        -0.052         0.148
 MIPIP18        0.006         0.022         0.326        -0.162         0.055
 MIPIP19       -0.095        -0.003        -0.065         0.286        -0.012
 MIPIP20        0.141         0.111        -0.003        -0.089         0.354


           Covariances
              MIPIP16       MIPIP17       MIPIP18       MIPIP19       MIPIP20
              ________      ________      ________      ________      ________
 MIPIP16        1.268
 MIPIP17        0.206         0.854
 MIPIP18        0.062         0.142         1.185
 MIPIP19       -0.043        -0.002        -0.047         1.262
 MIPIP20        0.178         0.186         0.050        -0.007         1.105


           Correlations
              MIPIP1        MIPIP2        MIPIP3        MIPIP4        MIPIP5
              ________      ________      ________      ________      ________
 MIPIP1         1.000
 MIPIP2         0.154         1.000
 MIPIP3         0.027         0.124         1.000
 MIPIP4        -0.040         0.002        -0.049         1.000
 MIPIP5         0.143         0.203         0.026         0.013         1.000
 MIPIP6         0.419         0.119        -0.004        -0.083         0.087
 MIPIP7         0.078         0.291         0.042        -0.039         0.073
 MIPIP8        -0.003         0.057         0.318        -0.095        -0.024
 MIPIP9        -0.080        -0.060        -0.050         0.311        -0.078
 MIPIP10        0.053         0.112        -0.024        -0.049         0.271
 MIPIP11        0.486         0.154         0.039        -0.070         0.132
 MIPIP12        0.115         0.383         0.096         0.026         0.152
 MIPIP13        0.005         0.121         0.325        -0.040         0.034
 MIPIP14       -0.057         0.020        -0.039         0.458        -0.026
 MIPIP15        0.073         0.113        -0.016        -0.087         0.276
 MIPIP16        0.469         0.084        -0.006        -0.091         0.083
 MIPIP17        0.123         0.352         0.057        -0.055         0.116
 MIPIP18       -0.011         0.074         0.329        -0.137        -0.038
 MIPIP19       -0.066        -0.021        -0.053         0.248        -0.045
 MIPIP20        0.116         0.156        -0.008        -0.065         0.497


           Correlations
              MIPIP6        MIPIP7        MIPIP8        MIPIP9        MIPIP10
              ________      ________      ________      ________      ________
 MIPIP6         1.000
 MIPIP7         0.143         1.000
 MIPIP8         0.021         0.082         1.000
 MIPIP9         0.009         0.004        -0.026         1.000
 MIPIP10        0.078         0.142         0.029        -0.029         1.000
 MIPIP11        0.409         0.092        -0.004        -0.095         0.073
 MIPIP12        0.083         0.241         0.033        -0.013         0.087
 MIPIP13        0.003         0.039         0.264        -0.026        -0.020
 MIPIP14       -0.058        -0.016        -0.079         0.330        -0.074
 MIPIP15        0.080         0.108         0.033        -0.047         0.383
 MIPIP16        0.474         0.117         0.032        -0.027         0.109
 MIPIP17        0.181         0.349         0.086        -0.012         0.161
 MIPIP18        0.026         0.078         0.380        -0.065         0.014
 MIPIP19       -0.035         0.008        -0.025         0.214         0.003
 MIPIP20        0.128         0.127         0.020        -0.042         0.311


           Correlations
              MIPIP11       MIPIP12       MIPIP13       MIPIP14       MIPIP15
              ________      ________      ________      ________      ________
 MIPIP11        1.000
 MIPIP12        0.146         1.000
 MIPIP13        0.021         0.085         1.000
 MIPIP14       -0.075         0.041         0.020         1.000
 MIPIP15        0.087         0.073        -0.019        -0.110         1.000
 MIPIP16        0.450         0.069        -0.025        -0.091         0.127
 MIPIP17        0.147         0.250         0.061        -0.049         0.160
 MIPIP18        0.004         0.019         0.290        -0.128         0.050
 MIPIP19       -0.069        -0.003        -0.056         0.219        -0.011
 MIPIP20        0.110         0.099        -0.003        -0.072         0.336


           Correlations
              MIPIP16       MIPIP17       MIPIP18       MIPIP19       MIPIP20
              ________      ________      ________      ________      ________
 MIPIP16        1.000
 MIPIP17        0.198         1.000
 MIPIP18        0.050         0.141         1.000
 MIPIP19       -0.034        -0.002        -0.038         1.000
 MIPIP20        0.150         0.192         0.044        -0.006         1.000


TECHNICAL 1 OUTPUT


     PARAMETER SPECIFICATION


           NU
              MIPIP1        MIPIP2        MIPIP3        MIPIP4        MIPIP5
              ________      ________      ________      ________      ________
                    1             2             3             4             5


           NU
              MIPIP6        MIPIP7        MIPIP8        MIPIP9        MIPIP10
              ________      ________      ________      ________      ________
                    6             7             8             9            10


           NU
              MIPIP11       MIPIP12       MIPIP13       MIPIP14       MIPIP15
              ________      ________      ________      ________      ________
                   11            12            13            14            15


           NU
              MIPIP16       MIPIP17       MIPIP18       MIPIP19       MIPIP20
              ________      ________      ________      ________      ________
                   16            17            18            19            20


           LAMBDA
              E             A             C             N             O
              ________      ________      ________      ________      ________
 MIPIP1             0             0             0             0             0
 MIPIP2             0             0             0             0             0
 MIPIP3             0             0             0             0             0
 MIPIP4             0             0             0             0             0
 MIPIP5             0             0             0             0             0
 MIPIP6            21             0             0             0             0
 MIPIP7             0            22             0             0             0
 MIPIP8             0             0            23             0             0
 MIPIP9             0             0             0            24             0
 MIPIP10            0             0             0             0            25
 MIPIP11           26             0             0             0             0
 MIPIP12            0            27             0             0             0
 MIPIP13            0             0            28             0             0
 MIPIP14            0             0             0            29             0
 MIPIP15            0             0             0             0            30
 MIPIP16           31             0             0             0             0
 MIPIP17            0            32             0             0             0
 MIPIP18            0             0            33             0             0
 MIPIP19            0             0             0            34             0
 MIPIP20            0             0             0             0            35


           THETA
              MIPIP1        MIPIP2        MIPIP3        MIPIP4        MIPIP5
              ________      ________      ________      ________      ________
 MIPIP1            36
 MIPIP2            37            38
 MIPIP3            39            40            41
 MIPIP4            42            43            44            45
 MIPIP5            46            47            48            49            50
 MIPIP6            51            52            53            54            55
 MIPIP7            57            58            59            60            61
 MIPIP8            64            65            66            67            68
 MIPIP9            72            73            74            75            76
 MIPIP10           81            82            83            84            85
 MIPIP11           91            92            93            94            95
 MIPIP12          102           103           104           105           106
 MIPIP13          114           115           116           117           118
 MIPIP14          127           128           129           130           131
 MIPIP15          141           142           143           144           145
 MIPIP16          156           157           158           159           160
 MIPIP17          172           173           174           175           176
 MIPIP18          189           190           191           192           193
 MIPIP19          207           208           209           210           211
 MIPIP20          226           227           228           229           230


           THETA
              MIPIP6        MIPIP7        MIPIP8        MIPIP9        MIPIP10
              ________      ________      ________      ________      ________
 MIPIP6            56
 MIPIP7            62            63
 MIPIP8            69            70            71
 MIPIP9            77            78            79            80
 MIPIP10           86            87            88            89            90
 MIPIP11           96            97            98            99           100
 MIPIP12          107           108           109           110           111
 MIPIP13          119           120           121           122           123
 MIPIP14          132           133           134           135           136
 MIPIP15          146           147           148           149           150
 MIPIP16          161           162           163           164           165
 MIPIP17          177           178           179           180           181
 MIPIP18          194           195           196           197           198
 MIPIP19          212           213           214           215           216
 MIPIP20          231           232           233           234           235


           THETA
              MIPIP11       MIPIP12       MIPIP13       MIPIP14       MIPIP15
              ________      ________      ________      ________      ________
 MIPIP11          101
 MIPIP12          112           113
 MIPIP13          124           125           126
 MIPIP14          137           138           139           140
 MIPIP15          151           152           153           154           155
 MIPIP16          166           167           168           169           170
 MIPIP17          182           183           184           185           186
 MIPIP18          199           200           201           202           203
 MIPIP19          217           218           219           220           221
 MIPIP20          236           237           238           239           240


           THETA
              MIPIP16       MIPIP17       MIPIP18       MIPIP19       MIPIP20
              ________      ________      ________      ________      ________
 MIPIP16          171
 MIPIP17          187           188
 MIPIP18          204           205           206
 MIPIP19          222           223           224           225
 MIPIP20          241           242           243           244           245


           ALPHA
              E             A             C             N             O
              ________      ________      ________      ________      ________
                    0             0             0             0             0


           BETA
              E             A             C             N             O
              ________      ________      ________      ________      ________
 E                  0             0             0             0             0
 A                  0             0             0             0             0
 C                  0             0             0             0             0
 N                  0             0             0             0             0
 O                  0             0             0             0             0


           PSI
              E             A             C             N             O
              ________      ________      ________      ________      ________
 E                246
 A                247           248
 C                249           250           251
 N                252           253           254           255
 O                256           257           258           259           260


     STARTING VALUES


           NU
              MIPIP1        MIPIP2        MIPIP3        MIPIP4        MIPIP5
              ________      ________      ________      ________      ________
                0.000         0.000         0.000         0.000         0.000


           NU
              MIPIP6        MIPIP7        MIPIP8        MIPIP9        MIPIP10
              ________      ________      ________      ________      ________
                0.000         0.000         0.000         0.000         0.000


           NU
              MIPIP11       MIPIP12       MIPIP13       MIPIP14       MIPIP15
              ________      ________      ________      ________      ________
                0.000         0.000         0.000         0.000         0.000


           NU
              MIPIP16       MIPIP17       MIPIP18       MIPIP19       MIPIP20
              ________      ________      ________      ________      ________
                0.000         0.000         0.000         0.000         0.000


           LAMBDA
              E             A             C             N             O
              ________      ________      ________      ________      ________
 MIPIP1         1.000         0.000         0.000         0.000         0.000
 MIPIP2         0.000         1.000         0.000         0.000         0.000
 MIPIP3         0.000         0.000         1.000         0.000         0.000
 MIPIP4         0.000         0.000         0.000         1.000         0.000
 MIPIP5         0.000         0.000         0.000         0.000         1.000
 MIPIP6         1.000         0.000         0.000         0.000         0.000
 MIPIP7         0.000         1.000         0.000         0.000         0.000
 MIPIP8         0.000         0.000         1.000         0.000         0.000
 MIPIP9         0.000         0.000         0.000         1.000         0.000
 MIPIP10        0.000         0.000         0.000         0.000         1.000
 MIPIP11        1.000         0.000         0.000         0.000         0.000
 MIPIP12        0.000         1.000         0.000         0.000         0.000
 MIPIP13        0.000         0.000         1.000         0.000         0.000
 MIPIP14        0.000         0.000         0.000         1.000         0.000
 MIPIP15        0.000         0.000         0.000         0.000         1.000
 MIPIP16        1.000         0.000         0.000         0.000         0.000
 MIPIP17        0.000         1.000         0.000         0.000         0.000
 MIPIP18        0.000         0.000         1.000         0.000         0.000
 MIPIP19        0.000         0.000         0.000         1.000         0.000
 MIPIP20        0.000         0.000         0.000         0.000         1.000


           THETA
              MIPIP1        MIPIP2        MIPIP3        MIPIP4        MIPIP5
              ________      ________      ________      ________      ________
 MIPIP1         0.643
 MIPIP2         0.000         0.409
 MIPIP3         0.000         0.000         0.685
 MIPIP4         0.000         0.000         0.000         0.710
 MIPIP5         0.000         0.000         0.000         0.000         0.582
 MIPIP6         0.000         0.000         0.000         0.000         0.000
 MIPIP7         0.000         0.000         0.000         0.000         0.000
 MIPIP8         0.000         0.000         0.000         0.000         0.000
 MIPIP9         0.000         0.000         0.000         0.000         0.000
 MIPIP10        0.000         0.000         0.000         0.000         0.000
 MIPIP11        0.000         0.000         0.000         0.000         0.000
 MIPIP12        0.000         0.000         0.000         0.000         0.000
 MIPIP13        0.000         0.000         0.000         0.000         0.000
 MIPIP14        0.000         0.000         0.000         0.000         0.000
 MIPIP15        0.000         0.000         0.000         0.000         0.000
 MIPIP16        0.000         0.000         0.000         0.000         0.000
 MIPIP17        0.000         0.000         0.000         0.000         0.000
 MIPIP18        0.000         0.000         0.000         0.000         0.000
 MIPIP19        0.000         0.000         0.000         0.000         0.000
 MIPIP20        0.000         0.000         0.000         0.000         0.000


           THETA
              MIPIP6        MIPIP7        MIPIP8        MIPIP9        MIPIP10
              ________      ________      ________      ________      ________
 MIPIP6         0.702
 MIPIP7         0.000         0.570
 MIPIP8         0.000         0.000         0.816
 MIPIP9         0.000         0.000         0.000         0.609
 MIPIP10        0.000         0.000         0.000         0.000         0.546
 MIPIP11        0.000         0.000         0.000         0.000         0.000
 MIPIP12        0.000         0.000         0.000         0.000         0.000
 MIPIP13        0.000         0.000         0.000         0.000         0.000
 MIPIP14        0.000         0.000         0.000         0.000         0.000
 MIPIP15        0.000         0.000         0.000         0.000         0.000
 MIPIP16        0.000         0.000         0.000         0.000         0.000
 MIPIP17        0.000         0.000         0.000         0.000         0.000
 MIPIP18        0.000         0.000         0.000         0.000         0.000
 MIPIP19        0.000         0.000         0.000         0.000         0.000
 MIPIP20        0.000         0.000         0.000         0.000         0.000


           THETA
              MIPIP11       MIPIP12       MIPIP13       MIPIP14       MIPIP15
              ________      ________      ________      ________      ________
 MIPIP11        0.745
 MIPIP12        0.000         0.583
 MIPIP13        0.000         0.000         0.531
 MIPIP14        0.000         0.000         0.000         0.709
 MIPIP15        0.000         0.000         0.000         0.000         0.506
 MIPIP16        0.000         0.000         0.000         0.000         0.000
 MIPIP17        0.000         0.000         0.000         0.000         0.000
 MIPIP18        0.000         0.000         0.000         0.000         0.000
 MIPIP19        0.000         0.000         0.000         0.000         0.000
 MIPIP20        0.000         0.000         0.000         0.000         0.000


           THETA
              MIPIP16       MIPIP17       MIPIP18       MIPIP19       MIPIP20
              ________      ________      ________      ________      ________
 MIPIP16        0.646
 MIPIP17        0.000         0.425
 MIPIP18        0.000         0.000         0.599
 MIPIP19        0.000         0.000         0.000         0.625
 MIPIP20        0.000         0.000         0.000         0.000         0.558


           ALPHA
              E             A             C             N             O
              ________      ________      ________      ________      ________
                0.000         0.000         0.000         0.000         0.000


           BETA
              E             A             C             N             O
              ________      ________      ________      ________      ________
 E              0.000         0.000         0.000         0.000         0.000
 A              0.000         0.000         0.000         0.000         0.000
 C              0.000         0.000         0.000         0.000         0.000
 N              0.000         0.000         0.000         0.000         0.000
 O              0.000         0.000         0.000         0.000         0.000


           PSI
              E             A             C             N             O
              ________      ________      ________      ________      ________
 E              1.000
 A              0.000         1.000
 C              0.000         0.000         1.000
 N              0.000         0.000         0.000         1.000
 O              0.000         0.000         0.000         0.000         1.000


     PRIORS FOR ALL PARAMETERS            PRIOR MEAN      PRIOR VARIANCE     PRIOR STD. DEV.

     Parameter 1~N(0.000,infinity)           0.0000            infinity            infinity
     Parameter 2~N(0.000,infinity)           0.0000            infinity            infinity
     Parameter 3~N(0.000,infinity)           0.0000            infinity            infinity
     Parameter 4~N(0.000,infinity)           0.0000            infinity            infinity
     Parameter 5~N(0.000,infinity)           0.0000            infinity            infinity
     Parameter 6~N(0.000,infinity)           0.0000            infinity            infinity
     Parameter 7~N(0.000,infinity)           0.0000            infinity            infinity
     Parameter 8~N(0.000,infinity)           0.0000            infinity            infinity
     Parameter 9~N(0.000,infinity)           0.0000            infinity            infinity
     Parameter 10~N(0.000,infinity)          0.0000            infinity            infinity
     Parameter 11~N(0.000,infinity)          0.0000            infinity            infinity
     Parameter 12~N(0.000,infinity)          0.0000            infinity            infinity
     Parameter 13~N(0.000,infinity)          0.0000            infinity            infinity
     Parameter 14~N(0.000,infinity)          0.0000            infinity            infinity
     Parameter 15~N(0.000,infinity)          0.0000            infinity            infinity
     Parameter 16~N(0.000,infinity)          0.0000            infinity            infinity
     Parameter 17~N(0.000,infinity)          0.0000            infinity            infinity
     Parameter 18~N(0.000,infinity)          0.0000            infinity            infinity
     Parameter 19~N(0.000,infinity)          0.0000            infinity            infinity
     Parameter 20~N(0.000,infinity)          0.0000            infinity            infinity
     Parameter 21~N(0.000,infinity)          0.0000            infinity            infinity
     Parameter 22~N(0.000,infinity)          0.0000            infinity            infinity
     Parameter 23~N(0.000,infinity)          0.0000            infinity            infinity
     Parameter 24~N(0.000,infinity)          0.0000            infinity            infinity
     Parameter 25~N(0.000,infinity)          0.0000            infinity            infinity
     Parameter 26~N(0.000,infinity)          0.0000            infinity            infinity
     Parameter 27~N(0.000,infinity)          0.0000            infinity            infinity
     Parameter 28~N(0.000,infinity)          0.0000            infinity            infinity
     Parameter 29~N(0.000,infinity)          0.0000            infinity            infinity
     Parameter 30~N(0.000,infinity)          0.0000            infinity            infinity
     Parameter 31~N(0.000,infinity)          0.0000            infinity            infinity
     Parameter 32~N(0.000,infinity)          0.0000            infinity            infinity
     Parameter 33~N(0.000,infinity)          0.0000            infinity            infinity
     Parameter 34~N(0.000,infinity)          0.0000            infinity            infinity
     Parameter 35~N(0.000,infinity)          0.0000            infinity            infinity
     Parameter 36~IW(3513.900,5100)          0.6918              0.0002              0.0137
     Parameter 37~IW(0.000,5100)             0.0000              0.0001              0.0082
     Parameter 38~IW(2478.600,5100)          0.4880              0.0001              0.0097
     Parameter 39~IW(0.000,5100)             0.0000              0.0001              0.0113
     Parameter 40~IW(0.000,5100)             0.0000              0.0001              0.0095
     Parameter 41~IW(4794.000,5100)          0.9439              0.0004              0.0187
     Parameter 42~IW(0.000,5100)             0.0000              0.0001              0.0101
     Parameter 43~IW(0.000,5100)             0.0000              0.0001              0.0085
     Parameter 44~IW(0.000,5100)             0.0000              0.0001              0.0118
     Parameter 45~IW(3835.200,5100)          0.7551              0.0002              0.0150
     Parameter 46~IW(0.000,5100)             0.0000              0.0001              0.0098
     Parameter 47~IW(0.000,5100)             0.0000              0.0001              0.0082
     Parameter 48~IW(0.000,5100)             0.0000              0.0001              0.0114
     Parameter 49~IW(0.000,5100)             0.0000              0.0001              0.0102
     Parameter 50~IW(3575.100,5100)          0.7039              0.0002              0.0140
     Parameter 51~IW(0.000,5100)             0.0000              0.0001              0.0106
     Parameter 52~IW(0.000,5100)             0.0000              0.0001              0.0089
     Parameter 53~IW(0.000,5100)             0.0000              0.0002              0.0124
     Parameter 54~IW(0.000,5100)             0.0000              0.0001              0.0111
     Parameter 55~IW(0.000,5100)             0.0000              0.0001              0.0107
     Parameter 56~IW(4222.800,5100)          0.8314              0.0003              0.0165
     Parameter 57~IW(0.000,5100)             0.0000              0.0001              0.0108
     Parameter 58~IW(0.000,5100)             0.0000              0.0001              0.0091
     Parameter 59~IW(0.000,5100)             0.0000              0.0002              0.0126
     Parameter 60~IW(0.000,5100)             0.0000              0.0001              0.0113
     Parameter 61~IW(0.000,5100)             0.0000              0.0001              0.0109
     Parameter 62~IW(0.000,5100)             0.0000              0.0001              0.0118
     Parameter 63~IW(4329.900,5100)          0.8525              0.0003              0.0169
     Parameter 64~IW(0.000,5100)             0.0000              0.0001              0.0122
     Parameter 65~IW(0.000,5100)             0.0000              0.0001              0.0102
     Parameter 66~IW(0.000,5100)             0.0000              0.0002              0.0142
     Parameter 67~IW(0.000,5100)             0.0000              0.0002              0.0127
     Parameter 68~IW(0.000,5100)             0.0000              0.0002              0.0123
     Parameter 69~IW(0.000,5100)             0.0000              0.0002              0.0134
     Parameter 70~IW(0.000,5100)             0.0000              0.0002              0.0135
     Parameter 71~IW(5538.600,5100)          1.0905              0.0005              0.0216
     Parameter 72~IW(0.000,5100)             0.0000              0.0001              0.0112
     Parameter 73~IW(0.000,5100)             0.0000              0.0001              0.0094
     Parameter 74~IW(0.000,5100)             0.0000              0.0002              0.0131
     Parameter 75~IW(0.000,5100)             0.0000              0.0001              0.0118
     Parameter 76~IW(0.000,5100)             0.0000              0.0001              0.0113
     Parameter 77~IW(0.000,5100)             0.0000              0.0002              0.0123
     Parameter 78~IW(0.000,5100)             0.0000              0.0002              0.0125
     Parameter 79~IW(0.000,5100)             0.0000              0.0002              0.0141
     Parameter 80~IW(4717.500,5100)          0.9288              0.0003              0.0184
     Parameter 81~IW(0.000,5100)             0.0000              0.0001              0.0106
     Parameter 82~IW(0.000,5100)             0.0000              0.0001              0.0089
     Parameter 83~IW(0.000,5100)             0.0000              0.0002              0.0124
     Parameter 84~IW(0.000,5100)             0.0000              0.0001              0.0111
     Parameter 85~IW(0.000,5100)             0.0000              0.0001              0.0107
     Parameter 86~IW(0.000,5100)             0.0000              0.0001              0.0116
     Parameter 87~IW(0.000,5100)             0.0000              0.0001              0.0118
     Parameter 88~IW(0.000,5100)             0.0000              0.0002              0.0133
     Parameter 89~IW(0.000,5100)             0.0000              0.0002              0.0123
     Parameter 90~IW(4176.900,5100)          0.8224              0.0003              0.0163
     Parameter 91~IW(0.000,5100)             0.0000              0.0001              0.0106
     Parameter 92~IW(0.000,5100)             0.0000              0.0001              0.0089
     Parameter 93~IW(0.000,5100)             0.0000              0.0002              0.0124
     Parameter 94~IW(0.000,5100)             0.0000              0.0001              0.0111
     Parameter 95~IW(0.000,5100)             0.0000              0.0001              0.0107
     Parameter 96~IW(0.000,5100)             0.0000              0.0001              0.0116
     Parameter 97~IW(0.000,5100)             0.0000              0.0001              0.0117
     Parameter 98~IW(0.000,5100)             0.0000              0.0002              0.0133
     Parameter 99~IW(0.000,5100)             0.0000              0.0002              0.0123
     Parameter 100~IW(0.000,5100)            0.0000              0.0001              0.0115
     Parameter 101~IW(4171.800,5100)         0.8214              0.0003              0.0163
     Parameter 102~IW(0.000,5100)            0.0000              0.0001              0.0109
     Parameter 103~IW(0.000,5100)            0.0000              0.0001              0.0091
     Parameter 104~IW(0.000,5100)            0.0000              0.0002              0.0127
     Parameter 105~IW(0.000,5100)            0.0000              0.0001              0.0114
     Parameter 106~IW(0.000,5100)            0.0000              0.0001              0.0110
     Parameter 107~IW(0.000,5100)            0.0000              0.0001              0.0119
     Parameter 108~IW(0.000,5100)            0.0000              0.0001              0.0121
     Parameter 109~IW(0.000,5100)            0.0000              0.0002              0.0136
     Parameter 110~IW(0.000,5100)            0.0000              0.0002              0.0126
     Parameter 111~IW(0.000,5100)            0.0000              0.0001              0.0119
     Parameter 112~IW(0.000,5100)            0.0000              0.0001              0.0118
     Parameter 113~IW(4406.400,5100)         0.8676              0.0003              0.0172
     Parameter 114~IW(0.000,5100)            0.0000              0.0001              0.0105
     Parameter 115~IW(0.000,5100)            0.0000              0.0001              0.0088
     Parameter 116~IW(0.000,5100)            0.0000              0.0002              0.0123
     Parameter 117~IW(0.000,5100)            0.0000              0.0001              0.0110
     Parameter 118~IW(0.000,5100)            0.0000              0.0001              0.0106
     Parameter 119~IW(0.000,5100)            0.0000              0.0001              0.0115
     Parameter 120~IW(0.000,5100)            0.0000              0.0001              0.0117
     Parameter 121~IW(0.000,5100)            0.0000              0.0002              0.0132
     Parameter 122~IW(0.000,5100)            0.0000              0.0001              0.0122
     Parameter 123~IW(0.000,5100)            0.0000              0.0001              0.0114
     Parameter 124~IW(0.000,5100)            0.0000              0.0001              0.0114
     Parameter 125~IW(0.000,5100)            0.0000              0.0001              0.0118
     Parameter 126~IW(4110.600,5100)         0.8093              0.0003              0.0161
     Parameter 127~IW(0.000,5100)            0.0000              0.0001              0.0100
     Parameter 128~IW(0.000,5100)            0.0000              0.0001              0.0084
     Parameter 129~IW(0.000,5100)            0.0000              0.0001              0.0117
     Parameter 130~IW(0.000,5100)            0.0000              0.0001              0.0105
     Parameter 131~IW(0.000,5100)            0.0000              0.0001              0.0101
     Parameter 132~IW(0.000,5100)            0.0000              0.0001              0.0110
     Parameter 133~IW(0.000,5100)            0.0000              0.0001              0.0112
     Parameter 134~IW(0.000,5100)            0.0000              0.0002              0.0126
     Parameter 135~IW(0.000,5100)            0.0000              0.0001              0.0116
     Parameter 136~IW(0.000,5100)            0.0000              0.0001              0.0110
     Parameter 137~IW(0.000,5100)            0.0000              0.0001              0.0109
     Parameter 138~IW(0.000,5100)            0.0000              0.0001              0.0113
     Parameter 139~IW(0.000,5100)            0.0000              0.0001              0.0109
     Parameter 140~IW(3763.800,5100)         0.7411              0.0002              0.0147
     Parameter 141~IW(0.000,5100)            0.0000              0.0001              0.0100
     Parameter 142~IW(0.000,5100)            0.0000              0.0001              0.0084
     Parameter 143~IW(0.000,5100)            0.0000              0.0001              0.0117
     Parameter 144~IW(0.000,5100)            0.0000              0.0001              0.0105
     Parameter 145~IW(0.000,5100)            0.0000              0.0001              0.0101
     Parameter 146~IW(0.000,5100)            0.0000              0.0001              0.0110
     Parameter 147~IW(0.000,5100)            0.0000              0.0001              0.0111
     Parameter 148~IW(0.000,5100)            0.0000              0.0002              0.0126
     Parameter 149~IW(0.000,5100)            0.0000              0.0001              0.0116
     Parameter 150~IW(0.000,5100)            0.0000              0.0001              0.0109
     Parameter 151~IW(0.000,5100)            0.0000              0.0001              0.0109
     Parameter 152~IW(0.000,5100)            0.0000              0.0001              0.0112
     Parameter 153~IW(0.000,5100)            0.0000              0.0001              0.0109
     Parameter 154~IW(0.000,5100)            0.0000              0.0001              0.0104
     Parameter 155~IW(3753.600,5100)         0.7390              0.0002              0.0147
     Parameter 156~IW(0.000,5100)            0.0000              0.0001              0.0094
     Parameter 157~IW(0.000,5100)            0.0000              0.0001              0.0079
     Parameter 158~IW(0.000,5100)            0.0000              0.0001              0.0110
     Parameter 159~IW(0.000,5100)            0.0000              0.0001              0.0098
     Parameter 160~IW(0.000,5100)            0.0000              0.0001              0.0095
     Parameter 161~IW(0.000,5100)            0.0000              0.0001              0.0103
     Parameter 162~IW(0.000,5100)            0.0000              0.0001              0.0105
     Parameter 163~IW(0.000,5100)            0.0000              0.0001              0.0118
     Parameter 164~IW(0.000,5100)            0.0000              0.0001              0.0109
     Parameter 165~IW(0.000,5100)            0.0000              0.0001              0.0103
     Parameter 166~IW(0.000,5100)            0.0000              0.0001              0.0103
     Parameter 167~IW(0.000,5100)            0.0000              0.0001              0.0106
     Parameter 168~IW(0.000,5100)            0.0000              0.0001              0.0102
     Parameter 169~IW(0.000,5100)            0.0000              0.0001              0.0098
     Parameter 170~IW(0.000,5100)            0.0000              0.0001              0.0097
     Parameter 171~IW(3309.900,5100)         0.6517              0.0002              0.0129
     Parameter 172~IW(0.000,5100)            0.0000              0.0001              0.0086
     Parameter 173~IW(0.000,5100)            0.0000              0.0001              0.0072
     Parameter 174~IW(0.000,5100)            0.0000              0.0001              0.0101
     Parameter 175~IW(0.000,5100)            0.0000              0.0001              0.0090
     Parameter 176~IW(0.000,5100)            0.0000              0.0001              0.0087
     Parameter 177~IW(0.000,5100)            0.0000              0.0001              0.0095
     Parameter 178~IW(0.000,5100)            0.0000              0.0001              0.0096
     Parameter 179~IW(0.000,5100)            0.0000              0.0001              0.0108
     Parameter 180~IW(0.000,5100)            0.0000              0.0001              0.0100
     Parameter 181~IW(0.000,5100)            0.0000              0.0001              0.0094
     Parameter 182~IW(0.000,5100)            0.0000              0.0001              0.0094
     Parameter 183~IW(0.000,5100)            0.0000              0.0001              0.0097
     Parameter 184~IW(0.000,5100)            0.0000              0.0001              0.0093
     Parameter 185~IW(0.000,5100)            0.0000              0.0001              0.0089
     Parameter 186~IW(0.000,5100)            0.0000              0.0001              0.0089
     Parameter 187~IW(0.000,5100)            0.0000              0.0001              0.0084
     Parameter 188~IW(2774.400,5100)         0.5462              0.0001              0.0108
     Parameter 189~IW(0.000,5100)            0.0000              0.0001              0.0099
     Parameter 190~IW(0.000,5100)            0.0000              0.0001              0.0083
     Parameter 191~IW(0.000,5100)            0.0000              0.0001              0.0116
     Parameter 192~IW(0.000,5100)            0.0000              0.0001              0.0103
     Parameter 193~IW(0.000,5100)            0.0000              0.0001              0.0100
     Parameter 194~IW(0.000,5100)            0.0000              0.0001              0.0109
     Parameter 195~IW(0.000,5100)            0.0000              0.0001              0.0110
     Parameter 196~IW(0.000,5100)            0.0000              0.0002              0.0124
     Parameter 197~IW(0.000,5100)            0.0000              0.0001              0.0115
     Parameter 198~IW(0.000,5100)            0.0000              0.0001              0.0108
     Parameter 199~IW(0.000,5100)            0.0000              0.0001              0.0108
     Parameter 200~IW(0.000,5100)            0.0000              0.0001              0.0111
     Parameter 201~IW(0.000,5100)            0.0000              0.0001              0.0107
     Parameter 202~IW(0.000,5100)            0.0000              0.0001              0.0103
     Parameter 203~IW(0.000,5100)            0.0000              0.0001              0.0102
     Parameter 204~IW(0.000,5100)            0.0000              0.0001              0.0096
     Parameter 205~IW(0.000,5100)            0.0000              0.0001              0.0088
     Parameter 206~IW(3656.700,5100)         0.7200              0.0002              0.0143
     Parameter 207~IW(0.000,5100)            0.0000              0.0001              0.0122
     Parameter 208~IW(0.000,5100)            0.0000              0.0001              0.0103
     Parameter 209~IW(0.000,5100)            0.0000              0.0002              0.0143
     Parameter 210~IW(0.000,5100)            0.0000              0.0002              0.0128
     Parameter 211~IW(0.000,5100)            0.0000              0.0002              0.0123
     Parameter 212~IW(0.000,5100)            0.0000              0.0002              0.0134
     Parameter 213~IW(0.000,5100)            0.0000              0.0002              0.0136
     Parameter 214~IW(0.000,5100)            0.0000              0.0002              0.0154
     Parameter 215~IW(0.000,5100)            0.0000              0.0002              0.0142
     Parameter 216~IW(0.000,5100)            0.0000              0.0002              0.0133
     Parameter 217~IW(0.000,5100)            0.0000              0.0002              0.0133
     Parameter 218~IW(0.000,5100)            0.0000              0.0002              0.0137
     Parameter 219~IW(0.000,5100)            0.0000              0.0002              0.0132
     Parameter 220~IW(0.000,5100)            0.0000              0.0002              0.0127
     Parameter 221~IW(0.000,5100)            0.0000              0.0002              0.0126
     Parameter 222~IW(0.000,5100)            0.0000              0.0001              0.0119
     Parameter 223~IW(0.000,5100)            0.0000              0.0001              0.0109
     Parameter 224~IW(0.000,5100)            0.0000              0.0002              0.0125
     Parameter 225~IW(5579.400,5100)         1.0985              0.0005              0.0218
     Parameter 226~IW(0.000,5100)            0.0000              0.0001              0.0087
     Parameter 227~IW(0.000,5100)            0.0000              0.0001              0.0073
     Parameter 228~IW(0.000,5100)            0.0000              0.0001              0.0101
     Parameter 229~IW(0.000,5100)            0.0000              0.0001              0.0091
     Parameter 230~IW(0.000,5100)            0.0000              0.0001              0.0087
     Parameter 231~IW(0.000,5100)            0.0000              0.0001              0.0095
     Parameter 232~IW(0.000,5100)            0.0000              0.0001              0.0096
     Parameter 233~IW(0.000,5100)            0.0000              0.0001              0.0109
     Parameter 234~IW(0.000,5100)            0.0000              0.0001              0.0101
     Parameter 235~IW(0.000,5100)            0.0000              0.0001              0.0095
     Parameter 236~IW(0.000,5100)            0.0000              0.0001              0.0095
     Parameter 237~IW(0.000,5100)            0.0000              0.0001              0.0097
     Parameter 238~IW(0.000,5100)            0.0000              0.0001              0.0094
     Parameter 239~IW(0.000,5100)            0.0000              0.0001              0.0090
     Parameter 240~IW(0.000,5100)            0.0000              0.0001              0.0090
     Parameter 241~IW(0.000,5100)            0.0000              0.0001              0.0084
     Parameter 242~IW(0.000,5100)            0.0000              0.0001              0.0077
     Parameter 243~IW(0.000,5100)            0.0000              0.0001              0.0088
     Parameter 244~IW(0.000,5100)            0.0000              0.0001              0.0109
     Parameter 245~IW(2805.000,5100)         0.5523              0.0001              0.0110
     Parameter 246~IW(0.000,-6)            infinity            infinity            infinity
     Parameter 247~IW(0.000,-6)            infinity            infinity            infinity
     Parameter 248~IW(0.000,-6)            infinity            infinity            infinity
     Parameter 249~IW(0.000,-6)            infinity            infinity            infinity
     Parameter 250~IW(0.000,-6)            infinity            infinity            infinity
     Parameter 251~IW(0.000,-6)            infinity            infinity            infinity
     Parameter 252~IW(0.000,-6)            infinity            infinity            infinity
     Parameter 253~IW(0.000,-6)            infinity            infinity            infinity
     Parameter 254~IW(0.000,-6)            infinity            infinity            infinity
     Parameter 255~IW(0.000,-6)            infinity            infinity            infinity
     Parameter 256~IW(0.000,-6)            infinity            infinity            infinity
     Parameter 257~IW(0.000,-6)            infinity            infinity            infinity
     Parameter 258~IW(0.000,-6)            infinity            infinity            infinity
     Parameter 259~IW(0.000,-6)            infinity            infinity            infinity
     Parameter 260~IW(0.000,-6)            infinity            infinity            infinity


TECHNICAL 8 OUTPUT


     Kolmogorov-Smirnov comparing posterior distributions across chains 1 and 2 using 100 draws.


     Parameter   KS Statistic P-value
     Parameter 33    0.1200    0.4431
     Parameter 32    0.0500    0.9995
     Parameter 35    0.0500    0.9995
     Parameter 25    0.0500    0.9995
     Parameter 225    0.0500    0.9995
     Parameter 22    0.0400    1.0000
     Parameter 27    0.0400    1.0000
     Parameter 113    0.0400    1.0000
     Parameter 30    0.0400    1.0000
     Parameter 34    0.0300    1.0000
     Parameter 140    0.0300    1.0000
     Parameter 23    0.0300    1.0000
     Parameter 26    0.0300    1.0000
     Parameter 215    0.0300    1.0000
     Parameter 29    0.0300    1.0000
     Parameter 8    0.0200    1.0000
     Parameter 20    0.0200    1.0000
     Parameter 21    0.0200    1.0000
     Parameter 24    0.0200    1.0000
     Parameter 96    0.0200    1.0000
     Parameter 97    0.0200    1.0000
     Parameter 246    0.0200    1.0000
     Parameter 255    0.0200    1.0000
     Parameter 66    0.0100    1.0000
     Parameter 133    0.0100    1.0000
     Parameter 135    0.0100    1.0000
     Parameter 137    0.0100    1.0000
     Parameter 71    0.0100    1.0000
     Parameter 142    0.0100    1.0000
     Parameter 75    0.0100    1.0000
     Parameter 78    0.0100    1.0000
     Parameter 164    0.0100    1.0000
     Parameter 11    0.0100    1.0000
     Parameter 90    0.0100    1.0000
     Parameter 5    0.0100    1.0000
     Parameter 185    0.0100    1.0000
     Parameter 94    0.0100    1.0000
     Parameter 191    0.0100    1.0000
     Parameter 192    0.0100    1.0000
     Parameter 198    0.0100    1.0000
     Parameter 50    0.0100    1.0000
     Parameter 101    0.0100    1.0000
     Parameter 104    0.0100    1.0000
     Parameter 212    0.0100    1.0000
     Parameter 214    0.0100    1.0000
     Parameter 13    0.0100    1.0000
     Parameter 221    0.0100    1.0000
     Parameter 56    0.0100    1.0000
     Parameter 28    0.0100    1.0000
     Parameter 241    0.0100    1.0000
     Parameter 251    0.0100    1.0000
     Parameter 126    0.0100    1.0000
     Parameter 252    0.0100    1.0000
     Parameter 208    0.0000    1.0000
     Parameter 207    0.0000    1.0000
     Parameter 206    0.0000    1.0000
     Parameter 205    0.0000    1.0000
     Parameter 204    0.0000    1.0000
     Parameter 203    0.0000    1.0000
     Parameter 202    0.0000    1.0000
     Parameter 201    0.0000    1.0000
     Parameter 200    0.0000    1.0000
     Parameter 199    0.0000    1.0000
     Parameter 99    0.0000    1.0000
     Parameter 197    0.0000    1.0000
     Parameter 196    0.0000    1.0000
     Parameter 195    0.0000    1.0000
     Parameter 194    0.0000    1.0000
     Parameter 193    0.0000    1.0000
     Parameter 48    0.0000    1.0000
     Parameter 95    0.0000    1.0000
     Parameter 190    0.0000    1.0000
     Parameter 189    0.0000    1.0000
     Parameter 188    0.0000    1.0000
     Parameter 187    0.0000    1.0000
     Parameter 186    0.0000    1.0000
     Parameter 92    0.0000    1.0000
     Parameter 184    0.0000    1.0000
     Parameter 183    0.0000    1.0000
     Parameter 182    0.0000    1.0000
     Parameter 181    0.0000    1.0000
     Parameter 180    0.0000    1.0000
     Parameter 179    0.0000    1.0000
     Parameter 178    0.0000    1.0000
     Parameter 177    0.0000    1.0000
     Parameter 176    0.0000    1.0000
     Parameter 175    0.0000    1.0000
     Parameter 174    0.0000    1.0000
     Parameter 173    0.0000    1.0000
     Parameter 172    0.0000    1.0000
     Parameter 171    0.0000    1.0000
     Parameter 170    0.0000    1.0000
     Parameter 169    0.0000    1.0000
     Parameter 168    0.0000    1.0000
     Parameter 167    0.0000    1.0000
     Parameter 166    0.0000    1.0000
     Parameter 165    0.0000    1.0000
     Parameter 82    0.0000    1.0000
     Parameter 163    0.0000    1.0000
     Parameter 162    0.0000    1.0000
     Parameter 161    0.0000    1.0000
     Parameter 160    0.0000    1.0000
     Parameter 159    0.0000    1.0000
     Parameter 158    0.0000    1.0000
     Parameter 157    0.0000    1.0000
     Parameter 156    0.0000    1.0000
     Parameter 155    0.0000    1.0000
     Parameter 154    0.0000    1.0000
     Parameter 153    0.0000    1.0000
     Parameter 152    0.0000    1.0000
     Parameter 151    0.0000    1.0000
     Parameter 150    0.0000    1.0000
     Parameter 149    0.0000    1.0000
     Parameter 148    0.0000    1.0000
     Parameter 147    0.0000    1.0000
     Parameter 146    0.0000    1.0000
     Parameter 145    0.0000    1.0000
     Parameter 144    0.0000    1.0000
     Parameter 143    0.0000    1.0000
     Parameter 1    0.0000    1.0000
     Parameter 141    0.0000    1.0000
     Parameter 70    0.0000    1.0000
     Parameter 139    0.0000    1.0000
     Parameter 138    0.0000    1.0000
     Parameter 68    0.0000    1.0000
     Parameter 136    0.0000    1.0000
     Parameter 67    0.0000    1.0000
     Parameter 134    0.0000    1.0000
     Parameter 16    0.0000    1.0000
     Parameter 132    0.0000    1.0000
     Parameter 131    0.0000    1.0000
     Parameter 130    0.0000    1.0000
     Parameter 129    0.0000    1.0000
     Parameter 128    0.0000    1.0000
     Parameter 63    0.0000    1.0000
     Parameter 53    0.0000    1.0000
     Parameter 62    0.0000    1.0000
     Parameter 124    0.0000    1.0000
     Parameter 61    0.0000    1.0000
     Parameter 122    0.0000    1.0000
     Parameter 121    0.0000    1.0000
     Parameter 60    0.0000    1.0000
     Parameter 119    0.0000    1.0000
     Parameter 118    0.0000    1.0000
     Parameter 117    0.0000    1.0000
     Parameter 116    0.0000    1.0000
     Parameter 115    0.0000    1.0000
     Parameter 114    0.0000    1.0000
     Parameter 7    0.0000    1.0000
     Parameter 14    0.0000    1.0000
     Parameter 111    0.0000    1.0000
     Parameter 55    0.0000    1.0000
     Parameter 109    0.0000    1.0000
     Parameter 108    0.0000    1.0000
     Parameter 253    0.0000    1.0000
     Parameter 3    0.0000    1.0000
     Parameter 105    0.0000    1.0000
     Parameter 52    0.0000    1.0000
     Parameter 103    0.0000    1.0000
     Parameter 102    0.0000    1.0000
     Parameter 12    0.0000    1.0000
     Parameter 100    0.0000    1.0000
     Parameter 49    0.0000    1.0000
     Parameter 98    0.0000    1.0000
     Parameter 6    0.0000    1.0000
     Parameter 249    0.0000    1.0000
     Parameter 229    0.0000    1.0000
     Parameter 47    0.0000    1.0000
     Parameter 93    0.0000    1.0000
     Parameter 46    0.0000    1.0000
     Parameter 91    0.0000    1.0000
     Parameter 45    0.0000    1.0000
     Parameter 89    0.0000    1.0000
     Parameter 88    0.0000    1.0000
     Parameter 87    0.0000    1.0000
     Parameter 86    0.0000    1.0000
     Parameter 85    0.0000    1.0000
     Parameter 84    0.0000    1.0000
     Parameter 83    0.0000    1.0000
     Parameter 41    0.0000    1.0000
     Parameter 81    0.0000    1.0000
     Parameter 80    0.0000    1.0000
     Parameter 79    0.0000    1.0000
     Parameter 39    0.0000    1.0000
     Parameter 77    0.0000    1.0000
     Parameter 76    0.0000    1.0000
     Parameter 37    0.0000    1.0000
     Parameter 74    0.0000    1.0000
     Parameter 73    0.0000    1.0000
     Parameter 72    0.0000    1.0000
     Parameter 238    0.0000    1.0000
     Parameter 17    0.0000    1.0000
     Parameter 69    0.0000    1.0000
     Parameter 2    0.0000    1.0000
     Parameter 31    0.0000    1.0000
     Parameter 256    0.0000    1.0000
     Parameter 65    0.0000    1.0000
     Parameter 64    0.0000    1.0000
     Parameter 213    0.0000    1.0000
     Parameter 248    0.0000    1.0000
     Parameter 15    0.0000    1.0000
     Parameter 127    0.0000    1.0000
     Parameter 59    0.0000    1.0000
     Parameter 58    0.0000    1.0000
     Parameter 57    0.0000    1.0000
     Parameter 254    0.0000    1.0000
     Parameter 219    0.0000    1.0000
     Parameter 54    0.0000    1.0000
     Parameter 110    0.0000    1.0000
     Parameter 257    0.0000    1.0000
     Parameter 51    0.0000    1.0000
     Parameter 239    0.0000    1.0000
     Parameter 243    0.0000    1.0000
     Parameter 247    0.0000    1.0000
     Parameter 228    0.0000    1.0000
     Parameter 230    0.0000    1.0000
     Parameter 259    0.0000    1.0000
     Parameter 44    0.0000    1.0000
     Parameter 43    0.0000    1.0000
     Parameter 42    0.0000    1.0000
     Parameter 10    0.0000    1.0000
     Parameter 40    0.0000    1.0000
     Parameter 19    0.0000    1.0000
     Parameter 38    0.0000    1.0000
     Parameter 18    0.0000    1.0000
     Parameter 36    0.0000    1.0000
     Parameter 237    0.0000    1.0000
     Parameter 260    0.0000    1.0000
     Parameter 250    0.0000    1.0000
     Parameter 4    0.0000    1.0000
     Parameter 106    0.0000    1.0000
     Parameter 120    0.0000    1.0000
     Parameter 258    0.0000    1.0000
     Parameter 240    0.0000    1.0000
     Parameter 218    0.0000    1.0000
     Parameter 220    0.0000    1.0000
     Parameter 223    0.0000    1.0000
     Parameter 242    0.0000    1.0000
     Parameter 227    0.0000    1.0000
     Parameter 231    0.0000    1.0000
     Parameter 125    0.0000    1.0000
     Parameter 123    0.0000    1.0000
     Parameter 234    0.0000    1.0000
     Parameter 9    0.0000    1.0000
     Parameter 236    0.0000    1.0000
     Parameter 244    0.0000    1.0000
     Parameter 211    0.0000    1.0000
     Parameter 107    0.0000    1.0000
     Parameter 217    0.0000    1.0000
     Parameter 222    0.0000    1.0000
     Parameter 226    0.0000    1.0000
     Parameter 245    0.0000    1.0000
     Parameter 233    0.0000    1.0000
     Parameter 235    0.0000    1.0000
     Parameter 210    0.0000    1.0000
     Parameter 216    0.0000    1.0000
     Parameter 112    0.0000    1.0000
     Parameter 232    0.0000    1.0000
     Parameter 209    0.0000    1.0000
     Parameter 224    0.0000    1.0000


     Kolmogorov-Smirnov comparing posterior distributions across chains 1 and 3 using 100 draws.


     Parameter   KS Statistic P-value
     Parameter 34    0.0700    0.9610
     Parameter 255    0.0600    0.9921
     Parameter 32    0.0500    0.9995
     Parameter 22    0.0400    1.0000
     Parameter 24    0.0400    1.0000
     Parameter 31    0.0400    1.0000
     Parameter 71    0.0300    1.0000
     Parameter 26    0.0300    1.0000
     Parameter 30    0.0300    1.0000
     Parameter 33    0.0200    1.0000
     Parameter 140    0.0200    1.0000
     Parameter 78    0.0200    1.0000
     Parameter 23    0.0200    1.0000
     Parameter 29    0.0200    1.0000
     Parameter 1    0.0100    1.0000
     Parameter 260    0.0100    1.0000
     Parameter 132    0.0100    1.0000
     Parameter 2    0.0100    1.0000
     Parameter 8    0.0100    1.0000
     Parameter 70    0.0100    1.0000
     Parameter 142    0.0100    1.0000
     Parameter 152    0.0100    1.0000
     Parameter 10    0.0100    1.0000
     Parameter 20    0.0100    1.0000
     Parameter 21    0.0100    1.0000
     Parameter 45    0.0100    1.0000
     Parameter 5    0.0100    1.0000
     Parameter 186    0.0100    1.0000
     Parameter 94    0.0100    1.0000
     Parameter 188    0.0100    1.0000
     Parameter 191    0.0100    1.0000
     Parameter 6    0.0100    1.0000
     Parameter 12    0.0100    1.0000
     Parameter 195    0.0100    1.0000
     Parameter 13    0.0100    1.0000
     Parameter 27    0.0100    1.0000
     Parameter 108    0.0100    1.0000
     Parameter 223    0.0100    1.0000
     Parameter 28    0.0100    1.0000
     Parameter 225    0.0100    1.0000
     Parameter 116    0.0100    1.0000
     Parameter 232    0.0100    1.0000
     Parameter 117    0.0100    1.0000
     Parameter 3    0.0100    1.0000
     Parameter 60    0.0100    1.0000
     Parameter 246    0.0100    1.0000
     Parameter 249    0.0100    1.0000
     Parameter 251    0.0100    1.0000
     Parameter 126    0.0100    1.0000
     Parameter 252    0.0100    1.0000
     Parameter 211    0.0000    1.0000
     Parameter 210    0.0000    1.0000
     Parameter 209    0.0000    1.0000
     Parameter 208    0.0000    1.0000
     Parameter 207    0.0000    1.0000
     Parameter 206    0.0000    1.0000
     Parameter 205    0.0000    1.0000
     Parameter 204    0.0000    1.0000
     Parameter 203    0.0000    1.0000
     Parameter 202    0.0000    1.0000
     Parameter 201    0.0000    1.0000
     Parameter 200    0.0000    1.0000
     Parameter 199    0.0000    1.0000
     Parameter 198    0.0000    1.0000
     Parameter 197    0.0000    1.0000
     Parameter 196    0.0000    1.0000
     Parameter 97    0.0000    1.0000
     Parameter 194    0.0000    1.0000
     Parameter 193    0.0000    1.0000
     Parameter 192    0.0000    1.0000
     Parameter 95    0.0000    1.0000
     Parameter 190    0.0000    1.0000
     Parameter 189    0.0000    1.0000
     Parameter 47    0.0000    1.0000
     Parameter 187    0.0000    1.0000
     Parameter 93    0.0000    1.0000
     Parameter 185    0.0000    1.0000
     Parameter 184    0.0000    1.0000
     Parameter 183    0.0000    1.0000
     Parameter 182    0.0000    1.0000
     Parameter 181    0.0000    1.0000
     Parameter 180    0.0000    1.0000
     Parameter 179    0.0000    1.0000
     Parameter 178    0.0000    1.0000
     Parameter 177    0.0000    1.0000
     Parameter 176    0.0000    1.0000
     Parameter 175    0.0000    1.0000
     Parameter 174    0.0000    1.0000
     Parameter 173    0.0000    1.0000
     Parameter 172    0.0000    1.0000
     Parameter 171    0.0000    1.0000
     Parameter 170    0.0000    1.0000
     Parameter 169    0.0000    1.0000
     Parameter 168    0.0000    1.0000
     Parameter 167    0.0000    1.0000
     Parameter 166    0.0000    1.0000
     Parameter 165    0.0000    1.0000
     Parameter 164    0.0000    1.0000
     Parameter 163    0.0000    1.0000
     Parameter 162    0.0000    1.0000
     Parameter 161    0.0000    1.0000
     Parameter 160    0.0000    1.0000
     Parameter 159    0.0000    1.0000
     Parameter 158    0.0000    1.0000
     Parameter 157    0.0000    1.0000
     Parameter 156    0.0000    1.0000
     Parameter 155    0.0000    1.0000
     Parameter 154    0.0000    1.0000
     Parameter 153    0.0000    1.0000
     Parameter 76    0.0000    1.0000
     Parameter 151    0.0000    1.0000
     Parameter 150    0.0000    1.0000
     Parameter 149    0.0000    1.0000
     Parameter 148    0.0000    1.0000
     Parameter 147    0.0000    1.0000
     Parameter 146    0.0000    1.0000
     Parameter 145    0.0000    1.0000
     Parameter 144    0.0000    1.0000
     Parameter 143    0.0000    1.0000
     Parameter 35    0.0000    1.0000
     Parameter 141    0.0000    1.0000
     Parameter 258    0.0000    1.0000
     Parameter 139    0.0000    1.0000
     Parameter 138    0.0000    1.0000
     Parameter 137    0.0000    1.0000
     Parameter 136    0.0000    1.0000
     Parameter 135    0.0000    1.0000
     Parameter 134    0.0000    1.0000
     Parameter 133    0.0000    1.0000
     Parameter 66    0.0000    1.0000
     Parameter 131    0.0000    1.0000
     Parameter 65    0.0000    1.0000
     Parameter 129    0.0000    1.0000
     Parameter 128    0.0000    1.0000
     Parameter 63    0.0000    1.0000
     Parameter 217    0.0000    1.0000
     Parameter 7    0.0000    1.0000
     Parameter 62    0.0000    1.0000
     Parameter 61    0.0000    1.0000
     Parameter 122    0.0000    1.0000
     Parameter 121    0.0000    1.0000
     Parameter 120    0.0000    1.0000
     Parameter 119    0.0000    1.0000
     Parameter 118    0.0000    1.0000
     Parameter 224    0.0000    1.0000
     Parameter 14    0.0000    1.0000
     Parameter 115    0.0000    1.0000
     Parameter 114    0.0000    1.0000
     Parameter 113    0.0000    1.0000
     Parameter 56    0.0000    1.0000
     Parameter 55    0.0000    1.0000
     Parameter 110    0.0000    1.0000
     Parameter 109    0.0000    1.0000
     Parameter 54    0.0000    1.0000
     Parameter 107    0.0000    1.0000
     Parameter 106    0.0000    1.0000
     Parameter 105    0.0000    1.0000
     Parameter 104    0.0000    1.0000
     Parameter 103    0.0000    1.0000
     Parameter 102    0.0000    1.0000
     Parameter 101    0.0000    1.0000
     Parameter 100    0.0000    1.0000
     Parameter 99    0.0000    1.0000
     Parameter 98    0.0000    1.0000
     Parameter 48    0.0000    1.0000
     Parameter 96    0.0000    1.0000
     Parameter 236    0.0000    1.0000
     Parameter 237    0.0000    1.0000
     Parameter 46    0.0000    1.0000
     Parameter 92    0.0000    1.0000
     Parameter 91    0.0000    1.0000
     Parameter 90    0.0000    1.0000
     Parameter 89    0.0000    1.0000
     Parameter 88    0.0000    1.0000
     Parameter 87    0.0000    1.0000
     Parameter 86    0.0000    1.0000
     Parameter 85    0.0000    1.0000
     Parameter 84    0.0000    1.0000
     Parameter 83    0.0000    1.0000
     Parameter 82    0.0000    1.0000
     Parameter 81    0.0000    1.0000
     Parameter 80    0.0000    1.0000
     Parameter 79    0.0000    1.0000
     Parameter 39    0.0000    1.0000
     Parameter 77    0.0000    1.0000
     Parameter 38    0.0000    1.0000
     Parameter 75    0.0000    1.0000
     Parameter 74    0.0000    1.0000
     Parameter 73    0.0000    1.0000
     Parameter 72    0.0000    1.0000
     Parameter 123    0.0000    1.0000
     Parameter 247    0.0000    1.0000
     Parameter 69    0.0000    1.0000
     Parameter 68    0.0000    1.0000
     Parameter 67    0.0000    1.0000
     Parameter 4    0.0000    1.0000
     Parameter 16    0.0000    1.0000
     Parameter 64    0.0000    1.0000
     Parameter 216    0.0000    1.0000
     Parameter 218    0.0000    1.0000
     Parameter 220    0.0000    1.0000
     Parameter 257    0.0000    1.0000
     Parameter 59    0.0000    1.0000
     Parameter 111    0.0000    1.0000
     Parameter 57    0.0000    1.0000
     Parameter 254    0.0000    1.0000
     Parameter 228    0.0000    1.0000
     Parameter 229    0.0000    1.0000
     Parameter 53    0.0000    1.0000
     Parameter 52    0.0000    1.0000
     Parameter 51    0.0000    1.0000
     Parameter 50    0.0000    1.0000
     Parameter 49    0.0000    1.0000
     Parameter 256    0.0000    1.0000
     Parameter 235    0.0000    1.0000
     Parameter 238    0.0000    1.0000
     Parameter 11    0.0000    1.0000
     Parameter 44    0.0000    1.0000
     Parameter 43    0.0000    1.0000
     Parameter 42    0.0000    1.0000
     Parameter 41    0.0000    1.0000
     Parameter 40    0.0000    1.0000
     Parameter 19    0.0000    1.0000
     Parameter 9    0.0000    1.0000
     Parameter 37    0.0000    1.0000
     Parameter 36    0.0000    1.0000
     Parameter 245    0.0000    1.0000
     Parameter 17    0.0000    1.0000
     Parameter 125    0.0000    1.0000
     Parameter 127    0.0000    1.0000
     Parameter 215    0.0000    1.0000
     Parameter 219    0.0000    1.0000
     Parameter 222    0.0000    1.0000
     Parameter 253    0.0000    1.0000
     Parameter 227    0.0000    1.0000
     Parameter 130    0.0000    1.0000
     Parameter 25    0.0000    1.0000
     Parameter 248    0.0000    1.0000
     Parameter 234    0.0000    1.0000
     Parameter 259    0.0000    1.0000
     Parameter 240    0.0000    1.0000
     Parameter 250    0.0000    1.0000
     Parameter 15    0.0000    1.0000
     Parameter 18    0.0000    1.0000
     Parameter 244    0.0000    1.0000
     Parameter 124    0.0000    1.0000
     Parameter 214    0.0000    1.0000
     Parameter 221    0.0000    1.0000
     Parameter 226    0.0000    1.0000
     Parameter 230    0.0000    1.0000
     Parameter 233    0.0000    1.0000
     Parameter 239    0.0000    1.0000
     Parameter 242    0.0000    1.0000
     Parameter 243    0.0000    1.0000
     Parameter 213    0.0000    1.0000
     Parameter 112    0.0000    1.0000
     Parameter 58    0.0000    1.0000
     Parameter 241    0.0000    1.0000
     Parameter 212    0.0000    1.0000
     Parameter 231    0.0000    1.0000


     Kolmogorov-Smirnov comparing posterior distributions across chains 2 and 3 using 100 draws.


     Parameter   KS Statistic P-value
     Parameter 33    0.1100    0.5560
     Parameter 29    0.0700    0.9610
     Parameter 26    0.0600    0.9921
     Parameter 22    0.0500    0.9995
     Parameter 25    0.0400    1.0000
     Parameter 32    0.0200    1.0000
     Parameter 35    0.0200    1.0000
     Parameter 140    0.0200    1.0000
     Parameter 24    0.0200    1.0000
     Parameter 27    0.0200    1.0000
     Parameter 56    0.0200    1.0000
     Parameter 246    0.0200    1.0000
     Parameter 255    0.0200    1.0000
     Parameter 71    0.0200    1.0000
     Parameter 4    0.0100    1.0000
     Parameter 8    0.0100    1.0000
     Parameter 260    0.0100    1.0000
     Parameter 131    0.0100    1.0000
     Parameter 66    0.0100    1.0000
     Parameter 135    0.0100    1.0000
     Parameter 34    0.0100    1.0000
     Parameter 17    0.0100    1.0000
     Parameter 75    0.0100    1.0000
     Parameter 152    0.0100    1.0000
     Parameter 1    0.0100    1.0000
     Parameter 20    0.0100    1.0000
     Parameter 163    0.0100    1.0000
     Parameter 21    0.0100    1.0000
     Parameter 90    0.0100    1.0000
     Parameter 23    0.0100    1.0000
     Parameter 186    0.0100    1.0000
     Parameter 191    0.0100    1.0000
     Parameter 96    0.0100    1.0000
     Parameter 193    0.0100    1.0000
     Parameter 195    0.0100    1.0000
     Parameter 12    0.0100    1.0000
     Parameter 50    0.0100    1.0000
     Parameter 101    0.0100    1.0000
     Parameter 206    0.0100    1.0000
     Parameter 213    0.0100    1.0000
     Parameter 214    0.0100    1.0000
     Parameter 6    0.0100    1.0000
     Parameter 216    0.0100    1.0000
     Parameter 3    0.0100    1.0000
     Parameter 7    0.0100    1.0000
     Parameter 28    0.0100    1.0000
     Parameter 113    0.0100    1.0000
     Parameter 116    0.0100    1.0000
     Parameter 15    0.0100    1.0000
     Parameter 60    0.0100    1.0000
     Parameter 241    0.0100    1.0000
     Parameter 248    0.0100    1.0000
     Parameter 251    0.0100    1.0000
     Parameter 31    0.0100    1.0000
     Parameter 126    0.0100    1.0000
     Parameter 63    0.0100    1.0000
     Parameter 205    0.0000    1.0000
     Parameter 204    0.0000    1.0000
     Parameter 203    0.0000    1.0000
     Parameter 202    0.0000    1.0000
     Parameter 201    0.0000    1.0000
     Parameter 200    0.0000    1.0000
     Parameter 199    0.0000    1.0000
     Parameter 198    0.0000    1.0000
     Parameter 197    0.0000    1.0000
     Parameter 196    0.0000    1.0000
     Parameter 97    0.0000    1.0000
     Parameter 194    0.0000    1.0000
     Parameter 48    0.0000    1.0000
     Parameter 192    0.0000    1.0000
     Parameter 95    0.0000    1.0000
     Parameter 190    0.0000    1.0000
     Parameter 189    0.0000    1.0000
     Parameter 188    0.0000    1.0000
     Parameter 187    0.0000    1.0000
     Parameter 93    0.0000    1.0000
     Parameter 185    0.0000    1.0000
     Parameter 184    0.0000    1.0000
     Parameter 183    0.0000    1.0000
     Parameter 182    0.0000    1.0000
     Parameter 181    0.0000    1.0000
     Parameter 180    0.0000    1.0000
     Parameter 179    0.0000    1.0000
     Parameter 178    0.0000    1.0000
     Parameter 177    0.0000    1.0000
     Parameter 176    0.0000    1.0000
     Parameter 175    0.0000    1.0000
     Parameter 174    0.0000    1.0000
     Parameter 173    0.0000    1.0000
     Parameter 172    0.0000    1.0000
     Parameter 171    0.0000    1.0000
     Parameter 170    0.0000    1.0000
     Parameter 169    0.0000    1.0000
     Parameter 168    0.0000    1.0000
     Parameter 167    0.0000    1.0000
     Parameter 166    0.0000    1.0000
     Parameter 165    0.0000    1.0000
     Parameter 164    0.0000    1.0000
     Parameter 81    0.0000    1.0000
     Parameter 162    0.0000    1.0000
     Parameter 161    0.0000    1.0000
     Parameter 160    0.0000    1.0000
     Parameter 159    0.0000    1.0000
     Parameter 158    0.0000    1.0000
     Parameter 157    0.0000    1.0000
     Parameter 156    0.0000    1.0000
     Parameter 155    0.0000    1.0000
     Parameter 154    0.0000    1.0000
     Parameter 153    0.0000    1.0000
     Parameter 76    0.0000    1.0000
     Parameter 151    0.0000    1.0000
     Parameter 150    0.0000    1.0000
     Parameter 149    0.0000    1.0000
     Parameter 148    0.0000    1.0000
     Parameter 147    0.0000    1.0000
     Parameter 146    0.0000    1.0000
     Parameter 145    0.0000    1.0000
     Parameter 144    0.0000    1.0000
     Parameter 143    0.0000    1.0000
     Parameter 142    0.0000    1.0000
     Parameter 141    0.0000    1.0000
     Parameter 70    0.0000    1.0000
     Parameter 139    0.0000    1.0000
     Parameter 138    0.0000    1.0000
     Parameter 137    0.0000    1.0000
     Parameter 136    0.0000    1.0000
     Parameter 67    0.0000    1.0000
     Parameter 134    0.0000    1.0000
     Parameter 133    0.0000    1.0000
     Parameter 132    0.0000    1.0000
     Parameter 127    0.0000    1.0000
     Parameter 65    0.0000    1.0000
     Parameter 129    0.0000    1.0000
     Parameter 128    0.0000    1.0000
     Parameter 211    0.0000    1.0000
     Parameter 212    0.0000    1.0000
     Parameter 252    0.0000    1.0000
     Parameter 62    0.0000    1.0000
     Parameter 61    0.0000    1.0000
     Parameter 122    0.0000    1.0000
     Parameter 121    0.0000    1.0000
     Parameter 125    0.0000    1.0000
     Parameter 119    0.0000    1.0000
     Parameter 118    0.0000    1.0000
     Parameter 117    0.0000    1.0000
     Parameter 58    0.0000    1.0000
     Parameter 115    0.0000    1.0000
     Parameter 114    0.0000    1.0000
     Parameter 250    0.0000    1.0000
     Parameter 112    0.0000    1.0000
     Parameter 111    0.0000    1.0000
     Parameter 110    0.0000    1.0000
     Parameter 109    0.0000    1.0000
     Parameter 54    0.0000    1.0000
     Parameter 13    0.0000    1.0000
     Parameter 53    0.0000    1.0000
     Parameter 105    0.0000    1.0000
     Parameter 104    0.0000    1.0000
     Parameter 51    0.0000    1.0000
     Parameter 102    0.0000    1.0000
     Parameter 229    0.0000    1.0000
     Parameter 100    0.0000    1.0000
     Parameter 99    0.0000    1.0000
     Parameter 98    0.0000    1.0000
     Parameter 259    0.0000    1.0000
     Parameter 130    0.0000    1.0000
     Parameter 47    0.0000    1.0000
     Parameter 94    0.0000    1.0000
     Parameter 46    0.0000    1.0000
     Parameter 92    0.0000    1.0000
     Parameter 91    0.0000    1.0000
     Parameter 45    0.0000    1.0000
     Parameter 89    0.0000    1.0000
     Parameter 88    0.0000    1.0000
     Parameter 87    0.0000    1.0000
     Parameter 86    0.0000    1.0000
     Parameter 85    0.0000    1.0000
     Parameter 84    0.0000    1.0000
     Parameter 83    0.0000    1.0000
     Parameter 82    0.0000    1.0000
     Parameter 40    0.0000    1.0000
     Parameter 80    0.0000    1.0000
     Parameter 79    0.0000    1.0000
     Parameter 78    0.0000    1.0000
     Parameter 77    0.0000    1.0000
     Parameter 38    0.0000    1.0000
     Parameter 37    0.0000    1.0000
     Parameter 74    0.0000    1.0000
     Parameter 73    0.0000    1.0000
     Parameter 72    0.0000    1.0000
     Parameter 2    0.0000    1.0000
     Parameter 258    0.0000    1.0000
     Parameter 69    0.0000    1.0000
     Parameter 68    0.0000    1.0000
     Parameter 247    0.0000    1.0000
     Parameter 16    0.0000    1.0000
     Parameter 254    0.0000    1.0000
     Parameter 64    0.0000    1.0000
     Parameter 210    0.0000    1.0000
     Parameter 106    0.0000    1.0000
     Parameter 30    0.0000    1.0000
     Parameter 215    0.0000    1.0000
     Parameter 59    0.0000    1.0000
     Parameter 14    0.0000    1.0000
     Parameter 57    0.0000    1.0000
     Parameter 219    0.0000    1.0000
     Parameter 55    0.0000    1.0000
     Parameter 223    0.0000    1.0000
     Parameter 257    0.0000    1.0000
     Parameter 52    0.0000    1.0000
     Parameter 227    0.0000    1.0000
     Parameter 228    0.0000    1.0000
     Parameter 49    0.0000    1.0000
     Parameter 253    0.0000    1.0000
     Parameter 234    0.0000    1.0000
     Parameter 235    0.0000    1.0000
     Parameter 11    0.0000    1.0000
     Parameter 44    0.0000    1.0000
     Parameter 43    0.0000    1.0000
     Parameter 42    0.0000    1.0000
     Parameter 41    0.0000    1.0000
     Parameter 10    0.0000    1.0000
     Parameter 39    0.0000    1.0000
     Parameter 19    0.0000    1.0000
     Parameter 18    0.0000    1.0000
     Parameter 36    0.0000    1.0000
     Parameter 244    0.0000    1.0000
     Parameter 256    0.0000    1.0000
     Parameter 123    0.0000    1.0000
     Parameter 124    0.0000    1.0000
     Parameter 209    0.0000    1.0000
     Parameter 107    0.0000    1.0000
     Parameter 217    0.0000    1.0000
     Parameter 218    0.0000    1.0000
     Parameter 222    0.0000    1.0000
     Parameter 224    0.0000    1.0000
     Parameter 226    0.0000    1.0000
     Parameter 249    0.0000    1.0000
     Parameter 233    0.0000    1.0000
     Parameter 5    0.0000    1.0000
     Parameter 237    0.0000    1.0000
     Parameter 238    0.0000    1.0000
     Parameter 120    0.0000    1.0000
     Parameter 9    0.0000    1.0000
     Parameter 243    0.0000    1.0000
     Parameter 245    0.0000    1.0000
     Parameter 208    0.0000    1.0000
     Parameter 108    0.0000    1.0000
     Parameter 221    0.0000    1.0000
     Parameter 225    0.0000    1.0000
     Parameter 232    0.0000    1.0000
     Parameter 236    0.0000    1.0000
     Parameter 240    0.0000    1.0000
     Parameter 242    0.0000    1.0000
     Parameter 207    0.0000    1.0000
     Parameter 220    0.0000    1.0000
     Parameter 231    0.0000    1.0000
     Parameter 239    0.0000    1.0000
     Parameter 103    0.0000    1.0000
     Parameter 230    0.0000    1.0000


     Kolmogorov-Smirnov comparing posterior distributions across chains 1 and 4 using 100 draws.


     Parameter   KS Statistic P-value
     Parameter 26    0.1000    0.6766
     Parameter 32    0.0800    0.8938
     Parameter 255    0.0800    0.8938
     Parameter 30    0.0600    0.9921
     Parameter 31    0.0500    0.9995
     Parameter 33    0.0300    1.0000
     Parameter 22    0.0300    1.0000
     Parameter 23    0.0300    1.0000
     Parameter 24    0.0300    1.0000
     Parameter 25    0.0300    1.0000
     Parameter 251    0.0300    1.0000
     Parameter 260    0.0200    1.0000
     Parameter 34    0.0200    1.0000
     Parameter 35    0.0200    1.0000
     Parameter 71    0.0200    1.0000
     Parameter 21    0.0200    1.0000
     Parameter 97    0.0200    1.0000
     Parameter 28    0.0200    1.0000
     Parameter 254    0.0200    1.0000
     Parameter 129    0.0100    1.0000
     Parameter 65    0.0100    1.0000
     Parameter 143    0.0100    1.0000
     Parameter 19    0.0100    1.0000
     Parameter 164    0.0100    1.0000
     Parameter 86    0.0100    1.0000
     Parameter 44    0.0100    1.0000
     Parameter 45    0.0100    1.0000
     Parameter 91    0.0100    1.0000
     Parameter 5    0.0100    1.0000
     Parameter 185    0.0100    1.0000
     Parameter 96    0.0100    1.0000
     Parameter 195    0.0100    1.0000
     Parameter 196    0.0100    1.0000
     Parameter 3    0.0100    1.0000
     Parameter 51    0.0100    1.0000
     Parameter 6    0.0100    1.0000
     Parameter 104    0.0100    1.0000
     Parameter 214    0.0100    1.0000
     Parameter 27    0.0100    1.0000
     Parameter 217    0.0100    1.0000
     Parameter 218    0.0100    1.0000
     Parameter 110    0.0100    1.0000
     Parameter 113    0.0100    1.0000
     Parameter 114    0.0100    1.0000
     Parameter 29    0.0100    1.0000
     Parameter 120    0.0100    1.0000
     Parameter 246    0.0100    1.0000
     Parameter 1    0.0100    1.0000
     Parameter 126    0.0100    1.0000
     Parameter 252    0.0100    1.0000
     Parameter 63    0.0100    1.0000
     Parameter 210    0.0000    1.0000
     Parameter 209    0.0000    1.0000
     Parameter 208    0.0000    1.0000
     Parameter 207    0.0000    1.0000
     Parameter 206    0.0000    1.0000
     Parameter 205    0.0000    1.0000
     Parameter 204    0.0000    1.0000
     Parameter 203    0.0000    1.0000
     Parameter 202    0.0000    1.0000
     Parameter 201    0.0000    1.0000
     Parameter 200    0.0000    1.0000
     Parameter 199    0.0000    1.0000
     Parameter 198    0.0000    1.0000
     Parameter 197    0.0000    1.0000
     Parameter 98    0.0000    1.0000
     Parameter 48    0.0000    1.0000
     Parameter 194    0.0000    1.0000
     Parameter 193    0.0000    1.0000
     Parameter 192    0.0000    1.0000
     Parameter 191    0.0000    1.0000
     Parameter 190    0.0000    1.0000
     Parameter 189    0.0000    1.0000
     Parameter 188    0.0000    1.0000
     Parameter 187    0.0000    1.0000
     Parameter 186    0.0000    1.0000
     Parameter 92    0.0000    1.0000
     Parameter 184    0.0000    1.0000
     Parameter 183    0.0000    1.0000
     Parameter 182    0.0000    1.0000
     Parameter 181    0.0000    1.0000
     Parameter 180    0.0000    1.0000
     Parameter 179    0.0000    1.0000
     Parameter 178    0.0000    1.0000
     Parameter 177    0.0000    1.0000
     Parameter 176    0.0000    1.0000
     Parameter 175    0.0000    1.0000
     Parameter 174    0.0000    1.0000
     Parameter 173    0.0000    1.0000
     Parameter 172    0.0000    1.0000
     Parameter 171    0.0000    1.0000
     Parameter 170    0.0000    1.0000
     Parameter 169    0.0000    1.0000
     Parameter 168    0.0000    1.0000
     Parameter 167    0.0000    1.0000
     Parameter 166    0.0000    1.0000
     Parameter 165    0.0000    1.0000
     Parameter 82    0.0000    1.0000
     Parameter 163    0.0000    1.0000
     Parameter 162    0.0000    1.0000
     Parameter 161    0.0000    1.0000
     Parameter 160    0.0000    1.0000
     Parameter 159    0.0000    1.0000
     Parameter 158    0.0000    1.0000
     Parameter 157    0.0000    1.0000
     Parameter 156    0.0000    1.0000
     Parameter 155    0.0000    1.0000
     Parameter 154    0.0000    1.0000
     Parameter 153    0.0000    1.0000
     Parameter 152    0.0000    1.0000
     Parameter 151    0.0000    1.0000
     Parameter 150    0.0000    1.0000
     Parameter 149    0.0000    1.0000
     Parameter 148    0.0000    1.0000
     Parameter 147    0.0000    1.0000
     Parameter 146    0.0000    1.0000
     Parameter 145    0.0000    1.0000
     Parameter 144    0.0000    1.0000
     Parameter 130    0.0000    1.0000
     Parameter 142    0.0000    1.0000
     Parameter 141    0.0000    1.0000
     Parameter 140    0.0000    1.0000
     Parameter 139    0.0000    1.0000
     Parameter 138    0.0000    1.0000
     Parameter 137    0.0000    1.0000
     Parameter 136    0.0000    1.0000
     Parameter 135    0.0000    1.0000
     Parameter 134    0.0000    1.0000
     Parameter 133    0.0000    1.0000
     Parameter 132    0.0000    1.0000
     Parameter 131    0.0000    1.0000
     Parameter 16    0.0000    1.0000
     Parameter 64    0.0000    1.0000
     Parameter 128    0.0000    1.0000
     Parameter 216    0.0000    1.0000
     Parameter 108    0.0000    1.0000
     Parameter 62    0.0000    1.0000
     Parameter 124    0.0000    1.0000
     Parameter 61    0.0000    1.0000
     Parameter 122    0.0000    1.0000
     Parameter 121    0.0000    1.0000
     Parameter 60    0.0000    1.0000
     Parameter 119    0.0000    1.0000
     Parameter 118    0.0000    1.0000
     Parameter 117    0.0000    1.0000
     Parameter 116    0.0000    1.0000
     Parameter 115    0.0000    1.0000
     Parameter 57    0.0000    1.0000
     Parameter 56    0.0000    1.0000
     Parameter 112    0.0000    1.0000
     Parameter 111    0.0000    1.0000
     Parameter 55    0.0000    1.0000
     Parameter 226    0.0000    1.0000
     Parameter 54    0.0000    1.0000
     Parameter 53    0.0000    1.0000
     Parameter 106    0.0000    1.0000
     Parameter 105    0.0000    1.0000
     Parameter 52    0.0000    1.0000
     Parameter 103    0.0000    1.0000
     Parameter 102    0.0000    1.0000
     Parameter 101    0.0000    1.0000
     Parameter 100    0.0000    1.0000
     Parameter 99    0.0000    1.0000
     Parameter 49    0.0000    1.0000
     Parameter 257    0.0000    1.0000
     Parameter 12    0.0000    1.0000
     Parameter 95    0.0000    1.0000
     Parameter 94    0.0000    1.0000
     Parameter 93    0.0000    1.0000
     Parameter 46    0.0000    1.0000
     Parameter 256    0.0000    1.0000
     Parameter 90    0.0000    1.0000
     Parameter 89    0.0000    1.0000
     Parameter 88    0.0000    1.0000
     Parameter 87    0.0000    1.0000
     Parameter 43    0.0000    1.0000
     Parameter 85    0.0000    1.0000
     Parameter 84    0.0000    1.0000
     Parameter 83    0.0000    1.0000
     Parameter 41    0.0000    1.0000
     Parameter 81    0.0000    1.0000
     Parameter 80    0.0000    1.0000
     Parameter 79    0.0000    1.0000
     Parameter 78    0.0000    1.0000
     Parameter 77    0.0000    1.0000
     Parameter 76    0.0000    1.0000
     Parameter 75    0.0000    1.0000
     Parameter 74    0.0000    1.0000
     Parameter 73    0.0000    1.0000
     Parameter 72    0.0000    1.0000
     Parameter 15    0.0000    1.0000
     Parameter 70    0.0000    1.0000
     Parameter 69    0.0000    1.0000
     Parameter 68    0.0000    1.0000
     Parameter 67    0.0000    1.0000
     Parameter 66    0.0000    1.0000
     Parameter 2    0.0000    1.0000
     Parameter 4    0.0000    1.0000
     Parameter 215    0.0000    1.0000
     Parameter 258    0.0000    1.0000
     Parameter 245    0.0000    1.0000
     Parameter 7    0.0000    1.0000
     Parameter 59    0.0000    1.0000
     Parameter 58    0.0000    1.0000
     Parameter 259    0.0000    1.0000
     Parameter 14    0.0000    1.0000
     Parameter 224    0.0000    1.0000
     Parameter 225    0.0000    1.0000
     Parameter 228    0.0000    1.0000
     Parameter 13    0.0000    1.0000
     Parameter 231    0.0000    1.0000
     Parameter 50    0.0000    1.0000
     Parameter 125    0.0000    1.0000
     Parameter 253    0.0000    1.0000
     Parameter 47    0.0000    1.0000
     Parameter 236    0.0000    1.0000
     Parameter 238    0.0000    1.0000
     Parameter 11    0.0000    1.0000
     Parameter 10    0.0000    1.0000
     Parameter 42    0.0000    1.0000
     Parameter 20    0.0000    1.0000
     Parameter 40    0.0000    1.0000
     Parameter 39    0.0000    1.0000
     Parameter 38    0.0000    1.0000
     Parameter 37    0.0000    1.0000
     Parameter 36    0.0000    1.0000
     Parameter 250    0.0000    1.0000
     Parameter 17    0.0000    1.0000
     Parameter 8    0.0000    1.0000
     Parameter 249    0.0000    1.0000
     Parameter 107    0.0000    1.0000
     Parameter 109    0.0000    1.0000
     Parameter 220    0.0000    1.0000
     Parameter 244    0.0000    1.0000
     Parameter 223    0.0000    1.0000
     Parameter 227    0.0000    1.0000
     Parameter 230    0.0000    1.0000
     Parameter 243    0.0000    1.0000
     Parameter 235    0.0000    1.0000
     Parameter 237    0.0000    1.0000
     Parameter 247    0.0000    1.0000
     Parameter 127    0.0000    1.0000
     Parameter 9    0.0000    1.0000
     Parameter 18    0.0000    1.0000
     Parameter 123    0.0000    1.0000
     Parameter 248    0.0000    1.0000
     Parameter 213    0.0000    1.0000
     Parameter 219    0.0000    1.0000
     Parameter 222    0.0000    1.0000
     Parameter 229    0.0000    1.0000
     Parameter 234    0.0000    1.0000
     Parameter 239    0.0000    1.0000
     Parameter 241    0.0000    1.0000
     Parameter 242    0.0000    1.0000
     Parameter 212    0.0000    1.0000
     Parameter 221    0.0000    1.0000
     Parameter 233    0.0000    1.0000
     Parameter 240    0.0000    1.0000
     Parameter 211    0.0000    1.0000
     Parameter 232    0.0000    1.0000


     Kolmogorov-Smirnov comparing posterior distributions across chains 2 and 4 using 100 draws.


     Parameter   KS Statistic P-value
     Parameter 33    0.0800    0.8938
     Parameter 34    0.0500    0.9995
     Parameter 32    0.0400    1.0000
     Parameter 225    0.0400    1.0000
     Parameter 29    0.0400    1.0000
     Parameter 31    0.0400    1.0000
     Parameter 35    0.0300    1.0000
     Parameter 22    0.0300    1.0000
     Parameter 23    0.0300    1.0000
     Parameter 25    0.0300    1.0000
     Parameter 255    0.0300    1.0000
     Parameter 1    0.0200    1.0000
     Parameter 80    0.0200    1.0000
     Parameter 26    0.0200    1.0000
     Parameter 215    0.0200    1.0000
     Parameter 27    0.0200    1.0000
     Parameter 30    0.0200    1.0000
     Parameter 8    0.0100    1.0000
     Parameter 256    0.0100    1.0000
     Parameter 135    0.0100    1.0000
     Parameter 137    0.0100    1.0000
     Parameter 140    0.0100    1.0000
     Parameter 71    0.0100    1.0000
     Parameter 75    0.0100    1.0000
     Parameter 19    0.0100    1.0000
     Parameter 154    0.0100    1.0000
     Parameter 254    0.0100    1.0000
     Parameter 20    0.0100    1.0000
     Parameter 21    0.0100    1.0000
     Parameter 45    0.0100    1.0000
     Parameter 91    0.0100    1.0000
     Parameter 24    0.0100    1.0000
     Parameter 192    0.0100    1.0000
     Parameter 12    0.0100    1.0000
     Parameter 50    0.0100    1.0000
     Parameter 101    0.0100    1.0000
     Parameter 51    0.0100    1.0000
     Parameter 221    0.0100    1.0000
     Parameter 28    0.0100    1.0000
     Parameter 56    0.0100    1.0000
     Parameter 113    0.0100    1.0000
     Parameter 114    0.0100    1.0000
     Parameter 7    0.0100    1.0000
     Parameter 116    0.0100    1.0000
     Parameter 59    0.0100    1.0000
     Parameter 60    0.0100    1.0000
     Parameter 241    0.0100    1.0000
     Parameter 246    0.0100    1.0000
     Parameter 248    0.0100    1.0000
     Parameter 251    0.0100    1.0000
     Parameter 15    0.0100    1.0000
     Parameter 63    0.0100    1.0000
     Parameter 209    0.0000    1.0000
     Parameter 208    0.0000    1.0000
     Parameter 207    0.0000    1.0000
     Parameter 206    0.0000    1.0000
     Parameter 205    0.0000    1.0000
     Parameter 204    0.0000    1.0000
     Parameter 203    0.0000    1.0000
     Parameter 202    0.0000    1.0000
     Parameter 201    0.0000    1.0000
     Parameter 200    0.0000    1.0000
     Parameter 199    0.0000    1.0000
     Parameter 198    0.0000    1.0000
     Parameter 197    0.0000    1.0000
     Parameter 196    0.0000    1.0000
     Parameter 195    0.0000    1.0000
     Parameter 194    0.0000    1.0000
     Parameter 193    0.0000    1.0000
     Parameter 96    0.0000    1.0000
     Parameter 191    0.0000    1.0000
     Parameter 190    0.0000    1.0000
     Parameter 189    0.0000    1.0000
     Parameter 188    0.0000    1.0000
     Parameter 187    0.0000    1.0000
     Parameter 186    0.0000    1.0000
     Parameter 185    0.0000    1.0000
     Parameter 184    0.0000    1.0000
     Parameter 183    0.0000    1.0000
     Parameter 182    0.0000    1.0000
     Parameter 181    0.0000    1.0000
     Parameter 180    0.0000    1.0000
     Parameter 179    0.0000    1.0000
     Parameter 178    0.0000    1.0000
     Parameter 177    0.0000    1.0000
     Parameter 176    0.0000    1.0000
     Parameter 175    0.0000    1.0000
     Parameter 174    0.0000    1.0000
     Parameter 173    0.0000    1.0000
     Parameter 172    0.0000    1.0000
     Parameter 171    0.0000    1.0000
     Parameter 170    0.0000    1.0000
     Parameter 169    0.0000    1.0000
     Parameter 168    0.0000    1.0000
     Parameter 167    0.0000    1.0000
     Parameter 166    0.0000    1.0000
     Parameter 165    0.0000    1.0000
     Parameter 164    0.0000    1.0000
     Parameter 163    0.0000    1.0000
     Parameter 162    0.0000    1.0000
     Parameter 161    0.0000    1.0000
     Parameter 160    0.0000    1.0000
     Parameter 159    0.0000    1.0000
     Parameter 158    0.0000    1.0000
     Parameter 157    0.0000    1.0000
     Parameter 156    0.0000    1.0000
     Parameter 155    0.0000    1.0000
     Parameter 77    0.0000    1.0000
     Parameter 153    0.0000    1.0000
     Parameter 152    0.0000    1.0000
     Parameter 151    0.0000    1.0000
     Parameter 150    0.0000    1.0000
     Parameter 149    0.0000    1.0000
     Parameter 148    0.0000    1.0000
     Parameter 147    0.0000    1.0000
     Parameter 146    0.0000    1.0000
     Parameter 145    0.0000    1.0000
     Parameter 144    0.0000    1.0000
     Parameter 143    0.0000    1.0000
     Parameter 142    0.0000    1.0000
     Parameter 141    0.0000    1.0000
     Parameter 70    0.0000    1.0000
     Parameter 139    0.0000    1.0000
     Parameter 138    0.0000    1.0000
     Parameter 68    0.0000    1.0000
     Parameter 136    0.0000    1.0000
     Parameter 67    0.0000    1.0000
     Parameter 134    0.0000    1.0000
     Parameter 133    0.0000    1.0000
     Parameter 132    0.0000    1.0000
     Parameter 131    0.0000    1.0000
     Parameter 130    0.0000    1.0000
     Parameter 129    0.0000    1.0000
     Parameter 64    0.0000    1.0000
     Parameter 107    0.0000    1.0000
     Parameter 126    0.0000    1.0000
     Parameter 258    0.0000    1.0000
     Parameter 62    0.0000    1.0000
     Parameter 61    0.0000    1.0000
     Parameter 122    0.0000    1.0000
     Parameter 121    0.0000    1.0000
     Parameter 257    0.0000    1.0000
     Parameter 119    0.0000    1.0000
     Parameter 118    0.0000    1.0000
     Parameter 117    0.0000    1.0000
     Parameter 58    0.0000    1.0000
     Parameter 115    0.0000    1.0000
     Parameter 57    0.0000    1.0000
     Parameter 3    0.0000    1.0000
     Parameter 14    0.0000    1.0000
     Parameter 111    0.0000    1.0000
     Parameter 55    0.0000    1.0000
     Parameter 109    0.0000    1.0000
     Parameter 108    0.0000    1.0000
     Parameter 53    0.0000    1.0000
     Parameter 106    0.0000    1.0000
     Parameter 105    0.0000    1.0000
     Parameter 104    0.0000    1.0000
     Parameter 103    0.0000    1.0000
     Parameter 102    0.0000    1.0000
     Parameter 245    0.0000    1.0000
     Parameter 100    0.0000    1.0000
     Parameter 99    0.0000    1.0000
     Parameter 98    0.0000    1.0000
     Parameter 97    0.0000    1.0000
     Parameter 48    0.0000    1.0000
     Parameter 95    0.0000    1.0000
     Parameter 94    0.0000    1.0000
     Parameter 93    0.0000    1.0000
     Parameter 92    0.0000    1.0000
     Parameter 11    0.0000    1.0000
     Parameter 90    0.0000    1.0000
     Parameter 89    0.0000    1.0000
     Parameter 88    0.0000    1.0000
     Parameter 87    0.0000    1.0000
     Parameter 86    0.0000    1.0000
     Parameter 85    0.0000    1.0000
     Parameter 84    0.0000    1.0000
     Parameter 83    0.0000    1.0000
     Parameter 82    0.0000    1.0000
     Parameter 81    0.0000    1.0000
     Parameter 40    0.0000    1.0000
     Parameter 79    0.0000    1.0000
     Parameter 78    0.0000    1.0000
     Parameter 38    0.0000    1.0000
     Parameter 76    0.0000    1.0000
     Parameter 37    0.0000    1.0000
     Parameter 74    0.0000    1.0000
     Parameter 73    0.0000    1.0000
     Parameter 72    0.0000    1.0000
     Parameter 244    0.0000    1.0000
     Parameter 4    0.0000    1.0000
     Parameter 69    0.0000    1.0000
     Parameter 17    0.0000    1.0000
     Parameter 16    0.0000    1.0000
     Parameter 66    0.0000    1.0000
     Parameter 65    0.0000    1.0000
     Parameter 2    0.0000    1.0000
     Parameter 214    0.0000    1.0000
     Parameter 216    0.0000    1.0000
     Parameter 218    0.0000    1.0000
     Parameter 252    0.0000    1.0000
     Parameter 110    0.0000    1.0000
     Parameter 222    0.0000    1.0000
     Parameter 224    0.0000    1.0000
     Parameter 123    0.0000    1.0000
     Parameter 125    0.0000    1.0000
     Parameter 54    0.0000    1.0000
     Parameter 13    0.0000    1.0000
     Parameter 52    0.0000    1.0000
     Parameter 229    0.0000    1.0000
     Parameter 230    0.0000    1.0000
     Parameter 49    0.0000    1.0000
     Parameter 6    0.0000    1.0000
     Parameter 47    0.0000    1.0000
     Parameter 46    0.0000    1.0000
     Parameter 127    0.0000    1.0000
     Parameter 44    0.0000    1.0000
     Parameter 43    0.0000    1.0000
     Parameter 42    0.0000    1.0000
     Parameter 41    0.0000    1.0000
     Parameter 10    0.0000    1.0000
     Parameter 39    0.0000    1.0000
     Parameter 240    0.0000    1.0000
     Parameter 18    0.0000    1.0000
     Parameter 36    0.0000    1.0000
     Parameter 243    0.0000    1.0000
     Parameter 260    0.0000    1.0000
     Parameter 253    0.0000    1.0000
     Parameter 259    0.0000    1.0000
     Parameter 213    0.0000    1.0000
     Parameter 217    0.0000    1.0000
     Parameter 220    0.0000    1.0000
     Parameter 223    0.0000    1.0000
     Parameter 124    0.0000    1.0000
     Parameter 128    0.0000    1.0000
     Parameter 228    0.0000    1.0000
     Parameter 247    0.0000    1.0000
     Parameter 5    0.0000    1.0000
     Parameter 234    0.0000    1.0000
     Parameter 236    0.0000    1.0000
     Parameter 250    0.0000    1.0000
     Parameter 239    0.0000    1.0000
     Parameter 9    0.0000    1.0000
     Parameter 242    0.0000    1.0000
     Parameter 249    0.0000    1.0000
     Parameter 212    0.0000    1.0000
     Parameter 219    0.0000    1.0000
     Parameter 226    0.0000    1.0000
     Parameter 227    0.0000    1.0000
     Parameter 233    0.0000    1.0000
     Parameter 235    0.0000    1.0000
     Parameter 238    0.0000    1.0000
     Parameter 120    0.0000    1.0000
     Parameter 211    0.0000    1.0000
     Parameter 112    0.0000    1.0000
     Parameter 232    0.0000    1.0000
     Parameter 237    0.0000    1.0000
     Parameter 210    0.0000    1.0000
     Parameter 231    0.0000    1.0000


     Kolmogorov-Smirnov comparing posterior distributions across chains 3 and 4 using 100 draws.


     Parameter   KS Statistic P-value
     Parameter 31    0.0700    0.9610
     Parameter 26    0.0600    0.9921
     Parameter 34    0.0500    0.9995
     Parameter 29    0.0400    1.0000
     Parameter 23    0.0400    1.0000
     Parameter 32    0.0200    1.0000
     Parameter 33    0.0200    1.0000
     Parameter 35    0.0200    1.0000
     Parameter 22    0.0200    1.0000
     Parameter 25    0.0200    1.0000
     Parameter 27    0.0200    1.0000
     Parameter 28    0.0200    1.0000
     Parameter 255    0.0100    1.0000
     Parameter 260    0.0100    1.0000
     Parameter 131    0.0100    1.0000
     Parameter 71    0.0100    1.0000
     Parameter 19    0.0100    1.0000
     Parameter 152    0.0100    1.0000
     Parameter 80    0.0100    1.0000
     Parameter 21    0.0100    1.0000
     Parameter 86    0.0100    1.0000
     Parameter 87    0.0100    1.0000
     Parameter 90    0.0100    1.0000
     Parameter 188    0.0100    1.0000
     Parameter 96    0.0100    1.0000
     Parameter 192    0.0100    1.0000
     Parameter 195    0.0100    1.0000
     Parameter 99    0.0100    1.0000
     Parameter 51    0.0100    1.0000
     Parameter 206    0.0100    1.0000
     Parameter 214    0.0100    1.0000
     Parameter 215    0.0100    1.0000
     Parameter 108    0.0100    1.0000
     Parameter 110    0.0100    1.0000
     Parameter 225    0.0100    1.0000
     Parameter 113    0.0100    1.0000
     Parameter 114    0.0100    1.0000
     Parameter 228    0.0100    1.0000
     Parameter 14    0.0100    1.0000
     Parameter 116    0.0100    1.0000
     Parameter 235    0.0100    1.0000
     Parameter 30    0.0100    1.0000
     Parameter 60    0.0100    1.0000
     Parameter 122    0.0100    1.0000
     Parameter 245    0.0100    1.0000
     Parameter 248    0.0100    1.0000
     Parameter 63    0.0100    1.0000
     Parameter 126    0.0100    1.0000
     Parameter 254    0.0100    1.0000
     Parameter 246    0.0100    1.0000
     Parameter 211    0.0000    1.0000
     Parameter 210    0.0000    1.0000
     Parameter 209    0.0000    1.0000
     Parameter 208    0.0000    1.0000
     Parameter 207    0.0000    1.0000
     Parameter 103    0.0000    1.0000
     Parameter 205    0.0000    1.0000
     Parameter 204    0.0000    1.0000
     Parameter 203    0.0000    1.0000
     Parameter 202    0.0000    1.0000
     Parameter 201    0.0000    1.0000
     Parameter 200    0.0000    1.0000
     Parameter 199    0.0000    1.0000
     Parameter 198    0.0000    1.0000
     Parameter 197    0.0000    1.0000
     Parameter 196    0.0000    1.0000
     Parameter 97    0.0000    1.0000
     Parameter 194    0.0000    1.0000
     Parameter 193    0.0000    1.0000
     Parameter 48    0.0000    1.0000
     Parameter 191    0.0000    1.0000
     Parameter 190    0.0000    1.0000
     Parameter 189    0.0000    1.0000
     Parameter 94    0.0000    1.0000
     Parameter 187    0.0000    1.0000
     Parameter 186    0.0000    1.0000
     Parameter 185    0.0000    1.0000
     Parameter 184    0.0000    1.0000
     Parameter 183    0.0000    1.0000
     Parameter 182    0.0000    1.0000
     Parameter 181    0.0000    1.0000
     Parameter 180    0.0000    1.0000
     Parameter 179    0.0000    1.0000
     Parameter 178    0.0000    1.0000
     Parameter 177    0.0000    1.0000
     Parameter 176    0.0000    1.0000
     Parameter 175    0.0000    1.0000
     Parameter 174    0.0000    1.0000
     Parameter 173    0.0000    1.0000
     Parameter 172    0.0000    1.0000
     Parameter 171    0.0000    1.0000
     Parameter 170    0.0000    1.0000
     Parameter 169    0.0000    1.0000
     Parameter 168    0.0000    1.0000
     Parameter 167    0.0000    1.0000
     Parameter 166    0.0000    1.0000
     Parameter 165    0.0000    1.0000
     Parameter 164    0.0000    1.0000
     Parameter 163    0.0000    1.0000
     Parameter 162    0.0000    1.0000
     Parameter 161    0.0000    1.0000
     Parameter 160    0.0000    1.0000
     Parameter 159    0.0000    1.0000
     Parameter 158    0.0000    1.0000
     Parameter 157    0.0000    1.0000
     Parameter 156    0.0000    1.0000
     Parameter 155    0.0000    1.0000
     Parameter 154    0.0000    1.0000
     Parameter 153    0.0000    1.0000
     Parameter 76    0.0000    1.0000
     Parameter 151    0.0000    1.0000
     Parameter 150    0.0000    1.0000
     Parameter 149    0.0000    1.0000
     Parameter 148    0.0000    1.0000
     Parameter 147    0.0000    1.0000
     Parameter 146    0.0000    1.0000
     Parameter 145    0.0000    1.0000
     Parameter 144    0.0000    1.0000
     Parameter 143    0.0000    1.0000
     Parameter 142    0.0000    1.0000
     Parameter 141    0.0000    1.0000
     Parameter 140    0.0000    1.0000
     Parameter 139    0.0000    1.0000
     Parameter 138    0.0000    1.0000
     Parameter 137    0.0000    1.0000
     Parameter 136    0.0000    1.0000
     Parameter 135    0.0000    1.0000
     Parameter 134    0.0000    1.0000
     Parameter 133    0.0000    1.0000
     Parameter 132    0.0000    1.0000
     Parameter 16    0.0000    1.0000
     Parameter 65    0.0000    1.0000
     Parameter 129    0.0000    1.0000
     Parameter 128    0.0000    1.0000
     Parameter 218    0.0000    1.0000
     Parameter 219    0.0000    1.0000
     Parameter 125    0.0000    1.0000
     Parameter 62    0.0000    1.0000
     Parameter 221    0.0000    1.0000
     Parameter 222    0.0000    1.0000
     Parameter 121    0.0000    1.0000
     Parameter 120    0.0000    1.0000
     Parameter 119    0.0000    1.0000
     Parameter 118    0.0000    1.0000
     Parameter 226    0.0000    1.0000
     Parameter 58    0.0000    1.0000
     Parameter 115    0.0000    1.0000
     Parameter 251    0.0000    1.0000
     Parameter 3    0.0000    1.0000
     Parameter 56    0.0000    1.0000
     Parameter 111    0.0000    1.0000
     Parameter 55    0.0000    1.0000
     Parameter 109    0.0000    1.0000
     Parameter 54    0.0000    1.0000
     Parameter 13    0.0000    1.0000
     Parameter 106    0.0000    1.0000
     Parameter 105    0.0000    1.0000
     Parameter 104    0.0000    1.0000
     Parameter 12    0.0000    1.0000
     Parameter 102    0.0000    1.0000
     Parameter 101    0.0000    1.0000
     Parameter 100    0.0000    1.0000
     Parameter 49    0.0000    1.0000
     Parameter 98    0.0000    1.0000
     Parameter 1    0.0000    1.0000
     Parameter 24    0.0000    1.0000
     Parameter 95    0.0000    1.0000
     Parameter 47    0.0000    1.0000
     Parameter 93    0.0000    1.0000
     Parameter 92    0.0000    1.0000
     Parameter 91    0.0000    1.0000
     Parameter 45    0.0000    1.0000
     Parameter 89    0.0000    1.0000
     Parameter 88    0.0000    1.0000
     Parameter 127    0.0000    1.0000
     Parameter 43    0.0000    1.0000
     Parameter 85    0.0000    1.0000
     Parameter 84    0.0000    1.0000
     Parameter 83    0.0000    1.0000
     Parameter 82    0.0000    1.0000
     Parameter 81    0.0000    1.0000
     Parameter 40    0.0000    1.0000
     Parameter 79    0.0000    1.0000
     Parameter 78    0.0000    1.0000
     Parameter 77    0.0000    1.0000
     Parameter 38    0.0000    1.0000
     Parameter 75    0.0000    1.0000
     Parameter 74    0.0000    1.0000
     Parameter 73    0.0000    1.0000
     Parameter 72    0.0000    1.0000
     Parameter 8    0.0000    1.0000
     Parameter 70    0.0000    1.0000
     Parameter 69    0.0000    1.0000
     Parameter 68    0.0000    1.0000
     Parameter 67    0.0000    1.0000
     Parameter 66    0.0000    1.0000
     Parameter 2    0.0000    1.0000
     Parameter 64    0.0000    1.0000
     Parameter 217    0.0000    1.0000
     Parameter 15    0.0000    1.0000
     Parameter 220    0.0000    1.0000
     Parameter 7    0.0000    1.0000
     Parameter 59    0.0000    1.0000
     Parameter 112    0.0000    1.0000
     Parameter 57    0.0000    1.0000
     Parameter 130    0.0000    1.0000
     Parameter 232    0.0000    1.0000
     Parameter 6    0.0000    1.0000
     Parameter 258    0.0000    1.0000
     Parameter 52    0.0000    1.0000
     Parameter 236    0.0000    1.0000
     Parameter 50    0.0000    1.0000
     Parameter 250    0.0000    1.0000
     Parameter 252    0.0000    1.0000
     Parameter 11    0.0000    1.0000
     Parameter 46    0.0000    1.0000
     Parameter 5    0.0000    1.0000
     Parameter 44    0.0000    1.0000
     Parameter 244    0.0000    1.0000
     Parameter 42    0.0000    1.0000
     Parameter 41    0.0000    1.0000
     Parameter 20    0.0000    1.0000
     Parameter 39    0.0000    1.0000
     Parameter 9    0.0000    1.0000
     Parameter 37    0.0000    1.0000
     Parameter 36    0.0000    1.0000
     Parameter 257    0.0000    1.0000
     Parameter 17    0.0000    1.0000
     Parameter 4    0.0000    1.0000
     Parameter 256    0.0000    1.0000
     Parameter 216    0.0000    1.0000
     Parameter 53    0.0000    1.0000
     Parameter 224    0.0000    1.0000
     Parameter 227    0.0000    1.0000
     Parameter 231    0.0000    1.0000
     Parameter 233    0.0000    1.0000
     Parameter 117    0.0000    1.0000
     Parameter 237    0.0000    1.0000
     Parameter 241    0.0000    1.0000
     Parameter 259    0.0000    1.0000
     Parameter 243    0.0000    1.0000
     Parameter 10    0.0000    1.0000
     Parameter 247    0.0000    1.0000
     Parameter 18    0.0000    1.0000
     Parameter 249    0.0000    1.0000
     Parameter 253    0.0000    1.0000
     Parameter 107    0.0000    1.0000
     Parameter 223    0.0000    1.0000
     Parameter 230    0.0000    1.0000
     Parameter 234    0.0000    1.0000
     Parameter 240    0.0000    1.0000
     Parameter 242    0.0000    1.0000
     Parameter 123    0.0000    1.0000
     Parameter 124    0.0000    1.0000
     Parameter 213    0.0000    1.0000
     Parameter 229    0.0000    1.0000
     Parameter 239    0.0000    1.0000
     Parameter 61    0.0000    1.0000
     Parameter 212    0.0000    1.0000
     Parameter 238    0.0000    1.0000


     Simulated prior distributions

     Parameter       Prior Mean  Prior Variance  Prior Std. Dev.


     Parameter 1 Improper Prior
     Parameter 2 Improper Prior
     Parameter 3 Improper Prior
     Parameter 4 Improper Prior
     Parameter 5 Improper Prior
     Parameter 6 Improper Prior
     Parameter 7 Improper Prior
     Parameter 8 Improper Prior
     Parameter 9 Improper Prior
     Parameter 10 Improper Prior
     Parameter 11 Improper Prior
     Parameter 12 Improper Prior
     Parameter 13 Improper Prior
     Parameter 14 Improper Prior
     Parameter 15 Improper Prior
     Parameter 16 Improper Prior
     Parameter 17 Improper Prior
     Parameter 18 Improper Prior
     Parameter 19 Improper Prior
     Parameter 20 Improper Prior
     Parameter 21 Improper Prior
     Parameter 22 Improper Prior
     Parameter 23 Improper Prior
     Parameter 24 Improper Prior
     Parameter 25 Improper Prior
     Parameter 26 Improper Prior
     Parameter 27 Improper Prior
     Parameter 28 Improper Prior
     Parameter 29 Improper Prior
     Parameter 30 Improper Prior
     Parameter 31 Improper Prior
     Parameter 32 Improper Prior
     Parameter 33 Improper Prior
     Parameter 34 Improper Prior
     Parameter 35 Improper Prior
     Parameter 36         0.6921          0.0002          0.0141
     Parameter 37        -0.0001          0.0001          0.0081
     Parameter 38         0.4882          0.0001          0.0097
     Parameter 39        -0.0002          0.0001          0.0114
     Parameter 40        -0.0002          0.0001          0.0094
     Parameter 41         0.9441          0.0003          0.0184
     Parameter 42        -0.0002          0.0001          0.0100
     Parameter 43         0.0001          0.0001          0.0086
     Parameter 44        -0.0003          0.0001          0.0121
     Parameter 45         0.7550          0.0002          0.0152
     Parameter 46        -0.0001          0.0001          0.0100
     Parameter 47         0.0003          0.0001          0.0080
     Parameter 48        -0.0005          0.0001          0.0114
     Parameter 49         0.0003          0.0001          0.0106
     Parameter 50         0.7035          0.0002          0.0143
     Parameter 51         0.0000          0.0001          0.0105
     Parameter 52        -0.0003          0.0001          0.0087
     Parameter 53        -0.0005          0.0002          0.0124
     Parameter 54        -0.0007          0.0001          0.0109
     Parameter 55        -0.0004          0.0001          0.0109
     Parameter 56         0.8312          0.0003          0.0167
     Parameter 57         0.0005          0.0001          0.0108
     Parameter 58         0.0005          0.0001          0.0091
     Parameter 59         0.0000          0.0002          0.0129
     Parameter 60         0.0008          0.0001          0.0111
     Parameter 61         0.0004          0.0001          0.0109
     Parameter 62        -0.0003          0.0001          0.0118
     Parameter 63         0.8522          0.0003          0.0168
     Parameter 64         0.0003          0.0002          0.0123
     Parameter 65         0.0001          0.0001          0.0102
     Parameter 66        -0.0004          0.0002          0.0134
     Parameter 67         0.0005          0.0002          0.0130
     Parameter 68         0.0003          0.0002          0.0125
     Parameter 69         0.0005          0.0002          0.0135
     Parameter 70         0.0005          0.0002          0.0135
     Parameter 71         1.0898          0.0005          0.0218
     Parameter 72        -0.0003          0.0001          0.0115
     Parameter 73         0.0003          0.0001          0.0096
     Parameter 74         0.0001          0.0002          0.0132
     Parameter 75         0.0000          0.0001          0.0119
     Parameter 76         0.0006          0.0001          0.0114
     Parameter 77        -0.0003          0.0002          0.0123
     Parameter 78        -0.0005          0.0002          0.0129
     Parameter 79        -0.0004          0.0002          0.0140
     Parameter 80         0.9287          0.0003          0.0181
     Parameter 81         0.0003          0.0001          0.0106
     Parameter 82         0.0000          0.0001          0.0092
     Parameter 83         0.0008          0.0001          0.0121
     Parameter 84         0.0001          0.0001          0.0111
     Parameter 85        -0.0002          0.0001          0.0108
     Parameter 86        -0.0001          0.0001          0.0115
     Parameter 87        -0.0001          0.0001          0.0118
     Parameter 88         0.0000          0.0002          0.0135
     Parameter 89         0.0002          0.0002          0.0125
     Parameter 90         0.8236          0.0003          0.0163
     Parameter 91         0.0005          0.0001          0.0104
     Parameter 92         0.0001          0.0001          0.0089
     Parameter 93         0.0002          0.0002          0.0124
     Parameter 94         0.0003          0.0001          0.0105
     Parameter 95         0.0002          0.0001          0.0111
     Parameter 96        -0.0002          0.0001          0.0110
     Parameter 97        -0.0003          0.0001          0.0117
     Parameter 98         0.0007          0.0002          0.0128
     Parameter 99         0.0004          0.0001          0.0122
     Parameter 100        -0.0007          0.0001          0.0115
     Parameter 101         0.8221          0.0003          0.0166
     Parameter 102         0.0003          0.0001          0.0111
     Parameter 103        -0.0002          0.0001          0.0092
     Parameter 104         0.0008          0.0002          0.0123
     Parameter 105        -0.0005          0.0001          0.0109
     Parameter 106         0.0000          0.0001          0.0113
     Parameter 107         0.0005          0.0002          0.0124
     Parameter 108         0.0001          0.0001          0.0117
     Parameter 109        -0.0004          0.0002          0.0141
     Parameter 110        -0.0007          0.0002          0.0131
     Parameter 111         0.0004          0.0001          0.0117
     Parameter 112        -0.0003          0.0001          0.0116
     Parameter 113         0.8681          0.0003          0.0171
     Parameter 114         0.0006          0.0001          0.0106
     Parameter 115        -0.0001          0.0001          0.0088
     Parameter 116        -0.0002          0.0002          0.0124
     Parameter 117        -0.0003          0.0001          0.0107
     Parameter 118        -0.0002          0.0001          0.0107
     Parameter 119        -0.0003          0.0001          0.0117
     Parameter 120         0.0003          0.0001          0.0114
     Parameter 121        -0.0006          0.0002          0.0132
     Parameter 122        -0.0006          0.0001          0.0120
     Parameter 123        -0.0002          0.0001          0.0115
     Parameter 124         0.0000          0.0001          0.0117
     Parameter 125         0.0003          0.0002          0.0123
     Parameter 126         0.8091          0.0003          0.0160
     Parameter 127         0.0003          0.0001          0.0103
     Parameter 128        -0.0001          0.0001          0.0081
     Parameter 129         0.0002          0.0001          0.0116
     Parameter 130         0.0000          0.0001          0.0106
     Parameter 131        -0.0001          0.0001          0.0102
     Parameter 132         0.0000          0.0001          0.0115
     Parameter 133        -0.0004          0.0001          0.0110
     Parameter 134        -0.0004          0.0002          0.0130
     Parameter 135         0.0000          0.0001          0.0115
     Parameter 136         0.0004          0.0001          0.0109
     Parameter 137        -0.0001          0.0001          0.0112
     Parameter 138         0.0002          0.0001          0.0108
     Parameter 139         0.0000          0.0001          0.0106
     Parameter 140         0.7410          0.0002          0.0147
     Parameter 141        -0.0004          0.0001          0.0103
     Parameter 142         0.0001          0.0001          0.0084
     Parameter 143        -0.0001          0.0001          0.0117
     Parameter 144         0.0007          0.0001          0.0100
     Parameter 145         0.0003          0.0001          0.0100
     Parameter 146         0.0004          0.0001          0.0106
     Parameter 147        -0.0009          0.0001          0.0111
     Parameter 148         0.0001          0.0002          0.0130
     Parameter 149         0.0001          0.0001          0.0116
     Parameter 150         0.0001          0.0001          0.0109
     Parameter 151        -0.0004          0.0001          0.0109
     Parameter 152        -0.0002          0.0001          0.0110
     Parameter 153        -0.0004          0.0001          0.0106
     Parameter 154         0.0005          0.0001          0.0102
     Parameter 155         0.7387          0.0002          0.0147
     Parameter 156         0.0002          0.0001          0.0099
     Parameter 157         0.0001          0.0001          0.0079
     Parameter 158         0.0005          0.0001          0.0110
     Parameter 159         0.0000          0.0001          0.0097
     Parameter 160        -0.0001          0.0001          0.0098
     Parameter 161        -0.0005          0.0001          0.0101
     Parameter 162         0.0000          0.0001          0.0102
     Parameter 163         0.0003          0.0001          0.0113
     Parameter 164        -0.0008          0.0001          0.0108
     Parameter 165        -0.0003          0.0001          0.0104
     Parameter 166         0.0001          0.0001          0.0102
     Parameter 167         0.0001          0.0001          0.0107
     Parameter 168        -0.0002          0.0001          0.0103
     Parameter 169        -0.0001          0.0001          0.0095
     Parameter 170         0.0001          0.0001          0.0098
     Parameter 171         0.6520          0.0002          0.0127
     Parameter 172         0.0002          0.0001          0.0086
     Parameter 173        -0.0004          0.0001          0.0072
     Parameter 174        -0.0001          0.0001          0.0104
     Parameter 175        -0.0002          0.0001          0.0090
     Parameter 176         0.0002          0.0001          0.0085
     Parameter 177         0.0001          0.0001          0.0094
     Parameter 178        -0.0003          0.0001          0.0094
     Parameter 179         0.0001          0.0001          0.0107
     Parameter 180         0.0004          0.0001          0.0097
     Parameter 181         0.0002          0.0001          0.0094
     Parameter 182         0.0006          0.0001          0.0093
     Parameter 183         0.0003          0.0001          0.0096
     Parameter 184         0.0000          0.0001          0.0092
     Parameter 185         0.0003          0.0001          0.0089
     Parameter 186         0.0002          0.0001          0.0085
     Parameter 187         0.0001          0.0001          0.0084
     Parameter 188         0.5467          0.0001          0.0110
     Parameter 189        -0.0002          0.0001          0.0101
     Parameter 190         0.0003          0.0001          0.0083
     Parameter 191        -0.0004          0.0001          0.0112
     Parameter 192        -0.0003          0.0001          0.0106
     Parameter 193         0.0000          0.0001          0.0098
     Parameter 194         0.0001          0.0001          0.0107
     Parameter 195        -0.0003          0.0001          0.0111
     Parameter 196         0.0005          0.0002          0.0125
     Parameter 197        -0.0001          0.0001          0.0114
     Parameter 198         0.0002          0.0001          0.0110
     Parameter 199        -0.0005          0.0001          0.0108
     Parameter 200        -0.0001          0.0001          0.0105
     Parameter 201        -0.0006          0.0001          0.0104
     Parameter 202         0.0001          0.0001          0.0099
     Parameter 203        -0.0004          0.0001          0.0106
     Parameter 204         0.0000          0.0001          0.0094
     Parameter 205         0.0006          0.0001          0.0088
     Parameter 206         0.7205          0.0002          0.0140
     Parameter 207        -0.0002          0.0001          0.0120
     Parameter 208         0.0006          0.0001          0.0105
     Parameter 209        -0.0003          0.0002          0.0144
     Parameter 210        -0.0006          0.0002          0.0128
     Parameter 211         0.0003          0.0002          0.0124
     Parameter 212        -0.0001          0.0002          0.0134
     Parameter 213         0.0004          0.0002          0.0136
     Parameter 214        -0.0002          0.0002          0.0150
     Parameter 215        -0.0005          0.0002          0.0146
     Parameter 216        -0.0005          0.0002          0.0135
     Parameter 217        -0.0002          0.0002          0.0132
     Parameter 218        -0.0001          0.0002          0.0135
     Parameter 219        -0.0001          0.0002          0.0133
     Parameter 220        -0.0003          0.0002          0.0126
     Parameter 221         0.0008          0.0002          0.0127
     Parameter 222        -0.0004          0.0001          0.0121
     Parameter 223        -0.0001          0.0001          0.0105
     Parameter 224        -0.0001          0.0001          0.0122
     Parameter 225         1.0985          0.0005          0.0220
     Parameter 226        -0.0004          0.0001          0.0086
     Parameter 227         0.0000          0.0001          0.0072
     Parameter 228        -0.0003          0.0001          0.0104
     Parameter 229        -0.0003          0.0001          0.0095
     Parameter 230         0.0000          0.0001          0.0089
     Parameter 231        -0.0002          0.0001          0.0095
     Parameter 232        -0.0002          0.0001          0.0099
     Parameter 233         0.0001          0.0001          0.0108
     Parameter 234         0.0000          0.0001          0.0102
     Parameter 235        -0.0003          0.0001          0.0097
     Parameter 236        -0.0001          0.0001          0.0097
     Parameter 237        -0.0004          0.0001          0.0098
     Parameter 238         0.0005          0.0001          0.0091
     Parameter 239         0.0002          0.0001          0.0091
     Parameter 240         0.0000          0.0001          0.0087
     Parameter 241         0.0002          0.0001          0.0082
     Parameter 242        -0.0004          0.0001          0.0078
     Parameter 243         0.0003          0.0001          0.0094
     Parameter 244         0.0007          0.0001          0.0108
     Parameter 245         0.5526          0.0001          0.0108
     Parameter 246 Improper Prior
     Parameter 247 Improper Prior
     Parameter 248 Improper Prior
     Parameter 249 Improper Prior
     Parameter 250 Improper Prior
     Parameter 251 Improper Prior
     Parameter 252 Improper Prior
     Parameter 253 Improper Prior
     Parameter 254 Improper Prior
     Parameter 255 Improper Prior
     Parameter 256 Improper Prior
     Parameter 257 Improper Prior
     Parameter 258 Improper Prior
     Parameter 259 Improper Prior
     Parameter 260 Improper Prior


   TECHNICAL 8 OUTPUT FOR BAYES ESTIMATION

     CHAIN    BSEED
     1        0
     2        285380
     3        253358
     4        93468

                     POTENTIAL       PARAMETER WITH
     ITERATION    SCALE REDUCTION      HIGHEST PSR
     100              1.028               29
     200              1.015               22
     300              1.011               246
     400              1.008               248
     500              1.005               251
     600              1.006               255
     700              1.010               260
     800              1.008               260
     900              1.008               260
     1000             1.003               31


     Beginning Time:  20:29:32
        Ending Time:  20:31:44
       Elapsed Time:  00:02:12


MUTHEN & MUTHEN
3463 Stoner Ave.
Los Angeles, CA  90066

Tel: (310) 391-9971
Fax: (310) 391-8971
Web: www.StatModel.com
Support: Support@StatModel.com

Copyright (c) 1998-2017 Muthen & Muthen
