# Supplementary material for: Modeling Measurement as a Sequential Process: Autoregressive Confirmatory Factor Analysis (AR-CFA)
Source: Front Psychol. 2019 Sep 20;10:2108. doi: 10.3389/fpsyg.2019.02108 (PMC6763968; doi:10.3389/fpsyg.2019.02108)
Supplement: Supplementary file 2 [file Data_Sheet_1.ZIP › Mplus files and data for AR-CFA paper/RC-CFA files/Residual covariances (Bayes)-v8_d_6800.inp]

  DATA: File is music_big5_anon (For Mplus)_ipip_and_rses_centered.csv;
  VARIABLE:	
  NAMES ARE 
  univ
id
year
month
age
gender
ethnic
rsdme
methnic
fethnic
usborn
usmborn
usfborn
whrlv
mipip1
mipip2
mipip3
mipip4
mipip5
mipip6
mipip7
mipip8
mipip9
mipip10
mipip11
mipip12
mipip13
mipip14
mipip15
mipip16
mipip17
mipip18
mipip19
mipip20
rses1
rses2
rses3
rses4
rses5
rses6
rses7
rses8
rses9
rses10
extraver
agree
consc
neurot
imagine
self_est
extra
agreeb
cons
neuro
open
male
N
E_Mean
A_Mean
C_Mean
N_Mean
O_Mean
E_SD
A_SD
C_SD
N_SD
O_SD
E_SE
A_SE
C_SE
N_SE
O_SE
SAT_read_25
SAT_read_75
SAT_math_25
SAT_math_75
ACT_25
ACT_75
enroll_total
enroll_total_full
enroll_total_part
enroll_undergrad
enroll_undergrad_full
enroll_undergrad_part
endowment_start
endowment_end
price_instate
price_outstate
percent_admit
percent_18to24
percent_white
percent_women
percent_asian
percent_black
percent_hispanic
percent_other_unknown
FT_retention
average_SAT
average_ACT
gpa_required
classrank_required
transcript_required
collegeprep_required
recommendations_required
portfolio_required;
  Usevar = mipip1-mipip20;
  MISSING are all (-999);

ANALYSIS: estimator=Bayes;
fbiterations=1000;
thin=10;
Processors=4;
chains=4

MODEL:
  E BY mipip1
  	mipip6
  	mipip11
  	mipip16;
  A BY 	mipip2
  	mipip7
  	mipip12
  	mipip17;
  C BY 	mipip3
  	mipip8
  	mipip13
  	mipip18;
  N BY 	mipip4
  	mipip9
  	mipip14
  	mipip19;
  O BY 	mipip5
  	mipip10
  	mipip15
  	mipip20;
  	
mipip1-mipip20 with mipip1-mipip20 (a1-a190);
mipip1-mipip20 (pload1-pload20);


Model Priors:
pload1~IW(4685.2,6800);
pload2~IW(3304.8,6800);
pload3~IW(6392,6800);
pload4~IW(5113.6,6800);
pload5~IW(4766.8,6800);
pload6~IW(5630.4,6800);
pload7~IW(5773.2,6800);
pload8~IW(7384.8,6800);
pload9~IW(6290,6800);
pload10~IW(5569.2,6800);
pload11~IW(5562.4,6800);
pload12~IW(5875.2,6800);
pload13~IW(5480.8,6800);
pload14~IW(5018.4,6800);
pload15~IW(5004.8,6800);
pload16~IW(4413.2,6800);
pload17~IW(3699.2,6800);
pload18~IW(4875.6,6800);
pload19~IW(7439.2,6800);
pload20~IW(3740,6800);
a1-a190~IW(0,6800);
  	
OUTPUT: STDYX svalues tech8 RESIDUAL;
