# Supplementary material for: Modeling Measurement as a Sequential Process: Autoregressive Confirmatory Factor Analysis (AR-CFA)
Source: Front Psychol. 2019 Sep 20;10:2108. doi: 10.3389/fpsyg.2019.02108 (PMC6763968; doi:10.3389/fpsyg.2019.02108)
Supplement: Supplementary file 2 [file Data_Sheet_1.ZIP › Mplus files and data for AR-CFA paper/RC-CFA files/Residual covariances (Bayes)-v8_d_6800.out]

Mplus VERSION 8 (Mac)
MUTHEN & MUTHEN
05/02/2017   8:26 PM

INPUT INSTRUCTIONS

    DATA: File is music_big5_anon (For Mplus)_ipip_and_rses_centered.csv;
    VARIABLE:	
    NAMES ARE
    univ
  id
  year
  month
  age
  gender
  ethnic
  rsdme
  methnic
  fethnic
  usborn
  usmborn
  usfborn
  whrlv
  mipip1
  mipip2
  mipip3
  mipip4
  mipip5
  mipip6
  mipip7
  mipip8
  mipip9
  mipip10
  mipip11
  mipip12
  mipip13
  mipip14
  mipip15
  mipip16
  mipip17
  mipip18
  mipip19
  mipip20
  rses1
  rses2
  rses3
  rses4
  rses5
  rses6
  rses7
  rses8
  rses9
  rses10
  extraver
  agree
  consc
  neurot
  imagine
  self_est
  extra
  agreeb
  cons
  neuro
  open
  male
  N
  E_Mean
  A_Mean
  C_Mean
  N_Mean
  O_Mean
  E_SD
  A_SD
  C_SD
  N_SD
  O_SD
  E_SE
  A_SE
  C_SE
  N_SE
  O_SE
  SAT_read_25
  SAT_read_75
  SAT_math_25
  SAT_math_75
  ACT_25
  ACT_75
  enroll_total
  enroll_total_full
  enroll_total_part
  enroll_undergrad
  enroll_undergrad_full
  enroll_undergrad_part
  endowment_start
  endowment_end
  price_instate
  price_outstate
  percent_admit
  percent_18to24
  percent_white
  percent_women
  percent_asian
  percent_black
  percent_hispanic
  percent_other_unknown
  FT_retention
  average_SAT
  average_ACT
  gpa_required
  classrank_required
  transcript_required
  collegeprep_required
  recommendations_required
  portfolio_required;
    Usevar = mipip1-mipip20;
    MISSING are all (-999);

  ANALYSIS: estimator=Bayes;
  fbiterations=1000;
  thin=10;
  Processors=4;
  chains=4

  MODEL:
    E BY mipip1
    	mipip6
    	mipip11
    	mipip16;
    A BY 	mipip2
    	mipip7
    	mipip12
    	mipip17;
    C BY 	mipip3
    	mipip8
    	mipip13
    	mipip18;
    N BY 	mipip4
    	mipip9
    	mipip14
    	mipip19;
    O BY 	mipip5
    	mipip10
    	mipip15
    	mipip20;
    	
  mipip1-mipip20 with mipip1-mipip20 (a1-a190);
  mipip1-mipip20 (pload1-pload20);


  Model Priors:
  pload1~IW(4685.2,6800);
  pload2~IW(3304.8,6800);
  pload3~IW(6392,6800);
  pload4~IW(5113.6,6800);
  pload5~IW(4766.8,6800);
  pload6~IW(5630.4,6800);
  pload7~IW(5773.2,6800);
  pload8~IW(7384.8,6800);
  pload9~IW(6290,6800);
  pload10~IW(5569.2,6800);
  pload11~IW(5562.4,6800);
  pload12~IW(5875.2,6800);
  pload13~IW(5480.8,6800);
  pload14~IW(5018.4,6800);
  pload15~IW(5004.8,6800);
  pload16~IW(4413.2,6800);
  pload17~IW(3699.2,6800);
  pload18~IW(4875.6,6800);
  pload19~IW(7439.2,6800);
  pload20~IW(3740,6800);
  a1-a190~IW(0,6800);
    	
  OUTPUT: STDYX svalues tech8 RESIDUAL;


*** WARNING
  Data set contains cases with missing on all variables.
  These cases were not included in the analysis.
  Number of cases with missing on all variables:  1141
   1 WARNING(S) FOUND IN THE INPUT INSTRUCTIONS


SUMMARY OF ANALYSIS

Number of groups                                                 1
Number of observations                                        8571

Number of dependent variables                                   20
Number of independent variables                                  0
Number of continuous latent variables                            5

Observed dependent variables

  Continuous
   MIPIP1      MIPIP2      MIPIP3      MIPIP4      MIPIP5      MIPIP6
   MIPIP7      MIPIP8      MIPIP9      MIPIP10     MIPIP11     MIPIP12
   MIPIP13     MIPIP14     MIPIP15     MIPIP16     MIPIP17     MIPIP18
   MIPIP19     MIPIP20

Continuous latent variables
   E           A           C           N           O


Estimator                                                    BAYES
Specifications for Bayesian Estimation
  Point estimate                                            MEDIAN
  Number of Markov chain Monte Carlo (MCMC) chains               4
  Random seed for the first chain                                0
  Starting value information                           UNPERTURBED
  Treatment of categorical mediator                         LATENT
  Algorithm used for Markov chain Monte Carlo           GIBBS(PX1)
  Fixed number of iterations                                  1000
  K-th iteration used for thinning                              10

Input data file(s)
  music_big5_anon (For Mplus)_ipip_and_rses_centered.csv
Input data format  FREE


SUMMARY OF DATA


COVARIANCE COVERAGE OF DATA

Minimum covariance coverage value   0.100

     Number of missing data patterns            68


     PROPORTION OF DATA PRESENT


           Covariance Coverage
              MIPIP1        MIPIP2        MIPIP3        MIPIP4        MIPIP5
              ________      ________      ________      ________      ________
 MIPIP1         0.998
 MIPIP2         0.997         0.998
 MIPIP3         0.997         0.997         0.998
 MIPIP4         0.995         0.995         0.996         0.996
 MIPIP5         0.996         0.996         0.996         0.995         0.997
 MIPIP6         0.997         0.997         0.998         0.996         0.996
 MIPIP7         0.997         0.997         0.997         0.996         0.996
 MIPIP8         0.996         0.997         0.997         0.995         0.996
 MIPIP9         0.997         0.997         0.997         0.996         0.996
 MIPIP10        0.995         0.995         0.995         0.994         0.995
 MIPIP11        0.994         0.994         0.994         0.993         0.993
 MIPIP12        0.993         0.994         0.994         0.993         0.993
 MIPIP13        0.996         0.997         0.997         0.995         0.996
 MIPIP14        0.996         0.996         0.996         0.995         0.995
 MIPIP15        0.995         0.995         0.995         0.994         0.994
 MIPIP16        0.994         0.995         0.995         0.993         0.993
 MIPIP17        0.995         0.995         0.995         0.994         0.994
 MIPIP18        0.994         0.994         0.995         0.993         0.993
 MIPIP19        0.995         0.995         0.995         0.994         0.994
 MIPIP20        0.994         0.994         0.995         0.993         0.994


           Covariance Coverage
              MIPIP6        MIPIP7        MIPIP8        MIPIP9        MIPIP10
              ________      ________      ________      ________      ________
 MIPIP6         0.999
 MIPIP7         0.998         0.998
 MIPIP8         0.997         0.997         0.998
 MIPIP9         0.998         0.997         0.997         0.998
 MIPIP10        0.996         0.995         0.995         0.996         0.996
 MIPIP11        0.994         0.994         0.994         0.994         0.993
 MIPIP12        0.994         0.994         0.994         0.994         0.993
 MIPIP13        0.997         0.997         0.997         0.997         0.995
 MIPIP14        0.996         0.996         0.996         0.996         0.995
 MIPIP15        0.995         0.995         0.995         0.995         0.994
 MIPIP16        0.995         0.995         0.994         0.995         0.993
 MIPIP17        0.995         0.995         0.995         0.995         0.994
 MIPIP18        0.995         0.995         0.994         0.995         0.993
 MIPIP19        0.995         0.995         0.995         0.995         0.994
 MIPIP20        0.995         0.995         0.994         0.995         0.993


           Covariance Coverage
              MIPIP11       MIPIP12       MIPIP13       MIPIP14       MIPIP15
              ________      ________      ________      ________      ________
 MIPIP11        0.995
 MIPIP12        0.991         0.995
 MIPIP13        0.994         0.994         0.998
 MIPIP14        0.994         0.994         0.996         0.997
 MIPIP15        0.992         0.993         0.996         0.995         0.996
 MIPIP16        0.992         0.992         0.995         0.994         0.994
 MIPIP17        0.993         0.993         0.995         0.995         0.994
 MIPIP18        0.992         0.992         0.995         0.995         0.993
 MIPIP19        0.993         0.993         0.995         0.995         0.994
 MIPIP20        0.992         0.992         0.995         0.995         0.994


           Covariance Coverage
              MIPIP16       MIPIP17       MIPIP18       MIPIP19       MIPIP20
              ________      ________      ________      ________      ________
 MIPIP16        0.996
 MIPIP17        0.994         0.996
 MIPIP18        0.993         0.994         0.996
 MIPIP19        0.994         0.995         0.994         0.996
 MIPIP20        0.993         0.994         0.994         0.995         0.996


UNIVARIATE SAMPLE STATISTICS


     UNIVARIATE HIGHER-ORDER MOMENT DESCRIPTIVE STATISTICS

         Variable/         Mean/     Skewness/   Minimum/ % with                Percentiles
        Sample Size      Variance    Kurtosis    Maximum  Min/Max      20%/60%    40%/80%    Median

     MIPIP1                0.000      -0.168      -2.237    0.39%      -1.025     -0.093      0.055
            8553.000       1.287      -0.772       2.482    0.33%       0.186      1.033
     MIPIP2                0.000      -1.327      -3.444    0.02%      -0.373     -0.187     -0.057
            8556.000       0.817       1.857       1.520    0.50%       0.627      0.733
     MIPIP3                0.000      -0.208      -2.655    0.02%      -1.169     -0.213     -0.139
            8558.000       1.370      -0.881       2.250    0.02%       0.685      0.858
     MIPIP4                0.000       0.195      -2.476    0.02%      -0.902     -0.576      0.184
            8541.000       1.421      -0.916       2.724    0.06%       0.336      1.275
     MIPIP5                0.000      -0.648      -3.000    0.01%      -0.790      0.185      0.253
            8545.000       1.165      -0.249       1.904    0.27%       0.274      1.189
     MIPIP6                0.000      -0.550      -2.985    0.09%      -0.985      0.015      0.264
            8560.000       1.403      -0.654       1.727    0.05%       0.402      1.264
     MIPIP7                0.000      -0.922      -3.200    0.01%      -0.911     -0.010      0.089
            8556.000       1.141       0.218       1.368    0.97%       0.215      1.082
     MIPIP8                0.000      -0.372      -3.018    0.04%      -1.425     -0.425      0.444
            8551.000       1.633      -1.014       1.714    0.06%       0.523      1.506
     MIPIP9                0.000       0.349      -1.952    0.19%      -0.766     -0.618     -0.409
            8556.000       1.218      -0.647       2.591    0.07%       0.337      1.259
     MIPIP10               0.000      -0.435      -2.844    0.02%      -0.683     -0.549      0.312
            8539.000       1.091      -0.361       1.810    0.02%       0.360      1.312
     MIPIP11               0.000      -0.302      -2.631    0.32%      -1.326     -0.326      0.106
            8529.000       1.490      -0.882       2.106    0.96%       0.609      1.106
     MIPIP12               0.000      -0.392      -2.682    0.01%      -1.177     -0.302      0.366
            8527.000       1.165      -0.485       2.079    0.09%       0.554      0.750
     MIPIP13               0.000      -0.745      -3.236    0.04%      -0.844      0.060      0.182
            8555.000       1.062       0.062       1.849    0.27%       0.220      1.068
     MIPIP14               0.000       0.147      -1.952    0.04%      -0.873     -0.712      0.154
            8548.000       1.418      -0.964       2.909    0.02%       0.259      1.246
     MIPIP15               0.000      -0.373      -2.795    0.01%      -0.702     -0.515      0.298
            8538.000       1.013      -0.462       2.150    0.04%       0.358      1.205
     MIPIP16               0.000      -0.261      -2.572    0.21%      -1.300     -0.349     -0.115
            8533.000       1.292      -0.764       2.073    0.07%       0.592      0.885
     MIPIP17               0.000      -1.086      -3.457    0.02%      -0.457     -0.167     -0.060
            8538.000       0.849       0.859       1.108    1.34%       0.618      0.822
     MIPIP18               0.000      -0.623      -3.000    0.01%      -0.839      0.050      0.169
            8533.000       1.199      -0.493       1.381    0.12%       0.246      1.161
     MIPIP19               0.000      -0.005      -2.400    0.02%      -1.074     -0.145     -0.060
            8538.000       1.251      -0.805       2.188    0.21%       0.024      0.940
     MIPIP20               0.000      -0.941      -3.359    0.01%      -0.994     -0.018      0.033
            8533.000       1.116       0.142       1.667    0.04%       0.812      0.992


THE MODEL ESTIMATION TERMINATED NORMALLY

     USE THE FBITERATIONS OPTION TO INCREASE THE NUMBER OF ITERATIONS BY A FACTOR
     OF AT LEAST TWO TO CHECK CONVERGENCE AND THAT THE PSR VALUE DOES NOT INCREASE.


MODEL FIT INFORMATION

Number of Free Parameters                             260

Bayesian Posterior Predictive Checking using Chi-Square

          95% Confidence Interval for the Difference Between
          the Observed and the Replicated Chi-Square Values

                               1497.366          1701.966

          Posterior Predictive P-Value              0.000

Information Criteria

          Deviance (DIC)                       483826.004
          Estimated Number of Parameters (pD)     131.069
          Bayesian (BIC)                       485918.662


MODEL RESULTS

                                Posterior  One-Tailed         95% C.I.
                    Estimate       S.D.      P-Value   Lower 2.5%  Upper 2.5%  Significance

 E        BY
    MIPIP1             1.000       0.000      0.000       1.000       1.000
    MIPIP6             0.975       0.022      0.000       0.931       1.019      *
    MIPIP11            1.065       0.022      0.000       1.023       1.108      *
    MIPIP16            1.010       0.021      0.000       0.970       1.053      *

 A        BY
    MIPIP2             1.000       0.000      0.000       1.000       1.000
    MIPIP7             0.937       0.032      0.000       0.877       1.002      *
    MIPIP12            0.934       0.029      0.000       0.882       0.994      *
    MIPIP17            1.009       0.029      0.000       0.952       1.069      *

 C        BY
    MIPIP3             1.000       0.000      0.000       1.000       1.000
    MIPIP8             1.094       0.035      0.000       1.027       1.161      *
    MIPIP13            0.759       0.026      0.000       0.712       0.817      *
    MIPIP18            1.021       0.032      0.000       0.961       1.087      *

 N        BY
    MIPIP4             1.000       0.000      0.000       1.000       1.000
    MIPIP9             0.696       0.023      0.000       0.652       0.744      *
    MIPIP14            0.982       0.024      0.000       0.935       1.030      *
    MIPIP19            0.544       0.023      0.000       0.498       0.591      *

 O        BY
    MIPIP5             1.000       0.000      0.000       1.000       1.000
    MIPIP10            0.749       0.025      0.000       0.703       0.800      *
    MIPIP15            0.752       0.024      0.000       0.707       0.800      *
    MIPIP20            1.079       0.022      0.000       1.037       1.124      *

 A        WITH
    E                  0.147       0.008      0.000       0.132       0.162      *

 C        WITH
    E                  0.016       0.009      0.032       0.000       0.034
    A                  0.090       0.007      0.000       0.077       0.105      *

 N        WITH
    E                 -0.096       0.010      0.000      -0.115      -0.077      *
    A                 -0.018       0.008      0.007      -0.033      -0.003      *
    C                 -0.099       0.010      0.000      -0.119      -0.080      *

 O        WITH
    E                  0.138       0.009      0.000       0.121       0.155      *
    A                  0.153       0.007      0.000       0.139       0.169      *
    C                  0.010       0.008      0.093      -0.005       0.026
    N                 -0.071       0.009      0.000      -0.088      -0.053      *

 MIPIP1   WITH
    MIPIP2             0.010       0.006      0.041      -0.001       0.020
    MIPIP3             0.018       0.008      0.007       0.004       0.033      *
    MIPIP4             0.036       0.007      0.000       0.022       0.049      *
    MIPIP5             0.034       0.007      0.000       0.020       0.047      *
    MIPIP6            -0.016       0.007      0.010      -0.030      -0.002      *
    MIPIP7            -0.038       0.007      0.000      -0.052      -0.024      *
    MIPIP8            -0.018       0.008      0.013      -0.034      -0.002      *
    MIPIP9            -0.031       0.007      0.000      -0.045      -0.016      *
    MIPIP10           -0.036       0.007      0.000      -0.048      -0.022      *
    MIPIP11            0.034       0.007      0.000       0.020       0.049      *
    MIPIP12            0.003       0.007      0.324      -0.011       0.018
    MIPIP13           -0.004       0.007      0.301      -0.017       0.010
    MIPIP14            0.015       0.007      0.021       0.001       0.029      *
    MIPIP15           -0.019       0.007      0.001      -0.032      -0.006      *
    MIPIP16           -0.001       0.007      0.435      -0.014       0.012
    MIPIP17           -0.021       0.006      0.000      -0.032      -0.009      *
    MIPIP18           -0.027       0.007      0.000      -0.040      -0.013      *
    MIPIP19           -0.029       0.008      0.000      -0.045      -0.014      *
    MIPIP20           -0.010       0.006      0.063      -0.021       0.002

 MIPIP2   WITH
    MIPIP3             0.035       0.006      0.000       0.022       0.047      *
    MIPIP4             0.018       0.006      0.002       0.007       0.030      *
    MIPIP5             0.039       0.006      0.000       0.028       0.049      *
    MIPIP6            -0.015       0.006      0.006      -0.027      -0.004      *
    MIPIP7            -0.012       0.006      0.026      -0.024       0.000
    MIPIP8            -0.029       0.007      0.000      -0.043      -0.015      *
    MIPIP9            -0.040       0.006      0.000      -0.053      -0.029      *
    MIPIP10           -0.010       0.006      0.044      -0.021       0.002
    MIPIP11            0.011       0.006      0.041      -0.001       0.022
    MIPIP12            0.070       0.007      0.000       0.056       0.084      *
    MIPIP13            0.038       0.006      0.000       0.026       0.049      *
    MIPIP14            0.033       0.006      0.000       0.022       0.045      *
    MIPIP15           -0.012       0.006      0.016      -0.023      -0.001      *
    MIPIP16           -0.055       0.006      0.000      -0.065      -0.043      *
    MIPIP17           -0.021       0.005      0.000      -0.031      -0.012      *
    MIPIP18           -0.017       0.006      0.002      -0.029      -0.007      *
    MIPIP19           -0.010       0.007      0.067      -0.023       0.003
    MIPIP20           -0.015       0.005      0.002      -0.025      -0.005      *

 MIPIP3   WITH
    MIPIP4             0.026       0.008      0.000       0.010       0.041      *
    MIPIP5             0.022       0.008      0.002       0.008       0.037      *
    MIPIP6            -0.018       0.008      0.011      -0.035      -0.002      *
    MIPIP7            -0.029       0.008      0.001      -0.045      -0.013      *
    MIPIP8            -0.004       0.010      0.329      -0.024       0.015
    MIPIP9             0.000       0.009      0.482      -0.016       0.017
    MIPIP10           -0.032       0.008      0.000      -0.047      -0.016      *
    MIPIP11            0.034       0.008      0.000       0.019       0.050      *
    MIPIP12            0.033       0.008      0.000       0.016       0.050      *
    MIPIP13            0.052       0.009      0.000       0.035       0.069      *
    MIPIP14            0.035       0.008      0.000       0.019       0.050      *
    MIPIP15           -0.024       0.008      0.001      -0.039      -0.010      *
    MIPIP16           -0.021       0.007      0.001      -0.036      -0.008      *
    MIPIP17           -0.027       0.006      0.000      -0.040      -0.014      *
    MIPIP18           -0.026       0.008      0.001      -0.041      -0.011      *
    MIPIP19           -0.016       0.009      0.030      -0.034       0.001
    MIPIP20           -0.018       0.007      0.005      -0.032      -0.004      *

 MIPIP4   WITH
    MIPIP5             0.073       0.007      0.000       0.059       0.088      *
    MIPIP6            -0.022       0.008      0.002      -0.037      -0.006      *
    MIPIP7            -0.028       0.007      0.000      -0.042      -0.013      *
    MIPIP8            -0.030       0.009      0.001      -0.048      -0.012      *
    MIPIP9            -0.012       0.008      0.070      -0.028       0.004
    MIPIP10           -0.007       0.008      0.186      -0.022       0.008
    MIPIP11            0.001       0.008      0.438      -0.015       0.015
    MIPIP12            0.041       0.008      0.000       0.027       0.056      *
    MIPIP13            0.020       0.007      0.005       0.005       0.034      *
    MIPIP14            0.035       0.008      0.000       0.019       0.051      *
    MIPIP15           -0.041       0.007      0.000      -0.056      -0.028      *
    MIPIP16           -0.021       0.007      0.002      -0.035      -0.007      *
    MIPIP17           -0.034       0.006      0.000      -0.046      -0.022      *
    MIPIP18           -0.062       0.008      0.000      -0.077      -0.047      *
    MIPIP19            0.001       0.009      0.447      -0.016       0.020
    MIPIP20           -0.005       0.007      0.214      -0.019       0.008

 MIPIP5   WITH
    MIPIP6            -0.021       0.007      0.001      -0.035      -0.007      *
    MIPIP7            -0.052       0.007      0.000      -0.067      -0.038      *
    MIPIP8            -0.039       0.009      0.000      -0.056      -0.022      *
    MIPIP9            -0.040       0.007      0.000      -0.054      -0.026      *
    MIPIP10           -0.041       0.007      0.000      -0.055      -0.027      *
    MIPIP11            0.024       0.007      0.000       0.011       0.039      *
    MIPIP12            0.031       0.007      0.000       0.018       0.046      *
    MIPIP13            0.028       0.007      0.001       0.015       0.042      *
    MIPIP14            0.030       0.007      0.000       0.016       0.045      *
    MIPIP15           -0.048       0.007      0.000      -0.061      -0.035      *
    MIPIP16           -0.035       0.007      0.000      -0.047      -0.022      *
    MIPIP17           -0.036       0.006      0.000      -0.048      -0.025      *
    MIPIP18           -0.049       0.007      0.000      -0.062      -0.035      *
    MIPIP19           -0.018       0.008      0.012      -0.033      -0.003      *
    MIPIP20            0.052       0.007      0.000       0.038       0.065      *

 MIPIP6   WITH
    MIPIP7             0.039       0.008      0.000       0.024       0.054      *
    MIPIP8             0.014       0.009      0.065      -0.003       0.031
    MIPIP9             0.066       0.008      0.000       0.051       0.082      *
    MIPIP10           -0.003       0.007      0.321      -0.017       0.012
    MIPIP11           -0.025       0.008      0.001      -0.041      -0.009      *
    MIPIP12           -0.026       0.008      0.001      -0.041      -0.011      *
    MIPIP13           -0.006       0.008      0.199      -0.021       0.008
    MIPIP14            0.008       0.008      0.169      -0.008       0.023
    MIPIP15           -0.006       0.007      0.200      -0.020       0.008
    MIPIP16            0.041       0.008      0.000       0.026       0.055      *
    MIPIP17            0.042       0.006      0.000       0.030       0.054      *
    MIPIP18            0.015       0.007      0.019       0.001       0.030      *
    MIPIP19            0.003       0.009      0.345      -0.013       0.020
    MIPIP20            0.012       0.006      0.034      -0.001       0.025

 MIPIP7   WITH
    MIPIP8             0.018       0.009      0.022       0.000       0.036      *
    MIPIP9             0.016       0.008      0.025       0.000       0.032
    MIPIP10            0.044       0.007      0.000       0.031       0.059      *
    MIPIP11           -0.025       0.008      0.000      -0.041      -0.010      *
    MIPIP12            0.002       0.008      0.388      -0.014       0.018
    MIPIP13           -0.020       0.008      0.008      -0.035      -0.004      *
    MIPIP14           -0.003       0.008      0.337      -0.018       0.012
    MIPIP15            0.007       0.007      0.161      -0.007       0.021
    MIPIP16            0.002       0.007      0.398      -0.012       0.016
    MIPIP17            0.043       0.007      0.000       0.030       0.055      *
    MIPIP18            0.004       0.007      0.297      -0.010       0.019
    MIPIP19            0.017       0.009      0.030      -0.001       0.033
    MIPIP20           -0.010       0.007      0.062      -0.023       0.003

 MIPIP8   WITH
    MIPIP9             0.033       0.009      0.000       0.014       0.052      *
    MIPIP10            0.027       0.009      0.001       0.010       0.045      *
    MIPIP11           -0.022       0.009      0.004      -0.039      -0.005      *
    MIPIP12           -0.040       0.009      0.000      -0.057      -0.022      *
    MIPIP13           -0.017       0.009      0.032      -0.035       0.001
    MIPIP14           -0.012       0.009      0.090      -0.030       0.007
    MIPIP15            0.028       0.008      0.000       0.011       0.043      *
    MIPIP16            0.025       0.008      0.000       0.009       0.040      *
    MIPIP17            0.001       0.007      0.432      -0.013       0.016
    MIPIP18            0.032       0.009      0.000       0.014       0.049      *
    MIPIP19            0.020       0.010      0.016       0.002       0.040      *
    MIPIP20            0.012       0.008      0.058      -0.003       0.028

 MIPIP9   WITH
    MIPIP10            0.004       0.008      0.303      -0.011       0.019
    MIPIP11           -0.050       0.008      0.000      -0.067      -0.035      *
    MIPIP12           -0.004       0.008      0.298      -0.020       0.011
    MIPIP13            0.016       0.008      0.016       0.002       0.031      *
    MIPIP14            0.015       0.009      0.040      -0.002       0.033
    MIPIP15           -0.010       0.007      0.069      -0.026       0.004
    MIPIP16            0.030       0.007      0.000       0.016       0.044      *
    MIPIP17            0.004       0.006      0.281      -0.009       0.016
    MIPIP18           -0.005       0.008      0.237      -0.020       0.009
    MIPIP19            0.034       0.010      0.000       0.015       0.052      *
    MIPIP20            0.005       0.007      0.235      -0.009       0.018

 MIPIP10  WITH
    MIPIP11           -0.015       0.008      0.021      -0.030      -0.001      *
    MIPIP12           -0.008       0.007      0.147      -0.022       0.006
    MIPIP13           -0.024       0.007      0.000      -0.038      -0.010      *
    MIPIP14           -0.033       0.007      0.000      -0.047      -0.019      *
    MIPIP15            0.121       0.008      0.000       0.105       0.137      *
    MIPIP16            0.022       0.007      0.001       0.008       0.035      *
    MIPIP17            0.033       0.006      0.000       0.022       0.045      *
    MIPIP18            0.006       0.007      0.184      -0.008       0.021
    MIPIP19            0.028       0.008      0.000       0.012       0.045      *
    MIPIP20           -0.034       0.007      0.000      -0.047      -0.021      *

 MIPIP11  WITH
    MIPIP12            0.041       0.008      0.000       0.025       0.056      *
    MIPIP13            0.013       0.007      0.041      -0.002       0.028
    MIPIP14           -0.006       0.008      0.221      -0.021       0.009
    MIPIP15           -0.004       0.007      0.280      -0.018       0.010
    MIPIP16           -0.018       0.007      0.007      -0.031      -0.004      *
    MIPIP17            0.002       0.006      0.389      -0.009       0.014
    MIPIP18           -0.012       0.007      0.062      -0.027       0.003
    MIPIP19           -0.034       0.009      0.000      -0.050      -0.017      *
    MIPIP20           -0.016       0.007      0.009      -0.030      -0.003      *

 MIPIP12  WITH
    MIPIP13            0.027       0.007      0.000       0.013       0.042      *
    MIPIP14            0.056       0.008      0.000       0.041       0.072      *
    MIPIP15           -0.024       0.007      0.001      -0.039      -0.010      *
    MIPIP16           -0.048       0.007      0.000      -0.062      -0.035      *
    MIPIP17           -0.042       0.006      0.000      -0.054      -0.029      *
    MIPIP18           -0.056       0.007      0.000      -0.070      -0.041      *
    MIPIP19            0.004       0.008      0.320      -0.013       0.020
    MIPIP20           -0.036       0.007      0.000      -0.049      -0.023      *

 MIPIP13  WITH
    MIPIP14            0.081       0.007      0.000       0.067       0.096      *
    MIPIP15           -0.023       0.007      0.001      -0.037      -0.010      *
    MIPIP16           -0.035       0.007      0.000      -0.049      -0.022      *
    MIPIP17           -0.012       0.006      0.029      -0.023       0.000
    MIPIP18           -0.013       0.007      0.036      -0.028       0.001
    MIPIP19           -0.024       0.008      0.002      -0.038      -0.008      *
    MIPIP20           -0.010       0.006      0.052      -0.023       0.002

 MIPIP14  WITH
    MIPIP15           -0.064       0.007      0.000      -0.077      -0.049      *
    MIPIP16           -0.023       0.007      0.000      -0.037      -0.009      *
    MIPIP17           -0.028       0.006      0.000      -0.041      -0.016      *
    MIPIP18           -0.054       0.008      0.000      -0.069      -0.039      *
    MIPIP19           -0.029       0.009      0.001      -0.047      -0.011      *
    MIPIP20           -0.012       0.007      0.033      -0.025       0.001

 MIPIP15  WITH
    MIPIP16            0.033       0.007      0.000       0.020       0.046      *
    MIPIP17            0.027       0.006      0.000       0.015       0.039      *
    MIPIP18            0.040       0.007      0.000       0.027       0.052      *
    MIPIP19            0.016       0.008      0.025       0.000       0.031
    MIPIP20           -0.024       0.006      0.000      -0.036      -0.012      *

 MIPIP16  WITH
    MIPIP17            0.047       0.006      0.000       0.036       0.058      *
    MIPIP18            0.039       0.007      0.000       0.026       0.053      *
    MIPIP19            0.010       0.008      0.116      -0.006       0.024
    MIPIP20            0.024       0.006      0.000       0.013       0.036      *

 MIPIP17  WITH
    MIPIP18            0.043       0.006      0.000       0.031       0.055      *
    MIPIP19            0.009       0.007      0.102      -0.005       0.021
    MIPIP20            0.016       0.005      0.004       0.005       0.026      *

 MIPIP18  WITH
    MIPIP19            0.009       0.008      0.125      -0.006       0.024
    MIPIP20            0.033       0.006      0.000       0.021       0.045      *

 MIPIP19  WITH
    MIPIP20            0.029       0.007      0.000       0.014       0.042      *

 Intercepts
    MIPIP1            -0.001       0.012      0.481      -0.025       0.022
    MIPIP2             0.000       0.010      0.494      -0.019       0.018
    MIPIP3             0.001       0.012      0.469      -0.024       0.024
    MIPIP4             0.000       0.012      0.493      -0.025       0.023
    MIPIP5             0.000       0.012      0.498      -0.022       0.023
    MIPIP6             0.000       0.013      0.499      -0.026       0.026
    MIPIP7             0.000       0.012      0.487      -0.022       0.023
    MIPIP8             0.000       0.014      0.491      -0.026       0.027
    MIPIP9             0.000       0.012      0.491      -0.023       0.023
    MIPIP10            0.000       0.011      0.488      -0.022       0.022
    MIPIP11           -0.001       0.013      0.481      -0.026       0.025
    MIPIP12            0.000       0.012      0.498      -0.023       0.023
    MIPIP13            0.000       0.011      0.498      -0.023       0.022
    MIPIP14            0.000       0.012      0.488      -0.025       0.024
    MIPIP15            0.001       0.011      0.480      -0.023       0.023
    MIPIP16            0.000       0.012      0.493      -0.025       0.024
    MIPIP17            0.000       0.010      0.491      -0.020       0.020
    MIPIP18            0.001       0.012      0.475      -0.023       0.024
    MIPIP19            0.000       0.012      0.493      -0.024       0.023
    MIPIP20           -0.001       0.011      0.479      -0.023       0.023

 Variances
    E                  0.596       0.019      0.000       0.559       0.634      *
    A                  0.314       0.013      0.000       0.288       0.338      *
    C                  0.441       0.021      0.000       0.399       0.483      *
    N                  0.602       0.022      0.000       0.559       0.645      *
    O                  0.470       0.017      0.000       0.436       0.504      *

 Residual Variances
    MIPIP1             0.691       0.010      0.000       0.672       0.710      *
    MIPIP2             0.495       0.007      0.000       0.480       0.510      *
    MIPIP3             0.936       0.013      0.000       0.911       0.963      *
    MIPIP4             0.775       0.012      0.000       0.752       0.800      *
    MIPIP5             0.700       0.010      0.000       0.680       0.720      *
    MIPIP6             0.831       0.011      0.000       0.809       0.855      *
    MIPIP7             0.858       0.011      0.000       0.835       0.879      *
    MIPIP8             1.096       0.016      0.000       1.066       1.128      *
    MIPIP9             0.924       0.013      0.000       0.898       0.948      *
    MIPIP10            0.823       0.011      0.000       0.802       0.845      *
    MIPIP11            0.816       0.012      0.000       0.793       0.839      *
    MIPIP12            0.880       0.012      0.000       0.858       0.903      *
    MIPIP13            0.808       0.011      0.000       0.786       0.829      *
    MIPIP14            0.775       0.012      0.000       0.752       0.799      *
    MIPIP15            0.741       0.010      0.000       0.721       0.760      *
    MIPIP16            0.661       0.010      0.000       0.641       0.681      *
    MIPIP17            0.535       0.008      0.000       0.521       0.550      *
    MIPIP18            0.726       0.011      0.000       0.703       0.746      *
    MIPIP19            1.085       0.013      0.000       1.059       1.112      *
    MIPIP20            0.558       0.008      0.000       0.541       0.574      *


STANDARDIZED MODEL RESULTS


STDYX Standardization

                                Posterior  One-Tailed         95% C.I.
                    Estimate       S.D.      P-Value   Lower 2.5%  Upper 2.5%  Significance
 E        BY
    MIPIP1             0.681       0.007      0.000       0.666       0.694      *
    MIPIP6             0.637       0.008      0.000       0.621       0.653      *
    MIPIP11            0.673       0.007      0.000       0.659       0.688      *
    MIPIP16            0.692       0.007      0.000       0.678       0.706      *

 A        BY
    MIPIP2             0.623       0.009      0.000       0.604       0.640      *
    MIPIP7             0.493       0.011      0.000       0.471       0.515      *
    MIPIP12            0.487       0.012      0.000       0.464       0.511      *
    MIPIP17            0.612       0.009      0.000       0.592       0.629      *

 C        BY
    MIPIP3             0.566       0.011      0.000       0.544       0.585      *
    MIPIP8             0.570       0.010      0.000       0.549       0.589      *
    MIPIP13            0.489       0.012      0.000       0.467       0.513      *
    MIPIP18            0.623       0.010      0.000       0.604       0.641      *

 N        BY
    MIPIP4             0.661       0.009      0.000       0.644       0.677      *
    MIPIP9             0.490       0.012      0.000       0.467       0.513      *
    MIPIP14            0.655       0.009      0.000       0.637       0.670      *
    MIPIP19            0.375       0.013      0.000       0.349       0.403      *

 O        BY
    MIPIP5             0.634       0.008      0.000       0.617       0.650      *
    MIPIP10            0.493       0.011      0.000       0.471       0.515      *
    MIPIP15            0.514       0.011      0.000       0.492       0.535      *
    MIPIP20            0.704       0.007      0.000       0.689       0.718      *

 A        WITH
    E                  0.340       0.016      0.000       0.309       0.371      *

 C        WITH
    E                  0.031       0.017      0.032      -0.001       0.066
    A                  0.243       0.018      0.000       0.209       0.278      *

 N        WITH
    E                 -0.160       0.016      0.000      -0.190      -0.127      *
    A                 -0.042       0.018      0.007      -0.075      -0.006      *
    C                 -0.192       0.018      0.000      -0.228      -0.156      *

 O        WITH
    E                  0.262       0.015      0.000       0.231       0.290      *
    A                  0.399       0.016      0.000       0.368       0.430      *
    C                  0.023       0.017      0.093      -0.011       0.057
    N                 -0.134       0.017      0.000      -0.166      -0.100      *

 MIPIP1   WITH
    MIPIP2             0.017       0.010      0.041      -0.002       0.035
    MIPIP3             0.023       0.009      0.007       0.005       0.041      *
    MIPIP4             0.049       0.009      0.000       0.030       0.067      *
    MIPIP5             0.049       0.010      0.000       0.029       0.067      *
    MIPIP6            -0.022       0.010      0.010      -0.040      -0.002      *
    MIPIP7            -0.049       0.009      0.000      -0.068      -0.031      *
    MIPIP8            -0.021       0.009      0.013      -0.039      -0.002      *
    MIPIP9            -0.038       0.009      0.000      -0.057      -0.020      *
    MIPIP10           -0.047       0.009      0.000      -0.064      -0.029      *
    MIPIP11            0.046       0.010      0.000       0.026       0.065      *
    MIPIP12            0.004       0.009      0.324      -0.014       0.023
    MIPIP13           -0.005       0.009      0.301      -0.023       0.013
    MIPIP14            0.020       0.010      0.021       0.001       0.040      *
    MIPIP15           -0.027       0.009      0.001      -0.045      -0.009      *
    MIPIP16           -0.002       0.010      0.435      -0.021       0.018
    MIPIP17           -0.034       0.009      0.000      -0.052      -0.015      *
    MIPIP18           -0.038       0.010      0.000      -0.056      -0.019      *
    MIPIP19           -0.033       0.009      0.000      -0.051      -0.016      *
    MIPIP20           -0.015       0.010      0.063      -0.034       0.004

 MIPIP2   WITH
    MIPIP3             0.051       0.009      0.000       0.033       0.070      *
    MIPIP4             0.029       0.010      0.002       0.011       0.049      *
    MIPIP5             0.066       0.009      0.000       0.047       0.083      *
    MIPIP6            -0.024       0.009      0.006      -0.042      -0.006      *
    MIPIP7            -0.018       0.010      0.026      -0.037       0.000
    MIPIP8            -0.040       0.009      0.000      -0.058      -0.021      *
    MIPIP9            -0.060       0.009      0.000      -0.078      -0.042      *
    MIPIP10           -0.016       0.009      0.044      -0.033       0.002
    MIPIP11            0.017       0.009      0.041      -0.002       0.035
    MIPIP12            0.106       0.010      0.000       0.086       0.126      *
    MIPIP13            0.059       0.009      0.000       0.041       0.077      *
    MIPIP14            0.053       0.010      0.000       0.036       0.073      *
    MIPIP15           -0.019       0.009      0.016      -0.038      -0.001      *
    MIPIP16           -0.096       0.010      0.000      -0.114      -0.076      *
    MIPIP17           -0.040       0.010      0.000      -0.060      -0.022      *
    MIPIP18           -0.029       0.010      0.002      -0.049      -0.011      *
    MIPIP19           -0.014       0.009      0.067      -0.031       0.004
    MIPIP20           -0.029       0.010      0.002      -0.047      -0.010      *

 MIPIP3   WITH
    MIPIP4             0.030       0.009      0.000       0.012       0.048      *
    MIPIP5             0.027       0.009      0.002       0.009       0.045      *
    MIPIP6            -0.021       0.009      0.011      -0.040      -0.003      *
    MIPIP7            -0.032       0.009      0.001      -0.050      -0.015      *
    MIPIP8            -0.004       0.010      0.329      -0.024       0.015
    MIPIP9             0.000       0.009      0.482      -0.017       0.018
    MIPIP10           -0.036       0.009      0.000      -0.054      -0.018      *
    MIPIP11            0.039       0.009      0.000       0.021       0.057      *
    MIPIP12            0.036       0.009      0.000       0.018       0.055      *
    MIPIP13            0.060       0.010      0.000       0.040       0.079      *
    MIPIP14            0.041       0.009      0.000       0.022       0.059      *
    MIPIP15           -0.029       0.009      0.001      -0.047      -0.012      *
    MIPIP16           -0.027       0.009      0.001      -0.045      -0.010      *
    MIPIP17           -0.039       0.009      0.000      -0.057      -0.021      *
    MIPIP18           -0.031       0.010      0.001      -0.050      -0.013      *
    MIPIP19           -0.016       0.009      0.030      -0.034       0.001
    MIPIP20           -0.024       0.010      0.005      -0.044      -0.006      *

 MIPIP4   WITH
    MIPIP5             0.099       0.010      0.000       0.081       0.118      *
    MIPIP6            -0.027       0.010      0.002      -0.046      -0.008      *
    MIPIP7            -0.034       0.009      0.000      -0.051      -0.016      *
    MIPIP8            -0.032       0.010      0.001      -0.051      -0.013      *
    MIPIP9            -0.015       0.010      0.070      -0.033       0.004
    MIPIP10           -0.009       0.010      0.186      -0.027       0.010
    MIPIP11            0.002       0.010      0.438      -0.018       0.019
    MIPIP12            0.050       0.009      0.000       0.033       0.068      *
    MIPIP13            0.025       0.009      0.005       0.007       0.044      *
    MIPIP14            0.045       0.011      0.000       0.024       0.066      *
    MIPIP15           -0.055       0.009      0.000      -0.074      -0.037      *
    MIPIP16           -0.029       0.010      0.002      -0.049      -0.010      *
    MIPIP17           -0.052       0.010      0.000      -0.071      -0.034      *
    MIPIP18           -0.083       0.010      0.000      -0.102      -0.064      *
    MIPIP19            0.001       0.010      0.447      -0.018       0.022
    MIPIP20           -0.008       0.010      0.214      -0.028       0.012

 MIPIP5   WITH
    MIPIP6            -0.027       0.009      0.001      -0.046      -0.009      *
    MIPIP7            -0.067       0.009      0.000      -0.086      -0.049      *
    MIPIP8            -0.044       0.010      0.000      -0.063      -0.025      *
    MIPIP9            -0.050       0.009      0.000      -0.067      -0.032      *
    MIPIP10           -0.054       0.010      0.000      -0.073      -0.035      *
    MIPIP11            0.032       0.009      0.000       0.015       0.051      *
    MIPIP12            0.040       0.009      0.000       0.023       0.058      *
    MIPIP13            0.038       0.009      0.001       0.020       0.056      *
    MIPIP14            0.041       0.010      0.000       0.022       0.060      *
    MIPIP15           -0.067       0.009      0.000      -0.085      -0.049      *
    MIPIP16           -0.051       0.010      0.000      -0.069      -0.032      *
    MIPIP17           -0.060       0.009      0.000      -0.078      -0.042      *
    MIPIP18           -0.068       0.009      0.000      -0.087      -0.049      *
    MIPIP19           -0.020       0.009      0.012      -0.038      -0.003      *
    MIPIP20            0.083       0.011      0.000       0.061       0.103      *

 MIPIP6   WITH
    MIPIP7             0.047       0.009      0.000       0.029       0.064      *
    MIPIP8             0.014       0.009      0.065      -0.004       0.033
    MIPIP9             0.076       0.009      0.000       0.059       0.094      *
    MIPIP10           -0.004       0.009      0.321      -0.021       0.014
    MIPIP11           -0.031       0.010      0.001      -0.050      -0.011      *
    MIPIP12           -0.030       0.009      0.001      -0.048      -0.013      *
    MIPIP13           -0.008       0.009      0.199      -0.025       0.010
    MIPIP14            0.010       0.010      0.169      -0.010       0.028
    MIPIP15           -0.007       0.009      0.200      -0.026       0.010
    MIPIP16            0.055       0.010      0.000       0.035       0.073      *
    MIPIP17            0.063       0.009      0.000       0.044       0.081      *
    MIPIP18            0.020       0.009      0.019       0.001       0.038      *
    MIPIP19            0.004       0.009      0.345      -0.014       0.021
    MIPIP20            0.017       0.009      0.034      -0.001       0.037

 MIPIP7   WITH
    MIPIP8             0.018       0.009      0.022       0.000       0.038      *
    MIPIP9             0.018       0.009      0.025       0.000       0.036
    MIPIP10            0.053       0.009      0.000       0.036       0.070      *
    MIPIP11           -0.030       0.009      0.000      -0.049      -0.012      *
    MIPIP12            0.003       0.009      0.388      -0.016       0.021
    MIPIP13           -0.023       0.009      0.008      -0.042      -0.005      *
    MIPIP14           -0.004       0.009      0.337      -0.022       0.014
    MIPIP15            0.009       0.009      0.161      -0.009       0.026
    MIPIP16            0.002       0.009      0.398      -0.015       0.021
    MIPIP17            0.063       0.010      0.000       0.044       0.081      *
    MIPIP18            0.005       0.009      0.297      -0.012       0.024
    MIPIP19            0.018       0.009      0.030      -0.001       0.035
    MIPIP20           -0.015       0.010      0.062      -0.033       0.004

 MIPIP8   WITH
    MIPIP9             0.033       0.009      0.000       0.014       0.052      *
    MIPIP10            0.028       0.009      0.001       0.010       0.047      *
    MIPIP11           -0.024       0.009      0.004      -0.042      -0.005      *
    MIPIP12           -0.040       0.009      0.000      -0.058      -0.022      *
    MIPIP13           -0.018       0.010      0.032      -0.037       0.001
    MIPIP14           -0.013       0.010      0.090      -0.032       0.007
    MIPIP15            0.031       0.009      0.000       0.012       0.048      *
    MIPIP16            0.029       0.009      0.000       0.011       0.047      *
    MIPIP17            0.002       0.009      0.432      -0.017       0.021
    MIPIP18            0.035       0.010      0.000       0.016       0.055      *
    MIPIP19            0.018       0.009      0.016       0.001       0.037      *
    MIPIP20            0.016       0.010      0.058      -0.004       0.035

 MIPIP9   WITH
    MIPIP10            0.004       0.009      0.303      -0.012       0.022
    MIPIP11           -0.058       0.009      0.000      -0.077      -0.040      *
    MIPIP12           -0.005       0.009      0.298      -0.023       0.013
    MIPIP13            0.019       0.009      0.016       0.002       0.036      *
    MIPIP14            0.017       0.010      0.040      -0.002       0.039
    MIPIP15           -0.012       0.009      0.069      -0.031       0.005
    MIPIP16            0.038       0.009      0.000       0.020       0.057      *
    MIPIP17            0.005       0.009      0.281      -0.013       0.023
    MIPIP18           -0.007       0.009      0.237      -0.025       0.012
    MIPIP19            0.034       0.009      0.000       0.015       0.052      *
    MIPIP20            0.006       0.009      0.235      -0.012       0.025

 MIPIP10  WITH
    MIPIP11           -0.019       0.009      0.021      -0.037      -0.001      *
    MIPIP12           -0.010       0.009      0.147      -0.027       0.007
    MIPIP13           -0.029       0.009      0.000      -0.046      -0.012      *
    MIPIP14           -0.041       0.009      0.000      -0.059      -0.023      *
    MIPIP15            0.155       0.009      0.000       0.136       0.173      *
    MIPIP16            0.029       0.009      0.001       0.011       0.047      *
    MIPIP17            0.050       0.009      0.000       0.033       0.067      *
    MIPIP18            0.008       0.009      0.184      -0.010       0.027
    MIPIP19            0.030       0.009      0.000       0.012       0.048      *
    MIPIP20           -0.051       0.010      0.000      -0.069      -0.031      *

 MIPIP11  WITH
    MIPIP12            0.048       0.009      0.000       0.030       0.066      *
    MIPIP13            0.016       0.009      0.041      -0.002       0.034
    MIPIP14           -0.008       0.010      0.221      -0.027       0.011
    MIPIP15           -0.005       0.009      0.280      -0.023       0.013
    MIPIP16           -0.025       0.009      0.007      -0.043      -0.005      *
    MIPIP17            0.003       0.009      0.389      -0.014       0.021
    MIPIP18           -0.015       0.010      0.062      -0.035       0.004
    MIPIP19           -0.036       0.009      0.000      -0.053      -0.018      *
    MIPIP20           -0.024       0.010      0.009      -0.044      -0.004      *

 MIPIP12  WITH
    MIPIP13            0.033       0.009      0.000       0.015       0.050      *
    MIPIP14            0.068       0.009      0.000       0.051       0.087      *
    MIPIP15           -0.030       0.009      0.001      -0.048      -0.012      *
    MIPIP16           -0.063       0.009      0.000      -0.081      -0.046      *
    MIPIP17           -0.061       0.009      0.000      -0.078      -0.042      *
    MIPIP18           -0.070       0.009      0.000      -0.088      -0.052      *
    MIPIP19            0.004       0.008      0.320      -0.013       0.020
    MIPIP20           -0.052       0.009      0.000      -0.070      -0.033      *

 MIPIP13  WITH
    MIPIP14            0.103       0.009      0.000       0.085       0.121      *
    MIPIP15           -0.030       0.009      0.001      -0.048      -0.013      *
    MIPIP16           -0.048       0.009      0.000      -0.066      -0.031      *
    MIPIP17           -0.018       0.009      0.029      -0.035       0.001
    MIPIP18           -0.018       0.010      0.036      -0.036       0.002
    MIPIP19           -0.025       0.008      0.002      -0.041      -0.009      *
    MIPIP20           -0.015       0.009      0.052      -0.034       0.003

 MIPIP14  WITH
    MIPIP15           -0.084       0.009      0.000      -0.102      -0.065      *
    MIPIP16           -0.032       0.010      0.000      -0.051      -0.013      *
    MIPIP17           -0.043       0.010      0.000      -0.063      -0.025      *
    MIPIP18           -0.072       0.010      0.000      -0.092      -0.052      *
    MIPIP19           -0.032       0.010      0.001      -0.051      -0.012      *
    MIPIP20           -0.018       0.010      0.033      -0.038       0.001

 MIPIP15  WITH
    MIPIP16            0.048       0.009      0.000       0.029       0.065      *
    MIPIP17            0.043       0.009      0.000       0.025       0.061      *
    MIPIP18            0.054       0.009      0.000       0.037       0.071      *
    MIPIP19            0.018       0.009      0.025       0.000       0.035
    MIPIP20           -0.037       0.010      0.000      -0.057      -0.019      *

 MIPIP16  WITH
    MIPIP17            0.079       0.010      0.000       0.061       0.098      *
    MIPIP18            0.057       0.009      0.000       0.038       0.076      *
    MIPIP19            0.011       0.009      0.116      -0.007       0.028
    MIPIP20            0.039       0.010      0.000       0.021       0.059      *

 MIPIP17  WITH
    MIPIP18            0.068       0.010      0.000       0.049       0.087      *
    MIPIP19            0.011       0.009      0.102      -0.007       0.028
    MIPIP20            0.029       0.010      0.004       0.009       0.048      *

 MIPIP18  WITH
    MIPIP19            0.010       0.009      0.125      -0.007       0.027
    MIPIP20            0.051       0.009      0.000       0.033       0.070      *

 MIPIP19  WITH
    MIPIP20            0.037       0.009      0.000       0.018       0.055      *

 Intercepts
    MIPIP1            -0.001       0.011      0.481      -0.022       0.020
    MIPIP2             0.000       0.011      0.494      -0.021       0.020
    MIPIP3             0.001       0.011      0.469      -0.020       0.021
    MIPIP4             0.000       0.011      0.493      -0.021       0.020
    MIPIP5             0.000       0.011      0.498      -0.021       0.021
    MIPIP6             0.000       0.011      0.499      -0.022       0.022
    MIPIP7             0.000       0.011      0.487      -0.021       0.021
    MIPIP8             0.000       0.011      0.491      -0.020       0.021
    MIPIP9             0.000       0.011      0.491      -0.021       0.021
    MIPIP10            0.000       0.011      0.488      -0.021       0.021
    MIPIP11            0.000       0.011      0.481      -0.021       0.020
    MIPIP12            0.000       0.011      0.498      -0.021       0.021
    MIPIP13            0.000       0.011      0.498      -0.022       0.021
    MIPIP14            0.000       0.011      0.488      -0.021       0.021
    MIPIP15            0.001       0.011      0.480      -0.023       0.023
    MIPIP16            0.000       0.011      0.493      -0.022       0.021
    MIPIP17            0.000       0.011      0.491      -0.021       0.021
    MIPIP18            0.001       0.011      0.475      -0.021       0.022
    MIPIP19            0.000       0.011      0.493      -0.022       0.021
    MIPIP20           -0.001       0.011      0.479      -0.022       0.022

 Variances
    E                  1.000       0.000      0.000       1.000       1.000
    A                  1.000       0.000      0.000       1.000       1.000
    C                  1.000       0.000      0.000       1.000       1.000
    N                  1.000       0.000      0.000       1.000       1.000
    O                  1.000       0.000      0.000       1.000       1.000

 Residual Variances
    MIPIP1             0.537       0.010      0.000       0.518       0.557      *
    MIPIP2             0.612       0.011      0.000       0.590       0.635      *
    MIPIP3             0.680       0.012      0.000       0.657       0.704      *
    MIPIP4             0.563       0.011      0.000       0.541       0.585      *
    MIPIP5             0.598       0.011      0.000       0.577       0.619      *
    MIPIP6             0.595       0.010      0.000       0.574       0.615      *
    MIPIP7             0.757       0.011      0.000       0.734       0.778      *
    MIPIP8             0.676       0.012      0.000       0.653       0.699      *
    MIPIP9             0.760       0.012      0.000       0.737       0.782      *
    MIPIP10            0.757       0.011      0.000       0.735       0.779      *
    MIPIP11            0.547       0.010      0.000       0.527       0.566      *
    MIPIP12            0.763       0.012      0.000       0.738       0.785      *
    MIPIP13            0.761       0.012      0.000       0.737       0.782      *
    MIPIP14            0.572       0.011      0.000       0.550       0.595      *
    MIPIP15            0.736       0.011      0.000       0.714       0.758      *
    MIPIP16            0.521       0.010      0.000       0.501       0.541      *
    MIPIP17            0.626       0.011      0.000       0.605       0.649      *
    MIPIP18            0.612       0.012      0.000       0.589       0.635      *
    MIPIP19            0.859       0.010      0.000       0.838       0.878      *
    MIPIP20            0.505       0.010      0.000       0.485       0.525      *


R-SQUARE

                                Posterior  One-Tailed         95% C.I.
    Variable        Estimate       S.D.      P-Value   Lower 2.5%  Upper 2.5%

    MIPIP1             0.463       0.010      0.000       0.443       0.482
    MIPIP2             0.388       0.011      0.000       0.365       0.410
    MIPIP3             0.320       0.012      0.000       0.296       0.343
    MIPIP4             0.437       0.011      0.000       0.415       0.459
    MIPIP5             0.402       0.011      0.000       0.381       0.423
    MIPIP6             0.405       0.010      0.000       0.385       0.426
    MIPIP7             0.243       0.011      0.000       0.222       0.266
    MIPIP8             0.324       0.012      0.000       0.301       0.347
    MIPIP9             0.240       0.012      0.000       0.218       0.263
    MIPIP10            0.243       0.011      0.000       0.221       0.265
    MIPIP11            0.453       0.010      0.000       0.434       0.473
    MIPIP12            0.237       0.012      0.000       0.215       0.262
    MIPIP13            0.239       0.012      0.000       0.218       0.263
    MIPIP14            0.428       0.011      0.000       0.405       0.449
    MIPIP15            0.264       0.011      0.000       0.242       0.286
    MIPIP16            0.479       0.010      0.000       0.459       0.498
    MIPIP17            0.374       0.011      0.000       0.351       0.395
    MIPIP18            0.388       0.012      0.000       0.365       0.411
    MIPIP19            0.141       0.010      0.000       0.121       0.162
    MIPIP20            0.495       0.010      0.000       0.475       0.515


MODEL COMMAND WITH FINAL ESTIMATES USED AS STARTING VALUES

     e BY mipip1@1;
     e BY mipip6*0.97516;
     e BY mipip11*1.06549;
     e BY mipip16*1.01002;
     a BY mipip2@1;
     a BY mipip7*0.93719;
     a BY mipip12*0.93433;
     a BY mipip17*1.00927;
     c BY mipip3@1;
     c BY mipip8*1.09390;
     c BY mipip13*0.75909;
     c BY mipip18*1.02138;
     n BY mipip4@1;
     n BY mipip9*0.69624;
     n BY mipip14*0.98242;
     n BY mipip19*0.54356;
     o BY mipip5@1;
     o BY mipip10*0.74924;
     o BY mipip15*0.75201;
     o BY mipip20*1.07880;

     mipip1 WITH mipip2*0.00989 (a1);
     mipip1 WITH mipip3*0.01850 (a2);
     mipip1 WITH mipip4*0.03589 (a3);
     mipip1 WITH mipip5*0.03413 (a4);
     mipip1 WITH mipip6*-0.01645 (a5);
     mipip1 WITH mipip7*-0.03779 (a6);
     mipip1 WITH mipip8*-0.01793 (a7);
     mipip1 WITH mipip9*-0.03065 (a8);
     mipip1 WITH mipip10*-0.03576 (a9);
     mipip1 WITH mipip11*0.03433 (a10);
     mipip1 WITH mipip12*0.00333 (a11);
     mipip1 WITH mipip13*-0.00375 (a12);
     mipip1 WITH mipip14*0.01466 (a13);
     mipip1 WITH mipip15*-0.01901 (a14);
     mipip1 WITH mipip16*-0.00112 (a15);
     mipip1 WITH mipip17*-0.02059 (a16);
     mipip1 WITH mipip18*-0.02663 (a17);
     mipip1 WITH mipip19*-0.02872 (a18);
     mipip1 WITH mipip20*-0.00954 (a19);
     mipip2 WITH mipip3*0.03492 (a20);
     mipip2 WITH mipip4*0.01814 (a21);
     mipip2 WITH mipip5*0.03883 (a22);
     mipip2 WITH mipip6*-0.01535 (a23);
     mipip2 WITH mipip7*-0.01203 (a24);
     mipip2 WITH mipip8*-0.02916 (a25);
     mipip2 WITH mipip9*-0.04041 (a26);
     mipip2 WITH mipip10*-0.00997 (a27);
     mipip2 WITH mipip11*0.01071 (a28);
     mipip2 WITH mipip12*0.07007 (a29);
     mipip2 WITH mipip13*0.03754 (a30);
     mipip2 WITH mipip14*0.03306 (a31);
     mipip2 WITH mipip15*-0.01155 (a32);
     mipip2 WITH mipip16*-0.05464 (a33);
     mipip2 WITH mipip17*-0.02078 (a34);
     mipip2 WITH mipip18*-0.01741 (a35);
     mipip2 WITH mipip19*-0.01003 (a36);
     mipip2 WITH mipip20*-0.01510 (a37);
     mipip3 WITH mipip4*0.02551 (a38);
     mipip3 WITH mipip5*0.02203 (a39);
     mipip3 WITH mipip6*-0.01837 (a40);
     mipip3 WITH mipip7*-0.02888 (a41);
     mipip3 WITH mipip8*-0.00446 (a42);
     mipip3 WITH mipip9*0.00044 (a43);
     mipip3 WITH mipip10*-0.03188 (a44);
     mipip3 WITH mipip11*0.03444 (a45);
     mipip3 WITH mipip12*0.03323 (a46);
     mipip3 WITH mipip13*0.05207 (a47);
     mipip3 WITH mipip14*0.03512 (a48);
     mipip3 WITH mipip15*-0.02426 (a49);
     mipip3 WITH mipip16*-0.02132 (a50);
     mipip3 WITH mipip17*-0.02748 (a51);
     mipip3 WITH mipip18*-0.02575 (a52);
     mipip3 WITH mipip19*-0.01581 (a53);
     mipip3 WITH mipip20*-0.01752 (a54);
     mipip4 WITH mipip5*0.07327 (a55);
     mipip4 WITH mipip6*-0.02175 (a56);
     mipip4 WITH mipip7*-0.02756 (a57);
     mipip4 WITH mipip8*-0.02978 (a58);
     mipip4 WITH mipip9*-0.01250 (a59);
     mipip4 WITH mipip10*-0.00718 (a60);
     mipip4 WITH mipip11*0.00124 (a61);
     mipip4 WITH mipip12*0.04148 (a62);
     mipip4 WITH mipip13*0.02007 (a63);
     mipip4 WITH mipip14*0.03519 (a64);
     mipip4 WITH mipip15*-0.04140 (a65);
     mipip4 WITH mipip16*-0.02107 (a66);
     mipip4 WITH mipip17*-0.03361 (a67);
     mipip4 WITH mipip18*-0.06207 (a68);
     mipip4 WITH mipip19*0.00112 (a69);
     mipip4 WITH mipip20*-0.00529 (a70);
     mipip5 WITH mipip6*-0.02061 (a71);
     mipip5 WITH mipip7*-0.05220 (a72);
     mipip5 WITH mipip8*-0.03869 (a73);
     mipip5 WITH mipip9*-0.04028 (a74);
     mipip5 WITH mipip10*-0.04117 (a75);
     mipip5 WITH mipip11*0.02413 (a76);
     mipip5 WITH mipip12*0.03145 (a77);
     mipip5 WITH mipip13*0.02845 (a78);
     mipip5 WITH mipip14*0.02999 (a79);
     mipip5 WITH mipip15*-0.04792 (a80);
     mipip5 WITH mipip16*-0.03457 (a81);
     mipip5 WITH mipip17*-0.03641 (a82);
     mipip5 WITH mipip18*-0.04877 (a83);
     mipip5 WITH mipip19*-0.01757 (a84);
     mipip5 WITH mipip20*0.05157 (a85);
     mipip6 WITH mipip7*0.03945 (a86);
     mipip6 WITH mipip8*0.01353 (a87);
     mipip6 WITH mipip9*0.06645 (a88);
     mipip6 WITH mipip10*-0.00343 (a89);
     mipip6 WITH mipip11*-0.02517 (a90);
     mipip6 WITH mipip12*-0.02588 (a91);
     mipip6 WITH mipip13*-0.00618 (a92);
     mipip6 WITH mipip14*0.00764 (a93);
     mipip6 WITH mipip15*-0.00587 (a94);
     mipip6 WITH mipip16*0.04070 (a95);
     mipip6 WITH mipip17*0.04208 (a96);
     mipip6 WITH mipip18*0.01511 (a97);
     mipip6 WITH mipip19*0.00342 (a98);
     mipip6 WITH mipip20*0.01161 (a99);
     mipip7 WITH mipip8*0.01773 (a100);
     mipip7 WITH mipip9*0.01608 (a101);
     mipip7 WITH mipip10*0.04437 (a102);
     mipip7 WITH mipip11*-0.02507 (a103);
     mipip7 WITH mipip12*0.00233 (a104);
     mipip7 WITH mipip13*-0.01952 (a105);
     mipip7 WITH mipip14*-0.00313 (a106);
     mipip7 WITH mipip15*0.00685 (a107);
     mipip7 WITH mipip16*0.00170 (a108);
     mipip7 WITH mipip17*0.04268 (a109);
     mipip7 WITH mipip18*0.00394 (a110);
     mipip7 WITH mipip19*0.01695 (a111);
     mipip7 WITH mipip20*-0.01035 (a112);
     mipip8 WITH mipip9*0.03343 (a113);
     mipip8 WITH mipip10*0.02674 (a114);
     mipip8 WITH mipip11*-0.02235 (a115);
     mipip8 WITH mipip12*-0.03971 (a116);
     mipip8 WITH mipip13*-0.01704 (a117);
     mipip8 WITH mipip14*-0.01189 (a118);
     mipip8 WITH mipip15*0.02813 (a119);
     mipip8 WITH mipip16*0.02468 (a120);
     mipip8 WITH mipip17*0.00131 (a121);
     mipip8 WITH mipip18*0.03167 (a122);
     mipip8 WITH mipip19*0.02014 (a123);
     mipip8 WITH mipip20*0.01222 (a124);
     mipip9 WITH mipip10*0.00378 (a125);
     mipip9 WITH mipip11*-0.05026 (a126);
     mipip9 WITH mipip12*-0.00425 (a127);
     mipip9 WITH mipip13*0.01608 (a128);
     mipip9 WITH mipip14*0.01454 (a129);
     mipip9 WITH mipip15*-0.01026 (a130);
     mipip9 WITH mipip16*0.02960 (a131);
     mipip9 WITH mipip17*0.00361 (a132);
     mipip9 WITH mipip18*-0.00541 (a133);
     mipip9 WITH mipip19*0.03409 (a134);
     mipip9 WITH mipip20*0.00461 (a135);
     mipip10 WITH mipip11*-0.01541 (a136);
     mipip10 WITH mipip12*-0.00828 (a137);
     mipip10 WITH mipip13*-0.02387 (a138);
     mipip10 WITH mipip14*-0.03251 (a139);
     mipip10 WITH mipip15*0.12076 (a140);
     mipip10 WITH mipip16*0.02157 (a141);
     mipip10 WITH mipip17*0.03301 (a142);
     mipip10 WITH mipip18*0.00643 (a143);
     mipip10 WITH mipip19*0.02816 (a144);
     mipip10 WITH mipip20*-0.03433 (a145);
     mipip11 WITH mipip12*0.04071 (a146);
     mipip11 WITH mipip13*0.01305 (a147);
     mipip11 WITH mipip14*-0.00598 (a148);
     mipip11 WITH mipip15*-0.00420 (a149);
     mipip11 WITH mipip16*-0.01823 (a150);
     mipip11 WITH mipip17*0.00188 (a151);
     mipip11 WITH mipip18*-0.01170 (a152);
     mipip11 WITH mipip19*-0.03359 (a153);
     mipip11 WITH mipip20*-0.01616 (a154);
     mipip12 WITH mipip13*0.02741 (a155);
     mipip12 WITH mipip14*0.05630 (a156);
     mipip12 WITH mipip15*-0.02440 (a157);
     mipip12 WITH mipip16*-0.04780 (a158);
     mipip12 WITH mipip17*-0.04162 (a159);
     mipip12 WITH mipip18*-0.05562 (a160);
     mipip12 WITH mipip19*0.00381 (a161);
     mipip12 WITH mipip20*-0.03628 (a162);
     mipip13 WITH mipip14*0.08117 (a163);
     mipip13 WITH mipip15*-0.02325 (a164);
     mipip13 WITH mipip16*-0.03540 (a165);
     mipip13 WITH mipip17*-0.01184 (a166);
     mipip13 WITH mipip18*-0.01347 (a167);
     mipip13 WITH mipip19*-0.02366 (a168);
     mipip13 WITH mipip20*-0.01021 (a169);
     mipip14 WITH mipip15*-0.06364 (a170);
     mipip14 WITH mipip16*-0.02274 (a171);
     mipip14 WITH mipip17*-0.02796 (a172);
     mipip14 WITH mipip18*-0.05391 (a173);
     mipip14 WITH mipip19*-0.02946 (a174);
     mipip14 WITH mipip20*-0.01194 (a175);
     mipip15 WITH mipip16*0.03327 (a176);
     mipip15 WITH mipip17*0.02713 (a177);
     mipip15 WITH mipip18*0.03968 (a178);
     mipip15 WITH mipip19*0.01576 (a179);
     mipip15 WITH mipip20*-0.02374 (a180);
     mipip16 WITH mipip17*0.04709 (a181);
     mipip16 WITH mipip18*0.03921 (a182);
     mipip16 WITH mipip19*0.00952 (a183);
     mipip16 WITH mipip20*0.02364 (a184);
     mipip17 WITH mipip18*0.04267 (a185);
     mipip17 WITH mipip19*0.00865 (a186);
     mipip17 WITH mipip20*0.01567 (a187);
     mipip18 WITH mipip19*0.00883 (a188);
     mipip18 WITH mipip20*0.03264 (a189);
     mipip19 WITH mipip20*0.02884 (a190);
     a WITH e*0.14715;
     c WITH e*0.01574;
     c WITH a*0.09030;
     n WITH e*-0.09556;
     n WITH a*-0.01810;
     n WITH c*-0.09867;
     o WITH e*0.13844;
     o WITH a*0.15319;
     o WITH c*0.01039;
     o WITH n*-0.07120;

     [ mipip1*-0.00077 ];
     [ mipip2*-0.00017 ];
     [ mipip3*0.00102 ];
     [ mipip4*-0.00023 ];
     [ mipip5*0.00002 ];
     [ mipip6*0.00003 ];
     [ mipip7*-0.00041 ];
     [ mipip8*0.00018 ];
     [ mipip9*-0.00030 ];
     [ mipip10*-0.00039 ];
     [ mipip11*-0.00061 ];
     [ mipip12*-0.00010 ];
     [ mipip13*-0.00005 ];
     [ mipip14*0.00049 ];
     [ mipip15*0.00058 ];
     [ mipip16*-0.00022 ];
     [ mipip17*-0.00021 ];
     [ mipip18*0.00064 ];
     [ mipip19*0.00017 ];
     [ mipip20*-0.00059 ];

     mipip1*0.69101 (pload1);
     mipip2*0.49521 (pload2);
     mipip3*0.93647 (pload3);
     mipip4*0.77506 (pload4);
     mipip5*0.69981 (pload5);
     mipip6*0.83131 (pload6);
     mipip7*0.85767 (pload7);
     mipip8*1.09578 (pload8);
     mipip9*0.92374 (pload9);
     mipip10*0.82312 (pload10);
     mipip11*0.81583 (pload11);
     mipip12*0.88002 (pload12);
     mipip13*0.80757 (pload13);
     mipip14*0.77469 (pload14);
     mipip15*0.74061 (pload15);
     mipip16*0.66072 (pload16);
     mipip17*0.53523 (pload17);
     mipip18*0.72552 (pload18);
     mipip19*1.08544 (pload19);
     mipip20*0.55766 (pload20);
     e*0.59621;
     a*0.31369;
     c*0.44078;
     n*0.60156;
     o*0.47047;


RESIDUAL OUTPUT


     ESTIMATED MODEL


           Means
              MIPIP1        MIPIP2        MIPIP3        MIPIP4        MIPIP5
              ________      ________      ________      ________      ________
               -0.001         0.000         0.001         0.000         0.000


           Means
              MIPIP6        MIPIP7        MIPIP8        MIPIP9        MIPIP10
              ________      ________      ________      ________      ________
                0.000         0.000         0.000         0.000         0.000


           Means
              MIPIP11       MIPIP12       MIPIP13       MIPIP14       MIPIP15
              ________      ________      ________      ________      ________
               -0.001         0.000         0.000         0.000         0.001


           Means
              MIPIP16       MIPIP17       MIPIP18       MIPIP19       MIPIP20
              ________      ________      ________      ________      ________
                0.000         0.000         0.001         0.000        -0.001


           Covariances
              MIPIP1        MIPIP2        MIPIP3        MIPIP4        MIPIP5
              ________      ________      ________      ________      ________
 MIPIP1         1.287
 MIPIP2         0.157         0.809
 MIPIP3         0.034         0.125         1.377
 MIPIP4        -0.060         0.000        -0.073         1.377
 MIPIP5         0.173         0.192         0.032         0.002         1.170
 MIPIP6         0.565         0.128        -0.003        -0.115         0.114
 MIPIP7         0.100         0.282         0.056        -0.045         0.091
 MIPIP8        -0.001         0.070         0.478        -0.138        -0.027
 MIPIP9        -0.097        -0.053        -0.068         0.406        -0.090
 MIPIP10        0.068         0.105        -0.024        -0.061         0.311
 MIPIP11        0.670         0.167         0.051        -0.101         0.172
 MIPIP12        0.141         0.363         0.118         0.025         0.175
 MIPIP13        0.008         0.106         0.387        -0.055         0.036
 MIPIP14       -0.079         0.015        -0.062         0.626        -0.040
 MIPIP15        0.085         0.104        -0.016        -0.095         0.306
 MIPIP16        0.601         0.094        -0.005        -0.118         0.105
 MIPIP17        0.128         0.296         0.064        -0.052         0.118
 MIPIP18       -0.011         0.075         0.424        -0.163        -0.038
 MIPIP19       -0.081        -0.020        -0.069         0.328        -0.056
 MIPIP20        0.140         0.150        -0.006        -0.082         0.559


           Covariances
              MIPIP6        MIPIP7        MIPIP8        MIPIP9        MIPIP10
              ________      ________      ________      ________      ________
 MIPIP6         1.398
 MIPIP7         0.174         1.133
 MIPIP8         0.030         0.110         1.623
 MIPIP9         0.002         0.004        -0.042         1.215
 MIPIP10        0.098         0.152         0.035        -0.033         1.087
 MIPIP11        0.594         0.122        -0.004        -0.121         0.095
 MIPIP12        0.108         0.277         0.053        -0.016         0.099
 MIPIP13        0.005         0.045         0.349        -0.036        -0.018
 MIPIP14       -0.084        -0.020        -0.118         0.426        -0.085
 MIPIP15        0.096         0.115         0.037        -0.048         0.386
 MIPIP16        0.628         0.141         0.042        -0.038         0.126
 MIPIP17        0.187         0.339         0.101        -0.009         0.149
 MIPIP18        0.031         0.090         0.524        -0.076         0.014
 MIPIP19       -0.047         0.008        -0.039         0.262        -0.001
 MIPIP20        0.157         0.145         0.024        -0.049         0.346


           Covariances
              MIPIP11       MIPIP12       MIPIP13       MIPIP14       MIPIP15
              ________      ________      ________      ________      ________
 MIPIP11        1.493
 MIPIP12        0.187         1.154
 MIPIP13        0.026         0.091         1.062
 MIPIP14       -0.106         0.040         0.008         1.355
 MIPIP15        0.107         0.083        -0.017        -0.116         1.007
 MIPIP16        0.623         0.091        -0.023        -0.118         0.138
 MIPIP17        0.160         0.254         0.057        -0.046         0.143
 MIPIP18        0.005         0.031         0.328        -0.153         0.048
 MIPIP19       -0.089        -0.005        -0.064         0.292        -0.013
 MIPIP20        0.143         0.118        -0.002        -0.087         0.358


           Covariances
              MIPIP16       MIPIP17       MIPIP18       MIPIP19       MIPIP20
              ________      ________      ________      ________      ________
 MIPIP16        1.269
 MIPIP17        0.197         0.855
 MIPIP18        0.055         0.136         1.185
 MIPIP19       -0.043        -0.001        -0.046         1.263
 MIPIP20        0.174         0.182         0.044        -0.013         1.105


           Correlations
              MIPIP1        MIPIP2        MIPIP3        MIPIP4        MIPIP5
              ________      ________      ________      ________      ________
 MIPIP1         1.000
 MIPIP2         0.154         1.000
 MIPIP3         0.026         0.119         1.000
 MIPIP4        -0.045         0.000        -0.053         1.000
 MIPIP5         0.141         0.197         0.026         0.002         1.000
 MIPIP6         0.421         0.120        -0.002        -0.083         0.089
 MIPIP7         0.083         0.294         0.045        -0.036         0.079
 MIPIP8         0.000         0.061         0.319        -0.092        -0.020
 MIPIP9        -0.078        -0.053        -0.053         0.314        -0.075
 MIPIP10        0.057         0.112        -0.020        -0.049         0.276
 MIPIP11        0.483         0.152         0.036        -0.070         0.130
 MIPIP12        0.116         0.376         0.093         0.019         0.150
 MIPIP13        0.007         0.114         0.320        -0.045         0.033
 MIPIP14       -0.060         0.015        -0.045         0.458        -0.032
 MIPIP15        0.075         0.115        -0.014        -0.081         0.282
 MIPIP16        0.470         0.093        -0.004        -0.089         0.086
 MIPIP17        0.122         0.356         0.059        -0.048         0.118
 MIPIP18       -0.009         0.076         0.332        -0.127        -0.032
 MIPIP19       -0.063        -0.020        -0.053         0.249        -0.046
 MIPIP20        0.117         0.159        -0.005        -0.067         0.492


           Correlations
              MIPIP6        MIPIP7        MIPIP8        MIPIP9        MIPIP10
              ________      ________      ________      ________      ________
 MIPIP6         1.000
 MIPIP7         0.138         1.000
 MIPIP8         0.020         0.081         1.000
 MIPIP9         0.001         0.004        -0.030         1.000
 MIPIP10        0.079         0.137         0.027        -0.029         1.000
 MIPIP11        0.411         0.094        -0.003        -0.090         0.075
 MIPIP12        0.085         0.242         0.038        -0.014         0.088
 MIPIP13        0.004         0.041         0.266        -0.032        -0.017
 MIPIP14       -0.061        -0.016        -0.080         0.332        -0.070
 MIPIP15        0.081         0.107         0.029        -0.043         0.369
 MIPIP16        0.471         0.118         0.029        -0.030         0.108
 MIPIP17        0.171         0.345         0.086        -0.009         0.154
 MIPIP18        0.024         0.078         0.378        -0.063         0.013
 MIPIP19       -0.036         0.006        -0.027         0.211        -0.001
 MIPIP20        0.126         0.129         0.018        -0.042         0.316


           Correlations
              MIPIP11       MIPIP12       MIPIP13       MIPIP14       MIPIP15
              ________      ________      ________      ________      ________
 MIPIP11        1.000
 MIPIP12        0.143         1.000
 MIPIP13        0.020         0.083         1.000
 MIPIP14       -0.075         0.032         0.006         1.000
 MIPIP15        0.087         0.077        -0.017        -0.100         1.000
 MIPIP16        0.453         0.075        -0.020        -0.090         0.122
 MIPIP17        0.142         0.256         0.060        -0.043         0.155
 MIPIP18        0.004         0.026         0.293        -0.121         0.044
 MIPIP19       -0.065        -0.004        -0.056         0.223        -0.012
 MIPIP20        0.111         0.105        -0.002        -0.071         0.339


           Correlations
              MIPIP16       MIPIP17       MIPIP18       MIPIP19       MIPIP20
              ________      ________      ________      ________      ________
 MIPIP16        1.000
 MIPIP17        0.189         1.000
 MIPIP18        0.045         0.135         1.000
 MIPIP19       -0.034        -0.001        -0.038         1.000
 MIPIP20        0.147         0.188         0.039        -0.011         1.000


TECHNICAL 1 OUTPUT


     PARAMETER SPECIFICATION


           NU
              MIPIP1        MIPIP2        MIPIP3        MIPIP4        MIPIP5
              ________      ________      ________      ________      ________
                    1             2             3             4             5


           NU
              MIPIP6        MIPIP7        MIPIP8        MIPIP9        MIPIP10
              ________      ________      ________      ________      ________
                    6             7             8             9            10


           NU
              MIPIP11       MIPIP12       MIPIP13       MIPIP14       MIPIP15
              ________      ________      ________      ________      ________
                   11            12            13            14            15


           NU
              MIPIP16       MIPIP17       MIPIP18       MIPIP19       MIPIP20
              ________      ________      ________      ________      ________
                   16            17            18            19            20


           LAMBDA
              E             A             C             N             O
              ________      ________      ________      ________      ________
 MIPIP1             0             0             0             0             0
 MIPIP2             0             0             0             0             0
 MIPIP3             0             0             0             0             0
 MIPIP4             0             0             0             0             0
 MIPIP5             0             0             0             0             0
 MIPIP6            21             0             0             0             0
 MIPIP7             0            22             0             0             0
 MIPIP8             0             0            23             0             0
 MIPIP9             0             0             0            24             0
 MIPIP10            0             0             0             0            25
 MIPIP11           26             0             0             0             0
 MIPIP12            0            27             0             0             0
 MIPIP13            0             0            28             0             0
 MIPIP14            0             0             0            29             0
 MIPIP15            0             0             0             0            30
 MIPIP16           31             0             0             0             0
 MIPIP17            0            32             0             0             0
 MIPIP18            0             0            33             0             0
 MIPIP19            0             0             0            34             0
 MIPIP20            0             0             0             0            35


           THETA
              MIPIP1        MIPIP2        MIPIP3        MIPIP4        MIPIP5
              ________      ________      ________      ________      ________
 MIPIP1            36
 MIPIP2            37            38
 MIPIP3            39            40            41
 MIPIP4            42            43            44            45
 MIPIP5            46            47            48            49            50
 MIPIP6            51            52            53            54            55
 MIPIP7            57            58            59            60            61
 MIPIP8            64            65            66            67            68
 MIPIP9            72            73            74            75            76
 MIPIP10           81            82            83            84            85
 MIPIP11           91            92            93            94            95
 MIPIP12          102           103           104           105           106
 MIPIP13          114           115           116           117           118
 MIPIP14          127           128           129           130           131
 MIPIP15          141           142           143           144           145
 MIPIP16          156           157           158           159           160
 MIPIP17          172           173           174           175           176
 MIPIP18          189           190           191           192           193
 MIPIP19          207           208           209           210           211
 MIPIP20          226           227           228           229           230


           THETA
              MIPIP6        MIPIP7        MIPIP8        MIPIP9        MIPIP10
              ________      ________      ________      ________      ________
 MIPIP6            56
 MIPIP7            62            63
 MIPIP8            69            70            71
 MIPIP9            77            78            79            80
 MIPIP10           86            87            88            89            90
 MIPIP11           96            97            98            99           100
 MIPIP12          107           108           109           110           111
 MIPIP13          119           120           121           122           123
 MIPIP14          132           133           134           135           136
 MIPIP15          146           147           148           149           150
 MIPIP16          161           162           163           164           165
 MIPIP17          177           178           179           180           181
 MIPIP18          194           195           196           197           198
 MIPIP19          212           213           214           215           216
 MIPIP20          231           232           233           234           235


           THETA
              MIPIP11       MIPIP12       MIPIP13       MIPIP14       MIPIP15
              ________      ________      ________      ________      ________
 MIPIP11          101
 MIPIP12          112           113
 MIPIP13          124           125           126
 MIPIP14          137           138           139           140
 MIPIP15          151           152           153           154           155
 MIPIP16          166           167           168           169           170
 MIPIP17          182           183           184           185           186
 MIPIP18          199           200           201           202           203
 MIPIP19          217           218           219           220           221
 MIPIP20          236           237           238           239           240


           THETA
              MIPIP16       MIPIP17       MIPIP18       MIPIP19       MIPIP20
              ________      ________      ________      ________      ________
 MIPIP16          171
 MIPIP17          187           188
 MIPIP18          204           205           206
 MIPIP19          222           223           224           225
 MIPIP20          241           242           243           244           245


           ALPHA
              E             A             C             N             O
              ________      ________      ________      ________      ________
                    0             0             0             0             0


           BETA
              E             A             C             N             O
              ________      ________      ________      ________      ________
 E                  0             0             0             0             0
 A                  0             0             0             0             0
 C                  0             0             0             0             0
 N                  0             0             0             0             0
 O                  0             0             0             0             0


           PSI
              E             A             C             N             O
              ________      ________      ________      ________      ________
 E                246
 A                247           248
 C                249           250           251
 N                252           253           254           255
 O                256           257           258           259           260


     STARTING VALUES


           NU
              MIPIP1        MIPIP2        MIPIP3        MIPIP4        MIPIP5
              ________      ________      ________      ________      ________
                0.000         0.000         0.000         0.000         0.000


           NU
              MIPIP6        MIPIP7        MIPIP8        MIPIP9        MIPIP10
              ________      ________      ________      ________      ________
                0.000         0.000         0.000         0.000         0.000


           NU
              MIPIP11       MIPIP12       MIPIP13       MIPIP14       MIPIP15
              ________      ________      ________      ________      ________
                0.000         0.000         0.000         0.000         0.000


           NU
              MIPIP16       MIPIP17       MIPIP18       MIPIP19       MIPIP20
              ________      ________      ________      ________      ________
                0.000         0.000         0.000         0.000         0.000


           LAMBDA
              E             A             C             N             O
              ________      ________      ________      ________      ________
 MIPIP1         1.000         0.000         0.000         0.000         0.000
 MIPIP2         0.000         1.000         0.000         0.000         0.000
 MIPIP3         0.000         0.000         1.000         0.000         0.000
 MIPIP4         0.000         0.000         0.000         1.000         0.000
 MIPIP5         0.000         0.000         0.000         0.000         1.000
 MIPIP6         1.000         0.000         0.000         0.000         0.000
 MIPIP7         0.000         1.000         0.000         0.000         0.000
 MIPIP8         0.000         0.000         1.000         0.000         0.000
 MIPIP9         0.000         0.000         0.000         1.000         0.000
 MIPIP10        0.000         0.000         0.000         0.000         1.000
 MIPIP11        1.000         0.000         0.000         0.000         0.000
 MIPIP12        0.000         1.000         0.000         0.000         0.000
 MIPIP13        0.000         0.000         1.000         0.000         0.000
 MIPIP14        0.000         0.000         0.000         1.000         0.000
 MIPIP15        0.000         0.000         0.000         0.000         1.000
 MIPIP16        1.000         0.000         0.000         0.000         0.000
 MIPIP17        0.000         1.000         0.000         0.000         0.000
 MIPIP18        0.000         0.000         1.000         0.000         0.000
 MIPIP19        0.000         0.000         0.000         1.000         0.000
 MIPIP20        0.000         0.000         0.000         0.000         1.000


           THETA
              MIPIP1        MIPIP2        MIPIP3        MIPIP4        MIPIP5
              ________      ________      ________      ________      ________
 MIPIP1         0.643
 MIPIP2         0.000         0.409
 MIPIP3         0.000         0.000         0.685
 MIPIP4         0.000         0.000         0.000         0.710
 MIPIP5         0.000         0.000         0.000         0.000         0.582
 MIPIP6         0.000         0.000         0.000         0.000         0.000
 MIPIP7         0.000         0.000         0.000         0.000         0.000
 MIPIP8         0.000         0.000         0.000         0.000         0.000
 MIPIP9         0.000         0.000         0.000         0.000         0.000
 MIPIP10        0.000         0.000         0.000         0.000         0.000
 MIPIP11        0.000         0.000         0.000         0.000         0.000
 MIPIP12        0.000         0.000         0.000         0.000         0.000
 MIPIP13        0.000         0.000         0.000         0.000         0.000
 MIPIP14        0.000         0.000         0.000         0.000         0.000
 MIPIP15        0.000         0.000         0.000         0.000         0.000
 MIPIP16        0.000         0.000         0.000         0.000         0.000
 MIPIP17        0.000         0.000         0.000         0.000         0.000
 MIPIP18        0.000         0.000         0.000         0.000         0.000
 MIPIP19        0.000         0.000         0.000         0.000         0.000
 MIPIP20        0.000         0.000         0.000         0.000         0.000


           THETA
              MIPIP6        MIPIP7        MIPIP8        MIPIP9        MIPIP10
              ________      ________      ________      ________      ________
 MIPIP6         0.702
 MIPIP7         0.000         0.570
 MIPIP8         0.000         0.000         0.816
 MIPIP9         0.000         0.000         0.000         0.609
 MIPIP10        0.000         0.000         0.000         0.000         0.546
 MIPIP11        0.000         0.000         0.000         0.000         0.000
 MIPIP12        0.000         0.000         0.000         0.000         0.000
 MIPIP13        0.000         0.000         0.000         0.000         0.000
 MIPIP14        0.000         0.000         0.000         0.000         0.000
 MIPIP15        0.000         0.000         0.000         0.000         0.000
 MIPIP16        0.000         0.000         0.000         0.000         0.000
 MIPIP17        0.000         0.000         0.000         0.000         0.000
 MIPIP18        0.000         0.000         0.000         0.000         0.000
 MIPIP19        0.000         0.000         0.000         0.000         0.000
 MIPIP20        0.000         0.000         0.000         0.000         0.000


           THETA
              MIPIP11       MIPIP12       MIPIP13       MIPIP14       MIPIP15
              ________      ________      ________      ________      ________
 MIPIP11        0.745
 MIPIP12        0.000         0.583
 MIPIP13        0.000         0.000         0.531
 MIPIP14        0.000         0.000         0.000         0.709
 MIPIP15        0.000         0.000         0.000         0.000         0.506
 MIPIP16        0.000         0.000         0.000         0.000         0.000
 MIPIP17        0.000         0.000         0.000         0.000         0.000
 MIPIP18        0.000         0.000         0.000         0.000         0.000
 MIPIP19        0.000         0.000         0.000         0.000         0.000
 MIPIP20        0.000         0.000         0.000         0.000         0.000


           THETA
              MIPIP16       MIPIP17       MIPIP18       MIPIP19       MIPIP20
              ________      ________      ________      ________      ________
 MIPIP16        0.646
 MIPIP17        0.000         0.425
 MIPIP18        0.000         0.000         0.599
 MIPIP19        0.000         0.000         0.000         0.625
 MIPIP20        0.000         0.000         0.000         0.000         0.558


           ALPHA
              E             A             C             N             O
              ________      ________      ________      ________      ________
                0.000         0.000         0.000         0.000         0.000


           BETA
              E             A             C             N             O
              ________      ________      ________      ________      ________
 E              0.000         0.000         0.000         0.000         0.000
 A              0.000         0.000         0.000         0.000         0.000
 C              0.000         0.000         0.000         0.000         0.000
 N              0.000         0.000         0.000         0.000         0.000
 O              0.000         0.000         0.000         0.000         0.000


           PSI
              E             A             C             N             O
              ________      ________      ________      ________      ________
 E              1.000
 A              0.000         1.000
 C              0.000         0.000         1.000
 N              0.000         0.000         0.000         1.000
 O              0.000         0.000         0.000         0.000         1.000


     PRIORS FOR ALL PARAMETERS            PRIOR MEAN      PRIOR VARIANCE     PRIOR STD. DEV.

     Parameter 1~N(0.000,infinity)           0.0000            infinity            infinity
     Parameter 2~N(0.000,infinity)           0.0000            infinity            infinity
     Parameter 3~N(0.000,infinity)           0.0000            infinity            infinity
     Parameter 4~N(0.000,infinity)           0.0000            infinity            infinity
     Parameter 5~N(0.000,infinity)           0.0000            infinity            infinity
     Parameter 6~N(0.000,infinity)           0.0000            infinity            infinity
     Parameter 7~N(0.000,infinity)           0.0000            infinity            infinity
     Parameter 8~N(0.000,infinity)           0.0000            infinity            infinity
     Parameter 9~N(0.000,infinity)           0.0000            infinity            infinity
     Parameter 10~N(0.000,infinity)          0.0000            infinity            infinity
     Parameter 11~N(0.000,infinity)          0.0000            infinity            infinity
     Parameter 12~N(0.000,infinity)          0.0000            infinity            infinity
     Parameter 13~N(0.000,infinity)          0.0000            infinity            infinity
     Parameter 14~N(0.000,infinity)          0.0000            infinity            infinity
     Parameter 15~N(0.000,infinity)          0.0000            infinity            infinity
     Parameter 16~N(0.000,infinity)          0.0000            infinity            infinity
     Parameter 17~N(0.000,infinity)          0.0000            infinity            infinity
     Parameter 18~N(0.000,infinity)          0.0000            infinity            infinity
     Parameter 19~N(0.000,infinity)          0.0000            infinity            infinity
     Parameter 20~N(0.000,infinity)          0.0000            infinity            infinity
     Parameter 21~N(0.000,infinity)          0.0000            infinity            infinity
     Parameter 22~N(0.000,infinity)          0.0000            infinity            infinity
     Parameter 23~N(0.000,infinity)          0.0000            infinity            infinity
     Parameter 24~N(0.000,infinity)          0.0000            infinity            infinity
     Parameter 25~N(0.000,infinity)          0.0000            infinity            infinity
     Parameter 26~N(0.000,infinity)          0.0000            infinity            infinity
     Parameter 27~N(0.000,infinity)          0.0000            infinity            infinity
     Parameter 28~N(0.000,infinity)          0.0000            infinity            infinity
     Parameter 29~N(0.000,infinity)          0.0000            infinity            infinity
     Parameter 30~N(0.000,infinity)          0.0000            infinity            infinity
     Parameter 31~N(0.000,infinity)          0.0000            infinity            infinity
     Parameter 32~N(0.000,infinity)          0.0000            infinity            infinity
     Parameter 33~N(0.000,infinity)          0.0000            infinity            infinity
     Parameter 34~N(0.000,infinity)          0.0000            infinity            infinity
     Parameter 35~N(0.000,infinity)          0.0000            infinity            infinity
     Parameter 36~IW(4685.200,6800)          0.6911              0.0001              0.0119
     Parameter 37~IW(0.000,6800)             0.0000              0.0000              0.0071
     Parameter 38~IW(3304.800,6800)          0.4875              0.0001              0.0084
     Parameter 39~IW(0.000,6800)             0.0000              0.0001              0.0098
     Parameter 40~IW(0.000,6800)             0.0000              0.0001              0.0082
     Parameter 41~IW(6392.000,6800)          0.9429              0.0003              0.0162
     Parameter 42~IW(0.000,6800)             0.0000              0.0001              0.0088
     Parameter 43~IW(0.000,6800)             0.0000              0.0001              0.0074
     Parameter 44~IW(0.000,6800)             0.0000              0.0001              0.0102
     Parameter 45~IW(5113.600,6800)          0.7543              0.0002              0.0130
     Parameter 46~IW(0.000,6800)             0.0000              0.0001              0.0085
     Parameter 47~IW(0.000,6800)             0.0000              0.0001              0.0071
     Parameter 48~IW(0.000,6800)             0.0000              0.0001              0.0099
     Parameter 49~IW(0.000,6800)             0.0000              0.0001              0.0088
     Parameter 50~IW(4766.800,6800)          0.7032              0.0001              0.0121
     Parameter 51~IW(0.000,6800)             0.0000              0.0001              0.0092
     Parameter 52~IW(0.000,6800)             0.0000              0.0001              0.0077
     Parameter 53~IW(0.000,6800)             0.0000              0.0001              0.0107
     Parameter 54~IW(0.000,6800)             0.0000              0.0001              0.0096
     Parameter 55~IW(0.000,6800)             0.0000              0.0001              0.0093
     Parameter 56~IW(5630.400,6800)          0.8306              0.0002              0.0143
     Parameter 57~IW(0.000,6800)             0.0000              0.0001              0.0093
     Parameter 58~IW(0.000,6800)             0.0000              0.0001              0.0078
     Parameter 59~IW(0.000,6800)             0.0000              0.0001              0.0109
     Parameter 60~IW(0.000,6800)             0.0000              0.0001              0.0097
     Parameter 61~IW(0.000,6800)             0.0000              0.0001              0.0094
     Parameter 62~IW(0.000,6800)             0.0000              0.0001              0.0102
     Parameter 63~IW(5773.200,6800)          0.8516              0.0002              0.0146
     Parameter 64~IW(0.000,6800)             0.0000              0.0001              0.0105
     Parameter 65~IW(0.000,6800)             0.0000              0.0001              0.0089
     Parameter 66~IW(0.000,6800)             0.0000              0.0002              0.0123
     Parameter 67~IW(0.000,6800)             0.0000              0.0001              0.0110
     Parameter 68~IW(0.000,6800)             0.0000              0.0001              0.0106
     Parameter 69~IW(0.000,6800)             0.0000              0.0001              0.0116
     Parameter 70~IW(0.000,6800)             0.0000              0.0001              0.0117
     Parameter 71~IW(7384.800,6800)          1.0894              0.0004              0.0187
     Parameter 72~IW(0.000,6800)             0.0000              0.0001              0.0097
     Parameter 73~IW(0.000,6800)             0.0000              0.0001              0.0082
     Parameter 74~IW(0.000,6800)             0.0000              0.0001              0.0114
     Parameter 75~IW(0.000,6800)             0.0000              0.0001              0.0102
     Parameter 76~IW(0.000,6800)             0.0000              0.0001              0.0098
     Parameter 77~IW(0.000,6800)             0.0000              0.0001              0.0107
     Parameter 78~IW(0.000,6800)             0.0000              0.0001              0.0108
     Parameter 79~IW(0.000,6800)             0.0000              0.0001              0.0122
     Parameter 80~IW(6290.000,6800)          0.9279              0.0003              0.0159
     Parameter 81~IW(0.000,6800)             0.0000              0.0001              0.0092
     Parameter 82~IW(0.000,6800)             0.0000              0.0001              0.0077
     Parameter 83~IW(0.000,6800)             0.0000              0.0001              0.0107
     Parameter 84~IW(0.000,6800)             0.0000              0.0001              0.0096
     Parameter 85~IW(0.000,6800)             0.0000              0.0001              0.0092
     Parameter 86~IW(0.000,6800)             0.0000              0.0001              0.0100
     Parameter 87~IW(0.000,6800)             0.0000              0.0001              0.0102
     Parameter 88~IW(0.000,6800)             0.0000              0.0001              0.0115
     Parameter 89~IW(0.000,6800)             0.0000              0.0001              0.0106
     Parameter 90~IW(5569.200,6800)          0.8215              0.0002              0.0141
     Parameter 91~IW(0.000,6800)             0.0000              0.0001              0.0091
     Parameter 92~IW(0.000,6800)             0.0000              0.0001              0.0077
     Parameter 93~IW(0.000,6800)             0.0000              0.0001              0.0107
     Parameter 94~IW(0.000,6800)             0.0000              0.0001              0.0096
     Parameter 95~IW(0.000,6800)             0.0000              0.0001              0.0092
     Parameter 96~IW(0.000,6800)             0.0000              0.0001              0.0100
     Parameter 97~IW(0.000,6800)             0.0000              0.0001              0.0102
     Parameter 98~IW(0.000,6800)             0.0000              0.0001              0.0115
     Parameter 99~IW(0.000,6800)             0.0000              0.0001              0.0106
     Parameter 100~IW(0.000,6800)            0.0000              0.0001              0.0100
     Parameter 101~IW(5562.400,6800)         0.8205              0.0002              0.0141
     Parameter 102~IW(0.000,6800)            0.0000              0.0001              0.0094
     Parameter 103~IW(0.000,6800)            0.0000              0.0001              0.0079
     Parameter 104~IW(0.000,6800)            0.0000              0.0001              0.0110
     Parameter 105~IW(0.000,6800)            0.0000              0.0001              0.0098
     Parameter 106~IW(0.000,6800)            0.0000              0.0001              0.0095
     Parameter 107~IW(0.000,6800)            0.0000              0.0001              0.0103
     Parameter 108~IW(0.000,6800)            0.0000              0.0001              0.0104
     Parameter 109~IW(0.000,6800)            0.0000              0.0001              0.0118
     Parameter 110~IW(0.000,6800)            0.0000              0.0001              0.0109
     Parameter 111~IW(0.000,6800)            0.0000              0.0001              0.0102
     Parameter 112~IW(0.000,6800)            0.0000              0.0001              0.0102
     Parameter 113~IW(5875.200,6800)         0.8667              0.0002              0.0149
     Parameter 114~IW(0.000,6800)            0.0000              0.0001              0.0091
     Parameter 115~IW(0.000,6800)            0.0000              0.0001              0.0076
     Parameter 116~IW(0.000,6800)            0.0000              0.0001              0.0106
     Parameter 117~IW(0.000,6800)            0.0000              0.0001              0.0095
     Parameter 118~IW(0.000,6800)            0.0000              0.0001              0.0092
     Parameter 119~IW(0.000,6800)            0.0000              0.0001              0.0100
     Parameter 120~IW(0.000,6800)            0.0000              0.0001              0.0101
     Parameter 121~IW(0.000,6800)            0.0000              0.0001              0.0114
     Parameter 122~IW(0.000,6800)            0.0000              0.0001              0.0105
     Parameter 123~IW(0.000,6800)            0.0000              0.0001              0.0099
     Parameter 124~IW(0.000,6800)            0.0000              0.0001              0.0099
     Parameter 125~IW(0.000,6800)            0.0000              0.0001              0.0102
     Parameter 126~IW(5480.800,6800)         0.8085              0.0002              0.0139
     Parameter 127~IW(0.000,6800)            0.0000              0.0001              0.0087
     Parameter 128~IW(0.000,6800)            0.0000              0.0001              0.0073
     Parameter 129~IW(0.000,6800)            0.0000              0.0001              0.0101
     Parameter 130~IW(0.000,6800)            0.0000              0.0001              0.0091
     Parameter 131~IW(0.000,6800)            0.0000              0.0001              0.0088
     Parameter 132~IW(0.000,6800)            0.0000              0.0001              0.0095
     Parameter 133~IW(0.000,6800)            0.0000              0.0001              0.0096
     Parameter 134~IW(0.000,6800)            0.0000              0.0001              0.0109
     Parameter 135~IW(0.000,6800)            0.0000              0.0001              0.0101
     Parameter 136~IW(0.000,6800)            0.0000              0.0001              0.0095
     Parameter 137~IW(0.000,6800)            0.0000              0.0001              0.0095
     Parameter 138~IW(0.000,6800)            0.0000              0.0001              0.0097
     Parameter 139~IW(0.000,6800)            0.0000              0.0001              0.0094
     Parameter 140~IW(5018.400,6800)         0.7403              0.0002              0.0127
     Parameter 141~IW(0.000,6800)            0.0000              0.0001              0.0087
     Parameter 142~IW(0.000,6800)            0.0000              0.0001              0.0073
     Parameter 143~IW(0.000,6800)            0.0000              0.0001              0.0101
     Parameter 144~IW(0.000,6800)            0.0000              0.0001              0.0091
     Parameter 145~IW(0.000,6800)            0.0000              0.0001              0.0088
     Parameter 146~IW(0.000,6800)            0.0000              0.0001              0.0095
     Parameter 147~IW(0.000,6800)            0.0000              0.0001              0.0096
     Parameter 148~IW(0.000,6800)            0.0000              0.0001              0.0109
     Parameter 149~IW(0.000,6800)            0.0000              0.0001              0.0101
     Parameter 150~IW(0.000,6800)            0.0000              0.0001              0.0095
     Parameter 151~IW(0.000,6800)            0.0000              0.0001              0.0095
     Parameter 152~IW(0.000,6800)            0.0000              0.0001              0.0097
     Parameter 153~IW(0.000,6800)            0.0000              0.0001              0.0094
     Parameter 154~IW(0.000,6800)            0.0000              0.0001              0.0090
     Parameter 155~IW(5004.800,6800)         0.7383              0.0002              0.0127
     Parameter 156~IW(0.000,6800)            0.0000              0.0001              0.0081
     Parameter 157~IW(0.000,6800)            0.0000              0.0000              0.0068
     Parameter 158~IW(0.000,6800)            0.0000              0.0001              0.0095
     Parameter 159~IW(0.000,6800)            0.0000              0.0001              0.0085
     Parameter 160~IW(0.000,6800)            0.0000              0.0001              0.0082
     Parameter 161~IW(0.000,6800)            0.0000              0.0001              0.0089
     Parameter 162~IW(0.000,6800)            0.0000              0.0001              0.0090
     Parameter 163~IW(0.000,6800)            0.0000              0.0001              0.0102
     Parameter 164~IW(0.000,6800)            0.0000              0.0001              0.0094
     Parameter 165~IW(0.000,6800)            0.0000              0.0001              0.0089
     Parameter 166~IW(0.000,6800)            0.0000              0.0001              0.0089
     Parameter 167~IW(0.000,6800)            0.0000              0.0001              0.0091
     Parameter 168~IW(0.000,6800)            0.0000              0.0001              0.0088
     Parameter 169~IW(0.000,6800)            0.0000              0.0001              0.0084
     Parameter 170~IW(0.000,6800)            0.0000              0.0001              0.0084
     Parameter 171~IW(4413.200,6800)         0.6510              0.0001              0.0112
     Parameter 172~IW(0.000,6800)            0.0000              0.0001              0.0075
     Parameter 173~IW(0.000,6800)            0.0000              0.0000              0.0063
     Parameter 174~IW(0.000,6800)            0.0000              0.0001              0.0087
     Parameter 175~IW(0.000,6800)            0.0000              0.0001              0.0078
     Parameter 176~IW(0.000,6800)            0.0000              0.0001              0.0075
     Parameter 177~IW(0.000,6800)            0.0000              0.0001              0.0082
     Parameter 178~IW(0.000,6800)            0.0000              0.0001              0.0083
     Parameter 179~IW(0.000,6800)            0.0000              0.0001              0.0094
     Parameter 180~IW(0.000,6800)            0.0000              0.0001              0.0086
     Parameter 181~IW(0.000,6800)            0.0000              0.0001              0.0081
     Parameter 182~IW(0.000,6800)            0.0000              0.0001              0.0081
     Parameter 183~IW(0.000,6800)            0.0000              0.0001              0.0084
     Parameter 184~IW(0.000,6800)            0.0000              0.0001              0.0081
     Parameter 185~IW(0.000,6800)            0.0000              0.0001              0.0077
     Parameter 186~IW(0.000,6800)            0.0000              0.0001              0.0077
     Parameter 187~IW(0.000,6800)            0.0000              0.0001              0.0072
     Parameter 188~IW(3699.200,6800)         0.5457              0.0001              0.0094
     Parameter 189~IW(0.000,6800)            0.0000              0.0001              0.0086
     Parameter 190~IW(0.000,6800)            0.0000              0.0001              0.0072
     Parameter 191~IW(0.000,6800)            0.0000              0.0001              0.0100
     Parameter 192~IW(0.000,6800)            0.0000              0.0001              0.0089
     Parameter 193~IW(0.000,6800)            0.0000              0.0001              0.0086
     Parameter 194~IW(0.000,6800)            0.0000              0.0001              0.0094
     Parameter 195~IW(0.000,6800)            0.0000              0.0001              0.0095
     Parameter 196~IW(0.000,6800)            0.0000              0.0001              0.0108
     Parameter 197~IW(0.000,6800)            0.0000              0.0001              0.0099
     Parameter 198~IW(0.000,6800)            0.0000              0.0001              0.0093
     Parameter 199~IW(0.000,6800)            0.0000              0.0001              0.0093
     Parameter 200~IW(0.000,6800)            0.0000              0.0001              0.0096
     Parameter 201~IW(0.000,6800)            0.0000              0.0001              0.0093
     Parameter 202~IW(0.000,6800)            0.0000              0.0001              0.0089
     Parameter 203~IW(0.000,6800)            0.0000              0.0001              0.0089
     Parameter 204~IW(0.000,6800)            0.0000              0.0001              0.0083
     Parameter 205~IW(0.000,6800)            0.0000              0.0001              0.0076
     Parameter 206~IW(4875.600,6800)         0.7192              0.0002              0.0124
     Parameter 207~IW(0.000,6800)            0.0000              0.0001              0.0106
     Parameter 208~IW(0.000,6800)            0.0000              0.0001              0.0089
     Parameter 209~IW(0.000,6800)            0.0000              0.0002              0.0124
     Parameter 210~IW(0.000,6800)            0.0000              0.0001              0.0111
     Parameter 211~IW(0.000,6800)            0.0000              0.0001              0.0107
     Parameter 212~IW(0.000,6800)            0.0000              0.0001              0.0116
     Parameter 213~IW(0.000,6800)            0.0000              0.0001              0.0117
     Parameter 214~IW(0.000,6800)            0.0000              0.0002              0.0133
     Parameter 215~IW(0.000,6800)            0.0000              0.0002              0.0123
     Parameter 216~IW(0.000,6800)            0.0000              0.0001              0.0115
     Parameter 217~IW(0.000,6800)            0.0000              0.0001              0.0115
     Parameter 218~IW(0.000,6800)            0.0000              0.0001              0.0118
     Parameter 219~IW(0.000,6800)            0.0000              0.0001              0.0114
     Parameter 220~IW(0.000,6800)            0.0000              0.0001              0.0109
     Parameter 221~IW(0.000,6800)            0.0000              0.0001              0.0109
     Parameter 222~IW(0.000,6800)            0.0000              0.0001              0.0103
     Parameter 223~IW(0.000,6800)            0.0000              0.0001              0.0094
     Parameter 224~IW(0.000,6800)            0.0000              0.0001              0.0108
     Parameter 225~IW(7439.200,6800)         1.0974              0.0004              0.0189
     Parameter 226~IW(0.000,6800)            0.0000              0.0001              0.0075
     Parameter 227~IW(0.000,6800)            0.0000              0.0000              0.0063
     Parameter 228~IW(0.000,6800)            0.0000              0.0001              0.0088
     Parameter 229~IW(0.000,6800)            0.0000              0.0001              0.0078
     Parameter 230~IW(0.000,6800)            0.0000              0.0001              0.0076
     Parameter 231~IW(0.000,6800)            0.0000              0.0001              0.0082
     Parameter 232~IW(0.000,6800)            0.0000              0.0001              0.0083
     Parameter 233~IW(0.000,6800)            0.0000              0.0001              0.0094
     Parameter 234~IW(0.000,6800)            0.0000              0.0001              0.0087
     Parameter 235~IW(0.000,6800)            0.0000              0.0001              0.0082
     Parameter 236~IW(0.000,6800)            0.0000              0.0001              0.0082
     Parameter 237~IW(0.000,6800)            0.0000              0.0001              0.0084
     Parameter 238~IW(0.000,6800)            0.0000              0.0001              0.0081
     Parameter 239~IW(0.000,6800)            0.0000              0.0001              0.0078
     Parameter 240~IW(0.000,6800)            0.0000              0.0001              0.0078
     Parameter 241~IW(0.000,6800)            0.0000              0.0001              0.0073
     Parameter 242~IW(0.000,6800)            0.0000              0.0000              0.0067
     Parameter 243~IW(0.000,6800)            0.0000              0.0001              0.0077
     Parameter 244~IW(0.000,6800)            0.0000              0.0001              0.0095
     Parameter 245~IW(3740.000,6800)         0.5517              0.0001              0.0095
     Parameter 246~IW(0.000,-6)            infinity            infinity            infinity
     Parameter 247~IW(0.000,-6)            infinity            infinity            infinity
     Parameter 248~IW(0.000,-6)            infinity            infinity            infinity
     Parameter 249~IW(0.000,-6)            infinity            infinity            infinity
     Parameter 250~IW(0.000,-6)            infinity            infinity            infinity
     Parameter 251~IW(0.000,-6)            infinity            infinity            infinity
     Parameter 252~IW(0.000,-6)            infinity            infinity            infinity
     Parameter 253~IW(0.000,-6)            infinity            infinity            infinity
     Parameter 254~IW(0.000,-6)            infinity            infinity            infinity
     Parameter 255~IW(0.000,-6)            infinity            infinity            infinity
     Parameter 256~IW(0.000,-6)            infinity            infinity            infinity
     Parameter 257~IW(0.000,-6)            infinity            infinity            infinity
     Parameter 258~IW(0.000,-6)            infinity            infinity            infinity
     Parameter 259~IW(0.000,-6)            infinity            infinity            infinity
     Parameter 260~IW(0.000,-6)            infinity            infinity            infinity


TECHNICAL 8 OUTPUT


     Kolmogorov-Smirnov comparing posterior distributions across chains 1 and 2 using 100 draws.


     Parameter   KS Statistic P-value
     Parameter 33    0.1100    0.5560
     Parameter 32    0.0400    1.0000
     Parameter 25    0.0400    1.0000
     Parameter 27    0.0400    1.0000
     Parameter 225    0.0400    1.0000
     Parameter 30    0.0400    1.0000
     Parameter 34    0.0300    1.0000
     Parameter 35    0.0300    1.0000
     Parameter 26    0.0300    1.0000
     Parameter 113    0.0300    1.0000
     Parameter 29    0.0300    1.0000
     Parameter 8    0.0200    1.0000
     Parameter 140    0.0200    1.0000
     Parameter 20    0.0200    1.0000
     Parameter 22    0.0200    1.0000
     Parameter 23    0.0200    1.0000
     Parameter 96    0.0200    1.0000
     Parameter 97    0.0200    1.0000
     Parameter 255    0.0200    1.0000
     Parameter 66    0.0100    1.0000
     Parameter 133    0.0100    1.0000
     Parameter 135    0.0100    1.0000
     Parameter 137    0.0100    1.0000
     Parameter 75    0.0100    1.0000
     Parameter 19    0.0100    1.0000
     Parameter 78    0.0100    1.0000
     Parameter 5    0.0100    1.0000
     Parameter 21    0.0100    1.0000
     Parameter 90    0.0100    1.0000
     Parameter 185    0.0100    1.0000
     Parameter 94    0.0100    1.0000
     Parameter 191    0.0100    1.0000
     Parameter 24    0.0100    1.0000
     Parameter 198    0.0100    1.0000
     Parameter 50    0.0100    1.0000
     Parameter 101    0.0100    1.0000
     Parameter 104    0.0100    1.0000
     Parameter 212    0.0100    1.0000
     Parameter 214    0.0100    1.0000
     Parameter 215    0.0100    1.0000
     Parameter 13    0.0100    1.0000
     Parameter 221    0.0100    1.0000
     Parameter 56    0.0100    1.0000
     Parameter 28    0.0100    1.0000
     Parameter 241    0.0100    1.0000
     Parameter 246    0.0100    1.0000
     Parameter 251    0.0100    1.0000
     Parameter 126    0.0100    1.0000
     Parameter 213    0.0000    1.0000
     Parameter 106    0.0000    1.0000
     Parameter 211    0.0000    1.0000
     Parameter 210    0.0000    1.0000
     Parameter 209    0.0000    1.0000
     Parameter 208    0.0000    1.0000
     Parameter 207    0.0000    1.0000
     Parameter 206    0.0000    1.0000
     Parameter 205    0.0000    1.0000
     Parameter 204    0.0000    1.0000
     Parameter 203    0.0000    1.0000
     Parameter 202    0.0000    1.0000
     Parameter 201    0.0000    1.0000
     Parameter 200    0.0000    1.0000
     Parameter 199    0.0000    1.0000
     Parameter 99    0.0000    1.0000
     Parameter 197    0.0000    1.0000
     Parameter 196    0.0000    1.0000
     Parameter 195    0.0000    1.0000
     Parameter 194    0.0000    1.0000
     Parameter 193    0.0000    1.0000
     Parameter 192    0.0000    1.0000
     Parameter 95    0.0000    1.0000
     Parameter 190    0.0000    1.0000
     Parameter 189    0.0000    1.0000
     Parameter 188    0.0000    1.0000
     Parameter 187    0.0000    1.0000
     Parameter 186    0.0000    1.0000
     Parameter 92    0.0000    1.0000
     Parameter 184    0.0000    1.0000
     Parameter 183    0.0000    1.0000
     Parameter 182    0.0000    1.0000
     Parameter 181    0.0000    1.0000
     Parameter 180    0.0000    1.0000
     Parameter 179    0.0000    1.0000
     Parameter 178    0.0000    1.0000
     Parameter 177    0.0000    1.0000
     Parameter 176    0.0000    1.0000
     Parameter 175    0.0000    1.0000
     Parameter 174    0.0000    1.0000
     Parameter 173    0.0000    1.0000
     Parameter 172    0.0000    1.0000
     Parameter 171    0.0000    1.0000
     Parameter 170    0.0000    1.0000
     Parameter 169    0.0000    1.0000
     Parameter 168    0.0000    1.0000
     Parameter 167    0.0000    1.0000
     Parameter 166    0.0000    1.0000
     Parameter 165    0.0000    1.0000
     Parameter 164    0.0000    1.0000
     Parameter 163    0.0000    1.0000
     Parameter 162    0.0000    1.0000
     Parameter 161    0.0000    1.0000
     Parameter 160    0.0000    1.0000
     Parameter 159    0.0000    1.0000
     Parameter 158    0.0000    1.0000
     Parameter 157    0.0000    1.0000
     Parameter 156    0.0000    1.0000
     Parameter 155    0.0000    1.0000
     Parameter 154    0.0000    1.0000
     Parameter 153    0.0000    1.0000
     Parameter 152    0.0000    1.0000
     Parameter 151    0.0000    1.0000
     Parameter 150    0.0000    1.0000
     Parameter 149    0.0000    1.0000
     Parameter 148    0.0000    1.0000
     Parameter 147    0.0000    1.0000
     Parameter 146    0.0000    1.0000
     Parameter 145    0.0000    1.0000
     Parameter 144    0.0000    1.0000
     Parameter 143    0.0000    1.0000
     Parameter 142    0.0000    1.0000
     Parameter 141    0.0000    1.0000
     Parameter 70    0.0000    1.0000
     Parameter 139    0.0000    1.0000
     Parameter 138    0.0000    1.0000
     Parameter 68    0.0000    1.0000
     Parameter 136    0.0000    1.0000
     Parameter 67    0.0000    1.0000
     Parameter 134    0.0000    1.0000
     Parameter 16    0.0000    1.0000
     Parameter 132    0.0000    1.0000
     Parameter 131    0.0000    1.0000
     Parameter 130    0.0000    1.0000
     Parameter 129    0.0000    1.0000
     Parameter 128    0.0000    1.0000
     Parameter 63    0.0000    1.0000
     Parameter 31    0.0000    1.0000
     Parameter 62    0.0000    1.0000
     Parameter 124    0.0000    1.0000
     Parameter 61    0.0000    1.0000
     Parameter 122    0.0000    1.0000
     Parameter 121    0.0000    1.0000
     Parameter 60    0.0000    1.0000
     Parameter 119    0.0000    1.0000
     Parameter 118    0.0000    1.0000
     Parameter 117    0.0000    1.0000
     Parameter 116    0.0000    1.0000
     Parameter 115    0.0000    1.0000
     Parameter 114    0.0000    1.0000
     Parameter 7    0.0000    1.0000
     Parameter 14    0.0000    1.0000
     Parameter 111    0.0000    1.0000
     Parameter 55    0.0000    1.0000
     Parameter 109    0.0000    1.0000
     Parameter 108    0.0000    1.0000
     Parameter 227    0.0000    1.0000
     Parameter 53    0.0000    1.0000
     Parameter 105    0.0000    1.0000
     Parameter 52    0.0000    1.0000
     Parameter 103    0.0000    1.0000
     Parameter 102    0.0000    1.0000
     Parameter 12    0.0000    1.0000
     Parameter 100    0.0000    1.0000
     Parameter 49    0.0000    1.0000
     Parameter 98    0.0000    1.0000
     Parameter 6    0.0000    1.0000
     Parameter 48    0.0000    1.0000
     Parameter 235    0.0000    1.0000
     Parameter 47    0.0000    1.0000
     Parameter 93    0.0000    1.0000
     Parameter 46    0.0000    1.0000
     Parameter 91    0.0000    1.0000
     Parameter 45    0.0000    1.0000
     Parameter 89    0.0000    1.0000
     Parameter 88    0.0000    1.0000
     Parameter 87    0.0000    1.0000
     Parameter 86    0.0000    1.0000
     Parameter 85    0.0000    1.0000
     Parameter 84    0.0000    1.0000
     Parameter 83    0.0000    1.0000
     Parameter 82    0.0000    1.0000
     Parameter 81    0.0000    1.0000
     Parameter 80    0.0000    1.0000
     Parameter 79    0.0000    1.0000
     Parameter 39    0.0000    1.0000
     Parameter 77    0.0000    1.0000
     Parameter 76    0.0000    1.0000
     Parameter 37    0.0000    1.0000
     Parameter 74    0.0000    1.0000
     Parameter 73    0.0000    1.0000
     Parameter 72    0.0000    1.0000
     Parameter 71    0.0000    1.0000
     Parameter 2    0.0000    1.0000
     Parameter 69    0.0000    1.0000
     Parameter 17    0.0000    1.0000
     Parameter 254    0.0000    1.0000
     Parameter 260    0.0000    1.0000
     Parameter 65    0.0000    1.0000
     Parameter 64    0.0000    1.0000
     Parameter 218    0.0000    1.0000
     Parameter 258    0.0000    1.0000
     Parameter 252    0.0000    1.0000
     Parameter 15    0.0000    1.0000
     Parameter 59    0.0000    1.0000
     Parameter 58    0.0000    1.0000
     Parameter 57    0.0000    1.0000
     Parameter 253    0.0000    1.0000
     Parameter 224    0.0000    1.0000
     Parameter 54    0.0000    1.0000
     Parameter 226    0.0000    1.0000
     Parameter 3    0.0000    1.0000
     Parameter 51    0.0000    1.0000
     Parameter 243    0.0000    1.0000
     Parameter 125    0.0000    1.0000
     Parameter 256    0.0000    1.0000
     Parameter 234    0.0000    1.0000
     Parameter 249    0.0000    1.0000
     Parameter 11    0.0000    1.0000
     Parameter 44    0.0000    1.0000
     Parameter 43    0.0000    1.0000
     Parameter 42    0.0000    1.0000
     Parameter 41    0.0000    1.0000
     Parameter 40    0.0000    1.0000
     Parameter 240    0.0000    1.0000
     Parameter 38    0.0000    1.0000
     Parameter 18    0.0000    1.0000
     Parameter 36    0.0000    1.0000
     Parameter 1    0.0000    1.0000
     Parameter 127    0.0000    1.0000
     Parameter 250    0.0000    1.0000
     Parameter 4    0.0000    1.0000
     Parameter 217    0.0000    1.0000
     Parameter 219    0.0000    1.0000
     Parameter 257    0.0000    1.0000
     Parameter 244    0.0000    1.0000
     Parameter 223    0.0000    1.0000
     Parameter 112    0.0000    1.0000
     Parameter 229    0.0000    1.0000
     Parameter 245    0.0000    1.0000
     Parameter 233    0.0000    1.0000
     Parameter 248    0.0000    1.0000
     Parameter 247    0.0000    1.0000
     Parameter 10    0.0000    1.0000
     Parameter 239    0.0000    1.0000
     Parameter 9    0.0000    1.0000
     Parameter 242    0.0000    1.0000
     Parameter 123    0.0000    1.0000
     Parameter 216    0.0000    1.0000
     Parameter 220    0.0000    1.0000
     Parameter 222    0.0000    1.0000
     Parameter 228    0.0000    1.0000
     Parameter 232    0.0000    1.0000
     Parameter 236    0.0000    1.0000
     Parameter 238    0.0000    1.0000
     Parameter 120    0.0000    1.0000
     Parameter 259    0.0000    1.0000
     Parameter 110    0.0000    1.0000
     Parameter 231    0.0000    1.0000
     Parameter 237    0.0000    1.0000
     Parameter 107    0.0000    1.0000
     Parameter 230    0.0000    1.0000


     Kolmogorov-Smirnov comparing posterior distributions across chains 1 and 3 using 100 draws.


     Parameter   KS Statistic P-value
     Parameter 34    0.0600    0.9921
     Parameter 32    0.0500    0.9995
     Parameter 24    0.0500    0.9995
     Parameter 255    0.0500    0.9995
     Parameter 22    0.0400    1.0000
     Parameter 26    0.0300    1.0000
     Parameter 30    0.0300    1.0000
     Parameter 71    0.0200    1.0000
     Parameter 23    0.0200    1.0000
     Parameter 126    0.0200    1.0000
     Parameter 1    0.0100    1.0000
     Parameter 260    0.0100    1.0000
     Parameter 33    0.0100    1.0000
     Parameter 132    0.0100    1.0000
     Parameter 2    0.0100    1.0000
     Parameter 8    0.0100    1.0000
     Parameter 70    0.0100    1.0000
     Parameter 140    0.0100    1.0000
     Parameter 152    0.0100    1.0000
     Parameter 78    0.0100    1.0000
     Parameter 10    0.0100    1.0000
     Parameter 20    0.0100    1.0000
     Parameter 21    0.0100    1.0000
     Parameter 5    0.0100    1.0000
     Parameter 186    0.0100    1.0000
     Parameter 94    0.0100    1.0000
     Parameter 191    0.0100    1.0000
     Parameter 6    0.0100    1.0000
     Parameter 12    0.0100    1.0000
     Parameter 195    0.0100    1.0000
     Parameter 25    0.0100    1.0000
     Parameter 3    0.0100    1.0000
     Parameter 13    0.0100    1.0000
     Parameter 27    0.0100    1.0000
     Parameter 29    0.0100    1.0000
     Parameter 116    0.0100    1.0000
     Parameter 117    0.0100    1.0000
     Parameter 60    0.0100    1.0000
     Parameter 246    0.0100    1.0000
     Parameter 249    0.0100    1.0000
     Parameter 251    0.0100    1.0000
     Parameter 31    0.0100    1.0000
     Parameter 252    0.0100    1.0000
     Parameter 218    0.0000    1.0000
     Parameter 217    0.0000    1.0000
     Parameter 216    0.0000    1.0000
     Parameter 215    0.0000    1.0000
     Parameter 214    0.0000    1.0000
     Parameter 213    0.0000    1.0000
     Parameter 212    0.0000    1.0000
     Parameter 211    0.0000    1.0000
     Parameter 210    0.0000    1.0000
     Parameter 209    0.0000    1.0000
     Parameter 208    0.0000    1.0000
     Parameter 207    0.0000    1.0000
     Parameter 206    0.0000    1.0000
     Parameter 205    0.0000    1.0000
     Parameter 204    0.0000    1.0000
     Parameter 203    0.0000    1.0000
     Parameter 202    0.0000    1.0000
     Parameter 201    0.0000    1.0000
     Parameter 200    0.0000    1.0000
     Parameter 199    0.0000    1.0000
     Parameter 198    0.0000    1.0000
     Parameter 197    0.0000    1.0000
     Parameter 196    0.0000    1.0000
     Parameter 97    0.0000    1.0000
     Parameter 194    0.0000    1.0000
     Parameter 193    0.0000    1.0000
     Parameter 192    0.0000    1.0000
     Parameter 95    0.0000    1.0000
     Parameter 190    0.0000    1.0000
     Parameter 189    0.0000    1.0000
     Parameter 188    0.0000    1.0000
     Parameter 187    0.0000    1.0000
     Parameter 93    0.0000    1.0000
     Parameter 185    0.0000    1.0000
     Parameter 184    0.0000    1.0000
     Parameter 183    0.0000    1.0000
     Parameter 182    0.0000    1.0000
     Parameter 181    0.0000    1.0000
     Parameter 180    0.0000    1.0000
     Parameter 179    0.0000    1.0000
     Parameter 178    0.0000    1.0000
     Parameter 177    0.0000    1.0000
     Parameter 176    0.0000    1.0000
     Parameter 175    0.0000    1.0000
     Parameter 174    0.0000    1.0000
     Parameter 173    0.0000    1.0000
     Parameter 172    0.0000    1.0000
     Parameter 171    0.0000    1.0000
     Parameter 170    0.0000    1.0000
     Parameter 169    0.0000    1.0000
     Parameter 168    0.0000    1.0000
     Parameter 167    0.0000    1.0000
     Parameter 166    0.0000    1.0000
     Parameter 165    0.0000    1.0000
     Parameter 164    0.0000    1.0000
     Parameter 163    0.0000    1.0000
     Parameter 162    0.0000    1.0000
     Parameter 161    0.0000    1.0000
     Parameter 160    0.0000    1.0000
     Parameter 159    0.0000    1.0000
     Parameter 158    0.0000    1.0000
     Parameter 157    0.0000    1.0000
     Parameter 156    0.0000    1.0000
     Parameter 155    0.0000    1.0000
     Parameter 154    0.0000    1.0000
     Parameter 153    0.0000    1.0000
     Parameter 76    0.0000    1.0000
     Parameter 151    0.0000    1.0000
     Parameter 150    0.0000    1.0000
     Parameter 149    0.0000    1.0000
     Parameter 148    0.0000    1.0000
     Parameter 147    0.0000    1.0000
     Parameter 146    0.0000    1.0000
     Parameter 145    0.0000    1.0000
     Parameter 144    0.0000    1.0000
     Parameter 143    0.0000    1.0000
     Parameter 142    0.0000    1.0000
     Parameter 141    0.0000    1.0000
     Parameter 250    0.0000    1.0000
     Parameter 139    0.0000    1.0000
     Parameter 138    0.0000    1.0000
     Parameter 137    0.0000    1.0000
     Parameter 136    0.0000    1.0000
     Parameter 135    0.0000    1.0000
     Parameter 134    0.0000    1.0000
     Parameter 133    0.0000    1.0000
     Parameter 66    0.0000    1.0000
     Parameter 131    0.0000    1.0000
     Parameter 65    0.0000    1.0000
     Parameter 129    0.0000    1.0000
     Parameter 128    0.0000    1.0000
     Parameter 63    0.0000    1.0000
     Parameter 224    0.0000    1.0000
     Parameter 259    0.0000    1.0000
     Parameter 62    0.0000    1.0000
     Parameter 61    0.0000    1.0000
     Parameter 122    0.0000    1.0000
     Parameter 121    0.0000    1.0000
     Parameter 120    0.0000    1.0000
     Parameter 119    0.0000    1.0000
     Parameter 118    0.0000    1.0000
     Parameter 14    0.0000    1.0000
     Parameter 58    0.0000    1.0000
     Parameter 115    0.0000    1.0000
     Parameter 114    0.0000    1.0000
     Parameter 113    0.0000    1.0000
     Parameter 112    0.0000    1.0000
     Parameter 111    0.0000    1.0000
     Parameter 110    0.0000    1.0000
     Parameter 109    0.0000    1.0000
     Parameter 108    0.0000    1.0000
     Parameter 107    0.0000    1.0000
     Parameter 106    0.0000    1.0000
     Parameter 105    0.0000    1.0000
     Parameter 104    0.0000    1.0000
     Parameter 103    0.0000    1.0000
     Parameter 102    0.0000    1.0000
     Parameter 101    0.0000    1.0000
     Parameter 100    0.0000    1.0000
     Parameter 99    0.0000    1.0000
     Parameter 98    0.0000    1.0000
     Parameter 48    0.0000    1.0000
     Parameter 96    0.0000    1.0000
     Parameter 240    0.0000    1.0000
     Parameter 47    0.0000    1.0000
     Parameter 46    0.0000    1.0000
     Parameter 92    0.0000    1.0000
     Parameter 91    0.0000    1.0000
     Parameter 90    0.0000    1.0000
     Parameter 89    0.0000    1.0000
     Parameter 88    0.0000    1.0000
     Parameter 87    0.0000    1.0000
     Parameter 86    0.0000    1.0000
     Parameter 85    0.0000    1.0000
     Parameter 84    0.0000    1.0000
     Parameter 83    0.0000    1.0000
     Parameter 82    0.0000    1.0000
     Parameter 81    0.0000    1.0000
     Parameter 80    0.0000    1.0000
     Parameter 79    0.0000    1.0000
     Parameter 39    0.0000    1.0000
     Parameter 77    0.0000    1.0000
     Parameter 38    0.0000    1.0000
     Parameter 75    0.0000    1.0000
     Parameter 74    0.0000    1.0000
     Parameter 73    0.0000    1.0000
     Parameter 72    0.0000    1.0000
     Parameter 35    0.0000    1.0000
     Parameter 124    0.0000    1.0000
     Parameter 69    0.0000    1.0000
     Parameter 68    0.0000    1.0000
     Parameter 67    0.0000    1.0000
     Parameter 257    0.0000    1.0000
     Parameter 16    0.0000    1.0000
     Parameter 64    0.0000    1.0000
     Parameter 223    0.0000    1.0000
     Parameter 225    0.0000    1.0000
     Parameter 256    0.0000    1.0000
     Parameter 7    0.0000    1.0000
     Parameter 59    0.0000    1.0000
     Parameter 127    0.0000    1.0000
     Parameter 57    0.0000    1.0000
     Parameter 56    0.0000    1.0000
     Parameter 55    0.0000    1.0000
     Parameter 54    0.0000    1.0000
     Parameter 53    0.0000    1.0000
     Parameter 52    0.0000    1.0000
     Parameter 51    0.0000    1.0000
     Parameter 50    0.0000    1.0000
     Parameter 49    0.0000    1.0000
     Parameter 258    0.0000    1.0000
     Parameter 239    0.0000    1.0000
     Parameter 130    0.0000    1.0000
     Parameter 45    0.0000    1.0000
     Parameter 44    0.0000    1.0000
     Parameter 43    0.0000    1.0000
     Parameter 42    0.0000    1.0000
     Parameter 41    0.0000    1.0000
     Parameter 40    0.0000    1.0000
     Parameter 9    0.0000    1.0000
     Parameter 19    0.0000    1.0000
     Parameter 37    0.0000    1.0000
     Parameter 36    0.0000    1.0000
     Parameter 248    0.0000    1.0000
     Parameter 17    0.0000    1.0000
     Parameter 253    0.0000    1.0000
     Parameter 4    0.0000    1.0000
     Parameter 222    0.0000    1.0000
     Parameter 226    0.0000    1.0000
     Parameter 228    0.0000    1.0000
     Parameter 28    0.0000    1.0000
     Parameter 231    0.0000    1.0000
     Parameter 232    0.0000    1.0000
     Parameter 234    0.0000    1.0000
     Parameter 15    0.0000    1.0000
     Parameter 238    0.0000    1.0000
     Parameter 11    0.0000    1.0000
     Parameter 242    0.0000    1.0000
     Parameter 254    0.0000    1.0000
     Parameter 245    0.0000    1.0000
     Parameter 18    0.0000    1.0000
     Parameter 247    0.0000    1.0000
     Parameter 125    0.0000    1.0000
     Parameter 221    0.0000    1.0000
     Parameter 227    0.0000    1.0000
     Parameter 230    0.0000    1.0000
     Parameter 233    0.0000    1.0000
     Parameter 237    0.0000    1.0000
     Parameter 241    0.0000    1.0000
     Parameter 244    0.0000    1.0000
     Parameter 123    0.0000    1.0000
     Parameter 220    0.0000    1.0000
     Parameter 229    0.0000    1.0000
     Parameter 236    0.0000    1.0000
     Parameter 243    0.0000    1.0000
     Parameter 219    0.0000    1.0000
     Parameter 235    0.0000    1.0000


     Kolmogorov-Smirnov comparing posterior distributions across chains 2 and 3 using 100 draws.


     Parameter   KS Statistic P-value
     Parameter 33    0.1100    0.5560
     Parameter 29    0.0800    0.8938
     Parameter 22    0.0600    0.9921
     Parameter 26    0.0600    0.9921
     Parameter 25    0.0300    1.0000
     Parameter 32    0.0200    1.0000
     Parameter 35    0.0200    1.0000
     Parameter 21    0.0200    1.0000
     Parameter 24    0.0200    1.0000
     Parameter 27    0.0200    1.0000
     Parameter 113    0.0200    1.0000
     Parameter 246    0.0200    1.0000
     Parameter 4    0.0100    1.0000
     Parameter 8    0.0100    1.0000
     Parameter 66    0.0100    1.0000
     Parameter 34    0.0100    1.0000
     Parameter 17    0.0100    1.0000
     Parameter 140    0.0100    1.0000
     Parameter 71    0.0100    1.0000
     Parameter 75    0.0100    1.0000
     Parameter 152    0.0100    1.0000
     Parameter 1    0.0100    1.0000
     Parameter 20    0.0100    1.0000
     Parameter 163    0.0100    1.0000
     Parameter 90    0.0100    1.0000
     Parameter 23    0.0100    1.0000
     Parameter 96    0.0100    1.0000
     Parameter 195    0.0100    1.0000
     Parameter 12    0.0100    1.0000
     Parameter 50    0.0100    1.0000
     Parameter 206    0.0100    1.0000
     Parameter 214    0.0100    1.0000
     Parameter 6    0.0100    1.0000
     Parameter 216    0.0100    1.0000
     Parameter 3    0.0100    1.0000
     Parameter 7    0.0100    1.0000
     Parameter 28    0.0100    1.0000
     Parameter 56    0.0100    1.0000
     Parameter 116    0.0100    1.0000
     Parameter 241    0.0100    1.0000
     Parameter 30    0.0100    1.0000
     Parameter 248    0.0100    1.0000
     Parameter 63    0.0100    1.0000
     Parameter 126    0.0100    1.0000
     Parameter 255    0.0100    1.0000
     Parameter 108    0.0000    1.0000
     Parameter 215    0.0000    1.0000
     Parameter 107    0.0000    1.0000
     Parameter 213    0.0000    1.0000
     Parameter 212    0.0000    1.0000
     Parameter 211    0.0000    1.0000
     Parameter 210    0.0000    1.0000
     Parameter 209    0.0000    1.0000
     Parameter 208    0.0000    1.0000
     Parameter 207    0.0000    1.0000
     Parameter 103    0.0000    1.0000
     Parameter 205    0.0000    1.0000
     Parameter 204    0.0000    1.0000
     Parameter 203    0.0000    1.0000
     Parameter 202    0.0000    1.0000
     Parameter 201    0.0000    1.0000
     Parameter 200    0.0000    1.0000
     Parameter 199    0.0000    1.0000
     Parameter 198    0.0000    1.0000
     Parameter 197    0.0000    1.0000
     Parameter 196    0.0000    1.0000
     Parameter 97    0.0000    1.0000
     Parameter 194    0.0000    1.0000
     Parameter 193    0.0000    1.0000
     Parameter 192    0.0000    1.0000
     Parameter 191    0.0000    1.0000
     Parameter 190    0.0000    1.0000
     Parameter 189    0.0000    1.0000
     Parameter 188    0.0000    1.0000
     Parameter 187    0.0000    1.0000
     Parameter 186    0.0000    1.0000
     Parameter 185    0.0000    1.0000
     Parameter 184    0.0000    1.0000
     Parameter 183    0.0000    1.0000
     Parameter 182    0.0000    1.0000
     Parameter 181    0.0000    1.0000
     Parameter 180    0.0000    1.0000
     Parameter 179    0.0000    1.0000
     Parameter 178    0.0000    1.0000
     Parameter 177    0.0000    1.0000
     Parameter 176    0.0000    1.0000
     Parameter 175    0.0000    1.0000
     Parameter 174    0.0000    1.0000
     Parameter 173    0.0000    1.0000
     Parameter 172    0.0000    1.0000
     Parameter 171    0.0000    1.0000
     Parameter 170    0.0000    1.0000
     Parameter 169    0.0000    1.0000
     Parameter 168    0.0000    1.0000
     Parameter 167    0.0000    1.0000
     Parameter 166    0.0000    1.0000
     Parameter 165    0.0000    1.0000
     Parameter 164    0.0000    1.0000
     Parameter 81    0.0000    1.0000
     Parameter 162    0.0000    1.0000
     Parameter 161    0.0000    1.0000
     Parameter 160    0.0000    1.0000
     Parameter 159    0.0000    1.0000
     Parameter 158    0.0000    1.0000
     Parameter 157    0.0000    1.0000
     Parameter 156    0.0000    1.0000
     Parameter 155    0.0000    1.0000
     Parameter 154    0.0000    1.0000
     Parameter 153    0.0000    1.0000
     Parameter 76    0.0000    1.0000
     Parameter 151    0.0000    1.0000
     Parameter 150    0.0000    1.0000
     Parameter 149    0.0000    1.0000
     Parameter 148    0.0000    1.0000
     Parameter 147    0.0000    1.0000
     Parameter 146    0.0000    1.0000
     Parameter 145    0.0000    1.0000
     Parameter 144    0.0000    1.0000
     Parameter 143    0.0000    1.0000
     Parameter 142    0.0000    1.0000
     Parameter 141    0.0000    1.0000
     Parameter 70    0.0000    1.0000
     Parameter 139    0.0000    1.0000
     Parameter 138    0.0000    1.0000
     Parameter 137    0.0000    1.0000
     Parameter 136    0.0000    1.0000
     Parameter 135    0.0000    1.0000
     Parameter 134    0.0000    1.0000
     Parameter 133    0.0000    1.0000
     Parameter 132    0.0000    1.0000
     Parameter 131    0.0000    1.0000
     Parameter 130    0.0000    1.0000
     Parameter 129    0.0000    1.0000
     Parameter 128    0.0000    1.0000
     Parameter 222    0.0000    1.0000
     Parameter 223    0.0000    1.0000
     Parameter 125    0.0000    1.0000
     Parameter 62    0.0000    1.0000
     Parameter 61    0.0000    1.0000
     Parameter 122    0.0000    1.0000
     Parameter 121    0.0000    1.0000
     Parameter 60    0.0000    1.0000
     Parameter 119    0.0000    1.0000
     Parameter 118    0.0000    1.0000
     Parameter 117    0.0000    1.0000
     Parameter 58    0.0000    1.0000
     Parameter 115    0.0000    1.0000
     Parameter 114    0.0000    1.0000
     Parameter 251    0.0000    1.0000
     Parameter 112    0.0000    1.0000
     Parameter 111    0.0000    1.0000
     Parameter 110    0.0000    1.0000
     Parameter 109    0.0000    1.0000
     Parameter 54    0.0000    1.0000
     Parameter 53    0.0000    1.0000
     Parameter 106    0.0000    1.0000
     Parameter 105    0.0000    1.0000
     Parameter 104    0.0000    1.0000
     Parameter 51    0.0000    1.0000
     Parameter 102    0.0000    1.0000
     Parameter 101    0.0000    1.0000
     Parameter 100    0.0000    1.0000
     Parameter 99    0.0000    1.0000
     Parameter 98    0.0000    1.0000
     Parameter 260    0.0000    1.0000
     Parameter 48    0.0000    1.0000
     Parameter 95    0.0000    1.0000
     Parameter 94    0.0000    1.0000
     Parameter 93    0.0000    1.0000
     Parameter 92    0.0000    1.0000
     Parameter 91    0.0000    1.0000
     Parameter 45    0.0000    1.0000
     Parameter 89    0.0000    1.0000
     Parameter 88    0.0000    1.0000
     Parameter 87    0.0000    1.0000
     Parameter 86    0.0000    1.0000
     Parameter 85    0.0000    1.0000
     Parameter 84    0.0000    1.0000
     Parameter 83    0.0000    1.0000
     Parameter 82    0.0000    1.0000
     Parameter 40    0.0000    1.0000
     Parameter 80    0.0000    1.0000
     Parameter 79    0.0000    1.0000
     Parameter 78    0.0000    1.0000
     Parameter 77    0.0000    1.0000
     Parameter 38    0.0000    1.0000
     Parameter 37    0.0000    1.0000
     Parameter 74    0.0000    1.0000
     Parameter 73    0.0000    1.0000
     Parameter 72    0.0000    1.0000
     Parameter 124    0.0000    1.0000
     Parameter 249    0.0000    1.0000
     Parameter 69    0.0000    1.0000
     Parameter 68    0.0000    1.0000
     Parameter 67    0.0000    1.0000
     Parameter 16    0.0000    1.0000
     Parameter 65    0.0000    1.0000
     Parameter 64    0.0000    1.0000
     Parameter 221    0.0000    1.0000
     Parameter 31    0.0000    1.0000
     Parameter 252    0.0000    1.0000
     Parameter 15    0.0000    1.0000
     Parameter 59    0.0000    1.0000
     Parameter 14    0.0000    1.0000
     Parameter 57    0.0000    1.0000
     Parameter 228    0.0000    1.0000
     Parameter 55    0.0000    1.0000
     Parameter 232    0.0000    1.0000
     Parameter 13    0.0000    1.0000
     Parameter 52    0.0000    1.0000
     Parameter 235    0.0000    1.0000
     Parameter 250    0.0000    1.0000
     Parameter 49    0.0000    1.0000
     Parameter 258    0.0000    1.0000
     Parameter 47    0.0000    1.0000
     Parameter 46    0.0000    1.0000
     Parameter 11    0.0000    1.0000
     Parameter 44    0.0000    1.0000
     Parameter 43    0.0000    1.0000
     Parameter 42    0.0000    1.0000
     Parameter 41    0.0000    1.0000
     Parameter 127    0.0000    1.0000
     Parameter 39    0.0000    1.0000
     Parameter 19    0.0000    1.0000
     Parameter 18    0.0000    1.0000
     Parameter 36    0.0000    1.0000
     Parameter 247    0.0000    1.0000
     Parameter 2    0.0000    1.0000
     Parameter 256    0.0000    1.0000
     Parameter 259    0.0000    1.0000
     Parameter 220    0.0000    1.0000
     Parameter 224    0.0000    1.0000
     Parameter 226    0.0000    1.0000
     Parameter 227    0.0000    1.0000
     Parameter 231    0.0000    1.0000
     Parameter 257    0.0000    1.0000
     Parameter 234    0.0000    1.0000
     Parameter 253    0.0000    1.0000
     Parameter 239    0.0000    1.0000
     Parameter 5    0.0000    1.0000
     Parameter 10    0.0000    1.0000
     Parameter 120    0.0000    1.0000
     Parameter 244    0.0000    1.0000
     Parameter 9    0.0000    1.0000
     Parameter 123    0.0000    1.0000
     Parameter 254    0.0000    1.0000
     Parameter 219    0.0000    1.0000
     Parameter 225    0.0000    1.0000
     Parameter 230    0.0000    1.0000
     Parameter 233    0.0000    1.0000
     Parameter 238    0.0000    1.0000
     Parameter 240    0.0000    1.0000
     Parameter 243    0.0000    1.0000
     Parameter 245    0.0000    1.0000
     Parameter 218    0.0000    1.0000
     Parameter 229    0.0000    1.0000
     Parameter 237    0.0000    1.0000
     Parameter 242    0.0000    1.0000
     Parameter 217    0.0000    1.0000
     Parameter 236    0.0000    1.0000


     Kolmogorov-Smirnov comparing posterior distributions across chains 1 and 4 using 100 draws.


     Parameter   KS Statistic P-value
     Parameter 26    0.0900    0.7942
     Parameter 255    0.0800    0.8938
     Parameter 32    0.0500    0.9995
     Parameter 30    0.0500    0.9995
     Parameter 31    0.0500    0.9995
     Parameter 34    0.0300    1.0000
     Parameter 22    0.0300    1.0000
     Parameter 23    0.0300    1.0000
     Parameter 33    0.0200    1.0000
     Parameter 71    0.0200    1.0000
     Parameter 21    0.0200    1.0000
     Parameter 24    0.0200    1.0000
     Parameter 25    0.0200    1.0000
     Parameter 27    0.0200    1.0000
     Parameter 251    0.0200    1.0000
     Parameter 254    0.0200    1.0000
     Parameter 65    0.0100    1.0000
     Parameter 260    0.0100    1.0000
     Parameter 35    0.0100    1.0000
     Parameter 19    0.0100    1.0000
     Parameter 164    0.0100    1.0000
     Parameter 45    0.0100    1.0000
     Parameter 5    0.0100    1.0000
     Parameter 185    0.0100    1.0000
     Parameter 97    0.0100    1.0000
     Parameter 195    0.0100    1.0000
     Parameter 196    0.0100    1.0000
     Parameter 3    0.0100    1.0000
     Parameter 51    0.0100    1.0000
     Parameter 104    0.0100    1.0000
     Parameter 214    0.0100    1.0000
     Parameter 6    0.0100    1.0000
     Parameter 217    0.0100    1.0000
     Parameter 218    0.0100    1.0000
     Parameter 110    0.0100    1.0000
     Parameter 28    0.0100    1.0000
     Parameter 113    0.0100    1.0000
     Parameter 114    0.0100    1.0000
     Parameter 120    0.0100    1.0000
     Parameter 245    0.0100    1.0000
     Parameter 246    0.0100    1.0000
     Parameter 1    0.0100    1.0000
     Parameter 126    0.0100    1.0000
     Parameter 252    0.0100    1.0000
     Parameter 63    0.0100    1.0000
     Parameter 216    0.0000    1.0000
     Parameter 215    0.0000    1.0000
     Parameter 107    0.0000    1.0000
     Parameter 213    0.0000    1.0000
     Parameter 212    0.0000    1.0000
     Parameter 211    0.0000    1.0000
     Parameter 210    0.0000    1.0000
     Parameter 209    0.0000    1.0000
     Parameter 208    0.0000    1.0000
     Parameter 207    0.0000    1.0000
     Parameter 206    0.0000    1.0000
     Parameter 205    0.0000    1.0000
     Parameter 204    0.0000    1.0000
     Parameter 203    0.0000    1.0000
     Parameter 202    0.0000    1.0000
     Parameter 201    0.0000    1.0000
     Parameter 200    0.0000    1.0000
     Parameter 199    0.0000    1.0000
     Parameter 198    0.0000    1.0000
     Parameter 197    0.0000    1.0000
     Parameter 98    0.0000    1.0000
     Parameter 48    0.0000    1.0000
     Parameter 194    0.0000    1.0000
     Parameter 193    0.0000    1.0000
     Parameter 192    0.0000    1.0000
     Parameter 191    0.0000    1.0000
     Parameter 190    0.0000    1.0000
     Parameter 189    0.0000    1.0000
     Parameter 188    0.0000    1.0000
     Parameter 187    0.0000    1.0000
     Parameter 186    0.0000    1.0000
     Parameter 92    0.0000    1.0000
     Parameter 184    0.0000    1.0000
     Parameter 183    0.0000    1.0000
     Parameter 182    0.0000    1.0000
     Parameter 181    0.0000    1.0000
     Parameter 180    0.0000    1.0000
     Parameter 179    0.0000    1.0000
     Parameter 178    0.0000    1.0000
     Parameter 177    0.0000    1.0000
     Parameter 176    0.0000    1.0000
     Parameter 175    0.0000    1.0000
     Parameter 174    0.0000    1.0000
     Parameter 173    0.0000    1.0000
     Parameter 172    0.0000    1.0000
     Parameter 171    0.0000    1.0000
     Parameter 170    0.0000    1.0000
     Parameter 169    0.0000    1.0000
     Parameter 168    0.0000    1.0000
     Parameter 167    0.0000    1.0000
     Parameter 166    0.0000    1.0000
     Parameter 165    0.0000    1.0000
     Parameter 82    0.0000    1.0000
     Parameter 163    0.0000    1.0000
     Parameter 162    0.0000    1.0000
     Parameter 161    0.0000    1.0000
     Parameter 160    0.0000    1.0000
     Parameter 159    0.0000    1.0000
     Parameter 158    0.0000    1.0000
     Parameter 157    0.0000    1.0000
     Parameter 156    0.0000    1.0000
     Parameter 155    0.0000    1.0000
     Parameter 154    0.0000    1.0000
     Parameter 153    0.0000    1.0000
     Parameter 152    0.0000    1.0000
     Parameter 151    0.0000    1.0000
     Parameter 150    0.0000    1.0000
     Parameter 149    0.0000    1.0000
     Parameter 148    0.0000    1.0000
     Parameter 147    0.0000    1.0000
     Parameter 146    0.0000    1.0000
     Parameter 145    0.0000    1.0000
     Parameter 144    0.0000    1.0000
     Parameter 143    0.0000    1.0000
     Parameter 142    0.0000    1.0000
     Parameter 141    0.0000    1.0000
     Parameter 140    0.0000    1.0000
     Parameter 139    0.0000    1.0000
     Parameter 138    0.0000    1.0000
     Parameter 137    0.0000    1.0000
     Parameter 136    0.0000    1.0000
     Parameter 135    0.0000    1.0000
     Parameter 134    0.0000    1.0000
     Parameter 133    0.0000    1.0000
     Parameter 132    0.0000    1.0000
     Parameter 131    0.0000    1.0000
     Parameter 16    0.0000    1.0000
     Parameter 129    0.0000    1.0000
     Parameter 128    0.0000    1.0000
     Parameter 222    0.0000    1.0000
     Parameter 223    0.0000    1.0000
     Parameter 62    0.0000    1.0000
     Parameter 124    0.0000    1.0000
     Parameter 248    0.0000    1.0000
     Parameter 61    0.0000    1.0000
     Parameter 121    0.0000    1.0000
     Parameter 60    0.0000    1.0000
     Parameter 119    0.0000    1.0000
     Parameter 118    0.0000    1.0000
     Parameter 117    0.0000    1.0000
     Parameter 116    0.0000    1.0000
     Parameter 115    0.0000    1.0000
     Parameter 57    0.0000    1.0000
     Parameter 56    0.0000    1.0000
     Parameter 112    0.0000    1.0000
     Parameter 111    0.0000    1.0000
     Parameter 55    0.0000    1.0000
     Parameter 233    0.0000    1.0000
     Parameter 54    0.0000    1.0000
     Parameter 53    0.0000    1.0000
     Parameter 106    0.0000    1.0000
     Parameter 105    0.0000    1.0000
     Parameter 52    0.0000    1.0000
     Parameter 103    0.0000    1.0000
     Parameter 102    0.0000    1.0000
     Parameter 101    0.0000    1.0000
     Parameter 100    0.0000    1.0000
     Parameter 99    0.0000    1.0000
     Parameter 49    0.0000    1.0000
     Parameter 12    0.0000    1.0000
     Parameter 96    0.0000    1.0000
     Parameter 95    0.0000    1.0000
     Parameter 94    0.0000    1.0000
     Parameter 93    0.0000    1.0000
     Parameter 46    0.0000    1.0000
     Parameter 91    0.0000    1.0000
     Parameter 90    0.0000    1.0000
     Parameter 89    0.0000    1.0000
     Parameter 88    0.0000    1.0000
     Parameter 87    0.0000    1.0000
     Parameter 86    0.0000    1.0000
     Parameter 85    0.0000    1.0000
     Parameter 84    0.0000    1.0000
     Parameter 83    0.0000    1.0000
     Parameter 41    0.0000    1.0000
     Parameter 81    0.0000    1.0000
     Parameter 80    0.0000    1.0000
     Parameter 79    0.0000    1.0000
     Parameter 78    0.0000    1.0000
     Parameter 77    0.0000    1.0000
     Parameter 76    0.0000    1.0000
     Parameter 75    0.0000    1.0000
     Parameter 74    0.0000    1.0000
     Parameter 73    0.0000    1.0000
     Parameter 72    0.0000    1.0000
     Parameter 4    0.0000    1.0000
     Parameter 70    0.0000    1.0000
     Parameter 69    0.0000    1.0000
     Parameter 68    0.0000    1.0000
     Parameter 67    0.0000    1.0000
     Parameter 66    0.0000    1.0000
     Parameter 2    0.0000    1.0000
     Parameter 64    0.0000    1.0000
     Parameter 221    0.0000    1.0000
     Parameter 258    0.0000    1.0000
     Parameter 225    0.0000    1.0000
     Parameter 7    0.0000    1.0000
     Parameter 59    0.0000    1.0000
     Parameter 58    0.0000    1.0000
     Parameter 247    0.0000    1.0000
     Parameter 14    0.0000    1.0000
     Parameter 231    0.0000    1.0000
     Parameter 232    0.0000    1.0000
     Parameter 250    0.0000    1.0000
     Parameter 13    0.0000    1.0000
     Parameter 237    0.0000    1.0000
     Parameter 50    0.0000    1.0000
     Parameter 249    0.0000    1.0000
     Parameter 257    0.0000    1.0000
     Parameter 47    0.0000    1.0000
     Parameter 242    0.0000    1.0000
     Parameter 11    0.0000    1.0000
     Parameter 44    0.0000    1.0000
     Parameter 43    0.0000    1.0000
     Parameter 42    0.0000    1.0000
     Parameter 20    0.0000    1.0000
     Parameter 40    0.0000    1.0000
     Parameter 39    0.0000    1.0000
     Parameter 38    0.0000    1.0000
     Parameter 37    0.0000    1.0000
     Parameter 36    0.0000    1.0000
     Parameter 259    0.0000    1.0000
     Parameter 17    0.0000    1.0000
     Parameter 8    0.0000    1.0000
     Parameter 15    0.0000    1.0000
     Parameter 220    0.0000    1.0000
     Parameter 224    0.0000    1.0000
     Parameter 29    0.0000    1.0000
     Parameter 227    0.0000    1.0000
     Parameter 230    0.0000    1.0000
     Parameter 234    0.0000    1.0000
     Parameter 236    0.0000    1.0000
     Parameter 123    0.0000    1.0000
     Parameter 241    0.0000    1.0000
     Parameter 256    0.0000    1.0000
     Parameter 10    0.0000    1.0000
     Parameter 127    0.0000    1.0000
     Parameter 9    0.0000    1.0000
     Parameter 18    0.0000    1.0000
     Parameter 125    0.0000    1.0000
     Parameter 253    0.0000    1.0000
     Parameter 219    0.0000    1.0000
     Parameter 226    0.0000    1.0000
     Parameter 229    0.0000    1.0000
     Parameter 235    0.0000    1.0000
     Parameter 240    0.0000    1.0000
     Parameter 130    0.0000    1.0000
     Parameter 244    0.0000    1.0000
     Parameter 122    0.0000    1.0000
     Parameter 109    0.0000    1.0000
     Parameter 228    0.0000    1.0000
     Parameter 239    0.0000    1.0000
     Parameter 243    0.0000    1.0000
     Parameter 108    0.0000    1.0000
     Parameter 238    0.0000    1.0000


     Kolmogorov-Smirnov comparing posterior distributions across chains 2 and 4 using 100 draws.


     Parameter   KS Statistic P-value
     Parameter 33    0.0900    0.7942
     Parameter 32    0.0400    1.0000
     Parameter 35    0.0400    1.0000
     Parameter 22    0.0400    1.0000
     Parameter 34    0.0300    1.0000
     Parameter 23    0.0300    1.0000
     Parameter 29    0.0300    1.0000
     Parameter 31    0.0300    1.0000
     Parameter 255    0.0300    1.0000
     Parameter 1    0.0200    1.0000
     Parameter 80    0.0200    1.0000
     Parameter 24    0.0200    1.0000
     Parameter 26    0.0200    1.0000
     Parameter 215    0.0200    1.0000
     Parameter 27    0.0200    1.0000
     Parameter 225    0.0200    1.0000
     Parameter 30    0.0200    1.0000
     Parameter 8    0.0100    1.0000
     Parameter 256    0.0100    1.0000
     Parameter 135    0.0100    1.0000
     Parameter 137    0.0100    1.0000
     Parameter 140    0.0100    1.0000
     Parameter 71    0.0100    1.0000
     Parameter 75    0.0100    1.0000
     Parameter 19    0.0100    1.0000
     Parameter 154    0.0100    1.0000
     Parameter 20    0.0100    1.0000
     Parameter 21    0.0100    1.0000
     Parameter 12    0.0100    1.0000
     Parameter 192    0.0100    1.0000
     Parameter 25    0.0100    1.0000
     Parameter 50    0.0100    1.0000
     Parameter 101    0.0100    1.0000
     Parameter 51    0.0100    1.0000
     Parameter 221    0.0100    1.0000
     Parameter 7    0.0100    1.0000
     Parameter 28    0.0100    1.0000
     Parameter 56    0.0100    1.0000
     Parameter 114    0.0100    1.0000
     Parameter 59    0.0100    1.0000
     Parameter 241    0.0100    1.0000
     Parameter 246    0.0100    1.0000
     Parameter 15    0.0100    1.0000
     Parameter 63    0.0100    1.0000
     Parameter 254    0.0100    1.0000
     Parameter 216    0.0000    1.0000
     Parameter 107    0.0000    1.0000
     Parameter 214    0.0000    1.0000
     Parameter 213    0.0000    1.0000
     Parameter 212    0.0000    1.0000
     Parameter 211    0.0000    1.0000
     Parameter 210    0.0000    1.0000
     Parameter 209    0.0000    1.0000
     Parameter 208    0.0000    1.0000
     Parameter 207    0.0000    1.0000
     Parameter 206    0.0000    1.0000
     Parameter 205    0.0000    1.0000
     Parameter 204    0.0000    1.0000
     Parameter 203    0.0000    1.0000
     Parameter 202    0.0000    1.0000
     Parameter 201    0.0000    1.0000
     Parameter 200    0.0000    1.0000
     Parameter 199    0.0000    1.0000
     Parameter 198    0.0000    1.0000
     Parameter 197    0.0000    1.0000
     Parameter 196    0.0000    1.0000
     Parameter 195    0.0000    1.0000
     Parameter 194    0.0000    1.0000
     Parameter 193    0.0000    1.0000
     Parameter 96    0.0000    1.0000
     Parameter 191    0.0000    1.0000
     Parameter 190    0.0000    1.0000
     Parameter 189    0.0000    1.0000
     Parameter 188    0.0000    1.0000
     Parameter 187    0.0000    1.0000
     Parameter 186    0.0000    1.0000
     Parameter 185    0.0000    1.0000
     Parameter 184    0.0000    1.0000
     Parameter 183    0.0000    1.0000
     Parameter 182    0.0000    1.0000
     Parameter 181    0.0000    1.0000
     Parameter 180    0.0000    1.0000
     Parameter 179    0.0000    1.0000
     Parameter 178    0.0000    1.0000
     Parameter 177    0.0000    1.0000
     Parameter 176    0.0000    1.0000
     Parameter 175    0.0000    1.0000
     Parameter 174    0.0000    1.0000
     Parameter 173    0.0000    1.0000
     Parameter 172    0.0000    1.0000
     Parameter 171    0.0000    1.0000
     Parameter 170    0.0000    1.0000
     Parameter 169    0.0000    1.0000
     Parameter 168    0.0000    1.0000
     Parameter 167    0.0000    1.0000
     Parameter 166    0.0000    1.0000
     Parameter 165    0.0000    1.0000
     Parameter 164    0.0000    1.0000
     Parameter 163    0.0000    1.0000
     Parameter 162    0.0000    1.0000
     Parameter 161    0.0000    1.0000
     Parameter 160    0.0000    1.0000
     Parameter 159    0.0000    1.0000
     Parameter 158    0.0000    1.0000
     Parameter 157    0.0000    1.0000
     Parameter 156    0.0000    1.0000
     Parameter 155    0.0000    1.0000
     Parameter 77    0.0000    1.0000
     Parameter 153    0.0000    1.0000
     Parameter 152    0.0000    1.0000
     Parameter 151    0.0000    1.0000
     Parameter 150    0.0000    1.0000
     Parameter 149    0.0000    1.0000
     Parameter 148    0.0000    1.0000
     Parameter 147    0.0000    1.0000
     Parameter 146    0.0000    1.0000
     Parameter 145    0.0000    1.0000
     Parameter 144    0.0000    1.0000
     Parameter 143    0.0000    1.0000
     Parameter 142    0.0000    1.0000
     Parameter 141    0.0000    1.0000
     Parameter 70    0.0000    1.0000
     Parameter 139    0.0000    1.0000
     Parameter 138    0.0000    1.0000
     Parameter 68    0.0000    1.0000
     Parameter 136    0.0000    1.0000
     Parameter 67    0.0000    1.0000
     Parameter 134    0.0000    1.0000
     Parameter 133    0.0000    1.0000
     Parameter 132    0.0000    1.0000
     Parameter 131    0.0000    1.0000
     Parameter 130    0.0000    1.0000
     Parameter 129    0.0000    1.0000
     Parameter 64    0.0000    1.0000
     Parameter 222    0.0000    1.0000
     Parameter 126    0.0000    1.0000
     Parameter 125    0.0000    1.0000
     Parameter 124    0.0000    1.0000
     Parameter 61    0.0000    1.0000
     Parameter 122    0.0000    1.0000
     Parameter 121    0.0000    1.0000
     Parameter 60    0.0000    1.0000
     Parameter 119    0.0000    1.0000
     Parameter 118    0.0000    1.0000
     Parameter 117    0.0000    1.0000
     Parameter 116    0.0000    1.0000
     Parameter 115    0.0000    1.0000
     Parameter 57    0.0000    1.0000
     Parameter 113    0.0000    1.0000
     Parameter 3    0.0000    1.0000
     Parameter 111    0.0000    1.0000
     Parameter 55    0.0000    1.0000
     Parameter 109    0.0000    1.0000
     Parameter 108    0.0000    1.0000
     Parameter 53    0.0000    1.0000
     Parameter 106    0.0000    1.0000
     Parameter 105    0.0000    1.0000
     Parameter 104    0.0000    1.0000
     Parameter 103    0.0000    1.0000
     Parameter 102    0.0000    1.0000
     Parameter 245    0.0000    1.0000
     Parameter 100    0.0000    1.0000
     Parameter 99    0.0000    1.0000
     Parameter 98    0.0000    1.0000
     Parameter 97    0.0000    1.0000
     Parameter 48    0.0000    1.0000
     Parameter 95    0.0000    1.0000
     Parameter 94    0.0000    1.0000
     Parameter 93    0.0000    1.0000
     Parameter 92    0.0000    1.0000
     Parameter 91    0.0000    1.0000
     Parameter 90    0.0000    1.0000
     Parameter 89    0.0000    1.0000
     Parameter 88    0.0000    1.0000
     Parameter 87    0.0000    1.0000
     Parameter 86    0.0000    1.0000
     Parameter 85    0.0000    1.0000
     Parameter 84    0.0000    1.0000
     Parameter 83    0.0000    1.0000
     Parameter 82    0.0000    1.0000
     Parameter 81    0.0000    1.0000
     Parameter 40    0.0000    1.0000
     Parameter 79    0.0000    1.0000
     Parameter 78    0.0000    1.0000
     Parameter 38    0.0000    1.0000
     Parameter 76    0.0000    1.0000
     Parameter 37    0.0000    1.0000
     Parameter 74    0.0000    1.0000
     Parameter 73    0.0000    1.0000
     Parameter 72    0.0000    1.0000
     Parameter 244    0.0000    1.0000
     Parameter 17    0.0000    1.0000
     Parameter 69    0.0000    1.0000
     Parameter 2    0.0000    1.0000
     Parameter 16    0.0000    1.0000
     Parameter 66    0.0000    1.0000
     Parameter 65    0.0000    1.0000
     Parameter 4    0.0000    1.0000
     Parameter 110    0.0000    1.0000
     Parameter 62    0.0000    1.0000
     Parameter 247    0.0000    1.0000
     Parameter 127    0.0000    1.0000
     Parameter 14    0.0000    1.0000
     Parameter 58    0.0000    1.0000
     Parameter 227    0.0000    1.0000
     Parameter 123    0.0000    1.0000
     Parameter 250    0.0000    1.0000
     Parameter 54    0.0000    1.0000
     Parameter 13    0.0000    1.0000
     Parameter 52    0.0000    1.0000
     Parameter 232    0.0000    1.0000
     Parameter 233    0.0000    1.0000
     Parameter 49    0.0000    1.0000
     Parameter 6    0.0000    1.0000
     Parameter 47    0.0000    1.0000
     Parameter 46    0.0000    1.0000
     Parameter 45    0.0000    1.0000
     Parameter 44    0.0000    1.0000
     Parameter 43    0.0000    1.0000
     Parameter 42    0.0000    1.0000
     Parameter 41    0.0000    1.0000
     Parameter 10    0.0000    1.0000
     Parameter 39    0.0000    1.0000
     Parameter 240    0.0000    1.0000
     Parameter 18    0.0000    1.0000
     Parameter 36    0.0000    1.0000
     Parameter 243    0.0000    1.0000
     Parameter 260    0.0000    1.0000
     Parameter 128    0.0000    1.0000
     Parameter 258    0.0000    1.0000
     Parameter 220    0.0000    1.0000
     Parameter 223    0.0000    1.0000
     Parameter 112    0.0000    1.0000
     Parameter 226    0.0000    1.0000
     Parameter 249    0.0000    1.0000
     Parameter 253    0.0000    1.0000
     Parameter 231    0.0000    1.0000
     Parameter 248    0.0000    1.0000
     Parameter 5    0.0000    1.0000
     Parameter 11    0.0000    1.0000
     Parameter 252    0.0000    1.0000
     Parameter 257    0.0000    1.0000
     Parameter 239    0.0000    1.0000
     Parameter 9    0.0000    1.0000
     Parameter 242    0.0000    1.0000
     Parameter 251    0.0000    1.0000
     Parameter 219    0.0000    1.0000
     Parameter 224    0.0000    1.0000
     Parameter 229    0.0000    1.0000
     Parameter 230    0.0000    1.0000
     Parameter 259    0.0000    1.0000
     Parameter 236    0.0000    1.0000
     Parameter 238    0.0000    1.0000
     Parameter 120    0.0000    1.0000
     Parameter 218    0.0000    1.0000
     Parameter 228    0.0000    1.0000
     Parameter 235    0.0000    1.0000
     Parameter 237    0.0000    1.0000
     Parameter 217    0.0000    1.0000
     Parameter 234    0.0000    1.0000


     Kolmogorov-Smirnov comparing posterior distributions across chains 3 and 4 using 100 draws.


     Parameter   KS Statistic P-value
     Parameter 31    0.0600    0.9921
     Parameter 26    0.0500    0.9995
     Parameter 29    0.0500    0.9995
     Parameter 23    0.0400    1.0000
     Parameter 32    0.0300    1.0000
     Parameter 34    0.0300    1.0000
     Parameter 33    0.0200    1.0000
     Parameter 35    0.0200    1.0000
     Parameter 80    0.0200    1.0000
     Parameter 22    0.0200    1.0000
     Parameter 28    0.0200    1.0000
     Parameter 255    0.0100    1.0000
     Parameter 260    0.0100    1.0000
     Parameter 71    0.0100    1.0000
     Parameter 19    0.0100    1.0000
     Parameter 152    0.0100    1.0000
     Parameter 21    0.0100    1.0000
     Parameter 90    0.0100    1.0000
     Parameter 24    0.0100    1.0000
     Parameter 192    0.0100    1.0000
     Parameter 25    0.0100    1.0000
     Parameter 51    0.0100    1.0000
     Parameter 214    0.0100    1.0000
     Parameter 215    0.0100    1.0000
     Parameter 27    0.0100    1.0000
     Parameter 110    0.0100    1.0000
     Parameter 113    0.0100    1.0000
     Parameter 114    0.0100    1.0000
     Parameter 228    0.0100    1.0000
     Parameter 14    0.0100    1.0000
     Parameter 235    0.0100    1.0000
     Parameter 30    0.0100    1.0000
     Parameter 248    0.0100    1.0000
     Parameter 63    0.0100    1.0000
     Parameter 126    0.0100    1.0000
     Parameter 254    0.0100    1.0000
     Parameter 246    0.0100    1.0000
     Parameter 224    0.0000    1.0000
     Parameter 223    0.0000    1.0000
     Parameter 222    0.0000    1.0000
     Parameter 221    0.0000    1.0000
     Parameter 220    0.0000    1.0000
     Parameter 219    0.0000    1.0000
     Parameter 218    0.0000    1.0000
     Parameter 217    0.0000    1.0000
     Parameter 216    0.0000    1.0000
     Parameter 53    0.0000    1.0000
     Parameter 107    0.0000    1.0000
     Parameter 213    0.0000    1.0000
     Parameter 212    0.0000    1.0000
     Parameter 211    0.0000    1.0000
     Parameter 210    0.0000    1.0000
     Parameter 209    0.0000    1.0000
     Parameter 208    0.0000    1.0000
     Parameter 207    0.0000    1.0000
     Parameter 206    0.0000    1.0000
     Parameter 205    0.0000    1.0000
     Parameter 204    0.0000    1.0000
     Parameter 203    0.0000    1.0000
     Parameter 202    0.0000    1.0000
     Parameter 201    0.0000    1.0000
     Parameter 200    0.0000    1.0000
     Parameter 199    0.0000    1.0000
     Parameter 198    0.0000    1.0000
     Parameter 197    0.0000    1.0000
     Parameter 196    0.0000    1.0000
     Parameter 195    0.0000    1.0000
     Parameter 194    0.0000    1.0000
     Parameter 193    0.0000    1.0000
     Parameter 96    0.0000    1.0000
     Parameter 191    0.0000    1.0000
     Parameter 190    0.0000    1.0000
     Parameter 189    0.0000    1.0000
     Parameter 188    0.0000    1.0000
     Parameter 187    0.0000    1.0000
     Parameter 186    0.0000    1.0000
     Parameter 185    0.0000    1.0000
     Parameter 184    0.0000    1.0000
     Parameter 183    0.0000    1.0000
     Parameter 182    0.0000    1.0000
     Parameter 181    0.0000    1.0000
     Parameter 180    0.0000    1.0000
     Parameter 179    0.0000    1.0000
     Parameter 178    0.0000    1.0000
     Parameter 177    0.0000    1.0000
     Parameter 176    0.0000    1.0000
     Parameter 175    0.0000    1.0000
     Parameter 174    0.0000    1.0000
     Parameter 173    0.0000    1.0000
     Parameter 172    0.0000    1.0000
     Parameter 171    0.0000    1.0000
     Parameter 170    0.0000    1.0000
     Parameter 169    0.0000    1.0000
     Parameter 168    0.0000    1.0000
     Parameter 167    0.0000    1.0000
     Parameter 166    0.0000    1.0000
     Parameter 165    0.0000    1.0000
     Parameter 164    0.0000    1.0000
     Parameter 163    0.0000    1.0000
     Parameter 162    0.0000    1.0000
     Parameter 161    0.0000    1.0000
     Parameter 160    0.0000    1.0000
     Parameter 159    0.0000    1.0000
     Parameter 158    0.0000    1.0000
     Parameter 157    0.0000    1.0000
     Parameter 156    0.0000    1.0000
     Parameter 155    0.0000    1.0000
     Parameter 154    0.0000    1.0000
     Parameter 153    0.0000    1.0000
     Parameter 76    0.0000    1.0000
     Parameter 151    0.0000    1.0000
     Parameter 150    0.0000    1.0000
     Parameter 149    0.0000    1.0000
     Parameter 148    0.0000    1.0000
     Parameter 147    0.0000    1.0000
     Parameter 146    0.0000    1.0000
     Parameter 145    0.0000    1.0000
     Parameter 144    0.0000    1.0000
     Parameter 143    0.0000    1.0000
     Parameter 142    0.0000    1.0000
     Parameter 141    0.0000    1.0000
     Parameter 140    0.0000    1.0000
     Parameter 139    0.0000    1.0000
     Parameter 138    0.0000    1.0000
     Parameter 137    0.0000    1.0000
     Parameter 136    0.0000    1.0000
     Parameter 135    0.0000    1.0000
     Parameter 134    0.0000    1.0000
     Parameter 133    0.0000    1.0000
     Parameter 132    0.0000    1.0000
     Parameter 131    0.0000    1.0000
     Parameter 65    0.0000    1.0000
     Parameter 129    0.0000    1.0000
     Parameter 128    0.0000    1.0000
     Parameter 231    0.0000    1.0000
     Parameter 232    0.0000    1.0000
     Parameter 125    0.0000    1.0000
     Parameter 62    0.0000    1.0000
     Parameter 61    0.0000    1.0000
     Parameter 122    0.0000    1.0000
     Parameter 121    0.0000    1.0000
     Parameter 120    0.0000    1.0000
     Parameter 119    0.0000    1.0000
     Parameter 118    0.0000    1.0000
     Parameter 58    0.0000    1.0000
     Parameter 116    0.0000    1.0000
     Parameter 115    0.0000    1.0000
     Parameter 130    0.0000    1.0000
     Parameter 56    0.0000    1.0000
     Parameter 112    0.0000    1.0000
     Parameter 111    0.0000    1.0000
     Parameter 55    0.0000    1.0000
     Parameter 109    0.0000    1.0000
     Parameter 108    0.0000    1.0000
     Parameter 13    0.0000    1.0000
     Parameter 106    0.0000    1.0000
     Parameter 105    0.0000    1.0000
     Parameter 104    0.0000    1.0000
     Parameter 103    0.0000    1.0000
     Parameter 102    0.0000    1.0000
     Parameter 101    0.0000    1.0000
     Parameter 100    0.0000    1.0000
     Parameter 99    0.0000    1.0000
     Parameter 98    0.0000    1.0000
     Parameter 97    0.0000    1.0000
     Parameter 48    0.0000    1.0000
     Parameter 95    0.0000    1.0000
     Parameter 94    0.0000    1.0000
     Parameter 93    0.0000    1.0000
     Parameter 92    0.0000    1.0000
     Parameter 91    0.0000    1.0000
     Parameter 45    0.0000    1.0000
     Parameter 89    0.0000    1.0000
     Parameter 88    0.0000    1.0000
     Parameter 87    0.0000    1.0000
     Parameter 86    0.0000    1.0000
     Parameter 85    0.0000    1.0000
     Parameter 84    0.0000    1.0000
     Parameter 83    0.0000    1.0000
     Parameter 82    0.0000    1.0000
     Parameter 81    0.0000    1.0000
     Parameter 40    0.0000    1.0000
     Parameter 79    0.0000    1.0000
     Parameter 78    0.0000    1.0000
     Parameter 77    0.0000    1.0000
     Parameter 38    0.0000    1.0000
     Parameter 75    0.0000    1.0000
     Parameter 74    0.0000    1.0000
     Parameter 73    0.0000    1.0000
     Parameter 72    0.0000    1.0000
     Parameter 4    0.0000    1.0000
     Parameter 70    0.0000    1.0000
     Parameter 69    0.0000    1.0000
     Parameter 68    0.0000    1.0000
     Parameter 67    0.0000    1.0000
     Parameter 66    0.0000    1.0000
     Parameter 16    0.0000    1.0000
     Parameter 64    0.0000    1.0000
     Parameter 230    0.0000    1.0000
     Parameter 15    0.0000    1.0000
     Parameter 7    0.0000    1.0000
     Parameter 60    0.0000    1.0000
     Parameter 59    0.0000    1.0000
     Parameter 117    0.0000    1.0000
     Parameter 259    0.0000    1.0000
     Parameter 3    0.0000    1.0000
     Parameter 240    0.0000    1.0000
     Parameter 54    0.0000    1.0000
     Parameter 6    0.0000    1.0000
     Parameter 52    0.0000    1.0000
     Parameter 251    0.0000    1.0000
     Parameter 50    0.0000    1.0000
     Parameter 49    0.0000    1.0000
     Parameter 12    0.0000    1.0000
     Parameter 47    0.0000    1.0000
     Parameter 46    0.0000    1.0000
     Parameter 5    0.0000    1.0000
     Parameter 44    0.0000    1.0000
     Parameter 43    0.0000    1.0000
     Parameter 42    0.0000    1.0000
     Parameter 41    0.0000    1.0000
     Parameter 20    0.0000    1.0000
     Parameter 39    0.0000    1.0000
     Parameter 9    0.0000    1.0000
     Parameter 37    0.0000    1.0000
     Parameter 36    0.0000    1.0000
     Parameter 257    0.0000    1.0000
     Parameter 17    0.0000    1.0000
     Parameter 8    0.0000    1.0000
     Parameter 258    0.0000    1.0000
     Parameter 229    0.0000    1.0000
     Parameter 57    0.0000    1.0000
     Parameter 234    0.0000    1.0000
     Parameter 236    0.0000    1.0000
     Parameter 239    0.0000    1.0000
     Parameter 241    0.0000    1.0000
     Parameter 243    0.0000    1.0000
     Parameter 1    0.0000    1.0000
     Parameter 11    0.0000    1.0000
     Parameter 127    0.0000    1.0000
     Parameter 2    0.0000    1.0000
     Parameter 10    0.0000    1.0000
     Parameter 249    0.0000    1.0000
     Parameter 18    0.0000    1.0000
     Parameter 252    0.0000    1.0000
     Parameter 256    0.0000    1.0000
     Parameter 227    0.0000    1.0000
     Parameter 233    0.0000    1.0000
     Parameter 238    0.0000    1.0000
     Parameter 242    0.0000    1.0000
     Parameter 123    0.0000    1.0000
     Parameter 253    0.0000    1.0000
     Parameter 124    0.0000    1.0000
     Parameter 250    0.0000    1.0000
     Parameter 226    0.0000    1.0000
     Parameter 237    0.0000    1.0000
     Parameter 245    0.0000    1.0000
     Parameter 247    0.0000    1.0000
     Parameter 225    0.0000    1.0000
     Parameter 244    0.0000    1.0000


     Simulated prior distributions

     Parameter       Prior Mean  Prior Variance  Prior Std. Dev.


     Parameter 1 Improper Prior
     Parameter 2 Improper Prior
     Parameter 3 Improper Prior
     Parameter 4 Improper Prior
     Parameter 5 Improper Prior
     Parameter 6 Improper Prior
     Parameter 7 Improper Prior
     Parameter 8 Improper Prior
     Parameter 9 Improper Prior
     Parameter 10 Improper Prior
     Parameter 11 Improper Prior
     Parameter 12 Improper Prior
     Parameter 13 Improper Prior
     Parameter 14 Improper Prior
     Parameter 15 Improper Prior
     Parameter 16 Improper Prior
     Parameter 17 Improper Prior
     Parameter 18 Improper Prior
     Parameter 19 Improper Prior
     Parameter 20 Improper Prior
     Parameter 21 Improper Prior
     Parameter 22 Improper Prior
     Parameter 23 Improper Prior
     Parameter 24 Improper Prior
     Parameter 25 Improper Prior
     Parameter 26 Improper Prior
     Parameter 27 Improper Prior
     Parameter 28 Improper Prior
     Parameter 29 Improper Prior
     Parameter 30 Improper Prior
     Parameter 31 Improper Prior
     Parameter 32 Improper Prior
     Parameter 33 Improper Prior
     Parameter 34 Improper Prior
     Parameter 35 Improper Prior
     Parameter 36         0.6913          0.0001          0.0122
     Parameter 37        -0.0001          0.0000          0.0070
     Parameter 38         0.4877          0.0001          0.0083
     Parameter 39        -0.0002          0.0001          0.0098
     Parameter 40        -0.0002          0.0001          0.0081
     Parameter 41         0.9431          0.0003          0.0159
     Parameter 42        -0.0002          0.0001          0.0086
     Parameter 43         0.0001          0.0001          0.0074
     Parameter 44        -0.0002          0.0001          0.0104
     Parameter 45         0.7543          0.0002          0.0131
     Parameter 46        -0.0001          0.0001          0.0086
     Parameter 47         0.0002          0.0000          0.0069
     Parameter 48        -0.0004          0.0001          0.0098
     Parameter 49         0.0003          0.0001          0.0091
     Parameter 50         0.7028          0.0002          0.0124
     Parameter 51         0.0000          0.0001          0.0090
     Parameter 52        -0.0002          0.0001          0.0075
     Parameter 53        -0.0004          0.0001          0.0108
     Parameter 54        -0.0006          0.0001          0.0094
     Parameter 55        -0.0004          0.0001          0.0094
     Parameter 56         0.8304          0.0002          0.0144
     Parameter 57         0.0004          0.0001          0.0093
     Parameter 58         0.0004          0.0001          0.0079
     Parameter 59         0.0000          0.0001          0.0112
     Parameter 60         0.0007          0.0001          0.0096
     Parameter 61         0.0004          0.0001          0.0094
     Parameter 62        -0.0002          0.0001          0.0102
     Parameter 63         0.8514          0.0002          0.0145
     Parameter 64         0.0002          0.0001          0.0106
     Parameter 65         0.0001          0.0001          0.0088
     Parameter 66        -0.0003          0.0001          0.0116
     Parameter 67         0.0004          0.0001          0.0113
     Parameter 68         0.0003          0.0001          0.0108
     Parameter 69         0.0004          0.0001          0.0117
     Parameter 70         0.0004          0.0001          0.0117
     Parameter 71         1.0888          0.0004          0.0188
     Parameter 72        -0.0003          0.0001          0.0099
     Parameter 73         0.0003          0.0001          0.0083
     Parameter 74         0.0001          0.0001          0.0114
     Parameter 75         0.0000          0.0001          0.0103
     Parameter 76         0.0005          0.0001          0.0099
     Parameter 77        -0.0003          0.0001          0.0106
     Parameter 78        -0.0004          0.0001          0.0111
     Parameter 79        -0.0003          0.0001          0.0121
     Parameter 80         0.9277          0.0002          0.0156
     Parameter 81         0.0002          0.0001          0.0092
     Parameter 82         0.0000          0.0001          0.0080
     Parameter 83         0.0007          0.0001          0.0105
     Parameter 84         0.0001          0.0001          0.0096
     Parameter 85        -0.0002          0.0001          0.0093
     Parameter 86        -0.0001          0.0001          0.0100
     Parameter 87        -0.0001          0.0001          0.0102
     Parameter 88         0.0000          0.0001          0.0116
     Parameter 89         0.0002          0.0001          0.0108
     Parameter 90         0.8226          0.0002          0.0141
     Parameter 91         0.0004          0.0001          0.0090
     Parameter 92         0.0001          0.0001          0.0077
     Parameter 93         0.0001          0.0001          0.0107
     Parameter 94         0.0003          0.0001          0.0091
     Parameter 95         0.0001          0.0001          0.0096
     Parameter 96        -0.0002          0.0001          0.0095
     Parameter 97        -0.0003          0.0001          0.0101
     Parameter 98         0.0006          0.0001          0.0111
     Parameter 99         0.0003          0.0001          0.0106
     Parameter 100        -0.0006          0.0001          0.0099
     Parameter 101         0.8212          0.0002          0.0143
     Parameter 102         0.0003          0.0001          0.0096
     Parameter 103        -0.0001          0.0001          0.0079
     Parameter 104         0.0007          0.0001          0.0106
     Parameter 105        -0.0004          0.0001          0.0095
     Parameter 106         0.0000          0.0001          0.0098
     Parameter 107         0.0004          0.0001          0.0107
     Parameter 108         0.0001          0.0001          0.0101
     Parameter 109        -0.0003          0.0001          0.0122
     Parameter 110        -0.0006          0.0001          0.0113
     Parameter 111         0.0003          0.0001          0.0101
     Parameter 112        -0.0003          0.0001          0.0100
     Parameter 113         0.8671          0.0002          0.0148
     Parameter 114         0.0005          0.0001          0.0092
     Parameter 115        -0.0001          0.0001          0.0076
     Parameter 116        -0.0002          0.0001          0.0107
     Parameter 117        -0.0003          0.0001          0.0093
     Parameter 118        -0.0002          0.0001          0.0092
     Parameter 119        -0.0003          0.0001          0.0101
     Parameter 120         0.0003          0.0001          0.0098
     Parameter 121        -0.0005          0.0001          0.0114
     Parameter 122        -0.0005          0.0001          0.0104
     Parameter 123        -0.0001          0.0001          0.0100
     Parameter 124         0.0000          0.0001          0.0101
     Parameter 125         0.0002          0.0001          0.0106
     Parameter 126         0.8083          0.0002          0.0139
     Parameter 127         0.0003          0.0001          0.0089
     Parameter 128        -0.0001          0.0000          0.0070
     Parameter 129         0.0001          0.0001          0.0100
     Parameter 130         0.0000          0.0001          0.0092
     Parameter 131        -0.0001          0.0001          0.0089
     Parameter 132         0.0000          0.0001          0.0100
     Parameter 133        -0.0003          0.0001          0.0096
     Parameter 134        -0.0003          0.0001          0.0112
     Parameter 135         0.0000          0.0001          0.0100
     Parameter 136         0.0004          0.0001          0.0094
     Parameter 137        -0.0001          0.0001          0.0097
     Parameter 138         0.0001          0.0001          0.0093
     Parameter 139         0.0000          0.0001          0.0092
     Parameter 140         0.7403          0.0002          0.0127
     Parameter 141        -0.0004          0.0001          0.0089
     Parameter 142         0.0001          0.0001          0.0073
     Parameter 143        -0.0001          0.0001          0.0101
     Parameter 144         0.0006          0.0001          0.0087
     Parameter 145         0.0002          0.0001          0.0087
     Parameter 146         0.0003          0.0001          0.0092
     Parameter 147        -0.0008          0.0001          0.0096
     Parameter 148         0.0001          0.0001          0.0112
     Parameter 149         0.0000          0.0001          0.0100
     Parameter 150         0.0001          0.0001          0.0094
     Parameter 151        -0.0003          0.0001          0.0095
     Parameter 152        -0.0002          0.0001          0.0095
     Parameter 153        -0.0003          0.0001          0.0092
     Parameter 154         0.0004          0.0001          0.0088
     Parameter 155         0.7380          0.0002          0.0127
     Parameter 156         0.0002          0.0001          0.0085
     Parameter 157         0.0001          0.0000          0.0068
     Parameter 158         0.0004          0.0001          0.0095
     Parameter 159         0.0000          0.0001          0.0084
     Parameter 160        -0.0001          0.0001          0.0085
     Parameter 161        -0.0004          0.0001          0.0087
     Parameter 162         0.0000          0.0001          0.0088
     Parameter 163         0.0003          0.0001          0.0098
     Parameter 164        -0.0007          0.0001          0.0094
     Parameter 165        -0.0002          0.0001          0.0090
     Parameter 166         0.0001          0.0001          0.0089
     Parameter 167         0.0001          0.0001          0.0092
     Parameter 168        -0.0001          0.0001          0.0089
     Parameter 169        -0.0001          0.0001          0.0082
     Parameter 170         0.0000          0.0001          0.0085
     Parameter 171         0.6513          0.0001          0.0110
     Parameter 172         0.0001          0.0001          0.0075
     Parameter 173        -0.0004          0.0000          0.0062
     Parameter 174        -0.0001          0.0001          0.0090
     Parameter 175        -0.0002          0.0001          0.0077
     Parameter 176         0.0002          0.0001          0.0074
     Parameter 177         0.0001          0.0001          0.0081
     Parameter 178        -0.0003          0.0001          0.0081
     Parameter 179         0.0000          0.0001          0.0093
     Parameter 180         0.0003          0.0001          0.0084
     Parameter 181         0.0002          0.0001          0.0081
     Parameter 182         0.0005          0.0001          0.0080
     Parameter 183         0.0003          0.0001          0.0083
     Parameter 184         0.0000          0.0001          0.0080
     Parameter 185         0.0002          0.0001          0.0077
     Parameter 186         0.0002          0.0001          0.0073
     Parameter 187         0.0001          0.0001          0.0073
     Parameter 188         0.5461          0.0001          0.0095
     Parameter 189        -0.0002          0.0001          0.0087
     Parameter 190         0.0003          0.0001          0.0072
     Parameter 191        -0.0003          0.0001          0.0097
     Parameter 192        -0.0002          0.0001          0.0091
     Parameter 193         0.0000          0.0001          0.0085
     Parameter 194         0.0001          0.0001          0.0093
     Parameter 195        -0.0002          0.0001          0.0096
     Parameter 196         0.0004          0.0001          0.0108
     Parameter 197        -0.0001          0.0001          0.0099
     Parameter 198         0.0001          0.0001          0.0096
     Parameter 199        -0.0004          0.0001          0.0093
     Parameter 200        -0.0001          0.0001          0.0091
     Parameter 201        -0.0005          0.0001          0.0090
     Parameter 202         0.0001          0.0001          0.0086
     Parameter 203        -0.0004          0.0001          0.0092
     Parameter 204         0.0000          0.0001          0.0082
     Parameter 205         0.0005          0.0001          0.0076
     Parameter 206         0.7197          0.0001          0.0121
     Parameter 207        -0.0002          0.0001          0.0103
     Parameter 208         0.0005          0.0001          0.0091
     Parameter 209        -0.0003          0.0002          0.0125
     Parameter 210        -0.0005          0.0001          0.0111
     Parameter 211         0.0002          0.0001          0.0107
     Parameter 212        -0.0001          0.0001          0.0116
     Parameter 213         0.0004          0.0001          0.0118
     Parameter 214        -0.0002          0.0002          0.0130
     Parameter 215        -0.0004          0.0002          0.0126
     Parameter 216        -0.0004          0.0001          0.0117
     Parameter 217        -0.0002          0.0001          0.0114
     Parameter 218        -0.0001          0.0001          0.0116
     Parameter 219        -0.0001          0.0001          0.0115
     Parameter 220        -0.0003          0.0001          0.0109
     Parameter 221         0.0007          0.0001          0.0110
     Parameter 222        -0.0004          0.0001          0.0105
     Parameter 223        -0.0001          0.0001          0.0091
     Parameter 224        -0.0001          0.0001          0.0106
     Parameter 225         1.0974          0.0004          0.0190
     Parameter 226        -0.0003          0.0001          0.0074
     Parameter 227         0.0000          0.0000          0.0062
     Parameter 228        -0.0003          0.0001          0.0090
     Parameter 229        -0.0003          0.0001          0.0082
     Parameter 230         0.0000          0.0001          0.0077
     Parameter 231        -0.0002          0.0001          0.0082
     Parameter 232        -0.0002          0.0001          0.0086
     Parameter 233         0.0001          0.0001          0.0093
     Parameter 234         0.0000          0.0001          0.0088
     Parameter 235        -0.0003          0.0001          0.0084
     Parameter 236        -0.0001          0.0001          0.0084
     Parameter 237        -0.0003          0.0001          0.0085
     Parameter 238         0.0004          0.0001          0.0079
     Parameter 239         0.0002          0.0001          0.0078
     Parameter 240         0.0000          0.0001          0.0075
     Parameter 241         0.0002          0.0001          0.0071
     Parameter 242        -0.0004          0.0000          0.0067
     Parameter 243         0.0003          0.0001          0.0081
     Parameter 244         0.0006          0.0001          0.0093
     Parameter 245         0.5520          0.0001          0.0093
     Parameter 246 Improper Prior
     Parameter 247 Improper Prior
     Parameter 248 Improper Prior
     Parameter 249 Improper Prior
     Parameter 250 Improper Prior
     Parameter 251 Improper Prior
     Parameter 252 Improper Prior
     Parameter 253 Improper Prior
     Parameter 254 Improper Prior
     Parameter 255 Improper Prior
     Parameter 256 Improper Prior
     Parameter 257 Improper Prior
     Parameter 258 Improper Prior
     Parameter 259 Improper Prior
     Parameter 260 Improper Prior


   TECHNICAL 8 OUTPUT FOR BAYES ESTIMATION

     CHAIN    BSEED
     1        0
     2        285380
     3        253358
     4        93468

                     POTENTIAL       PARAMETER WITH
     ITERATION    SCALE REDUCTION      HIGHEST PSR
     100              1.026               15
     200              1.014               22
     300              1.010               246
     400              1.007               248
     500              1.004               260
     600              1.005               255
     700              1.009               260
     800              1.008               260
     900              1.007               260
     1000             1.003               31


     Beginning Time:  20:26:56
        Ending Time:  20:29:04
       Elapsed Time:  00:02:08


MUTHEN & MUTHEN
3463 Stoner Ave.
Los Angeles, CA  90066

Tel: (310) 391-9971
Fax: (310) 391-8971
Web: www.StatModel.com
Support: Support@StatModel.com

Copyright (c) 1998-2017 Muthen & Muthen
