# Supplementary material for: Modeling Measurement as a Sequential Process: Autoregressive Confirmatory Factor Analysis (AR-CFA)
Source: Front Psychol. 2019 Sep 20;10:2108. doi: 10.3389/fpsyg.2019.02108 (PMC6763968; doi:10.3389/fpsyg.2019.02108)
Supplement: Supplementary file 2 [file Data_Sheet_1.ZIP › Mplus files and data for AR-CFA paper/RC-CFA files/residual covariances (bayes)-v7_d_200.out]

Mplus VERSION 8 (Mac)
MUTHEN & MUTHEN
05/02/2017   9:30 PM

INPUT INSTRUCTIONS

    DATA: File is music_big5_anon (For Mplus)_ipip_and_rses_centered.csv;
    VARIABLE:	
    NAMES ARE
    univ
  id
  year
  month
  age
  gender
  ethnic
  rsdme
  methnic
  fethnic
  usborn
  usmborn
  usfborn
  whrlv
  mipip1
  mipip2
  mipip3
  mipip4
  mipip5
  mipip6
  mipip7
  mipip8
  mipip9
  mipip10
  mipip11
  mipip12
  mipip13
  mipip14
  mipip15
  mipip16
  mipip17
  mipip18
  mipip19
  mipip20
  rses1
  rses2
  rses3
  rses4
  rses5
  rses6
  rses7
  rses8
  rses9
  rses10
  extraver
  agree
  consc
  neurot
  imagine
  self_est
  extra
  agreeb
  cons
  neuro
  open
  male
  N
  E_Mean
  A_Mean
  C_Mean
  N_Mean
  O_Mean
  E_SD
  A_SD
  C_SD
  N_SD
  O_SD
  E_SE
  A_SE
  C_SE
  N_SE
  O_SE
  SAT_read_25
  SAT_read_75
  SAT_math_25
  SAT_math_75
  ACT_25
  ACT_75
  enroll_total
  enroll_total_full
  enroll_total_part
  enroll_undergrad
  enroll_undergrad_full
  enroll_undergrad_part
  endowment_start
  endowment_end
  price_instate
  price_outstate
  percent_admit
  percent_18to24
  percent_white
  percent_women
  percent_asian
  percent_black
  percent_hispanic
  percent_other_unknown
  FT_retention
  average_SAT
  average_ACT
  gpa_required
  classrank_required
  transcript_required
  collegeprep_required
  recommendations_required
  portfolio_required;
    Usevar = mipip1-mipip20;
    MISSING are all (-999);

  ANALYSIS: estimator=Bayes;
  fbiterations=4000;
  thin=10;
  Processors=4;
  chains=4

  MODEL:
    E BY mipip1
    	mipip6
    	mipip11
    	mipip16;
    A BY 	mipip2
    	mipip7
    	mipip12
    	mipip17;
    C BY 	mipip3
    	mipip8
    	mipip13
    	mipip18;
    N BY 	mipip4
    	mipip9
    	mipip14
    	mipip19;
    O BY 	mipip5
    	mipip10
    	mipip15
    	mipip20;
    	
  mipip1-mipip20 with mipip1-mipip20 (a1-a190);
  mipip1-mipip20 (pload1-pload20);


  Model Priors:
  pload1~IW(137.8,200);
  pload2~IW(97.2,200);
  pload3~IW(188,200);
  pload4~IW(150.4,200);
  pload5~IW(140.2,200);
  pload6~IW(165.6,200);
  pload7~IW(169.8,200);
  pload8~IW(217.2,200);
  pload9~IW(185,200);
  pload10~IW(163.8,200);
  pload11~IW(163.6,200);
  pload12~IW(172.8,200);
  pload13~IW(161.2,200);
  pload14~IW(147.6,200);
  pload15~IW(147.2,200);
  pload16~IW(129.8,200);
  pload17~IW(108.8,200);
  pload18~IW(143.4,200);
  pload19~IW(218.8,200);
  pload20~IW(110,200);
  a1-a190~IW(0,200);
    	
  OUTPUT: STDYX svalues tech8 RESIDUAL;


*** WARNING
  Data set contains cases with missing on all variables.
  These cases were not included in the analysis.
  Number of cases with missing on all variables:  1141
   1 WARNING(S) FOUND IN THE INPUT INSTRUCTIONS


SUMMARY OF ANALYSIS

Number of groups                                                 1
Number of observations                                        8571

Number of dependent variables                                   20
Number of independent variables                                  0
Number of continuous latent variables                            5

Observed dependent variables

  Continuous
   MIPIP1      MIPIP2      MIPIP3      MIPIP4      MIPIP5      MIPIP6
   MIPIP7      MIPIP8      MIPIP9      MIPIP10     MIPIP11     MIPIP12
   MIPIP13     MIPIP14     MIPIP15     MIPIP16     MIPIP17     MIPIP18
   MIPIP19     MIPIP20

Continuous latent variables
   E           A           C           N           O


Estimator                                                    BAYES
Specifications for Bayesian Estimation
  Point estimate                                            MEDIAN
  Number of Markov chain Monte Carlo (MCMC) chains               4
  Random seed for the first chain                                0
  Starting value information                           UNPERTURBED
  Treatment of categorical mediator                         LATENT
  Algorithm used for Markov chain Monte Carlo           GIBBS(PX1)
  Fixed number of iterations                                  4000
  K-th iteration used for thinning                              10

Input data file(s)
  music_big5_anon (For Mplus)_ipip_and_rses_centered.csv
Input data format  FREE


SUMMARY OF DATA


COVARIANCE COVERAGE OF DATA

Minimum covariance coverage value   0.100

     Number of missing data patterns            68


     PROPORTION OF DATA PRESENT


           Covariance Coverage
              MIPIP1        MIPIP2        MIPIP3        MIPIP4        MIPIP5
              ________      ________      ________      ________      ________
 MIPIP1         0.998
 MIPIP2         0.997         0.998
 MIPIP3         0.997         0.997         0.998
 MIPIP4         0.995         0.995         0.996         0.996
 MIPIP5         0.996         0.996         0.996         0.995         0.997
 MIPIP6         0.997         0.997         0.998         0.996         0.996
 MIPIP7         0.997         0.997         0.997         0.996         0.996
 MIPIP8         0.996         0.997         0.997         0.995         0.996
 MIPIP9         0.997         0.997         0.997         0.996         0.996
 MIPIP10        0.995         0.995         0.995         0.994         0.995
 MIPIP11        0.994         0.994         0.994         0.993         0.993
 MIPIP12        0.993         0.994         0.994         0.993         0.993
 MIPIP13        0.996         0.997         0.997         0.995         0.996
 MIPIP14        0.996         0.996         0.996         0.995         0.995
 MIPIP15        0.995         0.995         0.995         0.994         0.994
 MIPIP16        0.994         0.995         0.995         0.993         0.993
 MIPIP17        0.995         0.995         0.995         0.994         0.994
 MIPIP18        0.994         0.994         0.995         0.993         0.993
 MIPIP19        0.995         0.995         0.995         0.994         0.994
 MIPIP20        0.994         0.994         0.995         0.993         0.994


           Covariance Coverage
              MIPIP6        MIPIP7        MIPIP8        MIPIP9        MIPIP10
              ________      ________      ________      ________      ________
 MIPIP6         0.999
 MIPIP7         0.998         0.998
 MIPIP8         0.997         0.997         0.998
 MIPIP9         0.998         0.997         0.997         0.998
 MIPIP10        0.996         0.995         0.995         0.996         0.996
 MIPIP11        0.994         0.994         0.994         0.994         0.993
 MIPIP12        0.994         0.994         0.994         0.994         0.993
 MIPIP13        0.997         0.997         0.997         0.997         0.995
 MIPIP14        0.996         0.996         0.996         0.996         0.995
 MIPIP15        0.995         0.995         0.995         0.995         0.994
 MIPIP16        0.995         0.995         0.994         0.995         0.993
 MIPIP17        0.995         0.995         0.995         0.995         0.994
 MIPIP18        0.995         0.995         0.994         0.995         0.993
 MIPIP19        0.995         0.995         0.995         0.995         0.994
 MIPIP20        0.995         0.995         0.994         0.995         0.993


           Covariance Coverage
              MIPIP11       MIPIP12       MIPIP13       MIPIP14       MIPIP15
              ________      ________      ________      ________      ________
 MIPIP11        0.995
 MIPIP12        0.991         0.995
 MIPIP13        0.994         0.994         0.998
 MIPIP14        0.994         0.994         0.996         0.997
 MIPIP15        0.992         0.993         0.996         0.995         0.996
 MIPIP16        0.992         0.992         0.995         0.994         0.994
 MIPIP17        0.993         0.993         0.995         0.995         0.994
 MIPIP18        0.992         0.992         0.995         0.995         0.993
 MIPIP19        0.993         0.993         0.995         0.995         0.994
 MIPIP20        0.992         0.992         0.995         0.995         0.994


           Covariance Coverage
              MIPIP16       MIPIP17       MIPIP18       MIPIP19       MIPIP20
              ________      ________      ________      ________      ________
 MIPIP16        0.996
 MIPIP17        0.994         0.996
 MIPIP18        0.993         0.994         0.996
 MIPIP19        0.994         0.995         0.994         0.996
 MIPIP20        0.993         0.994         0.994         0.995         0.996


UNIVARIATE SAMPLE STATISTICS


     UNIVARIATE HIGHER-ORDER MOMENT DESCRIPTIVE STATISTICS

         Variable/         Mean/     Skewness/   Minimum/ % with                Percentiles
        Sample Size      Variance    Kurtosis    Maximum  Min/Max      20%/60%    40%/80%    Median

     MIPIP1                0.000      -0.168      -2.237    0.39%      -1.025     -0.093      0.055
            8553.000       1.287      -0.772       2.482    0.33%       0.186      1.033
     MIPIP2                0.000      -1.327      -3.444    0.02%      -0.373     -0.187     -0.057
            8556.000       0.817       1.857       1.520    0.50%       0.627      0.733
     MIPIP3                0.000      -0.208      -2.655    0.02%      -1.169     -0.213     -0.139
            8558.000       1.370      -0.881       2.250    0.02%       0.685      0.858
     MIPIP4                0.000       0.195      -2.476    0.02%      -0.902     -0.576      0.184
            8541.000       1.421      -0.916       2.724    0.06%       0.336      1.275
     MIPIP5                0.000      -0.648      -3.000    0.01%      -0.790      0.185      0.253
            8545.000       1.165      -0.249       1.904    0.27%       0.274      1.189
     MIPIP6                0.000      -0.550      -2.985    0.09%      -0.985      0.015      0.264
            8560.000       1.403      -0.654       1.727    0.05%       0.402      1.264
     MIPIP7                0.000      -0.922      -3.200    0.01%      -0.911     -0.010      0.089
            8556.000       1.141       0.218       1.368    0.97%       0.215      1.082
     MIPIP8                0.000      -0.372      -3.018    0.04%      -1.425     -0.425      0.444
            8551.000       1.633      -1.014       1.714    0.06%       0.523      1.506
     MIPIP9                0.000       0.349      -1.952    0.19%      -0.766     -0.618     -0.409
            8556.000       1.218      -0.647       2.591    0.07%       0.337      1.259
     MIPIP10               0.000      -0.435      -2.844    0.02%      -0.683     -0.549      0.312
            8539.000       1.091      -0.361       1.810    0.02%       0.360      1.312
     MIPIP11               0.000      -0.302      -2.631    0.32%      -1.326     -0.326      0.106
            8529.000       1.490      -0.882       2.106    0.96%       0.609      1.106
     MIPIP12               0.000      -0.392      -2.682    0.01%      -1.177     -0.302      0.366
            8527.000       1.165      -0.485       2.079    0.09%       0.554      0.750
     MIPIP13               0.000      -0.745      -3.236    0.04%      -0.844      0.060      0.182
            8555.000       1.062       0.062       1.849    0.27%       0.220      1.068
     MIPIP14               0.000       0.147      -1.952    0.04%      -0.873     -0.712      0.154
            8548.000       1.418      -0.964       2.909    0.02%       0.259      1.246
     MIPIP15               0.000      -0.373      -2.795    0.01%      -0.702     -0.515      0.298
            8538.000       1.013      -0.462       2.150    0.04%       0.358      1.205
     MIPIP16               0.000      -0.261      -2.572    0.21%      -1.300     -0.349     -0.115
            8533.000       1.292      -0.764       2.073    0.07%       0.592      0.885
     MIPIP17               0.000      -1.086      -3.457    0.02%      -0.457     -0.167     -0.060
            8538.000       0.849       0.859       1.108    1.34%       0.618      0.822
     MIPIP18               0.000      -0.623      -3.000    0.01%      -0.839      0.050      0.169
            8533.000       1.199      -0.493       1.381    0.12%       0.246      1.161
     MIPIP19               0.000      -0.005      -2.400    0.02%      -1.074     -0.145     -0.060
            8538.000       1.251      -0.805       2.188    0.21%       0.024      0.940
     MIPIP20               0.000      -0.941      -3.359    0.01%      -0.994     -0.018      0.033
            8533.000       1.116       0.142       1.667    0.04%       0.812      0.992


THE MODEL ESTIMATION TERMINATED NORMALLY

     USE THE FBITERATIONS OPTION TO INCREASE THE NUMBER OF ITERATIONS BY A FACTOR
     OF AT LEAST TWO TO CHECK CONVERGENCE AND THAT THE PSR VALUE DOES NOT INCREASE.


MODEL FIT INFORMATION

Number of Free Parameters                             260

Bayesian Posterior Predictive Checking using Chi-Square

          95% Confidence Interval for the Difference Between
          the Observed and the Replicated Chi-Square Values

                                -57.831            61.758

          Posterior Predictive P-Value              0.468

Information Criteria

          Deviance (DIC)                       482313.141
          Estimated Number of Parameters (pD)     220.710
          Bayesian (BIC)                       484225.052


MODEL RESULTS

                                Posterior  One-Tailed         95% C.I.
                    Estimate       S.D.      P-Value   Lower 2.5%  Upper 2.5%  Significance

 E        BY
    MIPIP1             1.000       0.000      0.000       1.000       1.000
    MIPIP6             1.003       0.067      0.000       0.873       1.140      *
    MIPIP11            1.076       0.061      0.000       0.961       1.202      *
    MIPIP16            1.005       0.062      0.000       0.883       1.126      *

 A        BY
    MIPIP2             1.000       0.000      0.000       1.000       1.000
    MIPIP7             0.911       0.103      0.000       0.721       1.129      *
    MIPIP12            0.924       0.082      0.000       0.772       1.095      *
    MIPIP17            1.076       0.098      0.000       0.907       1.294      *

 C        BY
    MIPIP3             1.000       0.000      0.000       1.000       1.000
    MIPIP8             1.055       0.117      0.000       0.845       1.295      *
    MIPIP13            0.750       0.085      0.000       0.589       0.923      *
    MIPIP18            0.972       0.103      0.000       0.781       1.189      *

 N        BY
    MIPIP4             1.000       0.000      0.000       1.000       1.000
    MIPIP9             0.712       0.102      0.000       0.534       0.935      *
    MIPIP14            0.943       0.105      0.000       0.758       1.175      *
    MIPIP19            0.589       0.096      0.000       0.414       0.790      *

 O        BY
    MIPIP5             1.000       0.000      0.000       1.000       1.000
    MIPIP10            0.735       0.082      0.000       0.578       0.899      *
    MIPIP15            0.742       0.080      0.000       0.588       0.902      *
    MIPIP20            1.070       0.060      0.000       0.956       1.190      *

 A        WITH
    E                  0.156       0.016      0.000       0.126       0.188      *

 C        WITH
    E                  0.018       0.018      0.164      -0.017       0.055
    A                  0.088       0.019      0.000       0.052       0.127      *

 N        WITH
    E                 -0.072       0.022      0.001      -0.117      -0.028      *
    A                 -0.024       0.021      0.111      -0.068       0.015
    C                 -0.070       0.029      0.002      -0.133      -0.018      *

 O        WITH
    E                  0.134       0.018      0.000       0.100       0.172      *
    A                  0.151       0.018      0.000       0.116       0.187      *
    C                  0.008       0.019      0.337      -0.031       0.045
    N                 -0.052       0.024      0.021      -0.097      -0.003      *

 MIPIP1   WITH
    MIPIP2            -0.030       0.017      0.038      -0.063       0.003
    MIPIP3             0.020       0.020      0.162      -0.020       0.059
    MIPIP4             0.055       0.024      0.011       0.007       0.100      *
    MIPIP5             0.051       0.019      0.005       0.012       0.088      *
    MIPIP6            -0.009       0.031      0.382      -0.065       0.057
    MIPIP7            -0.100       0.020      0.000      -0.141      -0.063      *
    MIPIP8            -0.056       0.022      0.004      -0.101      -0.014      *
    MIPIP9            -0.068       0.019      0.000      -0.104      -0.029      *
    MIPIP10           -0.079       0.016      0.000      -0.112      -0.047      *
    MIPIP11            0.091       0.037      0.004       0.021       0.168      *
    MIPIP12           -0.032       0.019      0.044      -0.071       0.005
    MIPIP13           -0.042       0.016      0.004      -0.075      -0.011      *
    MIPIP14            0.010       0.023      0.333      -0.034       0.054
    MIPIP15           -0.026       0.017      0.057      -0.060       0.006
    MIPIP16            0.042       0.031      0.079      -0.015       0.107
    MIPIP17           -0.029       0.021      0.079      -0.071       0.011
    MIPIP18           -0.047       0.019      0.008      -0.085      -0.009      *
    MIPIP19           -0.074       0.019      0.000      -0.110      -0.036      *
    MIPIP20           -0.022       0.019      0.126      -0.062       0.015

 MIPIP2   WITH
    MIPIP3             0.074       0.020      0.000       0.033       0.112      *
    MIPIP4             0.041       0.022      0.026      -0.001       0.086
    MIPIP5             0.066       0.019      0.000       0.029       0.103      *
    MIPIP6            -0.049       0.018      0.004      -0.084      -0.013      *
    MIPIP7             0.018       0.030      0.288      -0.035       0.083
    MIPIP8            -0.050       0.020      0.008      -0.089      -0.010      *
    MIPIP9            -0.080       0.017      0.000      -0.113      -0.044      *
    MIPIP10           -0.002       0.018      0.461      -0.037       0.033
    MIPIP11           -0.010       0.018      0.294      -0.046       0.027
    MIPIP12            0.157       0.034      0.000       0.092       0.225      *
    MIPIP13            0.081       0.017      0.000       0.046       0.113      *
    MIPIP14            0.079       0.021      0.000       0.037       0.121      *
    MIPIP15           -0.012       0.017      0.243      -0.045       0.022
    MIPIP16           -0.134       0.017      0.000      -0.167      -0.102      *
    MIPIP17           -0.022       0.023      0.167      -0.062       0.028
    MIPIP18           -0.011       0.020      0.292      -0.050       0.027
    MIPIP19           -0.005       0.015      0.367      -0.035       0.026
    MIPIP20           -0.027       0.019      0.080      -0.063       0.011

 MIPIP3   WITH
    MIPIP4             0.018       0.030      0.274      -0.039       0.080
    MIPIP5             0.003       0.021      0.441      -0.037       0.044
    MIPIP6            -0.028       0.021      0.087      -0.069       0.012
    MIPIP7            -0.051       0.019      0.004      -0.089      -0.013      *
    MIPIP8             0.007       0.044      0.440      -0.075       0.099
    MIPIP9             0.006       0.023      0.393      -0.037       0.052
    MIPIP10           -0.068       0.017      0.000      -0.102      -0.034      *
    MIPIP11            0.075       0.022      0.000       0.032       0.118      *
    MIPIP12            0.041       0.020      0.025       0.000       0.079      *
    MIPIP13            0.095       0.038      0.002       0.025       0.174      *
    MIPIP14            0.065       0.028      0.007       0.012       0.123      *
    MIPIP15           -0.033       0.017      0.024      -0.068       0.000      *
    MIPIP16           -0.032       0.020      0.058      -0.072       0.008
    MIPIP17           -0.045       0.020      0.012      -0.084      -0.006      *
    MIPIP18           -0.021       0.035      0.266      -0.084       0.055
    MIPIP19           -0.028       0.021      0.093      -0.067       0.015
    MIPIP20           -0.037       0.021      0.041      -0.079       0.005

 MIPIP4   WITH
    MIPIP5             0.159       0.025      0.000       0.108       0.206      *
    MIPIP6            -0.035       0.024      0.065      -0.082       0.011
    MIPIP7            -0.041       0.022      0.033      -0.083       0.004
    MIPIP8            -0.109       0.033      0.001      -0.171      -0.041      *
    MIPIP9             0.057       0.041      0.065      -0.015       0.142
    MIPIP10           -0.014       0.021      0.258      -0.056       0.027
    MIPIP11           -0.049       0.026      0.030      -0.100       0.002
    MIPIP12            0.128       0.022      0.000       0.085       0.171      *
    MIPIP13            0.049       0.023      0.012       0.006       0.094      *
    MIPIP14            0.211       0.050      0.000       0.126       0.320      *
    MIPIP15           -0.128       0.021      0.000      -0.170      -0.086      *
    MIPIP16           -0.062       0.023      0.004      -0.109      -0.017      *
    MIPIP17           -0.085       0.024      0.001      -0.128      -0.036      *
    MIPIP18           -0.217       0.032      0.000      -0.275      -0.151      *
    MIPIP19            0.040       0.045      0.184      -0.042       0.133
    MIPIP20           -0.017       0.027      0.254      -0.071       0.033

 MIPIP5   WITH
    MIPIP6            -0.036       0.020      0.030      -0.076       0.001
    MIPIP7            -0.105       0.019      0.000      -0.142      -0.067      *
    MIPIP8            -0.090       0.022      0.000      -0.135      -0.048      *
    MIPIP9            -0.083       0.021      0.000      -0.123      -0.041      *
    MIPIP10           -0.055       0.029      0.035      -0.108       0.005
    MIPIP11            0.048       0.021      0.016       0.005       0.088      *
    MIPIP12            0.038       0.020      0.030      -0.001       0.076
    MIPIP13            0.026       0.017      0.056      -0.006       0.058
    MIPIP14            0.051       0.026      0.022       0.002       0.102      *
    MIPIP15           -0.068       0.026      0.007      -0.116      -0.015      *
    MIPIP16           -0.046       0.020      0.007      -0.087      -0.009      *
    MIPIP17           -0.060       0.018      0.000      -0.097      -0.026      *
    MIPIP18           -0.089       0.020      0.000      -0.130      -0.051      *
    MIPIP19           -0.002       0.018      0.465      -0.037       0.034
    MIPIP20            0.108       0.036      0.001       0.041       0.184      *

 MIPIP6   WITH
    MIPIP7             0.059       0.022      0.005       0.015       0.103      *
    MIPIP8             0.018       0.022      0.215      -0.025       0.061
    MIPIP9             0.112       0.019      0.000       0.074       0.150      *
    MIPIP10           -0.015       0.017      0.197      -0.049       0.019
    MIPIP11           -0.028       0.033      0.213      -0.087       0.044
    MIPIP12           -0.059       0.020      0.002      -0.099      -0.019      *
    MIPIP13           -0.033       0.017      0.024      -0.065       0.000      *
    MIPIP14            0.008       0.023      0.360      -0.036       0.054
    MIPIP15            0.004       0.017      0.418      -0.030       0.037
    MIPIP16            0.101       0.035      0.000       0.040       0.180      *
    MIPIP17            0.105       0.024      0.000       0.056       0.151      *
    MIPIP18            0.044       0.020      0.017       0.004       0.081      *
    MIPIP19           -0.010       0.019      0.283      -0.046       0.027
    MIPIP20            0.024       0.020      0.116      -0.017       0.063

 MIPIP7   WITH
    MIPIP8             0.021       0.020      0.150      -0.019       0.061
    MIPIP9             0.020       0.018      0.132      -0.014       0.055
    MIPIP10            0.086       0.019      0.000       0.047       0.122      *
    MIPIP11           -0.060       0.022      0.003      -0.103      -0.018      *
    MIPIP12            0.043       0.034      0.095      -0.020       0.114
    MIPIP13           -0.029       0.017      0.039      -0.062       0.003
    MIPIP14            0.012       0.021      0.292      -0.030       0.054
    MIPIP15            0.012       0.018      0.251      -0.024       0.047
    MIPIP16           -0.021       0.021      0.143      -0.063       0.019
    MIPIP17            0.097       0.032      0.000       0.038       0.162      *
    MIPIP18            0.015       0.019      0.223      -0.025       0.052
    MIPIP19            0.040       0.016      0.006       0.009       0.072      *
    MIPIP20           -0.029       0.020      0.070      -0.068       0.010

 MIPIP8   WITH
    MIPIP9             0.045       0.025      0.028      -0.002       0.095
    MIPIP10            0.046       0.019      0.008       0.009       0.083      *
    MIPIP11           -0.035       0.023      0.065      -0.082       0.010
    MIPIP12           -0.099       0.021      0.000      -0.140      -0.058      *
    MIPIP13           -0.012       0.040      0.379      -0.086       0.073
    MIPIP14           -0.044       0.031      0.083      -0.101       0.020
    MIPIP15            0.072       0.019      0.001       0.035       0.107      *
    MIPIP16            0.040       0.022      0.038      -0.004       0.082
    MIPIP17           -0.004       0.021      0.415      -0.046       0.037
    MIPIP18            0.099       0.046      0.007       0.017       0.197      *
    MIPIP19            0.020       0.023      0.187      -0.022       0.065
    MIPIP20            0.032       0.023      0.088      -0.014       0.075

 MIPIP9   WITH
    MIPIP10           -0.019       0.018      0.147      -0.053       0.018
    MIPIP11           -0.133       0.022      0.000      -0.173      -0.089      *
    MIPIP12            0.017       0.018      0.148      -0.016       0.053
    MIPIP13            0.056       0.017      0.001       0.022       0.090      *
    MIPIP14            0.118       0.044      0.002       0.038       0.211      *
    MIPIP15           -0.082       0.018      0.000      -0.115      -0.045      *
    MIPIP16            0.027       0.019      0.074      -0.010       0.065
    MIPIP17           -0.027       0.019      0.079      -0.061       0.012
    MIPIP18           -0.061       0.023      0.008      -0.103      -0.013      *
    MIPIP19            0.080       0.036      0.014       0.010       0.152      *
    MIPIP20           -0.034       0.022      0.068      -0.075       0.011

 MIPIP10  WITH
    MIPIP11           -0.033       0.018      0.032      -0.071       0.002
    MIPIP12           -0.012       0.019      0.268      -0.049       0.024
    MIPIP13           -0.049       0.015      0.001      -0.078      -0.020      *
    MIPIP14           -0.082       0.021      0.000      -0.122      -0.038      *
    MIPIP15            0.230       0.035      0.000       0.163       0.301      *
    MIPIP16            0.039       0.018      0.016       0.004       0.073      *
    MIPIP17            0.079       0.019      0.000       0.041       0.115      *
    MIPIP18            0.024       0.017      0.078      -0.010       0.056
    MIPIP19            0.060       0.016      0.000       0.028       0.090      *
    MIPIP20           -0.036       0.030      0.128      -0.090       0.026

 MIPIP11  WITH
    MIPIP12            0.052       0.022      0.009       0.009       0.093      *
    MIPIP13            0.006       0.018      0.359      -0.028       0.041
    MIPIP14           -0.069       0.025      0.004      -0.117      -0.017      *
    MIPIP15            0.012       0.019      0.267      -0.026       0.047
    MIPIP16            0.010       0.033      0.384      -0.049       0.079
    MIPIP17            0.033       0.023      0.082      -0.014       0.079
    MIPIP18            0.009       0.021      0.341      -0.033       0.049
    MIPIP19           -0.106       0.021      0.000      -0.144      -0.064      *
    MIPIP20           -0.018       0.021      0.191      -0.061       0.022

 MIPIP12  WITH
    MIPIP13            0.040       0.017      0.011       0.006       0.073      *
    MIPIP14            0.164       0.021      0.000       0.122       0.206      *
    MIPIP15           -0.047       0.018      0.006      -0.083      -0.013      *
    MIPIP16           -0.113       0.019      0.000      -0.151      -0.075      *
    MIPIP17           -0.057       0.027      0.024      -0.105       0.000      *
    MIPIP18           -0.108       0.019      0.000      -0.146      -0.071      *
    MIPIP19            0.043       0.016      0.004       0.012       0.075      *
    MIPIP20           -0.081       0.020      0.000      -0.120      -0.041      *

 MIPIP13  WITH
    MIPIP14            0.179       0.021      0.000       0.139       0.221      *
    MIPIP15           -0.032       0.014      0.011      -0.061      -0.004      *
    MIPIP16           -0.084       0.016      0.000      -0.116      -0.051      *
    MIPIP17           -0.012       0.017      0.239      -0.046       0.020
    MIPIP18            0.001       0.034      0.489      -0.060       0.073
    MIPIP19           -0.023       0.016      0.087      -0.054       0.010
    MIPIP20           -0.020       0.017      0.119      -0.053       0.013

 MIPIP14  WITH
    MIPIP15           -0.189       0.022      0.000      -0.230      -0.145      *
    MIPIP16           -0.072       0.022      0.001      -0.116      -0.028      *
    MIPIP17           -0.064       0.023      0.006      -0.107      -0.018      *
    MIPIP18           -0.171       0.029      0.000      -0.224      -0.109      *
    MIPIP19            0.000       0.041      0.497      -0.074       0.084
    MIPIP20           -0.062       0.027      0.012      -0.114      -0.008      *

 MIPIP15  WITH
    MIPIP16            0.084       0.018      0.000       0.047       0.117      *
    MIPIP17            0.061       0.018      0.000       0.025       0.096      *
    MIPIP18            0.105       0.017      0.000       0.071       0.136      *
    MIPIP19            0.009       0.016      0.286      -0.021       0.040
    MIPIP20           -0.019       0.027      0.244      -0.068       0.040

 MIPIP16  WITH
    MIPIP17            0.100       0.023      0.000       0.054       0.144      *
    MIPIP18            0.089       0.020      0.000       0.049       0.128      *
    MIPIP19           -0.015       0.018      0.206      -0.051       0.021
    MIPIP20            0.062       0.021      0.002       0.019       0.102      *

 MIPIP17  WITH
    MIPIP18            0.088       0.020      0.000       0.047       0.126      *
    MIPIP19            0.008       0.016      0.304      -0.022       0.041
    MIPIP20            0.034       0.020      0.046      -0.006       0.072

 MIPIP18  WITH
    MIPIP19           -0.028       0.021      0.094      -0.067       0.015
    MIPIP20            0.087       0.021      0.001       0.045       0.127      *

 MIPIP19  WITH
    MIPIP20            0.061       0.018      0.000       0.026       0.098      *

 Intercepts
    MIPIP1            -0.001       0.012      0.474      -0.025       0.023
    MIPIP2            -0.001       0.010      0.476      -0.019       0.018
    MIPIP3             0.000       0.013      0.492      -0.025       0.025
    MIPIP4            -0.001       0.013      0.479      -0.025       0.024
    MIPIP5             0.000       0.012      0.492      -0.023       0.023
    MIPIP6             0.000       0.013      0.496      -0.025       0.025
    MIPIP7             0.000       0.011      0.482      -0.023       0.022
    MIPIP8             0.000       0.014      0.498      -0.027       0.027
    MIPIP9             0.000       0.012      0.492      -0.023       0.023
    MIPIP10            0.000       0.011      0.497      -0.022       0.022
    MIPIP11            0.000       0.013      0.486      -0.026       0.025
    MIPIP12            0.000       0.012      0.488      -0.024       0.023
    MIPIP13            0.000       0.011      0.488      -0.022       0.022
    MIPIP14            0.000       0.013      0.494      -0.025       0.025
    MIPIP15            0.000       0.011      0.498      -0.022       0.021
    MIPIP16            0.000       0.012      0.498      -0.025       0.024
    MIPIP17            0.000       0.010      0.485      -0.020       0.019
    MIPIP18            0.000       0.012      0.489      -0.023       0.024
    MIPIP19            0.000       0.012      0.489      -0.023       0.024
    MIPIP20           -0.001       0.012      0.474      -0.024       0.022

 Variances
    E                  0.562       0.048      0.000       0.465       0.656      *
    A                  0.284       0.037      0.000       0.207       0.354      *
    C                  0.441       0.061      0.000       0.337       0.575      *
    N                  0.499       0.070      0.000       0.344       0.620      *
    O                  0.460       0.045      0.000       0.372       0.550      *

 Residual Variances
    MIPIP1             0.726       0.046      0.000       0.638       0.822      *
    MIPIP2             0.535       0.036      0.000       0.467       0.609      *
    MIPIP3             0.933       0.059      0.000       0.806       1.038      *
    MIPIP4             0.919       0.069      0.000       0.797       1.069      *
    MIPIP5             0.707       0.044      0.000       0.623       0.794      *
    MIPIP6             0.840       0.049      0.000       0.752       0.945      *
    MIPIP7             0.906       0.044      0.000       0.821       0.996      *
    MIPIP8             1.139       0.074      0.000       0.997       1.286      *
    MIPIP9             0.966       0.052      0.000       0.862       1.068      *
    MIPIP10            0.845       0.043      0.000       0.760       0.928      *
    MIPIP11            0.839       0.053      0.000       0.740       0.949      *
    MIPIP12            0.926       0.044      0.000       0.835       1.010      *
    MIPIP13            0.815       0.045      0.000       0.729       0.906      *
    MIPIP14            0.968       0.069      0.000       0.840       1.108      *
    MIPIP15            0.761       0.039      0.000       0.685       0.840      *
    MIPIP16            0.724       0.045      0.000       0.640       0.818      *
    MIPIP17            0.523       0.032      0.000       0.461       0.587      *
    MIPIP18            0.781       0.054      0.000       0.679       0.891      *
    MIPIP19            1.080       0.049      0.000       0.979       1.172      *
    MIPIP20            0.591       0.046      0.000       0.505       0.688      *


STANDARDIZED MODEL RESULTS


STDYX Standardization

                                Posterior  One-Tailed         95% C.I.
                    Estimate       S.D.      P-Value   Lower 2.5%  Upper 2.5%  Significance
 E        BY
    MIPIP1             0.661       0.027      0.000       0.602       0.711      *
    MIPIP6             0.635       0.028      0.000       0.573       0.682      *
    MIPIP11            0.661       0.027      0.000       0.602       0.710      *
    MIPIP16            0.662       0.027      0.000       0.606       0.710      *

 A        BY
    MIPIP2             0.589       0.038      0.000       0.505       0.655      *
    MIPIP7             0.454       0.043      0.000       0.360       0.530      *
    MIPIP12            0.454       0.041      0.000       0.370       0.533      *
    MIPIP17            0.620       0.031      0.000       0.557       0.677      *

 C        BY
    MIPIP3             0.566       0.038      0.000       0.496       0.644      *
    MIPIP8             0.551       0.042      0.000       0.464       0.626      *
    MIPIP13            0.484       0.044      0.000       0.387       0.562      *
    MIPIP18            0.591       0.038      0.000       0.509       0.658      *

 N        BY
    MIPIP4             0.594       0.042      0.000       0.495       0.661      *
    MIPIP9             0.455       0.047      0.000       0.352       0.541      *
    MIPIP14            0.560       0.044      0.000       0.463       0.635      *
    MIPIP19            0.371       0.052      0.000       0.263       0.468      *

 O        BY
    MIPIP5             0.628       0.030      0.000       0.566       0.685      *
    MIPIP10            0.477       0.041      0.000       0.391       0.552      *
    MIPIP15            0.499       0.039      0.000       0.416       0.569      *
    MIPIP20            0.686       0.031      0.000       0.620       0.741      *

 A        WITH
    E                  0.393       0.044      0.000       0.313       0.486      *

 C        WITH
    E                  0.036       0.037      0.164      -0.035       0.111
    A                  0.250       0.049      0.000       0.157       0.349      *

 N        WITH
    E                 -0.137       0.042      0.001      -0.220      -0.056      *
    A                 -0.066       0.058      0.111      -0.187       0.042
    C                 -0.151       0.061      0.002      -0.282      -0.040      *

 O        WITH
    E                  0.265       0.034      0.000       0.205       0.337      *
    A                  0.419       0.045      0.000       0.338       0.516      *
    C                  0.017       0.043      0.337      -0.067       0.104
    N                 -0.109       0.054      0.021      -0.219      -0.006      *

 MIPIP1   WITH
    MIPIP2            -0.049       0.027      0.038      -0.102       0.005
    MIPIP3             0.024       0.025      0.162      -0.025       0.072
    MIPIP4             0.067       0.030      0.011       0.009       0.126      *
    MIPIP5             0.072       0.026      0.005       0.017       0.119      *
    MIPIP6            -0.012       0.040      0.382      -0.089       0.068
    MIPIP7            -0.124       0.026      0.000      -0.178      -0.076      *
    MIPIP8            -0.062       0.024      0.004      -0.111      -0.016      *
    MIPIP9            -0.081       0.022      0.000      -0.123      -0.035      *
    MIPIP10           -0.101       0.022      0.000      -0.147      -0.059      *
    MIPIP11            0.116       0.042      0.004       0.030       0.197      *
    MIPIP12           -0.039       0.024      0.044      -0.089       0.006
    MIPIP13           -0.055       0.021      0.004      -0.097      -0.014      *
    MIPIP14            0.012       0.027      0.333      -0.041       0.066
    MIPIP15           -0.035       0.023      0.057      -0.083       0.008
    MIPIP16            0.058       0.041      0.079      -0.022       0.136
    MIPIP17           -0.047       0.035      0.079      -0.119       0.017
    MIPIP18           -0.062       0.026      0.008      -0.114      -0.012      *
    MIPIP19           -0.083       0.020      0.000      -0.121      -0.042      *
    MIPIP20           -0.034       0.030      0.126      -0.097       0.022

 MIPIP2   WITH
    MIPIP3             0.104       0.027      0.000       0.049       0.154      *
    MIPIP4             0.059       0.032      0.026      -0.001       0.122
    MIPIP5             0.108       0.029      0.000       0.049       0.161      *
    MIPIP6            -0.073       0.028      0.004      -0.128      -0.018      *
    MIPIP7             0.025       0.042      0.288      -0.054       0.111
    MIPIP8            -0.064       0.027      0.008      -0.117      -0.012      *
    MIPIP9            -0.111       0.024      0.000      -0.156      -0.061      *
    MIPIP10           -0.003       0.026      0.461      -0.058       0.047
    MIPIP11           -0.015       0.028      0.294      -0.069       0.040
    MIPIP12            0.224       0.038      0.000       0.143       0.294      *
    MIPIP13            0.122       0.024      0.000       0.073       0.167      *
    MIPIP14            0.109       0.029      0.000       0.051       0.168      *
    MIPIP15           -0.019       0.027      0.243      -0.074       0.032
    MIPIP16           -0.216       0.029      0.000      -0.273      -0.160      *
    MIPIP17           -0.041       0.044      0.167      -0.125       0.049
    MIPIP18           -0.017       0.031      0.292      -0.081       0.040
    MIPIP19           -0.007       0.020      0.367      -0.046       0.034
    MIPIP20           -0.048       0.034      0.080      -0.115       0.019

 MIPIP3   WITH
    MIPIP4             0.019       0.033      0.274      -0.041       0.088
    MIPIP5             0.004       0.026      0.441      -0.045       0.055
    MIPIP6            -0.032       0.024      0.087      -0.079       0.013
    MIPIP7            -0.055       0.022      0.004      -0.099      -0.014      *
    MIPIP8             0.007       0.042      0.440      -0.078       0.089
    MIPIP9             0.006       0.024      0.393      -0.039       0.056
    MIPIP10           -0.076       0.020      0.000      -0.115      -0.039      *
    MIPIP11            0.085       0.024      0.000       0.037       0.132      *
    MIPIP12            0.044       0.021      0.025       0.000       0.084      *
    MIPIP13            0.109       0.040      0.002       0.031       0.185      *
    MIPIP14            0.068       0.030      0.007       0.013       0.132      *
    MIPIP15           -0.039       0.021      0.024      -0.082       0.000      *
    MIPIP16           -0.039       0.025      0.058      -0.089       0.010
    MIPIP17           -0.065       0.030      0.012      -0.124      -0.009      *
    MIPIP18           -0.025       0.041      0.266      -0.107       0.059
    MIPIP19           -0.028       0.021      0.093      -0.067       0.015
    MIPIP20           -0.051       0.029      0.041      -0.106       0.006

 MIPIP4   WITH
    MIPIP5             0.197       0.031      0.000       0.133       0.254      *
    MIPIP6            -0.040       0.027      0.065      -0.093       0.012
    MIPIP7            -0.045       0.024      0.033      -0.091       0.004
    MIPIP8            -0.107       0.031      0.001      -0.163      -0.041      *
    MIPIP9             0.060       0.041      0.065      -0.017       0.141
    MIPIP10           -0.016       0.024      0.258      -0.063       0.031
    MIPIP11           -0.056       0.029      0.030      -0.110       0.003
    MIPIP12            0.139       0.024      0.000       0.093       0.185      *
    MIPIP13            0.057       0.027      0.012       0.006       0.111      *
    MIPIP14            0.224       0.041      0.000       0.146       0.306      *
    MIPIP15           -0.153       0.025      0.000      -0.202      -0.103      *
    MIPIP16           -0.076       0.028      0.004      -0.133      -0.021      *
    MIPIP17           -0.123       0.034      0.001      -0.184      -0.052      *
    MIPIP18           -0.256       0.032      0.000      -0.308      -0.187      *
    MIPIP19            0.039       0.044      0.184      -0.045       0.125
    MIPIP20           -0.023       0.036      0.254      -0.097       0.045

 MIPIP5   WITH
    MIPIP6            -0.047       0.026      0.030      -0.102       0.002
    MIPIP7            -0.131       0.026      0.000      -0.182      -0.082      *
    MIPIP8            -0.101       0.025      0.000      -0.150      -0.054      *
    MIPIP9            -0.100       0.025      0.000      -0.147      -0.051      *
    MIPIP10           -0.071       0.039      0.035      -0.147       0.006
    MIPIP11            0.062       0.027      0.016       0.006       0.111      *
    MIPIP12            0.047       0.024      0.030      -0.002       0.091
    MIPIP13            0.034       0.022      0.056      -0.008       0.078
    MIPIP14            0.062       0.032      0.022       0.002       0.127      *
    MIPIP15           -0.093       0.037      0.007      -0.167      -0.020      *
    MIPIP16           -0.065       0.029      0.007      -0.125      -0.012      *
    MIPIP17           -0.099       0.032      0.000      -0.165      -0.042      *
    MIPIP18           -0.120       0.027      0.000      -0.176      -0.067      *
    MIPIP19           -0.002       0.021      0.465      -0.043       0.039
    MIPIP20            0.167       0.047      0.001       0.071       0.256      *

 MIPIP6   WITH
    MIPIP7             0.068       0.024      0.005       0.018       0.113      *
    MIPIP8             0.018       0.023      0.215      -0.026       0.062
    MIPIP9             0.124       0.023      0.000       0.081       0.170      *
    MIPIP10           -0.018       0.021      0.197      -0.060       0.022
    MIPIP11           -0.034       0.041      0.213      -0.111       0.049
    MIPIP12           -0.067       0.024      0.002      -0.115      -0.020      *
    MIPIP13           -0.040       0.020      0.024      -0.080       0.000      *
    MIPIP14            0.009       0.025      0.360      -0.039       0.060
    MIPIP15            0.005       0.022      0.418      -0.039       0.045
    MIPIP16            0.130       0.039      0.000       0.055       0.210      *
    MIPIP17            0.158       0.032      0.000       0.089       0.216      *
    MIPIP18            0.054       0.024      0.017       0.005       0.100      *
    MIPIP19           -0.011       0.019      0.283      -0.048       0.029
    MIPIP20            0.034       0.028      0.116      -0.025       0.087

 MIPIP7   WITH
    MIPIP8             0.021       0.020      0.150      -0.020       0.060
    MIPIP9             0.021       0.019      0.132      -0.015       0.060
    MIPIP10            0.098       0.020      0.000       0.057       0.134      *
    MIPIP11           -0.068       0.026      0.003      -0.121      -0.020      *
    MIPIP12            0.047       0.035      0.095      -0.023       0.116
    MIPIP13           -0.034       0.020      0.039      -0.075       0.004
    MIPIP14            0.012       0.023      0.292      -0.032       0.057
    MIPIP15            0.015       0.022      0.251      -0.030       0.055
    MIPIP16           -0.026       0.026      0.143      -0.080       0.022
    MIPIP17            0.141       0.040      0.000       0.059       0.219      *
    MIPIP18            0.018       0.023      0.223      -0.030       0.061
    MIPIP19            0.040       0.017      0.006       0.009       0.073      *
    MIPIP20           -0.040       0.028      0.070      -0.096       0.013

 MIPIP8   WITH
    MIPIP9             0.043       0.024      0.028      -0.002       0.093
    MIPIP10            0.047       0.019      0.008       0.010       0.084      *
    MIPIP11           -0.035       0.024      0.065      -0.085       0.011
    MIPIP12           -0.096       0.021      0.000      -0.138      -0.056      *
    MIPIP13           -0.013       0.042      0.379      -0.096       0.070
    MIPIP14           -0.042       0.029      0.083      -0.096       0.019
    MIPIP15            0.077       0.020      0.001       0.037       0.115      *
    MIPIP16            0.044       0.024      0.038      -0.005       0.091
    MIPIP17           -0.006       0.027      0.415      -0.060       0.047
    MIPIP18            0.106       0.044      0.007       0.019       0.191      *
    MIPIP19            0.018       0.021      0.187      -0.020       0.061
    MIPIP20            0.039       0.028      0.088      -0.017       0.091

 MIPIP9   WITH
    MIPIP10           -0.021       0.020      0.147      -0.058       0.020
    MIPIP11           -0.147       0.022      0.000      -0.188      -0.103      *
    MIPIP12            0.019       0.019      0.148      -0.017       0.057
    MIPIP13            0.063       0.020      0.001       0.025       0.103      *
    MIPIP14            0.123       0.041      0.002       0.043       0.201      *
    MIPIP15           -0.095       0.020      0.000      -0.131      -0.054      *
    MIPIP16            0.033       0.023      0.074      -0.012       0.079
    MIPIP17           -0.038       0.026      0.079      -0.084       0.017
    MIPIP18           -0.070       0.026      0.008      -0.115      -0.015      *
    MIPIP19            0.078       0.033      0.014       0.010       0.140      *
    MIPIP20           -0.045       0.029      0.068      -0.098       0.015

 MIPIP10  WITH
    MIPIP11           -0.039       0.022      0.032      -0.086       0.002
    MIPIP12           -0.013       0.022      0.268      -0.057       0.026
    MIPIP13           -0.059       0.018      0.001      -0.094      -0.025      *
    MIPIP14           -0.090       0.023      0.000      -0.133      -0.043      *
    MIPIP15            0.288       0.032      0.000       0.221       0.346      *
    MIPIP16            0.050       0.022      0.016       0.005       0.090      *
    MIPIP17            0.119       0.026      0.000       0.064       0.166      *
    MIPIP18            0.030       0.021      0.078      -0.012       0.069
    MIPIP19            0.062       0.017      0.000       0.030       0.096      *
    MIPIP20           -0.051       0.043      0.128      -0.135       0.035

 MIPIP11  WITH
    MIPIP12            0.058       0.024      0.009       0.011       0.103      *
    MIPIP13            0.008       0.022      0.359      -0.035       0.050
    MIPIP14           -0.076       0.027      0.004      -0.126      -0.020      *
    MIPIP15            0.015       0.023      0.267      -0.033       0.057
    MIPIP16            0.013       0.041      0.384      -0.068       0.093
    MIPIP17            0.049       0.034      0.082      -0.022       0.114
    MIPIP18            0.011       0.026      0.341      -0.042       0.060
    MIPIP19           -0.111       0.020      0.000      -0.147      -0.069      *
    MIPIP20           -0.026       0.031      0.191      -0.089       0.031

 MIPIP12  WITH
    MIPIP13            0.047       0.019      0.011       0.007       0.082      *
    MIPIP14            0.173       0.022      0.000       0.130       0.216      *
    MIPIP15           -0.056       0.022      0.006      -0.102      -0.015      *
    MIPIP16           -0.138       0.025      0.000      -0.190      -0.090      *
    MIPIP17           -0.082       0.040      0.024      -0.158       0.000      *
    MIPIP18           -0.127       0.024      0.000      -0.176      -0.080      *
    MIPIP19            0.043       0.016      0.004       0.012       0.076      *
    MIPIP20           -0.110       0.028      0.000      -0.168      -0.054      *

 MIPIP13  WITH
    MIPIP14            0.202       0.024      0.000       0.156       0.250      *
    MIPIP15           -0.040       0.018      0.011      -0.077      -0.005      *
    MIPIP16           -0.109       0.021      0.000      -0.152      -0.067      *
    MIPIP17           -0.018       0.026      0.239      -0.072       0.030
    MIPIP18            0.001       0.042      0.489      -0.080       0.086
    MIPIP19           -0.024       0.017      0.087      -0.058       0.011
    MIPIP20           -0.029       0.025      0.119      -0.076       0.018

 MIPIP14  WITH
    MIPIP15           -0.220       0.023      0.000      -0.262      -0.173      *
    MIPIP16           -0.086       0.027      0.001      -0.139      -0.034      *
    MIPIP17           -0.090       0.032      0.006      -0.150      -0.025      *
    MIPIP18           -0.196       0.031      0.000      -0.251      -0.130      *
    MIPIP19            0.000       0.040      0.497      -0.077       0.078
    MIPIP20           -0.082       0.035      0.012      -0.148      -0.011      *

 MIPIP15  WITH
    MIPIP16            0.113       0.022      0.000       0.066       0.152      *
    MIPIP17            0.097       0.027      0.000       0.042       0.146      *
    MIPIP18            0.135       0.021      0.000       0.095       0.175      *
    MIPIP19            0.010       0.017      0.286      -0.023       0.045
    MIPIP20           -0.028       0.041      0.244      -0.108       0.057

 MIPIP16  WITH
    MIPIP17            0.163       0.033      0.000       0.092       0.224      *
    MIPIP18            0.118       0.026      0.000       0.066       0.169      *
    MIPIP19           -0.017       0.021      0.206      -0.057       0.025
    MIPIP20            0.094       0.030      0.002       0.031       0.150      *

 MIPIP17  WITH
    MIPIP18            0.137       0.030      0.000       0.075       0.192      *
    MIPIP19            0.011       0.022      0.304      -0.029       0.056
    MIPIP20            0.061       0.034      0.046      -0.011       0.126

 MIPIP18  WITH
    MIPIP19           -0.031       0.022      0.094      -0.070       0.016
    MIPIP20            0.128       0.030      0.001       0.066       0.185      *

 MIPIP19  WITH
    MIPIP20            0.077       0.023      0.000       0.032       0.124      *

 Intercepts
    MIPIP1            -0.001       0.011      0.474      -0.022       0.021
    MIPIP2            -0.001       0.011      0.476      -0.022       0.020
    MIPIP3             0.000       0.011      0.492      -0.021       0.022
    MIPIP4            -0.001       0.011      0.479      -0.021       0.020
    MIPIP5             0.000       0.011      0.492      -0.022       0.021
    MIPIP6             0.000       0.011      0.496      -0.021       0.021
    MIPIP7             0.000       0.011      0.482      -0.021       0.021
    MIPIP8             0.000       0.011      0.498      -0.021       0.021
    MIPIP9             0.000       0.011      0.492      -0.021       0.021
    MIPIP10            0.000       0.011      0.497      -0.021       0.021
    MIPIP11            0.000       0.011      0.486      -0.022       0.021
    MIPIP12            0.000       0.011      0.488      -0.022       0.021
    MIPIP13            0.000       0.011      0.488      -0.022       0.021
    MIPIP14            0.000       0.011      0.494      -0.021       0.021
    MIPIP15            0.000       0.011      0.498      -0.022       0.021
    MIPIP16            0.000       0.011      0.498      -0.022       0.021
    MIPIP17            0.000       0.011      0.485      -0.021       0.020
    MIPIP18            0.000       0.011      0.489      -0.021       0.022
    MIPIP19            0.000       0.011      0.489      -0.021       0.021
    MIPIP20           -0.001       0.011      0.474      -0.022       0.020

 Variances
    E                  1.000       0.000      0.000       1.000       1.000
    A                  1.000       0.000      0.000       1.000       1.000
    C                  1.000       0.000      0.000       1.000       1.000
    N                  1.000       0.000      0.000       1.000       1.000
    O                  1.000       0.000      0.000       1.000       1.000

 Residual Variances
    MIPIP1             0.563       0.036      0.000       0.495       0.637      *
    MIPIP2             0.653       0.044      0.000       0.571       0.745      *
    MIPIP3             0.679       0.043      0.000       0.585       0.754      *
    MIPIP4             0.648       0.049      0.000       0.563       0.755      *
    MIPIP5             0.606       0.038      0.000       0.531       0.679      *
    MIPIP6             0.597       0.035      0.000       0.535       0.671      *
    MIPIP7             0.794       0.038      0.000       0.719       0.871      *
    MIPIP8             0.697       0.046      0.000       0.607       0.785      *
    MIPIP9             0.793       0.043      0.000       0.708       0.876      *
    MIPIP10            0.773       0.039      0.000       0.695       0.847      *
    MIPIP11            0.563       0.036      0.000       0.496       0.637      *
    MIPIP12            0.794       0.037      0.000       0.716       0.863      *
    MIPIP13            0.766       0.042      0.000       0.684       0.850      *
    MIPIP14            0.686       0.049      0.000       0.597       0.785      *
    MIPIP15            0.751       0.039      0.000       0.677       0.827      *
    MIPIP16            0.561       0.035      0.000       0.496       0.633      *
    MIPIP17            0.615       0.038      0.000       0.541       0.690      *
    MIPIP18            0.651       0.045      0.000       0.566       0.741      *
    MIPIP19            0.862       0.038      0.000       0.781       0.931      *
    MIPIP20            0.529       0.042      0.000       0.451       0.616      *


R-SQUARE

                                Posterior  One-Tailed         95% C.I.
    Variable        Estimate       S.D.      P-Value   Lower 2.5%  Upper 2.5%

    MIPIP1             0.437       0.036      0.000       0.363       0.505
    MIPIP2             0.347       0.044      0.000       0.255       0.429
    MIPIP3             0.321       0.043      0.000       0.246       0.415
    MIPIP4             0.352       0.049      0.000       0.245       0.437
    MIPIP5             0.394       0.038      0.000       0.321       0.469
    MIPIP6             0.403       0.035      0.000       0.329       0.465
    MIPIP7             0.206       0.038      0.000       0.129       0.281
    MIPIP8             0.303       0.046      0.000       0.215       0.392
    MIPIP9             0.207       0.043      0.000       0.124       0.292
    MIPIP10            0.227       0.039      0.000       0.153       0.305
    MIPIP11            0.437       0.036      0.000       0.363       0.504
    MIPIP12            0.206       0.037      0.000       0.137       0.284
    MIPIP13            0.234       0.042      0.000       0.150       0.316
    MIPIP14            0.314       0.049      0.000       0.214       0.403
    MIPIP15            0.249       0.039      0.000       0.173       0.323
    MIPIP16            0.439       0.035      0.000       0.367       0.504
    MIPIP17            0.385       0.038      0.000       0.310       0.458
    MIPIP18            0.349       0.045      0.000       0.259       0.434
    MIPIP19            0.138       0.038      0.000       0.069       0.219
    MIPIP20            0.471       0.042      0.000       0.384       0.549


MODEL COMMAND WITH FINAL ESTIMATES USED AS STARTING VALUES

     e BY mipip1@1;
     e BY mipip6*1.00284;
     e BY mipip11*1.07600;
     e BY mipip16*1.00518;
     a BY mipip2@1;
     a BY mipip7*0.91127;
     a BY mipip12*0.92388;
     a BY mipip17*1.07626;
     c BY mipip3@1;
     c BY mipip8*1.05548;
     c BY mipip13*0.74952;
     c BY mipip18*0.97215;
     n BY mipip4@1;
     n BY mipip9*0.71174;
     n BY mipip14*0.94297;
     n BY mipip19*0.58944;
     o BY mipip5@1;
     o BY mipip10*0.73521;
     o BY mipip15*0.74201;
     o BY mipip20*1.06971;

     mipip1 WITH mipip2*-0.03032 (a1);
     mipip1 WITH mipip3*0.01960 (a2);
     mipip1 WITH mipip4*0.05477 (a3);
     mipip1 WITH mipip5*0.05107 (a4);
     mipip1 WITH mipip6*-0.00903 (a5);
     mipip1 WITH mipip7*-0.10025 (a6);
     mipip1 WITH mipip8*-0.05606 (a7);
     mipip1 WITH mipip9*-0.06759 (a8);
     mipip1 WITH mipip10*-0.07898 (a9);
     mipip1 WITH mipip11*0.09058 (a10);
     mipip1 WITH mipip12*-0.03180 (a11);
     mipip1 WITH mipip13*-0.04249 (a12);
     mipip1 WITH mipip14*0.00977 (a13);
     mipip1 WITH mipip15*-0.02566 (a14);
     mipip1 WITH mipip16*0.04172 (a15);
     mipip1 WITH mipip17*-0.02890 (a16);
     mipip1 WITH mipip18*-0.04651 (a17);
     mipip1 WITH mipip19*-0.07402 (a18);
     mipip1 WITH mipip20*-0.02217 (a19);
     mipip2 WITH mipip3*0.07350 (a20);
     mipip2 WITH mipip4*0.04126 (a21);
     mipip2 WITH mipip5*0.06617 (a22);
     mipip2 WITH mipip6*-0.04884 (a23);
     mipip2 WITH mipip7*0.01762 (a24);
     mipip2 WITH mipip8*-0.05007 (a25);
     mipip2 WITH mipip9*-0.07952 (a26);
     mipip2 WITH mipip10*-0.00189 (a27);
     mipip2 WITH mipip11*-0.01022 (a28);
     mipip2 WITH mipip12*0.15749 (a29);
     mipip2 WITH mipip13*0.08087 (a30);
     mipip2 WITH mipip14*0.07856 (a31);
     mipip2 WITH mipip15*-0.01199 (a32);
     mipip2 WITH mipip16*-0.13423 (a33);
     mipip2 WITH mipip17*-0.02185 (a34);
     mipip2 WITH mipip18*-0.01102 (a35);
     mipip2 WITH mipip19*-0.00512 (a36);
     mipip2 WITH mipip20*-0.02655 (a37);
     mipip3 WITH mipip4*0.01799 (a38);
     mipip3 WITH mipip5*0.00301 (a39);
     mipip3 WITH mipip6*-0.02847 (a40);
     mipip3 WITH mipip7*-0.05056 (a41);
     mipip3 WITH mipip8*0.00693 (a42);
     mipip3 WITH mipip9*0.00567 (a43);
     mipip3 WITH mipip10*-0.06764 (a44);
     mipip3 WITH mipip11*0.07537 (a45);
     mipip3 WITH mipip12*0.04059 (a46);
     mipip3 WITH mipip13*0.09505 (a47);
     mipip3 WITH mipip14*0.06468 (a48);
     mipip3 WITH mipip15*-0.03270 (a49);
     mipip3 WITH mipip16*-0.03191 (a50);
     mipip3 WITH mipip17*-0.04504 (a51);
     mipip3 WITH mipip18*-0.02088 (a52);
     mipip3 WITH mipip19*-0.02823 (a53);
     mipip3 WITH mipip20*-0.03749 (a54);
     mipip4 WITH mipip5*0.15893 (a55);
     mipip4 WITH mipip6*-0.03500 (a56);
     mipip4 WITH mipip7*-0.04113 (a57);
     mipip4 WITH mipip8*-0.10905 (a58);
     mipip4 WITH mipip9*0.05654 (a59);
     mipip4 WITH mipip10*-0.01379 (a60);
     mipip4 WITH mipip11*-0.04917 (a61);
     mipip4 WITH mipip12*0.12825 (a62);
     mipip4 WITH mipip13*0.04901 (a63);
     mipip4 WITH mipip14*0.21096 (a64);
     mipip4 WITH mipip15*-0.12818 (a65);
     mipip4 WITH mipip16*-0.06216 (a66);
     mipip4 WITH mipip17*-0.08485 (a67);
     mipip4 WITH mipip18*-0.21698 (a68);
     mipip4 WITH mipip19*0.03959 (a69);
     mipip4 WITH mipip20*-0.01718 (a70);
     mipip5 WITH mipip6*-0.03628 (a71);
     mipip5 WITH mipip7*-0.10487 (a72);
     mipip5 WITH mipip8*-0.09035 (a73);
     mipip5 WITH mipip9*-0.08295 (a74);
     mipip5 WITH mipip10*-0.05500 (a75);
     mipip5 WITH mipip11*0.04802 (a76);
     mipip5 WITH mipip12*0.03772 (a77);
     mipip5 WITH mipip13*0.02573 (a78);
     mipip5 WITH mipip14*0.05137 (a79);
     mipip5 WITH mipip15*-0.06820 (a80);
     mipip5 WITH mipip16*-0.04616 (a81);
     mipip5 WITH mipip17*-0.06022 (a82);
     mipip5 WITH mipip18*-0.08897 (a83);
     mipip5 WITH mipip19*-0.00157 (a84);
     mipip5 WITH mipip20*0.10782 (a85);
     mipip6 WITH mipip7*0.05949 (a86);
     mipip6 WITH mipip8*0.01785 (a87);
     mipip6 WITH mipip9*0.11176 (a88);
     mipip6 WITH mipip10*-0.01507 (a89);
     mipip6 WITH mipip11*-0.02810 (a90);
     mipip6 WITH mipip12*-0.05877 (a91);
     mipip6 WITH mipip13*-0.03310 (a92);
     mipip6 WITH mipip14*0.00825 (a93);
     mipip6 WITH mipip15*0.00367 (a94);
     mipip6 WITH mipip16*0.10114 (a95);
     mipip6 WITH mipip17*0.10453 (a96);
     mipip6 WITH mipip18*0.04403 (a97);
     mipip6 WITH mipip19*-0.01043 (a98);
     mipip6 WITH mipip20*0.02390 (a99);
     mipip7 WITH mipip8*0.02089 (a100);
     mipip7 WITH mipip9*0.01959 (a101);
     mipip7 WITH mipip10*0.08573 (a102);
     mipip7 WITH mipip11*-0.05980 (a103);
     mipip7 WITH mipip12*0.04308 (a104);
     mipip7 WITH mipip13*-0.02904 (a105);
     mipip7 WITH mipip14*0.01153 (a106);
     mipip7 WITH mipip15*0.01220 (a107);
     mipip7 WITH mipip16*-0.02123 (a108);
     mipip7 WITH mipip17*0.09693 (a109);
     mipip7 WITH mipip18*0.01489 (a110);
     mipip7 WITH mipip19*0.03996 (a111);
     mipip7 WITH mipip20*-0.02897 (a112);
     mipip8 WITH mipip9*0.04464 (a113);
     mipip8 WITH mipip10*0.04574 (a114);
     mipip8 WITH mipip11*-0.03472 (a115);
     mipip8 WITH mipip12*-0.09875 (a116);
     mipip8 WITH mipip13*-0.01225 (a117);
     mipip8 WITH mipip14*-0.04423 (a118);
     mipip8 WITH mipip15*0.07157 (a119);
     mipip8 WITH mipip16*0.03976 (a120);
     mipip8 WITH mipip17*-0.00436 (a121);
     mipip8 WITH mipip18*0.09941 (a122);
     mipip8 WITH mipip19*0.01970 (a123);
     mipip8 WITH mipip20*0.03195 (a124);
     mipip9 WITH mipip10*-0.01915 (a125);
     mipip9 WITH mipip11*-0.13254 (a126);
     mipip9 WITH mipip12*0.01748 (a127);
     mipip9 WITH mipip13*0.05572 (a128);
     mipip9 WITH mipip14*0.11815 (a129);
     mipip9 WITH mipip15*-0.08169 (a130);
     mipip9 WITH mipip16*0.02737 (a131);
     mipip9 WITH mipip17*-0.02670 (a132);
     mipip9 WITH mipip18*-0.06087 (a133);
     mipip9 WITH mipip19*0.08009 (a134);
     mipip9 WITH mipip20*-0.03362 (a135);
     mipip10 WITH mipip11*-0.03318 (a136);
     mipip10 WITH mipip12*-0.01155 (a137);
     mipip10 WITH mipip13*-0.04916 (a138);
     mipip10 WITH mipip14*-0.08169 (a139);
     mipip10 WITH mipip15*0.23042 (a140);
     mipip10 WITH mipip16*0.03921 (a141);
     mipip10 WITH mipip17*0.07890 (a142);
     mipip10 WITH mipip18*0.02393 (a143);
     mipip10 WITH mipip19*0.05955 (a144);
     mipip10 WITH mipip20*-0.03563 (a145);
     mipip11 WITH mipip12*0.05167 (a146);
     mipip11 WITH mipip13*0.00640 (a147);
     mipip11 WITH mipip14*-0.06856 (a148);
     mipip11 WITH mipip15*0.01156 (a149);
     mipip11 WITH mipip16*0.01005 (a150);
     mipip11 WITH mipip17*0.03262 (a151);
     mipip11 WITH mipip18*0.00881 (a152);
     mipip11 WITH mipip19*-0.10581 (a153);
     mipip11 WITH mipip20*-0.01849 (a154);
     mipip12 WITH mipip13*0.04040 (a155);
     mipip12 WITH mipip14*0.16374 (a156);
     mipip12 WITH mipip15*-0.04722 (a157);
     mipip12 WITH mipip16*-0.11320 (a158);
     mipip12 WITH mipip17*-0.05670 (a159);
     mipip12 WITH mipip18*-0.10764 (a160);
     mipip12 WITH mipip19*0.04327 (a161);
     mipip12 WITH mipip20*-0.08142 (a162);
     mipip13 WITH mipip14*0.17942 (a163);
     mipip13 WITH mipip15*-0.03165 (a164);
     mipip13 WITH mipip16*-0.08389 (a165);
     mipip13 WITH mipip17*-0.01187 (a166);
     mipip13 WITH mipip18*0.00072 (a167);
     mipip13 WITH mipip19*-0.02288 (a168);
     mipip13 WITH mipip20*-0.02016 (a169);
     mipip14 WITH mipip15*-0.18911 (a170);
     mipip14 WITH mipip16*-0.07204 (a171);
     mipip14 WITH mipip17*-0.06449 (a172);
     mipip14 WITH mipip18*-0.17092 (a173);
     mipip14 WITH mipip19*-0.00031 (a174);
     mipip14 WITH mipip20*-0.06175 (a175);
     mipip15 WITH mipip16*0.08358 (a176);
     mipip15 WITH mipip17*0.06109 (a177);
     mipip15 WITH mipip18*0.10458 (a178);
     mipip15 WITH mipip19*0.00874 (a179);
     mipip15 WITH mipip20*-0.01884 (a180);
     mipip16 WITH mipip17*0.09974 (a181);
     mipip16 WITH mipip18*0.08869 (a182);
     mipip16 WITH mipip19*-0.01515 (a183);
     mipip16 WITH mipip20*0.06193 (a184);
     mipip17 WITH mipip18*0.08796 (a185);
     mipip17 WITH mipip19*0.00829 (a186);
     mipip17 WITH mipip20*0.03396 (a187);
     mipip18 WITH mipip19*-0.02830 (a188);
     mipip18 WITH mipip20*0.08653 (a189);
     mipip19 WITH mipip20*0.06116 (a190);
     a WITH e*0.15625;
     c WITH e*0.01790;
     c WITH a*0.08796;
     n WITH e*-0.07183;
     n WITH a*-0.02409;
     n WITH c*-0.07050;
     o WITH e*0.13425;
     o WITH a*0.15058;
     o WITH c*0.00757;
     o WITH n*-0.05203;

     [ mipip1*-0.00078 ];
     [ mipip2*-0.00055 ];
     [ mipip3*0.00027 ];
     [ mipip4*-0.00065 ];
     [ mipip5*-0.00026 ];
     [ mipip6*0.00015 ];
     [ mipip7*-0.00047 ];
     [ mipip8*0.00005 ];
     [ mipip9*-0.00026 ];
     [ mipip10*0.00007 ];
     [ mipip11*-0.00043 ];
     [ mipip12*-0.00038 ];
     [ mipip13*-0.00042 ];
     [ mipip14*-0.00019 ];
     [ mipip15*-0.00006 ];
     [ mipip16*0.00005 ];
     [ mipip17*-0.00042 ];
     [ mipip18*0.00031 ];
     [ mipip19*-0.00031 ];
     [ mipip20*-0.00076 ];

     mipip1*0.72578 (pload1);
     mipip2*0.53463 (pload2);
     mipip3*0.93252 (pload3);
     mipip4*0.91855 (pload4);
     mipip5*0.70713 (pload5);
     mipip6*0.83956 (pload6);
     mipip7*0.90619 (pload7);
     mipip8*1.13862 (pload8);
     mipip9*0.96620 (pload9);
     mipip10*0.84457 (pload10);
     mipip11*0.83875 (pload11);
     mipip12*0.92631 (pload12);
     mipip13*0.81510 (pload13);
     mipip14*0.96808 (pload14);
     mipip15*0.76118 (pload15);
     mipip16*0.72419 (pload16);
     mipip17*0.52344 (pload17);
     mipip18*0.78069 (pload18);
     mipip19*1.08005 (pload19);
     mipip20*0.59083 (pload20);
     e*0.56218;
     a*0.28366;
     c*0.44065;
     n*0.49937;
     o*0.45995;


RESIDUAL OUTPUT


     ESTIMATED MODEL


           Means
              MIPIP1        MIPIP2        MIPIP3        MIPIP4        MIPIP5
              ________      ________      ________      ________      ________
               -0.001        -0.001         0.000        -0.001         0.000


           Means
              MIPIP6        MIPIP7        MIPIP8        MIPIP9        MIPIP10
              ________      ________      ________      ________      ________
                0.000         0.000         0.000         0.000         0.000


           Means
              MIPIP11       MIPIP12       MIPIP13       MIPIP14       MIPIP15
              ________      ________      ________      ________      ________
                0.000         0.000         0.000         0.000         0.000


           Means
              MIPIP16       MIPIP17       MIPIP18       MIPIP19       MIPIP20
              ________      ________      ________      ________      ________
                0.000         0.000         0.000         0.000        -0.001


           Covariances
              MIPIP1        MIPIP2        MIPIP3        MIPIP4        MIPIP5
              ________      ________      ________      ________      ________
 MIPIP1         1.288
 MIPIP2         0.126         0.818
 MIPIP3         0.037         0.161         1.373
 MIPIP4        -0.017         0.017        -0.053         1.418
 MIPIP5         0.185         0.217         0.011         0.107         1.167
 MIPIP6         0.555         0.108        -0.011        -0.107         0.098
 MIPIP7         0.042         0.276         0.030        -0.063         0.032
 MIPIP8        -0.037         0.043         0.472        -0.183        -0.082
 MIPIP9        -0.119        -0.097        -0.045         0.412        -0.120
 MIPIP10        0.020         0.109        -0.062        -0.052         0.283
 MIPIP11        0.695         0.158         0.095        -0.126         0.192
 MIPIP12        0.113         0.420         0.122         0.106         0.177
 MIPIP13       -0.029         0.147         0.425        -0.004         0.031
 MIPIP14       -0.058         0.056        -0.002         0.682         0.002
 MIPIP15        0.074         0.100        -0.027        -0.167         0.273
 MIPIP16        0.607         0.023        -0.014        -0.134         0.089
 MIPIP17        0.139         0.283         0.050        -0.111         0.102
 MIPIP18       -0.029         0.074         0.407        -0.286        -0.082
 MIPIP19       -0.116        -0.019        -0.070         0.334        -0.032
 MIPIP20        0.121         0.135        -0.029        -0.073         0.600


           Covariances
              MIPIP6        MIPIP7        MIPIP8        MIPIP9        MIPIP10
              ________      ________      ________      ________      ________
 MIPIP6         1.405
 MIPIP7         0.202         1.142
 MIPIP8         0.037         0.105         1.630
 MIPIP9         0.060         0.004        -0.008         1.219
 MIPIP10        0.084         0.187         0.052        -0.046         1.093
 MIPIP11        0.579         0.093        -0.014        -0.188         0.073
 MIPIP12        0.086         0.282        -0.013         0.002         0.091
 MIPIP13       -0.020         0.031         0.336         0.018        -0.045
 MIPIP14       -0.060        -0.009        -0.114         0.453        -0.118
 MIPIP15        0.104         0.114         0.077        -0.109         0.481
 MIPIP16        0.668         0.122         0.059        -0.024         0.138
 MIPIP17        0.273         0.375         0.096        -0.045         0.198
 MIPIP18        0.061         0.093         0.552        -0.110         0.029
 MIPIP19       -0.053         0.027        -0.024         0.290         0.037
 MIPIP20        0.168         0.118         0.040        -0.073         0.326


           Covariances
              MIPIP11       MIPIP12       MIPIP13       MIPIP14       MIPIP15
              ________      ________      ________      ________      ________
 MIPIP11        1.490
 MIPIP12        0.207         1.168
 MIPIP13        0.021         0.101         1.063
 MIPIP14       -0.141         0.143         0.130         1.412
 MIPIP15        0.119         0.056        -0.027        -0.226         1.014
 MIPIP16        0.618         0.032        -0.070        -0.140         0.184
 MIPIP17        0.214         0.225         0.059        -0.089         0.181
 MIPIP18        0.028        -0.029         0.322        -0.236         0.110
 MIPIP19       -0.151         0.030        -0.054         0.277        -0.014
 MIPIP20        0.136         0.067        -0.014        -0.114         0.346


           Covariances
              MIPIP16       MIPIP17       MIPIP18       MIPIP19       MIPIP20
              ________      ________      ________      ________      ________
 MIPIP16        1.292
 MIPIP17        0.269         0.852
 MIPIP18        0.106         0.180         1.197
 MIPIP19       -0.058        -0.007        -0.069         1.254
 MIPIP20        0.206         0.207         0.094         0.028         1.117


           Correlations
              MIPIP1        MIPIP2        MIPIP3        MIPIP4        MIPIP5
              ________      ________      ________      ________      ________
 MIPIP1         1.000
 MIPIP2         0.123         1.000
 MIPIP3         0.028         0.152         1.000
 MIPIP4        -0.013         0.016        -0.038         1.000
 MIPIP5         0.151         0.222         0.008         0.083         1.000
 MIPIP6         0.412         0.101        -0.008        -0.076         0.077
 MIPIP7         0.035         0.286         0.024        -0.050         0.028
 MIPIP8        -0.026         0.037         0.316        -0.121        -0.060
 MIPIP9        -0.095        -0.097        -0.034         0.313        -0.101
 MIPIP10        0.017         0.115        -0.051        -0.042         0.251
 MIPIP11        0.502         0.143         0.066        -0.087         0.146
 MIPIP12        0.092         0.429         0.096         0.082         0.151
 MIPIP13       -0.025         0.157         0.352        -0.003         0.028
 MIPIP14       -0.043         0.052        -0.001         0.482         0.002
 MIPIP15        0.065         0.109        -0.023        -0.139         0.251
 MIPIP16        0.470         0.022        -0.010        -0.099         0.072
 MIPIP17        0.133         0.339         0.046        -0.101         0.102
 MIPIP18       -0.023         0.075         0.318        -0.219        -0.069
 MIPIP19       -0.092        -0.019        -0.053         0.250        -0.027
 MIPIP20        0.101         0.141        -0.024        -0.058         0.525


           Correlations
              MIPIP6        MIPIP7        MIPIP8        MIPIP9        MIPIP10
              ________      ________      ________      ________      ________
 MIPIP6         1.000
 MIPIP7         0.160         1.000
 MIPIP8         0.024         0.077         1.000
 MIPIP9         0.046         0.003        -0.006         1.000
 MIPIP10        0.068         0.167         0.039        -0.040         1.000
 MIPIP11        0.400         0.072        -0.009        -0.139         0.057
 MIPIP12        0.067         0.244        -0.009         0.001         0.080
 MIPIP13       -0.016         0.028         0.256         0.016        -0.042
 MIPIP14       -0.042        -0.007        -0.075         0.345        -0.095
 MIPIP15        0.087         0.106         0.060        -0.098         0.457
 MIPIP16        0.496         0.100         0.040        -0.019         0.116
 MIPIP17        0.250         0.380         0.081        -0.044         0.205
 MIPIP18        0.047         0.079         0.395        -0.091         0.026
 MIPIP19       -0.040         0.023        -0.017         0.234         0.032
 MIPIP20        0.134         0.104         0.030        -0.063         0.295


           Correlations
              MIPIP11       MIPIP12       MIPIP13       MIPIP14       MIPIP15
              ________      ________      ________      ________      ________
 MIPIP11        1.000
 MIPIP12        0.157         1.000
 MIPIP13        0.017         0.091         1.000
 MIPIP14       -0.098         0.111         0.106         1.000
 MIPIP15        0.097         0.051        -0.026        -0.188         1.000
 MIPIP16        0.445         0.026        -0.060        -0.104         0.160
 MIPIP17        0.190         0.226         0.062        -0.081         0.195
 MIPIP18        0.021        -0.024         0.285        -0.181         0.100
 MIPIP19       -0.111         0.025        -0.047         0.208        -0.012
 MIPIP20        0.105         0.059        -0.013        -0.091         0.325


           Correlations
              MIPIP16       MIPIP17       MIPIP18       MIPIP19       MIPIP20
              ________      ________      ________      ________      ________
 MIPIP16        1.000
 MIPIP17        0.256         1.000
 MIPIP18        0.085         0.178         1.000
 MIPIP19       -0.045        -0.007        -0.056         1.000
 MIPIP20        0.172         0.212         0.082         0.024         1.000


TECHNICAL 1 OUTPUT


     PARAMETER SPECIFICATION


           NU
              MIPIP1        MIPIP2        MIPIP3        MIPIP4        MIPIP5
              ________      ________      ________      ________      ________
                    1             2             3             4             5


           NU
              MIPIP6        MIPIP7        MIPIP8        MIPIP9        MIPIP10
              ________      ________      ________      ________      ________
                    6             7             8             9            10


           NU
              MIPIP11       MIPIP12       MIPIP13       MIPIP14       MIPIP15
              ________      ________      ________      ________      ________
                   11            12            13            14            15


           NU
              MIPIP16       MIPIP17       MIPIP18       MIPIP19       MIPIP20
              ________      ________      ________      ________      ________
                   16            17            18            19            20


           LAMBDA
              E             A             C             N             O
              ________      ________      ________      ________      ________
 MIPIP1             0             0             0             0             0
 MIPIP2             0             0             0             0             0
 MIPIP3             0             0             0             0             0
 MIPIP4             0             0             0             0             0
 MIPIP5             0             0             0             0             0
 MIPIP6            21             0             0             0             0
 MIPIP7             0            22             0             0             0
 MIPIP8             0             0            23             0             0
 MIPIP9             0             0             0            24             0
 MIPIP10            0             0             0             0            25
 MIPIP11           26             0             0             0             0
 MIPIP12            0            27             0             0             0
 MIPIP13            0             0            28             0             0
 MIPIP14            0             0             0            29             0
 MIPIP15            0             0             0             0            30
 MIPIP16           31             0             0             0             0
 MIPIP17            0            32             0             0             0
 MIPIP18            0             0            33             0             0
 MIPIP19            0             0             0            34             0
 MIPIP20            0             0             0             0            35


           THETA
              MIPIP1        MIPIP2        MIPIP3        MIPIP4        MIPIP5
              ________      ________      ________      ________      ________
 MIPIP1            36
 MIPIP2            37            38
 MIPIP3            39            40            41
 MIPIP4            42            43            44            45
 MIPIP5            46            47            48            49            50
 MIPIP6            51            52            53            54            55
 MIPIP7            57            58            59            60            61
 MIPIP8            64            65            66            67            68
 MIPIP9            72            73            74            75            76
 MIPIP10           81            82            83            84            85
 MIPIP11           91            92            93            94            95
 MIPIP12          102           103           104           105           106
 MIPIP13          114           115           116           117           118
 MIPIP14          127           128           129           130           131
 MIPIP15          141           142           143           144           145
 MIPIP16          156           157           158           159           160
 MIPIP17          172           173           174           175           176
 MIPIP18          189           190           191           192           193
 MIPIP19          207           208           209           210           211
 MIPIP20          226           227           228           229           230


           THETA
              MIPIP6        MIPIP7        MIPIP8        MIPIP9        MIPIP10
              ________      ________      ________      ________      ________
 MIPIP6            56
 MIPIP7            62            63
 MIPIP8            69            70            71
 MIPIP9            77            78            79            80
 MIPIP10           86            87            88            89            90
 MIPIP11           96            97            98            99           100
 MIPIP12          107           108           109           110           111
 MIPIP13          119           120           121           122           123
 MIPIP14          132           133           134           135           136
 MIPIP15          146           147           148           149           150
 MIPIP16          161           162           163           164           165
 MIPIP17          177           178           179           180           181
 MIPIP18          194           195           196           197           198
 MIPIP19          212           213           214           215           216
 MIPIP20          231           232           233           234           235


           THETA
              MIPIP11       MIPIP12       MIPIP13       MIPIP14       MIPIP15
              ________      ________      ________      ________      ________
 MIPIP11          101
 MIPIP12          112           113
 MIPIP13          124           125           126
 MIPIP14          137           138           139           140
 MIPIP15          151           152           153           154           155
 MIPIP16          166           167           168           169           170
 MIPIP17          182           183           184           185           186
 MIPIP18          199           200           201           202           203
 MIPIP19          217           218           219           220           221
 MIPIP20          236           237           238           239           240


           THETA
              MIPIP16       MIPIP17       MIPIP18       MIPIP19       MIPIP20
              ________      ________      ________      ________      ________
 MIPIP16          171
 MIPIP17          187           188
 MIPIP18          204           205           206
 MIPIP19          222           223           224           225
 MIPIP20          241           242           243           244           245


           ALPHA
              E             A             C             N             O
              ________      ________      ________      ________      ________
                    0             0             0             0             0


           BETA
              E             A             C             N             O
              ________      ________      ________      ________      ________
 E                  0             0             0             0             0
 A                  0             0             0             0             0
 C                  0             0             0             0             0
 N                  0             0             0             0             0
 O                  0             0             0             0             0


           PSI
              E             A             C             N             O
              ________      ________      ________      ________      ________
 E                246
 A                247           248
 C                249           250           251
 N                252           253           254           255
 O                256           257           258           259           260


     STARTING VALUES


           NU
              MIPIP1        MIPIP2        MIPIP3        MIPIP4        MIPIP5
              ________      ________      ________      ________      ________
                0.000         0.000         0.000         0.000         0.000


           NU
              MIPIP6        MIPIP7        MIPIP8        MIPIP9        MIPIP10
              ________      ________      ________      ________      ________
                0.000         0.000         0.000         0.000         0.000


           NU
              MIPIP11       MIPIP12       MIPIP13       MIPIP14       MIPIP15
              ________      ________      ________      ________      ________
                0.000         0.000         0.000         0.000         0.000


           NU
              MIPIP16       MIPIP17       MIPIP18       MIPIP19       MIPIP20
              ________      ________      ________      ________      ________
                0.000         0.000         0.000         0.000         0.000


           LAMBDA
              E             A             C             N             O
              ________      ________      ________      ________      ________
 MIPIP1         1.000         0.000         0.000         0.000         0.000
 MIPIP2         0.000         1.000         0.000         0.000         0.000
 MIPIP3         0.000         0.000         1.000         0.000         0.000
 MIPIP4         0.000         0.000         0.000         1.000         0.000
 MIPIP5         0.000         0.000         0.000         0.000         1.000
 MIPIP6         1.000         0.000         0.000         0.000         0.000
 MIPIP7         0.000         1.000         0.000         0.000         0.000
 MIPIP8         0.000         0.000         1.000         0.000         0.000
 MIPIP9         0.000         0.000         0.000         1.000         0.000
 MIPIP10        0.000         0.000         0.000         0.000         1.000
 MIPIP11        1.000         0.000         0.000         0.000         0.000
 MIPIP12        0.000         1.000         0.000         0.000         0.000
 MIPIP13        0.000         0.000         1.000         0.000         0.000
 MIPIP14        0.000         0.000         0.000         1.000         0.000
 MIPIP15        0.000         0.000         0.000         0.000         1.000
 MIPIP16        1.000         0.000         0.000         0.000         0.000
 MIPIP17        0.000         1.000         0.000         0.000         0.000
 MIPIP18        0.000         0.000         1.000         0.000         0.000
 MIPIP19        0.000         0.000         0.000         1.000         0.000
 MIPIP20        0.000         0.000         0.000         0.000         1.000


           THETA
              MIPIP1        MIPIP2        MIPIP3        MIPIP4        MIPIP5
              ________      ________      ________      ________      ________
 MIPIP1         0.643
 MIPIP2         0.000         0.409
 MIPIP3         0.000         0.000         0.685
 MIPIP4         0.000         0.000         0.000         0.710
 MIPIP5         0.000         0.000         0.000         0.000         0.582
 MIPIP6         0.000         0.000         0.000         0.000         0.000
 MIPIP7         0.000         0.000         0.000         0.000         0.000
 MIPIP8         0.000         0.000         0.000         0.000         0.000
 MIPIP9         0.000         0.000         0.000         0.000         0.000
 MIPIP10        0.000         0.000         0.000         0.000         0.000
 MIPIP11        0.000         0.000         0.000         0.000         0.000
 MIPIP12        0.000         0.000         0.000         0.000         0.000
 MIPIP13        0.000         0.000         0.000         0.000         0.000
 MIPIP14        0.000         0.000         0.000         0.000         0.000
 MIPIP15        0.000         0.000         0.000         0.000         0.000
 MIPIP16        0.000         0.000         0.000         0.000         0.000
 MIPIP17        0.000         0.000         0.000         0.000         0.000
 MIPIP18        0.000         0.000         0.000         0.000         0.000
 MIPIP19        0.000         0.000         0.000         0.000         0.000
 MIPIP20        0.000         0.000         0.000         0.000         0.000


           THETA
              MIPIP6        MIPIP7        MIPIP8        MIPIP9        MIPIP10
              ________      ________      ________      ________      ________
 MIPIP6         0.702
 MIPIP7         0.000         0.570
 MIPIP8         0.000         0.000         0.816
 MIPIP9         0.000         0.000         0.000         0.609
 MIPIP10        0.000         0.000         0.000         0.000         0.546
 MIPIP11        0.000         0.000         0.000         0.000         0.000
 MIPIP12        0.000         0.000         0.000         0.000         0.000
 MIPIP13        0.000         0.000         0.000         0.000         0.000
 MIPIP14        0.000         0.000         0.000         0.000         0.000
 MIPIP15        0.000         0.000         0.000         0.000         0.000
 MIPIP16        0.000         0.000         0.000         0.000         0.000
 MIPIP17        0.000         0.000         0.000         0.000         0.000
 MIPIP18        0.000         0.000         0.000         0.000         0.000
 MIPIP19        0.000         0.000         0.000         0.000         0.000
 MIPIP20        0.000         0.000         0.000         0.000         0.000


           THETA
              MIPIP11       MIPIP12       MIPIP13       MIPIP14       MIPIP15
              ________      ________      ________      ________      ________
 MIPIP11        0.745
 MIPIP12        0.000         0.583
 MIPIP13        0.000         0.000         0.531
 MIPIP14        0.000         0.000         0.000         0.709
 MIPIP15        0.000         0.000         0.000         0.000         0.506
 MIPIP16        0.000         0.000         0.000         0.000         0.000
 MIPIP17        0.000         0.000         0.000         0.000         0.000
 MIPIP18        0.000         0.000         0.000         0.000         0.000
 MIPIP19        0.000         0.000         0.000         0.000         0.000
 MIPIP20        0.000         0.000         0.000         0.000         0.000


           THETA
              MIPIP16       MIPIP17       MIPIP18       MIPIP19       MIPIP20
              ________      ________      ________      ________      ________
 MIPIP16        0.646
 MIPIP17        0.000         0.425
 MIPIP18        0.000         0.000         0.599
 MIPIP19        0.000         0.000         0.000         0.625
 MIPIP20        0.000         0.000         0.000         0.000         0.558


           ALPHA
              E             A             C             N             O
              ________      ________      ________      ________      ________
                0.000         0.000         0.000         0.000         0.000


           BETA
              E             A             C             N             O
              ________      ________      ________      ________      ________
 E              0.000         0.000         0.000         0.000         0.000
 A              0.000         0.000         0.000         0.000         0.000
 C              0.000         0.000         0.000         0.000         0.000
 N              0.000         0.000         0.000         0.000         0.000
 O              0.000         0.000         0.000         0.000         0.000


           PSI
              E             A             C             N             O
              ________      ________      ________      ________      ________
 E              1.000
 A              0.000         1.000
 C              0.000         0.000         1.000
 N              0.000         0.000         0.000         1.000
 O              0.000         0.000         0.000         0.000         1.000


     PRIORS FOR ALL PARAMETERS            PRIOR MEAN      PRIOR VARIANCE     PRIOR STD. DEV.

     Parameter 1~N(0.000,infinity)           0.0000            infinity            infinity
     Parameter 2~N(0.000,infinity)           0.0000            infinity            infinity
     Parameter 3~N(0.000,infinity)           0.0000            infinity            infinity
     Parameter 4~N(0.000,infinity)           0.0000            infinity            infinity
     Parameter 5~N(0.000,infinity)           0.0000            infinity            infinity
     Parameter 6~N(0.000,infinity)           0.0000            infinity            infinity
     Parameter 7~N(0.000,infinity)           0.0000            infinity            infinity
     Parameter 8~N(0.000,infinity)           0.0000            infinity            infinity
     Parameter 9~N(0.000,infinity)           0.0000            infinity            infinity
     Parameter 10~N(0.000,infinity)          0.0000            infinity            infinity
     Parameter 11~N(0.000,infinity)          0.0000            infinity            infinity
     Parameter 12~N(0.000,infinity)          0.0000            infinity            infinity
     Parameter 13~N(0.000,infinity)          0.0000            infinity            infinity
     Parameter 14~N(0.000,infinity)          0.0000            infinity            infinity
     Parameter 15~N(0.000,infinity)          0.0000            infinity            infinity
     Parameter 16~N(0.000,infinity)          0.0000            infinity            infinity
     Parameter 17~N(0.000,infinity)          0.0000            infinity            infinity
     Parameter 18~N(0.000,infinity)          0.0000            infinity            infinity
     Parameter 19~N(0.000,infinity)          0.0000            infinity            infinity
     Parameter 20~N(0.000,infinity)          0.0000            infinity            infinity
     Parameter 21~N(0.000,infinity)          0.0000            infinity            infinity
     Parameter 22~N(0.000,infinity)          0.0000            infinity            infinity
     Parameter 23~N(0.000,infinity)          0.0000            infinity            infinity
     Parameter 24~N(0.000,infinity)          0.0000            infinity            infinity
     Parameter 25~N(0.000,infinity)          0.0000            infinity            infinity
     Parameter 26~N(0.000,infinity)          0.0000            infinity            infinity
     Parameter 27~N(0.000,infinity)          0.0000            infinity            infinity
     Parameter 28~N(0.000,infinity)          0.0000            infinity            infinity
     Parameter 29~N(0.000,infinity)          0.0000            infinity            infinity
     Parameter 30~N(0.000,infinity)          0.0000            infinity            infinity
     Parameter 31~N(0.000,infinity)          0.0000            infinity            infinity
     Parameter 32~N(0.000,infinity)          0.0000            infinity            infinity
     Parameter 33~N(0.000,infinity)          0.0000            infinity            infinity
     Parameter 34~N(0.000,infinity)          0.0000            infinity            infinity
     Parameter 35~N(0.000,infinity)          0.0000            infinity            infinity
     Parameter 36~IW(137.800,200)            0.7698              0.0067              0.0818
     Parameter 37~IW(0.000,200)              0.0000              0.0023              0.0485
     Parameter 38~IW(97.200,200)             0.5430              0.0033              0.0577
     Parameter 39~IW(0.000,200)              0.0000              0.0045              0.0674
     Parameter 40~IW(0.000,200)              0.0000              0.0032              0.0566
     Parameter 41~IW(188.000,200)            1.0503              0.0125              0.1116
     Parameter 42~IW(0.000,200)              0.0000              0.0036              0.0603
     Parameter 43~IW(0.000,200)              0.0000              0.0026              0.0506
     Parameter 44~IW(0.000,200)              0.0000              0.0050              0.0704
     Parameter 45~IW(150.400,200)            0.8402              0.0080              0.0893
     Parameter 46~IW(0.000,200)              0.0000              0.0034              0.0582
     Parameter 47~IW(0.000,200)              0.0000              0.0024              0.0489
     Parameter 48~IW(0.000,200)              0.0000              0.0046              0.0680
     Parameter 49~IW(0.000,200)              0.0000              0.0037              0.0608
     Parameter 50~IW(140.200,200)            0.7832              0.0069              0.0833
     Parameter 51~IW(0.000,200)              0.0000              0.0040              0.0633
     Parameter 52~IW(0.000,200)              0.0000              0.0028              0.0531
     Parameter 53~IW(0.000,200)              0.0000              0.0055              0.0739
     Parameter 54~IW(0.000,200)              0.0000              0.0044              0.0661
     Parameter 55~IW(0.000,200)              0.0000              0.0041              0.0638
     Parameter 56~IW(165.600,200)            0.9251              0.0097              0.0983
     Parameter 57~IW(0.000,200)              0.0000              0.0041              0.0641
     Parameter 58~IW(0.000,200)              0.0000              0.0029              0.0538
     Parameter 59~IW(0.000,200)              0.0000              0.0056              0.0748
     Parameter 60~IW(0.000,200)              0.0000              0.0045              0.0669
     Parameter 61~IW(0.000,200)              0.0000              0.0042              0.0646
     Parameter 62~IW(0.000,200)              0.0000              0.0049              0.0702
     Parameter 63~IW(169.800,200)            0.9486              0.0102              0.1008
     Parameter 64~IW(0.000,200)              0.0000              0.0052              0.0724
     Parameter 65~IW(0.000,200)              0.0000              0.0037              0.0608
     Parameter 66~IW(0.000,200)              0.0000              0.0072              0.0846
     Parameter 67~IW(0.000,200)              0.0000              0.0057              0.0757
     Parameter 68~IW(0.000,200)              0.0000              0.0053              0.0731
     Parameter 69~IW(0.000,200)              0.0000              0.0063              0.0794
     Parameter 70~IW(0.000,200)              0.0000              0.0065              0.0804
     Parameter 71~IW(217.200,200)            1.2134              0.0166              0.1290
     Parameter 72~IW(0.000,200)              0.0000              0.0045              0.0669
     Parameter 73~IW(0.000,200)              0.0000              0.0032              0.0562
     Parameter 74~IW(0.000,200)              0.0000              0.0061              0.0781
     Parameter 75~IW(0.000,200)              0.0000              0.0049              0.0698
     Parameter 76~IW(0.000,200)              0.0000              0.0045              0.0674
     Parameter 77~IW(0.000,200)              0.0000              0.0054              0.0733
     Parameter 78~IW(0.000,200)              0.0000              0.0055              0.0742
     Parameter 79~IW(0.000,200)              0.0000              0.0070              0.0839
     Parameter 80~IW(185.000,200)            1.0335              0.0121              0.1099
     Parameter 81~IW(0.000,200)              0.0000              0.0040              0.0629
     Parameter 82~IW(0.000,200)              0.0000              0.0028              0.0528
     Parameter 83~IW(0.000,200)              0.0000              0.0054              0.0735
     Parameter 84~IW(0.000,200)              0.0000              0.0043              0.0657
     Parameter 85~IW(0.000,200)              0.0000              0.0040              0.0635
     Parameter 86~IW(0.000,200)              0.0000              0.0048              0.0690
     Parameter 87~IW(0.000,200)              0.0000              0.0049              0.0698
     Parameter 88~IW(0.000,200)              0.0000              0.0062              0.0790
     Parameter 89~IW(0.000,200)              0.0000              0.0053              0.0729
     Parameter 90~IW(163.800,200)            0.9151              0.0095              0.0973
     Parameter 91~IW(0.000,200)              0.0000              0.0040              0.0629
     Parameter 92~IW(0.000,200)              0.0000              0.0028              0.0528
     Parameter 93~IW(0.000,200)              0.0000              0.0054              0.0734
     Parameter 94~IW(0.000,200)              0.0000              0.0043              0.0657
     Parameter 95~IW(0.000,200)              0.0000              0.0040              0.0634
     Parameter 96~IW(0.000,200)              0.0000              0.0048              0.0689
     Parameter 97~IW(0.000,200)              0.0000              0.0049              0.0698
     Parameter 98~IW(0.000,200)              0.0000              0.0062              0.0789
     Parameter 99~IW(0.000,200)              0.0000              0.0053              0.0728
     Parameter 100~IW(0.000,200)             0.0000              0.0047              0.0685
     Parameter 101~IW(163.600,200)           0.9140              0.0094              0.0972
     Parameter 102~IW(0.000,200)             0.0000              0.0042              0.0646
     Parameter 103~IW(0.000,200)             0.0000              0.0029              0.0543
     Parameter 104~IW(0.000,200)             0.0000              0.0057              0.0755
     Parameter 105~IW(0.000,200)             0.0000              0.0046              0.0675
     Parameter 106~IW(0.000,200)             0.0000              0.0042              0.0652
     Parameter 107~IW(0.000,200)             0.0000              0.0050              0.0708
     Parameter 108~IW(0.000,200)             0.0000              0.0051              0.0717
     Parameter 109~IW(0.000,200)             0.0000              0.0066              0.0811
     Parameter 110~IW(0.000,200)             0.0000              0.0056              0.0749
     Parameter 111~IW(0.000,200)             0.0000              0.0050              0.0704
     Parameter 112~IW(0.000,200)             0.0000              0.0050              0.0704
     Parameter 113~IW(172.800,200)           0.9654              0.0105              0.1026
     Parameter 114~IW(0.000,200)             0.0000              0.0039              0.0624
     Parameter 115~IW(0.000,200)             0.0000              0.0027              0.0524
     Parameter 116~IW(0.000,200)             0.0000              0.0053              0.0729
     Parameter 117~IW(0.000,200)             0.0000              0.0043              0.0652
     Parameter 118~IW(0.000,200)             0.0000              0.0040              0.0630
     Parameter 119~IW(0.000,200)             0.0000              0.0047              0.0684
     Parameter 120~IW(0.000,200)             0.0000              0.0048              0.0693
     Parameter 121~IW(0.000,200)             0.0000              0.0061              0.0784
     Parameter 122~IW(0.000,200)             0.0000              0.0052              0.0723
     Parameter 123~IW(0.000,200)             0.0000              0.0046              0.0680
     Parameter 124~IW(0.000,200)             0.0000              0.0046              0.0680
     Parameter 125~IW(0.000,200)             0.0000              0.0049              0.0699
     Parameter 126~IW(161.200,200)           0.9006              0.0092              0.0957
     Parameter 127~IW(0.000,200)             0.0000              0.0036              0.0597
     Parameter 128~IW(0.000,200)             0.0000              0.0025              0.0502
     Parameter 129~IW(0.000,200)             0.0000              0.0049              0.0698
     Parameter 130~IW(0.000,200)             0.0000              0.0039              0.0624
     Parameter 131~IW(0.000,200)             0.0000              0.0036              0.0602
     Parameter 132~IW(0.000,200)             0.0000              0.0043              0.0655
     Parameter 133~IW(0.000,200)             0.0000              0.0044              0.0663
     Parameter 134~IW(0.000,200)             0.0000              0.0056              0.0750
     Parameter 135~IW(0.000,200)             0.0000              0.0048              0.0692
     Parameter 136~IW(0.000,200)             0.0000              0.0042              0.0651
     Parameter 137~IW(0.000,200)             0.0000              0.0042              0.0651
     Parameter 138~IW(0.000,200)             0.0000              0.0045              0.0669
     Parameter 139~IW(0.000,200)             0.0000              0.0042              0.0646
     Parameter 140~IW(147.600,200)           0.8246              0.0077              0.0877
     Parameter 141~IW(0.000,200)             0.0000              0.0036              0.0596
     Parameter 142~IW(0.000,200)             0.0000              0.0025              0.0501
     Parameter 143~IW(0.000,200)             0.0000              0.0049              0.0697
     Parameter 144~IW(0.000,200)             0.0000              0.0039              0.0623
     Parameter 145~IW(0.000,200)             0.0000              0.0036              0.0602
     Parameter 146~IW(0.000,200)             0.0000              0.0043              0.0654
     Parameter 147~IW(0.000,200)             0.0000              0.0044              0.0662
     Parameter 148~IW(0.000,200)             0.0000              0.0056              0.0749
     Parameter 149~IW(0.000,200)             0.0000              0.0048              0.0691
     Parameter 150~IW(0.000,200)             0.0000              0.0042              0.0650
     Parameter 151~IW(0.000,200)             0.0000              0.0042              0.0650
     Parameter 152~IW(0.000,200)             0.0000              0.0045              0.0668
     Parameter 153~IW(0.000,200)             0.0000              0.0042              0.0645
     Parameter 154~IW(0.000,200)             0.0000              0.0038              0.0617
     Parameter 155~IW(147.200,200)           0.8223              0.0076              0.0874
     Parameter 156~IW(0.000,200)             0.0000              0.0031              0.0560
     Parameter 157~IW(0.000,200)             0.0000              0.0022              0.0470
     Parameter 158~IW(0.000,200)             0.0000              0.0043              0.0654
     Parameter 159~IW(0.000,200)             0.0000              0.0034              0.0585
     Parameter 160~IW(0.000,200)             0.0000              0.0032              0.0565
     Parameter 161~IW(0.000,200)             0.0000              0.0038              0.0614
     Parameter 162~IW(0.000,200)             0.0000              0.0039              0.0622
     Parameter 163~IW(0.000,200)             0.0000              0.0049              0.0703
     Parameter 164~IW(0.000,200)             0.0000              0.0042              0.0649
     Parameter 165~IW(0.000,200)             0.0000              0.0037              0.0611
     Parameter 166~IW(0.000,200)             0.0000              0.0037              0.0610
     Parameter 167~IW(0.000,200)             0.0000              0.0039              0.0627
     Parameter 168~IW(0.000,200)             0.0000              0.0037              0.0606
     Parameter 169~IW(0.000,200)             0.0000              0.0034              0.0580
     Parameter 170~IW(0.000,200)             0.0000              0.0034              0.0579
     Parameter 171~IW(129.800,200)           0.7251              0.0059              0.0771
     Parameter 172~IW(0.000,200)             0.0000              0.0026              0.0513
     Parameter 173~IW(0.000,200)             0.0000              0.0019              0.0431
     Parameter 174~IW(0.000,200)             0.0000              0.0036              0.0599
     Parameter 175~IW(0.000,200)             0.0000              0.0029              0.0536
     Parameter 176~IW(0.000,200)             0.0000              0.0027              0.0517
     Parameter 177~IW(0.000,200)             0.0000              0.0032              0.0562
     Parameter 178~IW(0.000,200)             0.0000              0.0032              0.0569
     Parameter 179~IW(0.000,200)             0.0000              0.0041              0.0644
     Parameter 180~IW(0.000,200)             0.0000              0.0035              0.0594
     Parameter 181~IW(0.000,200)             0.0000              0.0031              0.0559
     Parameter 182~IW(0.000,200)             0.0000              0.0031              0.0559
     Parameter 183~IW(0.000,200)             0.0000              0.0033              0.0574
     Parameter 184~IW(0.000,200)             0.0000              0.0031              0.0555
     Parameter 185~IW(0.000,200)             0.0000              0.0028              0.0531
     Parameter 186~IW(0.000,200)             0.0000              0.0028              0.0530
     Parameter 187~IW(0.000,200)             0.0000              0.0025              0.0498
     Parameter 188~IW(108.800,200)           0.6078              0.0042              0.0646
     Parameter 189~IW(0.000,200)             0.0000              0.0035              0.0589
     Parameter 190~IW(0.000,200)             0.0000              0.0024              0.0494
     Parameter 191~IW(0.000,200)             0.0000              0.0047              0.0688
     Parameter 192~IW(0.000,200)             0.0000              0.0038              0.0615
     Parameter 193~IW(0.000,200)             0.0000              0.0035              0.0594
     Parameter 194~IW(0.000,200)             0.0000              0.0042              0.0645
     Parameter 195~IW(0.000,200)             0.0000              0.0043              0.0653
     Parameter 196~IW(0.000,200)             0.0000              0.0055              0.0739
     Parameter 197~IW(0.000,200)             0.0000              0.0047              0.0682
     Parameter 198~IW(0.000,200)             0.0000              0.0041              0.0642
     Parameter 199~IW(0.000,200)             0.0000              0.0041              0.0641
     Parameter 200~IW(0.000,200)             0.0000              0.0043              0.0659
     Parameter 201~IW(0.000,200)             0.0000              0.0041              0.0637
     Parameter 202~IW(0.000,200)             0.0000              0.0037              0.0609
     Parameter 203~IW(0.000,200)             0.0000              0.0037              0.0608
     Parameter 204~IW(0.000,200)             0.0000              0.0033              0.0571
     Parameter 205~IW(0.000,200)             0.0000              0.0027              0.0523
     Parameter 206~IW(143.400,200)           0.8011              0.0073              0.0852
     Parameter 207~IW(0.000,200)             0.0000              0.0053              0.0727
     Parameter 208~IW(0.000,200)             0.0000              0.0037              0.0611
     Parameter 209~IW(0.000,200)             0.0000              0.0072              0.0849
     Parameter 210~IW(0.000,200)             0.0000              0.0058              0.0760
     Parameter 211~IW(0.000,200)             0.0000              0.0054              0.0733
     Parameter 212~IW(0.000,200)             0.0000              0.0064              0.0797
     Parameter 213~IW(0.000,200)             0.0000              0.0065              0.0807
     Parameter 214~IW(0.000,200)             0.0000              0.0083              0.0913
     Parameter 215~IW(0.000,200)             0.0000              0.0071              0.0842
     Parameter 216~IW(0.000,200)             0.0000              0.0063              0.0793
     Parameter 217~IW(0.000,200)             0.0000              0.0063              0.0792
     Parameter 218~IW(0.000,200)             0.0000              0.0066              0.0814
     Parameter 219~IW(0.000,200)             0.0000              0.0062              0.0786
     Parameter 220~IW(0.000,200)             0.0000              0.0057              0.0753
     Parameter 221~IW(0.000,200)             0.0000              0.0056              0.0751
     Parameter 222~IW(0.000,200)             0.0000              0.0050              0.0706
     Parameter 223~IW(0.000,200)             0.0000              0.0042              0.0646
     Parameter 224~IW(0.000,200)             0.0000              0.0055              0.0742
     Parameter 225~IW(218.800,200)           1.2223              0.0169              0.1299
     Parameter 226~IW(0.000,200)             0.0000              0.0027              0.0516
     Parameter 227~IW(0.000,200)             0.0000              0.0019              0.0433
     Parameter 228~IW(0.000,200)             0.0000              0.0036              0.0602
     Parameter 229~IW(0.000,200)             0.0000              0.0029              0.0539
     Parameter 230~IW(0.000,200)             0.0000              0.0027              0.0520
     Parameter 231~IW(0.000,200)             0.0000              0.0032              0.0565
     Parameter 232~IW(0.000,200)             0.0000              0.0033              0.0572
     Parameter 233~IW(0.000,200)             0.0000              0.0042              0.0647
     Parameter 234~IW(0.000,200)             0.0000              0.0036              0.0597
     Parameter 235~IW(0.000,200)             0.0000              0.0032              0.0562
     Parameter 236~IW(0.000,200)             0.0000              0.0032              0.0562
     Parameter 237~IW(0.000,200)             0.0000              0.0033              0.0577
     Parameter 238~IW(0.000,200)             0.0000              0.0031              0.0558
     Parameter 239~IW(0.000,200)             0.0000              0.0028              0.0534
     Parameter 240~IW(0.000,200)             0.0000              0.0028              0.0533
     Parameter 241~IW(0.000,200)             0.0000              0.0025              0.0500
     Parameter 242~IW(0.000,200)             0.0000              0.0021              0.0458
     Parameter 243~IW(0.000,200)             0.0000              0.0028              0.0526
     Parameter 244~IW(0.000,200)             0.0000              0.0042              0.0650
     Parameter 245~IW(110.000,200)           0.6145              0.0043              0.0653
     Parameter 246~IW(0.000,-6)            infinity            infinity            infinity
     Parameter 247~IW(0.000,-6)            infinity            infinity            infinity
     Parameter 248~IW(0.000,-6)            infinity            infinity            infinity
     Parameter 249~IW(0.000,-6)            infinity            infinity            infinity
     Parameter 250~IW(0.000,-6)            infinity            infinity            infinity
     Parameter 251~IW(0.000,-6)            infinity            infinity            infinity
     Parameter 252~IW(0.000,-6)            infinity            infinity            infinity
     Parameter 253~IW(0.000,-6)            infinity            infinity            infinity
     Parameter 254~IW(0.000,-6)            infinity            infinity            infinity
     Parameter 255~IW(0.000,-6)            infinity            infinity            infinity
     Parameter 256~IW(0.000,-6)            infinity            infinity            infinity
     Parameter 257~IW(0.000,-6)            infinity            infinity            infinity
     Parameter 258~IW(0.000,-6)            infinity            infinity            infinity
     Parameter 259~IW(0.000,-6)            infinity            infinity            infinity
     Parameter 260~IW(0.000,-6)            infinity            infinity            infinity


TECHNICAL 8 OUTPUT


     Kolmogorov-Smirnov comparing posterior distributions across chains 1 and 2 using 100 draws.


     Parameter   KS Statistic P-value
     Parameter 255    0.2700    0.0010
     Parameter 130    0.2500    0.0030
     Parameter 45    0.2400    0.0050
     Parameter 34    0.2300    0.0082
     Parameter 113    0.1500    0.1930
     Parameter 24    0.1400    0.2606
     Parameter 29    0.1300    0.3439
     Parameter 32    0.1200    0.4431
     Parameter 229    0.1200    0.4431
     Parameter 58    0.1200    0.4431
     Parameter 210    0.1200    0.4431
     Parameter 126    0.1200    0.4431
     Parameter 140    0.1100    0.5560
     Parameter 63    0.1100    0.5560
     Parameter 38    0.1000    0.6766
     Parameter 192    0.1000    0.6766
     Parameter 101    0.1000    0.6766
     Parameter 103    0.1000    0.6766
     Parameter 67    0.0900    0.7942
     Parameter 75    0.0900    0.7942
     Parameter 222    0.0900    0.7942
     Parameter 248    0.0900    0.7942
     Parameter 22    0.0900    0.7942
     Parameter 36    0.0800    0.8938
     Parameter 135    0.0800    0.8938
     Parameter 26    0.0800    0.8938
     Parameter 245    0.0800    0.8938
     Parameter 172    0.0700    0.9610
     Parameter 202    0.0700    0.9610
     Parameter 28    0.0700    0.9610
     Parameter 230    0.0700    0.9610
     Parameter 121    0.0700    0.9610
     Parameter 254    0.0700    0.9610
     Parameter 129    0.0600    0.9921
     Parameter 134    0.0600    0.9921
     Parameter 33    0.0600    0.9921
     Parameter 155    0.0600    0.9921
     Parameter 41    0.0600    0.9921
     Parameter 21    0.0600    0.9921
     Parameter 176    0.0600    0.9921
     Parameter 209    0.0600    0.9921
     Parameter 212    0.0600    0.9921
     Parameter 214    0.0600    0.9921
     Parameter 116    0.0600    0.9921
     Parameter 30    0.0600    0.9921
     Parameter 178    0.0600    0.9921
     Parameter 25    0.0600    0.9921
     Parameter 201    0.0600    0.9921
     Parameter 260    0.0500    0.9995
     Parameter 44    0.0500    0.9995
     Parameter 177    0.0500    0.9995
     Parameter 23    0.0500    0.9995
     Parameter 50    0.0500    0.9995
     Parameter 108    0.0500    0.9995
     Parameter 115    0.0500    0.9995
     Parameter 242    0.0500    0.9995
     Parameter 246    0.0500    0.9995
     Parameter 31    0.0500    0.9995
     Parameter 64    0.0400    1.0000
     Parameter 71    0.0400    1.0000
     Parameter 76    0.0400    1.0000
     Parameter 166    0.0400    1.0000
     Parameter 167    0.0400    1.0000
     Parameter 51    0.0400    1.0000
     Parameter 219    0.0400    1.0000
     Parameter 27    0.0400    1.0000
     Parameter 244    0.0400    1.0000
     Parameter 66    0.0400    1.0000
     Parameter 137    0.0300    1.0000
     Parameter 35    0.0300    1.0000
     Parameter 4    0.0300    1.0000
     Parameter 145    0.0300    1.0000
     Parameter 74    0.0300    1.0000
     Parameter 151    0.0300    1.0000
     Parameter 156    0.0300    1.0000
     Parameter 80    0.0300    1.0000
     Parameter 86    0.0300    1.0000
     Parameter 174    0.0300    1.0000
     Parameter 88    0.0300    1.0000
     Parameter 179    0.0300    1.0000
     Parameter 90    0.0300    1.0000
     Parameter 91    0.0300    1.0000
     Parameter 182    0.0300    1.0000
     Parameter 187    0.0300    1.0000
     Parameter 191    0.0300    1.0000
     Parameter 215    0.0300    1.0000
     Parameter 225    0.0300    1.0000
     Parameter 56    0.0300    1.0000
     Parameter 226    0.0300    1.0000
     Parameter 228    0.0300    1.0000
     Parameter 117    0.0300    1.0000
     Parameter 235    0.0300    1.0000
     Parameter 62    0.0300    1.0000
     Parameter 206    0.0300    1.0000
     Parameter 128    0.0200    1.0000
     Parameter 259    0.0200    1.0000
     Parameter 131    0.0200    1.0000
     Parameter 132    0.0200    1.0000
     Parameter 239    0.0200    1.0000
     Parameter 69    0.0200    1.0000
     Parameter 139    0.0200    1.0000
     Parameter 70    0.0200    1.0000
     Parameter 146    0.0200    1.0000
     Parameter 149    0.0200    1.0000
     Parameter 79    0.0200    1.0000
     Parameter 40    0.0200    1.0000
     Parameter 161    0.0200    1.0000
     Parameter 93    0.0200    1.0000
     Parameter 42    0.0200    1.0000
     Parameter 169    0.0200    1.0000
     Parameter 85    0.0200    1.0000
     Parameter 173    0.0200    1.0000
     Parameter 181    0.0200    1.0000
     Parameter 183    0.0200    1.0000
     Parameter 46    0.0200    1.0000
     Parameter 186    0.0200    1.0000
     Parameter 94    0.0200    1.0000
     Parameter 194    0.0200    1.0000
     Parameter 98    0.0200    1.0000
     Parameter 196    0.0200    1.0000
     Parameter 198    0.0200    1.0000
     Parameter 104    0.0200    1.0000
     Parameter 211    0.0200    1.0000
     Parameter 53    0.0200    1.0000
     Parameter 213    0.0200    1.0000
     Parameter 107    0.0200    1.0000
     Parameter 216    0.0200    1.0000
     Parameter 257    0.0200    1.0000
     Parameter 220    0.0200    1.0000
     Parameter 232    0.0200    1.0000
     Parameter 233    0.0200    1.0000
     Parameter 236    0.0200    1.0000
     Parameter 119    0.0200    1.0000
     Parameter 60    0.0200    1.0000
     Parameter 124    0.0200    1.0000
     Parameter 251    0.0200    1.0000
     Parameter 127    0.0200    1.0000
     Parameter 163    0.0200    1.0000
     Parameter 241    0.0100    1.0000
     Parameter 158    0.0100    1.0000
     Parameter 188    0.0100    1.0000
     Parameter 105    0.0100    1.0000
     Parameter 170    0.0100    1.0000
     Parameter 234    0.0100    1.0000
     Parameter 57    0.0100    1.0000
     Parameter 193    0.0100    1.0000
     Parameter 238    0.0100    1.0000
     Parameter 133    0.0100    1.0000
     Parameter 258    0.0100    1.0000
     Parameter 81    0.0100    1.0000
     Parameter 111    0.0100    1.0000
     Parameter 165    0.0100    1.0000
     Parameter 136    0.0100    1.0000
     Parameter 138    0.0100    1.0000
     Parameter 199    0.0100    1.0000
     Parameter 8    0.0100    1.0000
     Parameter 99    0.0100    1.0000
     Parameter 159    0.0100    1.0000
     Parameter 252    0.0100    1.0000
     Parameter 204    0.0100    1.0000
     Parameter 253    0.0100    1.0000
     Parameter 123    0.0100    1.0000
     Parameter 95    0.0100    1.0000
     Parameter 144    0.0100    1.0000
     Parameter 72    0.0100    1.0000
     Parameter 147    0.0100    1.0000
     Parameter 47    0.0100    1.0000
     Parameter 189    0.0100    1.0000
     Parameter 148    0.0100    1.0000
     Parameter 150    0.0100    1.0000
     Parameter 243    0.0100    1.0000
     Parameter 152    0.0100    1.0000
     Parameter 89    0.0100    1.0000
     Parameter 153    0.0100    1.0000
     Parameter 87    0.0100    1.0000
     Parameter 190    0.0100    1.0000
     Parameter 39    0.0100    1.0000
     Parameter 227    0.0100    1.0000
     Parameter 100    0.0100    1.0000
     Parameter 114    0.0100    1.0000
     Parameter 82    0.0100    1.0000
     Parameter 164    0.0100    1.0000
     Parameter 157    0.0100    1.0000
     Parameter 200    0.0100    1.0000
     Parameter 37    0.0100    1.0000
     Parameter 106    0.0100    1.0000
     Parameter 65    0.0100    1.0000
     Parameter 185    0.0100    1.0000
     Parameter 184    0.0100    1.0000
     Parameter 18    0.0100    1.0000
     Parameter 48    0.0100    1.0000
     Parameter 96    0.0100    1.0000
     Parameter 195    0.0100    1.0000
     Parameter 84    0.0100    1.0000
     Parameter 13    0.0100    1.0000
     Parameter 110    0.0100    1.0000
     Parameter 102    0.0100    1.0000
     Parameter 54    0.0100    1.0000
     Parameter 197    0.0100    1.0000
     Parameter 205    0.0100    1.0000
     Parameter 109    0.0100    1.0000
     Parameter 208    0.0100    1.0000
     Parameter 59    0.0100    1.0000
     Parameter 141    0.0100    1.0000
     Parameter 118    0.0100    1.0000
     Parameter 218    0.0100    1.0000
     Parameter 221    0.0100    1.0000
     Parameter 68    0.0100    1.0000
     Parameter 249    0.0100    1.0000
     Parameter 49    0.0100    1.0000
     Parameter 112    0.0100    1.0000
     Parameter 43    0.0100    1.0000
     Parameter 171    0.0100    1.0000
     Parameter 240    0.0100    1.0000
     Parameter 16    0.0100    1.0000
     Parameter 160    0.0100    1.0000
     Parameter 250    0.0100    1.0000
     Parameter 162    0.0100    1.0000
     Parameter 52    0.0000    1.0000
     Parameter 55    0.0000    1.0000
     Parameter 73    0.0000    1.0000
     Parameter 77    0.0000    1.0000
     Parameter 92    0.0000    1.0000
     Parameter 180    0.0000    1.0000
     Parameter 143    0.0000    1.0000
     Parameter 223    0.0000    1.0000
     Parameter 256    0.0000    1.0000
     Parameter 125    0.0000    1.0000
     Parameter 10    0.0000    1.0000
     Parameter 231    0.0000    1.0000
     Parameter 175    0.0000    1.0000
     Parameter 224    0.0000    1.0000
     Parameter 122    0.0000    1.0000
     Parameter 17    0.0000    1.0000
     Parameter 14    0.0000    1.0000
     Parameter 207    0.0000    1.0000
     Parameter 7    0.0000    1.0000
     Parameter 120    0.0000    1.0000
     Parameter 12    0.0000    1.0000
     Parameter 19    0.0000    1.0000
     Parameter 9    0.0000    1.0000
     Parameter 142    0.0000    1.0000
     Parameter 247    0.0000    1.0000
     Parameter 15    0.0000    1.0000
     Parameter 61    0.0000    1.0000
     Parameter 237    0.0000    1.0000
     Parameter 83    0.0000    1.0000
     Parameter 217    0.0000    1.0000
     Parameter 3    0.0000    1.0000
     Parameter 20    0.0000    1.0000
     Parameter 168    0.0000    1.0000
     Parameter 1    0.0000    1.0000
     Parameter 154    0.0000    1.0000
     Parameter 97    0.0000    1.0000
     Parameter 2    0.0000    1.0000
     Parameter 11    0.0000    1.0000
     Parameter 6    0.0000    1.0000
     Parameter 78    0.0000    1.0000
     Parameter 5    0.0000    1.0000
     Parameter 203    0.0000    1.0000


     Kolmogorov-Smirnov comparing posterior distributions across chains 1 and 3 using 100 draws.


     Parameter   KS Statistic P-value
     Parameter 130    0.1700    0.0994
     Parameter 255    0.1400    0.2606
     Parameter 45    0.1200    0.4431
     Parameter 66    0.1200    0.4431
     Parameter 135    0.1200    0.4431
     Parameter 26    0.1200    0.4431
     Parameter 36    0.1100    0.5560
     Parameter 96    0.1000    0.6766
     Parameter 113    0.1000    0.6766
     Parameter 31    0.1000    0.6766
     Parameter 140    0.0900    0.7942
     Parameter 28    0.0900    0.7942
     Parameter 33    0.0900    0.7942
     Parameter 251    0.0900    0.7942
     Parameter 34    0.0800    0.8938
     Parameter 27    0.0800    0.8938
     Parameter 126    0.0800    0.8938
     Parameter 80    0.0800    0.8938
     Parameter 245    0.0800    0.8938
     Parameter 21    0.0700    0.9610
     Parameter 25    0.0700    0.9610
     Parameter 50    0.0700    0.9610
     Parameter 71    0.0700    0.9610
     Parameter 41    0.0700    0.9610
     Parameter 29    0.0700    0.9610
     Parameter 56    0.0700    0.9610
     Parameter 32    0.0600    0.9921
     Parameter 260    0.0600    0.9921
     Parameter 161    0.0600    0.9921
     Parameter 101    0.0600    0.9921
     Parameter 210    0.0600    0.9921
     Parameter 246    0.0600    0.9921
     Parameter 24    0.0600    0.9921
     Parameter 206    0.0600    0.9921
     Parameter 30    0.0600    0.9921
     Parameter 35    0.0500    0.9995
     Parameter 75    0.0500    0.9995
     Parameter 196    0.0500    0.9995
     Parameter 220    0.0500    0.9995
     Parameter 116    0.0500    0.9995
     Parameter 232    0.0500    0.9995
     Parameter 67    0.0400    1.0000
     Parameter 38    0.0400    1.0000
     Parameter 166    0.0400    1.0000
     Parameter 178    0.0400    1.0000
     Parameter 22    0.0400    1.0000
     Parameter 181    0.0400    1.0000
     Parameter 23    0.0400    1.0000
     Parameter 185    0.0400    1.0000
     Parameter 103    0.0400    1.0000
     Parameter 107    0.0400    1.0000
     Parameter 54    0.0400    1.0000
     Parameter 230    0.0400    1.0000
     Parameter 252    0.0400    1.0000
     Parameter 127    0.0400    1.0000
     Parameter 128    0.0300    1.0000
     Parameter 129    0.0300    1.0000
     Parameter 63    0.0300    1.0000
     Parameter 150    0.0300    1.0000
     Parameter 155    0.0300    1.0000
     Parameter 164    0.0300    1.0000
     Parameter 42    0.0300    1.0000
     Parameter 169    0.0300    1.0000
     Parameter 179    0.0300    1.0000
     Parameter 191    0.0300    1.0000
     Parameter 192    0.0300    1.0000
     Parameter 49    0.0300    1.0000
     Parameter 201    0.0300    1.0000
     Parameter 108    0.0300    1.0000
     Parameter 58    0.0300    1.0000
     Parameter 235    0.0300    1.0000
     Parameter 239    0.0300    1.0000
     Parameter 60    0.0300    1.0000
     Parameter 240    0.0300    1.0000
     Parameter 121    0.0300    1.0000
     Parameter 117    0.0200    1.0000
     Parameter 65    0.0200    1.0000
     Parameter 132    0.0200    1.0000
     Parameter 133    0.0200    1.0000
     Parameter 182    0.0200    1.0000
     Parameter 259    0.0200    1.0000
     Parameter 68    0.0200    1.0000
     Parameter 137    0.0200    1.0000
     Parameter 138    0.0200    1.0000
     Parameter 143    0.0200    1.0000
     Parameter 233    0.0200    1.0000
     Parameter 77    0.0200    1.0000
     Parameter 39    0.0200    1.0000
     Parameter 171    0.0200    1.0000
     Parameter 43    0.0200    1.0000
     Parameter 172    0.0200    1.0000
     Parameter 174    0.0200    1.0000
     Parameter 175    0.0200    1.0000
     Parameter 88    0.0200    1.0000
     Parameter 44    0.0200    1.0000
     Parameter 90    0.0200    1.0000
     Parameter 91    0.0200    1.0000
     Parameter 93    0.0200    1.0000
     Parameter 188    0.0200    1.0000
     Parameter 47    0.0200    1.0000
     Parameter 48    0.0200    1.0000
     Parameter 97    0.0200    1.0000
     Parameter 104    0.0200    1.0000
     Parameter 209    0.0200    1.0000
     Parameter 212    0.0200    1.0000
     Parameter 213    0.0200    1.0000
     Parameter 214    0.0200    1.0000
     Parameter 218    0.0200    1.0000
     Parameter 222    0.0200    1.0000
     Parameter 228    0.0200    1.0000
     Parameter 120    0.0200    1.0000
     Parameter 236    0.0200    1.0000
     Parameter 122    0.0200    1.0000
     Parameter 248    0.0200    1.0000
     Parameter 163    0.0200    1.0000
     Parameter 147    0.0100    1.0000
     Parameter 198    0.0100    1.0000
     Parameter 51    0.0100    1.0000
     Parameter 64    0.0100    1.0000
     Parameter 257    0.0100    1.0000
     Parameter 131    0.0100    1.0000
     Parameter 197    0.0100    1.0000
     Parameter 4    0.0100    1.0000
     Parameter 2    0.0100    1.0000
     Parameter 134    0.0100    1.0000
     Parameter 8    0.0100    1.0000
     Parameter 183    0.0100    1.0000
     Parameter 136    0.0100    1.0000
     Parameter 125    0.0100    1.0000
     Parameter 141    0.0100    1.0000
     Parameter 142    0.0100    1.0000
     Parameter 176    0.0100    1.0000
     Parameter 72    0.0100    1.0000
     Parameter 144    0.0100    1.0000
     Parameter 145    0.0100    1.0000
     Parameter 254    0.0100    1.0000
     Parameter 146    0.0100    1.0000
     Parameter 258    0.0100    1.0000
     Parameter 250    0.0100    1.0000
     Parameter 123    0.0100    1.0000
     Parameter 74    0.0100    1.0000
     Parameter 151    0.0100    1.0000
     Parameter 177    0.0100    1.0000
     Parameter 76    0.0100    1.0000
     Parameter 152    0.0100    1.0000
     Parameter 154    0.0100    1.0000
     Parameter 57    0.0100    1.0000
     Parameter 156    0.0100    1.0000
     Parameter 157    0.0100    1.0000
     Parameter 79    0.0100    1.0000
     Parameter 6    0.0100    1.0000
     Parameter 85    0.0100    1.0000
     Parameter 221    0.0100    1.0000
     Parameter 234    0.0100    1.0000
     Parameter 160    0.0100    1.0000
     Parameter 162    0.0100    1.0000
     Parameter 119    0.0100    1.0000
     Parameter 165    0.0100    1.0000
     Parameter 243    0.0100    1.0000
     Parameter 205    0.0100    1.0000
     Parameter 16    0.0100    1.0000
     Parameter 10    0.0100    1.0000
     Parameter 99    0.0100    1.0000
     Parameter 98    0.0100    1.0000
     Parameter 202    0.0100    1.0000
     Parameter 168    0.0100    1.0000
     Parameter 167    0.0100    1.0000
     Parameter 84    0.0100    1.0000
     Parameter 187    0.0100    1.0000
     Parameter 53    0.0100    1.0000
     Parameter 173    0.0100    1.0000
     Parameter 86    0.0100    1.0000
     Parameter 87    0.0100    1.0000
     Parameter 199    0.0100    1.0000
     Parameter 109    0.0100    1.0000
     Parameter 215    0.0100    1.0000
     Parameter 219    0.0100    1.0000
     Parameter 184    0.0100    1.0000
     Parameter 92    0.0100    1.0000
     Parameter 94    0.0100    1.0000
     Parameter 148    0.0100    1.0000
     Parameter 194    0.0100    1.0000
     Parameter 115    0.0100    1.0000
     Parameter 193    0.0100    1.0000
     Parameter 211    0.0100    1.0000
     Parameter 241    0.0100    1.0000
     Parameter 229    0.0100    1.0000
     Parameter 200    0.0100    1.0000
     Parameter 253    0.0100    1.0000
     Parameter 19    0.0100    1.0000
     Parameter 195    0.0100    1.0000
     Parameter 105    0.0100    1.0000
     Parameter 106    0.0100    1.0000
     Parameter 216    0.0100    1.0000
     Parameter 55    0.0100    1.0000
     Parameter 112    0.0100    1.0000
     Parameter 225    0.0100    1.0000
     Parameter 226    0.0100    1.0000
     Parameter 231    0.0100    1.0000
     Parameter 62    0.0100    1.0000
     Parameter 190    0.0100    1.0000
     Parameter 237    0.0100    1.0000
     Parameter 61    0.0100    1.0000
     Parameter 153    0.0100    1.0000
     Parameter 111    0.0100    1.0000
     Parameter 238    0.0100    1.0000
     Parameter 189    0.0100    1.0000
     Parameter 95    0.0100    1.0000
     Parameter 249    0.0100    1.0000
     Parameter 82    0.0100    1.0000
     Parameter 186    0.0100    1.0000
     Parameter 46    0.0100    1.0000
     Parameter 81    0.0000    1.0000
     Parameter 247    0.0000    1.0000
     Parameter 102    0.0000    1.0000
     Parameter 217    0.0000    1.0000
     Parameter 100    0.0000    1.0000
     Parameter 1    0.0000    1.0000
     Parameter 83    0.0000    1.0000
     Parameter 207    0.0000    1.0000
     Parameter 20    0.0000    1.0000
     Parameter 12    0.0000    1.0000
     Parameter 114    0.0000    1.0000
     Parameter 37    0.0000    1.0000
     Parameter 15    0.0000    1.0000
     Parameter 110    0.0000    1.0000
     Parameter 59    0.0000    1.0000
     Parameter 17    0.0000    1.0000
     Parameter 70    0.0000    1.0000
     Parameter 139    0.0000    1.0000
     Parameter 149    0.0000    1.0000
     Parameter 5    0.0000    1.0000
     Parameter 3    0.0000    1.0000
     Parameter 18    0.0000    1.0000
     Parameter 256    0.0000    1.0000
     Parameter 11    0.0000    1.0000
     Parameter 52    0.0000    1.0000
     Parameter 208    0.0000    1.0000
     Parameter 227    0.0000    1.0000
     Parameter 158    0.0000    1.0000
     Parameter 244    0.0000    1.0000
     Parameter 40    0.0000    1.0000
     Parameter 224    0.0000    1.0000
     Parameter 9    0.0000    1.0000
     Parameter 204    0.0000    1.0000
     Parameter 242    0.0000    1.0000
     Parameter 124    0.0000    1.0000
     Parameter 73    0.0000    1.0000
     Parameter 69    0.0000    1.0000
     Parameter 14    0.0000    1.0000
     Parameter 78    0.0000    1.0000
     Parameter 170    0.0000    1.0000
     Parameter 223    0.0000    1.0000
     Parameter 7    0.0000    1.0000
     Parameter 203    0.0000    1.0000
     Parameter 180    0.0000    1.0000
     Parameter 89    0.0000    1.0000
     Parameter 13    0.0000    1.0000
     Parameter 159    0.0000    1.0000
     Parameter 118    0.0000    1.0000


     Kolmogorov-Smirnov comparing posterior distributions across chains 2 and 3 using 100 draws.


     Parameter   KS Statistic P-value
     Parameter 34    0.1600    0.1400
     Parameter 24    0.1600    0.1400
     Parameter 255    0.1300    0.3439
     Parameter 33    0.1200    0.4431
     Parameter 22    0.1200    0.4431
     Parameter 45    0.1100    0.5560
     Parameter 44    0.1000    0.6766
     Parameter 63    0.1000    0.6766
     Parameter 32    0.1000    0.6766
     Parameter 192    0.0900    0.7942
     Parameter 26    0.0900    0.7942
     Parameter 29    0.0900    0.7942
     Parameter 248    0.0900    0.7942
     Parameter 129    0.0800    0.8938
     Parameter 130    0.0800    0.8938
     Parameter 41    0.0800    0.8938
     Parameter 27    0.0800    0.8938
     Parameter 251    0.0800    0.8938
     Parameter 36    0.0700    0.9610
     Parameter 38    0.0700    0.9610
     Parameter 30    0.0700    0.9610
     Parameter 35    0.0700    0.9610
     Parameter 126    0.0700    0.9610
     Parameter 127    0.0600    0.9921
     Parameter 66    0.0600    0.9921
     Parameter 134    0.0600    0.9921
     Parameter 140    0.0600    0.9921
     Parameter 74    0.0600    0.9921
     Parameter 80    0.0600    0.9921
     Parameter 164    0.0600    0.9921
     Parameter 169    0.0600    0.9921
     Parameter 96    0.0600    0.9921
     Parameter 49    0.0600    0.9921
     Parameter 196    0.0600    0.9921
     Parameter 25    0.0600    0.9921
     Parameter 209    0.0600    0.9921
     Parameter 210    0.0600    0.9921
     Parameter 215    0.0600    0.9921
     Parameter 54    0.0600    0.9921
     Parameter 58    0.0600    0.9921
     Parameter 116    0.0600    0.9921
     Parameter 239    0.0600    0.9921
     Parameter 121    0.0600    0.9921
     Parameter 254    0.0600    0.9921
     Parameter 23    0.0600    0.9921
     Parameter 67    0.0600    0.9921
     Parameter 90    0.0600    0.9921
     Parameter 131    0.0500    0.9995
     Parameter 137    0.0500    0.9995
     Parameter 71    0.0500    0.9995
     Parameter 42    0.0500    0.9995
     Parameter 187    0.0500    0.9995
     Parameter 101    0.0500    0.9995
     Parameter 214    0.0500    0.9995
     Parameter 28    0.0500    0.9995
     Parameter 113    0.0500    0.9995
     Parameter 117    0.0500    0.9995
     Parameter 178    0.0500    0.9995
     Parameter 128    0.0400    1.0000
     Parameter 260    0.0400    1.0000
     Parameter 132    0.0400    1.0000
     Parameter 68    0.0400    1.0000
     Parameter 161    0.0400    1.0000
     Parameter 167    0.0400    1.0000
     Parameter 172    0.0400    1.0000
     Parameter 177    0.0400    1.0000
     Parameter 182    0.0400    1.0000
     Parameter 188    0.0400    1.0000
     Parameter 197    0.0400    1.0000
     Parameter 201    0.0400    1.0000
     Parameter 50    0.0400    1.0000
     Parameter 202    0.0400    1.0000
     Parameter 103    0.0400    1.0000
     Parameter 240    0.0400    1.0000
     Parameter 245    0.0400    1.0000
     Parameter 246    0.0400    1.0000
     Parameter 252    0.0400    1.0000
     Parameter 21    0.0400    1.0000
     Parameter 256    0.0300    1.0000
     Parameter 135    0.0300    1.0000
     Parameter 69    0.0300    1.0000
     Parameter 152    0.0300    1.0000
     Parameter 40    0.0300    1.0000
     Parameter 171    0.0300    1.0000
     Parameter 175    0.0300    1.0000
     Parameter 176    0.0300    1.0000
     Parameter 181    0.0300    1.0000
     Parameter 91    0.0300    1.0000
     Parameter 203    0.0300    1.0000
     Parameter 102    0.0300    1.0000
     Parameter 206    0.0300    1.0000
     Parameter 108    0.0300    1.0000
     Parameter 216    0.0300    1.0000
     Parameter 219    0.0300    1.0000
     Parameter 222    0.0300    1.0000
     Parameter 225    0.0300    1.0000
     Parameter 244    0.0300    1.0000
     Parameter 124    0.0300    1.0000
     Parameter 64    0.0200    1.0000
     Parameter 65    0.0200    1.0000
     Parameter 133    0.0200    1.0000
     Parameter 139    0.0200    1.0000
     Parameter 143    0.0200    1.0000
     Parameter 123    0.0200    1.0000
     Parameter 72    0.0200    1.0000
     Parameter 144    0.0200    1.0000
     Parameter 145    0.0200    1.0000
     Parameter 149    0.0200    1.0000
     Parameter 75    0.0200    1.0000
     Parameter 150    0.0200    1.0000
     Parameter 86    0.0200    1.0000
     Parameter 179    0.0200    1.0000
     Parameter 183    0.0200    1.0000
     Parameter 257    0.0200    1.0000
     Parameter 184    0.0200    1.0000
     Parameter 186    0.0200    1.0000
     Parameter 47    0.0200    1.0000
     Parameter 94    0.0200    1.0000
     Parameter 95    0.0200    1.0000
     Parameter 224    0.0200    1.0000
     Parameter 48    0.0200    1.0000
     Parameter 99    0.0200    1.0000
     Parameter 229    0.0200    1.0000
     Parameter 112    0.0200    1.0000
     Parameter 105    0.0200    1.0000
     Parameter 227    0.0200    1.0000
     Parameter 106    0.0200    1.0000
     Parameter 31    0.0200    1.0000
     Parameter 220    0.0200    1.0000
     Parameter 56    0.0200    1.0000
     Parameter 114    0.0200    1.0000
     Parameter 228    0.0200    1.0000
     Parameter 230    0.0200    1.0000
     Parameter 233    0.0200    1.0000
     Parameter 259    0.0200    1.0000
     Parameter 93    0.0200    1.0000
     Parameter 120    0.0200    1.0000
     Parameter 51    0.0200    1.0000
     Parameter 98    0.0200    1.0000
     Parameter 204    0.0100    1.0000
     Parameter 60    0.0100    1.0000
     Parameter 235    0.0100    1.0000
     Parameter 16    0.0100    1.0000
     Parameter 243    0.0100    1.0000
     Parameter 242    0.0100    1.0000
     Parameter 162    0.0100    1.0000
     Parameter 165    0.0100    1.0000
     Parameter 136    0.0100    1.0000
     Parameter 104    0.0100    1.0000
     Parameter 163    0.0100    1.0000
     Parameter 70    0.0100    1.0000
     Parameter 253    0.0100    1.0000
     Parameter 154    0.0100    1.0000
     Parameter 155    0.0100    1.0000
     Parameter 53    0.0100    1.0000
     Parameter 159    0.0100    1.0000
     Parameter 18    0.0100    1.0000
     Parameter 146    0.0100    1.0000
     Parameter 191    0.0100    1.0000
     Parameter 148    0.0100    1.0000
     Parameter 37    0.0100    1.0000
     Parameter 158    0.0100    1.0000
     Parameter 19    0.0100    1.0000
     Parameter 76    0.0100    1.0000
     Parameter 153    0.0100    1.0000
     Parameter 77    0.0100    1.0000
     Parameter 39    0.0100    1.0000
     Parameter 156    0.0100    1.0000
     Parameter 79    0.0100    1.0000
     Parameter 87    0.0100    1.0000
     Parameter 195    0.0100    1.0000
     Parameter 13    0.0100    1.0000
     Parameter 10    0.0100    1.0000
     Parameter 81    0.0100    1.0000
     Parameter 174    0.0100    1.0000
     Parameter 43    0.0100    1.0000
     Parameter 170    0.0100    1.0000
     Parameter 84    0.0100    1.0000
     Parameter 226    0.0100    1.0000
     Parameter 82    0.0100    1.0000
     Parameter 166    0.0100    1.0000
     Parameter 199    0.0100    1.0000
     Parameter 234    0.0100    1.0000
     Parameter 194    0.0100    1.0000
     Parameter 258    0.0100    1.0000
     Parameter 212    0.0100    1.0000
     Parameter 211    0.0100    1.0000
     Parameter 185    0.0100    1.0000
     Parameter 151    0.0100    1.0000
     Parameter 110    0.0100    1.0000
     Parameter 141    0.0100    1.0000
     Parameter 6    0.0100    1.0000
     Parameter 97    0.0100    1.0000
     Parameter 119    0.0100    1.0000
     Parameter 100    0.0100    1.0000
     Parameter 190    0.0100    1.0000
     Parameter 138    0.0100    1.0000
     Parameter 208    0.0100    1.0000
     Parameter 221    0.0100    1.0000
     Parameter 62    0.0100    1.0000
     Parameter 189    0.0100    1.0000
     Parameter 241    0.0100    1.0000
     Parameter 59    0.0100    1.0000
     Parameter 15    0.0100    1.0000
     Parameter 46    0.0100    1.0000
     Parameter 107    0.0100    1.0000
     Parameter 85    0.0100    1.0000
     Parameter 55    0.0100    1.0000
     Parameter 7    0.0100    1.0000
     Parameter 111    0.0100    1.0000
     Parameter 109    0.0100    1.0000
     Parameter 236    0.0100    1.0000
     Parameter 122    0.0100    1.0000
     Parameter 125    0.0100    1.0000
     Parameter 231    0.0100    1.0000
     Parameter 249    0.0100    1.0000
     Parameter 147    0.0100    1.0000
     Parameter 1    0.0000    1.0000
     Parameter 89    0.0000    1.0000
     Parameter 232    0.0000    1.0000
     Parameter 198    0.0000    1.0000
     Parameter 157    0.0000    1.0000
     Parameter 213    0.0000    1.0000
     Parameter 3    0.0000    1.0000
     Parameter 118    0.0000    1.0000
     Parameter 218    0.0000    1.0000
     Parameter 250    0.0000    1.0000
     Parameter 61    0.0000    1.0000
     Parameter 237    0.0000    1.0000
     Parameter 4    0.0000    1.0000
     Parameter 142    0.0000    1.0000
     Parameter 52    0.0000    1.0000
     Parameter 11    0.0000    1.0000
     Parameter 200    0.0000    1.0000
     Parameter 2    0.0000    1.0000
     Parameter 14    0.0000    1.0000
     Parameter 115    0.0000    1.0000
     Parameter 223    0.0000    1.0000
     Parameter 8    0.0000    1.0000
     Parameter 20    0.0000    1.0000
     Parameter 73    0.0000    1.0000
     Parameter 88    0.0000    1.0000
     Parameter 173    0.0000    1.0000
     Parameter 5    0.0000    1.0000
     Parameter 205    0.0000    1.0000
     Parameter 207    0.0000    1.0000
     Parameter 238    0.0000    1.0000
     Parameter 217    0.0000    1.0000
     Parameter 57    0.0000    1.0000
     Parameter 92    0.0000    1.0000
     Parameter 180    0.0000    1.0000
     Parameter 160    0.0000    1.0000
     Parameter 9    0.0000    1.0000
     Parameter 78    0.0000    1.0000
     Parameter 83    0.0000    1.0000
     Parameter 247    0.0000    1.0000
     Parameter 12    0.0000    1.0000
     Parameter 17    0.0000    1.0000
     Parameter 193    0.0000    1.0000
     Parameter 168    0.0000    1.0000


     Kolmogorov-Smirnov comparing posterior distributions across chains 1 and 4 using 100 draws.


     Parameter   KS Statistic P-value
     Parameter 260    0.1200    0.4431
     Parameter 245    0.1100    0.5560
     Parameter 67    0.1000    0.6766
     Parameter 51    0.1000    0.6766
     Parameter 135    0.1000    0.6766
     Parameter 36    0.0900    0.7942
     Parameter 230    0.0900    0.7942
     Parameter 27    0.0900    0.7942
     Parameter 32    0.0800    0.8938
     Parameter 41    0.0800    0.8938
     Parameter 50    0.0800    0.8938
     Parameter 101    0.0800    0.8938
     Parameter 229    0.0800    0.8938
     Parameter 31    0.0800    0.8938
     Parameter 140    0.0800    0.8938
     Parameter 23    0.0800    0.8938
     Parameter 26    0.0800    0.8938
     Parameter 35    0.0700    0.9610
     Parameter 29    0.0700    0.9610
     Parameter 255    0.0700    0.9610
     Parameter 33    0.0700    0.9610
     Parameter 71    0.0700    0.9610
     Parameter 90    0.0600    0.9921
     Parameter 28    0.0600    0.9921
     Parameter 30    0.0600    0.9921
     Parameter 246    0.0600    0.9921
     Parameter 248    0.0600    0.9921
     Parameter 63    0.0600    0.9921
     Parameter 25    0.0600    0.9921
     Parameter 24    0.0600    0.9921
     Parameter 66    0.0500    0.9995
     Parameter 34    0.0500    0.9995
     Parameter 166    0.0500    0.9995
     Parameter 190    0.0500    0.9995
     Parameter 201    0.0500    0.9995
     Parameter 53    0.0500    0.9995
     Parameter 107    0.0500    0.9995
     Parameter 225    0.0500    0.9995
     Parameter 171    0.0500    0.9995
     Parameter 22    0.0500    0.9995
     Parameter 121    0.0500    0.9995
     Parameter 144    0.0400    1.0000
     Parameter 21    0.0400    1.0000
     Parameter 168    0.0400    1.0000
     Parameter 183    0.0400    1.0000
     Parameter 196    0.0400    1.0000
     Parameter 113    0.0400    1.0000
     Parameter 228    0.0400    1.0000
     Parameter 58    0.0400    1.0000
     Parameter 235    0.0400    1.0000
     Parameter 130    0.0300    1.0000
     Parameter 132    0.0300    1.0000
     Parameter 134    0.0300    1.0000
     Parameter 150    0.0300    1.0000
     Parameter 76    0.0300    1.0000
     Parameter 155    0.0300    1.0000
     Parameter 39    0.0300    1.0000
     Parameter 156    0.0300    1.0000
     Parameter 79    0.0300    1.0000
     Parameter 158    0.0300    1.0000
     Parameter 80    0.0300    1.0000
     Parameter 163    0.0300    1.0000
     Parameter 175    0.0300    1.0000
     Parameter 176    0.0300    1.0000
     Parameter 91    0.0300    1.0000
     Parameter 48    0.0300    1.0000
     Parameter 98    0.0300    1.0000
     Parameter 199    0.0300    1.0000
     Parameter 56    0.0300    1.0000
     Parameter 112    0.0300    1.0000
     Parameter 240    0.0300    1.0000
     Parameter 251    0.0300    1.0000
     Parameter 126    0.0300    1.0000
     Parameter 129    0.0200    1.0000
     Parameter 131    0.0200    1.0000
     Parameter 133    0.0200    1.0000
     Parameter 8    0.0200    1.0000
     Parameter 137    0.0200    1.0000
     Parameter 253    0.0200    1.0000
     Parameter 138    0.0200    1.0000
     Parameter 18    0.0200    1.0000
     Parameter 145    0.0200    1.0000
     Parameter 73    0.0200    1.0000
     Parameter 74    0.0200    1.0000
     Parameter 75    0.0200    1.0000
     Parameter 151    0.0200    1.0000
     Parameter 77    0.0200    1.0000
     Parameter 167    0.0200    1.0000
     Parameter 42    0.0200    1.0000
     Parameter 86    0.0200    1.0000
     Parameter 43    0.0200    1.0000
     Parameter 44    0.0200    1.0000
     Parameter 88    0.0200    1.0000
     Parameter 178    0.0200    1.0000
     Parameter 45    0.0200    1.0000
     Parameter 180    0.0200    1.0000
     Parameter 182    0.0200    1.0000
     Parameter 185    0.0200    1.0000
     Parameter 188    0.0200    1.0000
     Parameter 189    0.0200    1.0000
     Parameter 192    0.0200    1.0000
     Parameter 194    0.0200    1.0000
     Parameter 49    0.0200    1.0000
     Parameter 200    0.0200    1.0000
     Parameter 206    0.0200    1.0000
     Parameter 209    0.0200    1.0000
     Parameter 210    0.0200    1.0000
     Parameter 106    0.0200    1.0000
     Parameter 213    0.0200    1.0000
     Parameter 54    0.0200    1.0000
     Parameter 108    0.0200    1.0000
     Parameter 217    0.0200    1.0000
     Parameter 220    0.0200    1.0000
     Parameter 224    0.0200    1.0000
     Parameter 114    0.0200    1.0000
     Parameter 116    0.0200    1.0000
     Parameter 238    0.0200    1.0000
     Parameter 242    0.0200    1.0000
     Parameter 61    0.0200    1.0000
     Parameter 123    0.0200    1.0000
     Parameter 62    0.0200    1.0000
     Parameter 254    0.0200    1.0000
     Parameter 38    0.0200    1.0000
     Parameter 172    0.0200    1.0000
     Parameter 69    0.0100    1.0000
     Parameter 94    0.0100    1.0000
     Parameter 239    0.0100    1.0000
     Parameter 211    0.0100    1.0000
     Parameter 244    0.0100    1.0000
     Parameter 128    0.0100    1.0000
     Parameter 64    0.0100    1.0000
     Parameter 65    0.0100    1.0000
     Parameter 2    0.0100    1.0000
     Parameter 252    0.0100    1.0000
     Parameter 4    0.0100    1.0000
     Parameter 187    0.0100    1.0000
     Parameter 250    0.0100    1.0000
     Parameter 68    0.0100    1.0000
     Parameter 191    0.0100    1.0000
     Parameter 241    0.0100    1.0000
     Parameter 236    0.0100    1.0000
     Parameter 256    0.0100    1.0000
     Parameter 59    0.0100    1.0000
     Parameter 118    0.0100    1.0000
     Parameter 258    0.0100    1.0000
     Parameter 141    0.0100    1.0000
     Parameter 57    0.0100    1.0000
     Parameter 257    0.0100    1.0000
     Parameter 179    0.0100    1.0000
     Parameter 231    0.0100    1.0000
     Parameter 111    0.0100    1.0000
     Parameter 221    0.0100    1.0000
     Parameter 72    0.0100    1.0000
     Parameter 219    0.0100    1.0000
     Parameter 259    0.0100    1.0000
     Parameter 181    0.0100    1.0000
     Parameter 89    0.0100    1.0000
     Parameter 205    0.0100    1.0000
     Parameter 103    0.0100    1.0000
     Parameter 152    0.0100    1.0000
     Parameter 202    0.0100    1.0000
     Parameter 154    0.0100    1.0000
     Parameter 226    0.0100    1.0000
     Parameter 124    0.0100    1.0000
     Parameter 157    0.0100    1.0000
     Parameter 207    0.0100    1.0000
     Parameter 139    0.0100    1.0000
     Parameter 81    0.0100    1.0000
     Parameter 186    0.0100    1.0000
     Parameter 92    0.0100    1.0000
     Parameter 100    0.0100    1.0000
     Parameter 40    0.0100    1.0000
     Parameter 162    0.0100    1.0000
     Parameter 218    0.0100    1.0000
     Parameter 198    0.0100    1.0000
     Parameter 82    0.0100    1.0000
     Parameter 3    0.0100    1.0000
     Parameter 85    0.0100    1.0000
     Parameter 87    0.0100    1.0000
     Parameter 173    0.0100    1.0000
     Parameter 164    0.0100    1.0000
     Parameter 177    0.0100    1.0000
     Parameter 99    0.0100    1.0000
     Parameter 165    0.0100    1.0000
     Parameter 46    0.0100    1.0000
     Parameter 95    0.0100    1.0000
     Parameter 159    0.0100    1.0000
     Parameter 233    0.0100    1.0000
     Parameter 96    0.0100    1.0000
     Parameter 212    0.0100    1.0000
     Parameter 195    0.0100    1.0000
     Parameter 234    0.0100    1.0000
     Parameter 6    0.0100    1.0000
     Parameter 204    0.0100    1.0000
     Parameter 104    0.0100    1.0000
     Parameter 232    0.0100    1.0000
     Parameter 214    0.0100    1.0000
     Parameter 109    0.0100    1.0000
     Parameter 193    0.0100    1.0000
     Parameter 237    0.0100    1.0000
     Parameter 122    0.0100    1.0000
     Parameter 60    0.0100    1.0000
     Parameter 149    0.0100    1.0000
     Parameter 215    0.0100    1.0000
     Parameter 117    0.0100    1.0000
     Parameter 153    0.0100    1.0000
     Parameter 125    0.0100    1.0000
     Parameter 249    0.0100    1.0000
     Parameter 97    0.0100    1.0000
     Parameter 148    0.0100    1.0000
     Parameter 142    0.0100    1.0000
     Parameter 243    0.0100    1.0000
     Parameter 143    0.0100    1.0000
     Parameter 169    0.0100    1.0000
     Parameter 160    0.0100    1.0000
     Parameter 84    0.0100    1.0000
     Parameter 120    0.0000    1.0000
     Parameter 10    0.0000    1.0000
     Parameter 223    0.0000    1.0000
     Parameter 174    0.0000    1.0000
     Parameter 170    0.0000    1.0000
     Parameter 12    0.0000    1.0000
     Parameter 227    0.0000    1.0000
     Parameter 208    0.0000    1.0000
     Parameter 16    0.0000    1.0000
     Parameter 216    0.0000    1.0000
     Parameter 55    0.0000    1.0000
     Parameter 247    0.0000    1.0000
     Parameter 136    0.0000    1.0000
     Parameter 222    0.0000    1.0000
     Parameter 115    0.0000    1.0000
     Parameter 5    0.0000    1.0000
     Parameter 1    0.0000    1.0000
     Parameter 147    0.0000    1.0000
     Parameter 197    0.0000    1.0000
     Parameter 93    0.0000    1.0000
     Parameter 119    0.0000    1.0000
     Parameter 17    0.0000    1.0000
     Parameter 78    0.0000    1.0000
     Parameter 20    0.0000    1.0000
     Parameter 19    0.0000    1.0000
     Parameter 52    0.0000    1.0000
     Parameter 161    0.0000    1.0000
     Parameter 105    0.0000    1.0000
     Parameter 146    0.0000    1.0000
     Parameter 13    0.0000    1.0000
     Parameter 14    0.0000    1.0000
     Parameter 7    0.0000    1.0000
     Parameter 203    0.0000    1.0000
     Parameter 184    0.0000    1.0000
     Parameter 127    0.0000    1.0000
     Parameter 70    0.0000    1.0000
     Parameter 110    0.0000    1.0000
     Parameter 9    0.0000    1.0000
     Parameter 102    0.0000    1.0000
     Parameter 15    0.0000    1.0000
     Parameter 83    0.0000    1.0000
     Parameter 37    0.0000    1.0000
     Parameter 47    0.0000    1.0000
     Parameter 11    0.0000    1.0000


     Kolmogorov-Smirnov comparing posterior distributions across chains 2 and 4 using 100 draws.


     Parameter   KS Statistic P-value
     Parameter 255    0.2400    0.0050
     Parameter 45    0.2100    0.0205
     Parameter 130    0.1900    0.0470
     Parameter 34    0.1800    0.0691
     Parameter 24    0.1700    0.0994
     Parameter 28    0.1500    0.1930
     Parameter 29    0.1500    0.1930
     Parameter 192    0.1300    0.3439
     Parameter 140    0.1300    0.3439
     Parameter 121    0.1200    0.4431
     Parameter 113    0.1100    0.5560
     Parameter 32    0.1000    0.6766
     Parameter 248    0.1000    0.6766
     Parameter 27    0.1000    0.6766
     Parameter 36    0.0900    0.7942
     Parameter 177    0.0900    0.7942
     Parameter 38    0.0800    0.8938
     Parameter 201    0.0800    0.8938
     Parameter 103    0.0800    0.8938
     Parameter 242    0.0800    0.8938
     Parameter 126    0.0800    0.8938
     Parameter 35    0.0800    0.8938
     Parameter 254    0.0800    0.8938
     Parameter 33    0.0700    0.9610
     Parameter 75    0.0700    0.9610
     Parameter 44    0.0700    0.9610
     Parameter 22    0.0700    0.9610
     Parameter 50    0.0700    0.9610
     Parameter 239    0.0700    0.9610
     Parameter 251    0.0700    0.9610
     Parameter 108    0.0700    0.9610
     Parameter 67    0.0600    0.9921
     Parameter 135    0.0600    0.9921
     Parameter 139    0.0600    0.9921
     Parameter 25    0.0600    0.9921
     Parameter 212    0.0600    0.9921
     Parameter 215    0.0600    0.9921
     Parameter 31    0.0600    0.9921
     Parameter 23    0.0600    0.9921
     Parameter 66    0.0600    0.9921
     Parameter 129    0.0500    0.9995
     Parameter 260    0.0500    0.9995
     Parameter 134    0.0500    0.9995
     Parameter 71    0.0500    0.9995
     Parameter 41    0.0500    0.9995
     Parameter 172    0.0500    0.9995
     Parameter 182    0.0500    0.9995
     Parameter 101    0.0500    0.9995
     Parameter 210    0.0500    0.9995
     Parameter 54    0.0500    0.9995
     Parameter 116    0.0500    0.9995
     Parameter 30    0.0500    0.9995
     Parameter 80    0.0500    0.9995
     Parameter 257    0.0400    1.0000
     Parameter 64    0.0400    1.0000
     Parameter 171    0.0400    1.0000
     Parameter 187    0.0400    1.0000
     Parameter 96    0.0400    1.0000
     Parameter 197    0.0400    1.0000
     Parameter 202    0.0400    1.0000
     Parameter 206    0.0400    1.0000
     Parameter 106    0.0400    1.0000
     Parameter 26    0.0400    1.0000
     Parameter 220    0.0400    1.0000
     Parameter 222    0.0400    1.0000
     Parameter 56    0.0400    1.0000
     Parameter 63    0.0400    1.0000
     Parameter 150    0.0400    1.0000
     Parameter 128    0.0300    1.0000
     Parameter 65    0.0300    1.0000
     Parameter 138    0.0300    1.0000
     Parameter 74    0.0300    1.0000
     Parameter 152    0.0300    1.0000
     Parameter 79    0.0300    1.0000
     Parameter 158    0.0300    1.0000
     Parameter 167    0.0300    1.0000
     Parameter 21    0.0300    1.0000
     Parameter 43    0.0300    1.0000
     Parameter 176    0.0300    1.0000
     Parameter 88    0.0300    1.0000
     Parameter 90    0.0300    1.0000
     Parameter 183    0.0300    1.0000
     Parameter 186    0.0300    1.0000
     Parameter 95    0.0300    1.0000
     Parameter 190    0.0300    1.0000
     Parameter 199    0.0300    1.0000
     Parameter 209    0.0300    1.0000
     Parameter 109    0.0300    1.0000
     Parameter 227    0.0300    1.0000
     Parameter 229    0.0300    1.0000
     Parameter 58    0.0300    1.0000
     Parameter 120    0.0300    1.0000
     Parameter 240    0.0300    1.0000
     Parameter 60    0.0300    1.0000
     Parameter 178    0.0300    1.0000
     Parameter 230    0.0200    1.0000
     Parameter 133    0.0200    1.0000
     Parameter 69    0.0200    1.0000
     Parameter 144    0.0200    1.0000
     Parameter 73    0.0200    1.0000
     Parameter 252    0.0200    1.0000
     Parameter 148    0.0200    1.0000
     Parameter 37    0.0200    1.0000
     Parameter 47    0.0200    1.0000
     Parameter 155    0.0200    1.0000
     Parameter 191    0.0200    1.0000
     Parameter 78    0.0200    1.0000
     Parameter 157    0.0200    1.0000
     Parameter 159    0.0200    1.0000
     Parameter 107    0.0200    1.0000
     Parameter 40    0.0200    1.0000
     Parameter 165    0.0200    1.0000
     Parameter 166    0.0200    1.0000
     Parameter 168    0.0200    1.0000
     Parameter 174    0.0200    1.0000
     Parameter 179    0.0200    1.0000
     Parameter 180    0.0200    1.0000
     Parameter 185    0.0200    1.0000
     Parameter 92    0.0200    1.0000
     Parameter 184    0.0200    1.0000
     Parameter 93    0.0200    1.0000
     Parameter 189    0.0200    1.0000
     Parameter 91    0.0200    1.0000
     Parameter 193    0.0200    1.0000
     Parameter 97    0.0200    1.0000
     Parameter 196    0.0200    1.0000
     Parameter 226    0.0200    1.0000
     Parameter 200    0.0200    1.0000
     Parameter 204    0.0200    1.0000
     Parameter 53    0.0200    1.0000
     Parameter 214    0.0200    1.0000
     Parameter 127    0.0200    1.0000
     Parameter 225    0.0200    1.0000
     Parameter 8    0.0200    1.0000
     Parameter 228    0.0200    1.0000
     Parameter 115    0.0200    1.0000
     Parameter 256    0.0200    1.0000
     Parameter 244    0.0200    1.0000
     Parameter 246    0.0200    1.0000
     Parameter 62    0.0200    1.0000
     Parameter 188    0.0200    1.0000
     Parameter 111    0.0100    1.0000
     Parameter 59    0.0100    1.0000
     Parameter 236    0.0100    1.0000
     Parameter 117    0.0100    1.0000
     Parameter 114    0.0100    1.0000
     Parameter 104    0.0100    1.0000
     Parameter 219    0.0100    1.0000
     Parameter 131    0.0100    1.0000
     Parameter 223    0.0100    1.0000
     Parameter 224    0.0100    1.0000
     Parameter 110    0.0100    1.0000
     Parameter 132    0.0100    1.0000
     Parameter 13    0.0100    1.0000
     Parameter 259    0.0100    1.0000
     Parameter 83    0.0100    1.0000
     Parameter 194    0.0100    1.0000
     Parameter 68    0.0100    1.0000
     Parameter 258    0.0100    1.0000
     Parameter 235    0.0100    1.0000
     Parameter 122    0.0100    1.0000
     Parameter 70    0.0100    1.0000
     Parameter 142    0.0100    1.0000
     Parameter 77    0.0100    1.0000
     Parameter 162    0.0100    1.0000
     Parameter 18    0.0100    1.0000
     Parameter 72    0.0100    1.0000
     Parameter 181    0.0100    1.0000
     Parameter 146    0.0100    1.0000
     Parameter 163    0.0100    1.0000
     Parameter 149    0.0100    1.0000
     Parameter 9    0.0100    1.0000
     Parameter 76    0.0100    1.0000
     Parameter 253    0.0100    1.0000
     Parameter 51    0.0100    1.0000
     Parameter 154    0.0100    1.0000
     Parameter 42    0.0100    1.0000
     Parameter 156    0.0100    1.0000
     Parameter 20    0.0100    1.0000
     Parameter 39    0.0100    1.0000
     Parameter 160    0.0100    1.0000
     Parameter 161    0.0100    1.0000
     Parameter 81    0.0100    1.0000
     Parameter 82    0.0100    1.0000
     Parameter 237    0.0100    1.0000
     Parameter 84    0.0100    1.0000
     Parameter 216    0.0100    1.0000
     Parameter 141    0.0100    1.0000
     Parameter 147    0.0100    1.0000
     Parameter 207    0.0100    1.0000
     Parameter 217    0.0100    1.0000
     Parameter 145    0.0100    1.0000
     Parameter 247    0.0100    1.0000
     Parameter 143    0.0100    1.0000
     Parameter 198    0.0100    1.0000
     Parameter 48    0.0100    1.0000
     Parameter 203    0.0100    1.0000
     Parameter 49    0.0100    1.0000
     Parameter 125    0.0100    1.0000
     Parameter 243    0.0100    1.0000
     Parameter 61    0.0100    1.0000
     Parameter 98    0.0100    1.0000
     Parameter 118    0.0100    1.0000
     Parameter 241    0.0100    1.0000
     Parameter 175    0.0100    1.0000
     Parameter 112    0.0100    1.0000
     Parameter 100    0.0100    1.0000
     Parameter 195    0.0100    1.0000
     Parameter 213    0.0100    1.0000
     Parameter 52    0.0100    1.0000
     Parameter 232    0.0100    1.0000
     Parameter 249    0.0100    1.0000
     Parameter 1    0.0100    1.0000
     Parameter 124    0.0100    1.0000
     Parameter 208    0.0100    1.0000
     Parameter 245    0.0100    1.0000
     Parameter 85    0.0100    1.0000
     Parameter 7    0.0100    1.0000
     Parameter 173    0.0100    1.0000
     Parameter 87    0.0100    1.0000
     Parameter 86    0.0100    1.0000
     Parameter 233    0.0100    1.0000
     Parameter 250    0.0100    1.0000
     Parameter 89    0.0000    1.0000
     Parameter 94    0.0000    1.0000
     Parameter 57    0.0000    1.0000
     Parameter 123    0.0000    1.0000
     Parameter 99    0.0000    1.0000
     Parameter 211    0.0000    1.0000
     Parameter 234    0.0000    1.0000
     Parameter 19    0.0000    1.0000
     Parameter 15    0.0000    1.0000
     Parameter 17    0.0000    1.0000
     Parameter 170    0.0000    1.0000
     Parameter 169    0.0000    1.0000
     Parameter 119    0.0000    1.0000
     Parameter 6    0.0000    1.0000
     Parameter 55    0.0000    1.0000
     Parameter 12    0.0000    1.0000
     Parameter 238    0.0000    1.0000
     Parameter 10    0.0000    1.0000
     Parameter 218    0.0000    1.0000
     Parameter 3    0.0000    1.0000
     Parameter 231    0.0000    1.0000
     Parameter 137    0.0000    1.0000
     Parameter 14    0.0000    1.0000
     Parameter 153    0.0000    1.0000
     Parameter 46    0.0000    1.0000
     Parameter 221    0.0000    1.0000
     Parameter 5    0.0000    1.0000
     Parameter 11    0.0000    1.0000
     Parameter 16    0.0000    1.0000
     Parameter 151    0.0000    1.0000
     Parameter 105    0.0000    1.0000
     Parameter 4    0.0000    1.0000
     Parameter 136    0.0000    1.0000
     Parameter 102    0.0000    1.0000
     Parameter 164    0.0000    1.0000
     Parameter 2    0.0000    1.0000
     Parameter 205    0.0000    1.0000


     Kolmogorov-Smirnov comparing posterior distributions across chains 3 and 4 using 100 draws.


     Parameter   KS Statistic P-value
     Parameter 28    0.1600    0.1400
     Parameter 33    0.1500    0.1930
     Parameter 130    0.1300    0.3439
     Parameter 45    0.1300    0.3439
     Parameter 140    0.1100    0.5560
     Parameter 255    0.1000    0.6766
     Parameter 41    0.0900    0.7942
     Parameter 201    0.0900    0.7942
     Parameter 27    0.0900    0.7942
     Parameter 251    0.0900    0.7942
     Parameter 54    0.0900    0.7942
     Parameter 26    0.0700    0.9610
     Parameter 105    0.0700    0.9610
     Parameter 29    0.0700    0.9610
     Parameter 34    0.0700    0.9610
     Parameter 23    0.0700    0.9610
     Parameter 66    0.0600    0.9921
     Parameter 80    0.0600    0.9921
     Parameter 90    0.0600    0.9921
     Parameter 185    0.0600    0.9921
     Parameter 24    0.0600    0.9921
     Parameter 196    0.0600    0.9921
     Parameter 127    0.0600    0.9921
     Parameter 171    0.0600    0.9921
     Parameter 32    0.0600    0.9921
     Parameter 21    0.0600    0.9921
     Parameter 144    0.0600    0.9921
     Parameter 69    0.0500    0.9995
     Parameter 75    0.0500    0.9995
     Parameter 150    0.0500    0.9995
     Parameter 161    0.0500    0.9995
     Parameter 169    0.0500    0.9995
     Parameter 43    0.0500    0.9995
     Parameter 174    0.0500    0.9995
     Parameter 22    0.0500    0.9995
     Parameter 183    0.0500    0.9995
     Parameter 25    0.0500    0.9995
     Parameter 206    0.0500    0.9995
     Parameter 225    0.0500    0.9995
     Parameter 113    0.0500    0.9995
     Parameter 116    0.0500    0.9995
     Parameter 248    0.0500    0.9995
     Parameter 67    0.0500    0.9995
     Parameter 131    0.0400    1.0000
     Parameter 138    0.0400    1.0000
     Parameter 36    0.0400    1.0000
     Parameter 101    0.0400    1.0000
     Parameter 210    0.0400    1.0000
     Parameter 53    0.0400    1.0000
     Parameter 214    0.0400    1.0000
     Parameter 218    0.0400    1.0000
     Parameter 220    0.0400    1.0000
     Parameter 56    0.0400    1.0000
     Parameter 57    0.0400    1.0000
     Parameter 228    0.0400    1.0000
     Parameter 30    0.0400    1.0000
     Parameter 60    0.0400    1.0000
     Parameter 240    0.0400    1.0000
     Parameter 121    0.0400    1.0000
     Parameter 245    0.0400    1.0000
     Parameter 71    0.0400    1.0000
     Parameter 128    0.0300    1.0000
     Parameter 260    0.0300    1.0000
     Parameter 133    0.0300    1.0000
     Parameter 135    0.0300    1.0000
     Parameter 68    0.0300    1.0000
     Parameter 137    0.0300    1.0000
     Parameter 159    0.0300    1.0000
     Parameter 164    0.0300    1.0000
     Parameter 175    0.0300    1.0000
     Parameter 44    0.0300    1.0000
     Parameter 88    0.0300    1.0000
     Parameter 184    0.0300    1.0000
     Parameter 47    0.0300    1.0000
     Parameter 95    0.0300    1.0000
     Parameter 96    0.0300    1.0000
     Parameter 192    0.0300    1.0000
     Parameter 50    0.0300    1.0000
     Parameter 103    0.0300    1.0000
     Parameter 254    0.0300    1.0000
     Parameter 211    0.0300    1.0000
     Parameter 215    0.0300    1.0000
     Parameter 108    0.0300    1.0000
     Parameter 117    0.0300    1.0000
     Parameter 253    0.0300    1.0000
     Parameter 31    0.0300    1.0000
     Parameter 256    0.0200    1.0000
     Parameter 233    0.0200    1.0000
     Parameter 8    0.0200    1.0000
     Parameter 63    0.0200    1.0000
     Parameter 132    0.0200    1.0000
     Parameter 246    0.0200    1.0000
     Parameter 65    0.0200    1.0000
     Parameter 35    0.0200    1.0000
     Parameter 18    0.0200    1.0000
     Parameter 145    0.0200    1.0000
     Parameter 73    0.0200    1.0000
     Parameter 74    0.0200    1.0000
     Parameter 151    0.0200    1.0000
     Parameter 38    0.0200    1.0000
     Parameter 152    0.0200    1.0000
     Parameter 155    0.0200    1.0000
     Parameter 156    0.0200    1.0000
     Parameter 230    0.0200    1.0000
     Parameter 162    0.0200    1.0000
     Parameter 42    0.0200    1.0000
     Parameter 85    0.0200    1.0000
     Parameter 231    0.0200    1.0000
     Parameter 178    0.0200    1.0000
     Parameter 180    0.0200    1.0000
     Parameter 181    0.0200    1.0000
     Parameter 182    0.0200    1.0000
     Parameter 187    0.0200    1.0000
     Parameter 188    0.0200    1.0000
     Parameter 191    0.0200    1.0000
     Parameter 98    0.0200    1.0000
     Parameter 197    0.0200    1.0000
     Parameter 199    0.0200    1.0000
     Parameter 200    0.0200    1.0000
     Parameter 51    0.0200    1.0000
     Parameter 106    0.0200    1.0000
     Parameter 221    0.0200    1.0000
     Parameter 227    0.0200    1.0000
     Parameter 115    0.0200    1.0000
     Parameter 58    0.0200    1.0000
     Parameter 235    0.0200    1.0000
     Parameter 237    0.0200    1.0000
     Parameter 239    0.0200    1.0000
     Parameter 244    0.0200    1.0000
     Parameter 123    0.0200    1.0000
     Parameter 126    0.0200    1.0000
     Parameter 257    0.0200    1.0000
     Parameter 195    0.0100    1.0000
     Parameter 217    0.0100    1.0000
     Parameter 236    0.0100    1.0000
     Parameter 129    0.0100    1.0000
     Parameter 62    0.0100    1.0000
     Parameter 6    0.0100    1.0000
     Parameter 258    0.0100    1.0000
     Parameter 118    0.0100    1.0000
     Parameter 93    0.0100    1.0000
     Parameter 216    0.0100    1.0000
     Parameter 173    0.0100    1.0000
     Parameter 99    0.0100    1.0000
     Parameter 136    0.0100    1.0000
     Parameter 139    0.0100    1.0000
     Parameter 226    0.0100    1.0000
     Parameter 142    0.0100    1.0000
     Parameter 84    0.0100    1.0000
     Parameter 234    0.0100    1.0000
     Parameter 111    0.0100    1.0000
     Parameter 49    0.0100    1.0000
     Parameter 13    0.0100    1.0000
     Parameter 147    0.0100    1.0000
     Parameter 107    0.0100    1.0000
     Parameter 238    0.0100    1.0000
     Parameter 148    0.0100    1.0000
     Parameter 168    0.0100    1.0000
     Parameter 82    0.0100    1.0000
     Parameter 109    0.0100    1.0000
     Parameter 76    0.0100    1.0000
     Parameter 154    0.0100    1.0000
     Parameter 19    0.0100    1.0000
     Parameter 78    0.0100    1.0000
     Parameter 79    0.0100    1.0000
     Parameter 194    0.0100    1.0000
     Parameter 259    0.0100    1.0000
     Parameter 94    0.0100    1.0000
     Parameter 242    0.0100    1.0000
     Parameter 20    0.0100    1.0000
     Parameter 166    0.0100    1.0000
     Parameter 247    0.0100    1.0000
     Parameter 89    0.0100    1.0000
     Parameter 176    0.0100    1.0000
     Parameter 243    0.0100    1.0000
     Parameter 172    0.0100    1.0000
     Parameter 232    0.0100    1.0000
     Parameter 149    0.0100    1.0000
     Parameter 153    0.0100    1.0000
     Parameter 229    0.0100    1.0000
     Parameter 189    0.0100    1.0000
     Parameter 190    0.0100    1.0000
     Parameter 186    0.0100    1.0000
     Parameter 9    0.0100    1.0000
     Parameter 241    0.0100    1.0000
     Parameter 48    0.0100    1.0000
     Parameter 97    0.0100    1.0000
     Parameter 252    0.0100    1.0000
     Parameter 119    0.0100    1.0000
     Parameter 202    0.0100    1.0000
     Parameter 204    0.0100    1.0000
     Parameter 61    0.0100    1.0000
     Parameter 104    0.0100    1.0000
     Parameter 125    0.0100    1.0000
     Parameter 91    0.0100    1.0000
     Parameter 213    0.0100    1.0000
     Parameter 64    0.0100    1.0000
     Parameter 143    0.0100    1.0000
     Parameter 179    0.0100    1.0000
     Parameter 124    0.0100    1.0000
     Parameter 3    0.0100    1.0000
     Parameter 120    0.0100    1.0000
     Parameter 223    0.0100    1.0000
     Parameter 55    0.0100    1.0000
     Parameter 224    0.0100    1.0000
     Parameter 59    0.0100    1.0000
     Parameter 222    0.0100    1.0000
     Parameter 134    0.0100    1.0000
     Parameter 198    0.0000    1.0000
     Parameter 83    0.0000    1.0000
     Parameter 52    0.0000    1.0000
     Parameter 46    0.0000    1.0000
     Parameter 40    0.0000    1.0000
     Parameter 72    0.0000    1.0000
     Parameter 167    0.0000    1.0000
     Parameter 193    0.0000    1.0000
     Parameter 157    0.0000    1.0000
     Parameter 158    0.0000    1.0000
     Parameter 77    0.0000    1.0000
     Parameter 37    0.0000    1.0000
     Parameter 112    0.0000    1.0000
     Parameter 163    0.0000    1.0000
     Parameter 7    0.0000    1.0000
     Parameter 212    0.0000    1.0000
     Parameter 110    0.0000    1.0000
     Parameter 203    0.0000    1.0000
     Parameter 2    0.0000    1.0000
     Parameter 207    0.0000    1.0000
     Parameter 1    0.0000    1.0000
     Parameter 87    0.0000    1.0000
     Parameter 160    0.0000    1.0000
     Parameter 16    0.0000    1.0000
     Parameter 4    0.0000    1.0000
     Parameter 114    0.0000    1.0000
     Parameter 102    0.0000    1.0000
     Parameter 86    0.0000    1.0000
     Parameter 177    0.0000    1.0000
     Parameter 141    0.0000    1.0000
     Parameter 250    0.0000    1.0000
     Parameter 39    0.0000    1.0000
     Parameter 165    0.0000    1.0000
     Parameter 81    0.0000    1.0000
     Parameter 122    0.0000    1.0000
     Parameter 17    0.0000    1.0000
     Parameter 209    0.0000    1.0000
     Parameter 205    0.0000    1.0000
     Parameter 14    0.0000    1.0000
     Parameter 219    0.0000    1.0000
     Parameter 249    0.0000    1.0000
     Parameter 100    0.0000    1.0000
     Parameter 10    0.0000    1.0000
     Parameter 5    0.0000    1.0000
     Parameter 92    0.0000    1.0000
     Parameter 70    0.0000    1.0000
     Parameter 15    0.0000    1.0000
     Parameter 170    0.0000    1.0000
     Parameter 146    0.0000    1.0000
     Parameter 11    0.0000    1.0000
     Parameter 208    0.0000    1.0000
     Parameter 12    0.0000    1.0000


     Simulated prior distributions

     Parameter       Prior Mean  Prior Variance  Prior Std. Dev.


     Parameter 1 Improper Prior
     Parameter 2 Improper Prior
     Parameter 3 Improper Prior
     Parameter 4 Improper Prior
     Parameter 5 Improper Prior
     Parameter 6 Improper Prior
     Parameter 7 Improper Prior
     Parameter 8 Improper Prior
     Parameter 9 Improper Prior
     Parameter 10 Improper Prior
     Parameter 11 Improper Prior
     Parameter 12 Improper Prior
     Parameter 13 Improper Prior
     Parameter 14 Improper Prior
     Parameter 15 Improper Prior
     Parameter 16 Improper Prior
     Parameter 17 Improper Prior
     Parameter 18 Improper Prior
     Parameter 19 Improper Prior
     Parameter 20 Improper Prior
     Parameter 21 Improper Prior
     Parameter 22 Improper Prior
     Parameter 23 Improper Prior
     Parameter 24 Improper Prior
     Parameter 25 Improper Prior
     Parameter 26 Improper Prior
     Parameter 27 Improper Prior
     Parameter 28 Improper Prior
     Parameter 29 Improper Prior
     Parameter 30 Improper Prior
     Parameter 31 Improper Prior
     Parameter 32 Improper Prior
     Parameter 33 Improper Prior
     Parameter 34 Improper Prior
     Parameter 35 Improper Prior
     Parameter 36         0.7717          0.0062          0.0788
     Parameter 37        -0.0008          0.0022          0.0473
     Parameter 38         0.5447          0.0033          0.0571
     Parameter 39        -0.0013          0.0046          0.0682
     Parameter 40         0.0001          0.0030          0.0549
     Parameter 41         1.0494          0.0132          0.1149
     Parameter 42         0.0006          0.0037          0.0612
     Parameter 43        -0.0032          0.0026          0.0506
     Parameter 44        -0.0013          0.0045          0.0669
     Parameter 45         0.8455          0.0076          0.0871
     Parameter 46        -0.0007          0.0034          0.0586
     Parameter 47        -0.0018          0.0026          0.0513
     Parameter 48        -0.0033          0.0047          0.0683
     Parameter 49        -0.0025          0.0036          0.0597
     Parameter 50         0.7827          0.0069          0.0829
     Parameter 51         0.0020          0.0041          0.0641
     Parameter 52        -0.0013          0.0029          0.0534
     Parameter 53         0.0010          0.0055          0.0741
     Parameter 54         0.0010          0.0045          0.0672
     Parameter 55         0.0009          0.0038          0.0619
     Parameter 56         0.9238          0.0092          0.0959
     Parameter 57         0.0018          0.0044          0.0660
     Parameter 58        -0.0032          0.0029          0.0536
     Parameter 59        -0.0033          0.0056          0.0751
     Parameter 60        -0.0007          0.0043          0.0656
     Parameter 61        -0.0058          0.0042          0.0645
     Parameter 62        -0.0008          0.0052          0.0723
     Parameter 63         0.9527          0.0104          0.1017
     Parameter 64         0.0002          0.0050          0.0709
     Parameter 65        -0.0001          0.0034          0.0581
     Parameter 66        -0.0013          0.0074          0.0863
     Parameter 67        -0.0011          0.0060          0.0773
     Parameter 68         0.0016          0.0051          0.0713
     Parameter 69        -0.0006          0.0061          0.0780
     Parameter 70         0.0011          0.0068          0.0826
     Parameter 71         1.2140          0.0187          0.1369
     Parameter 72        -0.0017          0.0046          0.0678
     Parameter 73         0.0027          0.0030          0.0549
     Parameter 74         0.0007          0.0059          0.0766
     Parameter 75        -0.0003          0.0049          0.0701
     Parameter 76        -0.0068          0.0044          0.0661
     Parameter 77        -0.0006          0.0052          0.0723
     Parameter 78        -0.0001          0.0055          0.0742
     Parameter 79        -0.0026          0.0073          0.0854
     Parameter 80         1.0312          0.0130          0.1139
     Parameter 81        -0.0010          0.0040          0.0635
     Parameter 82        -0.0002          0.0029          0.0542
     Parameter 83        -0.0008          0.0052          0.0720
     Parameter 84         0.0019          0.0042          0.0647
     Parameter 85        -0.0011          0.0038          0.0618
     Parameter 86         0.0016          0.0047          0.0682
     Parameter 87         0.0001          0.0049          0.0697
     Parameter 88        -0.0015          0.0064          0.0799
     Parameter 89         0.0040          0.0055          0.0743
     Parameter 90         0.9168          0.0090          0.0948
     Parameter 91        -0.0009          0.0040          0.0630
     Parameter 92        -0.0008          0.0029          0.0540
     Parameter 93        -0.0010          0.0050          0.0707
     Parameter 94        -0.0005          0.0044          0.0663
     Parameter 95        -0.0005          0.0038          0.0613
     Parameter 96        -0.0017          0.0049          0.0697
     Parameter 97         0.0030          0.0052          0.0721
     Parameter 98         0.0019          0.0069          0.0832
     Parameter 99         0.0025          0.0057          0.0755
     Parameter 100         0.0016          0.0045          0.0669
     Parameter 101         0.9140          0.0100          0.0998
     Parameter 102        -0.0037          0.0044          0.0666
     Parameter 103        -0.0029          0.0031          0.0554
     Parameter 104        -0.0022          0.0056          0.0751
     Parameter 105         0.0075          0.0046          0.0680
     Parameter 106        -0.0010          0.0042          0.0652
     Parameter 107         0.0058          0.0047          0.0686
     Parameter 108         0.0014          0.0047          0.0682
     Parameter 109         0.0011          0.0066          0.0812
     Parameter 110        -0.0021          0.0055          0.0739
     Parameter 111        -0.0017          0.0050          0.0705
     Parameter 112         0.0052          0.0051          0.0717
     Parameter 113         0.9621          0.0101          0.1004
     Parameter 114        -0.0020          0.0038          0.0620
     Parameter 115        -0.0008          0.0030          0.0545
     Parameter 116        -0.0009          0.0051          0.0713
     Parameter 117        -0.0048          0.0045          0.0671
     Parameter 118        -0.0006          0.0041          0.0639
     Parameter 119         0.0002          0.0049          0.0703
     Parameter 120        -0.0012          0.0049          0.0700
     Parameter 121         0.0012          0.0064          0.0801
     Parameter 122         0.0020          0.0049          0.0703
     Parameter 123        -0.0037          0.0047          0.0688
     Parameter 124        -0.0003          0.0047          0.0682
     Parameter 125        -0.0009          0.0047          0.0684
     Parameter 126         0.9034          0.0096          0.0978
     Parameter 127        -0.0009          0.0032          0.0566
     Parameter 128        -0.0014          0.0024          0.0490
     Parameter 129        -0.0023          0.0048          0.0692
     Parameter 130         0.0005          0.0038          0.0616
     Parameter 131         0.0020          0.0033          0.0570
     Parameter 132        -0.0058          0.0043          0.0653
     Parameter 133        -0.0005          0.0043          0.0658
     Parameter 134        -0.0011          0.0055          0.0739
     Parameter 135        -0.0011          0.0047          0.0682
     Parameter 136         0.0043          0.0044          0.0667
     Parameter 137        -0.0013          0.0044          0.0662
     Parameter 138        -0.0028          0.0043          0.0655
     Parameter 139         0.0021          0.0042          0.0645
     Parameter 140         0.8227          0.0078          0.0882
     Parameter 141        -0.0039          0.0034          0.0583
     Parameter 142        -0.0006          0.0023          0.0477
     Parameter 143         0.0027          0.0050          0.0709
     Parameter 144         0.0027          0.0039          0.0622
     Parameter 145        -0.0008          0.0035          0.0591
     Parameter 146        -0.0038          0.0038          0.0620
     Parameter 147        -0.0004          0.0042          0.0651
     Parameter 148        -0.0019          0.0059          0.0771
     Parameter 149        -0.0022          0.0049          0.0703
     Parameter 150        -0.0033          0.0040          0.0631
     Parameter 151         0.0015          0.0038          0.0620
     Parameter 152         0.0003          0.0043          0.0655
     Parameter 153        -0.0009          0.0040          0.0629
     Parameter 154         0.0001          0.0037          0.0608
     Parameter 155         0.8227          0.0078          0.0884
     Parameter 156         0.0012          0.0033          0.0574
     Parameter 157         0.0003          0.0023          0.0481
     Parameter 158         0.0011          0.0039          0.0627
     Parameter 159        -0.0010          0.0033          0.0575
     Parameter 160        -0.0011          0.0031          0.0558
     Parameter 161        -0.0026          0.0037          0.0612
     Parameter 162         0.0011          0.0039          0.0625
     Parameter 163         0.0028          0.0053          0.0727
     Parameter 164         0.0002          0.0043          0.0656
     Parameter 165         0.0018          0.0036          0.0604
     Parameter 166         0.0035          0.0037          0.0607
     Parameter 167         0.0000          0.0039          0.0621
     Parameter 168         0.0006          0.0039          0.0621
     Parameter 169         0.0000          0.0034          0.0580
     Parameter 170        -0.0016          0.0034          0.0582
     Parameter 171         0.7247          0.0064          0.0801
     Parameter 172         0.0003          0.0026          0.0513
     Parameter 173         0.0012          0.0018          0.0428
     Parameter 174         0.0012          0.0035          0.0592
     Parameter 175         0.0013          0.0028          0.0532
     Parameter 176         0.0001          0.0026          0.0508
     Parameter 177         0.0009          0.0034          0.0582
     Parameter 178         0.0006          0.0033          0.0575
     Parameter 179         0.0011          0.0040          0.0631
     Parameter 180         0.0005          0.0034          0.0587
     Parameter 181        -0.0017          0.0030          0.0544
     Parameter 182         0.0028          0.0030          0.0551
     Parameter 183         0.0004          0.0032          0.0563
     Parameter 184         0.0016          0.0031          0.0554
     Parameter 185        -0.0006          0.0028          0.0533
     Parameter 186        -0.0031          0.0028          0.0532
     Parameter 187         0.0007          0.0025          0.0501
     Parameter 188         0.6118          0.0042          0.0651
     Parameter 189         0.0006          0.0033          0.0579
     Parameter 190         0.0010          0.0025          0.0501
     Parameter 191        -0.0001          0.0045          0.0669
     Parameter 192        -0.0003          0.0039          0.0622
     Parameter 193         0.0012          0.0033          0.0578
     Parameter 194         0.0040          0.0044          0.0666
     Parameter 195         0.0004          0.0043          0.0654
     Parameter 196        -0.0003          0.0052          0.0719
     Parameter 197        -0.0001          0.0044          0.0666
     Parameter 198         0.0009          0.0044          0.0664
     Parameter 199         0.0011          0.0043          0.0658
     Parameter 200        -0.0005          0.0042          0.0646
     Parameter 201         0.0032          0.0043          0.0655
     Parameter 202         0.0009          0.0033          0.0578
     Parameter 203         0.0018          0.0036          0.0602
     Parameter 204        -0.0005          0.0033          0.0576
     Parameter 205         0.0012          0.0029          0.0541
     Parameter 206         0.8031          0.0072          0.0848
     Parameter 207        -0.0014          0.0051          0.0714
     Parameter 208        -0.0010          0.0040          0.0629
     Parameter 209        -0.0019          0.0067          0.0820
     Parameter 210         0.0030          0.0057          0.0753
     Parameter 211         0.0003          0.0053          0.0730
     Parameter 212         0.0058          0.0068          0.0825
     Parameter 213         0.0009          0.0068          0.0825
     Parameter 214         0.0026          0.0084          0.0917
     Parameter 215        -0.0018          0.0066          0.0811
     Parameter 216        -0.0026          0.0063          0.0796
     Parameter 217         0.0046          0.0063          0.0792
     Parameter 218        -0.0006          0.0068          0.0827
     Parameter 219         0.0034          0.0060          0.0775
     Parameter 220         0.0028          0.0052          0.0719
     Parameter 221         0.0011          0.0057          0.0753
     Parameter 222         0.0010          0.0054          0.0737
     Parameter 223         0.0000          0.0042          0.0647
     Parameter 224         0.0009          0.0054          0.0736
     Parameter 225         1.2213          0.0169          0.1300
     Parameter 226        -0.0018          0.0027          0.0518
     Parameter 227         0.0017          0.0020          0.0452
     Parameter 228         0.0017          0.0036          0.0600
     Parameter 229         0.0002          0.0030          0.0548
     Parameter 230         0.0000          0.0028          0.0529
     Parameter 231        -0.0005          0.0033          0.0574
     Parameter 232        -0.0001          0.0031          0.0555
     Parameter 233        -0.0008          0.0042          0.0645
     Parameter 234         0.0019          0.0036          0.0598
     Parameter 235        -0.0017          0.0033          0.0573
     Parameter 236         0.0024          0.0033          0.0578
     Parameter 237        -0.0004          0.0033          0.0575
     Parameter 238        -0.0015          0.0030          0.0549
     Parameter 239        -0.0011          0.0028          0.0533
     Parameter 240         0.0009          0.0028          0.0533
     Parameter 241         0.0000          0.0024          0.0487
     Parameter 242        -0.0012          0.0023          0.0478
     Parameter 243        -0.0031          0.0028          0.0526
     Parameter 244        -0.0001          0.0043          0.0658
     Parameter 245         0.6176          0.0047          0.0682
     Parameter 246 Improper Prior
     Parameter 247 Improper Prior
     Parameter 248 Improper Prior
     Parameter 249 Improper Prior
     Parameter 250 Improper Prior
     Parameter 251 Improper Prior
     Parameter 252 Improper Prior
     Parameter 253 Improper Prior
     Parameter 254 Improper Prior
     Parameter 255 Improper Prior
     Parameter 256 Improper Prior
     Parameter 257 Improper Prior
     Parameter 258 Improper Prior
     Parameter 259 Improper Prior
     Parameter 260 Improper Prior


   TECHNICAL 8 OUTPUT FOR BAYES ESTIMATION

     CHAIN    BSEED
     1        0
     2        285380
     3        253358
     4        93468

                     POTENTIAL       PARAMETER WITH
     ITERATION    SCALE REDUCTION      HIGHEST PSR
     100              1.449               251
     200              1.246               34
     300              1.221               254
     400              1.108               32
     500              1.102               92
     600              1.089               182
     700              1.085               58
     800              1.086               251
     900              1.071               41
     1000             1.061               41
     1100             1.094               251
     1200             1.050               41
     1300             1.043               41
     1400             1.040               251
     1500             1.029               103
     1600             1.029               255
     1700             1.033               255
     1800             1.028               23
     1900             1.040               251
     2000             1.045               251
     2100             1.052               255
     2200             1.057               255
     2300             1.056               255
     2400             1.048               255
     2500             1.039               255
     2600             1.041               255
     2700             1.051               255
     2800             1.051               255
     2900             1.043               255
     3000             1.043               255
     3100             1.050               255
     3200             1.051               255
     3300             1.051               255
     3400             1.050               255
     3500             1.046               255
     3600             1.035               255
     3700             1.028               255
     3800             1.027               255
     3900             1.023               130
     4000             1.022               255


     Beginning Time:  21:30:54
        Ending Time:  21:39:53
       Elapsed Time:  00:08:59


MUTHEN & MUTHEN
3463 Stoner Ave.
Los Angeles, CA  90066

Tel: (310) 391-9971
Fax: (310) 391-8971
Web: www.StatModel.com
Support: Support@StatModel.com

Copyright (c) 1998-2017 Muthen & Muthen
