# Supplementary material for: Modeling Measurement as a Sequential Process: Autoregressive Confirmatory Factor Analysis (AR-CFA)
Source: Front Psychol. 2019 Sep 20;10:2108. doi: 10.3389/fpsyg.2019.02108 (PMC6763968; doi:10.3389/fpsyg.2019.02108)
Supplement: Supplementary file 2 [file Data_Sheet_1.ZIP › Mplus files and data for AR-CFA paper/RC-CFA files/Residual covariances (Bayes)-v5_d_25.out]

Mplus VERSION 8 (Mac)
MUTHEN & MUTHEN
05/03/2017   9:22 AM

INPUT INSTRUCTIONS

    DATA: File is music_big5_anon (For Mplus)_ipip_and_rses_centered.csv;
    VARIABLE:	
    NAMES ARE
    univ
  id
  year
  month
  age
  gender
  ethnic
  rsdme
  methnic
  fethnic
  usborn
  usmborn
  usfborn
  whrlv
  mipip1
  mipip2
  mipip3
  mipip4
  mipip5
  mipip6
  mipip7
  mipip8
  mipip9
  mipip10
  mipip11
  mipip12
  mipip13
  mipip14
  mipip15
  mipip16
  mipip17
  mipip18
  mipip19
  mipip20
  rses1
  rses2
  rses3
  rses4
  rses5
  rses6
  rses7
  rses8
  rses9
  rses10
  extraver
  agree
  consc
  neurot
  imagine
  self_est
  extra
  agreeb
  cons
  neuro
  open
  male
  N
  E_Mean
  A_Mean
  C_Mean
  N_Mean
  O_Mean
  E_SD
  A_SD
  C_SD
  N_SD
  O_SD
  E_SE
  A_SE
  C_SE
  N_SE
  O_SE
  SAT_read_25
  SAT_read_75
  SAT_math_25
  SAT_math_75
  ACT_25
  ACT_75
  enroll_total
  enroll_total_full
  enroll_total_part
  enroll_undergrad
  enroll_undergrad_full
  enroll_undergrad_part
  endowment_start
  endowment_end
  price_instate
  price_outstate
  percent_admit
  percent_18to24
  percent_white
  percent_women
  percent_asian
  percent_black
  percent_hispanic
  percent_other_unknown
  FT_retention
  average_SAT
  average_ACT
  gpa_required
  classrank_required
  transcript_required
  collegeprep_required
  recommendations_required
  portfolio_required;
    Usevar = mipip1-mipip20;
    MISSING are all (-999);

  ANALYSIS: estimator=Bayes;
  fbiterations=20000;
  thin=10;
  Processors=4;
  chains=4

  MODEL:
    E BY mipip1
    	mipip6
    	mipip11
    	mipip16;
    A BY 	mipip2
    	mipip7
    	mipip12
    	mipip17;
    C BY 	mipip3
    	mipip8
    	mipip13
    	mipip18;
    N BY 	mipip4
    	mipip9
    	mipip14
    	mipip19;
    O BY 	mipip5
    	mipip10
    	mipip15
    	mipip20;
    	
  mipip1-mipip20 with mipip1-mipip20 (a1-a190);
  mipip1-mipip20 (pload1-pload20);


  Model Priors:
  pload1~IW(17.225,25);
  pload2~IW(12.15,25);
  pload3~IW(23.5,25);
  pload4~IW(18.8,25);
  pload5~IW(17.525,25);
  pload6~IW(20.7,25);
  pload7~IW(21.225,25);
  pload8~IW(27.15,25);
  pload9~IW(23.125,25);
  pload10~IW(20.475,25);
  pload11~IW(20.45,25);
  pload12~IW(21.6,25);
  pload13~IW(20.15,25);
  pload14~IW(18.45,25);
  pload15~IW(18.4,25);
  pload16~IW(16.225,25);
  pload17~IW(13.6,25);
  pload18~IW(17.925,25);
  pload19~IW(27.35,25);
  pload20~IW(13.75,25);
  a1-a190~IW(0,25);
    	
  OUTPUT: STDYX svalues tech8 RESIDUAL;


*** WARNING
  Data set contains cases with missing on all variables.
  These cases were not included in the analysis.
  Number of cases with missing on all variables:  1141
   1 WARNING(S) FOUND IN THE INPUT INSTRUCTIONS


SUMMARY OF ANALYSIS

Number of groups                                                 1
Number of observations                                        8571

Number of dependent variables                                   20
Number of independent variables                                  0
Number of continuous latent variables                            5

Observed dependent variables

  Continuous
   MIPIP1      MIPIP2      MIPIP3      MIPIP4      MIPIP5      MIPIP6
   MIPIP7      MIPIP8      MIPIP9      MIPIP10     MIPIP11     MIPIP12
   MIPIP13     MIPIP14     MIPIP15     MIPIP16     MIPIP17     MIPIP18
   MIPIP19     MIPIP20

Continuous latent variables
   E           A           C           N           O


Estimator                                                    BAYES
Specifications for Bayesian Estimation
  Point estimate                                            MEDIAN
  Number of Markov chain Monte Carlo (MCMC) chains               4
  Random seed for the first chain                                0
  Starting value information                           UNPERTURBED
  Treatment of categorical mediator                         LATENT
  Algorithm used for Markov chain Monte Carlo           GIBBS(PX1)
  Fixed number of iterations                                 20000
  K-th iteration used for thinning                              10

Input data file(s)
  music_big5_anon (For Mplus)_ipip_and_rses_centered.csv
Input data format  FREE


SUMMARY OF DATA


COVARIANCE COVERAGE OF DATA

Minimum covariance coverage value   0.100

     Number of missing data patterns            68


     PROPORTION OF DATA PRESENT


           Covariance Coverage
              MIPIP1        MIPIP2        MIPIP3        MIPIP4        MIPIP5
              ________      ________      ________      ________      ________
 MIPIP1         0.998
 MIPIP2         0.997         0.998
 MIPIP3         0.997         0.997         0.998
 MIPIP4         0.995         0.995         0.996         0.996
 MIPIP5         0.996         0.996         0.996         0.995         0.997
 MIPIP6         0.997         0.997         0.998         0.996         0.996
 MIPIP7         0.997         0.997         0.997         0.996         0.996
 MIPIP8         0.996         0.997         0.997         0.995         0.996
 MIPIP9         0.997         0.997         0.997         0.996         0.996
 MIPIP10        0.995         0.995         0.995         0.994         0.995
 MIPIP11        0.994         0.994         0.994         0.993         0.993
 MIPIP12        0.993         0.994         0.994         0.993         0.993
 MIPIP13        0.996         0.997         0.997         0.995         0.996
 MIPIP14        0.996         0.996         0.996         0.995         0.995
 MIPIP15        0.995         0.995         0.995         0.994         0.994
 MIPIP16        0.994         0.995         0.995         0.993         0.993
 MIPIP17        0.995         0.995         0.995         0.994         0.994
 MIPIP18        0.994         0.994         0.995         0.993         0.993
 MIPIP19        0.995         0.995         0.995         0.994         0.994
 MIPIP20        0.994         0.994         0.995         0.993         0.994


           Covariance Coverage
              MIPIP6        MIPIP7        MIPIP8        MIPIP9        MIPIP10
              ________      ________      ________      ________      ________
 MIPIP6         0.999
 MIPIP7         0.998         0.998
 MIPIP8         0.997         0.997         0.998
 MIPIP9         0.998         0.997         0.997         0.998
 MIPIP10        0.996         0.995         0.995         0.996         0.996
 MIPIP11        0.994         0.994         0.994         0.994         0.993
 MIPIP12        0.994         0.994         0.994         0.994         0.993
 MIPIP13        0.997         0.997         0.997         0.997         0.995
 MIPIP14        0.996         0.996         0.996         0.996         0.995
 MIPIP15        0.995         0.995         0.995         0.995         0.994
 MIPIP16        0.995         0.995         0.994         0.995         0.993
 MIPIP17        0.995         0.995         0.995         0.995         0.994
 MIPIP18        0.995         0.995         0.994         0.995         0.993
 MIPIP19        0.995         0.995         0.995         0.995         0.994
 MIPIP20        0.995         0.995         0.994         0.995         0.993


           Covariance Coverage
              MIPIP11       MIPIP12       MIPIP13       MIPIP14       MIPIP15
              ________      ________      ________      ________      ________
 MIPIP11        0.995
 MIPIP12        0.991         0.995
 MIPIP13        0.994         0.994         0.998
 MIPIP14        0.994         0.994         0.996         0.997
 MIPIP15        0.992         0.993         0.996         0.995         0.996
 MIPIP16        0.992         0.992         0.995         0.994         0.994
 MIPIP17        0.993         0.993         0.995         0.995         0.994
 MIPIP18        0.992         0.992         0.995         0.995         0.993
 MIPIP19        0.993         0.993         0.995         0.995         0.994
 MIPIP20        0.992         0.992         0.995         0.995         0.994


           Covariance Coverage
              MIPIP16       MIPIP17       MIPIP18       MIPIP19       MIPIP20
              ________      ________      ________      ________      ________
 MIPIP16        0.996
 MIPIP17        0.994         0.996
 MIPIP18        0.993         0.994         0.996
 MIPIP19        0.994         0.995         0.994         0.996
 MIPIP20        0.993         0.994         0.994         0.995         0.996


UNIVARIATE SAMPLE STATISTICS


     UNIVARIATE HIGHER-ORDER MOMENT DESCRIPTIVE STATISTICS

         Variable/         Mean/     Skewness/   Minimum/ % with                Percentiles
        Sample Size      Variance    Kurtosis    Maximum  Min/Max      20%/60%    40%/80%    Median

     MIPIP1                0.000      -0.168      -2.237    0.39%      -1.025     -0.093      0.055
            8553.000       1.287      -0.772       2.482    0.33%       0.186      1.033
     MIPIP2                0.000      -1.327      -3.444    0.02%      -0.373     -0.187     -0.057
            8556.000       0.817       1.857       1.520    0.50%       0.627      0.733
     MIPIP3                0.000      -0.208      -2.655    0.02%      -1.169     -0.213     -0.139
            8558.000       1.370      -0.881       2.250    0.02%       0.685      0.858
     MIPIP4                0.000       0.195      -2.476    0.02%      -0.902     -0.576      0.184
            8541.000       1.421      -0.916       2.724    0.06%       0.336      1.275
     MIPIP5                0.000      -0.648      -3.000    0.01%      -0.790      0.185      0.253
            8545.000       1.165      -0.249       1.904    0.27%       0.274      1.189
     MIPIP6                0.000      -0.550      -2.985    0.09%      -0.985      0.015      0.264
            8560.000       1.403      -0.654       1.727    0.05%       0.402      1.264
     MIPIP7                0.000      -0.922      -3.200    0.01%      -0.911     -0.010      0.089
            8556.000       1.141       0.218       1.368    0.97%       0.215      1.082
     MIPIP8                0.000      -0.372      -3.018    0.04%      -1.425     -0.425      0.444
            8551.000       1.633      -1.014       1.714    0.06%       0.523      1.506
     MIPIP9                0.000       0.349      -1.952    0.19%      -0.766     -0.618     -0.409
            8556.000       1.218      -0.647       2.591    0.07%       0.337      1.259
     MIPIP10               0.000      -0.435      -2.844    0.02%      -0.683     -0.549      0.312
            8539.000       1.091      -0.361       1.810    0.02%       0.360      1.312
     MIPIP11               0.000      -0.302      -2.631    0.32%      -1.326     -0.326      0.106
            8529.000       1.490      -0.882       2.106    0.96%       0.609      1.106
     MIPIP12               0.000      -0.392      -2.682    0.01%      -1.177     -0.302      0.366
            8527.000       1.165      -0.485       2.079    0.09%       0.554      0.750
     MIPIP13               0.000      -0.745      -3.236    0.04%      -0.844      0.060      0.182
            8555.000       1.062       0.062       1.849    0.27%       0.220      1.068
     MIPIP14               0.000       0.147      -1.952    0.04%      -0.873     -0.712      0.154
            8548.000       1.418      -0.964       2.909    0.02%       0.259      1.246
     MIPIP15               0.000      -0.373      -2.795    0.01%      -0.702     -0.515      0.298
            8538.000       1.013      -0.462       2.150    0.04%       0.358      1.205
     MIPIP16               0.000      -0.261      -2.572    0.21%      -1.300     -0.349     -0.115
            8533.000       1.292      -0.764       2.073    0.07%       0.592      0.885
     MIPIP17               0.000      -1.086      -3.457    0.02%      -0.457     -0.167     -0.060
            8538.000       0.849       0.859       1.108    1.34%       0.618      0.822
     MIPIP18               0.000      -0.623      -3.000    0.01%      -0.839      0.050      0.169
            8533.000       1.199      -0.493       1.381    0.12%       0.246      1.161
     MIPIP19               0.000      -0.005      -2.400    0.02%      -1.074     -0.145     -0.060
            8538.000       1.251      -0.805       2.188    0.21%       0.024      0.940
     MIPIP20               0.000      -0.941      -3.359    0.01%      -0.994     -0.018      0.033
            8533.000       1.116       0.142       1.667    0.04%       0.812      0.992


THE MODEL ESTIMATION TERMINATED NORMALLY

     USE THE FBITERATIONS OPTION TO INCREASE THE NUMBER OF ITERATIONS BY A FACTOR
     OF AT LEAST TWO TO CHECK CONVERGENCE AND THAT THE PSR VALUE DOES NOT INCREASE.


MODEL FIT INFORMATION

Number of Free Parameters                             260

Bayesian Posterior Predictive Checking using Chi-Square

          95% Confidence Interval for the Difference Between
          the Observed and the Replicated Chi-Square Values

                                -59.897            59.445

          Posterior Predictive P-Value              0.495

Information Criteria

          Deviance (DIC)                       482285.631
          Estimated Number of Parameters (pD)     195.671
          Bayesian (BIC)                       484219.246


MODEL RESULTS

                                Posterior  One-Tailed         95% C.I.
                    Estimate       S.D.      P-Value   Lower 2.5%  Upper 2.5%  Significance

 E        BY
    MIPIP1             1.000       0.000      0.000       1.000       1.000
    MIPIP6             0.951       0.163      0.000       0.657       1.302      *
    MIPIP11            1.025       0.161      0.000       0.741       1.369      *
    MIPIP16            0.960       0.146      0.000       0.698       1.282      *

 A        BY
    MIPIP2             1.000       0.000      0.000       1.000       1.000
    MIPIP7             0.889       0.233      0.000       0.461       1.417      *
    MIPIP12            0.933       0.208      0.000       0.554       1.409      *
    MIPIP17            0.981       0.210      0.000       0.638       1.473      *

 C        BY
    MIPIP3             1.000       0.000      0.000       1.000       1.000
    MIPIP8             1.009       0.269      0.001       0.516       1.598      *
    MIPIP13            0.726       0.192      0.002       0.388       1.143      *
    MIPIP18            0.898       0.259      0.000       0.489       1.500      *

 N        BY
    MIPIP4             1.000       0.000      0.000       1.000       1.000
    MIPIP9             0.653       0.233      0.002       0.249       1.164      *
    MIPIP14            0.900       0.262      0.000       0.483       1.516      *
    MIPIP19            0.567       0.229      0.010       0.129       1.026      *

 O        BY
    MIPIP5             1.000       0.000      0.000       1.000       1.000
    MIPIP10            0.726       0.219      0.000       0.363       1.221      *
    MIPIP15            0.708       0.219      0.000       0.374       1.246      *
    MIPIP20            1.045       0.156      0.000       0.784       1.399      *

 A        WITH
    E                  0.135       0.034      0.001       0.060       0.199      *

 C        WITH
    E                  0.011       0.039      0.375      -0.070       0.087
    A                  0.080       0.040      0.022       0.003       0.162      *

 N        WITH
    E                 -0.060       0.046      0.101      -0.150       0.038
    A                 -0.010       0.043      0.395      -0.095       0.078
    C                 -0.060       0.057      0.131      -0.172       0.059

 O        WITH
    E                  0.114       0.040      0.002       0.040       0.198      *
    A                  0.131       0.038      0.001       0.057       0.206      *
    C                  0.000       0.038      0.496      -0.081       0.071
    N                 -0.037       0.048      0.216      -0.119       0.074

 MIPIP1   WITH
    MIPIP2            -0.013       0.035      0.345      -0.077       0.063
    MIPIP3             0.027       0.040      0.223      -0.050       0.109
    MIPIP4             0.044       0.047      0.172      -0.056       0.135
    MIPIP5             0.072       0.040      0.044      -0.012       0.148
    MIPIP6            -0.020       0.079      0.400      -0.142       0.163
    MIPIP7            -0.082       0.039      0.019      -0.156      -0.004      *
    MIPIP8            -0.051       0.041      0.097      -0.125       0.033
    MIPIP9            -0.083       0.036      0.017      -0.148      -0.007      *
    MIPIP10           -0.066       0.031      0.016      -0.130      -0.006      *
    MIPIP11            0.078       0.090      0.161      -0.062       0.296
    MIPIP12           -0.016       0.039      0.332      -0.092       0.063
    MIPIP13           -0.040       0.031      0.089      -0.096       0.025
    MIPIP14           -0.005       0.045      0.452      -0.093       0.084
    MIPIP15           -0.007       0.033      0.413      -0.076       0.053
    MIPIP16            0.027       0.077      0.344      -0.091       0.210
    MIPIP17            0.006       0.043      0.442      -0.075       0.093
    MIPIP18           -0.039       0.037      0.128      -0.110       0.036
    MIPIP19           -0.086       0.033      0.014      -0.142      -0.011      *
    MIPIP20            0.001       0.041      0.494      -0.083       0.080

 MIPIP2   WITH
    MIPIP3             0.084       0.041      0.023       0.001       0.163      *
    MIPIP4             0.028       0.043      0.245      -0.062       0.112
    MIPIP5             0.087       0.039      0.013       0.012       0.163      *
    MIPIP6            -0.023       0.039      0.268      -0.098       0.057
    MIPIP7            -0.010       0.067      0.440      -0.119       0.148
    MIPIP8            -0.037       0.039      0.163      -0.113       0.043
    MIPIP9            -0.094       0.030      0.007      -0.149      -0.027      *
    MIPIP10            0.014       0.037      0.353      -0.061       0.082
    MIPIP11            0.017       0.040      0.324      -0.058       0.104
    MIPIP12            0.120       0.073      0.029      -0.003       0.283
    MIPIP13            0.091       0.031      0.002       0.030       0.151      *
    MIPIP14            0.066       0.041      0.055      -0.023       0.142
    MIPIP15            0.006       0.035      0.430      -0.064       0.072
    MIPIP16           -0.112       0.035      0.003      -0.177      -0.036      *
    MIPIP17           -0.034       0.051      0.267      -0.111       0.091
    MIPIP18            0.004       0.037      0.456      -0.068       0.077
    MIPIP19           -0.014       0.027      0.276      -0.067       0.038
    MIPIP20           -0.003       0.039      0.467      -0.077       0.079

 MIPIP3   WITH
    MIPIP4             0.007       0.057      0.450      -0.113       0.119
    MIPIP5             0.009       0.039      0.404      -0.064       0.092
    MIPIP6            -0.020       0.039      0.286      -0.096       0.057
    MIPIP7            -0.041       0.036      0.116      -0.115       0.030
    MIPIP8            -0.021       0.113      0.423      -0.190       0.255
    MIPIP9            -0.006       0.039      0.433      -0.086       0.071
    MIPIP10           -0.065       0.030      0.025      -0.122       0.000
    MIPIP11            0.088       0.043      0.022       0.003       0.168      *
    MIPIP12            0.048       0.038      0.098      -0.031       0.123
    MIPIP13            0.069       0.094      0.214      -0.090       0.273
    MIPIP14            0.054       0.051      0.136      -0.061       0.149
    MIPIP15           -0.027       0.030      0.168      -0.086       0.035
    MIPIP16           -0.024       0.039      0.253      -0.099       0.054
    MIPIP17           -0.029       0.038      0.207      -0.102       0.048
    MIPIP18           -0.036       0.091      0.344      -0.166       0.197
    MIPIP19           -0.038       0.036      0.144      -0.103       0.042
    MIPIP20           -0.030       0.040      0.220      -0.109       0.053

 MIPIP4   WITH
    MIPIP5             0.150       0.049      0.007       0.038       0.234      *
    MIPIP6            -0.051       0.045      0.112      -0.145       0.033
    MIPIP7            -0.055       0.039      0.075      -0.132       0.023
    MIPIP8            -0.130       0.060      0.025      -0.241       0.000      *
    MIPIP9             0.059       0.103      0.276      -0.104       0.291
    MIPIP10           -0.024       0.038      0.243      -0.104       0.052
    MIPIP11           -0.069       0.051      0.088      -0.169       0.035
    MIPIP12            0.120       0.042      0.012       0.028       0.194      *
    MIPIP13            0.041       0.043      0.152      -0.049       0.125
    MIPIP14            0.198       0.113      0.010       0.023       0.464      *
    MIPIP15           -0.146       0.038      0.000      -0.219      -0.065      *
    MIPIP16           -0.079       0.045      0.037      -0.175       0.008
    MIPIP17           -0.105       0.042      0.010      -0.185      -0.019      *
    MIPIP18           -0.241       0.057      0.000      -0.338      -0.114      *
    MIPIP19            0.030       0.110      0.392      -0.147       0.278
    MIPIP20           -0.034       0.051      0.231      -0.146       0.057

 MIPIP5   WITH
    MIPIP6            -0.011       0.041      0.391      -0.100       0.065
    MIPIP7            -0.086       0.038      0.013      -0.159      -0.011      *
    MIPIP8            -0.086       0.039      0.017      -0.162      -0.007      *
    MIPIP9            -0.100       0.036      0.007      -0.164      -0.022      *
    MIPIP10           -0.068       0.075      0.205      -0.183       0.107
    MIPIP11            0.077       0.045      0.052      -0.018       0.161
    MIPIP12            0.054       0.040      0.085      -0.026       0.132
    MIPIP13            0.031       0.030      0.129      -0.026       0.092
    MIPIP14            0.036       0.047      0.203      -0.056       0.135
    MIPIP15           -0.070       0.067      0.159      -0.176       0.084
    MIPIP16           -0.022       0.042      0.298      -0.109       0.057
    MIPIP17           -0.028       0.038      0.234      -0.100       0.049
    MIPIP18           -0.083       0.035      0.013      -0.155      -0.012      *
    MIPIP19           -0.011       0.031      0.351      -0.075       0.049
    MIPIP20            0.091       0.100      0.128      -0.046       0.337

 MIPIP6   WITH
    MIPIP7             0.090       0.044      0.028      -0.003       0.170
    MIPIP8             0.026       0.040      0.223      -0.047       0.107
    MIPIP9             0.098       0.034      0.001       0.035       0.166      *
    MIPIP10            0.005       0.032      0.441      -0.063       0.065
    MIPIP11           -0.010       0.089      0.454      -0.148       0.194
    MIPIP12           -0.036       0.042      0.190      -0.120       0.047
    MIPIP13           -0.029       0.030      0.143      -0.085       0.032
    MIPIP14           -0.009       0.042      0.413      -0.094       0.072
    MIPIP15            0.029       0.033      0.198      -0.044       0.088
    MIPIP16            0.119       0.091      0.068      -0.028       0.320
    MIPIP17            0.153       0.048      0.002       0.051       0.243      *
    MIPIP18            0.055       0.037      0.055      -0.015       0.125
    MIPIP19           -0.023       0.032      0.237      -0.078       0.045
    MIPIP20            0.056       0.042      0.101      -0.036       0.134

 MIPIP7   WITH
    MIPIP8             0.036       0.036      0.151      -0.036       0.108
    MIPIP9             0.009       0.028      0.360      -0.041       0.070
    MIPIP10            0.104       0.038      0.008       0.023       0.171      *
    MIPIP11           -0.032       0.043      0.232      -0.115       0.054
    MIPIP12            0.015       0.075      0.420      -0.115       0.178
    MIPIP13           -0.020       0.028      0.224      -0.076       0.033
    MIPIP14           -0.001       0.037      0.489      -0.076       0.070
    MIPIP15            0.031       0.035      0.189      -0.043       0.096
    MIPIP16            0.006       0.040      0.439      -0.076       0.082
    MIPIP17            0.095       0.073      0.076      -0.030       0.257
    MIPIP18            0.031       0.034      0.178      -0.038       0.096
    MIPIP19            0.033       0.025      0.077      -0.016       0.083
    MIPIP20           -0.004       0.040      0.456      -0.082       0.076

 MIPIP8   WITH
    MIPIP9             0.030       0.041      0.207      -0.047       0.113
    MIPIP10            0.053       0.030      0.040      -0.007       0.115
    MIPIP11           -0.026       0.043      0.248      -0.105       0.058
    MIPIP12           -0.090       0.037      0.012      -0.162      -0.015      *
    MIPIP13           -0.022       0.095      0.409      -0.169       0.199
    MIPIP14           -0.062       0.053      0.117      -0.168       0.046
    MIPIP15            0.081       0.030      0.008       0.019       0.140      *
    MIPIP16            0.048       0.039      0.087      -0.025       0.128
    MIPIP17            0.017       0.037      0.314      -0.054       0.095
    MIPIP18            0.105       0.121      0.148      -0.070       0.397
    MIPIP19            0.008       0.037      0.407      -0.057       0.092
    MIPIP20            0.042       0.041      0.142      -0.041       0.122

 MIPIP9   WITH
    MIPIP10           -0.031       0.028      0.142      -0.079       0.032
    MIPIP11           -0.155       0.039      0.002      -0.221      -0.068      *
    MIPIP12            0.008       0.029      0.375      -0.050       0.067
    MIPIP13            0.048       0.029      0.049      -0.013       0.105
    MIPIP14            0.136       0.110      0.091      -0.051       0.372
    MIPIP15           -0.099       0.028      0.003      -0.144      -0.031      *
    MIPIP16            0.011       0.034      0.370      -0.051       0.084
    MIPIP17           -0.043       0.029      0.085      -0.093       0.023
    MIPIP18           -0.079       0.038      0.031      -0.144       0.007
    MIPIP19            0.096       0.090      0.155      -0.078       0.270
    MIPIP20           -0.053       0.037      0.094      -0.118       0.030

 MIPIP10  WITH
    MIPIP11           -0.013       0.034      0.347      -0.084       0.051
    MIPIP12            0.002       0.037      0.476      -0.074       0.068
    MIPIP13           -0.047       0.023      0.027      -0.091       0.001
    MIPIP14           -0.096       0.037      0.016      -0.162      -0.012      *
    MIPIP15            0.235       0.088      0.001       0.071       0.405      *
    MIPIP16            0.060       0.033      0.040      -0.009       0.120
    MIPIP17            0.107       0.038      0.004       0.026       0.176      *
    MIPIP18            0.031       0.027      0.117      -0.024       0.086
    MIPIP19            0.054       0.024      0.017       0.005       0.102      *
    MIPIP20           -0.039       0.076      0.303      -0.152       0.142

 MIPIP11  WITH
    MIPIP12            0.078       0.044      0.039      -0.010       0.167
    MIPIP13            0.012       0.033      0.331      -0.049       0.075
    MIPIP14           -0.092       0.049      0.037      -0.181       0.010
    MIPIP15            0.038       0.036      0.141      -0.038       0.102
    MIPIP16            0.024       0.086      0.387      -0.109       0.221
    MIPIP17            0.080       0.048      0.042      -0.011       0.178
    MIPIP18            0.021       0.039      0.272      -0.055       0.094
    MIPIP19           -0.123       0.036      0.005      -0.181      -0.041      *
    MIPIP20            0.014       0.045      0.376      -0.080       0.100

 MIPIP12  WITH
    MIPIP13            0.048       0.030      0.054      -0.011       0.105
    MIPIP14            0.157       0.042      0.007       0.067       0.223      *
    MIPIP15           -0.032       0.034      0.170      -0.102       0.031
    MIPIP16           -0.092       0.039      0.012      -0.168      -0.014      *
    MIPIP17           -0.070       0.060      0.138      -0.166       0.071
    MIPIP18           -0.098       0.035      0.004      -0.165      -0.029      *
    MIPIP19            0.037       0.027      0.072      -0.019       0.086
    MIPIP20           -0.062       0.040      0.063      -0.140       0.019

 MIPIP13  WITH
    MIPIP14            0.174       0.038      0.001       0.088       0.243      *
    MIPIP15           -0.027       0.023      0.102      -0.073       0.018
    MIPIP16           -0.081       0.030      0.011      -0.136      -0.019      *
    MIPIP17            0.002       0.029      0.472      -0.055       0.060
    MIPIP18            0.001       0.084      0.493      -0.132       0.192
    MIPIP19           -0.030       0.027      0.129      -0.080       0.027
    MIPIP20           -0.014       0.030      0.305      -0.075       0.046

 MIPIP14  WITH
    MIPIP15           -0.210       0.037      0.000      -0.272      -0.122      *
    MIPIP16           -0.092       0.043      0.020      -0.178      -0.005      *
    MIPIP17           -0.082       0.039      0.018      -0.161      -0.006      *
    MIPIP18           -0.194       0.051      0.001      -0.284      -0.080      *
    MIPIP19            0.003       0.102      0.488      -0.163       0.229
    MIPIP20           -0.083       0.049      0.055      -0.176       0.023

 MIPIP15  WITH
    MIPIP16            0.110       0.034      0.004       0.033       0.170      *
    MIPIP17            0.092       0.036      0.009       0.016       0.158      *
    MIPIP18            0.115       0.027      0.001       0.058       0.167      *
    MIPIP19           -0.001       0.024      0.486      -0.046       0.049
    MIPIP20           -0.012       0.071      0.428      -0.120       0.156

 MIPIP16  WITH
    MIPIP17            0.146       0.045      0.001       0.053       0.233      *
    MIPIP18            0.101       0.036      0.006       0.029       0.171      *
    MIPIP19           -0.028       0.032      0.195      -0.083       0.042
    MIPIP20            0.093       0.043      0.022       0.002       0.174      *

 MIPIP17  WITH
    MIPIP18            0.112       0.036      0.002       0.041       0.183      *
    MIPIP19           -0.002       0.026      0.468      -0.052       0.052
    MIPIP20            0.076       0.040      0.029      -0.002       0.155

 MIPIP18  WITH
    MIPIP19           -0.043       0.035      0.128      -0.098       0.041
    MIPIP20            0.099       0.037      0.009       0.020       0.170      *

 MIPIP19  WITH
    MIPIP20            0.052       0.031      0.049      -0.012       0.112

 Intercepts
    MIPIP1            -0.001       0.012      0.478      -0.024       0.024
    MIPIP2             0.000       0.010      0.488      -0.020       0.019
    MIPIP3             0.000       0.013      0.488      -0.024       0.025
    MIPIP4            -0.001       0.013      0.478      -0.026       0.024
    MIPIP5             0.000       0.012      0.488      -0.023       0.023
    MIPIP6             0.001       0.013      0.485      -0.025       0.025
    MIPIP7             0.000       0.012      0.494      -0.023       0.022
    MIPIP8             0.000       0.014      0.499      -0.027       0.027
    MIPIP9             0.000       0.012      0.493      -0.024       0.023
    MIPIP10            0.000       0.011      0.491      -0.022       0.023
    MIPIP11            0.000       0.013      0.495      -0.026       0.026
    MIPIP12            0.000       0.012      0.494      -0.023       0.023
    MIPIP13            0.000       0.011      0.490      -0.022       0.022
    MIPIP14            0.000       0.013      0.500      -0.025       0.025
    MIPIP15            0.000       0.011      0.496      -0.021       0.022
    MIPIP16            0.000       0.012      0.499      -0.024       0.024
    MIPIP17            0.000       0.010      0.489      -0.020       0.019
    MIPIP18            0.000       0.012      0.486      -0.023       0.023
    MIPIP19            0.000       0.012      0.497      -0.024       0.024
    MIPIP20            0.000       0.011      0.486      -0.023       0.022

 Variances
    E                  0.609       0.110      0.000       0.367       0.807      *
    A                  0.325       0.078      0.000       0.171       0.467      *
    C                  0.498       0.140      0.000       0.210       0.760      *
    N                  0.546       0.148      0.000       0.240       0.807      *
    O                  0.490       0.117      0.000       0.232       0.689      *

 Residual Variances
    MIPIP1             0.680       0.109      0.000       0.488       0.921      *
    MIPIP2             0.495       0.077      0.000       0.354       0.650      *
    MIPIP3             0.877       0.140      0.000       0.619       1.168      *
    MIPIP4             0.877       0.147      0.000       0.620       1.186      *
    MIPIP5             0.679       0.116      0.000       0.483       0.934      *
    MIPIP6             0.856       0.126      0.000       0.627       1.111      *
    MIPIP7             0.886       0.101      0.000       0.685       1.080      *
    MIPIP8             1.131       0.181      0.000       0.790       1.501      *
    MIPIP9             0.986       0.121      0.000       0.727       1.190      *
    MIPIP10            0.836       0.104      0.000       0.629       1.026      *
    MIPIP11            0.848       0.140      0.000       0.615       1.157      *
    MIPIP12            0.881       0.103      0.000       0.678       1.082      *
    MIPIP13            0.801       0.102      0.000       0.599       0.993      *
    MIPIP14            0.967       0.163      0.000       0.676       1.298      *
    MIPIP15            0.767       0.096      0.000       0.565       0.943      *
    MIPIP16            0.735       0.111      0.000       0.540       0.971      *
    MIPIP17            0.540       0.081      0.000       0.395       0.705      *
    MIPIP18            0.796       0.131      0.000       0.562       1.074      *
    MIPIP19            1.078       0.110      0.000       0.830       1.245      *
    MIPIP20            0.585       0.122      0.000       0.388       0.866      *


STANDARDIZED MODEL RESULTS


STDYX Standardization

                                Posterior  One-Tailed         95% C.I.
                    Estimate       S.D.      P-Value   Lower 2.5%  Upper 2.5%  Significance
 E        BY
    MIPIP1             0.687       0.064      0.000       0.534       0.789      *
    MIPIP6             0.626       0.074      0.000       0.460       0.745      *
    MIPIP11            0.657       0.075      0.000       0.475       0.767      *
    MIPIP16            0.657       0.068      0.000       0.500       0.763      *

 A        BY
    MIPIP2             0.630       0.077      0.000       0.457       0.754      *
    MIPIP7             0.475       0.099      0.000       0.236       0.633      *
    MIPIP12            0.497       0.095      0.000       0.273       0.648      *
    MIPIP17            0.605       0.082      0.000       0.417       0.733      *

 C        BY
    MIPIP3             0.602       0.090      0.000       0.390       0.742      *
    MIPIP8             0.556       0.110      0.001       0.289       0.720      *
    MIPIP13            0.498       0.105      0.002       0.262       0.661      *
    MIPIP18            0.581       0.103      0.000       0.326       0.730      *

 N        BY
    MIPIP4             0.619       0.088      0.000       0.410       0.751      *
    MIPIP9             0.439       0.121      0.002       0.164       0.637      *
    MIPIP14            0.565       0.111      0.000       0.292       0.724      *
    MIPIP19            0.374       0.129      0.010       0.078       0.581      *

 O        BY
    MIPIP5             0.647       0.081      0.000       0.447       0.767      *
    MIPIP10            0.485       0.104      0.000       0.253       0.652      *
    MIPIP15            0.494       0.101      0.000       0.270       0.666      *
    MIPIP20            0.691       0.086      0.000       0.476       0.809      *

 A        WITH
    E                  0.309       0.083      0.001       0.143       0.486      *

 C        WITH
    E                  0.020       0.088      0.375      -0.136       0.174
    A                  0.203       0.094      0.022       0.009       0.391      *

 N        WITH
    E                 -0.107       0.085      0.101      -0.274       0.074
    A                 -0.025       0.115      0.395      -0.237       0.214
    C                 -0.119       0.118      0.131      -0.359       0.133

 O        WITH
    E                  0.212       0.071      0.002       0.083       0.372      *
    A                  0.335       0.084      0.001       0.181       0.512      *
    C                 -0.001       0.086      0.496      -0.173       0.173
    N                 -0.074       0.103      0.216      -0.277       0.146

 MIPIP1   WITH
    MIPIP2            -0.022       0.060      0.345      -0.141       0.106
    MIPIP3             0.035       0.052      0.223      -0.066       0.144
    MIPIP4             0.056       0.063      0.172      -0.069       0.183
    MIPIP5             0.105       0.056      0.044      -0.020       0.208
    MIPIP6            -0.027       0.103      0.400      -0.220       0.177
    MIPIP7            -0.106       0.054      0.019      -0.219      -0.005      *
    MIPIP8            -0.059       0.046      0.097      -0.146       0.039
    MIPIP9            -0.102       0.043      0.017      -0.180      -0.010      *
    MIPIP10           -0.088       0.046      0.016      -0.188      -0.008      *
    MIPIP11            0.103       0.103      0.161      -0.100       0.310
    MIPIP12           -0.021       0.051      0.332      -0.128       0.078
    MIPIP13           -0.054       0.042      0.089      -0.132       0.034
    MIPIP14           -0.006       0.056      0.452      -0.112       0.111
    MIPIP15           -0.009       0.047      0.413      -0.117       0.070
    MIPIP16            0.039       0.101      0.344      -0.155       0.241
    MIPIP17            0.011       0.070      0.442      -0.137       0.140
    MIPIP18           -0.053       0.050      0.128      -0.153       0.050
    MIPIP19           -0.100       0.038      0.014      -0.167      -0.014      *
    MIPIP20            0.001       0.065      0.494      -0.140       0.118

 MIPIP2   WITH
    MIPIP3             0.128       0.056      0.023       0.002       0.228      *
    MIPIP4             0.042       0.067      0.245      -0.093       0.178
    MIPIP5             0.151       0.059      0.013       0.022       0.256      *
    MIPIP6            -0.036       0.061      0.268      -0.164       0.081
    MIPIP7            -0.015       0.101      0.440      -0.213       0.190
    MIPIP8            -0.050       0.056      0.163      -0.170       0.052
    MIPIP9            -0.134       0.044      0.007      -0.219      -0.043      *
    MIPIP10            0.021       0.057      0.353      -0.108       0.114
    MIPIP11            0.027       0.060      0.324      -0.098       0.145
    MIPIP12            0.182       0.092      0.029      -0.006       0.353
    MIPIP13            0.146       0.043      0.002       0.052       0.222      *
    MIPIP14            0.094       0.062      0.055      -0.035       0.217
    MIPIP15            0.010       0.057      0.430      -0.119       0.104
    MIPIP16           -0.188       0.066      0.003      -0.314      -0.056      *
    MIPIP17           -0.066       0.102      0.267      -0.254       0.145
    MIPIP18            0.006       0.059      0.456      -0.121       0.110
    MIPIP19           -0.019       0.037      0.276      -0.094       0.056
    MIPIP20           -0.006       0.072      0.467      -0.158       0.125

 MIPIP3   WITH
    MIPIP4             0.007       0.067      0.450      -0.128       0.142
    MIPIP5             0.011       0.052      0.404      -0.082       0.125
    MIPIP6            -0.023       0.045      0.286      -0.116       0.066
    MIPIP7            -0.047       0.044      0.116      -0.146       0.032
    MIPIP8            -0.021       0.111      0.423      -0.230       0.211
    MIPIP9            -0.006       0.044      0.433      -0.095       0.081
    MIPIP10           -0.075       0.036      0.025      -0.147       0.001
    MIPIP11            0.102       0.048      0.022       0.003       0.193      *
    MIPIP12            0.055       0.043      0.098      -0.039       0.135
    MIPIP13            0.084       0.103      0.214      -0.132       0.274
    MIPIP14            0.059       0.058      0.136      -0.068       0.171
    MIPIP15           -0.033       0.037      0.168      -0.109       0.045
    MIPIP16           -0.030       0.049      0.253      -0.129       0.067
    MIPIP17           -0.043       0.057      0.207      -0.166       0.065
    MIPIP18           -0.043       0.108      0.344      -0.237       0.194
    MIPIP19           -0.040       0.038      0.144      -0.108       0.047
    MIPIP20           -0.042       0.058      0.220      -0.158       0.074

 MIPIP4   WITH
    MIPIP5             0.193       0.065      0.007       0.050       0.311      *
    MIPIP6            -0.058       0.052      0.112      -0.169       0.040
    MIPIP7            -0.062       0.044      0.075      -0.151       0.027
    MIPIP8            -0.129       0.058      0.025      -0.236       0.000      *
    MIPIP9             0.064       0.106      0.276      -0.133       0.276
    MIPIP10           -0.028       0.046      0.243      -0.127       0.065
    MIPIP11           -0.080       0.057      0.088      -0.184       0.044
    MIPIP12            0.137       0.050      0.012       0.033       0.230      *
    MIPIP13            0.048       0.053      0.152      -0.058       0.159
    MIPIP14            0.217       0.097      0.010       0.031       0.408      *
    MIPIP15           -0.176       0.048      0.000      -0.276      -0.085      *
    MIPIP16           -0.098       0.057      0.037      -0.220       0.011
    MIPIP17           -0.153       0.060      0.010      -0.269      -0.029      *
    MIPIP18           -0.289       0.058      0.000      -0.386      -0.149      *
    MIPIP19            0.031       0.111      0.392      -0.176       0.251
    MIPIP20           -0.047       0.072      0.231      -0.211       0.083

 MIPIP5   WITH
    MIPIP6            -0.014       0.056      0.391      -0.146       0.077
    MIPIP7            -0.112       0.055      0.013      -0.225      -0.013      *
    MIPIP8            -0.098       0.047      0.017      -0.195      -0.008      *
    MIPIP9            -0.122       0.044      0.007      -0.206      -0.029      *
    MIPIP10           -0.091       0.104      0.205      -0.278       0.123
    MIPIP11            0.102       0.054      0.052      -0.026       0.191
    MIPIP12            0.071       0.049      0.085      -0.037       0.154
    MIPIP13            0.041       0.042      0.129      -0.036       0.130
    MIPIP14            0.044       0.062      0.203      -0.069       0.181
    MIPIP15           -0.098       0.098      0.159      -0.279       0.104
    MIPIP16           -0.031       0.061      0.298      -0.167       0.071
    MIPIP17           -0.046       0.065      0.234      -0.182       0.070
    MIPIP18           -0.113       0.050      0.013      -0.219      -0.016      *
    MIPIP19           -0.012       0.037      0.351      -0.092       0.060
    MIPIP20            0.146       0.127      0.128      -0.094       0.389

 MIPIP6   WITH
    MIPIP7             0.104       0.046      0.028      -0.004       0.178
    MIPIP8             0.027       0.041      0.223      -0.050       0.112
    MIPIP9             0.107       0.042      0.001       0.037       0.196      *
    MIPIP10            0.005       0.039      0.441      -0.083       0.070
    MIPIP11           -0.012       0.102      0.454      -0.207       0.188
    MIPIP12           -0.041       0.051      0.190      -0.154       0.049
    MIPIP13           -0.035       0.037      0.143      -0.105       0.040
    MIPIP14           -0.009       0.048      0.413      -0.105       0.085
    MIPIP15            0.036       0.041      0.198      -0.061       0.100
    MIPIP16            0.151       0.096      0.068      -0.043       0.327
    MIPIP17            0.226       0.056      0.002       0.088       0.311      *
    MIPIP18            0.066       0.045      0.055      -0.018       0.155
    MIPIP19           -0.024       0.034      0.237      -0.081       0.052
    MIPIP20            0.079       0.057      0.101      -0.055       0.175

 MIPIP7   WITH
    MIPIP8             0.036       0.036      0.151      -0.039       0.104
    MIPIP9             0.009       0.031      0.360      -0.044       0.081
    MIPIP10            0.122       0.037      0.008       0.030       0.178      *
    MIPIP11           -0.037       0.052      0.232      -0.149       0.056
    MIPIP12            0.017       0.084      0.420      -0.152       0.176
    MIPIP13           -0.024       0.035      0.224      -0.100       0.037
    MIPIP14           -0.001       0.042      0.489      -0.087       0.078
    MIPIP15            0.038       0.042      0.189      -0.059       0.103
    MIPIP16            0.007       0.051      0.439      -0.105       0.094
    MIPIP17            0.138       0.093      0.076      -0.052       0.315
    MIPIP18            0.037       0.040      0.178      -0.050       0.108
    MIPIP19            0.034       0.027      0.077      -0.017       0.091
    MIPIP20           -0.006       0.056      0.456      -0.126       0.095

 MIPIP8   WITH
    MIPIP9             0.029       0.041      0.207      -0.043       0.118
    MIPIP10            0.054       0.033      0.040      -0.008       0.125
    MIPIP11           -0.026       0.045      0.248      -0.114       0.059
    MIPIP12           -0.091       0.042      0.012      -0.179      -0.014      *
    MIPIP13           -0.024       0.099      0.409      -0.211       0.174
    MIPIP14           -0.059       0.052      0.117      -0.162       0.047
    MIPIP15            0.087       0.034      0.008       0.022       0.158      *
    MIPIP16            0.053       0.043      0.087      -0.029       0.144
    MIPIP17            0.022       0.048      0.314      -0.075       0.117
    MIPIP18            0.112       0.110      0.148      -0.092       0.330
    MIPIP19            0.008       0.036      0.407      -0.050       0.091
    MIPIP20            0.051       0.051      0.142      -0.053       0.155

 MIPIP9   WITH
    MIPIP10           -0.034       0.031      0.142      -0.087       0.039
    MIPIP11           -0.168       0.037      0.002      -0.232      -0.084      *
    MIPIP12            0.009       0.032      0.375      -0.056       0.077
    MIPIP13            0.054       0.035      0.049      -0.015       0.128
    MIPIP14            0.142       0.099      0.091      -0.064       0.317
    MIPIP15           -0.113       0.030      0.003      -0.163      -0.040      *
    MIPIP16            0.013       0.042      0.370      -0.059       0.109
    MIPIP17           -0.058       0.040      0.085      -0.125       0.034
    MIPIP18           -0.090       0.041      0.031      -0.156       0.009
    MIPIP19            0.093       0.083      0.155      -0.091       0.232
    MIPIP20           -0.069       0.049      0.094      -0.157       0.043

 MIPIP10  WITH
    MIPIP11           -0.016       0.043      0.347      -0.111       0.056
    MIPIP12            0.003       0.044      0.476      -0.098       0.072
    MIPIP13           -0.057       0.029      0.027      -0.117       0.001
    MIPIP14           -0.106       0.040      0.016      -0.181      -0.014      *
    MIPIP15            0.295       0.080      0.001       0.112       0.420      *
    MIPIP16            0.076       0.039      0.040      -0.013       0.142
    MIPIP17            0.161       0.047      0.004       0.046       0.235      *
    MIPIP18            0.037       0.035      0.117      -0.031       0.112
    MIPIP19            0.057       0.028      0.017       0.006       0.117      *
    MIPIP20           -0.057       0.109      0.303      -0.248       0.176

 MIPIP11  WITH
    MIPIP12            0.091       0.047      0.039      -0.013       0.175
    MIPIP13            0.015       0.040      0.331      -0.062       0.092
    MIPIP14           -0.100       0.051      0.037      -0.190       0.012
    MIPIP15            0.048       0.043      0.141      -0.053       0.117
    MIPIP16            0.030       0.102      0.387      -0.166       0.229
    MIPIP17            0.120       0.062      0.042      -0.018       0.223
    MIPIP18            0.026       0.047      0.272      -0.071       0.115
    MIPIP19           -0.128       0.033      0.005      -0.181      -0.048      *
    MIPIP20            0.020       0.063      0.376      -0.124       0.126

 MIPIP12  WITH
    MIPIP13            0.057       0.034      0.054      -0.014       0.119
    MIPIP14            0.168       0.047      0.007       0.076       0.253      *
    MIPIP15           -0.039       0.045      0.170      -0.142       0.034
    MIPIP16           -0.116       0.054      0.012      -0.227      -0.015      *
    MIPIP17           -0.103       0.093      0.138      -0.276       0.090
    MIPIP18           -0.118       0.048      0.004      -0.220      -0.031      *
    MIPIP19            0.038       0.029      0.072      -0.021       0.091
    MIPIP20           -0.087       0.061      0.063      -0.216       0.022

 MIPIP13  WITH
    MIPIP14            0.197       0.049      0.001       0.104       0.295      *
    MIPIP15           -0.035       0.030      0.102      -0.100       0.024
    MIPIP16           -0.106       0.040      0.011      -0.185      -0.025      *
    MIPIP17            0.003       0.046      0.472      -0.093       0.085
    MIPIP18            0.002       0.103      0.493      -0.198       0.201
    MIPIP19           -0.032       0.030      0.129      -0.089       0.031
    MIPIP20           -0.021       0.046      0.305      -0.114       0.067

 MIPIP14  WITH
    MIPIP15           -0.242       0.039      0.000      -0.316      -0.158      *
    MIPIP16           -0.108       0.051      0.020      -0.215      -0.007      *
    MIPIP17           -0.114       0.054      0.018      -0.230      -0.009      *
    MIPIP18           -0.219       0.054      0.001      -0.323      -0.101      *
    MIPIP19            0.003       0.100      0.488      -0.187       0.200
    MIPIP20           -0.109       0.066      0.055      -0.237       0.032

 MIPIP15  WITH
    MIPIP16            0.147       0.040      0.004       0.051       0.211      *
    MIPIP17            0.144       0.048      0.009       0.029       0.221      *
    MIPIP18            0.147       0.037      0.001       0.077       0.227      *
    MIPIP19           -0.001       0.028      0.486      -0.051       0.060
    MIPIP20           -0.018       0.104      0.428      -0.207       0.205

 MIPIP16  WITH
    MIPIP17            0.233       0.059      0.001       0.097       0.331      *
    MIPIP18            0.131       0.048      0.006       0.039       0.232      *
    MIPIP19           -0.032       0.036      0.195      -0.092       0.052
    MIPIP20            0.143       0.059      0.022       0.004       0.243      *

 MIPIP17  WITH
    MIPIP18            0.172       0.049      0.002       0.068       0.267      *
    MIPIP19           -0.002       0.035      0.468      -0.069       0.074
    MIPIP20            0.135       0.064      0.029      -0.005       0.249

 MIPIP18  WITH
    MIPIP19           -0.046       0.037      0.128      -0.100       0.050
    MIPIP20            0.145       0.055      0.009       0.031       0.256      *

 MIPIP19  WITH
    MIPIP20            0.065       0.041      0.049      -0.015       0.151

 Intercepts
    MIPIP1            -0.001       0.011      0.478      -0.021       0.021
    MIPIP2             0.000       0.011      0.488      -0.022       0.021
    MIPIP3             0.000       0.011      0.488      -0.021       0.021
    MIPIP4            -0.001       0.011      0.478      -0.022       0.020
    MIPIP5             0.000       0.011      0.488      -0.021       0.021
    MIPIP6             0.000       0.011      0.485      -0.021       0.021
    MIPIP7             0.000       0.011      0.494      -0.022       0.021
    MIPIP8             0.000       0.011      0.499      -0.021       0.021
    MIPIP9             0.000       0.011      0.493      -0.021       0.021
    MIPIP10            0.000       0.011      0.491      -0.021       0.022
    MIPIP11            0.000       0.011      0.495      -0.021       0.021
    MIPIP12            0.000       0.011      0.494      -0.022       0.021
    MIPIP13            0.000       0.011      0.490      -0.021       0.021
    MIPIP14            0.000       0.011      0.500      -0.021       0.021
    MIPIP15            0.000       0.011      0.496      -0.021       0.021
    MIPIP16            0.000       0.011      0.499      -0.021       0.021
    MIPIP17            0.000       0.011      0.489      -0.022       0.021
    MIPIP18            0.000       0.011      0.486      -0.021       0.021
    MIPIP19            0.000       0.011      0.497      -0.021       0.021
    MIPIP20            0.000       0.011      0.486      -0.022       0.021

 Variances
    E                  1.000       0.000      0.000       1.000       1.000
    A                  1.000       0.000      0.000       1.000       1.000
    C                  1.000       0.000      0.000       1.000       1.000
    N                  1.000       0.000      0.000       1.000       1.000
    O                  1.000       0.000      0.000       1.000       1.000

 Residual Variances
    MIPIP1             0.527       0.085      0.000       0.378       0.715      *
    MIPIP2             0.604       0.094      0.000       0.432       0.791      *
    MIPIP3             0.638       0.102      0.000       0.450       0.848      *
    MIPIP4             0.616       0.103      0.000       0.436       0.832      *
    MIPIP5             0.581       0.099      0.000       0.412       0.800      *
    MIPIP6             0.608       0.090      0.000       0.446       0.789      *
    MIPIP7             0.774       0.088      0.000       0.599       0.944      *
    MIPIP8             0.691       0.111      0.000       0.481       0.917      *
    MIPIP9             0.807       0.099      0.000       0.595       0.973      *
    MIPIP10            0.765       0.094      0.000       0.575       0.936      *
    MIPIP11            0.568       0.093      0.000       0.412       0.775      *
    MIPIP12            0.753       0.088      0.000       0.580       0.925      *
    MIPIP13            0.752       0.096      0.000       0.563       0.931      *
    MIPIP14            0.681       0.115      0.000       0.476       0.914      *
    MIPIP15            0.756       0.095      0.000       0.557       0.927      *
    MIPIP16            0.568       0.086      0.000       0.417       0.750      *
    MIPIP17            0.633       0.095      0.000       0.463       0.826      *
    MIPIP18            0.662       0.109      0.000       0.467       0.894      *
    MIPIP19            0.860       0.088      0.000       0.662       0.992      *
    MIPIP20            0.522       0.109      0.000       0.346       0.774      *


R-SQUARE

                                Posterior  One-Tailed         95% C.I.
    Variable        Estimate       S.D.      P-Value   Lower 2.5%  Upper 2.5%

    MIPIP1             0.473       0.085      0.000       0.285       0.622
    MIPIP2             0.396       0.094      0.000       0.209       0.568
    MIPIP3             0.362       0.102      0.000       0.152       0.550
    MIPIP4             0.384       0.103      0.000       0.168       0.564
    MIPIP5             0.419       0.099      0.000       0.200       0.588
    MIPIP6             0.392       0.090      0.000       0.211       0.554
    MIPIP7             0.226       0.088      0.000       0.056       0.401
    MIPIP8             0.309       0.111      0.000       0.083       0.519
    MIPIP9             0.193       0.099      0.000       0.027       0.405
    MIPIP10            0.235       0.094      0.000       0.064       0.425
    MIPIP11            0.432       0.093      0.000       0.225       0.588
    MIPIP12            0.247       0.088      0.000       0.075       0.420
    MIPIP13            0.248       0.096      0.000       0.068       0.437
    MIPIP14            0.319       0.115      0.000       0.085       0.524
    MIPIP15            0.244       0.095      0.000       0.073       0.443
    MIPIP16            0.432       0.086      0.000       0.250       0.583
    MIPIP17            0.367       0.095      0.000       0.174       0.537
    MIPIP18            0.338       0.109      0.000       0.106       0.532
    MIPIP19            0.140       0.088      0.000       0.008       0.338
    MIPIP20            0.478       0.109      0.000       0.226       0.654


MODEL COMMAND WITH FINAL ESTIMATES USED AS STARTING VALUES

     e BY mipip1@1;
     e BY mipip6*0.95117;
     e BY mipip11*1.02544;
     e BY mipip16*0.95954;
     a BY mipip2@1;
     a BY mipip7*0.88900;
     a BY mipip12*0.93335;
     a BY mipip17*0.98119;
     c BY mipip3@1;
     c BY mipip8*1.00919;
     c BY mipip13*0.72609;
     c BY mipip18*0.89813;
     n BY mipip4@1;
     n BY mipip9*0.65260;
     n BY mipip14*0.90027;
     n BY mipip19*0.56651;
     o BY mipip5@1;
     o BY mipip10*0.72556;
     o BY mipip15*0.70804;
     o BY mipip20*1.04485;

     mipip1 WITH mipip2*-0.01281 (a1);
     mipip1 WITH mipip3*0.02700 (a2);
     mipip1 WITH mipip4*0.04355 (a3);
     mipip1 WITH mipip5*0.07159 (a4);
     mipip1 WITH mipip6*-0.02042 (a5);
     mipip1 WITH mipip7*-0.08173 (a6);
     mipip1 WITH mipip8*-0.05127 (a7);
     mipip1 WITH mipip9*-0.08346 (a8);
     mipip1 WITH mipip10*-0.06618 (a9);
     mipip1 WITH mipip11*0.07772 (a10);
     mipip1 WITH mipip12*-0.01600 (a11);
     mipip1 WITH mipip13*-0.04016 (a12);
     mipip1 WITH mipip14*-0.00502 (a13);
     mipip1 WITH mipip15*-0.00662 (a14);
     mipip1 WITH mipip16*0.02725 (a15);
     mipip1 WITH mipip17*0.00650 (a16);
     mipip1 WITH mipip18*-0.03922 (a17);
     mipip1 WITH mipip19*-0.08618 (a18);
     mipip1 WITH mipip20*0.00062 (a19);
     mipip2 WITH mipip3*0.08398 (a20);
     mipip2 WITH mipip4*0.02765 (a21);
     mipip2 WITH mipip5*0.08698 (a22);
     mipip2 WITH mipip6*-0.02326 (a23);
     mipip2 WITH mipip7*-0.01009 (a24);
     mipip2 WITH mipip8*-0.03715 (a25);
     mipip2 WITH mipip9*-0.09399 (a26);
     mipip2 WITH mipip10*0.01355 (a27);
     mipip2 WITH mipip11*0.01732 (a28);
     mipip2 WITH mipip12*0.11956 (a29);
     mipip2 WITH mipip13*0.09093 (a30);
     mipip2 WITH mipip14*0.06561 (a31);
     mipip2 WITH mipip15*0.00598 (a32);
     mipip2 WITH mipip16*-0.11234 (a33);
     mipip2 WITH mipip17*-0.03364 (a34);
     mipip2 WITH mipip18*0.00392 (a35);
     mipip2 WITH mipip19*-0.01416 (a36);
     mipip2 WITH mipip20*-0.00309 (a37);
     mipip3 WITH mipip4*0.00651 (a38);
     mipip3 WITH mipip5*0.00877 (a39);
     mipip3 WITH mipip6*-0.01985 (a40);
     mipip3 WITH mipip7*-0.04115 (a41);
     mipip3 WITH mipip8*-0.02069 (a42);
     mipip3 WITH mipip9*-0.00592 (a43);
     mipip3 WITH mipip10*-0.06461 (a44);
     mipip3 WITH mipip11*0.08755 (a45);
     mipip3 WITH mipip12*0.04848 (a46);
     mipip3 WITH mipip13*0.06935 (a47);
     mipip3 WITH mipip14*0.05411 (a48);
     mipip3 WITH mipip15*-0.02699 (a49);
     mipip3 WITH mipip16*-0.02373 (a50);
     mipip3 WITH mipip17*-0.02928 (a51);
     mipip3 WITH mipip18*-0.03574 (a52);
     mipip3 WITH mipip19*-0.03830 (a53);
     mipip3 WITH mipip20*-0.02980 (a54);
     mipip4 WITH mipip5*0.14953 (a55);
     mipip4 WITH mipip6*-0.05082 (a56);
     mipip4 WITH mipip7*-0.05460 (a57);
     mipip4 WITH mipip8*-0.12956 (a58);
     mipip4 WITH mipip9*0.05896 (a59);
     mipip4 WITH mipip10*-0.02434 (a60);
     mipip4 WITH mipip11*-0.06859 (a61);
     mipip4 WITH mipip12*0.12049 (a62);
     mipip4 WITH mipip13*0.04066 (a63);
     mipip4 WITH mipip14*0.19774 (a64);
     mipip4 WITH mipip15*-0.14564 (a65);
     mipip4 WITH mipip16*-0.07925 (a66);
     mipip4 WITH mipip17*-0.10453 (a67);
     mipip4 WITH mipip18*-0.24123 (a68);
     mipip4 WITH mipip19*0.02962 (a69);
     mipip4 WITH mipip20*-0.03381 (a70);
     mipip5 WITH mipip6*-0.01073 (a71);
     mipip5 WITH mipip7*-0.08631 (a72);
     mipip5 WITH mipip8*-0.08630 (a73);
     mipip5 WITH mipip9*-0.10040 (a74);
     mipip5 WITH mipip10*-0.06765 (a75);
     mipip5 WITH mipip11*0.07745 (a76);
     mipip5 WITH mipip12*0.05444 (a77);
     mipip5 WITH mipip13*0.03063 (a78);
     mipip5 WITH mipip14*0.03582 (a79);
     mipip5 WITH mipip15*-0.07032 (a80);
     mipip5 WITH mipip16*-0.02179 (a81);
     mipip5 WITH mipip17*-0.02775 (a82);
     mipip5 WITH mipip18*-0.08320 (a83);
     mipip5 WITH mipip19*-0.01053 (a84);
     mipip5 WITH mipip20*0.09086 (a85);
     mipip6 WITH mipip7*0.09030 (a86);
     mipip6 WITH mipip8*0.02631 (a87);
     mipip6 WITH mipip9*0.09766 (a88);
     mipip6 WITH mipip10*0.00455 (a89);
     mipip6 WITH mipip11*-0.01007 (a90);
     mipip6 WITH mipip12*-0.03558 (a91);
     mipip6 WITH mipip13*-0.02937 (a92);
     mipip6 WITH mipip14*-0.00858 (a93);
     mipip6 WITH mipip15*0.02862 (a94);
     mipip6 WITH mipip16*0.11874 (a95);
     mipip6 WITH mipip17*0.15280 (a96);
     mipip6 WITH mipip18*0.05501 (a97);
     mipip6 WITH mipip19*-0.02293 (a98);
     mipip6 WITH mipip20*0.05572 (a99);
     mipip7 WITH mipip8*0.03572 (a100);
     mipip7 WITH mipip9*0.00875 (a101);
     mipip7 WITH mipip10*0.10401 (a102);
     mipip7 WITH mipip11*-0.03181 (a103);
     mipip7 WITH mipip12*0.01473 (a104);
     mipip7 WITH mipip13*-0.02045 (a105);
     mipip7 WITH mipip14*-0.00087 (a106);
     mipip7 WITH mipip15*0.03138 (a107);
     mipip7 WITH mipip16*0.00580 (a108);
     mipip7 WITH mipip17*0.09463 (a109);
     mipip7 WITH mipip18*0.03094 (a110);
     mipip7 WITH mipip19*0.03330 (a111);
     mipip7 WITH mipip20*-0.00432 (a112);
     mipip8 WITH mipip9*0.03032 (a113);
     mipip8 WITH mipip10*0.05258 (a114);
     mipip8 WITH mipip11*-0.02574 (a115);
     mipip8 WITH mipip12*-0.09022 (a116);
     mipip8 WITH mipip13*-0.02214 (a117);
     mipip8 WITH mipip14*-0.06221 (a118);
     mipip8 WITH mipip15*0.08104 (a119);
     mipip8 WITH mipip16*0.04822 (a120);
     mipip8 WITH mipip17*0.01732 (a121);
     mipip8 WITH mipip18*0.10458 (a122);
     mipip8 WITH mipip19*0.00827 (a123);
     mipip8 WITH mipip20*0.04207 (a124);
     mipip9 WITH mipip10*-0.03130 (a125);
     mipip9 WITH mipip11*-0.15470 (a126);
     mipip9 WITH mipip12*0.00818 (a127);
     mipip9 WITH mipip13*0.04781 (a128);
     mipip9 WITH mipip14*0.13640 (a129);
     mipip9 WITH mipip15*-0.09851 (a130);
     mipip9 WITH mipip16*0.01104 (a131);
     mipip9 WITH mipip17*-0.04263 (a132);
     mipip9 WITH mipip18*-0.07906 (a133);
     mipip9 WITH mipip19*0.09565 (a134);
     mipip9 WITH mipip20*-0.05256 (a135);
     mipip10 WITH mipip11*-0.01309 (a136);
     mipip10 WITH mipip12*0.00223 (a137);
     mipip10 WITH mipip13*-0.04677 (a138);
     mipip10 WITH mipip14*-0.09596 (a139);
     mipip10 WITH mipip15*0.23497 (a140);
     mipip10 WITH mipip16*0.05956 (a141);
     mipip10 WITH mipip17*0.10708 (a142);
     mipip10 WITH mipip18*0.03059 (a143);
     mipip10 WITH mipip19*0.05381 (a144);
     mipip10 WITH mipip20*-0.03944 (a145);
     mipip11 WITH mipip12*0.07832 (a146);
     mipip11 WITH mipip13*0.01201 (a147);
     mipip11 WITH mipip14*-0.09152 (a148);
     mipip11 WITH mipip15*0.03835 (a149);
     mipip11 WITH mipip16*0.02362 (a150);
     mipip11 WITH mipip17*0.08048 (a151);
     mipip11 WITH mipip18*0.02106 (a152);
     mipip11 WITH mipip19*-0.12255 (a153);
     mipip11 WITH mipip20*0.01373 (a154);
     mipip12 WITH mipip13*0.04757 (a155);
     mipip12 WITH mipip14*0.15661 (a156);
     mipip12 WITH mipip15*-0.03195 (a157);
     mipip12 WITH mipip16*-0.09243 (a158);
     mipip12 WITH mipip17*-0.07017 (a159);
     mipip12 WITH mipip18*-0.09797 (a160);
     mipip12 WITH mipip19*0.03731 (a161);
     mipip12 WITH mipip20*-0.06205 (a162);
     mipip13 WITH mipip14*0.17395 (a163);
     mipip13 WITH mipip15*-0.02738 (a164);
     mipip13 WITH mipip16*-0.08147 (a165);
     mipip13 WITH mipip17*0.00198 (a166);
     mipip13 WITH mipip18*0.00146 (a167);
     mipip13 WITH mipip19*-0.03006 (a168);
     mipip13 WITH mipip20*-0.01419 (a169);
     mipip14 WITH mipip15*-0.20969 (a170);
     mipip14 WITH mipip16*-0.09162 (a171);
     mipip14 WITH mipip17*-0.08242 (a172);
     mipip14 WITH mipip18*-0.19357 (a173);
     mipip14 WITH mipip19*0.00307 (a174);
     mipip14 WITH mipip20*-0.08326 (a175);
     mipip15 WITH mipip16*0.10969 (a176);
     mipip15 WITH mipip17*0.09226 (a177);
     mipip15 WITH mipip18*0.11547 (a178);
     mipip15 WITH mipip19*-0.00077 (a179);
     mipip15 WITH mipip20*-0.01226 (a180);
     mipip16 WITH mipip17*0.14621 (a181);
     mipip16 WITH mipip18*0.10069 (a182);
     mipip16 WITH mipip19*-0.02836 (a183);
     mipip16 WITH mipip20*0.09345 (a184);
     mipip17 WITH mipip18*0.11215 (a185);
     mipip17 WITH mipip19*-0.00189 (a186);
     mipip17 WITH mipip20*0.07555 (a187);
     mipip18 WITH mipip19*-0.04264 (a188);
     mipip18 WITH mipip20*0.09938 (a189);
     mipip19 WITH mipip20*0.05166 (a190);
     a WITH e*0.13454;
     c WITH e*0.01099;
     c WITH a*0.08008;
     n WITH e*-0.05992;
     n WITH a*-0.01047;
     n WITH c*-0.05986;
     o WITH e*0.11362;
     o WITH a*0.13076;
     o WITH c*-0.00030;
     o WITH n*-0.03685;

     [ mipip1*-0.00070 ];
     [ mipip2*-0.00029 ];
     [ mipip3*0.00036 ];
     [ mipip4*-0.00069 ];
     [ mipip5*-0.00034 ];
     [ mipip6*0.00051 ];
     [ mipip7*-0.00016 ];
     [ mipip8*0.00004 ];
     [ mipip9*-0.00020 ];
     [ mipip10*0.00027 ];
     [ mipip11*-0.00016 ];
     [ mipip12*-0.00020 ];
     [ mipip13*-0.00029 ];
     [ mipip14*0.00000 ];
     [ mipip15*0.00012 ];
     [ mipip16*-0.00004 ];
     [ mipip17*-0.00030 ];
     [ mipip18*0.00039 ];
     [ mipip19*0.00007 ];
     [ mipip20*-0.00041 ];

     mipip1*0.68037 (pload1);
     mipip2*0.49478 (pload2);
     mipip3*0.87676 (pload3);
     mipip4*0.87725 (pload4);
     mipip5*0.67925 (pload5);
     mipip6*0.85613 (pload6);
     mipip7*0.88552 (pload7);
     mipip8*1.13149 (pload8);
     mipip9*0.98627 (pload9);
     mipip10*0.83639 (pload10);
     mipip11*0.84839 (pload11);
     mipip12*0.88098 (pload12);
     mipip13*0.80074 (pload13);
     mipip14*0.96745 (pload14);
     mipip15*0.76744 (pload15);
     mipip16*0.73544 (pload16);
     mipip17*0.53972 (pload17);
     mipip18*0.79567 (pload18);
     mipip19*1.07792 (pload19);
     mipip20*0.58486 (pload20);
     e*0.60949;
     a*0.32496;
     c*0.49816;
     n*0.54596;
     o*0.48958;


RESIDUAL OUTPUT


     ESTIMATED MODEL


           Means
              MIPIP1        MIPIP2        MIPIP3        MIPIP4        MIPIP5
              ________      ________      ________      ________      ________
               -0.001         0.000         0.000        -0.001         0.000


           Means
              MIPIP6        MIPIP7        MIPIP8        MIPIP9        MIPIP10
              ________      ________      ________      ________      ________
                0.001         0.000         0.000         0.000         0.000


           Means
              MIPIP11       MIPIP12       MIPIP13       MIPIP14       MIPIP15
              ________      ________      ________      ________      ________
                0.000         0.000         0.000         0.000         0.000


           Means
              MIPIP16       MIPIP17       MIPIP18       MIPIP19       MIPIP20
              ________      ________      ________      ________      ________
                0.000         0.000         0.000         0.000         0.000


           Covariances
              MIPIP1        MIPIP2        MIPIP3        MIPIP4        MIPIP5
              ________      ________      ________      ________      ________
 MIPIP1         1.290
 MIPIP2         0.122         0.820
 MIPIP3         0.038         0.164         1.375
 MIPIP4        -0.016         0.017        -0.053         1.423
 MIPIP5         0.185         0.218         0.008         0.113         1.169
 MIPIP6         0.559         0.105        -0.009        -0.108         0.097
 MIPIP7         0.038         0.279         0.030        -0.064         0.030
 MIPIP8        -0.040         0.044         0.482        -0.190        -0.087
 MIPIP9        -0.123        -0.101        -0.045         0.415        -0.124
 MIPIP10        0.016         0.108        -0.065        -0.051         0.288
 MIPIP11        0.703         0.155         0.099        -0.130         0.194
 MIPIP12        0.110         0.423         0.123         0.111         0.176
 MIPIP13       -0.032         0.149         0.431        -0.003         0.030
 MIPIP14       -0.059         0.056         0.000         0.689         0.003
 MIPIP15        0.074         0.099        -0.027        -0.172         0.276
 MIPIP16        0.612         0.017        -0.013        -0.137         0.087
 MIPIP17        0.139         0.285         0.049        -0.115         0.101
 MIPIP18       -0.029         0.076         0.412        -0.295        -0.083
 MIPIP19       -0.120        -0.020        -0.072         0.339        -0.031
 MIPIP20        0.119         0.134        -0.030        -0.072         0.602


           Covariances
              MIPIP6        MIPIP7        MIPIP8        MIPIP9        MIPIP10
              ________      ________      ________      ________      ________
 MIPIP6         1.408
 MIPIP7         0.204         1.142
 MIPIP8         0.037         0.108         1.639
 MIPIP9         0.060         0.003        -0.009         1.219
 MIPIP10        0.083         0.188         0.052        -0.049         1.094
 MIPIP11        0.584         0.091        -0.014        -0.195         0.071
 MIPIP12        0.084         0.284        -0.015         0.002         0.091
 MIPIP13       -0.022         0.031         0.343         0.019        -0.047
 MIPIP14       -0.060        -0.009        -0.117         0.457        -0.120
 MIPIP15        0.105         0.114         0.081        -0.116         0.486
 MIPIP16        0.675         0.121         0.059        -0.026         0.139
 MIPIP17        0.278         0.378         0.097        -0.049         0.200
 MIPIP18        0.064         0.095         0.556        -0.114         0.030
 MIPIP19       -0.055         0.028        -0.026         0.298         0.039
 MIPIP20        0.169         0.117         0.042        -0.078         0.332


           Covariances
              MIPIP11       MIPIP12       MIPIP13       MIPIP14       MIPIP15
              ________      ________      ________      ________      ________
 MIPIP11        1.489
 MIPIP12        0.207         1.164
 MIPIP13        0.020         0.102         1.063
 MIPIP14       -0.147         0.148         0.135         1.410
 MIPIP15        0.121         0.054        -0.028        -0.233         1.013
 MIPIP16        0.623         0.028        -0.074        -0.143         0.187
 MIPIP17        0.216         0.227         0.059        -0.092         0.183
 MIPIP18        0.031        -0.031         0.326        -0.242         0.115
 MIPIP19       -0.157         0.032        -0.055         0.282        -0.016
 MIPIP20        0.135         0.065        -0.014        -0.118         0.350


           Covariances
              MIPIP16       MIPIP17       MIPIP18       MIPIP19       MIPIP20
              ________      ________      ________      ________      ________
 MIPIP16        1.297
 MIPIP17        0.273         0.853
 MIPIP18        0.110         0.183         1.197
 MIPIP19       -0.061        -0.008        -0.073         1.253
 MIPIP20        0.207         0.210         0.099         0.030         1.119


           Correlations
              MIPIP1        MIPIP2        MIPIP3        MIPIP4        MIPIP5
              ________      ________      ________      ________      ________
 MIPIP1         1.000
 MIPIP2         0.118         1.000
 MIPIP3         0.029         0.155         1.000
 MIPIP4        -0.012         0.016        -0.038         1.000
 MIPIP5         0.151         0.222         0.007         0.087         1.000
 MIPIP6         0.415         0.097        -0.007        -0.076         0.076
 MIPIP7         0.031         0.288         0.024        -0.050         0.026
 MIPIP8        -0.028         0.038         0.321        -0.124        -0.063
 MIPIP9        -0.098        -0.101        -0.035         0.315        -0.104
 MIPIP10        0.014         0.114        -0.053        -0.041         0.254
 MIPIP11        0.507         0.141         0.069        -0.089         0.147
 MIPIP12        0.089         0.433         0.097         0.086         0.151
 MIPIP13       -0.027         0.160         0.356        -0.002         0.027
 MIPIP14       -0.044         0.052         0.000         0.487         0.002
 MIPIP15        0.065         0.108        -0.023        -0.143         0.254
 MIPIP16        0.473         0.016        -0.010        -0.101         0.071
 MIPIP17        0.132         0.341         0.046        -0.104         0.101
 MIPIP18       -0.024         0.077         0.321        -0.226        -0.071
 MIPIP19       -0.094        -0.020        -0.055         0.254        -0.026
 MIPIP20        0.099         0.139        -0.024        -0.057         0.527


           Correlations
              MIPIP6        MIPIP7        MIPIP8        MIPIP9        MIPIP10
              ________      ________      ________      ________      ________
 MIPIP6         1.000
 MIPIP7         0.161         1.000
 MIPIP8         0.024         0.079         1.000
 MIPIP9         0.046         0.002        -0.006         1.000
 MIPIP10        0.067         0.168         0.039        -0.042         1.000
 MIPIP11        0.404         0.070        -0.009        -0.145         0.056
 MIPIP12        0.066         0.247        -0.011         0.002         0.080
 MIPIP13       -0.018         0.028         0.260         0.017        -0.044
 MIPIP14       -0.043        -0.007        -0.077         0.349        -0.097
 MIPIP15        0.088         0.106         0.063        -0.104         0.462
 MIPIP16        0.500         0.099         0.040        -0.021         0.116
 MIPIP17        0.254         0.383         0.082        -0.048         0.207
 MIPIP18        0.050         0.081         0.397        -0.094         0.027
 MIPIP19       -0.042         0.023        -0.018         0.241         0.033
 MIPIP20        0.134         0.104         0.031        -0.067         0.300


           Correlations
              MIPIP11       MIPIP12       MIPIP13       MIPIP14       MIPIP15
              ________      ________      ________      ________      ________
 MIPIP11        1.000
 MIPIP12        0.157         1.000
 MIPIP13        0.016         0.092         1.000
 MIPIP14       -0.101         0.115         0.110         1.000
 MIPIP15        0.098         0.050        -0.027        -0.195         1.000
 MIPIP16        0.449         0.023        -0.063        -0.106         0.163
 MIPIP17        0.192         0.228         0.062        -0.084         0.197
 MIPIP18        0.023        -0.026         0.289        -0.186         0.105
 MIPIP19       -0.115         0.026        -0.047         0.212        -0.014
 MIPIP20        0.105         0.057        -0.013        -0.094         0.329


           Correlations
              MIPIP16       MIPIP17       MIPIP18       MIPIP19       MIPIP20
              ________      ________      ________      ________      ________
 MIPIP16        1.000
 MIPIP17        0.260         1.000
 MIPIP18        0.088         0.181         1.000
 MIPIP19       -0.048        -0.007        -0.060         1.000
 MIPIP20        0.172         0.215         0.086         0.025         1.000


TECHNICAL 1 OUTPUT


     PARAMETER SPECIFICATION


           NU
              MIPIP1        MIPIP2        MIPIP3        MIPIP4        MIPIP5
              ________      ________      ________      ________      ________
                    1             2             3             4             5


           NU
              MIPIP6        MIPIP7        MIPIP8        MIPIP9        MIPIP10
              ________      ________      ________      ________      ________
                    6             7             8             9            10


           NU
              MIPIP11       MIPIP12       MIPIP13       MIPIP14       MIPIP15
              ________      ________      ________      ________      ________
                   11            12            13            14            15


           NU
              MIPIP16       MIPIP17       MIPIP18       MIPIP19       MIPIP20
              ________      ________      ________      ________      ________
                   16            17            18            19            20


           LAMBDA
              E             A             C             N             O
              ________      ________      ________      ________      ________
 MIPIP1             0             0             0             0             0
 MIPIP2             0             0             0             0             0
 MIPIP3             0             0             0             0             0
 MIPIP4             0             0             0             0             0
 MIPIP5             0             0             0             0             0
 MIPIP6            21             0             0             0             0
 MIPIP7             0            22             0             0             0
 MIPIP8             0             0            23             0             0
 MIPIP9             0             0             0            24             0
 MIPIP10            0             0             0             0            25
 MIPIP11           26             0             0             0             0
 MIPIP12            0            27             0             0             0
 MIPIP13            0             0            28             0             0
 MIPIP14            0             0             0            29             0
 MIPIP15            0             0             0             0            30
 MIPIP16           31             0             0             0             0
 MIPIP17            0            32             0             0             0
 MIPIP18            0             0            33             0             0
 MIPIP19            0             0             0            34             0
 MIPIP20            0             0             0             0            35


           THETA
              MIPIP1        MIPIP2        MIPIP3        MIPIP4        MIPIP5
              ________      ________      ________      ________      ________
 MIPIP1            36
 MIPIP2            37            38
 MIPIP3            39            40            41
 MIPIP4            42            43            44            45
 MIPIP5            46            47            48            49            50
 MIPIP6            51            52            53            54            55
 MIPIP7            57            58            59            60            61
 MIPIP8            64            65            66            67            68
 MIPIP9            72            73            74            75            76
 MIPIP10           81            82            83            84            85
 MIPIP11           91            92            93            94            95
 MIPIP12          102           103           104           105           106
 MIPIP13          114           115           116           117           118
 MIPIP14          127           128           129           130           131
 MIPIP15          141           142           143           144           145
 MIPIP16          156           157           158           159           160
 MIPIP17          172           173           174           175           176
 MIPIP18          189           190           191           192           193
 MIPIP19          207           208           209           210           211
 MIPIP20          226           227           228           229           230


           THETA
              MIPIP6        MIPIP7        MIPIP8        MIPIP9        MIPIP10
              ________      ________      ________      ________      ________
 MIPIP6            56
 MIPIP7            62            63
 MIPIP8            69            70            71
 MIPIP9            77            78            79            80
 MIPIP10           86            87            88            89            90
 MIPIP11           96            97            98            99           100
 MIPIP12          107           108           109           110           111
 MIPIP13          119           120           121           122           123
 MIPIP14          132           133           134           135           136
 MIPIP15          146           147           148           149           150
 MIPIP16          161           162           163           164           165
 MIPIP17          177           178           179           180           181
 MIPIP18          194           195           196           197           198
 MIPIP19          212           213           214           215           216
 MIPIP20          231           232           233           234           235


           THETA
              MIPIP11       MIPIP12       MIPIP13       MIPIP14       MIPIP15
              ________      ________      ________      ________      ________
 MIPIP11          101
 MIPIP12          112           113
 MIPIP13          124           125           126
 MIPIP14          137           138           139           140
 MIPIP15          151           152           153           154           155
 MIPIP16          166           167           168           169           170
 MIPIP17          182           183           184           185           186
 MIPIP18          199           200           201           202           203
 MIPIP19          217           218           219           220           221
 MIPIP20          236           237           238           239           240


           THETA
              MIPIP16       MIPIP17       MIPIP18       MIPIP19       MIPIP20
              ________      ________      ________      ________      ________
 MIPIP16          171
 MIPIP17          187           188
 MIPIP18          204           205           206
 MIPIP19          222           223           224           225
 MIPIP20          241           242           243           244           245


           ALPHA
              E             A             C             N             O
              ________      ________      ________      ________      ________
                    0             0             0             0             0


           BETA
              E             A             C             N             O
              ________      ________      ________      ________      ________
 E                  0             0             0             0             0
 A                  0             0             0             0             0
 C                  0             0             0             0             0
 N                  0             0             0             0             0
 O                  0             0             0             0             0


           PSI
              E             A             C             N             O
              ________      ________      ________      ________      ________
 E                246
 A                247           248
 C                249           250           251
 N                252           253           254           255
 O                256           257           258           259           260


     STARTING VALUES


           NU
              MIPIP1        MIPIP2        MIPIP3        MIPIP4        MIPIP5
              ________      ________      ________      ________      ________
                0.000         0.000         0.000         0.000         0.000


           NU
              MIPIP6        MIPIP7        MIPIP8        MIPIP9        MIPIP10
              ________      ________      ________      ________      ________
                0.000         0.000         0.000         0.000         0.000


           NU
              MIPIP11       MIPIP12       MIPIP13       MIPIP14       MIPIP15
              ________      ________      ________      ________      ________
                0.000         0.000         0.000         0.000         0.000


           NU
              MIPIP16       MIPIP17       MIPIP18       MIPIP19       MIPIP20
              ________      ________      ________      ________      ________
                0.000         0.000         0.000         0.000         0.000


           LAMBDA
              E             A             C             N             O
              ________      ________      ________      ________      ________
 MIPIP1         1.000         0.000         0.000         0.000         0.000
 MIPIP2         0.000         1.000         0.000         0.000         0.000
 MIPIP3         0.000         0.000         1.000         0.000         0.000
 MIPIP4         0.000         0.000         0.000         1.000         0.000
 MIPIP5         0.000         0.000         0.000         0.000         1.000
 MIPIP6         1.000         0.000         0.000         0.000         0.000
 MIPIP7         0.000         1.000         0.000         0.000         0.000
 MIPIP8         0.000         0.000         1.000         0.000         0.000
 MIPIP9         0.000         0.000         0.000         1.000         0.000
 MIPIP10        0.000         0.000         0.000         0.000         1.000
 MIPIP11        1.000         0.000         0.000         0.000         0.000
 MIPIP12        0.000         1.000         0.000         0.000         0.000
 MIPIP13        0.000         0.000         1.000         0.000         0.000
 MIPIP14        0.000         0.000         0.000         1.000         0.000
 MIPIP15        0.000         0.000         0.000         0.000         1.000
 MIPIP16        1.000         0.000         0.000         0.000         0.000
 MIPIP17        0.000         1.000         0.000         0.000         0.000
 MIPIP18        0.000         0.000         1.000         0.000         0.000
 MIPIP19        0.000         0.000         0.000         1.000         0.000
 MIPIP20        0.000         0.000         0.000         0.000         1.000


           THETA
              MIPIP1        MIPIP2        MIPIP3        MIPIP4        MIPIP5
              ________      ________      ________      ________      ________
 MIPIP1         0.643
 MIPIP2         0.000         0.409
 MIPIP3         0.000         0.000         0.685
 MIPIP4         0.000         0.000         0.000         0.710
 MIPIP5         0.000         0.000         0.000         0.000         0.582
 MIPIP6         0.000         0.000         0.000         0.000         0.000
 MIPIP7         0.000         0.000         0.000         0.000         0.000
 MIPIP8         0.000         0.000         0.000         0.000         0.000
 MIPIP9         0.000         0.000         0.000         0.000         0.000
 MIPIP10        0.000         0.000         0.000         0.000         0.000
 MIPIP11        0.000         0.000         0.000         0.000         0.000
 MIPIP12        0.000         0.000         0.000         0.000         0.000
 MIPIP13        0.000         0.000         0.000         0.000         0.000
 MIPIP14        0.000         0.000         0.000         0.000         0.000
 MIPIP15        0.000         0.000         0.000         0.000         0.000
 MIPIP16        0.000         0.000         0.000         0.000         0.000
 MIPIP17        0.000         0.000         0.000         0.000         0.000
 MIPIP18        0.000         0.000         0.000         0.000         0.000
 MIPIP19        0.000         0.000         0.000         0.000         0.000
 MIPIP20        0.000         0.000         0.000         0.000         0.000


           THETA
              MIPIP6        MIPIP7        MIPIP8        MIPIP9        MIPIP10
              ________      ________      ________      ________      ________
 MIPIP6         0.702
 MIPIP7         0.000         0.570
 MIPIP8         0.000         0.000         0.816
 MIPIP9         0.000         0.000         0.000         0.609
 MIPIP10        0.000         0.000         0.000         0.000         0.546
 MIPIP11        0.000         0.000         0.000         0.000         0.000
 MIPIP12        0.000         0.000         0.000         0.000         0.000
 MIPIP13        0.000         0.000         0.000         0.000         0.000
 MIPIP14        0.000         0.000         0.000         0.000         0.000
 MIPIP15        0.000         0.000         0.000         0.000         0.000
 MIPIP16        0.000         0.000         0.000         0.000         0.000
 MIPIP17        0.000         0.000         0.000         0.000         0.000
 MIPIP18        0.000         0.000         0.000         0.000         0.000
 MIPIP19        0.000         0.000         0.000         0.000         0.000
 MIPIP20        0.000         0.000         0.000         0.000         0.000


           THETA
              MIPIP11       MIPIP12       MIPIP13       MIPIP14       MIPIP15
              ________      ________      ________      ________      ________
 MIPIP11        0.745
 MIPIP12        0.000         0.583
 MIPIP13        0.000         0.000         0.531
 MIPIP14        0.000         0.000         0.000         0.709
 MIPIP15        0.000         0.000         0.000         0.000         0.506
 MIPIP16        0.000         0.000         0.000         0.000         0.000
 MIPIP17        0.000         0.000         0.000         0.000         0.000
 MIPIP18        0.000         0.000         0.000         0.000         0.000
 MIPIP19        0.000         0.000         0.000         0.000         0.000
 MIPIP20        0.000         0.000         0.000         0.000         0.000


           THETA
              MIPIP16       MIPIP17       MIPIP18       MIPIP19       MIPIP20
              ________      ________      ________      ________      ________
 MIPIP16        0.646
 MIPIP17        0.000         0.425
 MIPIP18        0.000         0.000         0.599
 MIPIP19        0.000         0.000         0.000         0.625
 MIPIP20        0.000         0.000         0.000         0.000         0.558


           ALPHA
              E             A             C             N             O
              ________      ________      ________      ________      ________
                0.000         0.000         0.000         0.000         0.000


           BETA
              E             A             C             N             O
              ________      ________      ________      ________      ________
 E              0.000         0.000         0.000         0.000         0.000
 A              0.000         0.000         0.000         0.000         0.000
 C              0.000         0.000         0.000         0.000         0.000
 N              0.000         0.000         0.000         0.000         0.000
 O              0.000         0.000         0.000         0.000         0.000


           PSI
              E             A             C             N             O
              ________      ________      ________      ________      ________
 E              1.000
 A              0.000         1.000
 C              0.000         0.000         1.000
 N              0.000         0.000         0.000         1.000
 O              0.000         0.000         0.000         0.000         1.000


     PRIORS FOR ALL PARAMETERS            PRIOR MEAN      PRIOR VARIANCE     PRIOR STD. DEV.

     Parameter 1~N(0.000,infinity)           0.0000            infinity            infinity
     Parameter 2~N(0.000,infinity)           0.0000            infinity            infinity
     Parameter 3~N(0.000,infinity)           0.0000            infinity            infinity
     Parameter 4~N(0.000,infinity)           0.0000            infinity            infinity
     Parameter 5~N(0.000,infinity)           0.0000            infinity            infinity
     Parameter 6~N(0.000,infinity)           0.0000            infinity            infinity
     Parameter 7~N(0.000,infinity)           0.0000            infinity            infinity
     Parameter 8~N(0.000,infinity)           0.0000            infinity            infinity
     Parameter 9~N(0.000,infinity)           0.0000            infinity            infinity
     Parameter 10~N(0.000,infinity)          0.0000            infinity            infinity
     Parameter 11~N(0.000,infinity)          0.0000            infinity            infinity
     Parameter 12~N(0.000,infinity)          0.0000            infinity            infinity
     Parameter 13~N(0.000,infinity)          0.0000            infinity            infinity
     Parameter 14~N(0.000,infinity)          0.0000            infinity            infinity
     Parameter 15~N(0.000,infinity)          0.0000            infinity            infinity
     Parameter 16~N(0.000,infinity)          0.0000            infinity            infinity
     Parameter 17~N(0.000,infinity)          0.0000            infinity            infinity
     Parameter 18~N(0.000,infinity)          0.0000            infinity            infinity
     Parameter 19~N(0.000,infinity)          0.0000            infinity            infinity
     Parameter 20~N(0.000,infinity)          0.0000            infinity            infinity
     Parameter 21~N(0.000,infinity)          0.0000            infinity            infinity
     Parameter 22~N(0.000,infinity)          0.0000            infinity            infinity
     Parameter 23~N(0.000,infinity)          0.0000            infinity            infinity
     Parameter 24~N(0.000,infinity)          0.0000            infinity            infinity
     Parameter 25~N(0.000,infinity)          0.0000            infinity            infinity
     Parameter 26~N(0.000,infinity)          0.0000            infinity            infinity
     Parameter 27~N(0.000,infinity)          0.0000            infinity            infinity
     Parameter 28~N(0.000,infinity)          0.0000            infinity            infinity
     Parameter 29~N(0.000,infinity)          0.0000            infinity            infinity
     Parameter 30~N(0.000,infinity)          0.0000            infinity            infinity
     Parameter 31~N(0.000,infinity)          0.0000            infinity            infinity
     Parameter 32~N(0.000,infinity)          0.0000            infinity            infinity
     Parameter 33~N(0.000,infinity)          0.0000            infinity            infinity
     Parameter 34~N(0.000,infinity)          0.0000            infinity            infinity
     Parameter 35~N(0.000,infinity)          0.0000            infinity            infinity
     Parameter 36~IW(17.225,25)              4.3063             18.5438              4.3063
     Parameter 37~IW(0.000,25)               0.0000              5.2321              2.2874
     Parameter 38~IW(12.150,25)              3.0375              9.2264              3.0375
     Parameter 39~IW(0.000,25)               0.0000             10.1197              3.1811
     Parameter 40~IW(0.000,25)               0.0000              7.1381              2.6717
     Parameter 41~IW(23.500,25)              5.8750             34.5156              5.8750
     Parameter 42~IW(0.000,25)               0.0000              8.0958              2.8453
     Parameter 43~IW(0.000,25)               0.0000              5.7105              2.3897
     Parameter 44~IW(0.000,25)               0.0000             11.0450              3.3234
     Parameter 45~IW(18.800,25)              4.7000             22.0900              4.7000
     Parameter 46~IW(0.000,25)               0.0000              7.5467              2.7471
     Parameter 47~IW(0.000,25)               0.0000              5.3232              2.3072
     Parameter 48~IW(0.000,25)               0.0000             10.2959              3.2087
     Parameter 49~IW(0.000,25)               0.0000              8.2367              2.8700
     Parameter 50~IW(17.525,25)              4.3812             19.1954              4.3812
     Parameter 51~IW(0.000,25)               0.0000              8.9139              2.9856
     Parameter 52~IW(0.000,25)               0.0000              6.2876              2.5075
     Parameter 53~IW(0.000,25)               0.0000             12.1612              3.4873
     Parameter 54~IW(0.000,25)               0.0000              9.7290              3.1191
     Parameter 55~IW(0.000,25)               0.0000              9.0692              3.0115
     Parameter 56~IW(20.700,25)              5.1750             26.7806              5.1750
     Parameter 57~IW(0.000,25)               0.0000              9.1400              3.0232
     Parameter 58~IW(0.000,25)               0.0000              6.4471              2.5391
     Parameter 59~IW(0.000,25)               0.0000             12.4697              3.5312
     Parameter 60~IW(0.000,25)               0.0000              9.9758              3.1584
     Parameter 61~IW(0.000,25)               0.0000              9.2992              3.0495
     Parameter 62~IW(0.000,25)               0.0000             10.9839              3.3142
     Parameter 63~IW(21.225,25)              5.3063             28.1563              5.3063
     Parameter 64~IW(0.000,25)               0.0000             11.6915              3.4193
     Parameter 65~IW(0.000,25)               0.0000              8.2468              2.8717
     Parameter 66~IW(0.000,25)               0.0000             15.9506              3.9938
     Parameter 67~IW(0.000,25)               0.0000             12.7605              3.5722
     Parameter 68~IW(0.000,25)               0.0000             11.8951              3.4489
     Parameter 69~IW(0.000,25)               0.0000             14.0501              3.7483
     Parameter 70~IW(0.000,25)               0.0000             14.4065              3.7956
     Parameter 71~IW(27.150,25)              6.7875             46.0702              6.7875
     Parameter 72~IW(0.000,25)               0.0000              9.9582              3.1557
     Parameter 73~IW(0.000,25)               0.0000              7.0242              2.6503
     Parameter 74~IW(0.000,25)               0.0000             13.5859              3.6859
     Parameter 75~IW(0.000,25)               0.0000             10.8688              3.2968
     Parameter 76~IW(0.000,25)               0.0000             10.1316              3.1830
     Parameter 77~IW(0.000,25)               0.0000             11.9672              3.4594
     Parameter 78~IW(0.000,25)               0.0000             12.2707              3.5030
     Parameter 79~IW(0.000,25)               0.0000             15.6961              3.9618
     Parameter 80~IW(23.125,25)              5.7812             33.4229              5.7812
     Parameter 81~IW(0.000,25)               0.0000              8.8170              2.9694
     Parameter 82~IW(0.000,25)               0.0000              6.2193              2.4938
     Parameter 83~IW(0.000,25)               0.0000             12.0291              3.4683
     Parameter 84~IW(0.000,25)               0.0000              9.6233              3.1021
     Parameter 85~IW(0.000,25)               0.0000              8.9706              2.9951
     Parameter 86~IW(0.000,25)               0.0000             10.5958              3.2551
     Parameter 87~IW(0.000,25)               0.0000             10.8645              3.2961
     Parameter 88~IW(0.000,25)               0.0000             13.8974              3.7279
     Parameter 89~IW(0.000,25)               0.0000             11.8371              3.4405
     Parameter 90~IW(20.475,25)              5.1188             26.2016              5.1188
     Parameter 91~IW(0.000,25)               0.0000              8.8063              2.9675
     Parameter 92~IW(0.000,25)               0.0000              6.2117              2.4923
     Parameter 93~IW(0.000,25)               0.0000             12.0144              3.4662
     Parameter 94~IW(0.000,25)               0.0000              9.6115              3.1002
     Parameter 95~IW(0.000,25)               0.0000              8.9597              2.9933
     Parameter 96~IW(0.000,25)               0.0000             10.5829              3.2531
     Parameter 97~IW(0.000,25)               0.0000             10.8513              3.2941
     Parameter 98~IW(0.000,25)               0.0000             13.8804              3.7256
     Parameter 99~IW(0.000,25)               0.0000             11.8227              3.4384
     Parameter 100~IW(0.000,25)              0.0000             10.4678              3.2354
     Parameter 101~IW(20.450,25)             5.1125             26.1377              5.1125
     Parameter 102~IW(0.000,25)              0.0000              9.3015              3.0498
     Parameter 103~IW(0.000,25)              0.0000              6.5610              2.5614
     Parameter 104~IW(0.000,25)              0.0000             12.6900              3.5623
     Parameter 105~IW(0.000,25)              0.0000             10.1520              3.1862
     Parameter 106~IW(0.000,25)              0.0000              9.4635              3.0763
     Parameter 107~IW(0.000,25)              0.0000             11.1780              3.3434
     Parameter 108~IW(0.000,25)              0.0000             11.4615              3.3855
     Parameter 109~IW(0.000,25)              0.0000             14.6610              3.8290
     Parameter 110~IW(0.000,25)              0.0000             12.4875              3.5338
     Parameter 111~IW(0.000,25)              0.0000             11.0565              3.3251
     Parameter 112~IW(0.000,25)              0.0000             11.0430              3.3231
     Parameter 113~IW(21.600,25)             5.4000             29.1600              5.4000
     Parameter 114~IW(0.000,25)              0.0000              8.6771              2.9457
     Parameter 115~IW(0.000,25)              0.0000              6.1206              2.4740
     Parameter 116~IW(0.000,25)              0.0000             11.8381              3.4407
     Parameter 117~IW(0.000,25)              0.0000              9.4705              3.0774
     Parameter 118~IW(0.000,25)              0.0000              8.8282              2.9712
     Parameter 119~IW(0.000,25)              0.0000             10.4276              3.2292
     Parameter 120~IW(0.000,25)              0.0000             10.6921              3.2699
     Parameter 121~IW(0.000,25)              0.0000             13.6768              3.6982
     Parameter 122~IW(0.000,25)              0.0000             11.6492              3.4131
     Parameter 123~IW(0.000,25)              0.0000             10.3143              3.2116
     Parameter 124~IW(0.000,25)              0.0000             10.3017              3.2096
     Parameter 125~IW(0.000,25)              0.0000             10.8810              3.2986
     Parameter 126~IW(20.150,25)             5.0375             25.3764              5.0375
     Parameter 127~IW(0.000,25)              0.0000              7.9450              2.8187
     Parameter 128~IW(0.000,25)              0.0000              5.6042              2.3673
     Parameter 129~IW(0.000,25)              0.0000             10.8394              3.2923
     Parameter 130~IW(0.000,25)              0.0000              8.6715              2.9447
     Parameter 131~IW(0.000,25)              0.0000              8.0834              2.8431
     Parameter 132~IW(0.000,25)              0.0000              9.5479              3.0900
     Parameter 133~IW(0.000,25)              0.0000              9.7900              3.1289
     Parameter 134~IW(0.000,25)              0.0000             12.5229              3.5388
     Parameter 135~IW(0.000,25)              0.0000             10.6664              3.2659
     Parameter 136~IW(0.000,25)              0.0000              9.4441              3.0731
     Parameter 137~IW(0.000,25)              0.0000              9.4326              3.0712
     Parameter 138~IW(0.000,25)              0.0000              9.9630              3.1564
     Parameter 139~IW(0.000,25)              0.0000              9.2942              3.0486
     Parameter 140~IW(18.450,25)             4.6125             21.2752              4.6125
     Parameter 141~IW(0.000,25)              0.0000              7.9235              2.8149
     Parameter 142~IW(0.000,25)              0.0000              5.5890              2.3641
     Parameter 143~IW(0.000,25)              0.0000             10.8100              3.2879
     Parameter 144~IW(0.000,25)              0.0000              8.6480              2.9407
     Parameter 145~IW(0.000,25)              0.0000              8.0615              2.8393
     Parameter 146~IW(0.000,25)              0.0000              9.5220              3.0858
     Parameter 147~IW(0.000,25)              0.0000              9.7635              3.1247
     Parameter 148~IW(0.000,25)              0.0000             12.4890              3.5340
     Parameter 149~IW(0.000,25)              0.0000             10.6375              3.2615
     Parameter 150~IW(0.000,25)              0.0000              9.4185              3.0690
     Parameter 151~IW(0.000,25)              0.0000              9.4070              3.0671
     Parameter 152~IW(0.000,25)              0.0000              9.9360              3.1521
     Parameter 153~IW(0.000,25)              0.0000              9.2690              3.0445
     Parameter 154~IW(0.000,25)              0.0000              8.4870              2.9132
     Parameter 155~IW(18.400,25)             4.6000             21.1600              4.6000
     Parameter 156~IW(0.000,25)              0.0000              6.9869              2.6433
     Parameter 157~IW(0.000,25)              0.0000              4.9283              2.2200
     Parameter 158~IW(0.000,25)              0.0000              9.5322              3.0874
     Parameter 159~IW(0.000,25)              0.0000              7.6258              2.7615
     Parameter 160~IW(0.000,25)              0.0000              7.1086              2.6662
     Parameter 161~IW(0.000,25)              0.0000              8.3964              2.8977
     Parameter 162~IW(0.000,25)              0.0000              8.6094              2.9342
     Parameter 163~IW(0.000,25)              0.0000             11.0127              3.3185
     Parameter 164~IW(0.000,25)              0.0000              9.3801              3.0627
     Parameter 165~IW(0.000,25)              0.0000              8.3052              2.8819
     Parameter 166~IW(0.000,25)              0.0000              8.2950              2.8801
     Parameter 167~IW(0.000,25)              0.0000              8.7615              2.9600
     Parameter 168~IW(0.000,25)              0.0000              8.1733              2.8589
     Parameter 169~IW(0.000,25)              0.0000              7.4838              2.7357
     Parameter 170~IW(0.000,25)              0.0000              7.4635              2.7319
     Parameter 171~IW(16.225,25)             4.0563             16.4532              4.0563
     Parameter 172~IW(0.000,25)              0.0000              5.8565              2.4200
     Parameter 173~IW(0.000,25)              0.0000              4.1310              2.0325
     Parameter 174~IW(0.000,25)              0.0000              7.9900              2.8267
     Parameter 175~IW(0.000,25)              0.0000              6.3920              2.5282
     Parameter 176~IW(0.000,25)              0.0000              5.9585              2.4410
     Parameter 177~IW(0.000,25)              0.0000              7.0380              2.6529
     Parameter 178~IW(0.000,25)              0.0000              7.2165              2.6864
     Parameter 179~IW(0.000,25)              0.0000              9.2310              3.0383
     Parameter 180~IW(0.000,25)              0.0000              7.8625              2.8040
     Parameter 181~IW(0.000,25)              0.0000              6.9615              2.6385
     Parameter 182~IW(0.000,25)              0.0000              6.9530              2.6369
     Parameter 183~IW(0.000,25)              0.0000              7.3440              2.7100
     Parameter 184~IW(0.000,25)              0.0000              6.8510              2.6174
     Parameter 185~IW(0.000,25)              0.0000              6.2730              2.5046
     Parameter 186~IW(0.000,25)              0.0000              6.2560              2.5012
     Parameter 187~IW(0.000,25)              0.0000              5.5165              2.3487
     Parameter 188~IW(13.600,25)             3.4000             11.5600              3.4000
     Parameter 189~IW(0.000,25)              0.0000              7.7190              2.7783
     Parameter 190~IW(0.000,25)              0.0000              5.4447              2.3334
     Parameter 191~IW(0.000,25)              0.0000             10.5309              3.2451
     Parameter 192~IW(0.000,25)              0.0000              8.4247              2.9025
     Parameter 193~IW(0.000,25)              0.0000              7.8534              2.8024
     Parameter 194~IW(0.000,25)              0.0000              9.2762              3.0457
     Parameter 195~IW(0.000,25)              0.0000              9.5115              3.0841
     Parameter 196~IW(0.000,25)              0.0000             12.1666              3.4881
     Parameter 197~IW(0.000,25)              0.0000             10.3629              3.2191
     Parameter 198~IW(0.000,25)              0.0000              9.1754              3.0291
     Parameter 199~IW(0.000,25)              0.0000              9.1642              3.0272
     Parameter 200~IW(0.000,25)              0.0000              9.6795              3.1112
     Parameter 201~IW(0.000,25)              0.0000              9.0297              3.0049
     Parameter 202~IW(0.000,25)              0.0000              8.2679              2.8754
     Parameter 203~IW(0.000,25)              0.0000              8.2455              2.8715
     Parameter 204~IW(0.000,25)              0.0000              7.2708              2.6964
     Parameter 205~IW(0.000,25)              0.0000              6.0945              2.4687
     Parameter 206~IW(17.925,25)             4.4813             20.0816              4.4813
     Parameter 207~IW(0.000,25)              0.0000             11.7776              3.4318
     Parameter 208~IW(0.000,25)              0.0000              8.3076              2.8823
     Parameter 209~IW(0.000,25)              0.0000             16.0681              4.0085
     Parameter 210~IW(0.000,25)              0.0000             12.8545              3.5853
     Parameter 211~IW(0.000,25)              0.0000             11.9827              3.4616
     Parameter 212~IW(0.000,25)              0.0000             14.1536              3.7621
     Parameter 213~IW(0.000,25)              0.0000             14.5126              3.8095
     Parameter 214~IW(0.000,25)              0.0000             18.5638              4.3086
     Parameter 215~IW(0.000,25)              0.0000             15.8117              3.9764
     Parameter 216~IW(0.000,25)              0.0000             13.9998              3.7416
     Parameter 217~IW(0.000,25)              0.0000             13.9827              3.7393
     Parameter 218~IW(0.000,25)              0.0000             14.7690              3.8430
     Parameter 219~IW(0.000,25)              0.0000             13.7776              3.7118
     Parameter 220~IW(0.000,25)              0.0000             12.6152              3.5518
     Parameter 221~IW(0.000,25)              0.0000             12.5810              3.5470
     Parameter 222~IW(0.000,25)              0.0000             11.0938              3.3307
     Parameter 223~IW(0.000,25)              0.0000              9.2990              3.0494
     Parameter 224~IW(0.000,25)              0.0000             12.2562              3.5009
     Parameter 225~IW(27.350,25)             6.8375             46.7514              6.8375
     Parameter 226~IW(0.000,25)              0.0000              5.9211              2.4333
     Parameter 227~IW(0.000,25)              0.0000              4.1766              2.0437
     Parameter 228~IW(0.000,25)              0.0000              8.0781              2.8422
     Parameter 229~IW(0.000,25)              0.0000              6.4625              2.5421
     Parameter 230~IW(0.000,25)              0.0000              6.0242              2.4544
     Parameter 231~IW(0.000,25)              0.0000              7.1156              2.6675
     Parameter 232~IW(0.000,25)              0.0000              7.2961              2.7011
     Parameter 233~IW(0.000,25)              0.0000              9.3328              3.0550
     Parameter 234~IW(0.000,25)              0.0000              7.9492              2.8194
     Parameter 235~IW(0.000,25)              0.0000              7.0383              2.6530
     Parameter 236~IW(0.000,25)              0.0000              7.0297              2.6514
     Parameter 237~IW(0.000,25)              0.0000              7.4250              2.7249
     Parameter 238~IW(0.000,25)              0.0000              6.9266              2.6318
     Parameter 239~IW(0.000,25)              0.0000              6.3422              2.5184
     Parameter 240~IW(0.000,25)              0.0000              6.3250              2.5150
     Parameter 241~IW(0.000,25)              0.0000              5.5773              2.3616
     Parameter 242~IW(0.000,25)              0.0000              4.6750              2.1622
     Parameter 243~IW(0.000,25)              0.0000              6.1617              2.4823
     Parameter 244~IW(0.000,25)              0.0000              9.4016              3.0662
     Parameter 245~IW(13.750,25)             3.4375             11.8164              3.4375
     Parameter 246~IW(0.000,-6)            infinity            infinity            infinity
     Parameter 247~IW(0.000,-6)            infinity            infinity            infinity
     Parameter 248~IW(0.000,-6)            infinity            infinity            infinity
     Parameter 249~IW(0.000,-6)            infinity            infinity            infinity
     Parameter 250~IW(0.000,-6)            infinity            infinity            infinity
     Parameter 251~IW(0.000,-6)            infinity            infinity            infinity
     Parameter 252~IW(0.000,-6)            infinity            infinity            infinity
     Parameter 253~IW(0.000,-6)            infinity            infinity            infinity
     Parameter 254~IW(0.000,-6)            infinity            infinity            infinity
     Parameter 255~IW(0.000,-6)            infinity            infinity            infinity
     Parameter 256~IW(0.000,-6)            infinity            infinity            infinity
     Parameter 257~IW(0.000,-6)            infinity            infinity            infinity
     Parameter 258~IW(0.000,-6)            infinity            infinity            infinity
     Parameter 259~IW(0.000,-6)            infinity            infinity            infinity
     Parameter 260~IW(0.000,-6)            infinity            infinity            infinity


TECHNICAL 8 OUTPUT


     Kolmogorov-Smirnov comparing posterior distributions across chains 1 and 2 using 100 draws.


     Parameter   KS Statistic P-value
     Parameter 126    0.2200    0.0131
     Parameter 240    0.2100    0.0205
     Parameter 210    0.2000    0.0314
     Parameter 145    0.1600    0.1400
     Parameter 152    0.1600    0.1400
     Parameter 24    0.1600    0.1400
     Parameter 28    0.1500    0.1930
     Parameter 29    0.1500    0.1930
     Parameter 135    0.1400    0.2606
     Parameter 113    0.1400    0.2606
     Parameter 33    0.1300    0.3439
     Parameter 155    0.1300    0.3439
     Parameter 50    0.1300    0.3439
     Parameter 201    0.1300    0.3439
     Parameter 258    0.1200    0.4431
     Parameter 237    0.1200    0.4431
     Parameter 260    0.1200    0.4431
     Parameter 90    0.1200    0.4431
     Parameter 192    0.1200    0.4431
     Parameter 25    0.1200    0.4431
     Parameter 121    0.1200    0.4431
     Parameter 245    0.1200    0.4431
     Parameter 30    0.1200    0.4431
     Parameter 32    0.1200    0.4431
     Parameter 80    0.1200    0.4431
     Parameter 22    0.1200    0.4431
     Parameter 108    0.1200    0.4431
     Parameter 31    0.1200    0.4431
     Parameter 77    0.1100    0.5560
     Parameter 228    0.1100    0.5560
     Parameter 230    0.1100    0.5560
     Parameter 63    0.1100    0.5560
     Parameter 206    0.1100    0.5560
     Parameter 255    0.1100    0.5560
     Parameter 225    0.1100    0.5560
     Parameter 68    0.1000    0.6766
     Parameter 156    0.1000    0.6766
     Parameter 45    0.1000    0.6766
     Parameter 193    0.1000    0.6766
     Parameter 116    0.1000    0.6766
     Parameter 233    0.1000    0.6766
     Parameter 140    0.1000    0.6766
     Parameter 229    0.1000    0.6766
     Parameter 171    0.1000    0.6766
     Parameter 132    0.0900    0.7942
     Parameter 150    0.0900    0.7942
     Parameter 164    0.0900    0.7942
     Parameter 98    0.0900    0.7942
     Parameter 99    0.0900    0.7942
     Parameter 51    0.0900    0.7942
     Parameter 103    0.0900    0.7942
     Parameter 226    0.0900    0.7942
     Parameter 231    0.0900    0.7942
     Parameter 248    0.0900    0.7942
     Parameter 27    0.0900    0.7942
     Parameter 56    0.0900    0.7942
     Parameter 35    0.0900    0.7942
     Parameter 71    0.0900    0.7942
     Parameter 143    0.0900    0.7942
     Parameter 72    0.0900    0.7942
     Parameter 88    0.0900    0.7942
     Parameter 235    0.0800    0.8938
     Parameter 66    0.0800    0.8938
     Parameter 34    0.0800    0.8938
     Parameter 147    0.0800    0.8938
     Parameter 82    0.0800    0.8938
     Parameter 183    0.0800    0.8938
     Parameter 23    0.0800    0.8938
     Parameter 188    0.0800    0.8938
     Parameter 194    0.0800    0.8938
     Parameter 49    0.0800    0.8938
     Parameter 196    0.0800    0.8938
     Parameter 101    0.0800    0.8938
     Parameter 111    0.0800    0.8938
     Parameter 254    0.0800    0.8938
     Parameter 117    0.0800    0.8938
     Parameter 243    0.0800    0.8938
     Parameter 58    0.0800    0.8938
     Parameter 21    0.0800    0.8938
     Parameter 94    0.0800    0.8938
     Parameter 232    0.0800    0.8938
     Parameter 257    0.0700    0.9610
     Parameter 259    0.0700    0.9610
     Parameter 67    0.0700    0.9610
     Parameter 137    0.0700    0.9610
     Parameter 74    0.0700    0.9610
     Parameter 78    0.0700    0.9610
     Parameter 83    0.0700    0.9610
     Parameter 44    0.0700    0.9610
     Parameter 47    0.0700    0.9610
     Parameter 195    0.0700    0.9610
     Parameter 198    0.0700    0.9610
     Parameter 105    0.0700    0.9610
     Parameter 224    0.0700    0.9610
     Parameter 239    0.0700    0.9610
     Parameter 61    0.0700    0.9610
     Parameter 191    0.0700    0.9610
     Parameter 215    0.0700    0.9610
     Parameter 36    0.0700    0.9610
     Parameter 38    0.0700    0.9610
     Parameter 43    0.0700    0.9610
     Parameter 227    0.0700    0.9610
     Parameter 125    0.0700    0.9610
     Parameter 256    0.0600    0.9921
     Parameter 250    0.0600    0.9921
     Parameter 69    0.0600    0.9921
     Parameter 141    0.0600    0.9921
     Parameter 142    0.0600    0.9921
     Parameter 146    0.0600    0.9921
     Parameter 163    0.0600    0.9921
     Parameter 87    0.0600    0.9921
     Parameter 48    0.0600    0.9921
     Parameter 181    0.0600    0.9921
     Parameter 190    0.0600    0.9921
     Parameter 96    0.0600    0.9921
     Parameter 209    0.0600    0.9921
     Parameter 106    0.0600    0.9921
     Parameter 55    0.0600    0.9921
     Parameter 241    0.0600    0.9921
     Parameter 242    0.0600    0.9921
     Parameter 244    0.0600    0.9921
     Parameter 123    0.0600    0.9921
     Parameter 161    0.0600    0.9921
     Parameter 112    0.0600    0.9921
     Parameter 185    0.0600    0.9921
     Parameter 131    0.0600    0.9921
     Parameter 130    0.0600    0.9921
     Parameter 26    0.0600    0.9921
     Parameter 166    0.0600    0.9921
     Parameter 129    0.0500    0.9995
     Parameter 138    0.0500    0.9995
     Parameter 70    0.0500    0.9995
     Parameter 148    0.0500    0.9995
     Parameter 75    0.0500    0.9995
     Parameter 39    0.0500    0.9995
     Parameter 41    0.0500    0.9995
     Parameter 84    0.0500    0.9995
     Parameter 85    0.0500    0.9995
     Parameter 91    0.0500    0.9995
     Parameter 184    0.0500    0.9995
     Parameter 186    0.0500    0.9995
     Parameter 189    0.0500    0.9995
     Parameter 95    0.0500    0.9995
     Parameter 199    0.0500    0.9995
     Parameter 200    0.0500    0.9995
     Parameter 64    0.0500    0.9995
     Parameter 204    0.0500    0.9995
     Parameter 246    0.0500    0.9995
     Parameter 214    0.0500    0.9995
     Parameter 217    0.0500    0.9995
     Parameter 220    0.0500    0.9995
     Parameter 211    0.0500    0.9995
     Parameter 234    0.0500    0.9995
     Parameter 59    0.0500    0.9995
     Parameter 120    0.0500    0.9995
     Parameter 133    0.0500    0.9995
     Parameter 160    0.0500    0.9995
     Parameter 110    0.0500    0.9995
     Parameter 128    0.0500    0.9995
     Parameter 57    0.0500    0.9995
     Parameter 253    0.0500    0.9995
     Parameter 203    0.0400    1.0000
     Parameter 251    0.0400    1.0000
     Parameter 107    0.0400    1.0000
     Parameter 127    0.0400    1.0000
     Parameter 76    0.0400    1.0000
     Parameter 153    0.0400    1.0000
     Parameter 79    0.0400    1.0000
     Parameter 40    0.0400    1.0000
     Parameter 169    0.0400    1.0000
     Parameter 172    0.0400    1.0000
     Parameter 174    0.0400    1.0000
     Parameter 178    0.0400    1.0000
     Parameter 179    0.0400    1.0000
     Parameter 180    0.0400    1.0000
     Parameter 187    0.0400    1.0000
     Parameter 175    0.0400    1.0000
     Parameter 115    0.0400    1.0000
     Parameter 65    0.0400    1.0000
     Parameter 102    0.0400    1.0000
     Parameter 208    0.0400    1.0000
     Parameter 54    0.0400    1.0000
     Parameter 109    0.0400    1.0000
     Parameter 238    0.0400    1.0000
     Parameter 167    0.0400    1.0000
     Parameter 249    0.0400    1.0000
     Parameter 62    0.0400    1.0000
     Parameter 216    0.0300    1.0000
     Parameter 119    0.0300    1.0000
     Parameter 134    0.0300    1.0000
     Parameter 136    0.0300    1.0000
     Parameter 118    0.0300    1.0000
     Parameter 236    0.0300    1.0000
     Parameter 218    0.0300    1.0000
     Parameter 73    0.0300    1.0000
     Parameter 149    0.0300    1.0000
     Parameter 154    0.0300    1.0000
     Parameter 151    0.0300    1.0000
     Parameter 100    0.0300    1.0000
     Parameter 81    0.0300    1.0000
     Parameter 60    0.0300    1.0000
     Parameter 176    0.0300    1.0000
     Parameter 139    0.0300    1.0000
     Parameter 97    0.0300    1.0000
     Parameter 165    0.0300    1.0000
     Parameter 114    0.0300    1.0000
     Parameter 46    0.0300    1.0000
     Parameter 42    0.0300    1.0000
     Parameter 222    0.0300    1.0000
     Parameter 104    0.0300    1.0000
     Parameter 223    0.0300    1.0000
     Parameter 122    0.0300    1.0000
     Parameter 92    0.0300    1.0000
     Parameter 144    0.0300    1.0000
     Parameter 52    0.0300    1.0000
     Parameter 162    0.0200    1.0000
     Parameter 53    0.0200    1.0000
     Parameter 182    0.0200    1.0000
     Parameter 202    0.0200    1.0000
     Parameter 168    0.0200    1.0000
     Parameter 219    0.0200    1.0000
     Parameter 205    0.0200    1.0000
     Parameter 213    0.0200    1.0000
     Parameter 157    0.0200    1.0000
     Parameter 86    0.0200    1.0000
     Parameter 89    0.0200    1.0000
     Parameter 37    0.0200    1.0000
     Parameter 212    0.0200    1.0000
     Parameter 173    0.0200    1.0000
     Parameter 170    0.0200    1.0000
     Parameter 124    0.0200    1.0000
     Parameter 221    0.0200    1.0000
     Parameter 207    0.0200    1.0000
     Parameter 159    0.0200    1.0000
     Parameter 252    0.0200    1.0000
     Parameter 197    0.0200    1.0000
     Parameter 93    0.0200    1.0000
     Parameter 158    0.0200    1.0000
     Parameter 8    0.0100    1.0000
     Parameter 177    0.0100    1.0000
     Parameter 18    0.0100    1.0000
     Parameter 3    0.0100    1.0000
     Parameter 9    0.0100    1.0000
     Parameter 14    0.0100    1.0000
     Parameter 16    0.0100    1.0000
     Parameter 13    0.0000    1.0000
     Parameter 12    0.0000    1.0000
     Parameter 10    0.0000    1.0000
     Parameter 15    0.0000    1.0000
     Parameter 19    0.0000    1.0000
     Parameter 2    0.0000    1.0000
     Parameter 1    0.0000    1.0000
     Parameter 4    0.0000    1.0000
     Parameter 17    0.0000    1.0000
     Parameter 5    0.0000    1.0000
     Parameter 7    0.0000    1.0000
     Parameter 11    0.0000    1.0000
     Parameter 20    0.0000    1.0000
     Parameter 6    0.0000    1.0000
     Parameter 247    0.0000    1.0000


     Kolmogorov-Smirnov comparing posterior distributions across chains 1 and 3 using 100 draws.


     Parameter   KS Statistic P-value
     Parameter 33    0.2600    0.0018
     Parameter 41    0.1800    0.0691
     Parameter 28    0.1800    0.0691
     Parameter 240    0.1800    0.0691
     Parameter 24    0.1700    0.0994
     Parameter 251    0.1700    0.0994
     Parameter 135    0.1600    0.1400
     Parameter 80    0.1600    0.1400
     Parameter 196    0.1500    0.1930
     Parameter 23    0.1300    0.3439
     Parameter 71    0.1300    0.3439
     Parameter 206    0.1300    0.3439
     Parameter 171    0.1200    0.4431
     Parameter 96    0.1200    0.4431
     Parameter 248    0.1200    0.4431
     Parameter 32    0.1200    0.4431
     Parameter 35    0.1200    0.4431
     Parameter 145    0.1200    0.4431
     Parameter 155    0.1200    0.4431
     Parameter 178    0.1200    0.4431
     Parameter 210    0.1200    0.4431
     Parameter 245    0.1200    0.4431
     Parameter 75    0.1100    0.5560
     Parameter 38    0.1100    0.5560
     Parameter 31    0.1100    0.5560
     Parameter 129    0.1100    0.5560
     Parameter 228    0.1100    0.5560
     Parameter 258    0.1000    0.6766
     Parameter 134    0.1000    0.6766
     Parameter 147    0.1000    0.6766
     Parameter 152    0.1000    0.6766
     Parameter 202    0.1000    0.6766
     Parameter 225    0.1000    0.6766
     Parameter 85    0.1000    0.6766
     Parameter 26    0.1000    0.6766
     Parameter 30    0.1000    0.6766
     Parameter 22    0.1000    0.6766
     Parameter 48    0.1000    0.6766
     Parameter 192    0.1000    0.6766
     Parameter 235    0.1000    0.6766
     Parameter 121    0.1000    0.6766
     Parameter 67    0.0900    0.7942
     Parameter 139    0.0900    0.7942
     Parameter 21    0.0900    0.7942
     Parameter 188    0.0900    0.7942
     Parameter 106    0.0900    0.7942
     Parameter 113    0.0900    0.7942
     Parameter 232    0.0900    0.7942
     Parameter 117    0.0900    0.7942
     Parameter 241    0.0900    0.7942
     Parameter 61    0.0900    0.7942
     Parameter 166    0.0900    0.7942
     Parameter 50    0.0900    0.7942
     Parameter 126    0.0900    0.7942
     Parameter 143    0.0900    0.7942
     Parameter 220    0.0900    0.7942
     Parameter 29    0.0900    0.7942
     Parameter 260    0.0800    0.8938
     Parameter 140    0.0800    0.8938
     Parameter 36    0.0800    0.8938
     Parameter 162    0.0800    0.8938
     Parameter 176    0.0800    0.8938
     Parameter 44    0.0800    0.8938
     Parameter 95    0.0800    0.8938
     Parameter 201    0.0800    0.8938
     Parameter 214    0.0800    0.8938
     Parameter 215    0.0800    0.8938
     Parameter 227    0.0800    0.8938
     Parameter 230    0.0800    0.8938
     Parameter 242    0.0800    0.8938
     Parameter 255    0.0800    0.8938
     Parameter 45    0.0800    0.8938
     Parameter 101    0.0800    0.8938
     Parameter 34    0.0800    0.8938
     Parameter 256    0.0800    0.8938
     Parameter 88    0.0800    0.8938
     Parameter 259    0.0700    0.9610
     Parameter 132    0.0700    0.9610
     Parameter 161    0.0700    0.9610
     Parameter 87    0.0700    0.9610
     Parameter 91    0.0700    0.9610
     Parameter 186    0.0700    0.9610
     Parameter 47    0.0700    0.9610
     Parameter 252    0.0700    0.9610
     Parameter 150    0.0700    0.9610
     Parameter 116    0.0700    0.9610
     Parameter 27    0.0700    0.9610
     Parameter 246    0.0700    0.9610
     Parameter 142    0.0700    0.9610
     Parameter 79    0.0700    0.9610
     Parameter 83    0.0700    0.9610
     Parameter 181    0.0700    0.9610
     Parameter 193    0.0700    0.9610
     Parameter 131    0.0600    0.9921
     Parameter 66    0.0600    0.9921
     Parameter 68    0.0600    0.9921
     Parameter 63    0.0600    0.9921
     Parameter 146    0.0600    0.9921
     Parameter 82    0.0600    0.9921
     Parameter 243    0.0600    0.9921
     Parameter 86    0.0600    0.9921
     Parameter 182    0.0600    0.9921
     Parameter 183    0.0600    0.9921
     Parameter 187    0.0600    0.9921
     Parameter 211    0.0600    0.9921
     Parameter 217    0.0600    0.9921
     Parameter 111    0.0600    0.9921
     Parameter 56    0.0600    0.9921
     Parameter 224    0.0600    0.9921
     Parameter 229    0.0600    0.9921
     Parameter 236    0.0600    0.9921
     Parameter 237    0.0600    0.9921
     Parameter 239    0.0600    0.9921
     Parameter 254    0.0600    0.9921
     Parameter 25    0.0600    0.9921
     Parameter 108    0.0600    0.9921
     Parameter 226    0.0600    0.9921
     Parameter 130    0.0600    0.9921
     Parameter 257    0.0500    0.9995
     Parameter 137    0.0500    0.9995
     Parameter 233    0.0500    0.9995
     Parameter 151    0.0500    0.9995
     Parameter 39    0.0500    0.9995
     Parameter 40    0.0500    0.9995
     Parameter 169    0.0500    0.9995
     Parameter 174    0.0500    0.9995
     Parameter 127    0.0500    0.9995
     Parameter 90    0.0500    0.9995
     Parameter 46    0.0500    0.9995
     Parameter 49    0.0500    0.9995
     Parameter 198    0.0500    0.9995
     Parameter 203    0.0500    0.9995
     Parameter 104    0.0500    0.9995
     Parameter 218    0.0500    0.9995
     Parameter 55    0.0500    0.9995
     Parameter 244    0.0500    0.9995
     Parameter 62    0.0500    0.9995
     Parameter 250    0.0500    0.9995
     Parameter 112    0.0500    0.9995
     Parameter 159    0.0500    0.9995
     Parameter 57    0.0500    0.9995
     Parameter 110    0.0400    1.0000
     Parameter 118    0.0400    1.0000
     Parameter 136    0.0400    1.0000
     Parameter 70    0.0400    1.0000
     Parameter 207    0.0400    1.0000
     Parameter 74    0.0400    1.0000
     Parameter 148    0.0400    1.0000
     Parameter 37    0.0400    1.0000
     Parameter 123    0.0400    1.0000
     Parameter 154    0.0400    1.0000
     Parameter 156    0.0400    1.0000
     Parameter 160    0.0400    1.0000
     Parameter 163    0.0400    1.0000
     Parameter 54    0.0400    1.0000
     Parameter 165    0.0400    1.0000
     Parameter 219    0.0400    1.0000
     Parameter 99    0.0400    1.0000
     Parameter 191    0.0400    1.0000
     Parameter 194    0.0400    1.0000
     Parameter 197    0.0400    1.0000
     Parameter 100    0.0400    1.0000
     Parameter 51    0.0400    1.0000
     Parameter 103    0.0400    1.0000
     Parameter 175    0.0400    1.0000
     Parameter 209    0.0400    1.0000
     Parameter 231    0.0400    1.0000
     Parameter 59    0.0400    1.0000
     Parameter 189    0.0400    1.0000
     Parameter 64    0.0400    1.0000
     Parameter 94    0.0300    1.0000
     Parameter 177    0.0300    1.0000
     Parameter 190    0.0300    1.0000
     Parameter 119    0.0300    1.0000
     Parameter 69    0.0300    1.0000
     Parameter 93    0.0300    1.0000
     Parameter 122    0.0300    1.0000
     Parameter 144    0.0300    1.0000
     Parameter 73    0.0300    1.0000
     Parameter 195    0.0300    1.0000
     Parameter 158    0.0300    1.0000
     Parameter 180    0.0300    1.0000
     Parameter 234    0.0300    1.0000
     Parameter 167    0.0300    1.0000
     Parameter 164    0.0300    1.0000
     Parameter 42    0.0300    1.0000
     Parameter 173    0.0300    1.0000
     Parameter 179    0.0300    1.0000
     Parameter 185    0.0300    1.0000
     Parameter 98    0.0300    1.0000
     Parameter 238    0.0300    1.0000
     Parameter 78    0.0300    1.0000
     Parameter 72    0.0300    1.0000
     Parameter 105    0.0300    1.0000
     Parameter 58    0.0300    1.0000
     Parameter 43    0.0300    1.0000
     Parameter 77    0.0300    1.0000
     Parameter 200    0.0300    1.0000
     Parameter 97    0.0300    1.0000
     Parameter 216    0.0300    1.0000
     Parameter 107    0.0300    1.0000
     Parameter 115    0.0300    1.0000
     Parameter 124    0.0300    1.0000
     Parameter 199    0.0200    1.0000
     Parameter 223    0.0200    1.0000
     Parameter 184    0.0200    1.0000
     Parameter 222    0.0200    1.0000
     Parameter 249    0.0200    1.0000
     Parameter 204    0.0200    1.0000
     Parameter 172    0.0200    1.0000
     Parameter 92    0.0200    1.0000
     Parameter 133    0.0200    1.0000
     Parameter 153    0.0200    1.0000
     Parameter 138    0.0200    1.0000
     Parameter 8    0.0200    1.0000
     Parameter 109    0.0200    1.0000
     Parameter 52    0.0200    1.0000
     Parameter 247    0.0200    1.0000
     Parameter 89    0.0200    1.0000
     Parameter 102    0.0200    1.0000
     Parameter 205    0.0200    1.0000
     Parameter 53    0.0200    1.0000
     Parameter 157    0.0200    1.0000
     Parameter 253    0.0200    1.0000
     Parameter 65    0.0200    1.0000
     Parameter 212    0.0200    1.0000
     Parameter 60    0.0200    1.0000
     Parameter 128    0.0200    1.0000
     Parameter 168    0.0200    1.0000
     Parameter 76    0.0200    1.0000
     Parameter 221    0.0100    1.0000
     Parameter 208    0.0100    1.0000
     Parameter 19    0.0100    1.0000
     Parameter 13    0.0100    1.0000
     Parameter 213    0.0100    1.0000
     Parameter 11    0.0100    1.0000
     Parameter 84    0.0100    1.0000
     Parameter 14    0.0100    1.0000
     Parameter 5    0.0100    1.0000
     Parameter 81    0.0100    1.0000
     Parameter 114    0.0100    1.0000
     Parameter 6    0.0100    1.0000
     Parameter 120    0.0100    1.0000
     Parameter 125    0.0100    1.0000
     Parameter 170    0.0100    1.0000
     Parameter 141    0.0100    1.0000
     Parameter 1    0.0000    1.0000
     Parameter 20    0.0000    1.0000
     Parameter 17    0.0000    1.0000
     Parameter 16    0.0000    1.0000
     Parameter 3    0.0000    1.0000
     Parameter 9    0.0000    1.0000
     Parameter 149    0.0000    1.0000
     Parameter 4    0.0000    1.0000
     Parameter 15    0.0000    1.0000
     Parameter 12    0.0000    1.0000
     Parameter 10    0.0000    1.0000
     Parameter 18    0.0000    1.0000
     Parameter 7    0.0000    1.0000
     Parameter 2    0.0000    1.0000


     Kolmogorov-Smirnov comparing posterior distributions across chains 2 and 3 using 100 draws.


     Parameter   KS Statistic P-value
     Parameter 33    0.2100    0.0205
     Parameter 251    0.2000    0.0314
     Parameter 41    0.1900    0.0470
     Parameter 45    0.1800    0.0691
     Parameter 29    0.1700    0.0994
     Parameter 31    0.1700    0.0994
     Parameter 126    0.1700    0.0994
     Parameter 44    0.1600    0.1400
     Parameter 90    0.1600    0.1400
     Parameter 66    0.1500    0.1930
     Parameter 250    0.1500    0.1930
     Parameter 23    0.1500    0.1930
     Parameter 140    0.1400    0.2606
     Parameter 21    0.1400    0.2606
     Parameter 171    0.1400    0.2606
     Parameter 210    0.1400    0.2606
     Parameter 255    0.1400    0.2606
     Parameter 25    0.1400    0.2606
     Parameter 181    0.1300    0.3439
     Parameter 40    0.1300    0.3439
     Parameter 104    0.1200    0.4431
     Parameter 116    0.1200    0.4431
     Parameter 161    0.1200    0.4431
     Parameter 67    0.1200    0.4431
     Parameter 34    0.1200    0.4431
     Parameter 36    0.1200    0.4431
     Parameter 202    0.1200    0.4431
     Parameter 129    0.1100    0.5560
     Parameter 190    0.1100    0.5560
     Parameter 192    0.1100    0.5560
     Parameter 103    0.1100    0.5560
     Parameter 214    0.1100    0.5560
     Parameter 226    0.1100    0.5560
     Parameter 32    0.1100    0.5560
     Parameter 113    0.1100    0.5560
     Parameter 94    0.1100    0.5560
     Parameter 72    0.1000    0.6766
     Parameter 38    0.1000    0.6766
     Parameter 174    0.1000    0.6766
     Parameter 46    0.1000    0.6766
     Parameter 196    0.1000    0.6766
     Parameter 209    0.1000    0.6766
     Parameter 224    0.1000    0.6766
     Parameter 115    0.1000    0.6766
     Parameter 59    0.1000    0.6766
     Parameter 135    0.1000    0.6766
     Parameter 188    0.1000    0.6766
     Parameter 248    0.1000    0.6766
     Parameter 35    0.1000    0.6766
     Parameter 99    0.1000    0.6766
     Parameter 215    0.1000    0.6766
     Parameter 65    0.0900    0.7942
     Parameter 132    0.0900    0.7942
     Parameter 134    0.0900    0.7942
     Parameter 70    0.0900    0.7942
     Parameter 145    0.0900    0.7942
     Parameter 77    0.0900    0.7942
     Parameter 26    0.0900    0.7942
     Parameter 30    0.0900    0.7942
     Parameter 150    0.0900    0.7942
     Parameter 108    0.0900    0.7942
     Parameter 246    0.0900    0.7942
     Parameter 27    0.0900    0.7942
     Parameter 75    0.0800    0.8938
     Parameter 166    0.0800    0.8938
     Parameter 169    0.0800    0.8938
     Parameter 91    0.0800    0.8938
     Parameter 182    0.0800    0.8938
     Parameter 195    0.0800    0.8938
     Parameter 98    0.0800    0.8938
     Parameter 206    0.0800    0.8938
     Parameter 111    0.0800    0.8938
     Parameter 28    0.0800    0.8938
     Parameter 121    0.0800    0.8938
     Parameter 254    0.0800    0.8938
     Parameter 128    0.0800    0.8938
     Parameter 130    0.0800    0.8938
     Parameter 156    0.0800    0.8938
     Parameter 85    0.0800    0.8938
     Parameter 191    0.0800    0.8938
     Parameter 225    0.0800    0.8938
     Parameter 199    0.0800    0.8938
     Parameter 102    0.0800    0.8938
     Parameter 137    0.0700    0.9610
     Parameter 71    0.0700    0.9610
     Parameter 74    0.0700    0.9610
     Parameter 155    0.0700    0.9610
     Parameter 157    0.0700    0.9610
     Parameter 42    0.0700    0.9610
     Parameter 87    0.0700    0.9610
     Parameter 186    0.0700    0.9610
     Parameter 95    0.0700    0.9610
     Parameter 201    0.0700    0.9610
     Parameter 50    0.0700    0.9610
     Parameter 51    0.0700    0.9610
     Parameter 54    0.0700    0.9610
     Parameter 237    0.0700    0.9610
     Parameter 217    0.0700    0.9610
     Parameter 252    0.0700    0.9610
     Parameter 127    0.0700    0.9610
     Parameter 227    0.0700    0.9610
     Parameter 56    0.0700    0.9610
     Parameter 68    0.0600    0.9921
     Parameter 82    0.0600    0.9921
     Parameter 165    0.0600    0.9921
     Parameter 167    0.0600    0.9921
     Parameter 178    0.0600    0.9921
     Parameter 187    0.0600    0.9921
     Parameter 48    0.0600    0.9921
     Parameter 96    0.0600    0.9921
     Parameter 55    0.0600    0.9921
     Parameter 117    0.0600    0.9921
     Parameter 245    0.0600    0.9921
     Parameter 256    0.0600    0.9921
     Parameter 125    0.0600    0.9921
     Parameter 159    0.0600    0.9921
     Parameter 235    0.0600    0.9921
     Parameter 101    0.0600    0.9921
     Parameter 138    0.0600    0.9921
     Parameter 160    0.0600    0.9921
     Parameter 185    0.0600    0.9921
     Parameter 230    0.0600    0.9921
     Parameter 164    0.0600    0.9921
     Parameter 58    0.0600    0.9921
     Parameter 139    0.0500    0.9995
     Parameter 62    0.0500    0.9995
     Parameter 146    0.0500    0.9995
     Parameter 151    0.0500    0.9995
     Parameter 79    0.0500    0.9995
     Parameter 249    0.0500    0.9995
     Parameter 162    0.0500    0.9995
     Parameter 63    0.0500    0.9995
     Parameter 189    0.0500    0.9995
     Parameter 80    0.0500    0.9995
     Parameter 231    0.0500    0.9995
     Parameter 24    0.0500    0.9995
     Parameter 205    0.0500    0.9995
     Parameter 219    0.0500    0.9995
     Parameter 110    0.0500    0.9995
     Parameter 220    0.0500    0.9995
     Parameter 242    0.0500    0.9995
     Parameter 260    0.0500    0.9995
     Parameter 257    0.0500    0.9995
     Parameter 133    0.0500    0.9995
     Parameter 175    0.0500    0.9995
     Parameter 241    0.0500    0.9995
     Parameter 207    0.0500    0.9995
     Parameter 253    0.0400    1.0000
     Parameter 92    0.0400    1.0000
     Parameter 194    0.0400    1.0000
     Parameter 141    0.0400    1.0000
     Parameter 149    0.0400    1.0000
     Parameter 240    0.0400    1.0000
     Parameter 76    0.0400    1.0000
     Parameter 97    0.0400    1.0000
     Parameter 168    0.0400    1.0000
     Parameter 43    0.0400    1.0000
     Parameter 22    0.0400    1.0000
     Parameter 93    0.0400    1.0000
     Parameter 152    0.0400    1.0000
     Parameter 197    0.0400    1.0000
     Parameter 107    0.0400    1.0000
     Parameter 228    0.0400    1.0000
     Parameter 124    0.0400    1.0000
     Parameter 78    0.0400    1.0000
     Parameter 183    0.0400    1.0000
     Parameter 60    0.0400    1.0000
     Parameter 112    0.0400    1.0000
     Parameter 247    0.0400    1.0000
     Parameter 64    0.0300    1.0000
     Parameter 118    0.0300    1.0000
     Parameter 222    0.0300    1.0000
     Parameter 69    0.0300    1.0000
     Parameter 123    0.0300    1.0000
     Parameter 147    0.0300    1.0000
     Parameter 233    0.0300    1.0000
     Parameter 114    0.0300    1.0000
     Parameter 170    0.0300    1.0000
     Parameter 173    0.0300    1.0000
     Parameter 176    0.0300    1.0000
     Parameter 177    0.0300    1.0000
     Parameter 89    0.0300    1.0000
     Parameter 223    0.0300    1.0000
     Parameter 212    0.0300    1.0000
     Parameter 184    0.0300    1.0000
     Parameter 200    0.0300    1.0000
     Parameter 179    0.0300    1.0000
     Parameter 120    0.0300    1.0000
     Parameter 122    0.0300    1.0000
     Parameter 106    0.0300    1.0000
     Parameter 193    0.0300    1.0000
     Parameter 238    0.0300    1.0000
     Parameter 148    0.0300    1.0000
     Parameter 163    0.0300    1.0000
     Parameter 258    0.0300    1.0000
     Parameter 236    0.0300    1.0000
     Parameter 47    0.0300    1.0000
     Parameter 204    0.0300    1.0000
     Parameter 105    0.0300    1.0000
     Parameter 131    0.0200    1.0000
     Parameter 213    0.0200    1.0000
     Parameter 239    0.0200    1.0000
     Parameter 109    0.0200    1.0000
     Parameter 136    0.0200    1.0000
     Parameter 259    0.0200    1.0000
     Parameter 37    0.0200    1.0000
     Parameter 153    0.0200    1.0000
     Parameter 211    0.0200    1.0000
     Parameter 158    0.0200    1.0000
     Parameter 53    0.0200    1.0000
     Parameter 142    0.0200    1.0000
     Parameter 83    0.0200    1.0000
     Parameter 84    0.0200    1.0000
     Parameter 143    0.0200    1.0000
     Parameter 234    0.0200    1.0000
     Parameter 49    0.0200    1.0000
     Parameter 229    0.0200    1.0000
     Parameter 81    0.0200    1.0000
     Parameter 180    0.0200    1.0000
     Parameter 203    0.0200    1.0000
     Parameter 208    0.0200    1.0000
     Parameter 198    0.0200    1.0000
     Parameter 61    0.0200    1.0000
     Parameter 218    0.0200    1.0000
     Parameter 88    0.0200    1.0000
     Parameter 243    0.0200    1.0000
     Parameter 86    0.0100    1.0000
     Parameter 6    0.0100    1.0000
     Parameter 100    0.0100    1.0000
     Parameter 216    0.0100    1.0000
     Parameter 244    0.0100    1.0000
     Parameter 17    0.0100    1.0000
     Parameter 9    0.0100    1.0000
     Parameter 52    0.0100    1.0000
     Parameter 39    0.0100    1.0000
     Parameter 144    0.0100    1.0000
     Parameter 119    0.0100    1.0000
     Parameter 3    0.0100    1.0000
     Parameter 73    0.0100    1.0000
     Parameter 232    0.0100    1.0000
     Parameter 154    0.0100    1.0000
     Parameter 13    0.0100    1.0000
     Parameter 221    0.0100    1.0000
     Parameter 172    0.0100    1.0000
     Parameter 57    0.0100    1.0000
     Parameter 20    0.0000    1.0000
     Parameter 7    0.0000    1.0000
     Parameter 5    0.0000    1.0000
     Parameter 4    0.0000    1.0000
     Parameter 2    0.0000    1.0000
     Parameter 19    0.0000    1.0000
     Parameter 14    0.0000    1.0000
     Parameter 16    0.0000    1.0000
     Parameter 18    0.0000    1.0000
     Parameter 1    0.0000    1.0000
     Parameter 8    0.0000    1.0000
     Parameter 11    0.0000    1.0000
     Parameter 15    0.0000    1.0000
     Parameter 10    0.0000    1.0000
     Parameter 12    0.0000    1.0000


     Kolmogorov-Smirnov comparing posterior distributions across chains 1 and 4 using 100 draws.


     Parameter   KS Statistic P-value
     Parameter 251    0.2100    0.0205
     Parameter 33    0.2100    0.0205
     Parameter 28    0.2100    0.0205
     Parameter 210    0.1900    0.0470
     Parameter 41    0.1800    0.0691
     Parameter 66    0.1500    0.1930
     Parameter 50    0.1500    0.1930
     Parameter 29    0.1500    0.1930
     Parameter 56    0.1400    0.2606
     Parameter 230    0.1400    0.2606
     Parameter 240    0.1400    0.2606
     Parameter 69    0.1300    0.3439
     Parameter 206    0.1300    0.3439
     Parameter 71    0.1300    0.3439
     Parameter 135    0.1200    0.4431
     Parameter 235    0.1200    0.4431
     Parameter 245    0.1200    0.4431
     Parameter 260    0.1200    0.4431
     Parameter 51    0.1200    0.4431
     Parameter 143    0.1200    0.4431
     Parameter 145    0.1200    0.4431
     Parameter 201    0.1200    0.4431
     Parameter 258    0.1100    0.5560
     Parameter 131    0.1100    0.5560
     Parameter 67    0.1100    0.5560
     Parameter 154    0.1100    0.5560
     Parameter 91    0.1100    0.5560
     Parameter 189    0.1100    0.5560
     Parameter 96    0.1100    0.5560
     Parameter 196    0.1100    0.5560
     Parameter 101    0.1100    0.5560
     Parameter 225    0.1100    0.5560
     Parameter 140    0.1100    0.5560
     Parameter 21    0.1100    0.5560
     Parameter 171    0.1100    0.5560
     Parameter 129    0.1000    0.6766
     Parameter 156    0.1000    0.6766
     Parameter 163    0.1000    0.6766
     Parameter 190    0.1000    0.6766
     Parameter 115    0.1000    0.6766
     Parameter 134    0.1000    0.6766
     Parameter 166    0.1000    0.6766
     Parameter 22    0.1000    0.6766
     Parameter 191    0.1000    0.6766
     Parameter 39    0.0900    0.7942
     Parameter 158    0.0900    0.7942
     Parameter 85    0.0900    0.7942
     Parameter 87    0.0900    0.7942
     Parameter 182    0.0900    0.7942
     Parameter 48    0.0900    0.7942
     Parameter 200    0.0900    0.7942
     Parameter 64    0.0900    0.7942
     Parameter 214    0.0900    0.7942
     Parameter 233    0.0900    0.7942
     Parameter 63    0.0900    0.7942
     Parameter 254    0.0900    0.7942
     Parameter 75    0.0900    0.7942
     Parameter 45    0.0900    0.7942
     Parameter 228    0.0900    0.7942
     Parameter 121    0.0900    0.7942
     Parameter 137    0.0800    0.8938
     Parameter 34    0.0800    0.8938
     Parameter 79    0.0800    0.8938
     Parameter 159    0.0800    0.8938
     Parameter 83    0.0800    0.8938
     Parameter 44    0.0800    0.8938
     Parameter 178    0.0800    0.8938
     Parameter 90    0.0800    0.8938
     Parameter 93    0.0800    0.8938
     Parameter 23    0.0800    0.8938
     Parameter 192    0.0800    0.8938
     Parameter 202    0.0800    0.8938
     Parameter 52    0.0800    0.8938
     Parameter 53    0.0800    0.8938
     Parameter 229    0.0800    0.8938
     Parameter 232    0.0800    0.8938
     Parameter 58    0.0800    0.8938
     Parameter 236    0.0800    0.8938
     Parameter 239    0.0800    0.8938
     Parameter 215    0.0800    0.8938
     Parameter 255    0.0800    0.8938
     Parameter 132    0.0800    0.8938
     Parameter 84    0.0800    0.8938
     Parameter 95    0.0800    0.8938
     Parameter 193    0.0800    0.8938
     Parameter 26    0.0800    0.8938
     Parameter 31    0.0800    0.8938
     Parameter 136    0.0700    0.9610
     Parameter 68    0.0700    0.9610
     Parameter 37    0.0700    0.9610
     Parameter 150    0.0700    0.9610
     Parameter 155    0.0700    0.9610
     Parameter 117    0.0700    0.9610
     Parameter 194    0.0700    0.9610
     Parameter 259    0.0700    0.9610
     Parameter 27    0.0700    0.9610
     Parameter 219    0.0700    0.9610
     Parameter 116    0.0700    0.9610
     Parameter 243    0.0700    0.9610
     Parameter 152    0.0700    0.9610
     Parameter 35    0.0700    0.9610
     Parameter 80    0.0700    0.9610
     Parameter 126    0.0700    0.9610
     Parameter 256    0.0700    0.9610
     Parameter 203    0.0700    0.9610
     Parameter 133    0.0600    0.9921
     Parameter 139    0.0600    0.9921
     Parameter 169    0.0600    0.9921
     Parameter 88    0.0600    0.9921
     Parameter 176    0.0600    0.9921
     Parameter 181    0.0600    0.9921
     Parameter 195    0.0600    0.9921
     Parameter 127    0.0600    0.9921
     Parameter 24    0.0600    0.9921
     Parameter 97    0.0600    0.9921
     Parameter 98    0.0600    0.9921
     Parameter 25    0.0600    0.9921
     Parameter 204    0.0600    0.9921
     Parameter 103    0.0600    0.9921
     Parameter 54    0.0600    0.9921
     Parameter 220    0.0600    0.9921
     Parameter 252    0.0600    0.9921
     Parameter 237    0.0600    0.9921
     Parameter 30    0.0600    0.9921
     Parameter 113    0.0600    0.9921
     Parameter 46    0.0600    0.9921
     Parameter 118    0.0600    0.9921
     Parameter 112    0.0600    0.9921
     Parameter 246    0.0600    0.9921
     Parameter 32    0.0500    0.9995
     Parameter 242    0.0500    0.9995
     Parameter 257    0.0500    0.9995
     Parameter 142    0.0500    0.9995
     Parameter 36    0.0500    0.9995
     Parameter 147    0.0500    0.9995
     Parameter 74    0.0500    0.9995
     Parameter 148    0.0500    0.9995
     Parameter 38    0.0500    0.9995
     Parameter 244    0.0500    0.9995
     Parameter 238    0.0500    0.9995
     Parameter 216    0.0500    0.9995
     Parameter 82    0.0500    0.9995
     Parameter 168    0.0500    0.9995
     Parameter 224    0.0500    0.9995
     Parameter 107    0.0500    0.9995
     Parameter 183    0.0500    0.9995
     Parameter 92    0.0500    0.9995
     Parameter 187    0.0500    0.9995
     Parameter 47    0.0500    0.9995
     Parameter 227    0.0500    0.9995
     Parameter 49    0.0500    0.9995
     Parameter 199    0.0500    0.9995
     Parameter 209    0.0500    0.9995
     Parameter 211    0.0500    0.9995
     Parameter 108    0.0500    0.9995
     Parameter 111    0.0500    0.9995
     Parameter 226    0.0500    0.9995
     Parameter 188    0.0500    0.9995
     Parameter 241    0.0500    0.9995
     Parameter 61    0.0500    0.9995
     Parameter 248    0.0500    0.9995
     Parameter 60    0.0400    1.0000
     Parameter 128    0.0400    1.0000
     Parameter 65    0.0400    1.0000
     Parameter 234    0.0400    1.0000
     Parameter 138    0.0400    1.0000
     Parameter 124    0.0400    1.0000
     Parameter 144    0.0400    1.0000
     Parameter 218    0.0400    1.0000
     Parameter 76    0.0400    1.0000
     Parameter 77    0.0400    1.0000
     Parameter 249    0.0400    1.0000
     Parameter 160    0.0400    1.0000
     Parameter 42    0.0400    1.0000
     Parameter 173    0.0400    1.0000
     Parameter 174    0.0400    1.0000
     Parameter 198    0.0400    1.0000
     Parameter 151    0.0400    1.0000
     Parameter 122    0.0400    1.0000
     Parameter 175    0.0400    1.0000
     Parameter 94    0.0400    1.0000
     Parameter 130    0.0400    1.0000
     Parameter 106    0.0400    1.0000
     Parameter 110    0.0400    1.0000
     Parameter 55    0.0400    1.0000
     Parameter 114    0.0400    1.0000
     Parameter 208    0.0400    1.0000
     Parameter 62    0.0400    1.0000
     Parameter 184    0.0400    1.0000
     Parameter 170    0.0400    1.0000
     Parameter 57    0.0400    1.0000
     Parameter 78    0.0300    1.0000
     Parameter 250    0.0300    1.0000
     Parameter 223    0.0300    1.0000
     Parameter 109    0.0300    1.0000
     Parameter 119    0.0300    1.0000
     Parameter 141    0.0300    1.0000
     Parameter 43    0.0300    1.0000
     Parameter 102    0.0300    1.0000
     Parameter 231    0.0300    1.0000
     Parameter 100    0.0300    1.0000
     Parameter 217    0.0300    1.0000
     Parameter 185    0.0300    1.0000
     Parameter 161    0.0300    1.0000
     Parameter 205    0.0300    1.0000
     Parameter 207    0.0300    1.0000
     Parameter 197    0.0300    1.0000
     Parameter 179    0.0300    1.0000
     Parameter 59    0.0300    1.0000
     Parameter 157    0.0300    1.0000
     Parameter 146    0.0300    1.0000
     Parameter 177    0.0300    1.0000
     Parameter 73    0.0300    1.0000
     Parameter 105    0.0300    1.0000
     Parameter 4    0.0300    1.0000
     Parameter 186    0.0300    1.0000
     Parameter 247    0.0300    1.0000
     Parameter 162    0.0300    1.0000
     Parameter 86    0.0300    1.0000
     Parameter 120    0.0200    1.0000
     Parameter 213    0.0200    1.0000
     Parameter 212    0.0200    1.0000
     Parameter 72    0.0200    1.0000
     Parameter 40    0.0200    1.0000
     Parameter 99    0.0200    1.0000
     Parameter 164    0.0200    1.0000
     Parameter 123    0.0200    1.0000
     Parameter 70    0.0200    1.0000
     Parameter 81    0.0200    1.0000
     Parameter 153    0.0200    1.0000
     Parameter 221    0.0200    1.0000
     Parameter 172    0.0200    1.0000
     Parameter 222    0.0200    1.0000
     Parameter 104    0.0200    1.0000
     Parameter 167    0.0200    1.0000
     Parameter 253    0.0200    1.0000
     Parameter 180    0.0200    1.0000
     Parameter 125    0.0200    1.0000
     Parameter 89    0.0200    1.0000
     Parameter 165    0.0200    1.0000
     Parameter 16    0.0100    1.0000
     Parameter 19    0.0100    1.0000
     Parameter 3    0.0100    1.0000
     Parameter 7    0.0100    1.0000
     Parameter 10    0.0100    1.0000
     Parameter 149    0.0100    1.0000
     Parameter 9    0.0100    1.0000
     Parameter 6    0.0100    1.0000
     Parameter 12    0.0000    1.0000
     Parameter 1    0.0000    1.0000
     Parameter 18    0.0000    1.0000
     Parameter 11    0.0000    1.0000
     Parameter 5    0.0000    1.0000
     Parameter 20    0.0000    1.0000
     Parameter 13    0.0000    1.0000
     Parameter 15    0.0000    1.0000
     Parameter 17    0.0000    1.0000
     Parameter 2    0.0000    1.0000
     Parameter 8    0.0000    1.0000
     Parameter 14    0.0000    1.0000


     Kolmogorov-Smirnov comparing posterior distributions across chains 2 and 4 using 100 draws.


     Parameter   KS Statistic P-value
     Parameter 33    0.2300    0.0082
     Parameter 66    0.2000    0.0314
     Parameter 96    0.2000    0.0314
     Parameter 126    0.1800    0.0691
     Parameter 41    0.1700    0.0994
     Parameter 116    0.1700    0.0994
     Parameter 251    0.1700    0.0994
     Parameter 68    0.1600    0.1400
     Parameter 101    0.1400    0.2606
     Parameter 121    0.1400    0.2606
     Parameter 135    0.1400    0.2606
     Parameter 71    0.1400    0.2606
     Parameter 80    0.1300    0.3439
     Parameter 48    0.1200    0.4431
     Parameter 127    0.1200    0.4431
     Parameter 258    0.1200    0.4431
     Parameter 145    0.1200    0.4431
     Parameter 90    0.1200    0.4431
     Parameter 25    0.1200    0.4431
     Parameter 103    0.1200    0.4431
     Parameter 256    0.1100    0.5560
     Parameter 240    0.1100    0.5560
     Parameter 75    0.1100    0.5560
     Parameter 206    0.1100    0.5560
     Parameter 24    0.1100    0.5560
     Parameter 137    0.1000    0.6766
     Parameter 148    0.1000    0.6766
     Parameter 163    0.1000    0.6766
     Parameter 181    0.1000    0.6766
     Parameter 91    0.1000    0.6766
     Parameter 95    0.1000    0.6766
     Parameter 27    0.1000    0.6766
     Parameter 233    0.1000    0.6766
     Parameter 22    0.1000    0.6766
     Parameter 188    0.1000    0.6766
     Parameter 30    0.1000    0.6766
     Parameter 196    0.1000    0.6766
     Parameter 36    0.0900    0.7942
     Parameter 146    0.0900    0.7942
     Parameter 155    0.0900    0.7942
     Parameter 159    0.0900    0.7942
     Parameter 169    0.0900    0.7942
     Parameter 46    0.0900    0.7942
     Parameter 51    0.0900    0.7942
     Parameter 231    0.0900    0.7942
     Parameter 248    0.0900    0.7942
     Parameter 21    0.0900    0.7942
     Parameter 113    0.0900    0.7942
     Parameter 229    0.0900    0.7942
     Parameter 29    0.0900    0.7942
     Parameter 210    0.0900    0.7942
     Parameter 31    0.0900    0.7942
     Parameter 134    0.0800    0.8938
     Parameter 69    0.0800    0.8938
     Parameter 72    0.0800    0.8938
     Parameter 151    0.0800    0.8938
     Parameter 177    0.0800    0.8938
     Parameter 182    0.0800    0.8938
     Parameter 93    0.0800    0.8938
     Parameter 236    0.0800    0.8938
     Parameter 245    0.0800    0.8938
     Parameter 252    0.0800    0.8938
     Parameter 150    0.0800    0.8938
     Parameter 171    0.0800    0.8938
     Parameter 260    0.0800    0.8938
     Parameter 45    0.0800    0.8938
     Parameter 28    0.0800    0.8938
     Parameter 140    0.0700    0.9610
     Parameter 152    0.0700    0.9610
     Parameter 154    0.0700    0.9610
     Parameter 77    0.0700    0.9610
     Parameter 42    0.0700    0.9610
     Parameter 84    0.0700    0.9610
     Parameter 170    0.0700    0.9610
     Parameter 88    0.0700    0.9610
     Parameter 183    0.0700    0.9610
     Parameter 94    0.0700    0.9610
     Parameter 202    0.0700    0.9610
     Parameter 203    0.0700    0.9610
     Parameter 53    0.0700    0.9610
     Parameter 54    0.0700    0.9610
     Parameter 55    0.0700    0.9610
     Parameter 220    0.0700    0.9610
     Parameter 112    0.0700    0.9610
     Parameter 226    0.0700    0.9610
     Parameter 57    0.0700    0.9610
     Parameter 255    0.0700    0.9610
     Parameter 156    0.0700    0.9610
     Parameter 108    0.0700    0.9610
     Parameter 32    0.0700    0.9610
     Parameter 130    0.0700    0.9610
     Parameter 23    0.0700    0.9610
     Parameter 241    0.0700    0.9610
     Parameter 246    0.0700    0.9610
     Parameter 164    0.0700    0.9610
     Parameter 85    0.0700    0.9610
     Parameter 191    0.0700    0.9610
     Parameter 60    0.0700    0.9610
     Parameter 249    0.0700    0.9610
     Parameter 132    0.0600    0.9921
     Parameter 136    0.0600    0.9921
     Parameter 34    0.0600    0.9921
     Parameter 141    0.0600    0.9921
     Parameter 35    0.0600    0.9921
     Parameter 143    0.0600    0.9921
     Parameter 38    0.0600    0.9921
     Parameter 160    0.0600    0.9921
     Parameter 82    0.0600    0.9921
     Parameter 172    0.0600    0.9921
     Parameter 87    0.0600    0.9921
     Parameter 187    0.0600    0.9921
     Parameter 192    0.0600    0.9921
     Parameter 193    0.0600    0.9921
     Parameter 99    0.0600    0.9921
     Parameter 56    0.0600    0.9921
     Parameter 100    0.0600    0.9921
     Parameter 200    0.0600    0.9921
     Parameter 26    0.0600    0.9921
     Parameter 107    0.0600    0.9921
     Parameter 215    0.0600    0.9921
     Parameter 201    0.0600    0.9921
     Parameter 228    0.0600    0.9921
     Parameter 239    0.0600    0.9921
     Parameter 62    0.0600    0.9921
     Parameter 186    0.0600    0.9921
     Parameter 253    0.0600    0.9921
     Parameter 129    0.0500    0.9995
     Parameter 133    0.0500    0.9995
     Parameter 144    0.0500    0.9995
     Parameter 37    0.0500    0.9995
     Parameter 39    0.0500    0.9995
     Parameter 161    0.0500    0.9995
     Parameter 81    0.0500    0.9995
     Parameter 83    0.0500    0.9995
     Parameter 168    0.0500    0.9995
     Parameter 43    0.0500    0.9995
     Parameter 178    0.0500    0.9995
     Parameter 115    0.0500    0.9995
     Parameter 237    0.0500    0.9995
     Parameter 102    0.0500    0.9995
     Parameter 63    0.0500    0.9995
     Parameter 208    0.0500    0.9995
     Parameter 225    0.0500    0.9995
     Parameter 58    0.0500    0.9995
     Parameter 235    0.0500    0.9995
     Parameter 118    0.0500    0.9995
     Parameter 247    0.0500    0.9995
     Parameter 124    0.0500    0.9995
     Parameter 50    0.0500    0.9995
     Parameter 114    0.0400    1.0000
     Parameter 128    0.0400    1.0000
     Parameter 64    0.0400    1.0000
     Parameter 131    0.0400    1.0000
     Parameter 67    0.0400    1.0000
     Parameter 139    0.0400    1.0000
     Parameter 119    0.0400    1.0000
     Parameter 149    0.0400    1.0000
     Parameter 153    0.0400    1.0000
     Parameter 224    0.0400    1.0000
     Parameter 158    0.0400    1.0000
     Parameter 167    0.0400    1.0000
     Parameter 110    0.0400    1.0000
     Parameter 44    0.0400    1.0000
     Parameter 250    0.0400    1.0000
     Parameter 120    0.0400    1.0000
     Parameter 97    0.0400    1.0000
     Parameter 98    0.0400    1.0000
     Parameter 198    0.0400    1.0000
     Parameter 204    0.0400    1.0000
     Parameter 52    0.0400    1.0000
     Parameter 218    0.0400    1.0000
     Parameter 105    0.0400    1.0000
     Parameter 147    0.0400    1.0000
     Parameter 243    0.0300    1.0000
     Parameter 174    0.0300    1.0000
     Parameter 238    0.0300    1.0000
     Parameter 125    0.0300    1.0000
     Parameter 79    0.0300    1.0000
     Parameter 40    0.0300    1.0000
     Parameter 223    0.0300    1.0000
     Parameter 76    0.0300    1.0000
     Parameter 227    0.0300    1.0000
     Parameter 194    0.0300    1.0000
     Parameter 190    0.0300    1.0000
     Parameter 166    0.0300    1.0000
     Parameter 65    0.0300    1.0000
     Parameter 49    0.0300    1.0000
     Parameter 78    0.0300    1.0000
     Parameter 189    0.0300    1.0000
     Parameter 205    0.0300    1.0000
     Parameter 230    0.0300    1.0000
     Parameter 109    0.0300    1.0000
     Parameter 185    0.0300    1.0000
     Parameter 232    0.0300    1.0000
     Parameter 199    0.0300    1.0000
     Parameter 195    0.0300    1.0000
     Parameter 175    0.0300    1.0000
     Parameter 104    0.0300    1.0000
     Parameter 106    0.0300    1.0000
     Parameter 234    0.0300    1.0000
     Parameter 217    0.0300    1.0000
     Parameter 111    0.0300    1.0000
     Parameter 259    0.0300    1.0000
     Parameter 213    0.0300    1.0000
     Parameter 61    0.0300    1.0000
     Parameter 184    0.0300    1.0000
     Parameter 157    0.0300    1.0000
     Parameter 142    0.0300    1.0000
     Parameter 117    0.0300    1.0000
     Parameter 138    0.0300    1.0000
     Parameter 219    0.0200    1.0000
     Parameter 207    0.0200    1.0000
     Parameter 197    0.0200    1.0000
     Parameter 59    0.0200    1.0000
     Parameter 92    0.0200    1.0000
     Parameter 180    0.0200    1.0000
     Parameter 209    0.0200    1.0000
     Parameter 254    0.0200    1.0000
     Parameter 173    0.0200    1.0000
     Parameter 47    0.0200    1.0000
     Parameter 73    0.0200    1.0000
     Parameter 70    0.0200    1.0000
     Parameter 165    0.0200    1.0000
     Parameter 212    0.0200    1.0000
     Parameter 7    0.0200    1.0000
     Parameter 211    0.0200    1.0000
     Parameter 89    0.0200    1.0000
     Parameter 86    0.0200    1.0000
     Parameter 216    0.0200    1.0000
     Parameter 176    0.0200    1.0000
     Parameter 74    0.0200    1.0000
     Parameter 162    0.0200    1.0000
     Parameter 214    0.0200    1.0000
     Parameter 244    0.0100    1.0000
     Parameter 257    0.0100    1.0000
     Parameter 122    0.0100    1.0000
     Parameter 179    0.0100    1.0000
     Parameter 6    0.0100    1.0000
     Parameter 221    0.0100    1.0000
     Parameter 9    0.0100    1.0000
     Parameter 123    0.0100    1.0000
     Parameter 2    0.0100    1.0000
     Parameter 242    0.0100    1.0000
     Parameter 10    0.0100    1.0000
     Parameter 14    0.0100    1.0000
     Parameter 222    0.0100    1.0000
     Parameter 1    0.0000    1.0000
     Parameter 20    0.0000    1.0000
     Parameter 12    0.0000    1.0000
     Parameter 4    0.0000    1.0000
     Parameter 15    0.0000    1.0000
     Parameter 16    0.0000    1.0000
     Parameter 8    0.0000    1.0000
     Parameter 17    0.0000    1.0000
     Parameter 11    0.0000    1.0000
     Parameter 3    0.0000    1.0000
     Parameter 5    0.0000    1.0000
     Parameter 18    0.0000    1.0000
     Parameter 19    0.0000    1.0000
     Parameter 13    0.0000    1.0000


     Kolmogorov-Smirnov comparing posterior distributions across chains 3 and 4 using 100 draws.


     Parameter   KS Statistic P-value
     Parameter 96    0.2300    0.0082
     Parameter 71    0.1800    0.0691
     Parameter 33    0.1800    0.0691
     Parameter 75    0.1700    0.0994
     Parameter 44    0.1700    0.0994
     Parameter 182    0.1700    0.0994
     Parameter 134    0.1600    0.1400
     Parameter 196    0.1500    0.1930
     Parameter 171    0.1500    0.1930
     Parameter 66    0.1400    0.2606
     Parameter 41    0.1400    0.2606
     Parameter 45    0.1400    0.2606
     Parameter 69    0.1300    0.3439
     Parameter 177    0.1300    0.3439
     Parameter 210    0.1300    0.3439
     Parameter 251    0.1300    0.3439
     Parameter 255    0.1300    0.3439
     Parameter 23    0.1300    0.3439
     Parameter 56    0.1300    0.3439
     Parameter 29    0.1300    0.3439
     Parameter 129    0.1200    0.4431
     Parameter 254    0.1200    0.4431
     Parameter 166    0.1200    0.4431
     Parameter 31    0.1200    0.4431
     Parameter 21    0.1200    0.4431
     Parameter 209    0.1200    0.4431
     Parameter 67    0.1100    0.5560
     Parameter 140    0.1100    0.5560
     Parameter 38    0.1100    0.5560
     Parameter 206    0.1100    0.5560
     Parameter 214    0.1100    0.5560
     Parameter 24    0.1100    0.5560
     Parameter 225    0.1100    0.5560
     Parameter 63    0.1100    0.5560
     Parameter 101    0.1100    0.5560
     Parameter 25    0.1100    0.5560
     Parameter 121    0.1100    0.5560
     Parameter 32    0.1000    0.6766
     Parameter 151    0.1000    0.6766
     Parameter 80    0.1000    0.6766
     Parameter 163    0.1000    0.6766
     Parameter 187    0.1000    0.6766
     Parameter 26    0.1000    0.6766
     Parameter 248    0.1000    0.6766
     Parameter 191    0.1000    0.6766
     Parameter 250    0.0900    0.7942
     Parameter 65    0.0900    0.7942
     Parameter 135    0.0900    0.7942
     Parameter 161    0.0900    0.7942
     Parameter 85    0.0900    0.7942
     Parameter 190    0.0900    0.7942
     Parameter 95    0.0900    0.7942
     Parameter 195    0.0900    0.7942
     Parameter 50    0.0900    0.7942
     Parameter 230    0.0900    0.7942
     Parameter 59    0.0900    0.7942
     Parameter 62    0.0900    0.7942
     Parameter 156    0.0900    0.7942
     Parameter 51    0.0900    0.7942
     Parameter 116    0.0900    0.7942
     Parameter 30    0.0900    0.7942
     Parameter 27    0.0900    0.7942
     Parameter 199    0.0900    0.7942
     Parameter 112    0.0900    0.7942
     Parameter 113    0.0900    0.7942
     Parameter 162    0.0800    0.8938
     Parameter 91    0.0800    0.8938
     Parameter 189    0.0800    0.8938
     Parameter 192    0.0800    0.8938
     Parameter 200    0.0800    0.8938
     Parameter 205    0.0800    0.8938
     Parameter 215    0.0800    0.8938
     Parameter 231    0.0800    0.8938
     Parameter 58    0.0800    0.8938
     Parameter 236    0.0800    0.8938
     Parameter 237    0.0800    0.8938
     Parameter 245    0.0800    0.8938
     Parameter 28    0.0800    0.8938
     Parameter 34    0.0700    0.9610
     Parameter 74    0.0700    0.9610
     Parameter 152    0.0700    0.9610
     Parameter 79    0.0700    0.9610
     Parameter 158    0.0700    0.9610
     Parameter 160    0.0700    0.9610
     Parameter 40    0.0700    0.9610
     Parameter 167    0.0700    0.9610
     Parameter 183    0.0700    0.9610
     Parameter 92    0.0700    0.9610
     Parameter 93    0.0700    0.9610
     Parameter 188    0.0700    0.9610
     Parameter 107    0.0700    0.9610
     Parameter 53    0.0700    0.9610
     Parameter 55    0.0700    0.9610
     Parameter 111    0.0700    0.9610
     Parameter 117    0.0700    0.9610
     Parameter 240    0.0700    0.9610
     Parameter 227    0.0700    0.9610
     Parameter 35    0.0700    0.9610
     Parameter 22    0.0700    0.9610
     Parameter 84    0.0700    0.9610
     Parameter 249    0.0700    0.9610
     Parameter 64    0.0600    0.9921
     Parameter 260    0.0600    0.9921
     Parameter 139    0.0600    0.9921
     Parameter 36    0.0600    0.9921
     Parameter 146    0.0600    0.9921
     Parameter 148    0.0600    0.9921
     Parameter 155    0.0600    0.9921
     Parameter 241    0.0600    0.9921
     Parameter 124    0.0600    0.9921
     Parameter 43    0.0600    0.9921
     Parameter 172    0.0600    0.9921
     Parameter 176    0.0600    0.9921
     Parameter 46    0.0600    0.9921
     Parameter 98    0.0600    0.9921
     Parameter 201    0.0600    0.9921
     Parameter 202    0.0600    0.9921
     Parameter 204    0.0600    0.9921
     Parameter 104    0.0600    0.9921
     Parameter 228    0.0600    0.9921
     Parameter 122    0.0600    0.9921
     Parameter 90    0.0600    0.9921
     Parameter 168    0.0600    0.9921
     Parameter 86    0.0500    0.9995
     Parameter 224    0.0500    0.9995
     Parameter 132    0.0500    0.9995
     Parameter 68    0.0500    0.9995
     Parameter 70    0.0500    0.9995
     Parameter 233    0.0500    0.9995
     Parameter 39    0.0500    0.9995
     Parameter 130    0.0500    0.9995
     Parameter 239    0.0500    0.9995
     Parameter 165    0.0500    0.9995
     Parameter 220    0.0500    0.9995
     Parameter 175    0.0500    0.9995
     Parameter 194    0.0500    0.9995
     Parameter 114    0.0500    0.9995
     Parameter 197    0.0500    0.9995
     Parameter 100    0.0500    0.9995
     Parameter 106    0.0500    0.9995
     Parameter 110    0.0500    0.9995
     Parameter 119    0.0500    0.9995
     Parameter 60    0.0500    0.9995
     Parameter 126    0.0500    0.9995
     Parameter 185    0.0500    0.9995
     Parameter 246    0.0500    0.9995
     Parameter 257    0.0400    1.0000
     Parameter 258    0.0400    1.0000
     Parameter 131    0.0400    1.0000
     Parameter 253    0.0400    1.0000
     Parameter 136    0.0400    1.0000
     Parameter 137    0.0400    1.0000
     Parameter 138    0.0400    1.0000
     Parameter 159    0.0400    1.0000
     Parameter 150    0.0400    1.0000
     Parameter 164    0.0400    1.0000
     Parameter 83    0.0400    1.0000
     Parameter 170    0.0400    1.0000
     Parameter 88    0.0400    1.0000
     Parameter 179    0.0400    1.0000
     Parameter 94    0.0400    1.0000
     Parameter 242    0.0400    1.0000
     Parameter 48    0.0400    1.0000
     Parameter 97    0.0400    1.0000
     Parameter 198    0.0400    1.0000
     Parameter 105    0.0400    1.0000
     Parameter 102    0.0400    1.0000
     Parameter 219    0.0400    1.0000
     Parameter 47    0.0400    1.0000
     Parameter 229    0.0400    1.0000
     Parameter 235    0.0400    1.0000
     Parameter 173    0.0400    1.0000
     Parameter 128    0.0400    1.0000
     Parameter 99    0.0400    1.0000
     Parameter 120    0.0300    1.0000
     Parameter 133    0.0300    1.0000
     Parameter 52    0.0300    1.0000
     Parameter 142    0.0300    1.0000
     Parameter 54    0.0300    1.0000
     Parameter 72    0.0300    1.0000
     Parameter 144    0.0300    1.0000
     Parameter 154    0.0300    1.0000
     Parameter 77    0.0300    1.0000
     Parameter 78    0.0300    1.0000
     Parameter 127    0.0300    1.0000
     Parameter 252    0.0300    1.0000
     Parameter 232    0.0300    1.0000
     Parameter 208    0.0300    1.0000
     Parameter 259    0.0300    1.0000
     Parameter 207    0.0300    1.0000
     Parameter 169    0.0300    1.0000
     Parameter 218    0.0300    1.0000
     Parameter 145    0.0300    1.0000
     Parameter 217    0.0300    1.0000
     Parameter 42    0.0300    1.0000
     Parameter 103    0.0300    1.0000
     Parameter 57    0.0300    1.0000
     Parameter 186    0.0300    1.0000
     Parameter 143    0.0300    1.0000
     Parameter 226    0.0300    1.0000
     Parameter 234    0.0300    1.0000
     Parameter 76    0.0300    1.0000
     Parameter 222    0.0300    1.0000
     Parameter 178    0.0300    1.0000
     Parameter 141    0.0300    1.0000
     Parameter 180    0.0200    1.0000
     Parameter 123    0.0200    1.0000
     Parameter 157    0.0200    1.0000
     Parameter 244    0.0200    1.0000
     Parameter 118    0.0200    1.0000
     Parameter 37    0.0200    1.0000
     Parameter 223    0.0200    1.0000
     Parameter 81    0.0200    1.0000
     Parameter 108    0.0200    1.0000
     Parameter 174    0.0200    1.0000
     Parameter 212    0.0200    1.0000
     Parameter 238    0.0200    1.0000
     Parameter 216    0.0200    1.0000
     Parameter 109    0.0200    1.0000
     Parameter 73    0.0200    1.0000
     Parameter 49    0.0200    1.0000
     Parameter 213    0.0200    1.0000
     Parameter 115    0.0200    1.0000
     Parameter 256    0.0200    1.0000
     Parameter 61    0.0200    1.0000
     Parameter 147    0.0100    1.0000
     Parameter 243    0.0100    1.0000
     Parameter 221    0.0100    1.0000
     Parameter 82    0.0100    1.0000
     Parameter 193    0.0100    1.0000
     Parameter 247    0.0100    1.0000
     Parameter 211    0.0100    1.0000
     Parameter 89    0.0100    1.0000
     Parameter 9    0.0100    1.0000
     Parameter 181    0.0100    1.0000
     Parameter 153    0.0100    1.0000
     Parameter 184    0.0100    1.0000
     Parameter 125    0.0100    1.0000
     Parameter 19    0.0100    1.0000
     Parameter 17    0.0100    1.0000
     Parameter 10    0.0100    1.0000
     Parameter 3    0.0100    1.0000
     Parameter 6    0.0100    1.0000
     Parameter 203    0.0100    1.0000
     Parameter 87    0.0100    1.0000
     Parameter 11    0.0000    1.0000
     Parameter 12    0.0000    1.0000
     Parameter 16    0.0000    1.0000
     Parameter 13    0.0000    1.0000
     Parameter 14    0.0000    1.0000
     Parameter 149    0.0000    1.0000
     Parameter 4    0.0000    1.0000
     Parameter 15    0.0000    1.0000
     Parameter 2    0.0000    1.0000
     Parameter 18    0.0000    1.0000
     Parameter 7    0.0000    1.0000
     Parameter 20    0.0000    1.0000
     Parameter 8    0.0000    1.0000
     Parameter 5    0.0000    1.0000
     Parameter 1    0.0000    1.0000


     Simulated prior distributions

     Parameter       Prior Mean  Prior Variance  Prior Std. Dev.


     Parameter 1 Improper Prior
     Parameter 2 Improper Prior
     Parameter 3 Improper Prior
     Parameter 4 Improper Prior
     Parameter 5 Improper Prior
     Parameter 6 Improper Prior
     Parameter 7 Improper Prior
     Parameter 8 Improper Prior
     Parameter 9 Improper Prior
     Parameter 10 Improper Prior
     Parameter 11 Improper Prior
     Parameter 12 Improper Prior
     Parameter 13 Improper Prior
     Parameter 14 Improper Prior
     Parameter 15 Improper Prior
     Parameter 16 Improper Prior
     Parameter 17 Improper Prior
     Parameter 18 Improper Prior
     Parameter 19 Improper Prior
     Parameter 20 Improper Prior
     Parameter 21 Improper Prior
     Parameter 22 Improper Prior
     Parameter 23 Improper Prior
     Parameter 24 Improper Prior
     Parameter 25 Improper Prior
     Parameter 26 Improper Prior
     Parameter 27 Improper Prior
     Parameter 28 Improper Prior
     Parameter 29 Improper Prior
     Parameter 30 Improper Prior
     Parameter 31 Improper Prior
     Parameter 32 Improper Prior
     Parameter 33 Improper Prior
     Parameter 34 Improper Prior
     Parameter 35 Improper Prior
     Parameter 36         4.2217         11.4718          3.3870
     Parameter 37         0.0286          4.3112          2.0763
     Parameter 38         3.0360         12.2954          3.5065
     Parameter 39        -0.0939          8.0752          2.8417
     Parameter 40        -0.0225          7.0662          2.6582
     Parameter 41         5.7989         26.1143          5.1102
     Parameter 42         0.0920          6.4722          2.5441
     Parameter 43        -0.1022         12.5098          3.5369
     Parameter 44        -0.1387         12.6822          3.5612
     Parameter 45         4.6513         37.8655          6.1535
     Parameter 46         0.0275          6.0427          2.4582
     Parameter 47        -0.1376          5.5078          2.3469
     Parameter 48         0.0569          8.5848          2.9300
     Parameter 49        -0.0204          6.3283          2.5156
     Parameter 50         4.5429         25.5956          5.0592
     Parameter 51         0.0430          6.9722          2.6405
     Parameter 52        -0.0554          6.9971          2.6452
     Parameter 53        -0.0846          9.7380          3.1206
     Parameter 54        -0.0725         10.5552          3.2489
     Parameter 55         0.0092          8.5846          2.9300
     Parameter 56         5.0681         19.8595          4.4564
     Parameter 57        -0.0438          6.8935          2.6255
     Parameter 58         0.0782          5.7390          2.3956
     Parameter 59         0.1512          9.5040          3.0828
     Parameter 60         0.0556          9.3650          3.0602
     Parameter 61         0.0173          6.5729          2.5638
     Parameter 62         0.0045          8.3344          2.8869
     Parameter 63         5.1362         19.5872          4.4257
     Parameter 64         0.1196          7.5377          2.7455
     Parameter 65         0.0816          6.4845          2.5465
     Parameter 66         0.0358         13.6498          3.6946
     Parameter 67        -0.1499         12.6553          3.5574
     Parameter 68         0.0136          8.6550          2.9419
     Parameter 69         0.2315         11.4325          3.3812
     Parameter 70        -0.1591         10.9116          3.3033
     Parameter 71         6.8440         39.3517          6.2731
     Parameter 72        -0.0536          7.3464          2.7104
     Parameter 73         0.0835          6.4097          2.5317
     Parameter 74         0.1140         11.3979          3.3761
     Parameter 75        -0.0450          9.1973          3.0327
     Parameter 76         0.2014         10.3846          3.2225
     Parameter 77        -0.0673          8.6353          2.9386
     Parameter 78         0.0864          7.1408          2.6722
     Parameter 79        -0.0323         10.9879          3.3148
     Parameter 80         5.5069         20.9680          4.5791
     Parameter 81        -0.1944          5.6694          2.3810
     Parameter 82         0.1180          5.2062          2.2817
     Parameter 83         0.0448          8.5324          2.9210
     Parameter 84         0.0314          8.4646          2.9094
     Parameter 85        -0.0078          6.7870          2.6052
     Parameter 86         0.0902          7.7083          2.7764
     Parameter 87         0.1830          7.2133          2.6857
     Parameter 88         0.0379         11.7589          3.4291
     Parameter 89        -0.0457          8.2126          2.8658
     Parameter 90         4.8426         15.5574          3.9443
     Parameter 91        -0.1338          5.0971          2.2577
     Parameter 92         0.0027          5.6519          2.3774
     Parameter 93         0.1090          7.9875          2.8262
     Parameter 94         0.0278          6.7642          2.6008
     Parameter 95        -0.1140          7.7077          2.7763
     Parameter 96        -0.1171          9.8562          3.1395
     Parameter 97         0.0513          8.2432          2.8711
     Parameter 98        -0.0199          9.5648          3.0927
     Parameter 99        -0.0171          8.1508          2.8550
     Parameter 100        -0.0825          6.9579          2.6378
     Parameter 101         4.9836         17.1518          4.1415
     Parameter 102        -0.0499          7.5838          2.7539
     Parameter 103        -0.0472          7.1960          2.6825
     Parameter 104         0.1202         11.2361          3.3520
     Parameter 105        -0.1260          8.3984          2.8980
     Parameter 106        -0.1126         11.3481          3.3687
     Parameter 107        -0.0728         11.2264          3.3506
     Parameter 108         0.0102          8.8962          2.9826
     Parameter 109         0.0796          9.5583          3.0917
     Parameter 110        -0.1044         10.6327          3.2608
     Parameter 111        -0.0430          9.5251          3.0863
     Parameter 112         0.0228          7.5395          2.7458
     Parameter 113         5.4710         25.7902          5.0784
     Parameter 114        -0.1200          6.2575          2.5015
     Parameter 115        -0.0097          5.9221          2.4335
     Parameter 116        -0.0260          8.7460          2.9574
     Parameter 117        -0.0424          9.9343          3.1519
     Parameter 118        -0.0046          7.4797          2.7349
     Parameter 119        -0.0170          7.9317          2.8163
     Parameter 120         0.1340          7.8150          2.7955
     Parameter 121         0.0897         10.1048          3.1788
     Parameter 122         0.0639          7.6660          2.7687
     Parameter 123         0.0659          6.9592          2.6380
     Parameter 124         0.0073          6.7588          2.5998
     Parameter 125        -0.0009          9.3400          3.0561
     Parameter 126         4.8705         12.9761          3.6022
     Parameter 127         0.0416          5.4398          2.3323
     Parameter 128        -0.0040          3.7093          1.9259
     Parameter 129        -0.0743          6.8841          2.6238
     Parameter 130         0.0933          6.8136          2.6103
     Parameter 131        -0.0158          7.0431          2.6539
     Parameter 132         0.0782          8.1553          2.8558
     Parameter 133         0.0648          6.2579          2.5016
     Parameter 134         0.2110          7.8959          2.8100
     Parameter 135        -0.0110          7.4954          2.7378
     Parameter 136         0.0837          6.5880          2.5667
     Parameter 137        -0.0915          6.7889          2.6056
     Parameter 138        -0.1213          8.5718          2.9278
     Parameter 139         0.0350          6.5845          2.5660
     Parameter 140         4.4745         13.8134          3.7166
     Parameter 141        -0.1067          5.6278          2.3723
     Parameter 142        -0.0120          4.4275          2.1042
     Parameter 143        -0.0181          7.7211          2.7787
     Parameter 144         0.1496          5.3995          2.3237
     Parameter 145        -0.2050          7.5928          2.7555
     Parameter 146        -0.0850          6.6244          2.5738
     Parameter 147        -0.0165          7.5771          2.7526
     Parameter 148        -0.0338          9.3283          3.0542
     Parameter 149        -0.1533          7.1342          2.6710
     Parameter 150         0.0839          5.6539          2.3778
     Parameter 151         0.0447          6.5189          2.5532
     Parameter 152        -0.0094          7.0901          2.6627
     Parameter 153        -0.0485          6.4000          2.5298
     Parameter 154        -0.0836          6.4075          2.5313
     Parameter 155         4.4955         13.2686          3.6426
     Parameter 156         0.2382          5.7790          2.4040
     Parameter 157         0.0053          6.4121          2.5322
     Parameter 158        -0.0806          8.1574          2.8561
     Parameter 159        -0.0171         14.0307          3.7458
     Parameter 160         0.0018          7.3169          2.7050
     Parameter 161        -0.0431          7.6395          2.7640
     Parameter 162        -0.0513          6.0848          2.4667
     Parameter 163         0.0006         10.7519          3.2790
     Parameter 164         0.0538          9.3477          3.0574
     Parameter 165        -0.0117          7.5317          2.7444
     Parameter 166        -0.1368          5.9803          2.4455
     Parameter 167        -0.1147          8.7212          2.9532
     Parameter 168        -0.0549          7.7662          2.7868
     Parameter 169         0.0641          5.9543          2.4401
     Parameter 170         0.1086          6.2530          2.5006
     Parameter 171         3.9575         14.8384          3.8521
     Parameter 172         0.0204          4.5535          2.1339
     Parameter 173        -0.0650          3.6883          1.9205
     Parameter 174         0.0854          5.8093          2.4102
     Parameter 175        -0.0279          4.3121          2.0766
     Parameter 176        -0.0494          5.0608          2.2496
     Parameter 177         0.0541          5.5904          2.3644
     Parameter 178         0.0817          4.0936          2.0233
     Parameter 179        -0.0584          6.6601          2.5807
     Parameter 180        -0.1141          4.8641          2.2055
     Parameter 181         0.0170          4.8453          2.2012
     Parameter 182         0.0029          5.4723          2.3393
     Parameter 183         0.0163          6.1068          2.4712
     Parameter 184        -0.0786          5.3450          2.3119
     Parameter 185         0.0798          4.4428          2.1078
     Parameter 186        -0.0481          4.1649          2.0408
     Parameter 187        -0.0814          3.7465          1.9356
     Parameter 188         3.2142          6.3294          2.5158
     Parameter 189        -0.0535          5.9094          2.4309
     Parameter 190         0.0709          7.7845          2.7901
     Parameter 191         0.0389          8.8308          2.9717
     Parameter 192        -0.0049          8.9165          2.9860
     Parameter 193        -0.0132          7.1699          2.6777
     Parameter 194        -0.1182         10.1149          3.1804
     Parameter 195         0.0830          7.0038          2.6465
     Parameter 196        -0.0297          6.8742          2.6219
     Parameter 197        -0.0026          6.5238          2.5542
     Parameter 198         0.1120          6.0804          2.4659
     Parameter 199         0.0310          7.7811          2.7895
     Parameter 200         0.0573         10.2503          3.2016
     Parameter 201        -0.1575          5.5514          2.3561
     Parameter 202        -0.0209          6.0300          2.4556
     Parameter 203         0.1042          6.7909          2.6059
     Parameter 204        -0.1180          6.2428          2.4986
     Parameter 205        -0.1329          4.4159          2.1014
     Parameter 206         4.3773         17.9390          4.2355
     Parameter 207        -0.1723          9.0377          3.0063
     Parameter 208        -0.1602          8.2003          2.8636
     Parameter 209         0.1040         12.5496          3.5425
     Parameter 210        -0.0677         10.6872          3.2691
     Parameter 211        -0.0048          9.8594          3.1400
     Parameter 212        -0.0872         12.3327          3.5118
     Parameter 213        -0.0044         10.9778          3.3133
     Parameter 214         0.0864         11.0022          3.3170
     Parameter 215         0.0419         10.4566          3.2337
     Parameter 216         0.1409          9.8635          3.1406
     Parameter 217         0.0487         10.6412          3.2621
     Parameter 218         0.0943         13.9744          3.7382
     Parameter 219        -0.0637          9.9512          3.1546
     Parameter 220         0.0916          9.3129          3.0517
     Parameter 221         0.1345         11.3476          3.3686
     Parameter 222         0.1901          9.2236          3.0370
     Parameter 223         0.0114          6.8157          2.6107
     Parameter 224         0.1130         12.1386          3.4840
     Parameter 225         6.7497         31.6077          5.6221
     Parameter 226        -0.0300          4.5758          2.1391
     Parameter 227        -0.0225          4.3744          2.0915
     Parameter 228        -0.0013          7.5247          2.7431
     Parameter 229         0.0055          8.0467          2.8367
     Parameter 230        -0.2323          6.3314          2.5162
     Parameter 231        -0.0075          7.6491          2.7657
     Parameter 232         0.1933          5.4626          2.3372
     Parameter 233         0.1504          6.9030          2.6273
     Parameter 234        -0.1505          7.7624          2.7861
     Parameter 235         0.0347          5.7270          2.3931
     Parameter 236         0.0308          5.5781          2.3618
     Parameter 237        -0.0702          8.4376          2.9047
     Parameter 238        -0.0703          5.2673          2.2951
     Parameter 239         0.0995          5.4589          2.3364
     Parameter 240        -0.1234          4.8202          2.1955
     Parameter 241        -0.0786          5.8850          2.4259
     Parameter 242         0.0832          3.6065          1.8991
     Parameter 243         0.1240          5.7804          2.4043
     Parameter 244         0.0569          8.9655          2.9942
     Parameter 245         3.4713          9.1893          3.0314
     Parameter 246 Improper Prior
     Parameter 247 Improper Prior
     Parameter 248 Improper Prior
     Parameter 249 Improper Prior
     Parameter 250 Improper Prior
     Parameter 251 Improper Prior
     Parameter 252 Improper Prior
     Parameter 253 Improper Prior
     Parameter 254 Improper Prior
     Parameter 255 Improper Prior
     Parameter 256 Improper Prior
     Parameter 257 Improper Prior
     Parameter 258 Improper Prior
     Parameter 259 Improper Prior
     Parameter 260 Improper Prior


   TECHNICAL 8 OUTPUT FOR BAYES ESTIMATION

     CHAIN    BSEED
     1        0
     2        285380
     3        253358
     4        93468

                     POTENTIAL       PARAMETER WITH
     ITERATION    SCALE REDUCTION      HIGHEST PSR
     100              2.905               26
     200              2.392               41
     300              2.769               80
     400              1.827               255
     500              1.671               130
     600              1.522               92
     700              1.521               112
     800              1.549               112
     900              1.455               26
     1000             1.415               246
     1100             1.395               23
     1200             1.325               41
     1300             1.308               41
     1400             1.310               251
     1500             1.192               33
     1600             1.148               170
     1700             1.154               140
     1800             1.156               140
     1900             1.201               251
     2000             1.266               251
     2100             1.273               251
     2200             1.265               251
     2300             1.283               255
     2400             1.325               255
     2500             1.361               255
     2600             1.390               255
     2700             1.421               255
     2800             1.456               255
     2900             1.476               255
     3000             1.497               255
     3100             1.565               255
     3200             1.622               255
     3300             1.676               255
     3400             1.725               255
     3500             1.832               255
     3600             1.928               255
     3700             1.955               255
     3800             1.930               255
     3900             1.784               255
     4000             1.729               255
     4100             1.597               255
     4200             1.524               255
     4300             1.433               255
     4400             1.343               255
     4500             1.268               255
     4600             1.215               255
     4700             1.173               32
     4800             1.174               32
     4900             1.154               32
     5000             1.132               130
     5100             1.118               130
     5200             1.100               248
     5300             1.101               58
     5400             1.095               58
     5500             1.084               58
     5600             1.073               58
     5700             1.071               191
     5800             1.079               191
     5900             1.078               191
     6000             1.076               191
     6100             1.076               191
     6200             1.073               191
     6300             1.067               191
     6400             1.056               171
     6500             1.057               171
     6600             1.052               171
     6700             1.050               171
     6800             1.048               31
     6900             1.047               31
     7000             1.048               31
     7100             1.050               127
     7200             1.053               127
     7300             1.051               127
     7400             1.050               127
     7500             1.057               127
     7600             1.066               127
     7700             1.072               127
     7800             1.068               127
     7900             1.060               127
     8000             1.058               127
     8100             1.056               127
     8200             1.049               127
     8300             1.047               127
     8400             1.046               127
     8500             1.042               127
     8600             1.042               127
     8700             1.038               127
     8800             1.038               182
     8900             1.038               182
     9000             1.040               182
     9100             1.043               172
     9200             1.041               172
     9300             1.041               172
     9400             1.041               172
     9500             1.040               172
     9600             1.042               172
     9700             1.043               172
     9800             1.044               57
     9900             1.047               97
     10000            1.049               97
     10100            1.048               97
     10200            1.049               97
     10300            1.048               97
     10400            1.048               97
     10500            1.048               32
     10600            1.049               32
     10700            1.051               32
     10800            1.051               32
     10900            1.053               32
     11000            1.051               32
     11100            1.051               32
     11200            1.050               32
     11300            1.051               162
     11400            1.050               162
     11500            1.046               32
     11600            1.045               41
     11700            1.044               41
     11800            1.043               41
     11900            1.041               41
     12000            1.040               41
     12100            1.040               41
     12200            1.041               41
     12300            1.040               41
     12400            1.039               41
     12500            1.037               41
     12600            1.038               41
     12700            1.039               41
     12800            1.040               41
     12900            1.041               41
     13000            1.042               41
     13100            1.042               41
     13200            1.043               41
     13300            1.042               41
     13400            1.040               41
     13500            1.040               41
     13600            1.041               41
     13700            1.040               41
     13800            1.041               41
     13900            1.042               41
     14000            1.041               41
     14100            1.040               41
     14200            1.042               41
     14300            1.043               41
     14400            1.045               41
     14500            1.045               41
     14600            1.047               41
     14700            1.047               41
     14800            1.047               41
     14900            1.047               41
     15000            1.049               41
     15100            1.051               41
     15200            1.052               41
     15300            1.050               41
     15400            1.048               41
     15500            1.048               41
     15600            1.050               41
     15700            1.052               41
     15800            1.055               41
     15900            1.058               41
     16000            1.058               41
     16100            1.058               41
     16200            1.058               41
     16300            1.058               41
     16400            1.059               41
     16500            1.060               41
     16600            1.059               41
     16700            1.056               41
     16800            1.054               41
     16900            1.052               41
     17000            1.053               41
     17100            1.054               41
     17200            1.054               41
     17300            1.053               41
     17400            1.052               41
     17500            1.049               41
     17600            1.047               41
     17700            1.047               251
     17800            1.047               251
     17900            1.045               41
     18000            1.042               41
     18100            1.040               41
     18200            1.038               41
     18300            1.036               41
     18400            1.035               41
     18500            1.033               41
     18600            1.031               41
     18700            1.030               41
     18800            1.028               41
     18900            1.028               41
     19000            1.028               41
     19100            1.026               41
     19200            1.024               41
     19300            1.023               41
     19400            1.022               33
     19500            1.020               33
     19600            1.019               33
     19700            1.018               33
     19800            1.018               66
     19900            1.017               66
     20000            1.017               66


     Beginning Time:  09:22:53
        Ending Time:  10:05:57
       Elapsed Time:  00:43:04


MUTHEN & MUTHEN
3463 Stoner Ave.
Los Angeles, CA  90066

Tel: (310) 391-9971
Fax: (310) 391-8971
Web: www.StatModel.com
Support: Support@StatModel.com

Copyright (c) 1998-2017 Muthen & Muthen
