# Supplementary material for: Modeling Measurement as a Sequential Process: Autoregressive Confirmatory Factor Analysis (AR-CFA)
Source: Front Psychol. 2019 Sep 20;10:2108. doi: 10.3389/fpsyg.2019.02108 (PMC6763968; doi:10.3389/fpsyg.2019.02108)
Supplement: Supplementary file 2 [file Data_Sheet_1.ZIP › Mplus files and data for AR-CFA paper/RC-CFA files/Residual covariances (Bayes)-v8_d_800.out]

Mplus VERSION 8 (Mac)
MUTHEN & MUTHEN
05/02/2017   9:22 PM

INPUT INSTRUCTIONS

    DATA: File is music_big5_anon (For Mplus)_ipip_and_rses_centered.csv;
    VARIABLE:	
    NAMES ARE
    univ
  id
  year
  month
  age
  gender
  ethnic
  rsdme
  methnic
  fethnic
  usborn
  usmborn
  usfborn
  whrlv
  mipip1
  mipip2
  mipip3
  mipip4
  mipip5
  mipip6
  mipip7
  mipip8
  mipip9
  mipip10
  mipip11
  mipip12
  mipip13
  mipip14
  mipip15
  mipip16
  mipip17
  mipip18
  mipip19
  mipip20
  rses1
  rses2
  rses3
  rses4
  rses5
  rses6
  rses7
  rses8
  rses9
  rses10
  extraver
  agree
  consc
  neurot
  imagine
  self_est
  extra
  agreeb
  cons
  neuro
  open
  male
  N
  E_Mean
  A_Mean
  C_Mean
  N_Mean
  O_Mean
  E_SD
  A_SD
  C_SD
  N_SD
  O_SD
  E_SE
  A_SE
  C_SE
  N_SE
  O_SE
  SAT_read_25
  SAT_read_75
  SAT_math_25
  SAT_math_75
  ACT_25
  ACT_75
  enroll_total
  enroll_total_full
  enroll_total_part
  enroll_undergrad
  enroll_undergrad_full
  enroll_undergrad_part
  endowment_start
  endowment_end
  price_instate
  price_outstate
  percent_admit
  percent_18to24
  percent_white
  percent_women
  percent_asian
  percent_black
  percent_hispanic
  percent_other_unknown
  FT_retention
  average_SAT
  average_ACT
  gpa_required
  classrank_required
  transcript_required
  collegeprep_required
  recommendations_required
  portfolio_required;
    Usevar = mipip1-mipip20;
    MISSING are all (-999);

  ANALYSIS: estimator=Bayes;
  fbiterations=1000;
  thin=10;
  Processors=4;
  chains=4

  MODEL:
    E BY mipip1
    	mipip6
    	mipip11
    	mipip16;
    A BY 	mipip2
    	mipip7
    	mipip12
    	mipip17;
    C BY 	mipip3
    	mipip8
    	mipip13
    	mipip18;
    N BY 	mipip4
    	mipip9
    	mipip14
    	mipip19;
    O BY 	mipip5
    	mipip10
    	mipip15
    	mipip20;
    	
  mipip1-mipip20 with mipip1-mipip20 (a1-a190);
  mipip1-mipip20 (pload1-pload20);


  Model Priors:
  pload1~IW(551.2,800);
  pload2~IW(388.8,800);
  pload3~IW(752,800);
  pload4~IW(601.6,800);
  pload5~IW(560.8,800);
  pload6~IW(662.4,800);
  pload7~IW(679.2,800);
  pload8~IW(868.8,800);
  pload9~IW(740,800);
  pload10~IW(655.2,800);
  pload11~IW(654.4,800);
  pload12~IW(691.2,800);
  pload13~IW(644.8,800);
  pload14~IW(590.4,800);
  pload15~IW(588.8,800);
  pload16~IW(519.2,800);
  pload17~IW(435.2,800);
  pload18~IW(573.6,800);
  pload19~IW(875.2,800);
  pload20~IW(440,800);
  a1-a190~IW(0,800);
    	
  OUTPUT: STDYX svalues tech8 RESIDUAL;


*** WARNING
  Data set contains cases with missing on all variables.
  These cases were not included in the analysis.
  Number of cases with missing on all variables:  1141
   1 WARNING(S) FOUND IN THE INPUT INSTRUCTIONS


SUMMARY OF ANALYSIS

Number of groups                                                 1
Number of observations                                        8571

Number of dependent variables                                   20
Number of independent variables                                  0
Number of continuous latent variables                            5

Observed dependent variables

  Continuous
   MIPIP1      MIPIP2      MIPIP3      MIPIP4      MIPIP5      MIPIP6
   MIPIP7      MIPIP8      MIPIP9      MIPIP10     MIPIP11     MIPIP12
   MIPIP13     MIPIP14     MIPIP15     MIPIP16     MIPIP17     MIPIP18
   MIPIP19     MIPIP20

Continuous latent variables
   E           A           C           N           O


Estimator                                                    BAYES
Specifications for Bayesian Estimation
  Point estimate                                            MEDIAN
  Number of Markov chain Monte Carlo (MCMC) chains               4
  Random seed for the first chain                                0
  Starting value information                           UNPERTURBED
  Treatment of categorical mediator                         LATENT
  Algorithm used for Markov chain Monte Carlo           GIBBS(PX1)
  Fixed number of iterations                                  1000
  K-th iteration used for thinning                              10

Input data file(s)
  music_big5_anon (For Mplus)_ipip_and_rses_centered.csv
Input data format  FREE


SUMMARY OF DATA


COVARIANCE COVERAGE OF DATA

Minimum covariance coverage value   0.100

     Number of missing data patterns            68


     PROPORTION OF DATA PRESENT


           Covariance Coverage
              MIPIP1        MIPIP2        MIPIP3        MIPIP4        MIPIP5
              ________      ________      ________      ________      ________
 MIPIP1         0.998
 MIPIP2         0.997         0.998
 MIPIP3         0.997         0.997         0.998
 MIPIP4         0.995         0.995         0.996         0.996
 MIPIP5         0.996         0.996         0.996         0.995         0.997
 MIPIP6         0.997         0.997         0.998         0.996         0.996
 MIPIP7         0.997         0.997         0.997         0.996         0.996
 MIPIP8         0.996         0.997         0.997         0.995         0.996
 MIPIP9         0.997         0.997         0.997         0.996         0.996
 MIPIP10        0.995         0.995         0.995         0.994         0.995
 MIPIP11        0.994         0.994         0.994         0.993         0.993
 MIPIP12        0.993         0.994         0.994         0.993         0.993
 MIPIP13        0.996         0.997         0.997         0.995         0.996
 MIPIP14        0.996         0.996         0.996         0.995         0.995
 MIPIP15        0.995         0.995         0.995         0.994         0.994
 MIPIP16        0.994         0.995         0.995         0.993         0.993
 MIPIP17        0.995         0.995         0.995         0.994         0.994
 MIPIP18        0.994         0.994         0.995         0.993         0.993
 MIPIP19        0.995         0.995         0.995         0.994         0.994
 MIPIP20        0.994         0.994         0.995         0.993         0.994


           Covariance Coverage
              MIPIP6        MIPIP7        MIPIP8        MIPIP9        MIPIP10
              ________      ________      ________      ________      ________
 MIPIP6         0.999
 MIPIP7         0.998         0.998
 MIPIP8         0.997         0.997         0.998
 MIPIP9         0.998         0.997         0.997         0.998
 MIPIP10        0.996         0.995         0.995         0.996         0.996
 MIPIP11        0.994         0.994         0.994         0.994         0.993
 MIPIP12        0.994         0.994         0.994         0.994         0.993
 MIPIP13        0.997         0.997         0.997         0.997         0.995
 MIPIP14        0.996         0.996         0.996         0.996         0.995
 MIPIP15        0.995         0.995         0.995         0.995         0.994
 MIPIP16        0.995         0.995         0.994         0.995         0.993
 MIPIP17        0.995         0.995         0.995         0.995         0.994
 MIPIP18        0.995         0.995         0.994         0.995         0.993
 MIPIP19        0.995         0.995         0.995         0.995         0.994
 MIPIP20        0.995         0.995         0.994         0.995         0.993


           Covariance Coverage
              MIPIP11       MIPIP12       MIPIP13       MIPIP14       MIPIP15
              ________      ________      ________      ________      ________
 MIPIP11        0.995
 MIPIP12        0.991         0.995
 MIPIP13        0.994         0.994         0.998
 MIPIP14        0.994         0.994         0.996         0.997
 MIPIP15        0.992         0.993         0.996         0.995         0.996
 MIPIP16        0.992         0.992         0.995         0.994         0.994
 MIPIP17        0.993         0.993         0.995         0.995         0.994
 MIPIP18        0.992         0.992         0.995         0.995         0.993
 MIPIP19        0.993         0.993         0.995         0.995         0.994
 MIPIP20        0.992         0.992         0.995         0.995         0.994


           Covariance Coverage
              MIPIP16       MIPIP17       MIPIP18       MIPIP19       MIPIP20
              ________      ________      ________      ________      ________
 MIPIP16        0.996
 MIPIP17        0.994         0.996
 MIPIP18        0.993         0.994         0.996
 MIPIP19        0.994         0.995         0.994         0.996
 MIPIP20        0.993         0.994         0.994         0.995         0.996


UNIVARIATE SAMPLE STATISTICS


     UNIVARIATE HIGHER-ORDER MOMENT DESCRIPTIVE STATISTICS

         Variable/         Mean/     Skewness/   Minimum/ % with                Percentiles
        Sample Size      Variance    Kurtosis    Maximum  Min/Max      20%/60%    40%/80%    Median

     MIPIP1                0.000      -0.168      -2.237    0.39%      -1.025     -0.093      0.055
            8553.000       1.287      -0.772       2.482    0.33%       0.186      1.033
     MIPIP2                0.000      -1.327      -3.444    0.02%      -0.373     -0.187     -0.057
            8556.000       0.817       1.857       1.520    0.50%       0.627      0.733
     MIPIP3                0.000      -0.208      -2.655    0.02%      -1.169     -0.213     -0.139
            8558.000       1.370      -0.881       2.250    0.02%       0.685      0.858
     MIPIP4                0.000       0.195      -2.476    0.02%      -0.902     -0.576      0.184
            8541.000       1.421      -0.916       2.724    0.06%       0.336      1.275
     MIPIP5                0.000      -0.648      -3.000    0.01%      -0.790      0.185      0.253
            8545.000       1.165      -0.249       1.904    0.27%       0.274      1.189
     MIPIP6                0.000      -0.550      -2.985    0.09%      -0.985      0.015      0.264
            8560.000       1.403      -0.654       1.727    0.05%       0.402      1.264
     MIPIP7                0.000      -0.922      -3.200    0.01%      -0.911     -0.010      0.089
            8556.000       1.141       0.218       1.368    0.97%       0.215      1.082
     MIPIP8                0.000      -0.372      -3.018    0.04%      -1.425     -0.425      0.444
            8551.000       1.633      -1.014       1.714    0.06%       0.523      1.506
     MIPIP9                0.000       0.349      -1.952    0.19%      -0.766     -0.618     -0.409
            8556.000       1.218      -0.647       2.591    0.07%       0.337      1.259
     MIPIP10               0.000      -0.435      -2.844    0.02%      -0.683     -0.549      0.312
            8539.000       1.091      -0.361       1.810    0.02%       0.360      1.312
     MIPIP11               0.000      -0.302      -2.631    0.32%      -1.326     -0.326      0.106
            8529.000       1.490      -0.882       2.106    0.96%       0.609      1.106
     MIPIP12               0.000      -0.392      -2.682    0.01%      -1.177     -0.302      0.366
            8527.000       1.165      -0.485       2.079    0.09%       0.554      0.750
     MIPIP13               0.000      -0.745      -3.236    0.04%      -0.844      0.060      0.182
            8555.000       1.062       0.062       1.849    0.27%       0.220      1.068
     MIPIP14               0.000       0.147      -1.952    0.04%      -0.873     -0.712      0.154
            8548.000       1.418      -0.964       2.909    0.02%       0.259      1.246
     MIPIP15               0.000      -0.373      -2.795    0.01%      -0.702     -0.515      0.298
            8538.000       1.013      -0.462       2.150    0.04%       0.358      1.205
     MIPIP16               0.000      -0.261      -2.572    0.21%      -1.300     -0.349     -0.115
            8533.000       1.292      -0.764       2.073    0.07%       0.592      0.885
     MIPIP17               0.000      -1.086      -3.457    0.02%      -0.457     -0.167     -0.060
            8538.000       0.849       0.859       1.108    1.34%       0.618      0.822
     MIPIP18               0.000      -0.623      -3.000    0.01%      -0.839      0.050      0.169
            8533.000       1.199      -0.493       1.381    0.12%       0.246      1.161
     MIPIP19               0.000      -0.005      -2.400    0.02%      -1.074     -0.145     -0.060
            8538.000       1.251      -0.805       2.188    0.21%       0.024      0.940
     MIPIP20               0.000      -0.941      -3.359    0.01%      -0.994     -0.018      0.033
            8533.000       1.116       0.142       1.667    0.04%       0.812      0.992


THE MODEL ESTIMATION TERMINATED NORMALLY

     USE THE FBITERATIONS OPTION TO INCREASE THE NUMBER OF ITERATIONS BY A FACTOR
     OF AT LEAST TWO TO CHECK CONVERGENCE AND THAT THE PSR VALUE DOES NOT INCREASE.


MODEL FIT INFORMATION

Number of Free Parameters                             260

Bayesian Posterior Predictive Checking using Chi-Square

          95% Confidence Interval for the Difference Between
          the Observed and the Replicated Chi-Square Values

                                 16.158           160.352

          Posterior Predictive P-Value              0.020

Information Criteria

          Deviance (DIC)                       482372.861
          Estimated Number of Parameters (pD)     203.223
          Bayesian (BIC)                       484321.413


MODEL RESULTS

                                Posterior  One-Tailed         95% C.I.
                    Estimate       S.D.      P-Value   Lower 2.5%  Upper 2.5%  Significance

 E        BY
    MIPIP1             1.000       0.000      0.000       1.000       1.000
    MIPIP6             1.000       0.037      0.000       0.934       1.079      *
    MIPIP11            1.079       0.036      0.000       1.016       1.157      *
    MIPIP16            1.010       0.033      0.000       0.948       1.077      *

 A        BY
    MIPIP2             1.000       0.000      0.000       1.000       1.000
    MIPIP7             0.914       0.056      0.000       0.811       1.029      *
    MIPIP12            0.915       0.048      0.000       0.822       1.010      *
    MIPIP17            1.068       0.054      0.000       0.967       1.176      *

 C        BY
    MIPIP3             1.000       0.000      0.000       1.000       1.000
    MIPIP8             1.067       0.063      0.000       0.952       1.203      *
    MIPIP13            0.752       0.048      0.000       0.671       0.857      *
    MIPIP18            0.992       0.060      0.000       0.890       1.131      *

 N        BY
    MIPIP4             1.000       0.000      0.000       1.000       1.000
    MIPIP9             0.700       0.048      0.000       0.610       0.794      *
    MIPIP14            0.940       0.051      0.000       0.842       1.042      *
    MIPIP19            0.579       0.050      0.000       0.483       0.677      *

 O        BY
    MIPIP5             1.000       0.000      0.000       1.000       1.000
    MIPIP10            0.744       0.044      0.000       0.657       0.830      *
    MIPIP15            0.746       0.043      0.000       0.662       0.827      *
    MIPIP20            1.071       0.036      0.000       1.004       1.143      *

 A        WITH
    E                  0.157       0.010      0.000       0.137       0.176      *

 C        WITH
    E                  0.018       0.012      0.057      -0.005       0.040
    A                  0.091       0.011      0.000       0.070       0.113      *

 N        WITH
    E                 -0.079       0.014      0.000      -0.106      -0.052      *
    A                 -0.026       0.012      0.014      -0.049      -0.003      *
    C                 -0.082       0.017      0.000      -0.115      -0.050      *

 O        WITH
    E                  0.137       0.012      0.000       0.114       0.160      *
    A                  0.154       0.011      0.000       0.133       0.177      *
    C                  0.010       0.011      0.193      -0.013       0.033
    N                 -0.056       0.014      0.000      -0.084      -0.027      *

 MIPIP1   WITH
    MIPIP2            -0.020       0.011      0.026      -0.042       0.001
    MIPIP3             0.021       0.014      0.064      -0.007       0.048
    MIPIP4             0.056       0.015      0.000       0.026       0.084      *
    MIPIP5             0.048       0.013      0.000       0.024       0.074      *
    MIPIP6            -0.013       0.017      0.235      -0.043       0.024
    MIPIP7            -0.089       0.013      0.000      -0.113      -0.063      *
    MIPIP8            -0.046       0.015      0.001      -0.076      -0.017      *
    MIPIP9            -0.057       0.013      0.000      -0.083      -0.030      *
    MIPIP10           -0.072       0.012      0.000      -0.093      -0.048      *
    MIPIP11            0.077       0.018      0.000       0.042       0.116      *
    MIPIP12           -0.023       0.013      0.032      -0.049       0.002
    MIPIP13           -0.032       0.012      0.002      -0.055      -0.009      *
    MIPIP14            0.015       0.015      0.150      -0.013       0.044
    MIPIP15           -0.027       0.012      0.009      -0.050      -0.004      *
    MIPIP16            0.030       0.017      0.041      -0.003       0.066
    MIPIP17           -0.030       0.012      0.004      -0.052      -0.008      *
    MIPIP18           -0.045       0.013      0.000      -0.069      -0.019      *
    MIPIP19           -0.062       0.014      0.000      -0.088      -0.035      *
    MIPIP20           -0.020       0.012      0.056      -0.045       0.004

 MIPIP2   WITH
    MIPIP3             0.063       0.012      0.000       0.037       0.086      *
    MIPIP4             0.040       0.013      0.002       0.015       0.065      *
    MIPIP5             0.060       0.012      0.000       0.038       0.083      *
    MIPIP6            -0.042       0.011      0.000      -0.065      -0.021      *
    MIPIP7             0.009       0.015      0.280      -0.022       0.039
    MIPIP8            -0.050       0.013      0.000      -0.076      -0.026      *
    MIPIP9            -0.070       0.011      0.000      -0.092      -0.047      *
    MIPIP10           -0.007       0.011      0.278      -0.029       0.015
    MIPIP11           -0.006       0.012      0.310      -0.029       0.018
    MIPIP12            0.143       0.018      0.000       0.107       0.178      *
    MIPIP13            0.071       0.011      0.000       0.048       0.091      *
    MIPIP14            0.073       0.012      0.000       0.048       0.098      *
    MIPIP15           -0.015       0.011      0.075      -0.037       0.005
    MIPIP16           -0.121       0.010      0.000      -0.142      -0.100      *
    MIPIP17           -0.026       0.011      0.014      -0.048      -0.004      *
    MIPIP18           -0.020       0.012      0.042      -0.043       0.003
    MIPIP19           -0.005       0.011      0.324      -0.025       0.016
    MIPIP20           -0.028       0.011      0.005      -0.049      -0.006      *

 MIPIP3   WITH
    MIPIP4             0.031       0.017      0.038      -0.003       0.064
    MIPIP5             0.008       0.014      0.259      -0.019       0.035
    MIPIP6            -0.028       0.014      0.025      -0.055       0.000      *
    MIPIP7            -0.050       0.014      0.001      -0.077      -0.023      *
    MIPIP8             0.005       0.025      0.423      -0.040       0.060
    MIPIP9             0.010       0.015      0.241      -0.019       0.039
    MIPIP10           -0.062       0.013      0.000      -0.087      -0.037      *
    MIPIP11            0.067       0.015      0.000       0.039       0.094      *
    MIPIP12            0.041       0.014      0.004       0.013       0.068      *
    MIPIP13            0.089       0.021      0.000       0.051       0.133      *
    MIPIP14            0.067       0.017      0.000       0.032       0.100      *
    MIPIP15           -0.035       0.013      0.002      -0.060      -0.009      *
    MIPIP16           -0.032       0.014      0.006      -0.058      -0.004      *
    MIPIP17           -0.044       0.012      0.000      -0.068      -0.022      *
    MIPIP18           -0.027       0.019      0.080      -0.063       0.011
    MIPIP19           -0.022       0.014      0.072      -0.051       0.006
    MIPIP20           -0.036       0.013      0.003      -0.062      -0.010      *

 MIPIP4   WITH
    MIPIP5             0.145       0.015      0.000       0.114       0.176      *
    MIPIP6            -0.030       0.016      0.026      -0.061       0.000
    MIPIP7            -0.038       0.014      0.004      -0.065      -0.010      *
    MIPIP8            -0.084       0.020      0.000      -0.122      -0.046      *
    MIPIP9             0.031       0.021      0.052      -0.007       0.075
    MIPIP10           -0.012       0.014      0.175      -0.041       0.014
    MIPIP11           -0.032       0.016      0.025      -0.062       0.000      *
    MIPIP12            0.114       0.014      0.000       0.086       0.141      *
    MIPIP13            0.051       0.014      0.001       0.022       0.077      *
    MIPIP14            0.162       0.025      0.000       0.116       0.214      *
    MIPIP15           -0.110       0.014      0.000      -0.136      -0.084      *
    MIPIP16           -0.051       0.015      0.001      -0.081      -0.021      *
    MIPIP17           -0.073       0.013      0.000      -0.101      -0.047      *
    MIPIP18           -0.177       0.018      0.000      -0.211      -0.141      *
    MIPIP19            0.023       0.024      0.164      -0.022       0.072
    MIPIP20           -0.014       0.016      0.193      -0.045       0.016

 MIPIP5   WITH
    MIPIP6            -0.037       0.013      0.002      -0.062      -0.013      *
    MIPIP7            -0.097       0.013      0.000      -0.122      -0.072      *
    MIPIP8            -0.081       0.015      0.000      -0.111      -0.052      *
    MIPIP9            -0.072       0.013      0.000      -0.099      -0.046      *
    MIPIP10           -0.058       0.015      0.001      -0.088      -0.027      *
    MIPIP11            0.040       0.013      0.001       0.015       0.067      *
    MIPIP12            0.038       0.013      0.001       0.013       0.065      *
    MIPIP13            0.028       0.012      0.009       0.005       0.051      *
    MIPIP14            0.051       0.015      0.001       0.022       0.080      *
    MIPIP15           -0.069       0.015      0.000      -0.097      -0.040      *
    MIPIP16           -0.049       0.012      0.000      -0.073      -0.024      *
    MIPIP17           -0.059       0.011      0.000      -0.080      -0.038      *
    MIPIP18           -0.084       0.013      0.000      -0.109      -0.059      *
    MIPIP19           -0.005       0.013      0.336      -0.031       0.019
    MIPIP20            0.098       0.018      0.000       0.063       0.135      *

 MIPIP6   WITH
    MIPIP7             0.057       0.013      0.000       0.030       0.083      *
    MIPIP8             0.019       0.015      0.096      -0.011       0.049
    MIPIP9             0.110       0.014      0.000       0.083       0.137      *
    MIPIP10           -0.015       0.012      0.123      -0.039       0.010
    MIPIP11           -0.033       0.018      0.038      -0.066       0.003
    MIPIP12           -0.054       0.014      0.000      -0.081      -0.028      *
    MIPIP13           -0.026       0.012      0.017      -0.051      -0.002      *
    MIPIP14            0.012       0.015      0.211      -0.017       0.043
    MIPIP15           -0.002       0.012      0.428      -0.027       0.021
    MIPIP16            0.087       0.019      0.000       0.052       0.124      *
    MIPIP17            0.089       0.013      0.000       0.065       0.115      *
    MIPIP18            0.036       0.014      0.004       0.010       0.063      *
    MIPIP19           -0.004       0.014      0.390      -0.031       0.023
    MIPIP20            0.019       0.013      0.056      -0.006       0.046

 MIPIP7   WITH
    MIPIP8             0.018       0.015      0.116      -0.012       0.048
    MIPIP9             0.022       0.013      0.047      -0.005       0.048
    MIPIP10            0.077       0.013      0.000       0.052       0.102      *
    MIPIP11           -0.055       0.014      0.000      -0.082      -0.028      *
    MIPIP12            0.035       0.018      0.031      -0.001       0.072
    MIPIP13           -0.030       0.012      0.009      -0.054      -0.006      *
    MIPIP14            0.010       0.014      0.246      -0.018       0.037
    MIPIP15            0.009       0.012      0.243      -0.014       0.032
    MIPIP16           -0.018       0.013      0.088      -0.044       0.009
    MIPIP17            0.084       0.016      0.000       0.052       0.114      *
    MIPIP18            0.007       0.013      0.311      -0.019       0.033
    MIPIP19            0.037       0.013      0.003       0.012       0.061      *
    MIPIP20           -0.028       0.013      0.013      -0.052      -0.003      *

 MIPIP8   WITH
    MIPIP9             0.049       0.017      0.002       0.017       0.082      *
    MIPIP10            0.043       0.014      0.002       0.015       0.070      *
    MIPIP11           -0.033       0.016      0.020      -0.064      -0.002      *
    MIPIP12           -0.089       0.015      0.000      -0.117      -0.060      *
    MIPIP13           -0.014       0.021      0.250      -0.056       0.028
    MIPIP14           -0.032       0.019      0.049      -0.069       0.005
    MIPIP15            0.062       0.014      0.000       0.034       0.089      *
    MIPIP16            0.039       0.015      0.002       0.010       0.069      *
    MIPIP17           -0.005       0.013      0.345      -0.031       0.019
    MIPIP18            0.081       0.023      0.001       0.036       0.127      *
    MIPIP19            0.025       0.016      0.055      -0.006       0.057
    MIPIP20            0.027       0.015      0.034      -0.002       0.055

 MIPIP9   WITH
    MIPIP10           -0.011       0.012      0.178      -0.035       0.012
    MIPIP11           -0.110       0.015      0.000      -0.140      -0.083      *
    MIPIP12            0.014       0.013      0.131      -0.009       0.039
    MIPIP13            0.052       0.012      0.000       0.028       0.076      *
    MIPIP14            0.091       0.023      0.000       0.048       0.138      *
    MIPIP15           -0.063       0.013      0.000      -0.088      -0.039      *
    MIPIP16            0.034       0.013      0.003       0.007       0.060      *
    MIPIP17           -0.017       0.011      0.062      -0.040       0.005
    MIPIP18           -0.043       0.015      0.002      -0.073      -0.015      *
    MIPIP19            0.068       0.021      0.000       0.026       0.109      *
    MIPIP20           -0.021       0.013      0.052      -0.047       0.004

 MIPIP10  WITH
    MIPIP11           -0.033       0.013      0.007      -0.057      -0.007      *
    MIPIP12           -0.012       0.013      0.169      -0.036       0.012
    MIPIP13           -0.045       0.011      0.000      -0.067      -0.024      *
    MIPIP14           -0.072       0.014      0.000      -0.100      -0.045      *
    MIPIP15            0.210       0.018      0.000       0.175       0.246      *
    MIPIP16            0.034       0.012      0.004       0.012       0.057      *
    MIPIP17            0.068       0.011      0.000       0.047       0.089      *
    MIPIP18            0.019       0.012      0.060      -0.005       0.043
    MIPIP19            0.054       0.013      0.000       0.028       0.078      *
    MIPIP20           -0.041       0.015      0.002      -0.071      -0.011      *

 MIPIP11  WITH
    MIPIP12            0.050       0.014      0.000       0.022       0.078      *
    MIPIP13            0.010       0.012      0.230      -0.015       0.033
    MIPIP14           -0.050       0.016      0.003      -0.082      -0.017      *
    MIPIP15            0.004       0.012      0.379      -0.021       0.029
    MIPIP16           -0.004       0.017      0.405      -0.037       0.030
    MIPIP17            0.021       0.013      0.049      -0.004       0.047
    MIPIP18            0.001       0.014      0.477      -0.027       0.027
    MIPIP19           -0.086       0.015      0.000      -0.115      -0.057      *
    MIPIP20           -0.022       0.013      0.050      -0.047       0.004

 MIPIP12  WITH
    MIPIP13            0.039       0.012      0.001       0.014       0.063      *
    MIPIP14            0.146       0.014      0.000       0.117       0.173      *
    MIPIP15           -0.045       0.012      0.000      -0.069      -0.021      *
    MIPIP16           -0.103       0.013      0.000      -0.129      -0.078      *
    MIPIP17           -0.055       0.014      0.000      -0.082      -0.027      *
    MIPIP18           -0.102       0.013      0.000      -0.128      -0.079      *
    MIPIP19            0.036       0.013      0.002       0.010       0.060      *
    MIPIP20           -0.074       0.013      0.000      -0.100      -0.049      *

 MIPIP13  WITH
    MIPIP14            0.167       0.014      0.000       0.140       0.194      *
    MIPIP15           -0.032       0.011      0.000      -0.054      -0.012      *
    MIPIP16           -0.073       0.012      0.000      -0.098      -0.050      *
    MIPIP17           -0.014       0.011      0.102      -0.034       0.007
    MIPIP18           -0.008       0.017      0.327      -0.039       0.029
    MIPIP19           -0.021       0.012      0.047      -0.044       0.004
    MIPIP20           -0.019       0.012      0.038      -0.044       0.002

 MIPIP14  WITH
    MIPIP15           -0.163       0.014      0.000      -0.191      -0.135      *
    MIPIP16           -0.060       0.015      0.000      -0.089      -0.032      *
    MIPIP17           -0.056       0.013      0.000      -0.082      -0.031      *
    MIPIP18           -0.141       0.017      0.000      -0.175      -0.108      *
    MIPIP19           -0.014       0.023      0.273      -0.057       0.031
    MIPIP20           -0.050       0.016      0.001      -0.080      -0.020      *

 MIPIP15  WITH
    MIPIP16            0.070       0.012      0.000       0.046       0.094      *
    MIPIP17            0.051       0.011      0.000       0.029       0.073      *
    MIPIP18            0.090       0.011      0.000       0.068       0.112      *
    MIPIP19            0.012       0.012      0.154      -0.012       0.034
    MIPIP20           -0.023       0.014      0.060      -0.049       0.005

 MIPIP16  WITH
    MIPIP17            0.086       0.012      0.000       0.063       0.112      *
    MIPIP18            0.078       0.013      0.000       0.054       0.103      *
    MIPIP19           -0.007       0.013      0.324      -0.031       0.020
    MIPIP20            0.051       0.013      0.000       0.027       0.078      *

 MIPIP17  WITH
    MIPIP18            0.075       0.012      0.000       0.050       0.098      *
    MIPIP19            0.010       0.011      0.167      -0.011       0.031
    MIPIP20            0.028       0.011      0.009       0.005       0.049      *

 MIPIP18  WITH
    MIPIP19           -0.014       0.014      0.161      -0.040       0.013
    MIPIP20            0.073       0.013      0.000       0.048       0.097      *

 MIPIP19  WITH
    MIPIP20            0.057       0.013      0.000       0.031       0.081      *

 Intercepts
    MIPIP1            -0.001       0.012      0.482      -0.025       0.024
    MIPIP2             0.000       0.010      0.482      -0.019       0.019
    MIPIP3             0.000       0.012      0.483      -0.024       0.025
    MIPIP4             0.000       0.013      0.497      -0.026       0.023
    MIPIP5             0.000       0.012      0.495      -0.023       0.023
    MIPIP6             0.000       0.013      0.488      -0.024       0.025
    MIPIP7             0.000       0.012      0.489      -0.024       0.022
    MIPIP8             0.000       0.014      0.498      -0.027       0.026
    MIPIP9             0.000       0.012      0.500      -0.023       0.023
    MIPIP10            0.000       0.011      0.495      -0.022       0.022
    MIPIP11           -0.001       0.013      0.482      -0.027       0.025
    MIPIP12            0.000       0.012      0.484      -0.023       0.023
    MIPIP13           -0.001       0.011      0.481      -0.024       0.021
    MIPIP14            0.001       0.012      0.486      -0.025       0.024
    MIPIP15            0.000       0.011      0.489      -0.022       0.021
    MIPIP16            0.000       0.012      0.488      -0.025       0.025
    MIPIP17            0.000       0.010      0.478      -0.020       0.019
    MIPIP18            0.001       0.012      0.482      -0.023       0.024
    MIPIP19            0.000       0.012      0.493      -0.023       0.023
    MIPIP20            0.000       0.011      0.485      -0.022       0.022

 Variances
    E                  0.565       0.028      0.000       0.508       0.616      *
    A                  0.289       0.021      0.000       0.250       0.330      *
    C                  0.439       0.037      0.000       0.361       0.506      *
    N                  0.527       0.038      0.000       0.449       0.597      *
    O                  0.460       0.027      0.000       0.409       0.515      *

 Residual Variances
    MIPIP1             0.718       0.024      0.000       0.675       0.768      *
    MIPIP2             0.525       0.019      0.000       0.489       0.561      *
    MIPIP3             0.934       0.033      0.000       0.877       1.004      *
    MIPIP4             0.873       0.035      0.000       0.809       0.944      *
    MIPIP5             0.707       0.024      0.000       0.658       0.750      *
    MIPIP6             0.838       0.026      0.000       0.788       0.889      *
    MIPIP7             0.894       0.024      0.000       0.847       0.941      *
    MIPIP8             1.129       0.039      0.000       1.055       1.207      *
    MIPIP9             0.954       0.028      0.000       0.899       1.010      *
    MIPIP10            0.836       0.023      0.000       0.790       0.880      *
    MIPIP11            0.829       0.028      0.000       0.775       0.884      *
    MIPIP12            0.921       0.025      0.000       0.873       0.973      *
    MIPIP13            0.814       0.025      0.000       0.766       0.864      *
    MIPIP14            0.922       0.034      0.000       0.855       0.992      *
    MIPIP15            0.755       0.021      0.000       0.714       0.798      *
    MIPIP16            0.706       0.025      0.000       0.655       0.755      *
    MIPIP17            0.521       0.017      0.000       0.487       0.555      *
    MIPIP18            0.761       0.028      0.000       0.703       0.815      *
    MIPIP19            1.078       0.028      0.000       1.024       1.133      *
    MIPIP20            0.583       0.023      0.000       0.538       0.632      *


STANDARDIZED MODEL RESULTS


STDYX Standardization

                                Posterior  One-Tailed         95% C.I.
                    Estimate       S.D.      P-Value   Lower 2.5%  Upper 2.5%  Significance
 E        BY
    MIPIP1             0.663       0.014      0.000       0.632       0.689      *
    MIPIP6             0.635       0.015      0.000       0.604       0.663      *
    MIPIP11            0.665       0.015      0.000       0.636       0.694      *
    MIPIP16            0.670       0.015      0.000       0.642       0.698      *

 A        BY
    MIPIP2             0.596       0.020      0.000       0.557       0.634      *
    MIPIP7             0.462       0.022      0.000       0.419       0.505      *
    MIPIP12            0.456       0.023      0.000       0.410       0.500      *
    MIPIP17            0.623       0.017      0.000       0.589       0.655      *

 C        BY
    MIPIP3             0.565       0.022      0.000       0.517       0.603      *
    MIPIP8             0.554       0.022      0.000       0.508       0.595      *
    MIPIP13            0.483       0.024      0.000       0.434       0.528      *
    MIPIP18            0.602       0.020      0.000       0.563       0.641      *

 N        BY
    MIPIP4             0.614       0.021      0.000       0.570       0.650      *
    MIPIP9             0.462       0.024      0.000       0.413       0.506      *
    MIPIP14            0.579       0.022      0.000       0.532       0.618      *
    MIPIP19            0.375       0.028      0.000       0.316       0.424      *

 O        BY
    MIPIP5             0.628       0.016      0.000       0.596       0.661      *
    MIPIP10            0.483       0.021      0.000       0.440       0.524      *
    MIPIP15            0.503       0.021      0.000       0.460       0.542      *
    MIPIP20            0.690       0.016      0.000       0.656       0.719      *

 A        WITH
    E                  0.389       0.025      0.000       0.339       0.436      *

 C        WITH
    E                  0.036       0.023      0.057      -0.010       0.083
    A                  0.255       0.028      0.000       0.201       0.318      *

 N        WITH
    E                 -0.144       0.025      0.000      -0.195      -0.096      *
    A                 -0.067       0.031      0.014      -0.129      -0.009      *
    C                 -0.173       0.033      0.000      -0.238      -0.107      *

 O        WITH
    E                  0.269       0.021      0.000       0.227       0.307      *
    A                  0.420       0.027      0.000       0.373       0.476      *
    C                  0.023       0.026      0.193      -0.028       0.074
    N                 -0.114       0.030      0.000      -0.172      -0.054      *

 MIPIP1   WITH
    MIPIP2            -0.032       0.017      0.026      -0.068       0.001
    MIPIP3             0.026       0.017      0.064      -0.008       0.058
    MIPIP4             0.071       0.019      0.000       0.033       0.106      *
    MIPIP5             0.067       0.018      0.000       0.034       0.101      *
    MIPIP6            -0.017       0.022      0.235      -0.057       0.029
    MIPIP7            -0.111       0.016      0.000      -0.142      -0.078      *
    MIPIP8            -0.051       0.016      0.001      -0.084      -0.019      *
    MIPIP9            -0.068       0.016      0.000      -0.100      -0.037      *
    MIPIP10           -0.092       0.015      0.000      -0.121      -0.061      *
    MIPIP11            0.101       0.022      0.000       0.056       0.145      *
    MIPIP12           -0.029       0.016      0.032      -0.060       0.002
    MIPIP13           -0.042       0.015      0.002      -0.071      -0.012      *
    MIPIP14            0.018       0.018      0.150      -0.015       0.054
    MIPIP15           -0.037       0.016      0.009      -0.069      -0.005      *
    MIPIP16            0.041       0.023      0.041      -0.004       0.088
    MIPIP17           -0.050       0.019      0.004      -0.087      -0.013      *
    MIPIP18           -0.061       0.017      0.000      -0.093      -0.026      *
    MIPIP19           -0.070       0.015      0.000      -0.099      -0.040      *
    MIPIP20           -0.032       0.019      0.056      -0.069       0.006

 MIPIP2   WITH
    MIPIP3             0.091       0.017      0.000       0.053       0.122      *
    MIPIP4             0.060       0.019      0.002       0.022       0.095      *
    MIPIP5             0.099       0.018      0.000       0.063       0.133      *
    MIPIP6            -0.064       0.017      0.000      -0.098      -0.031      *
    MIPIP7             0.013       0.022      0.280      -0.033       0.055
    MIPIP8            -0.065       0.017      0.000      -0.099      -0.034      *
    MIPIP9            -0.098       0.015      0.000      -0.129      -0.068      *
    MIPIP10           -0.010       0.017      0.278      -0.044       0.022
    MIPIP11           -0.008       0.018      0.310      -0.044       0.027
    MIPIP12            0.207       0.021      0.000       0.161       0.246      *
    MIPIP13            0.108       0.016      0.000       0.075       0.138      *
    MIPIP14            0.104       0.018      0.000       0.070       0.140      *
    MIPIP15           -0.024       0.018      0.075      -0.060       0.008
    MIPIP16           -0.199       0.017      0.000      -0.234      -0.165      *
    MIPIP17           -0.051       0.022      0.014      -0.094      -0.007      *
    MIPIP18           -0.031       0.019      0.042      -0.069       0.005
    MIPIP19           -0.007       0.015      0.324      -0.034       0.022
    MIPIP20           -0.050       0.020      0.005      -0.089      -0.012      *

 MIPIP3   WITH
    MIPIP4             0.034       0.019      0.038      -0.003       0.072
    MIPIP5             0.010       0.017      0.259      -0.023       0.043
    MIPIP6            -0.031       0.016      0.025      -0.063       0.000      *
    MIPIP7            -0.055       0.015      0.001      -0.085      -0.025      *
    MIPIP8             0.005       0.024      0.423      -0.040       0.055
    MIPIP9             0.011       0.016      0.241      -0.020       0.042
    MIPIP10           -0.070       0.014      0.000      -0.099      -0.042      *
    MIPIP11            0.076       0.016      0.000       0.045       0.107      *
    MIPIP12            0.044       0.015      0.004       0.014       0.072      *
    MIPIP13            0.102       0.022      0.000       0.060       0.146      *
    MIPIP14            0.073       0.018      0.000       0.034       0.108      *
    MIPIP15           -0.041       0.015      0.002      -0.071      -0.011      *
    MIPIP16           -0.039       0.017      0.006      -0.071      -0.005      *
    MIPIP17           -0.063       0.018      0.000      -0.099      -0.030      *
    MIPIP18           -0.031       0.023      0.080      -0.077       0.012
    MIPIP19           -0.022       0.014      0.072      -0.051       0.006
    MIPIP20           -0.048       0.018      0.003      -0.084      -0.013      *

 MIPIP4   WITH
    MIPIP5             0.185       0.019      0.000       0.147       0.221      *
    MIPIP6            -0.035       0.018      0.026      -0.071       0.000
    MIPIP7            -0.043       0.016      0.004      -0.073      -0.012      *
    MIPIP8            -0.085       0.019      0.000      -0.122      -0.046      *
    MIPIP9             0.034       0.022      0.052      -0.008       0.080
    MIPIP10           -0.014       0.017      0.175      -0.048       0.017
    MIPIP11           -0.038       0.019      0.025      -0.073       0.000      *
    MIPIP12            0.126       0.015      0.000       0.097       0.156      *
    MIPIP13            0.060       0.017      0.001       0.025       0.091      *
    MIPIP14            0.181       0.023      0.000       0.135       0.227      *
    MIPIP15           -0.135       0.016      0.000      -0.166      -0.104      *
    MIPIP16           -0.066       0.019      0.001      -0.103      -0.026      *
    MIPIP17           -0.109       0.020      0.000      -0.148      -0.071      *
    MIPIP18           -0.217       0.020      0.000      -0.253      -0.177      *
    MIPIP19            0.023       0.024      0.164      -0.024       0.072
    MIPIP20           -0.019       0.022      0.193      -0.063       0.023

 MIPIP5   WITH
    MIPIP6            -0.048       0.017      0.002      -0.081      -0.017      *
    MIPIP7            -0.122       0.017      0.000      -0.154      -0.090      *
    MIPIP8            -0.090       0.017      0.000      -0.124      -0.059      *
    MIPIP9            -0.088       0.016      0.000      -0.120      -0.056      *
    MIPIP10           -0.076       0.021      0.001      -0.117      -0.034      *
    MIPIP11            0.052       0.017      0.001       0.020       0.088      *
    MIPIP12            0.047       0.016      0.001       0.017       0.080      *
    MIPIP13            0.037       0.016      0.009       0.007       0.068      *
    MIPIP14            0.063       0.019      0.001       0.026       0.100      *
    MIPIP15           -0.094       0.021      0.000      -0.136      -0.054      *
    MIPIP16           -0.069       0.018      0.000      -0.104      -0.034      *
    MIPIP17           -0.097       0.018      0.000      -0.134      -0.063      *
    MIPIP18           -0.115       0.017      0.000      -0.149      -0.081      *
    MIPIP19           -0.006       0.015      0.336      -0.035       0.022
    MIPIP20            0.153       0.024      0.000       0.103       0.200      *

 MIPIP6   WITH
    MIPIP7             0.066       0.015      0.000       0.034       0.094      *
    MIPIP8             0.020       0.016      0.096      -0.011       0.050
    MIPIP9             0.123       0.015      0.000       0.092       0.153      *
    MIPIP10           -0.018       0.015      0.123      -0.047       0.012
    MIPIP11           -0.039       0.022      0.038      -0.081       0.003
    MIPIP12           -0.061       0.016      0.000      -0.093      -0.031      *
    MIPIP13           -0.031       0.015      0.017      -0.061      -0.002      *
    MIPIP14            0.013       0.017      0.211      -0.020       0.048
    MIPIP15           -0.003       0.015      0.428      -0.034       0.026
    MIPIP16            0.113       0.022      0.000       0.071       0.156      *
    MIPIP17            0.135       0.018      0.000       0.101       0.171      *
    MIPIP18            0.046       0.017      0.004       0.013       0.079      *
    MIPIP19           -0.004       0.015      0.390      -0.032       0.024
    MIPIP20            0.028       0.018      0.056      -0.008       0.064

 MIPIP7   WITH
    MIPIP8             0.018       0.015      0.116      -0.012       0.047
    MIPIP9             0.024       0.014      0.047      -0.005       0.052
    MIPIP10            0.089       0.014      0.000       0.062       0.116      *
    MIPIP11           -0.064       0.016      0.000      -0.095      -0.032      *
    MIPIP12            0.039       0.020      0.031      -0.001       0.078
    MIPIP13           -0.035       0.014      0.009      -0.063      -0.007      *
    MIPIP14            0.011       0.015      0.246      -0.019       0.040
    MIPIP15            0.010       0.015      0.243      -0.018       0.039
    MIPIP16           -0.023       0.017      0.088      -0.056       0.011
    MIPIP17            0.123       0.021      0.000       0.078       0.162      *
    MIPIP18            0.008       0.016      0.311      -0.023       0.040
    MIPIP19            0.038       0.013      0.003       0.012       0.062      *
    MIPIP20           -0.039       0.018      0.013      -0.073      -0.005      *

 MIPIP8   WITH
    MIPIP9             0.048       0.016      0.002       0.016       0.080      *
    MIPIP10            0.044       0.015      0.002       0.015       0.073      *
    MIPIP11           -0.034       0.017      0.020      -0.066      -0.002      *
    MIPIP12           -0.087       0.015      0.000      -0.116      -0.059      *
    MIPIP13           -0.015       0.022      0.250      -0.060       0.028
    MIPIP14           -0.031       0.019      0.049      -0.067       0.005
    MIPIP15            0.067       0.015      0.000       0.038       0.095      *
    MIPIP16            0.043       0.017      0.002       0.011       0.077      *
    MIPIP17           -0.007       0.017      0.345      -0.040       0.025
    MIPIP18            0.087       0.023      0.001       0.040       0.131      *
    MIPIP19            0.023       0.015      0.055      -0.005       0.052
    MIPIP20            0.033       0.018      0.034      -0.003       0.067

 MIPIP9   WITH
    MIPIP10           -0.013       0.014      0.178      -0.039       0.014
    MIPIP11           -0.124       0.016      0.000      -0.154      -0.094      *
    MIPIP12            0.015       0.013      0.131      -0.010       0.042
    MIPIP13            0.059       0.014      0.000       0.031       0.087      *
    MIPIP14            0.097       0.022      0.000       0.054       0.141      *
    MIPIP15           -0.075       0.014      0.000      -0.102      -0.046      *
    MIPIP16            0.041       0.016      0.003       0.009       0.074      *
    MIPIP17           -0.024       0.016      0.062      -0.056       0.007
    MIPIP18           -0.050       0.017      0.002      -0.084      -0.018      *
    MIPIP19            0.067       0.020      0.000       0.027       0.105      *
    MIPIP20           -0.028       0.017      0.052      -0.063       0.006

 MIPIP10  WITH
    MIPIP11           -0.039       0.015      0.007      -0.069      -0.009      *
    MIPIP12           -0.014       0.014      0.169      -0.042       0.014
    MIPIP13           -0.054       0.014      0.000      -0.081      -0.028      *
    MIPIP14           -0.083       0.016      0.000      -0.114      -0.052      *
    MIPIP15            0.264       0.018      0.000       0.229       0.299      *
    MIPIP16            0.045       0.015      0.004       0.016       0.074      *
    MIPIP17            0.103       0.016      0.000       0.072       0.133      *
    MIPIP18            0.024       0.015      0.060      -0.006       0.054
    MIPIP19            0.056       0.013      0.000       0.029       0.083      *
    MIPIP20           -0.059       0.023      0.002      -0.105      -0.015      *

 MIPIP11  WITH
    MIPIP12            0.057       0.016      0.000       0.025       0.088      *
    MIPIP13            0.012       0.015      0.230      -0.019       0.040
    MIPIP14           -0.057       0.018      0.003      -0.092      -0.020      *
    MIPIP15            0.005       0.016      0.379      -0.026       0.036
    MIPIP16           -0.005       0.022      0.405      -0.050       0.038
    MIPIP17            0.032       0.019      0.049      -0.005       0.070
    MIPIP18            0.001       0.017      0.477      -0.034       0.034
    MIPIP19           -0.091       0.015      0.000      -0.120      -0.061      *
    MIPIP20           -0.031       0.019      0.050      -0.067       0.006

 MIPIP12  WITH
    MIPIP13            0.045       0.014      0.001       0.017       0.071      *
    MIPIP14            0.158       0.015      0.000       0.128       0.186      *
    MIPIP15           -0.054       0.015      0.000      -0.084      -0.026      *
    MIPIP16           -0.128       0.017      0.000      -0.162      -0.096      *
    MIPIP17           -0.080       0.022      0.000      -0.122      -0.038      *
    MIPIP18           -0.123       0.016      0.000      -0.154      -0.093      *
    MIPIP19            0.036       0.013      0.002       0.010       0.061      *
    MIPIP20           -0.101       0.018      0.000      -0.137      -0.067      *

 MIPIP13  WITH
    MIPIP14            0.194       0.015      0.000       0.162       0.223      *
    MIPIP15           -0.041       0.014      0.000      -0.069      -0.015      *
    MIPIP16           -0.097       0.015      0.000      -0.128      -0.067      *
    MIPIP17           -0.021       0.016      0.102      -0.053       0.010
    MIPIP18           -0.010       0.022      0.327      -0.052       0.036
    MIPIP19           -0.023       0.013      0.047      -0.047       0.004
    MIPIP20           -0.028       0.017      0.038      -0.064       0.002

 MIPIP14  WITH
    MIPIP15           -0.195       0.015      0.000      -0.225      -0.165      *
    MIPIP16           -0.074       0.018      0.000      -0.110      -0.039      *
    MIPIP17           -0.081       0.019      0.000      -0.117      -0.043      *
    MIPIP18           -0.169       0.019      0.000      -0.207      -0.131      *
    MIPIP19           -0.014       0.023      0.273      -0.059       0.031
    MIPIP20           -0.068       0.021      0.001      -0.109      -0.028      *

 MIPIP15  WITH
    MIPIP16            0.096       0.016      0.000       0.065       0.127      *
    MIPIP17            0.082       0.017      0.000       0.047       0.115      *
    MIPIP18            0.118       0.015      0.000       0.089       0.146      *
    MIPIP19            0.013       0.013      0.154      -0.013       0.038
    MIPIP20           -0.035       0.022      0.060      -0.076       0.008

 MIPIP16  WITH
    MIPIP17            0.141       0.019      0.000       0.106       0.179      *
    MIPIP18            0.107       0.017      0.000       0.074       0.140      *
    MIPIP19           -0.008       0.015      0.324      -0.035       0.023
    MIPIP20            0.080       0.019      0.000       0.043       0.120      *

 MIPIP17  WITH
    MIPIP18            0.118       0.018      0.000       0.081       0.152      *
    MIPIP19            0.013       0.015      0.167      -0.015       0.042
    MIPIP20            0.050       0.020      0.009       0.009       0.087      *

 MIPIP18  WITH
    MIPIP19           -0.016       0.015      0.161      -0.044       0.015
    MIPIP20            0.111       0.019      0.000       0.073       0.146      *

 MIPIP19  WITH
    MIPIP20            0.072       0.016      0.000       0.039       0.101      *

 Intercepts
    MIPIP1             0.000       0.011      0.482      -0.022       0.021
    MIPIP2             0.000       0.011      0.482      -0.021       0.021
    MIPIP3             0.000       0.011      0.483      -0.021       0.022
    MIPIP4             0.000       0.011      0.497      -0.022       0.020
    MIPIP5             0.000       0.011      0.495      -0.021       0.021
    MIPIP6             0.000       0.011      0.488      -0.021       0.021
    MIPIP7             0.000       0.011      0.489      -0.022       0.021
    MIPIP8             0.000       0.011      0.498      -0.021       0.021
    MIPIP9             0.000       0.011      0.500      -0.021       0.020
    MIPIP10            0.000       0.011      0.495      -0.021       0.021
    MIPIP11           -0.001       0.011      0.482      -0.022       0.020
    MIPIP12            0.000       0.011      0.484      -0.021       0.021
    MIPIP13            0.000       0.011      0.481      -0.023       0.021
    MIPIP14            0.000       0.011      0.486      -0.021       0.021
    MIPIP15            0.000       0.011      0.489      -0.021       0.021
    MIPIP16            0.000       0.011      0.488      -0.022       0.022
    MIPIP17           -0.001       0.011      0.478      -0.022       0.021
    MIPIP18            0.000       0.011      0.482      -0.021       0.022
    MIPIP19            0.000       0.010      0.493      -0.021       0.021
    MIPIP20            0.000       0.011      0.485      -0.021       0.021

 Variances
    E                  1.000       0.000      0.000       1.000       1.000
    A                  1.000       0.000      0.000       1.000       1.000
    C                  1.000       0.000      0.000       1.000       1.000
    N                  1.000       0.000      0.000       1.000       1.000
    O                  1.000       0.000      0.000       1.000       1.000

 Residual Variances
    MIPIP1             0.560       0.019      0.000       0.525       0.601      *
    MIPIP2             0.645       0.023      0.000       0.598       0.690      *
    MIPIP3             0.680       0.025      0.000       0.636       0.733      *
    MIPIP4             0.623       0.025      0.000       0.578       0.676      *
    MIPIP5             0.606       0.021      0.000       0.563       0.644      *
    MIPIP6             0.597       0.019      0.000       0.560       0.635      *
    MIPIP7             0.786       0.021      0.000       0.745       0.825      *
    MIPIP8             0.693       0.024      0.000       0.646       0.742      *
    MIPIP9             0.787       0.022      0.000       0.744       0.829      *
    MIPIP10            0.766       0.021      0.000       0.725       0.806      *
    MIPIP11            0.558       0.019      0.000       0.518       0.595      *
    MIPIP12            0.792       0.021      0.000       0.749       0.832      *
    MIPIP13            0.766       0.023      0.000       0.721       0.811      *
    MIPIP14            0.664       0.025      0.000       0.618       0.717      *
    MIPIP15            0.747       0.021      0.000       0.706       0.788      *
    MIPIP16            0.551       0.020      0.000       0.513       0.588      *
    MIPIP17            0.612       0.021      0.000       0.571       0.653      *
    MIPIP18            0.637       0.024      0.000       0.589       0.683      *
    MIPIP19            0.859       0.021      0.000       0.820       0.900      *
    MIPIP20            0.525       0.022      0.000       0.482       0.569      *


R-SQUARE

                                Posterior  One-Tailed         95% C.I.
    Variable        Estimate       S.D.      P-Value   Lower 2.5%  Upper 2.5%

    MIPIP1             0.440       0.019      0.000       0.399       0.474
    MIPIP2             0.355       0.023      0.000       0.310       0.402
    MIPIP3             0.320       0.025      0.000       0.267       0.363
    MIPIP4             0.377       0.025      0.000       0.324       0.422
    MIPIP5             0.394       0.021      0.000       0.356       0.436
    MIPIP6             0.403       0.019      0.000       0.364       0.440
    MIPIP7             0.214       0.021      0.000       0.175       0.255
    MIPIP8             0.307       0.024      0.000       0.258       0.353
    MIPIP9             0.213       0.022      0.000       0.170       0.256
    MIPIP10            0.234       0.021      0.000       0.194       0.274
    MIPIP11            0.442       0.019      0.000       0.405       0.482
    MIPIP12            0.208       0.021      0.000       0.168       0.250
    MIPIP13            0.234       0.023      0.000       0.189       0.279
    MIPIP14            0.336       0.025      0.000       0.283       0.382
    MIPIP15            0.253       0.021      0.000       0.212       0.294
    MIPIP16            0.449       0.020      0.000       0.412       0.487
    MIPIP17            0.388       0.021      0.000       0.347       0.429
    MIPIP18            0.363       0.024      0.000       0.317       0.411
    MIPIP19            0.141       0.021      0.000       0.100       0.180
    MIPIP20            0.475       0.022      0.000       0.431       0.517


MODEL COMMAND WITH FINAL ESTIMATES USED AS STARTING VALUES

     e BY mipip1@1;
     e BY mipip6*1.00001;
     e BY mipip11*1.07942;
     e BY mipip16*1.01032;
     a BY mipip2@1;
     a BY mipip7*0.91403;
     a BY mipip12*0.91485;
     a BY mipip17*1.06791;
     c BY mipip3@1;
     c BY mipip8*1.06677;
     c BY mipip13*0.75229;
     c BY mipip18*0.99213;
     n BY mipip4@1;
     n BY mipip9*0.69964;
     n BY mipip14*0.94018;
     n BY mipip19*0.57899;
     o BY mipip5@1;
     o BY mipip10*0.74448;
     o BY mipip15*0.74640;
     o BY mipip20*1.07067;

     mipip1 WITH mipip2*-0.01966 (a1);
     mipip1 WITH mipip3*0.02087 (a2);
     mipip1 WITH mipip4*0.05560 (a3);
     mipip1 WITH mipip5*0.04815 (a4);
     mipip1 WITH mipip6*-0.01295 (a5);
     mipip1 WITH mipip7*-0.08869 (a6);
     mipip1 WITH mipip8*-0.04610 (a7);
     mipip1 WITH mipip9*-0.05681 (a8);
     mipip1 WITH mipip10*-0.07155 (a9);
     mipip1 WITH mipip11*0.07745 (a10);
     mipip1 WITH mipip12*-0.02346 (a11);
     mipip1 WITH mipip13*-0.03182 (a12);
     mipip1 WITH mipip14*0.01494 (a13);
     mipip1 WITH mipip15*-0.02701 (a14);
     mipip1 WITH mipip16*0.02953 (a15);
     mipip1 WITH mipip17*-0.03049 (a16);
     mipip1 WITH mipip18*-0.04467 (a17);
     mipip1 WITH mipip19*-0.06187 (a18);
     mipip1 WITH mipip20*-0.02033 (a19);
     mipip2 WITH mipip3*0.06324 (a20);
     mipip2 WITH mipip4*0.04038 (a21);
     mipip2 WITH mipip5*0.06013 (a22);
     mipip2 WITH mipip6*-0.04227 (a23);
     mipip2 WITH mipip7*0.00871 (a24);
     mipip2 WITH mipip8*-0.05032 (a25);
     mipip2 WITH mipip9*-0.06957 (a26);
     mipip2 WITH mipip10*-0.00667 (a27);
     mipip2 WITH mipip11*-0.00553 (a28);
     mipip2 WITH mipip12*0.14345 (a29);
     mipip2 WITH mipip13*0.07094 (a30);
     mipip2 WITH mipip14*0.07276 (a31);
     mipip2 WITH mipip15*-0.01542 (a32);
     mipip2 WITH mipip16*-0.12087 (a33);
     mipip2 WITH mipip17*-0.02637 (a34);
     mipip2 WITH mipip18*-0.01962 (a35);
     mipip2 WITH mipip19*-0.00503 (a36);
     mipip2 WITH mipip20*-0.02767 (a37);
     mipip3 WITH mipip4*0.03052 (a38);
     mipip3 WITH mipip5*0.00835 (a39);
     mipip3 WITH mipip6*-0.02786 (a40);
     mipip3 WITH mipip7*-0.04983 (a41);
     mipip3 WITH mipip8*0.00544 (a42);
     mipip3 WITH mipip9*0.01026 (a43);
     mipip3 WITH mipip10*-0.06205 (a44);
     mipip3 WITH mipip11*0.06652 (a45);
     mipip3 WITH mipip12*0.04050 (a46);
     mipip3 WITH mipip13*0.08913 (a47);
     mipip3 WITH mipip14*0.06750 (a48);
     mipip3 WITH mipip15*-0.03467 (a49);
     mipip3 WITH mipip16*-0.03159 (a50);
     mipip3 WITH mipip17*-0.04403 (a51);
     mipip3 WITH mipip18*-0.02657 (a52);
     mipip3 WITH mipip19*-0.02181 (a53);
     mipip3 WITH mipip20*-0.03558 (a54);
     mipip4 WITH mipip5*0.14540 (a55);
     mipip4 WITH mipip6*-0.02968 (a56);
     mipip4 WITH mipip7*-0.03788 (a57);
     mipip4 WITH mipip8*-0.08426 (a58);
     mipip4 WITH mipip9*0.03083 (a59);
     mipip4 WITH mipip10*-0.01235 (a60);
     mipip4 WITH mipip11*-0.03169 (a61);
     mipip4 WITH mipip12*0.11355 (a62);
     mipip4 WITH mipip13*0.05050 (a63);
     mipip4 WITH mipip14*0.16196 (a64);
     mipip4 WITH mipip15*-0.10978 (a65);
     mipip4 WITH mipip16*-0.05149 (a66);
     mipip4 WITH mipip17*-0.07344 (a67);
     mipip4 WITH mipip18*-0.17683 (a68);
     mipip4 WITH mipip19*0.02273 (a69);
     mipip4 WITH mipip20*-0.01351 (a70);
     mipip5 WITH mipip6*-0.03691 (a71);
     mipip5 WITH mipip7*-0.09719 (a72);
     mipip5 WITH mipip8*-0.08057 (a73);
     mipip5 WITH mipip9*-0.07241 (a74);
     mipip5 WITH mipip10*-0.05831 (a75);
     mipip5 WITH mipip11*0.03980 (a76);
     mipip5 WITH mipip12*0.03754 (a77);
     mipip5 WITH mipip13*0.02793 (a78);
     mipip5 WITH mipip14*0.05051 (a79);
     mipip5 WITH mipip15*-0.06881 (a80);
     mipip5 WITH mipip16*-0.04852 (a81);
     mipip5 WITH mipip17*-0.05906 (a82);
     mipip5 WITH mipip18*-0.08439 (a83);
     mipip5 WITH mipip19*-0.00538 (a84);
     mipip5 WITH mipip20*0.09816 (a85);
     mipip6 WITH mipip7*0.05707 (a86);
     mipip6 WITH mipip8*0.01925 (a87);
     mipip6 WITH mipip9*0.10986 (a88);
     mipip6 WITH mipip10*-0.01470 (a89);
     mipip6 WITH mipip11*-0.03251 (a90);
     mipip6 WITH mipip12*-0.05353 (a91);
     mipip6 WITH mipip13*-0.02599 (a92);
     mipip6 WITH mipip14*0.01155 (a93);
     mipip6 WITH mipip15*-0.00206 (a94);
     mipip6 WITH mipip16*0.08673 (a95);
     mipip6 WITH mipip17*0.08927 (a96);
     mipip6 WITH mipip18*0.03635 (a97);
     mipip6 WITH mipip19*-0.00408 (a98);
     mipip6 WITH mipip20*0.01948 (a99);
     mipip7 WITH mipip8*0.01768 (a100);
     mipip7 WITH mipip9*0.02238 (a101);
     mipip7 WITH mipip10*0.07659 (a102);
     mipip7 WITH mipip11*-0.05516 (a103);
     mipip7 WITH mipip12*0.03538 (a104);
     mipip7 WITH mipip13*-0.02997 (a105);
     mipip7 WITH mipip14*0.00994 (a106);
     mipip7 WITH mipip15*0.00854 (a107);
     mipip7 WITH mipip16*-0.01832 (a108);
     mipip7 WITH mipip17*0.08364 (a109);
     mipip7 WITH mipip18*0.00662 (a110);
     mipip7 WITH mipip19*0.03685 (a111);
     mipip7 WITH mipip20*-0.02805 (a112);
     mipip8 WITH mipip9*0.04936 (a113);
     mipip8 WITH mipip10*0.04310 (a114);
     mipip8 WITH mipip11*-0.03301 (a115);
     mipip8 WITH mipip12*-0.08880 (a116);
     mipip8 WITH mipip13*-0.01423 (a117);
     mipip8 WITH mipip14*-0.03185 (a118);
     mipip8 WITH mipip15*0.06153 (a119);
     mipip8 WITH mipip16*0.03863 (a120);
     mipip8 WITH mipip17*-0.00537 (a121);
     mipip8 WITH mipip18*0.08063 (a122);
     mipip8 WITH mipip19*0.02531 (a123);
     mipip8 WITH mipip20*0.02707 (a124);
     mipip9 WITH mipip10*-0.01147 (a125);
     mipip9 WITH mipip11*-0.11025 (a126);
     mipip9 WITH mipip12*0.01437 (a127);
     mipip9 WITH mipip13*0.05214 (a128);
     mipip9 WITH mipip14*0.09150 (a129);
     mipip9 WITH mipip15*-0.06349 (a130);
     mipip9 WITH mipip16*0.03376 (a131);
     mipip9 WITH mipip17*-0.01712 (a132);
     mipip9 WITH mipip18*-0.04264 (a133);
     mipip9 WITH mipip19*0.06761 (a134);
     mipip9 WITH mipip20*-0.02099 (a135);
     mipip10 WITH mipip11*-0.03254 (a136);
     mipip10 WITH mipip12*-0.01225 (a137);
     mipip10 WITH mipip13*-0.04480 (a138);
     mipip10 WITH mipip14*-0.07226 (a139);
     mipip10 WITH mipip15*0.20982 (a140);
     mipip10 WITH mipip16*0.03420 (a141);
     mipip10 WITH mipip17*0.06768 (a142);
     mipip10 WITH mipip18*0.01884 (a143);
     mipip10 WITH mipip19*0.05357 (a144);
     mipip10 WITH mipip20*-0.04146 (a145);
     mipip11 WITH mipip12*0.04991 (a146);
     mipip11 WITH mipip13*0.01015 (a147);
     mipip11 WITH mipip14*-0.05006 (a148);
     mipip11 WITH mipip15*0.00385 (a149);
     mipip11 WITH mipip16*-0.00400 (a150);
     mipip11 WITH mipip17*0.02093 (a151);
     mipip11 WITH mipip18*0.00066 (a152);
     mipip11 WITH mipip19*-0.08648 (a153);
     mipip11 WITH mipip20*-0.02178 (a154);
     mipip12 WITH mipip13*0.03898 (a155);
     mipip12 WITH mipip14*0.14557 (a156);
     mipip12 WITH mipip15*-0.04494 (a157);
     mipip12 WITH mipip16*-0.10312 (a158);
     mipip12 WITH mipip17*-0.05518 (a159);
     mipip12 WITH mipip18*-0.10243 (a160);
     mipip12 WITH mipip19*0.03581 (a161);
     mipip12 WITH mipip20*-0.07412 (a162);
     mipip13 WITH mipip14*0.16742 (a163);
     mipip13 WITH mipip15*-0.03200 (a164);
     mipip13 WITH mipip16*-0.07334 (a165);
     mipip13 WITH mipip17*-0.01382 (a166);
     mipip13 WITH mipip18*-0.00791 (a167);
     mipip13 WITH mipip19*-0.02126 (a168);
     mipip13 WITH mipip20*-0.01948 (a169);
     mipip14 WITH mipip15*-0.16269 (a170);
     mipip14 WITH mipip16*-0.05952 (a171);
     mipip14 WITH mipip17*-0.05617 (a172);
     mipip14 WITH mipip18*-0.14141 (a173);
     mipip14 WITH mipip19*-0.01440 (a174);
     mipip14 WITH mipip20*-0.04957 (a175);
     mipip15 WITH mipip16*0.07008 (a176);
     mipip15 WITH mipip17*0.05144 (a177);
     mipip15 WITH mipip18*0.08951 (a178);
     mipip15 WITH mipip19*0.01225 (a179);
     mipip15 WITH mipip20*-0.02325 (a180);
     mipip16 WITH mipip17*0.08591 (a181);
     mipip16 WITH mipip18*0.07827 (a182);
     mipip16 WITH mipip19*-0.00670 (a183);
     mipip16 WITH mipip20*0.05144 (a184);
     mipip17 WITH mipip18*0.07454 (a185);
     mipip17 WITH mipip19*0.00980 (a186);
     mipip17 WITH mipip20*0.02763 (a187);
     mipip18 WITH mipip19*-0.01416 (a188);
     mipip18 WITH mipip20*0.07349 (a189);
     mipip19 WITH mipip20*0.05672 (a190);
     a WITH e*0.15715;
     c WITH e*0.01781;
     c WITH a*0.09108;
     n WITH e*-0.07857;
     n WITH a*-0.02612;
     n WITH c*-0.08227;
     o WITH e*0.13673;
     o WITH a*0.15356;
     o WITH c*0.01015;
     o WITH n*-0.05610;

     [ mipip1*-0.00056 ];
     [ mipip2*-0.00040 ];
     [ mipip3*0.00044 ];
     [ mipip4*-0.00004 ];
     [ mipip5*-0.00014 ];
     [ mipip6*0.00027 ];
     [ mipip7*-0.00034 ];
     [ mipip8*-0.00001 ];
     [ mipip9*0.00003 ];
     [ mipip10*-0.00018 ];
     [ mipip11*-0.00064 ];
     [ mipip12*-0.00048 ];
     [ mipip13*-0.00051 ];
     [ mipip14*0.00050 ];
     [ mipip15*0.00039 ];
     [ mipip16*0.00034 ];
     [ mipip17*-0.00048 ];
     [ mipip18*0.00052 ];
     [ mipip19*0.00014 ];
     [ mipip20*-0.00036 ];

     mipip1*0.71806 (pload1);
     mipip2*0.52506 (pload2);
     mipip3*0.93440 (pload3);
     mipip4*0.87268 (pload4);
     mipip5*0.70683 (pload5);
     mipip6*0.83827 (pload6);
     mipip7*0.89429 (pload7);
     mipip8*1.12929 (pload8);
     mipip9*0.95422 (pload9);
     mipip10*0.83611 (pload10);
     mipip11*0.82861 (pload11);
     mipip12*0.92063 (pload12);
     mipip13*0.81411 (pload13);
     mipip14*0.92151 (pload14);
     mipip15*0.75473 (pload15);
     mipip16*0.70590 (pload16);
     mipip17*0.52110 (pload17);
     mipip18*0.76085 (pload18);
     mipip19*1.07841 (pload19);
     mipip20*0.58286 (pload20);
     e*0.56453;
     a*0.28905;
     c*0.43918;
     n*0.52731;
     o*0.45977;


RESIDUAL OUTPUT


     ESTIMATED MODEL


           Means
              MIPIP1        MIPIP2        MIPIP3        MIPIP4        MIPIP5
              ________      ________      ________      ________      ________
               -0.001         0.000         0.000         0.000         0.000


           Means
              MIPIP6        MIPIP7        MIPIP8        MIPIP9        MIPIP10
              ________      ________      ________      ________      ________
                0.000         0.000         0.000         0.000         0.000


           Means
              MIPIP11       MIPIP12       MIPIP13       MIPIP14       MIPIP15
              ________      ________      ________      ________      ________
               -0.001         0.000        -0.001         0.001         0.000


           Means
              MIPIP16       MIPIP17       MIPIP18       MIPIP19       MIPIP20
              ________      ________      ________      ________      ________
                0.000         0.000         0.001         0.000         0.000


           Covariances
              MIPIP1        MIPIP2        MIPIP3        MIPIP4        MIPIP5
              ________      ________      ________      ________      ________
 MIPIP1         1.283
 MIPIP2         0.137         0.814
 MIPIP3         0.039         0.154         1.374
 MIPIP4        -0.023         0.014        -0.052         1.400
 MIPIP5         0.185         0.214         0.018         0.089         1.167
 MIPIP6         0.552         0.115        -0.010        -0.108         0.100
 MIPIP7         0.055         0.273         0.033        -0.062         0.043
 MIPIP8        -0.027         0.047         0.474        -0.172        -0.070
 MIPIP9        -0.112        -0.088        -0.047         0.400        -0.112
 MIPIP10        0.030         0.108        -0.054        -0.054         0.284
 MIPIP11        0.687         0.164         0.086        -0.116         0.187
 MIPIP12        0.120         0.408         0.124         0.090         0.178
 MIPIP13       -0.018         0.139         0.420        -0.011         0.036
 MIPIP14       -0.059         0.048        -0.010         0.658        -0.002
 MIPIP15        0.075         0.099        -0.027        -0.152         0.274
 MIPIP16        0.600         0.038        -0.014        -0.131         0.090
 MIPIP17        0.137         0.282         0.053        -0.101         0.105
 MIPIP18       -0.027         0.071         0.409        -0.258        -0.074
 MIPIP19       -0.107        -0.020        -0.069         0.328        -0.038
 MIPIP20        0.126         0.137        -0.025        -0.074         0.590


           Covariances
              MIPIP6        MIPIP7        MIPIP8        MIPIP9        MIPIP10
              ________      ________      ________      ________      ________
 MIPIP6         1.403
 MIPIP7         0.201         1.136
 MIPIP8         0.038         0.106         1.629
 MIPIP9         0.055         0.006        -0.012         1.212
 MIPIP10        0.087         0.181         0.051        -0.041         1.091
 MIPIP11        0.577         0.100        -0.013        -0.170         0.077
 MIPIP12        0.090         0.277         0.000        -0.002         0.092
 MIPIP13       -0.013         0.033         0.338         0.009        -0.039
 MIPIP14       -0.062        -0.013        -0.114         0.438        -0.112
 MIPIP15        0.100         0.113         0.070        -0.093         0.465
 MIPIP16        0.657         0.127         0.058        -0.022         0.137
 MIPIP17        0.257         0.366         0.098        -0.037         0.190
 MIPIP18        0.054         0.089         0.545        -0.100         0.026
 MIPIP19       -0.050         0.023        -0.025         0.281         0.029
 MIPIP20        0.166         0.122         0.039        -0.063         0.325


           Covariances
              MIPIP11       MIPIP12       MIPIP13       MIPIP14       MIPIP15
              ________      ________      ________      ________      ________
 MIPIP11        1.486
 MIPIP12        0.205         1.163
 MIPIP13        0.025         0.102         1.063
 MIPIP14       -0.130         0.123         0.109         1.388
 MIPIP15        0.114         0.060        -0.026        -0.202         1.011
 MIPIP16        0.612         0.042        -0.060        -0.134         0.173
 MIPIP17        0.202         0.227         0.059        -0.082         0.174
 MIPIP18        0.020        -0.020         0.320        -0.218         0.097
 MIPIP19       -0.136         0.022        -0.057         0.273        -0.012
 MIPIP20        0.136         0.076        -0.011        -0.106         0.344


           Covariances
              MIPIP16       MIPIP17       MIPIP18       MIPIP19       MIPIP20
              ________      ________      ________      ________      ________
 MIPIP16        1.282
 MIPIP17        0.255         0.851
 MIPIP18        0.096         0.171         1.193
 MIPIP19       -0.053        -0.006        -0.061         1.255
 MIPIP20        0.199         0.203         0.084         0.022         1.110


           Correlations
              MIPIP1        MIPIP2        MIPIP3        MIPIP4        MIPIP5
              ________      ________      ________      ________      ________
 MIPIP1         1.000
 MIPIP2         0.135         1.000
 MIPIP3         0.029         0.146         1.000
 MIPIP4        -0.017         0.013        -0.037         1.000
 MIPIP5         0.151         0.219         0.015         0.070         1.000
 MIPIP6         0.411         0.108        -0.007        -0.077         0.078
 MIPIP7         0.046         0.284         0.027        -0.049         0.038
 MIPIP8        -0.019         0.041         0.317        -0.114        -0.051
 MIPIP9        -0.090        -0.088        -0.037         0.307        -0.094
 MIPIP10        0.026         0.114        -0.045        -0.044         0.252
 MIPIP11        0.497         0.149         0.060        -0.081         0.142
 MIPIP12        0.099         0.419         0.098         0.070         0.153
 MIPIP13       -0.016         0.150         0.347        -0.009         0.032
 MIPIP14       -0.044         0.045        -0.007         0.472        -0.002
 MIPIP15        0.066         0.109        -0.023        -0.127         0.253
 MIPIP16        0.468         0.037        -0.010        -0.098         0.073
 MIPIP17        0.131         0.339         0.049        -0.093         0.105
 MIPIP18       -0.022         0.072         0.320        -0.200        -0.063
 MIPIP19       -0.085        -0.020        -0.053         0.247        -0.031
 MIPIP20        0.106         0.144        -0.020        -0.059         0.519


           Correlations
              MIPIP6        MIPIP7        MIPIP8        MIPIP9        MIPIP10
              ________      ________      ________      ________      ________
 MIPIP6         1.000
 MIPIP7         0.159         1.000
 MIPIP8         0.025         0.078         1.000
 MIPIP9         0.042         0.005        -0.009         1.000
 MIPIP10        0.070         0.163         0.038        -0.035         1.000
 MIPIP11        0.399         0.077        -0.008        -0.126         0.061
 MIPIP12        0.071         0.241         0.000        -0.002         0.082
 MIPIP13       -0.010         0.030         0.257         0.008        -0.036
 MIPIP14       -0.045        -0.010        -0.076         0.338        -0.091
 MIPIP15        0.084         0.106         0.054        -0.084         0.443
 MIPIP16        0.490         0.105         0.040        -0.017         0.116
 MIPIP17        0.235         0.372         0.084        -0.036         0.197
 MIPIP18        0.042         0.077         0.391        -0.083         0.023
 MIPIP19       -0.037         0.019        -0.018         0.228         0.025
 MIPIP20        0.133         0.109         0.029        -0.054         0.295


           Correlations
              MIPIP11       MIPIP12       MIPIP13       MIPIP14       MIPIP15
              ________      ________      ________      ________      ________
 MIPIP11        1.000
 MIPIP12        0.156         1.000
 MIPIP13        0.020         0.091         1.000
 MIPIP14       -0.090         0.097         0.090         1.000
 MIPIP15        0.093         0.055        -0.025        -0.171         1.000
 MIPIP16        0.443         0.035        -0.051        -0.101         0.152
 MIPIP17        0.180         0.228         0.062        -0.076         0.187
 MIPIP18        0.015        -0.017         0.284        -0.170         0.088
 MIPIP19       -0.099         0.018        -0.049         0.207        -0.011
 MIPIP20        0.106         0.067        -0.010        -0.085         0.325


           Correlations
              MIPIP16       MIPIP17       MIPIP18       MIPIP19       MIPIP20
              ________      ________      ________      ________      ________
 MIPIP16        1.000
 MIPIP17        0.245         1.000
 MIPIP18        0.078         0.170         1.000
 MIPIP19       -0.042        -0.006        -0.050         1.000
 MIPIP20        0.167         0.209         0.073         0.019         1.000


TECHNICAL 1 OUTPUT


     PARAMETER SPECIFICATION


           NU
              MIPIP1        MIPIP2        MIPIP3        MIPIP4        MIPIP5
              ________      ________      ________      ________      ________
                    1             2             3             4             5


           NU
              MIPIP6        MIPIP7        MIPIP8        MIPIP9        MIPIP10
              ________      ________      ________      ________      ________
                    6             7             8             9            10


           NU
              MIPIP11       MIPIP12       MIPIP13       MIPIP14       MIPIP15
              ________      ________      ________      ________      ________
                   11            12            13            14            15


           NU
              MIPIP16       MIPIP17       MIPIP18       MIPIP19       MIPIP20
              ________      ________      ________      ________      ________
                   16            17            18            19            20


           LAMBDA
              E             A             C             N             O
              ________      ________      ________      ________      ________
 MIPIP1             0             0             0             0             0
 MIPIP2             0             0             0             0             0
 MIPIP3             0             0             0             0             0
 MIPIP4             0             0             0             0             0
 MIPIP5             0             0             0             0             0
 MIPIP6            21             0             0             0             0
 MIPIP7             0            22             0             0             0
 MIPIP8             0             0            23             0             0
 MIPIP9             0             0             0            24             0
 MIPIP10            0             0             0             0            25
 MIPIP11           26             0             0             0             0
 MIPIP12            0            27             0             0             0
 MIPIP13            0             0            28             0             0
 MIPIP14            0             0             0            29             0
 MIPIP15            0             0             0             0            30
 MIPIP16           31             0             0             0             0
 MIPIP17            0            32             0             0             0
 MIPIP18            0             0            33             0             0
 MIPIP19            0             0             0            34             0
 MIPIP20            0             0             0             0            35


           THETA
              MIPIP1        MIPIP2        MIPIP3        MIPIP4        MIPIP5
              ________      ________      ________      ________      ________
 MIPIP1            36
 MIPIP2            37            38
 MIPIP3            39            40            41
 MIPIP4            42            43            44            45
 MIPIP5            46            47            48            49            50
 MIPIP6            51            52            53            54            55
 MIPIP7            57            58            59            60            61
 MIPIP8            64            65            66            67            68
 MIPIP9            72            73            74            75            76
 MIPIP10           81            82            83            84            85
 MIPIP11           91            92            93            94            95
 MIPIP12          102           103           104           105           106
 MIPIP13          114           115           116           117           118
 MIPIP14          127           128           129           130           131
 MIPIP15          141           142           143           144           145
 MIPIP16          156           157           158           159           160
 MIPIP17          172           173           174           175           176
 MIPIP18          189           190           191           192           193
 MIPIP19          207           208           209           210           211
 MIPIP20          226           227           228           229           230


           THETA
              MIPIP6        MIPIP7        MIPIP8        MIPIP9        MIPIP10
              ________      ________      ________      ________      ________
 MIPIP6            56
 MIPIP7            62            63
 MIPIP8            69            70            71
 MIPIP9            77            78            79            80
 MIPIP10           86            87            88            89            90
 MIPIP11           96            97            98            99           100
 MIPIP12          107           108           109           110           111
 MIPIP13          119           120           121           122           123
 MIPIP14          132           133           134           135           136
 MIPIP15          146           147           148           149           150
 MIPIP16          161           162           163           164           165
 MIPIP17          177           178           179           180           181
 MIPIP18          194           195           196           197           198
 MIPIP19          212           213           214           215           216
 MIPIP20          231           232           233           234           235


           THETA
              MIPIP11       MIPIP12       MIPIP13       MIPIP14       MIPIP15
              ________      ________      ________      ________      ________
 MIPIP11          101
 MIPIP12          112           113
 MIPIP13          124           125           126
 MIPIP14          137           138           139           140
 MIPIP15          151           152           153           154           155
 MIPIP16          166           167           168           169           170
 MIPIP17          182           183           184           185           186
 MIPIP18          199           200           201           202           203
 MIPIP19          217           218           219           220           221
 MIPIP20          236           237           238           239           240


           THETA
              MIPIP16       MIPIP17       MIPIP18       MIPIP19       MIPIP20
              ________      ________      ________      ________      ________
 MIPIP16          171
 MIPIP17          187           188
 MIPIP18          204           205           206
 MIPIP19          222           223           224           225
 MIPIP20          241           242           243           244           245


           ALPHA
              E             A             C             N             O
              ________      ________      ________      ________      ________
                    0             0             0             0             0


           BETA
              E             A             C             N             O
              ________      ________      ________      ________      ________
 E                  0             0             0             0             0
 A                  0             0             0             0             0
 C                  0             0             0             0             0
 N                  0             0             0             0             0
 O                  0             0             0             0             0


           PSI
              E             A             C             N             O
              ________      ________      ________      ________      ________
 E                246
 A                247           248
 C                249           250           251
 N                252           253           254           255
 O                256           257           258           259           260


     STARTING VALUES


           NU
              MIPIP1        MIPIP2        MIPIP3        MIPIP4        MIPIP5
              ________      ________      ________      ________      ________
                0.000         0.000         0.000         0.000         0.000


           NU
              MIPIP6        MIPIP7        MIPIP8        MIPIP9        MIPIP10
              ________      ________      ________      ________      ________
                0.000         0.000         0.000         0.000         0.000


           NU
              MIPIP11       MIPIP12       MIPIP13       MIPIP14       MIPIP15
              ________      ________      ________      ________      ________
                0.000         0.000         0.000         0.000         0.000


           NU
              MIPIP16       MIPIP17       MIPIP18       MIPIP19       MIPIP20
              ________      ________      ________      ________      ________
                0.000         0.000         0.000         0.000         0.000


           LAMBDA
              E             A             C             N             O
              ________      ________      ________      ________      ________
 MIPIP1         1.000         0.000         0.000         0.000         0.000
 MIPIP2         0.000         1.000         0.000         0.000         0.000
 MIPIP3         0.000         0.000         1.000         0.000         0.000
 MIPIP4         0.000         0.000         0.000         1.000         0.000
 MIPIP5         0.000         0.000         0.000         0.000         1.000
 MIPIP6         1.000         0.000         0.000         0.000         0.000
 MIPIP7         0.000         1.000         0.000         0.000         0.000
 MIPIP8         0.000         0.000         1.000         0.000         0.000
 MIPIP9         0.000         0.000         0.000         1.000         0.000
 MIPIP10        0.000         0.000         0.000         0.000         1.000
 MIPIP11        1.000         0.000         0.000         0.000         0.000
 MIPIP12        0.000         1.000         0.000         0.000         0.000
 MIPIP13        0.000         0.000         1.000         0.000         0.000
 MIPIP14        0.000         0.000         0.000         1.000         0.000
 MIPIP15        0.000         0.000         0.000         0.000         1.000
 MIPIP16        1.000         0.000         0.000         0.000         0.000
 MIPIP17        0.000         1.000         0.000         0.000         0.000
 MIPIP18        0.000         0.000         1.000         0.000         0.000
 MIPIP19        0.000         0.000         0.000         1.000         0.000
 MIPIP20        0.000         0.000         0.000         0.000         1.000


           THETA
              MIPIP1        MIPIP2        MIPIP3        MIPIP4        MIPIP5
              ________      ________      ________      ________      ________
 MIPIP1         0.643
 MIPIP2         0.000         0.409
 MIPIP3         0.000         0.000         0.685
 MIPIP4         0.000         0.000         0.000         0.710
 MIPIP5         0.000         0.000         0.000         0.000         0.582
 MIPIP6         0.000         0.000         0.000         0.000         0.000
 MIPIP7         0.000         0.000         0.000         0.000         0.000
 MIPIP8         0.000         0.000         0.000         0.000         0.000
 MIPIP9         0.000         0.000         0.000         0.000         0.000
 MIPIP10        0.000         0.000         0.000         0.000         0.000
 MIPIP11        0.000         0.000         0.000         0.000         0.000
 MIPIP12        0.000         0.000         0.000         0.000         0.000
 MIPIP13        0.000         0.000         0.000         0.000         0.000
 MIPIP14        0.000         0.000         0.000         0.000         0.000
 MIPIP15        0.000         0.000         0.000         0.000         0.000
 MIPIP16        0.000         0.000         0.000         0.000         0.000
 MIPIP17        0.000         0.000         0.000         0.000         0.000
 MIPIP18        0.000         0.000         0.000         0.000         0.000
 MIPIP19        0.000         0.000         0.000         0.000         0.000
 MIPIP20        0.000         0.000         0.000         0.000         0.000


           THETA
              MIPIP6        MIPIP7        MIPIP8        MIPIP9        MIPIP10
              ________      ________      ________      ________      ________
 MIPIP6         0.702
 MIPIP7         0.000         0.570
 MIPIP8         0.000         0.000         0.816
 MIPIP9         0.000         0.000         0.000         0.609
 MIPIP10        0.000         0.000         0.000         0.000         0.546
 MIPIP11        0.000         0.000         0.000         0.000         0.000
 MIPIP12        0.000         0.000         0.000         0.000         0.000
 MIPIP13        0.000         0.000         0.000         0.000         0.000
 MIPIP14        0.000         0.000         0.000         0.000         0.000
 MIPIP15        0.000         0.000         0.000         0.000         0.000
 MIPIP16        0.000         0.000         0.000         0.000         0.000
 MIPIP17        0.000         0.000         0.000         0.000         0.000
 MIPIP18        0.000         0.000         0.000         0.000         0.000
 MIPIP19        0.000         0.000         0.000         0.000         0.000
 MIPIP20        0.000         0.000         0.000         0.000         0.000


           THETA
              MIPIP11       MIPIP12       MIPIP13       MIPIP14       MIPIP15
              ________      ________      ________      ________      ________
 MIPIP11        0.745
 MIPIP12        0.000         0.583
 MIPIP13        0.000         0.000         0.531
 MIPIP14        0.000         0.000         0.000         0.709
 MIPIP15        0.000         0.000         0.000         0.000         0.506
 MIPIP16        0.000         0.000         0.000         0.000         0.000
 MIPIP17        0.000         0.000         0.000         0.000         0.000
 MIPIP18        0.000         0.000         0.000         0.000         0.000
 MIPIP19        0.000         0.000         0.000         0.000         0.000
 MIPIP20        0.000         0.000         0.000         0.000         0.000


           THETA
              MIPIP16       MIPIP17       MIPIP18       MIPIP19       MIPIP20
              ________      ________      ________      ________      ________
 MIPIP16        0.646
 MIPIP17        0.000         0.425
 MIPIP18        0.000         0.000         0.599
 MIPIP19        0.000         0.000         0.000         0.625
 MIPIP20        0.000         0.000         0.000         0.000         0.558


           ALPHA
              E             A             C             N             O
              ________      ________      ________      ________      ________
                0.000         0.000         0.000         0.000         0.000


           BETA
              E             A             C             N             O
              ________      ________      ________      ________      ________
 E              0.000         0.000         0.000         0.000         0.000
 A              0.000         0.000         0.000         0.000         0.000
 C              0.000         0.000         0.000         0.000         0.000
 N              0.000         0.000         0.000         0.000         0.000
 O              0.000         0.000         0.000         0.000         0.000


           PSI
              E             A             C             N             O
              ________      ________      ________      ________      ________
 E              1.000
 A              0.000         1.000
 C              0.000         0.000         1.000
 N              0.000         0.000         0.000         1.000
 O              0.000         0.000         0.000         0.000         1.000


     PRIORS FOR ALL PARAMETERS            PRIOR MEAN      PRIOR VARIANCE     PRIOR STD. DEV.

     Parameter 1~N(0.000,infinity)           0.0000            infinity            infinity
     Parameter 2~N(0.000,infinity)           0.0000            infinity            infinity
     Parameter 3~N(0.000,infinity)           0.0000            infinity            infinity
     Parameter 4~N(0.000,infinity)           0.0000            infinity            infinity
     Parameter 5~N(0.000,infinity)           0.0000            infinity            infinity
     Parameter 6~N(0.000,infinity)           0.0000            infinity            infinity
     Parameter 7~N(0.000,infinity)           0.0000            infinity            infinity
     Parameter 8~N(0.000,infinity)           0.0000            infinity            infinity
     Parameter 9~N(0.000,infinity)           0.0000            infinity            infinity
     Parameter 10~N(0.000,infinity)          0.0000            infinity            infinity
     Parameter 11~N(0.000,infinity)          0.0000            infinity            infinity
     Parameter 12~N(0.000,infinity)          0.0000            infinity            infinity
     Parameter 13~N(0.000,infinity)          0.0000            infinity            infinity
     Parameter 14~N(0.000,infinity)          0.0000            infinity            infinity
     Parameter 15~N(0.000,infinity)          0.0000            infinity            infinity
     Parameter 16~N(0.000,infinity)          0.0000            infinity            infinity
     Parameter 17~N(0.000,infinity)          0.0000            infinity            infinity
     Parameter 18~N(0.000,infinity)          0.0000            infinity            infinity
     Parameter 19~N(0.000,infinity)          0.0000            infinity            infinity
     Parameter 20~N(0.000,infinity)          0.0000            infinity            infinity
     Parameter 21~N(0.000,infinity)          0.0000            infinity            infinity
     Parameter 22~N(0.000,infinity)          0.0000            infinity            infinity
     Parameter 23~N(0.000,infinity)          0.0000            infinity            infinity
     Parameter 24~N(0.000,infinity)          0.0000            infinity            infinity
     Parameter 25~N(0.000,infinity)          0.0000            infinity            infinity
     Parameter 26~N(0.000,infinity)          0.0000            infinity            infinity
     Parameter 27~N(0.000,infinity)          0.0000            infinity            infinity
     Parameter 28~N(0.000,infinity)          0.0000            infinity            infinity
     Parameter 29~N(0.000,infinity)          0.0000            infinity            infinity
     Parameter 30~N(0.000,infinity)          0.0000            infinity            infinity
     Parameter 31~N(0.000,infinity)          0.0000            infinity            infinity
     Parameter 32~N(0.000,infinity)          0.0000            infinity            infinity
     Parameter 33~N(0.000,infinity)          0.0000            infinity            infinity
     Parameter 34~N(0.000,infinity)          0.0000            infinity            infinity
     Parameter 35~N(0.000,infinity)          0.0000            infinity            infinity
     Parameter 36~IW(551.200,800)            0.7076              0.0013              0.0359
     Parameter 37~IW(0.000,800)              0.0000              0.0005              0.0213
     Parameter 38~IW(388.800,800)            0.4991              0.0006              0.0253
     Parameter 39~IW(0.000,800)              0.0000              0.0009              0.0296
     Parameter 40~IW(0.000,800)              0.0000              0.0006              0.0249
     Parameter 41~IW(752.000,800)            0.9653              0.0024              0.0490
     Parameter 42~IW(0.000,800)              0.0000              0.0007              0.0265
     Parameter 43~IW(0.000,800)              0.0000              0.0005              0.0223
     Parameter 44~IW(0.000,800)              0.0000              0.0010              0.0310
     Parameter 45~IW(601.600,800)            0.7723              0.0015              0.0392
     Parameter 46~IW(0.000,800)              0.0000              0.0007              0.0256
     Parameter 47~IW(0.000,800)              0.0000              0.0005              0.0215
     Parameter 48~IW(0.000,800)              0.0000              0.0009              0.0299
     Parameter 49~IW(0.000,800)              0.0000              0.0007              0.0267
     Parameter 50~IW(560.800,800)            0.7199              0.0013              0.0365
     Parameter 51~IW(0.000,800)              0.0000              0.0008              0.0278
     Parameter 52~IW(0.000,800)              0.0000              0.0005              0.0234
     Parameter 53~IW(0.000,800)              0.0000              0.0011              0.0325
     Parameter 54~IW(0.000,800)              0.0000              0.0008              0.0291
     Parameter 55~IW(0.000,800)              0.0000              0.0008              0.0281
     Parameter 56~IW(662.400,800)            0.8503              0.0019              0.0431
     Parameter 57~IW(0.000,800)              0.0000              0.0008              0.0282
     Parameter 58~IW(0.000,800)              0.0000              0.0006              0.0237
     Parameter 59~IW(0.000,800)              0.0000              0.0011              0.0329
     Parameter 60~IW(0.000,800)              0.0000              0.0009              0.0294
     Parameter 61~IW(0.000,800)              0.0000              0.0008              0.0284
     Parameter 62~IW(0.000,800)              0.0000              0.0010              0.0309
     Parameter 63~IW(679.200,800)            0.8719              0.0020              0.0442
     Parameter 64~IW(0.000,800)              0.0000              0.0010              0.0318
     Parameter 65~IW(0.000,800)              0.0000              0.0007              0.0267
     Parameter 66~IW(0.000,800)              0.0000              0.0014              0.0372
     Parameter 67~IW(0.000,800)              0.0000              0.0011              0.0333
     Parameter 68~IW(0.000,800)              0.0000              0.0010              0.0321
     Parameter 69~IW(0.000,800)              0.0000              0.0012              0.0349
     Parameter 70~IW(0.000,800)              0.0000              0.0012              0.0354
     Parameter 71~IW(868.800,800)            1.1153              0.0032              0.0566
     Parameter 72~IW(0.000,800)              0.0000              0.0009              0.0294
     Parameter 73~IW(0.000,800)              0.0000              0.0006              0.0247
     Parameter 74~IW(0.000,800)              0.0000              0.0012              0.0343
     Parameter 75~IW(0.000,800)              0.0000              0.0009              0.0307
     Parameter 76~IW(0.000,800)              0.0000              0.0009              0.0296
     Parameter 77~IW(0.000,800)              0.0000              0.0010              0.0322
     Parameter 78~IW(0.000,800)              0.0000              0.0011              0.0326
     Parameter 79~IW(0.000,800)              0.0000              0.0014              0.0369
     Parameter 80~IW(740.000,800)            0.9499              0.0023              0.0482
     Parameter 81~IW(0.000,800)              0.0000              0.0008              0.0277
     Parameter 82~IW(0.000,800)              0.0000              0.0005              0.0232
     Parameter 83~IW(0.000,800)              0.0000              0.0010              0.0323
     Parameter 84~IW(0.000,800)              0.0000              0.0008              0.0289
     Parameter 85~IW(0.000,800)              0.0000              0.0008              0.0279
     Parameter 86~IW(0.000,800)              0.0000              0.0009              0.0303
     Parameter 87~IW(0.000,800)              0.0000              0.0009              0.0307
     Parameter 88~IW(0.000,800)              0.0000              0.0012              0.0347
     Parameter 89~IW(0.000,800)              0.0000              0.0010              0.0320
     Parameter 90~IW(655.200,800)            0.8411              0.0018              0.0427
     Parameter 91~IW(0.000,800)              0.0000              0.0008              0.0276
     Parameter 92~IW(0.000,800)              0.0000              0.0005              0.0232
     Parameter 93~IW(0.000,800)              0.0000              0.0010              0.0323
     Parameter 94~IW(0.000,800)              0.0000              0.0008              0.0289
     Parameter 95~IW(0.000,800)              0.0000              0.0008              0.0279
     Parameter 96~IW(0.000,800)              0.0000              0.0009              0.0303
     Parameter 97~IW(0.000,800)              0.0000              0.0009              0.0307
     Parameter 98~IW(0.000,800)              0.0000              0.0012              0.0347
     Parameter 99~IW(0.000,800)              0.0000              0.0010              0.0320
     Parameter 100~IW(0.000,800)             0.0000              0.0009              0.0301
     Parameter 101~IW(654.400,800)           0.8401              0.0018              0.0426
     Parameter 102~IW(0.000,800)             0.0000              0.0008              0.0284
     Parameter 103~IW(0.000,800)             0.0000              0.0006              0.0239
     Parameter 104~IW(0.000,800)             0.0000              0.0011              0.0332
     Parameter 105~IW(0.000,800)             0.0000              0.0009              0.0297
     Parameter 106~IW(0.000,800)             0.0000              0.0008              0.0287
     Parameter 107~IW(0.000,800)             0.0000              0.0010              0.0311
     Parameter 108~IW(0.000,800)             0.0000              0.0010              0.0315
     Parameter 109~IW(0.000,800)             0.0000              0.0013              0.0357
     Parameter 110~IW(0.000,800)             0.0000              0.0011              0.0329
     Parameter 111~IW(0.000,800)             0.0000              0.0010              0.0310
     Parameter 112~IW(0.000,800)             0.0000              0.0010              0.0310
     Parameter 113~IW(691.200,800)           0.8873              0.0020              0.0450
     Parameter 114~IW(0.000,800)             0.0000              0.0008              0.0274
     Parameter 115~IW(0.000,800)             0.0000              0.0005              0.0230
     Parameter 116~IW(0.000,800)             0.0000              0.0010              0.0320
     Parameter 117~IW(0.000,800)             0.0000              0.0008              0.0287
     Parameter 118~IW(0.000,800)             0.0000              0.0008              0.0277
     Parameter 119~IW(0.000,800)             0.0000              0.0009              0.0301
     Parameter 120~IW(0.000,800)             0.0000              0.0009              0.0305
     Parameter 121~IW(0.000,800)             0.0000              0.0012              0.0344
     Parameter 122~IW(0.000,800)             0.0000              0.0010              0.0318
     Parameter 123~IW(0.000,800)             0.0000              0.0009              0.0299
     Parameter 124~IW(0.000,800)             0.0000              0.0009              0.0299
     Parameter 125~IW(0.000,800)             0.0000              0.0009              0.0307
     Parameter 126~IW(644.800,800)           0.8277              0.0018              0.0420
     Parameter 127~IW(0.000,800)             0.0000              0.0007              0.0263
     Parameter 128~IW(0.000,800)             0.0000              0.0005              0.0221
     Parameter 129~IW(0.000,800)             0.0000              0.0009              0.0307
     Parameter 130~IW(0.000,800)             0.0000              0.0008              0.0274
     Parameter 131~IW(0.000,800)             0.0000              0.0007              0.0265
     Parameter 132~IW(0.000,800)             0.0000              0.0008              0.0288
     Parameter 133~IW(0.000,800)             0.0000              0.0008              0.0291
     Parameter 134~IW(0.000,800)             0.0000              0.0011              0.0330
     Parameter 135~IW(0.000,800)             0.0000              0.0009              0.0304
     Parameter 136~IW(0.000,800)             0.0000              0.0008              0.0286
     Parameter 137~IW(0.000,800)             0.0000              0.0008              0.0286
     Parameter 138~IW(0.000,800)             0.0000              0.0009              0.0294
     Parameter 139~IW(0.000,800)             0.0000              0.0008              0.0284
     Parameter 140~IW(590.400,800)           0.7579              0.0015              0.0385
     Parameter 141~IW(0.000,800)             0.0000              0.0007              0.0262
     Parameter 142~IW(0.000,800)             0.0000              0.0005              0.0220
     Parameter 143~IW(0.000,800)             0.0000              0.0009              0.0306
     Parameter 144~IW(0.000,800)             0.0000              0.0008              0.0274
     Parameter 145~IW(0.000,800)             0.0000              0.0007              0.0264
     Parameter 146~IW(0.000,800)             0.0000              0.0008              0.0287
     Parameter 147~IW(0.000,800)             0.0000              0.0008              0.0291
     Parameter 148~IW(0.000,800)             0.0000              0.0011              0.0329
     Parameter 149~IW(0.000,800)             0.0000              0.0009              0.0304
     Parameter 150~IW(0.000,800)             0.0000              0.0008              0.0286
     Parameter 151~IW(0.000,800)             0.0000              0.0008              0.0286
     Parameter 152~IW(0.000,800)             0.0000              0.0009              0.0294
     Parameter 153~IW(0.000,800)             0.0000              0.0008              0.0284
     Parameter 154~IW(0.000,800)             0.0000              0.0007              0.0271
     Parameter 155~IW(588.800,800)           0.7558              0.0015              0.0383
     Parameter 156~IW(0.000,800)             0.0000              0.0006              0.0246
     Parameter 157~IW(0.000,800)             0.0000              0.0004              0.0207
     Parameter 158~IW(0.000,800)             0.0000              0.0008              0.0288
     Parameter 159~IW(0.000,800)             0.0000              0.0007              0.0257
     Parameter 160~IW(0.000,800)             0.0000              0.0006              0.0248
     Parameter 161~IW(0.000,800)             0.0000              0.0007              0.0270
     Parameter 162~IW(0.000,800)             0.0000              0.0007              0.0273
     Parameter 163~IW(0.000,800)             0.0000              0.0010              0.0309
     Parameter 164~IW(0.000,800)             0.0000              0.0008              0.0285
     Parameter 165~IW(0.000,800)             0.0000              0.0007              0.0268
     Parameter 166~IW(0.000,800)             0.0000              0.0007              0.0268
     Parameter 167~IW(0.000,800)             0.0000              0.0008              0.0276
     Parameter 168~IW(0.000,800)             0.0000              0.0007              0.0266
     Parameter 169~IW(0.000,800)             0.0000              0.0006              0.0255
     Parameter 170~IW(0.000,800)             0.0000              0.0006              0.0254
     Parameter 171~IW(519.200,800)           0.6665              0.0011              0.0338
     Parameter 172~IW(0.000,800)             0.0000              0.0005              0.0225
     Parameter 173~IW(0.000,800)             0.0000              0.0004              0.0189
     Parameter 174~IW(0.000,800)             0.0000              0.0007              0.0263
     Parameter 175~IW(0.000,800)             0.0000              0.0006              0.0235
     Parameter 176~IW(0.000,800)             0.0000              0.0005              0.0227
     Parameter 177~IW(0.000,800)             0.0000              0.0006              0.0247
     Parameter 178~IW(0.000,800)             0.0000              0.0006              0.0250
     Parameter 179~IW(0.000,800)             0.0000              0.0008              0.0283
     Parameter 180~IW(0.000,800)             0.0000              0.0007              0.0261
     Parameter 181~IW(0.000,800)             0.0000              0.0006              0.0246
     Parameter 182~IW(0.000,800)             0.0000              0.0006              0.0246
     Parameter 183~IW(0.000,800)             0.0000              0.0006              0.0252
     Parameter 184~IW(0.000,800)             0.0000              0.0006              0.0244
     Parameter 185~IW(0.000,800)             0.0000              0.0005              0.0233
     Parameter 186~IW(0.000,800)             0.0000              0.0005              0.0233
     Parameter 187~IW(0.000,800)             0.0000              0.0005              0.0219
     Parameter 188~IW(435.200,800)           0.5587              0.0008              0.0283
     Parameter 189~IW(0.000,800)             0.0000              0.0007              0.0259
     Parameter 190~IW(0.000,800)             0.0000              0.0005              0.0217
     Parameter 191~IW(0.000,800)             0.0000              0.0009              0.0302
     Parameter 192~IW(0.000,800)             0.0000              0.0007              0.0270
     Parameter 193~IW(0.000,800)             0.0000              0.0007              0.0261
     Parameter 194~IW(0.000,800)             0.0000              0.0008              0.0284
     Parameter 195~IW(0.000,800)             0.0000              0.0008              0.0287
     Parameter 196~IW(0.000,800)             0.0000              0.0011              0.0325
     Parameter 197~IW(0.000,800)             0.0000              0.0009              0.0300
     Parameter 198~IW(0.000,800)             0.0000              0.0008              0.0282
     Parameter 199~IW(0.000,800)             0.0000              0.0008              0.0282
     Parameter 200~IW(0.000,800)             0.0000              0.0008              0.0290
     Parameter 201~IW(0.000,800)             0.0000              0.0008              0.0280
     Parameter 202~IW(0.000,800)             0.0000              0.0007              0.0268
     Parameter 203~IW(0.000,800)             0.0000              0.0007              0.0267
     Parameter 204~IW(0.000,800)             0.0000              0.0006              0.0251
     Parameter 205~IW(0.000,800)             0.0000              0.0005              0.0230
     Parameter 206~IW(573.600,800)           0.7363              0.0014              0.0374
     Parameter 207~IW(0.000,800)             0.0000              0.0010              0.0320
     Parameter 208~IW(0.000,800)             0.0000              0.0007              0.0268
     Parameter 209~IW(0.000,800)             0.0000              0.0014              0.0373
     Parameter 210~IW(0.000,800)             0.0000              0.0011              0.0334
     Parameter 211~IW(0.000,800)             0.0000              0.0010              0.0322
     Parameter 212~IW(0.000,800)             0.0000              0.0012              0.0350
     Parameter 213~IW(0.000,800)             0.0000              0.0013              0.0355
     Parameter 214~IW(0.000,800)             0.0000              0.0016              0.0401
     Parameter 215~IW(0.000,800)             0.0000              0.0014              0.0370
     Parameter 216~IW(0.000,800)             0.0000              0.0012              0.0349
     Parameter 217~IW(0.000,800)             0.0000              0.0012              0.0348
     Parameter 218~IW(0.000,800)             0.0000              0.0013              0.0358
     Parameter 219~IW(0.000,800)             0.0000              0.0012              0.0346
     Parameter 220~IW(0.000,800)             0.0000              0.0011              0.0331
     Parameter 221~IW(0.000,800)             0.0000              0.0011              0.0330
     Parameter 222~IW(0.000,800)             0.0000              0.0010              0.0310
     Parameter 223~IW(0.000,800)             0.0000              0.0008              0.0284
     Parameter 224~IW(0.000,800)             0.0000              0.0011              0.0326
     Parameter 225~IW(875.200,800)           1.1235              0.0032              0.0570
     Parameter 226~IW(0.000,800)             0.0000              0.0005              0.0227
     Parameter 227~IW(0.000,800)             0.0000              0.0004              0.0190
     Parameter 228~IW(0.000,800)             0.0000              0.0007              0.0265
     Parameter 229~IW(0.000,800)             0.0000              0.0006              0.0237
     Parameter 230~IW(0.000,800)             0.0000              0.0005              0.0229
     Parameter 231~IW(0.000,800)             0.0000              0.0006              0.0248
     Parameter 232~IW(0.000,800)             0.0000              0.0006              0.0252
     Parameter 233~IW(0.000,800)             0.0000              0.0008              0.0285
     Parameter 234~IW(0.000,800)             0.0000              0.0007              0.0263
     Parameter 235~IW(0.000,800)             0.0000              0.0006              0.0247
     Parameter 236~IW(0.000,800)             0.0000              0.0006              0.0247
     Parameter 237~IW(0.000,800)             0.0000              0.0006              0.0254
     Parameter 238~IW(0.000,800)             0.0000              0.0006              0.0245
     Parameter 239~IW(0.000,800)             0.0000              0.0006              0.0235
     Parameter 240~IW(0.000,800)             0.0000              0.0005              0.0234
     Parameter 241~IW(0.000,800)             0.0000              0.0005              0.0220
     Parameter 242~IW(0.000,800)             0.0000              0.0004              0.0201
     Parameter 243~IW(0.000,800)             0.0000              0.0005              0.0231
     Parameter 244~IW(0.000,800)             0.0000              0.0008              0.0286
     Parameter 245~IW(440.000,800)           0.5648              0.0008              0.0287
     Parameter 246~IW(0.000,-6)            infinity            infinity            infinity
     Parameter 247~IW(0.000,-6)            infinity            infinity            infinity
     Parameter 248~IW(0.000,-6)            infinity            infinity            infinity
     Parameter 249~IW(0.000,-6)            infinity            infinity            infinity
     Parameter 250~IW(0.000,-6)            infinity            infinity            infinity
     Parameter 251~IW(0.000,-6)            infinity            infinity            infinity
     Parameter 252~IW(0.000,-6)            infinity            infinity            infinity
     Parameter 253~IW(0.000,-6)            infinity            infinity            infinity
     Parameter 254~IW(0.000,-6)            infinity            infinity            infinity
     Parameter 255~IW(0.000,-6)            infinity            infinity            infinity
     Parameter 256~IW(0.000,-6)            infinity            infinity            infinity
     Parameter 257~IW(0.000,-6)            infinity            infinity            infinity
     Parameter 258~IW(0.000,-6)            infinity            infinity            infinity
     Parameter 259~IW(0.000,-6)            infinity            infinity            infinity
     Parameter 260~IW(0.000,-6)            infinity            infinity            infinity


TECHNICAL 8 OUTPUT


     Kolmogorov-Smirnov comparing posterior distributions across chains 1 and 2 using 100 draws.


     Parameter   KS Statistic P-value
     Parameter 32    0.1700    0.0994
     Parameter 30    0.1400    0.2606
     Parameter 35    0.1300    0.3439
     Parameter 22    0.1100    0.5560
     Parameter 260    0.0900    0.7942
     Parameter 41    0.0800    0.8938
     Parameter 25    0.0800    0.8938
     Parameter 113    0.0700    0.9610
     Parameter 31    0.0700    0.9610
     Parameter 33    0.0700    0.9610
     Parameter 155    0.0500    0.9995
     Parameter 171    0.0500    0.9995
     Parameter 215    0.0500    0.9995
     Parameter 225    0.0500    0.9995
     Parameter 56    0.0500    0.9995
     Parameter 251    0.0500    0.9995
     Parameter 34    0.0400    1.0000
     Parameter 38    0.0400    1.0000
     Parameter 175    0.0400    1.0000
     Parameter 23    0.0400    1.0000
     Parameter 50    0.0400    1.0000
     Parameter 101    0.0400    1.0000
     Parameter 103    0.0400    1.0000
     Parameter 105    0.0400    1.0000
     Parameter 217    0.0400    1.0000
     Parameter 28    0.0400    1.0000
     Parameter 246    0.0400    1.0000
     Parameter 138    0.0300    1.0000
     Parameter 140    0.0300    1.0000
     Parameter 165    0.0300    1.0000
     Parameter 21    0.0300    1.0000
     Parameter 90    0.0300    1.0000
     Parameter 49    0.0300    1.0000
     Parameter 26    0.0300    1.0000
     Parameter 53    0.0300    1.0000
     Parameter 58    0.0300    1.0000
     Parameter 245    0.0300    1.0000
     Parameter 248    0.0300    1.0000
     Parameter 62    0.0300    1.0000
     Parameter 126    0.0300    1.0000
     Parameter 27    0.0300    1.0000
     Parameter 29    0.0300    1.0000
     Parameter 132    0.0200    1.0000
     Parameter 36    0.0200    1.0000
     Parameter 144    0.0200    1.0000
     Parameter 148    0.0200    1.0000
     Parameter 150    0.0200    1.0000
     Parameter 158    0.0200    1.0000
     Parameter 163    0.0200    1.0000
     Parameter 167    0.0200    1.0000
     Parameter 88    0.0200    1.0000
     Parameter 11    0.0200    1.0000
     Parameter 45    0.0200    1.0000
     Parameter 185    0.0200    1.0000
     Parameter 193    0.0200    1.0000
     Parameter 97    0.0200    1.0000
     Parameter 24    0.0200    1.0000
     Parameter 98    0.0200    1.0000
     Parameter 196    0.0200    1.0000
     Parameter 212    0.0200    1.0000
     Parameter 214    0.0200    1.0000
     Parameter 54    0.0200    1.0000
     Parameter 216    0.0200    1.0000
     Parameter 57    0.0200    1.0000
     Parameter 115    0.0200    1.0000
     Parameter 60    0.0200    1.0000
     Parameter 247    0.0200    1.0000
     Parameter 255    0.0200    1.0000
     Parameter 8    0.0100    1.0000
     Parameter 64    0.0100    1.0000
     Parameter 257    0.0100    1.0000
     Parameter 129    0.0100    1.0000
     Parameter 130    0.0100    1.0000
     Parameter 2    0.0100    1.0000
     Parameter 187    0.0100    1.0000
     Parameter 66    0.0100    1.0000
     Parameter 133    0.0100    1.0000
     Parameter 67    0.0100    1.0000
     Parameter 137    0.0100    1.0000
     Parameter 69    0.0100    1.0000
     Parameter 70    0.0100    1.0000
     Parameter 71    0.0100    1.0000
     Parameter 142    0.0100    1.0000
     Parameter 250    0.0100    1.0000
     Parameter 145    0.0100    1.0000
     Parameter 108    0.0100    1.0000
     Parameter 152    0.0100    1.0000
     Parameter 78    0.0100    1.0000
     Parameter 79    0.0100    1.0000
     Parameter 80    0.0100    1.0000
     Parameter 160    0.0100    1.0000
     Parameter 161    0.0100    1.0000
     Parameter 40    0.0100    1.0000
     Parameter 162    0.0100    1.0000
     Parameter 81    0.0100    1.0000
     Parameter 20    0.0100    1.0000
     Parameter 164    0.0100    1.0000
     Parameter 166    0.0100    1.0000
     Parameter 84    0.0100    1.0000
     Parameter 42    0.0100    1.0000
     Parameter 259    0.0100    1.0000
     Parameter 86    0.0100    1.0000
     Parameter 87    0.0100    1.0000
     Parameter 176    0.0100    1.0000
     Parameter 178    0.0100    1.0000
     Parameter 5    0.0100    1.0000
     Parameter 184    0.0100    1.0000
     Parameter 93    0.0100    1.0000
     Parameter 47    0.0100    1.0000
     Parameter 94    0.0100    1.0000
     Parameter 191    0.0100    1.0000
     Parameter 206    0.0100    1.0000
     Parameter 192    0.0100    1.0000
     Parameter 195    0.0100    1.0000
     Parameter 197    0.0100    1.0000
     Parameter 6    0.0100    1.0000
     Parameter 100    0.0100    1.0000
     Parameter 201    0.0100    1.0000
     Parameter 202    0.0100    1.0000
     Parameter 205    0.0100    1.0000
     Parameter 51    0.0100    1.0000
     Parameter 13    0.0100    1.0000
     Parameter 208    0.0100    1.0000
     Parameter 210    0.0100    1.0000
     Parameter 106    0.0100    1.0000
     Parameter 203    0.0100    1.0000
     Parameter 240    0.0100    1.0000
     Parameter 111    0.0100    1.0000
     Parameter 254    0.0100    1.0000
     Parameter 112    0.0100    1.0000
     Parameter 226    0.0100    1.0000
     Parameter 229    0.0100    1.0000
     Parameter 230    0.0100    1.0000
     Parameter 61    0.0100    1.0000
     Parameter 116    0.0100    1.0000
     Parameter 232    0.0100    1.0000
     Parameter 127    0.0100    1.0000
     Parameter 117    0.0100    1.0000
     Parameter 59    0.0100    1.0000
     Parameter 237    0.0100    1.0000
     Parameter 239    0.0100    1.0000
     Parameter 120    0.0100    1.0000
     Parameter 121    0.0100    1.0000
     Parameter 123    0.0100    1.0000
     Parameter 227    0.0100    1.0000
     Parameter 249    0.0100    1.0000
     Parameter 63    0.0100    1.0000
     Parameter 223    0.0000    1.0000
     Parameter 199    0.0000    1.0000
     Parameter 221    0.0000    1.0000
     Parameter 55    0.0000    1.0000
     Parameter 110    0.0000    1.0000
     Parameter 109    0.0000    1.0000
     Parameter 12    0.0000    1.0000
     Parameter 235    0.0000    1.0000
     Parameter 228    0.0000    1.0000
     Parameter 124    0.0000    1.0000
     Parameter 204    0.0000    1.0000
     Parameter 146    0.0000    1.0000
     Parameter 253    0.0000    1.0000
     Parameter 74    0.0000    1.0000
     Parameter 149    0.0000    1.0000
     Parameter 99    0.0000    1.0000
     Parameter 207    0.0000    1.0000
     Parameter 102    0.0000    1.0000
     Parameter 238    0.0000    1.0000
     Parameter 156    0.0000    1.0000
     Parameter 157    0.0000    1.0000
     Parameter 159    0.0000    1.0000
     Parameter 211    0.0000    1.0000
     Parameter 91    0.0000    1.0000
     Parameter 236    0.0000    1.0000
     Parameter 119    0.0000    1.0000
     Parameter 244    0.0000    1.0000
     Parameter 233    0.0000    1.0000
     Parameter 82    0.0000    1.0000
     Parameter 243    0.0000    1.0000
     Parameter 128    0.0000    1.0000
     Parameter 169    0.0000    1.0000
     Parameter 170    0.0000    1.0000
     Parameter 172    0.0000    1.0000
     Parameter 65    0.0000    1.0000
     Parameter 89    0.0000    1.0000
     Parameter 256    0.0000    1.0000
     Parameter 19    0.0000    1.0000
     Parameter 9    0.0000    1.0000
     Parameter 7    0.0000    1.0000
     Parameter 37    0.0000    1.0000
     Parameter 73    0.0000    1.0000
     Parameter 218    0.0000    1.0000
     Parameter 46    0.0000    1.0000
     Parameter 252    0.0000    1.0000
     Parameter 122    0.0000    1.0000
     Parameter 258    0.0000    1.0000
     Parameter 190    0.0000    1.0000
     Parameter 95    0.0000    1.0000
     Parameter 104    0.0000    1.0000
     Parameter 107    0.0000    1.0000
     Parameter 14    0.0000    1.0000
     Parameter 118    0.0000    1.0000
     Parameter 15    0.0000    1.0000
     Parameter 222    0.0000    1.0000
     Parameter 3    0.0000    1.0000
     Parameter 234    0.0000    1.0000
     Parameter 48    0.0000    1.0000
     Parameter 241    0.0000    1.0000
     Parameter 4    0.0000    1.0000
     Parameter 139    0.0000    1.0000
     Parameter 141    0.0000    1.0000
     Parameter 92    0.0000    1.0000
     Parameter 18    0.0000    1.0000
     Parameter 147    0.0000    1.0000
     Parameter 194    0.0000    1.0000
     Parameter 200    0.0000    1.0000
     Parameter 77    0.0000    1.0000
     Parameter 39    0.0000    1.0000
     Parameter 213    0.0000    1.0000
     Parameter 52    0.0000    1.0000
     Parameter 173    0.0000    1.0000
     Parameter 10    0.0000    1.0000
     Parameter 168    0.0000    1.0000
     Parameter 85    0.0000    1.0000
     Parameter 177    0.0000    1.0000
     Parameter 179    0.0000    1.0000
     Parameter 219    0.0000    1.0000
     Parameter 114    0.0000    1.0000
     Parameter 183    0.0000    1.0000
     Parameter 186    0.0000    1.0000
     Parameter 189    0.0000    1.0000
     Parameter 96    0.0000    1.0000
     Parameter 242    0.0000    1.0000
     Parameter 198    0.0000    1.0000
     Parameter 220    0.0000    1.0000
     Parameter 1    0.0000    1.0000
     Parameter 68    0.0000    1.0000
     Parameter 17    0.0000    1.0000
     Parameter 72    0.0000    1.0000
     Parameter 75    0.0000    1.0000
     Parameter 154    0.0000    1.0000
     Parameter 125    0.0000    1.0000
     Parameter 209    0.0000    1.0000
     Parameter 83    0.0000    1.0000
     Parameter 44    0.0000    1.0000
     Parameter 180    0.0000    1.0000
     Parameter 182    0.0000    1.0000
     Parameter 188    0.0000    1.0000
     Parameter 16    0.0000    1.0000
     Parameter 224    0.0000    1.0000
     Parameter 136    0.0000    1.0000
     Parameter 143    0.0000    1.0000
     Parameter 153    0.0000    1.0000
     Parameter 231    0.0000    1.0000
     Parameter 43    0.0000    1.0000
     Parameter 181    0.0000    1.0000
     Parameter 131    0.0000    1.0000
     Parameter 135    0.0000    1.0000
     Parameter 76    0.0000    1.0000
     Parameter 174    0.0000    1.0000
     Parameter 134    0.0000    1.0000
     Parameter 151    0.0000    1.0000


     Kolmogorov-Smirnov comparing posterior distributions across chains 1 and 3 using 100 draws.


     Parameter   KS Statistic P-value
     Parameter 34    0.1800    0.0691
     Parameter 251    0.1600    0.1400
     Parameter 23    0.1500    0.1930
     Parameter 41    0.1200    0.4431
     Parameter 33    0.1200    0.4431
     Parameter 32    0.1000    0.6766
     Parameter 210    0.1000    0.6766
     Parameter 225    0.1000    0.6766
     Parameter 21    0.0900    0.7942
     Parameter 22    0.0900    0.7942
     Parameter 35    0.0700    0.9610
     Parameter 30    0.0700    0.9610
     Parameter 45    0.0700    0.9610
     Parameter 101    0.0600    0.9921
     Parameter 130    0.0500    0.9995
     Parameter 215    0.0500    0.9995
     Parameter 246    0.0500    0.9995
     Parameter 255    0.0500    0.9995
     Parameter 260    0.0400    1.0000
     Parameter 140    0.0400    1.0000
     Parameter 156    0.0400    1.0000
     Parameter 165    0.0400    1.0000
     Parameter 25    0.0400    1.0000
     Parameter 26    0.0400    1.0000
     Parameter 220    0.0400    1.0000
     Parameter 113    0.0400    1.0000
     Parameter 29    0.0400    1.0000
     Parameter 63    0.0400    1.0000
     Parameter 27    0.0400    1.0000
     Parameter 132    0.0300    1.0000
     Parameter 91    0.0300    1.0000
     Parameter 24    0.0300    1.0000
     Parameter 98    0.0300    1.0000
     Parameter 50    0.0300    1.0000
     Parameter 103    0.0300    1.0000
     Parameter 105    0.0300    1.0000
     Parameter 56    0.0300    1.0000
     Parameter 28    0.0300    1.0000
     Parameter 235    0.0300    1.0000
     Parameter 248    0.0300    1.0000
     Parameter 126    0.0300    1.0000
     Parameter 36    0.0200    1.0000
     Parameter 38    0.0200    1.0000
     Parameter 154    0.0200    1.0000
     Parameter 78    0.0200    1.0000
     Parameter 40    0.0200    1.0000
     Parameter 80    0.0200    1.0000
     Parameter 171    0.0200    1.0000
     Parameter 88    0.0200    1.0000
     Parameter 51    0.0200    1.0000
     Parameter 206    0.0200    1.0000
     Parameter 54    0.0200    1.0000
     Parameter 108    0.0200    1.0000
     Parameter 112    0.0200    1.0000
     Parameter 3    0.0200    1.0000
     Parameter 226    0.0200    1.0000
     Parameter 59    0.0200    1.0000
     Parameter 121    0.0200    1.0000
     Parameter 245    0.0200    1.0000
     Parameter 31    0.0200    1.0000
     Parameter 71    0.0200    1.0000
     Parameter 64    0.0100    1.0000
     Parameter 129    0.0100    1.0000
     Parameter 16    0.0100    1.0000
     Parameter 66    0.0100    1.0000
     Parameter 133    0.0100    1.0000
     Parameter 67    0.0100    1.0000
     Parameter 137    0.0100    1.0000
     Parameter 69    0.0100    1.0000
     Parameter 138    0.0100    1.0000
     Parameter 139    0.0100    1.0000
     Parameter 8    0.0100    1.0000
     Parameter 70    0.0100    1.0000
     Parameter 74    0.0100    1.0000
     Parameter 75    0.0100    1.0000
     Parameter 76    0.0100    1.0000
     Parameter 152    0.0100    1.0000
     Parameter 9    0.0100    1.0000
     Parameter 183    0.0100    1.0000
     Parameter 79    0.0100    1.0000
     Parameter 159    0.0100    1.0000
     Parameter 166    0.0100    1.0000
     Parameter 167    0.0100    1.0000
     Parameter 84    0.0100    1.0000
     Parameter 170    0.0100    1.0000
     Parameter 85    0.0100    1.0000
     Parameter 43    0.0100    1.0000
     Parameter 173    0.0100    1.0000
     Parameter 87    0.0100    1.0000
     Parameter 177    0.0100    1.0000
     Parameter 179    0.0100    1.0000
     Parameter 90    0.0100    1.0000
     Parameter 5    0.0100    1.0000
     Parameter 11    0.0100    1.0000
     Parameter 92    0.0100    1.0000
     Parameter 191    0.0100    1.0000
     Parameter 193    0.0100    1.0000
     Parameter 97    0.0100    1.0000
     Parameter 196    0.0100    1.0000
     Parameter 197    0.0100    1.0000
     Parameter 99    0.0100    1.0000
     Parameter 201    0.0100    1.0000
     Parameter 12    0.0100    1.0000
     Parameter 202    0.0100    1.0000
     Parameter 104    0.0100    1.0000
     Parameter 6    0.0100    1.0000
     Parameter 211    0.0100    1.0000
     Parameter 212    0.0100    1.0000
     Parameter 213    0.0100    1.0000
     Parameter 214    0.0100    1.0000
     Parameter 217    0.0100    1.0000
     Parameter 111    0.0100    1.0000
     Parameter 222    0.0100    1.0000
     Parameter 116    0.0100    1.0000
     Parameter 232    0.0100    1.0000
     Parameter 58    0.0100    1.0000
     Parameter 117    0.0100    1.0000
     Parameter 237    0.0100    1.0000
     Parameter 119    0.0100    1.0000
     Parameter 240    0.0100    1.0000
     Parameter 243    0.0100    1.0000
     Parameter 223    0.0100    1.0000
     Parameter 123    0.0100    1.0000
     Parameter 250    0.0100    1.0000
     Parameter 254    0.0100    1.0000
     Parameter 136    0.0000    1.0000
     Parameter 135    0.0000    1.0000
     Parameter 134    0.0000    1.0000
     Parameter 13    0.0000    1.0000
     Parameter 252    0.0000    1.0000
     Parameter 131    0.0000    1.0000
     Parameter 4    0.0000    1.0000
     Parameter 257    0.0000    1.0000
     Parameter 128    0.0000    1.0000
     Parameter 236    0.0000    1.0000
     Parameter 15    0.0000    1.0000
     Parameter 224    0.0000    1.0000
     Parameter 61    0.0000    1.0000
     Parameter 144    0.0000    1.0000
     Parameter 7    0.0000    1.0000
     Parameter 233    0.0000    1.0000
     Parameter 127    0.0000    1.0000
     Parameter 148    0.0000    1.0000
     Parameter 149    0.0000    1.0000
     Parameter 207    0.0000    1.0000
     Parameter 208    0.0000    1.0000
     Parameter 115    0.0000    1.0000
     Parameter 114    0.0000    1.0000
     Parameter 14    0.0000    1.0000
     Parameter 118    0.0000    1.0000
     Parameter 77    0.0000    1.0000
     Parameter 55    0.0000    1.0000
     Parameter 109    0.0000    1.0000
     Parameter 228    0.0000    1.0000
     Parameter 157    0.0000    1.0000
     Parameter 158    0.0000    1.0000
     Parameter 238    0.0000    1.0000
     Parameter 62    0.0000    1.0000
     Parameter 230    0.0000    1.0000
     Parameter 102    0.0000    1.0000
     Parameter 163    0.0000    1.0000
     Parameter 65    0.0000    1.0000
     Parameter 227    0.0000    1.0000
     Parameter 52    0.0000    1.0000
     Parameter 234    0.0000    1.0000
     Parameter 48    0.0000    1.0000
     Parameter 47    0.0000    1.0000
     Parameter 94    0.0000    1.0000
     Parameter 93    0.0000    1.0000
     Parameter 46    0.0000    1.0000
     Parameter 174    0.0000    1.0000
     Parameter 256    0.0000    1.0000
     Parameter 241    0.0000    1.0000
     Parameter 253    0.0000    1.0000
     Parameter 178    0.0000    1.0000
     Parameter 89    0.0000    1.0000
     Parameter 181    0.0000    1.0000
     Parameter 1    0.0000    1.0000
     Parameter 122    0.0000    1.0000
     Parameter 20    0.0000    1.0000
     Parameter 81    0.0000    1.0000
     Parameter 259    0.0000    1.0000
     Parameter 187    0.0000    1.0000
     Parameter 19    0.0000    1.0000
     Parameter 189    0.0000    1.0000
     Parameter 110    0.0000    1.0000
     Parameter 60    0.0000    1.0000
     Parameter 37    0.0000    1.0000
     Parameter 73    0.0000    1.0000
     Parameter 72    0.0000    1.0000
     Parameter 258    0.0000    1.0000
     Parameter 194    0.0000    1.0000
     Parameter 49    0.0000    1.0000
     Parameter 17    0.0000    1.0000
     Parameter 200    0.0000    1.0000
     Parameter 100    0.0000    1.0000
     Parameter 2    0.0000    1.0000
     Parameter 247    0.0000    1.0000
     Parameter 141    0.0000    1.0000
     Parameter 205    0.0000    1.0000
     Parameter 143    0.0000    1.0000
     Parameter 204    0.0000    1.0000
     Parameter 147    0.0000    1.0000
     Parameter 203    0.0000    1.0000
     Parameter 57    0.0000    1.0000
     Parameter 244    0.0000    1.0000
     Parameter 153    0.0000    1.0000
     Parameter 106    0.0000    1.0000
     Parameter 39    0.0000    1.0000
     Parameter 231    0.0000    1.0000
     Parameter 229    0.0000    1.0000
     Parameter 162    0.0000    1.0000
     Parameter 82    0.0000    1.0000
     Parameter 221    0.0000    1.0000
     Parameter 42    0.0000    1.0000
     Parameter 239    0.0000    1.0000
     Parameter 86    0.0000    1.0000
     Parameter 107    0.0000    1.0000
     Parameter 44    0.0000    1.0000
     Parameter 180    0.0000    1.0000
     Parameter 216    0.0000    1.0000
     Parameter 125    0.0000    1.0000
     Parameter 186    0.0000    1.0000
     Parameter 188    0.0000    1.0000
     Parameter 219    0.0000    1.0000
     Parameter 18    0.0000    1.0000
     Parameter 96    0.0000    1.0000
     Parameter 195    0.0000    1.0000
     Parameter 199    0.0000    1.0000
     Parameter 218    0.0000    1.0000
     Parameter 249    0.0000    1.0000
     Parameter 142    0.0000    1.0000
     Parameter 146    0.0000    1.0000
     Parameter 209    0.0000    1.0000
     Parameter 120    0.0000    1.0000
     Parameter 155    0.0000    1.0000
     Parameter 161    0.0000    1.0000
     Parameter 164    0.0000    1.0000
     Parameter 169    0.0000    1.0000
     Parameter 172    0.0000    1.0000
     Parameter 176    0.0000    1.0000
     Parameter 53    0.0000    1.0000
     Parameter 185    0.0000    1.0000
     Parameter 190    0.0000    1.0000
     Parameter 192    0.0000    1.0000
     Parameter 198    0.0000    1.0000
     Parameter 124    0.0000    1.0000
     Parameter 145    0.0000    1.0000
     Parameter 151    0.0000    1.0000
     Parameter 160    0.0000    1.0000
     Parameter 168    0.0000    1.0000
     Parameter 175    0.0000    1.0000
     Parameter 184    0.0000    1.0000
     Parameter 95    0.0000    1.0000
     Parameter 242    0.0000    1.0000
     Parameter 150    0.0000    1.0000
     Parameter 10    0.0000    1.0000
     Parameter 182    0.0000    1.0000
     Parameter 68    0.0000    1.0000
     Parameter 83    0.0000    1.0000


     Kolmogorov-Smirnov comparing posterior distributions across chains 2 and 3 using 100 draws.


     Parameter   KS Statistic P-value
     Parameter 34    0.1400    0.2606
     Parameter 21    0.1400    0.2606
     Parameter 33    0.1300    0.3439
     Parameter 23    0.1300    0.3439
     Parameter 251    0.1200    0.4431
     Parameter 35    0.0900    0.7942
     Parameter 41    0.0900    0.7942
     Parameter 32    0.0800    0.8938
     Parameter 91    0.0800    0.8938
     Parameter 30    0.0700    0.9610
     Parameter 31    0.0700    0.9610
     Parameter 45    0.0700    0.9610
     Parameter 36    0.0600    0.9921
     Parameter 155    0.0600    0.9921
     Parameter 210    0.0600    0.9921
     Parameter 28    0.0600    0.9921
     Parameter 246    0.0600    0.9921
     Parameter 130    0.0500    0.9995
     Parameter 137    0.0500    0.9995
     Parameter 140    0.0500    0.9995
     Parameter 156    0.0500    0.9995
     Parameter 26    0.0500    0.9995
     Parameter 225    0.0500    0.9995
     Parameter 29    0.0500    0.9995
     Parameter 162    0.0400    1.0000
     Parameter 22    0.0400    1.0000
     Parameter 25    0.0400    1.0000
     Parameter 50    0.0400    1.0000
     Parameter 101    0.0400    1.0000
     Parameter 235    0.0400    1.0000
     Parameter 240    0.0400    1.0000
     Parameter 66    0.0300    1.0000
     Parameter 171    0.0300    1.0000
     Parameter 175    0.0300    1.0000
     Parameter 90    0.0300    1.0000
     Parameter 98    0.0300    1.0000
     Parameter 105    0.0300    1.0000
     Parameter 215    0.0300    1.0000
     Parameter 27    0.0300    1.0000
     Parameter 54    0.0300    1.0000
     Parameter 3    0.0300    1.0000
     Parameter 63    0.0300    1.0000
     Parameter 64    0.0200    1.0000
     Parameter 259    0.0200    1.0000
     Parameter 4    0.0200    1.0000
     Parameter 260    0.0200    1.0000
     Parameter 67    0.0200    1.0000
     Parameter 138    0.0200    1.0000
     Parameter 8    0.0200    1.0000
     Parameter 79    0.0200    1.0000
     Parameter 183    0.0200    1.0000
     Parameter 46    0.0200    1.0000
     Parameter 49    0.0200    1.0000
     Parameter 100    0.0200    1.0000
     Parameter 103    0.0200    1.0000
     Parameter 212    0.0200    1.0000
     Parameter 217    0.0200    1.0000
     Parameter 220    0.0200    1.0000
     Parameter 223    0.0200    1.0000
     Parameter 113    0.0200    1.0000
     Parameter 228    0.0200    1.0000
     Parameter 245    0.0200    1.0000
     Parameter 255    0.0200    1.0000
     Parameter 71    0.0200    1.0000
     Parameter 227    0.0100    1.0000
     Parameter 256    0.0100    1.0000
     Parameter 129    0.0100    1.0000
     Parameter 131    0.0100    1.0000
     Parameter 132    0.0100    1.0000
     Parameter 135    0.0100    1.0000
     Parameter 191    0.0100    1.0000
     Parameter 107    0.0100    1.0000
     Parameter 68    0.0100    1.0000
     Parameter 69    0.0100    1.0000
     Parameter 139    0.0100    1.0000
     Parameter 70    0.0100    1.0000
     Parameter 141    0.0100    1.0000
     Parameter 142    0.0100    1.0000
     Parameter 214    0.0100    1.0000
     Parameter 148    0.0100    1.0000
     Parameter 75    0.0100    1.0000
     Parameter 150    0.0100    1.0000
     Parameter 179    0.0100    1.0000
     Parameter 178    0.0100    1.0000
     Parameter 19    0.0100    1.0000
     Parameter 154    0.0100    1.0000
     Parameter 77    0.0100    1.0000
     Parameter 158    0.0100    1.0000
     Parameter 230    0.0100    1.0000
     Parameter 80    0.0100    1.0000
     Parameter 161    0.0100    1.0000
     Parameter 164    0.0100    1.0000
     Parameter 167    0.0100    1.0000
     Parameter 42    0.0100    1.0000
     Parameter 170    0.0100    1.0000
     Parameter 85    0.0100    1.0000
     Parameter 43    0.0100    1.0000
     Parameter 87    0.0100    1.0000
     Parameter 229    0.0100    1.0000
     Parameter 176    0.0100    1.0000
     Parameter 177    0.0100    1.0000
     Parameter 89    0.0100    1.0000
     Parameter 241    0.0100    1.0000
     Parameter 180    0.0100    1.0000
     Parameter 182    0.0100    1.0000
     Parameter 92    0.0100    1.0000
     Parameter 93    0.0100    1.0000
     Parameter 47    0.0100    1.0000
     Parameter 94    0.0100    1.0000
     Parameter 190    0.0100    1.0000
     Parameter 193    0.0100    1.0000
     Parameter 194    0.0100    1.0000
     Parameter 195    0.0100    1.0000
     Parameter 24    0.0100    1.0000
     Parameter 196    0.0100    1.0000
     Parameter 198    0.0100    1.0000
     Parameter 201    0.0100    1.0000
     Parameter 202    0.0100    1.0000
     Parameter 203    0.0100    1.0000
     Parameter 111    0.0100    1.0000
     Parameter 51    0.0100    1.0000
     Parameter 13    0.0100    1.0000
     Parameter 106    0.0100    1.0000
     Parameter 213    0.0100    1.0000
     Parameter 53    0.0100    1.0000
     Parameter 206    0.0100    1.0000
     Parameter 108    0.0100    1.0000
     Parameter 221    0.0100    1.0000
     Parameter 252    0.0100    1.0000
     Parameter 112    0.0100    1.0000
     Parameter 226    0.0100    1.0000
     Parameter 239    0.0100    1.0000
     Parameter 57    0.0100    1.0000
     Parameter 115    0.0100    1.0000
     Parameter 116    0.0100    1.0000
     Parameter 58    0.0100    1.0000
     Parameter 59    0.0100    1.0000
     Parameter 119    0.0100    1.0000
     Parameter 247    0.0100    1.0000
     Parameter 222    0.0100    1.0000
     Parameter 257    0.0100    1.0000
     Parameter 120    0.0100    1.0000
     Parameter 121    0.0100    1.0000
     Parameter 244    0.0100    1.0000
     Parameter 62    0.0100    1.0000
     Parameter 126    0.0100    1.0000
     Parameter 56    0.0100    1.0000
     Parameter 248    0.0100    1.0000
     Parameter 110    0.0000    1.0000
     Parameter 55    0.0000    1.0000
     Parameter 208    0.0000    1.0000
     Parameter 207    0.0000    1.0000
     Parameter 109    0.0000    1.0000
     Parameter 97    0.0000    1.0000
     Parameter 14    0.0000    1.0000
     Parameter 205    0.0000    1.0000
     Parameter 6    0.0000    1.0000
     Parameter 104    0.0000    1.0000
     Parameter 146    0.0000    1.0000
     Parameter 102    0.0000    1.0000
     Parameter 74    0.0000    1.0000
     Parameter 238    0.0000    1.0000
     Parameter 151    0.0000    1.0000
     Parameter 199    0.0000    1.0000
     Parameter 209    0.0000    1.0000
     Parameter 48    0.0000    1.0000
     Parameter 157    0.0000    1.0000
     Parameter 127    0.0000    1.0000
     Parameter 114    0.0000    1.0000
     Parameter 11    0.0000    1.0000
     Parameter 81    0.0000    1.0000
     Parameter 163    0.0000    1.0000
     Parameter 165    0.0000    1.0000
     Parameter 125    0.0000    1.0000
     Parameter 169    0.0000    1.0000
     Parameter 86    0.0000    1.0000
     Parameter 237    0.0000    1.0000
     Parameter 84    0.0000    1.0000
     Parameter 174    0.0000    1.0000
     Parameter 20    0.0000    1.0000
     Parameter 40    0.0000    1.0000
     Parameter 65    0.0000    1.0000
     Parameter 250    0.0000    1.0000
     Parameter 39    0.0000    1.0000
     Parameter 254    0.0000    1.0000
     Parameter 76    0.0000    1.0000
     Parameter 185    0.0000    1.0000
     Parameter 37    0.0000    1.0000
     Parameter 73    0.0000    1.0000
     Parameter 72    0.0000    1.0000
     Parameter 189    0.0000    1.0000
     Parameter 95    0.0000    1.0000
     Parameter 96    0.0000    1.0000
     Parameter 124    0.0000    1.0000
     Parameter 197    0.0000    1.0000
     Parameter 219    0.0000    1.0000
     Parameter 52    0.0000    1.0000
     Parameter 231    0.0000    1.0000
     Parameter 122    0.0000    1.0000
     Parameter 218    0.0000    1.0000
     Parameter 61    0.0000    1.0000
     Parameter 12    0.0000    1.0000
     Parameter 7    0.0000    1.0000
     Parameter 242    0.0000    1.0000
     Parameter 16    0.0000    1.0000
     Parameter 200    0.0000    1.0000
     Parameter 2    0.0000    1.0000
     Parameter 17    0.0000    1.0000
     Parameter 216    0.0000    1.0000
     Parameter 224    0.0000    1.0000
     Parameter 145    0.0000    1.0000
     Parameter 147    0.0000    1.0000
     Parameter 9    0.0000    1.0000
     Parameter 204    0.0000    1.0000
     Parameter 78    0.0000    1.0000
     Parameter 159    0.0000    1.0000
     Parameter 5    0.0000    1.0000
     Parameter 82    0.0000    1.0000
     Parameter 168    0.0000    1.0000
     Parameter 10    0.0000    1.0000
     Parameter 173    0.0000    1.0000
     Parameter 211    0.0000    1.0000
     Parameter 128    0.0000    1.0000
     Parameter 181    0.0000    1.0000
     Parameter 184    0.0000    1.0000
     Parameter 18    0.0000    1.0000
     Parameter 188    0.0000    1.0000
     Parameter 192    0.0000    1.0000
     Parameter 117    0.0000    1.0000
     Parameter 99    0.0000    1.0000
     Parameter 118    0.0000    1.0000
     Parameter 15    0.0000    1.0000
     Parameter 233    0.0000    1.0000
     Parameter 236    0.0000    1.0000
     Parameter 136    0.0000    1.0000
     Parameter 249    0.0000    1.0000
     Parameter 144    0.0000    1.0000
     Parameter 149    0.0000    1.0000
     Parameter 243    0.0000    1.0000
     Parameter 160    0.0000    1.0000
     Parameter 83    0.0000    1.0000
     Parameter 172    0.0000    1.0000
     Parameter 44    0.0000    1.0000
     Parameter 1    0.0000    1.0000
     Parameter 187    0.0000    1.0000
     Parameter 234    0.0000    1.0000
     Parameter 60    0.0000    1.0000
     Parameter 232    0.0000    1.0000
     Parameter 258    0.0000    1.0000
     Parameter 143    0.0000    1.0000
     Parameter 38    0.0000    1.0000
     Parameter 166    0.0000    1.0000
     Parameter 88    0.0000    1.0000
     Parameter 186    0.0000    1.0000
     Parameter 133    0.0000    1.0000
     Parameter 123    0.0000    1.0000
     Parameter 153    0.0000    1.0000
     Parameter 253    0.0000    1.0000
     Parameter 134    0.0000    1.0000
     Parameter 152    0.0000    1.0000


     Kolmogorov-Smirnov comparing posterior distributions across chains 1 and 4 using 100 draws.


     Parameter   KS Statistic P-value
     Parameter 41    0.1400    0.2606
     Parameter 22    0.1300    0.3439
     Parameter 32    0.1300    0.3439
     Parameter 23    0.1300    0.3439
     Parameter 26    0.1200    0.4431
     Parameter 33    0.1100    0.5560
     Parameter 34    0.1100    0.5560
     Parameter 255    0.1100    0.5560
     Parameter 24    0.0900    0.7942
     Parameter 30    0.0900    0.7942
     Parameter 71    0.0700    0.9610
     Parameter 31    0.0600    0.9921
     Parameter 29    0.0600    0.9921
     Parameter 35    0.0500    0.9995
     Parameter 21    0.0500    0.9995
     Parameter 94    0.0500    0.9995
     Parameter 25    0.0500    0.9995
     Parameter 251    0.0500    0.9995
     Parameter 130    0.0400    1.0000
     Parameter 260    0.0400    1.0000
     Parameter 156    0.0400    1.0000
     Parameter 171    0.0400    1.0000
     Parameter 45    0.0400    1.0000
     Parameter 96    0.0400    1.0000
     Parameter 28    0.0400    1.0000
     Parameter 246    0.0400    1.0000
     Parameter 38    0.0300    1.0000
     Parameter 51    0.0300    1.0000
     Parameter 56    0.0300    1.0000
     Parameter 225    0.0300    1.0000
     Parameter 127    0.0200    1.0000
     Parameter 135    0.0200    1.0000
     Parameter 69    0.0200    1.0000
     Parameter 140    0.0200    1.0000
     Parameter 36    0.0200    1.0000
     Parameter 150    0.0200    1.0000
     Parameter 155    0.0200    1.0000
     Parameter 78    0.0200    1.0000
     Parameter 79    0.0200    1.0000
     Parameter 80    0.0200    1.0000
     Parameter 42    0.0200    1.0000
     Parameter 44    0.0200    1.0000
     Parameter 90    0.0200    1.0000
     Parameter 192    0.0200    1.0000
     Parameter 194    0.0200    1.0000
     Parameter 49    0.0200    1.0000
     Parameter 98    0.0200    1.0000
     Parameter 50    0.0200    1.0000
     Parameter 101    0.0200    1.0000
     Parameter 206    0.0200    1.0000
     Parameter 105    0.0200    1.0000
     Parameter 215    0.0200    1.0000
     Parameter 27    0.0200    1.0000
     Parameter 217    0.0200    1.0000
     Parameter 220    0.0200    1.0000
     Parameter 112    0.0200    1.0000
     Parameter 245    0.0200    1.0000
     Parameter 248    0.0200    1.0000
     Parameter 126    0.0200    1.0000
     Parameter 63    0.0200    1.0000
     Parameter 201    0.0100    1.0000
     Parameter 219    0.0100    1.0000
     Parameter 199    0.0100    1.0000
     Parameter 64    0.0100    1.0000
     Parameter 129    0.0100    1.0000
     Parameter 65    0.0100    1.0000
     Parameter 66    0.0100    1.0000
     Parameter 132    0.0100    1.0000
     Parameter 133    0.0100    1.0000
     Parameter 136    0.0100    1.0000
     Parameter 137    0.0100    1.0000
     Parameter 70    0.0100    1.0000
     Parameter 141    0.0100    1.0000
     Parameter 142    0.0100    1.0000
     Parameter 143    0.0100    1.0000
     Parameter 72    0.0100    1.0000
     Parameter 152    0.0100    1.0000
     Parameter 154    0.0100    1.0000
     Parameter 19    0.0100    1.0000
     Parameter 159    0.0100    1.0000
     Parameter 10    0.0100    1.0000
     Parameter 164    0.0100    1.0000
     Parameter 167    0.0100    1.0000
     Parameter 84    0.0100    1.0000
     Parameter 5    0.0100    1.0000
     Parameter 170    0.0100    1.0000
     Parameter 85    0.0100    1.0000
     Parameter 43    0.0100    1.0000
     Parameter 86    0.0100    1.0000
     Parameter 172    0.0100    1.0000
     Parameter 174    0.0100    1.0000
     Parameter 221    0.0100    1.0000
     Parameter 88    0.0100    1.0000
     Parameter 176    0.0100    1.0000
     Parameter 177    0.0100    1.0000
     Parameter 89    0.0100    1.0000
     Parameter 91    0.0100    1.0000
     Parameter 1    0.0100    1.0000
     Parameter 46    0.0100    1.0000
     Parameter 92    0.0100    1.0000
     Parameter 188    0.0100    1.0000
     Parameter 189    0.0100    1.0000
     Parameter 190    0.0100    1.0000
     Parameter 214    0.0100    1.0000
     Parameter 48    0.0100    1.0000
     Parameter 97    0.0100    1.0000
     Parameter 195    0.0100    1.0000
     Parameter 197    0.0100    1.0000
     Parameter 99    0.0100    1.0000
     Parameter 108    0.0100    1.0000
     Parameter 100    0.0100    1.0000
     Parameter 200    0.0100    1.0000
     Parameter 203    0.0100    1.0000
     Parameter 102    0.0100    1.0000
     Parameter 3    0.0100    1.0000
     Parameter 13    0.0100    1.0000
     Parameter 104    0.0100    1.0000
     Parameter 208    0.0100    1.0000
     Parameter 52    0.0100    1.0000
     Parameter 212    0.0100    1.0000
     Parameter 53    0.0100    1.0000
     Parameter 210    0.0100    1.0000
     Parameter 54    0.0100    1.0000
     Parameter 218    0.0100    1.0000
     Parameter 110    0.0100    1.0000
     Parameter 222    0.0100    1.0000
     Parameter 224    0.0100    1.0000
     Parameter 113    0.0100    1.0000
     Parameter 226    0.0100    1.0000
     Parameter 227    0.0100    1.0000
     Parameter 114    0.0100    1.0000
     Parameter 228    0.0100    1.0000
     Parameter 230    0.0100    1.0000
     Parameter 58    0.0100    1.0000
     Parameter 207    0.0100    1.0000
     Parameter 252    0.0100    1.0000
     Parameter 117    0.0100    1.0000
     Parameter 235    0.0100    1.0000
     Parameter 59    0.0100    1.0000
     Parameter 120    0.0100    1.0000
     Parameter 121    0.0100    1.0000
     Parameter 244    0.0100    1.0000
     Parameter 253    0.0100    1.0000
     Parameter 250    0.0100    1.0000
     Parameter 103    0.0100    1.0000
     Parameter 184    0.0100    1.0000
     Parameter 134    0.0000    1.0000
     Parameter 67    0.0000    1.0000
     Parameter 249    0.0000    1.0000
     Parameter 237    0.0000    1.0000
     Parameter 14    0.0000    1.0000
     Parameter 211    0.0000    1.0000
     Parameter 193    0.0000    1.0000
     Parameter 106    0.0000    1.0000
     Parameter 146    0.0000    1.0000
     Parameter 6    0.0000    1.0000
     Parameter 148    0.0000    1.0000
     Parameter 209    0.0000    1.0000
     Parameter 76    0.0000    1.0000
     Parameter 216    0.0000    1.0000
     Parameter 9    0.0000    1.0000
     Parameter 77    0.0000    1.0000
     Parameter 158    0.0000    1.0000
     Parameter 232    0.0000    1.0000
     Parameter 213    0.0000    1.0000
     Parameter 7    0.0000    1.0000
     Parameter 82    0.0000    1.0000
     Parameter 165    0.0000    1.0000
     Parameter 93    0.0000    1.0000
     Parameter 83    0.0000    1.0000
     Parameter 241    0.0000    1.0000
     Parameter 11    0.0000    1.0000
     Parameter 181    0.0000    1.0000
     Parameter 178    0.0000    1.0000
     Parameter 124    0.0000    1.0000
     Parameter 111    0.0000    1.0000
     Parameter 180    0.0000    1.0000
     Parameter 259    0.0000    1.0000
     Parameter 223    0.0000    1.0000
     Parameter 20    0.0000    1.0000
     Parameter 81    0.0000    1.0000
     Parameter 40    0.0000    1.0000
     Parameter 187    0.0000    1.0000
     Parameter 233    0.0000    1.0000
     Parameter 234    0.0000    1.0000
     Parameter 243    0.0000    1.0000
     Parameter 37    0.0000    1.0000
     Parameter 74    0.0000    1.0000
     Parameter 73    0.0000    1.0000
     Parameter 18    0.0000    1.0000
     Parameter 12    0.0000    1.0000
     Parameter 254    0.0000    1.0000
     Parameter 17    0.0000    1.0000
     Parameter 231    0.0000    1.0000
     Parameter 8    0.0000    1.0000
     Parameter 198    0.0000    1.0000
     Parameter 115    0.0000    1.0000
     Parameter 239    0.0000    1.0000
     Parameter 238    0.0000    1.0000
     Parameter 62    0.0000    1.0000
     Parameter 257    0.0000    1.0000
     Parameter 204    0.0000    1.0000
     Parameter 125    0.0000    1.0000
     Parameter 4    0.0000    1.0000
     Parameter 107    0.0000    1.0000
     Parameter 68    0.0000    1.0000
     Parameter 258    0.0000    1.0000
     Parameter 16    0.0000    1.0000
     Parameter 145    0.0000    1.0000
     Parameter 147    0.0000    1.0000
     Parameter 151    0.0000    1.0000
     Parameter 153    0.0000    1.0000
     Parameter 157    0.0000    1.0000
     Parameter 202    0.0000    1.0000
     Parameter 163    0.0000    1.0000
     Parameter 166    0.0000    1.0000
     Parameter 169    0.0000    1.0000
     Parameter 240    0.0000    1.0000
     Parameter 175    0.0000    1.0000
     Parameter 179    0.0000    1.0000
     Parameter 55    0.0000    1.0000
     Parameter 247    0.0000    1.0000
     Parameter 186    0.0000    1.0000
     Parameter 47    0.0000    1.0000
     Parameter 242    0.0000    1.0000
     Parameter 229    0.0000    1.0000
     Parameter 191    0.0000    1.0000
     Parameter 109    0.0000    1.0000
     Parameter 236    0.0000    1.0000
     Parameter 122    0.0000    1.0000
     Parameter 60    0.0000    1.0000
     Parameter 61    0.0000    1.0000
     Parameter 128    0.0000    1.0000
     Parameter 123    0.0000    1.0000
     Parameter 139    0.0000    1.0000
     Parameter 144    0.0000    1.0000
     Parameter 75    0.0000    1.0000
     Parameter 39    0.0000    1.0000
     Parameter 162    0.0000    1.0000
     Parameter 168    0.0000    1.0000
     Parameter 87    0.0000    1.0000
     Parameter 182    0.0000    1.0000
     Parameter 185    0.0000    1.0000
     Parameter 15    0.0000    1.0000
     Parameter 95    0.0000    1.0000
     Parameter 196    0.0000    1.0000
     Parameter 119    0.0000    1.0000
     Parameter 205    0.0000    1.0000
     Parameter 138    0.0000    1.0000
     Parameter 149    0.0000    1.0000
     Parameter 161    0.0000    1.0000
     Parameter 173    0.0000    1.0000
     Parameter 183    0.0000    1.0000
     Parameter 2    0.0000    1.0000
     Parameter 118    0.0000    1.0000
     Parameter 256    0.0000    1.0000
     Parameter 160    0.0000    1.0000
     Parameter 57    0.0000    1.0000
     Parameter 131    0.0000    1.0000
     Parameter 116    0.0000    1.0000


     Kolmogorov-Smirnov comparing posterior distributions across chains 2 and 4 using 100 draws.


     Parameter   KS Statistic P-value
     Parameter 33    0.1300    0.3439
     Parameter 41    0.1300    0.3439
     Parameter 26    0.1300    0.3439
     Parameter 23    0.1100    0.5560
     Parameter 251    0.1000    0.6766
     Parameter 255    0.1000    0.6766
     Parameter 30    0.0800    0.8938
     Parameter 34    0.0800    0.8938
     Parameter 36    0.0700    0.9610
     Parameter 24    0.0700    0.9610
     Parameter 28    0.0700    0.9610
     Parameter 155    0.0600    0.9921
     Parameter 45    0.0600    0.9921
     Parameter 246    0.0600    0.9921
     Parameter 32    0.0500    0.9995
     Parameter 71    0.0500    0.9995
     Parameter 21    0.0500    0.9995
     Parameter 171    0.0500    0.9995
     Parameter 22    0.0500    0.9995
     Parameter 94    0.0500    0.9995
     Parameter 25    0.0500    0.9995
     Parameter 50    0.0500    0.9995
     Parameter 101    0.0500    0.9995
     Parameter 73    0.0400    1.0000
     Parameter 154    0.0400    1.0000
     Parameter 29    0.0400    1.0000
     Parameter 245    0.0400    1.0000
     Parameter 31    0.0400    1.0000
     Parameter 66    0.0300    1.0000
     Parameter 140    0.0300    1.0000
     Parameter 35    0.0300    1.0000
     Parameter 156    0.0300    1.0000
     Parameter 44    0.0300    1.0000
     Parameter 193    0.0300    1.0000
     Parameter 98    0.0300    1.0000
     Parameter 27    0.0300    1.0000
     Parameter 60    0.0300    1.0000
     Parameter 130    0.0200    1.0000
     Parameter 260    0.0200    1.0000
     Parameter 70    0.0200    1.0000
     Parameter 143    0.0200    1.0000
     Parameter 145    0.0200    1.0000
     Parameter 150    0.0200    1.0000
     Parameter 158    0.0200    1.0000
     Parameter 161    0.0200    1.0000
     Parameter 162    0.0200    1.0000
     Parameter 165    0.0200    1.0000
     Parameter 166    0.0200    1.0000
     Parameter 42    0.0200    1.0000
     Parameter 90    0.0200    1.0000
     Parameter 189    0.0200    1.0000
     Parameter 96    0.0200    1.0000
     Parameter 97    0.0200    1.0000
     Parameter 196    0.0200    1.0000
     Parameter 100    0.0200    1.0000
     Parameter 103    0.0200    1.0000
     Parameter 105    0.0200    1.0000
     Parameter 210    0.0200    1.0000
     Parameter 53    0.0200    1.0000
     Parameter 54    0.0200    1.0000
     Parameter 230    0.0200    1.0000
     Parameter 235    0.0200    1.0000
     Parameter 121    0.0200    1.0000
     Parameter 127    0.0200    1.0000
     Parameter 64    0.0100    1.0000
     Parameter 256    0.0100    1.0000
     Parameter 129    0.0100    1.0000
     Parameter 8    0.0100    1.0000
     Parameter 16    0.0100    1.0000
     Parameter 132    0.0100    1.0000
     Parameter 67    0.0100    1.0000
     Parameter 190    0.0100    1.0000
     Parameter 134    0.0100    1.0000
     Parameter 68    0.0100    1.0000
     Parameter 136    0.0100    1.0000
     Parameter 137    0.0100    1.0000
     Parameter 138    0.0100    1.0000
     Parameter 142    0.0100    1.0000
     Parameter 183    0.0100    1.0000
     Parameter 72    0.0100    1.0000
     Parameter 148    0.0100    1.0000
     Parameter 149    0.0100    1.0000
     Parameter 19    0.0100    1.0000
     Parameter 77    0.0100    1.0000
     Parameter 247    0.0100    1.0000
     Parameter 79    0.0100    1.0000
     Parameter 80    0.0100    1.0000
     Parameter 163    0.0100    1.0000
     Parameter 164    0.0100    1.0000
     Parameter 115    0.0100    1.0000
     Parameter 170    0.0100    1.0000
     Parameter 43    0.0100    1.0000
     Parameter 86    0.0100    1.0000
     Parameter 65    0.0100    1.0000
     Parameter 88    0.0100    1.0000
     Parameter 176    0.0100    1.0000
     Parameter 177    0.0100    1.0000
     Parameter 89    0.0100    1.0000
     Parameter 1    0.0100    1.0000
     Parameter 91    0.0100    1.0000
     Parameter 188    0.0100    1.0000
     Parameter 47    0.0100    1.0000
     Parameter 95    0.0100    1.0000
     Parameter 225    0.0100    1.0000
     Parameter 192    0.0100    1.0000
     Parameter 48    0.0100    1.0000
     Parameter 194    0.0100    1.0000
     Parameter 195    0.0100    1.0000
     Parameter 227    0.0100    1.0000
     Parameter 197    0.0100    1.0000
     Parameter 99    0.0100    1.0000
     Parameter 200    0.0100    1.0000
     Parameter 201    0.0100    1.0000
     Parameter 3    0.0100    1.0000
     Parameter 102    0.0100    1.0000
     Parameter 204    0.0100    1.0000
     Parameter 51    0.0100    1.0000
     Parameter 206    0.0100    1.0000
     Parameter 215    0.0100    1.0000
     Parameter 205    0.0100    1.0000
     Parameter 108    0.0100    1.0000
     Parameter 217    0.0100    1.0000
     Parameter 109    0.0100    1.0000
     Parameter 220    0.0100    1.0000
     Parameter 202    0.0100    1.0000
     Parameter 56    0.0100    1.0000
     Parameter 112    0.0100    1.0000
     Parameter 224    0.0100    1.0000
     Parameter 113    0.0100    1.0000
     Parameter 114    0.0100    1.0000
     Parameter 229    0.0100    1.0000
     Parameter 57    0.0100    1.0000
     Parameter 117    0.0100    1.0000
     Parameter 59    0.0100    1.0000
     Parameter 63    0.0100    1.0000
     Parameter 119    0.0100    1.0000
     Parameter 244    0.0100    1.0000
     Parameter 122    0.0100    1.0000
     Parameter 61    0.0100    1.0000
     Parameter 248    0.0100    1.0000
     Parameter 249    0.0100    1.0000
     Parameter 126    0.0100    1.0000
     Parameter 2    0.0000    1.0000
     Parameter 118    0.0000    1.0000
     Parameter 128    0.0000    1.0000
     Parameter 116    0.0000    1.0000
     Parameter 135    0.0000    1.0000
     Parameter 17    0.0000    1.0000
     Parameter 69    0.0000    1.0000
     Parameter 199    0.0000    1.0000
     Parameter 111    0.0000    1.0000
     Parameter 55    0.0000    1.0000
     Parameter 144    0.0000    1.0000
     Parameter 9    0.0000    1.0000
     Parameter 207    0.0000    1.0000
     Parameter 106    0.0000    1.0000
     Parameter 13    0.0000    1.0000
     Parameter 104    0.0000    1.0000
     Parameter 75    0.0000    1.0000
     Parameter 151    0.0000    1.0000
     Parameter 153    0.0000    1.0000
     Parameter 209    0.0000    1.0000
     Parameter 78    0.0000    1.0000
     Parameter 157    0.0000    1.0000
     Parameter 198    0.0000    1.0000
     Parameter 208    0.0000    1.0000
     Parameter 20    0.0000    1.0000
     Parameter 214    0.0000    1.0000
     Parameter 93    0.0000    1.0000
     Parameter 92    0.0000    1.0000
     Parameter 167    0.0000    1.0000
     Parameter 259    0.0000    1.0000
     Parameter 169    0.0000    1.0000
     Parameter 5    0.0000    1.0000
     Parameter 87    0.0000    1.0000
     Parameter 174    0.0000    1.0000
     Parameter 250    0.0000    1.0000
     Parameter 84    0.0000    1.0000
     Parameter 212    0.0000    1.0000
     Parameter 218    0.0000    1.0000
     Parameter 6    0.0000    1.0000
     Parameter 123    0.0000    1.0000
     Parameter 181    0.0000    1.0000
     Parameter 39    0.0000    1.0000
     Parameter 221    0.0000    1.0000
     Parameter 76    0.0000    1.0000
     Parameter 37    0.0000    1.0000
     Parameter 110    0.0000    1.0000
     Parameter 18    0.0000    1.0000
     Parameter 254    0.0000    1.0000
     Parameter 14    0.0000    1.0000
     Parameter 238    0.0000    1.0000
     Parameter 191    0.0000    1.0000
     Parameter 12    0.0000    1.0000
     Parameter 203    0.0000    1.0000
     Parameter 241    0.0000    1.0000
     Parameter 219    0.0000    1.0000
     Parameter 223    0.0000    1.0000
     Parameter 124    0.0000    1.0000
     Parameter 62    0.0000    1.0000
     Parameter 233    0.0000    1.0000
     Parameter 236    0.0000    1.0000
     Parameter 131    0.0000    1.0000
     Parameter 226    0.0000    1.0000
     Parameter 49    0.0000    1.0000
     Parameter 125    0.0000    1.0000
     Parameter 237    0.0000    1.0000
     Parameter 253    0.0000    1.0000
     Parameter 52    0.0000    1.0000
     Parameter 228    0.0000    1.0000
     Parameter 232    0.0000    1.0000
     Parameter 152    0.0000    1.0000
     Parameter 258    0.0000    1.0000
     Parameter 242    0.0000    1.0000
     Parameter 10    0.0000    1.0000
     Parameter 46    0.0000    1.0000
     Parameter 83    0.0000    1.0000
     Parameter 168    0.0000    1.0000
     Parameter 173    0.0000    1.0000
     Parameter 216    0.0000    1.0000
     Parameter 243    0.0000    1.0000
     Parameter 107    0.0000    1.0000
     Parameter 180    0.0000    1.0000
     Parameter 182    0.0000    1.0000
     Parameter 185    0.0000    1.0000
     Parameter 222    0.0000    1.0000
     Parameter 11    0.0000    1.0000
     Parameter 257    0.0000    1.0000
     Parameter 240    0.0000    1.0000
     Parameter 211    0.0000    1.0000
     Parameter 15    0.0000    1.0000
     Parameter 239    0.0000    1.0000
     Parameter 7    0.0000    1.0000
     Parameter 133    0.0000    1.0000
     Parameter 141    0.0000    1.0000
     Parameter 146    0.0000    1.0000
     Parameter 74    0.0000    1.0000
     Parameter 38    0.0000    1.0000
     Parameter 81    0.0000    1.0000
     Parameter 82    0.0000    1.0000
     Parameter 172    0.0000    1.0000
     Parameter 175    0.0000    1.0000
     Parameter 179    0.0000    1.0000
     Parameter 184    0.0000    1.0000
     Parameter 187    0.0000    1.0000
     Parameter 234    0.0000    1.0000
     Parameter 58    0.0000    1.0000
     Parameter 231    0.0000    1.0000
     Parameter 4    0.0000    1.0000
     Parameter 147    0.0000    1.0000
     Parameter 40    0.0000    1.0000
     Parameter 85    0.0000    1.0000
     Parameter 178    0.0000    1.0000
     Parameter 186    0.0000    1.0000
     Parameter 252    0.0000    1.0000
     Parameter 139    0.0000    1.0000
     Parameter 160    0.0000    1.0000
     Parameter 213    0.0000    1.0000
     Parameter 120    0.0000    1.0000
     Parameter 159    0.0000    1.0000


     Kolmogorov-Smirnov comparing posterior distributions across chains 3 and 4 using 100 draws.


     Parameter   KS Statistic P-value
     Parameter 101    0.1600    0.1400
     Parameter 35    0.1000    0.6766
     Parameter 23    0.0800    0.8938
     Parameter 22    0.0700    0.9610
     Parameter 26    0.0700    0.9610
     Parameter 32    0.0700    0.9610
     Parameter 33    0.0600    0.9921
     Parameter 21    0.0600    0.9921
     Parameter 71    0.0600    0.9921
     Parameter 206    0.0600    0.9921
     Parameter 44    0.0500    0.9995
     Parameter 91    0.0500    0.9995
     Parameter 251    0.0500    0.9995
     Parameter 255    0.0500    0.9995
     Parameter 34    0.0400    1.0000
     Parameter 140    0.0400    1.0000
     Parameter 41    0.0400    1.0000
     Parameter 210    0.0400    1.0000
     Parameter 225    0.0400    1.0000
     Parameter 30    0.0400    1.0000
     Parameter 31    0.0400    1.0000
     Parameter 132    0.0300    1.0000
     Parameter 150    0.0300    1.0000
     Parameter 80    0.0300    1.0000
     Parameter 164    0.0300    1.0000
     Parameter 45    0.0300    1.0000
     Parameter 24    0.0300    1.0000
     Parameter 96    0.0300    1.0000
     Parameter 25    0.0300    1.0000
     Parameter 201    0.0300    1.0000
     Parameter 54    0.0300    1.0000
     Parameter 220    0.0300    1.0000
     Parameter 28    0.0300    1.0000
     Parameter 56    0.0300    1.0000
     Parameter 29    0.0300    1.0000
     Parameter 246    0.0300    1.0000
     Parameter 256    0.0200    1.0000
     Parameter 130    0.0200    1.0000
     Parameter 68    0.0200    1.0000
     Parameter 137    0.0200    1.0000
     Parameter 8    0.0200    1.0000
     Parameter 141    0.0200    1.0000
     Parameter 143    0.0200    1.0000
     Parameter 36    0.0200    1.0000
     Parameter 75    0.0200    1.0000
     Parameter 79    0.0200    1.0000
     Parameter 166    0.0200    1.0000
     Parameter 42    0.0200    1.0000
     Parameter 171    0.0200    1.0000
     Parameter 86    0.0200    1.0000
     Parameter 90    0.0200    1.0000
     Parameter 93    0.0200    1.0000
     Parameter 189    0.0200    1.0000
     Parameter 212    0.0200    1.0000
     Parameter 27    0.0200    1.0000
     Parameter 221    0.0200    1.0000
     Parameter 121    0.0200    1.0000
     Parameter 245    0.0200    1.0000
     Parameter 126    0.0200    1.0000
     Parameter 252    0.0200    1.0000
     Parameter 127    0.0200    1.0000
     Parameter 247    0.0100    1.0000
     Parameter 259    0.0100    1.0000
     Parameter 66    0.0100    1.0000
     Parameter 197    0.0100    1.0000
     Parameter 196    0.0100    1.0000
     Parameter 195    0.0100    1.0000
     Parameter 133    0.0100    1.0000
     Parameter 67    0.0100    1.0000
     Parameter 139    0.0100    1.0000
     Parameter 70    0.0100    1.0000
     Parameter 190    0.0100    1.0000
     Parameter 72    0.0100    1.0000
     Parameter 122    0.0100    1.0000
     Parameter 74    0.0100    1.0000
     Parameter 148    0.0100    1.0000
     Parameter 154    0.0100    1.0000
     Parameter 155    0.0100    1.0000
     Parameter 161    0.0100    1.0000
     Parameter 162    0.0100    1.0000
     Parameter 165    0.0100    1.0000
     Parameter 167    0.0100    1.0000
     Parameter 179    0.0100    1.0000
     Parameter 178    0.0100    1.0000
     Parameter 85    0.0100    1.0000
     Parameter 87    0.0100    1.0000
     Parameter 5    0.0100    1.0000
     Parameter 88    0.0100    1.0000
     Parameter 176    0.0100    1.0000
     Parameter 177    0.0100    1.0000
     Parameter 89    0.0100    1.0000
     Parameter 63    0.0100    1.0000
     Parameter 182    0.0100    1.0000
     Parameter 188    0.0100    1.0000
     Parameter 94    0.0100    1.0000
     Parameter 95    0.0100    1.0000
     Parameter 234    0.0100    1.0000
     Parameter 1    0.0100    1.0000
     Parameter 48    0.0100    1.0000
     Parameter 192    0.0100    1.0000
     Parameter 193    0.0100    1.0000
     Parameter 194    0.0100    1.0000
     Parameter 49    0.0100    1.0000
     Parameter 98    0.0100    1.0000
     Parameter 198    0.0100    1.0000
     Parameter 235    0.0100    1.0000
     Parameter 200    0.0100    1.0000
     Parameter 100    0.0100    1.0000
     Parameter 50    0.0100    1.0000
     Parameter 12    0.0100    1.0000
     Parameter 103    0.0100    1.0000
     Parameter 104    0.0100    1.0000
     Parameter 209    0.0100    1.0000
     Parameter 3    0.0100    1.0000
     Parameter 213    0.0100    1.0000
     Parameter 214    0.0100    1.0000
     Parameter 108    0.0100    1.0000
     Parameter 217    0.0100    1.0000
     Parameter 109    0.0100    1.0000
     Parameter 111    0.0100    1.0000
     Parameter 223    0.0100    1.0000
     Parameter 202    0.0100    1.0000
     Parameter 224    0.0100    1.0000
     Parameter 113    0.0100    1.0000
     Parameter 226    0.0100    1.0000
     Parameter 114    0.0100    1.0000
     Parameter 233    0.0100    1.0000
     Parameter 117    0.0100    1.0000
     Parameter 59    0.0100    1.0000
     Parameter 236    0.0100    1.0000
     Parameter 203    0.0100    1.0000
     Parameter 120    0.0100    1.0000
     Parameter 240    0.0100    1.0000
     Parameter 243    0.0100    1.0000
     Parameter 244    0.0100    1.0000
     Parameter 61    0.0100    1.0000
     Parameter 248    0.0100    1.0000
     Parameter 7    0.0000    1.0000
     Parameter 131    0.0000    1.0000
     Parameter 228    0.0000    1.0000
     Parameter 2    0.0000    1.0000
     Parameter 227    0.0000    1.0000
     Parameter 119    0.0000    1.0000
     Parameter 258    0.0000    1.0000
     Parameter 230    0.0000    1.0000
     Parameter 58    0.0000    1.0000
     Parameter 115    0.0000    1.0000
     Parameter 57    0.0000    1.0000
     Parameter 229    0.0000    1.0000
     Parameter 249    0.0000    1.0000
     Parameter 146    0.0000    1.0000
     Parameter 257    0.0000    1.0000
     Parameter 218    0.0000    1.0000
     Parameter 242    0.0000    1.0000
     Parameter 151    0.0000    1.0000
     Parameter 152    0.0000    1.0000
     Parameter 52    0.0000    1.0000
     Parameter 232    0.0000    1.0000
     Parameter 156    0.0000    1.0000
     Parameter 102    0.0000    1.0000
     Parameter 158    0.0000    1.0000
     Parameter 159    0.0000    1.0000
     Parameter 81    0.0000    1.0000
     Parameter 163    0.0000    1.0000
     Parameter 20    0.0000    1.0000
     Parameter 241    0.0000    1.0000
     Parameter 10    0.0000    1.0000
     Parameter 106    0.0000    1.0000
     Parameter 46    0.0000    1.0000
     Parameter 92    0.0000    1.0000
     Parameter 174    0.0000    1.0000
     Parameter 253    0.0000    1.0000
     Parameter 238    0.0000    1.0000
     Parameter 211    0.0000    1.0000
     Parameter 216    0.0000    1.0000
     Parameter 43    0.0000    1.0000
     Parameter 237    0.0000    1.0000
     Parameter 84    0.0000    1.0000
     Parameter 105    0.0000    1.0000
     Parameter 123    0.0000    1.0000
     Parameter 239    0.0000    1.0000
     Parameter 129    0.0000    1.0000
     Parameter 39    0.0000    1.0000
     Parameter 78    0.0000    1.0000
     Parameter 219    0.0000    1.0000
     Parameter 76    0.0000    1.0000
     Parameter 18    0.0000    1.0000
     Parameter 124    0.0000    1.0000
     Parameter 73    0.0000    1.0000
     Parameter 9    0.0000    1.0000
     Parameter 14    0.0000    1.0000
     Parameter 231    0.0000    1.0000
     Parameter 118    0.0000    1.0000
     Parameter 254    0.0000    1.0000
     Parameter 13    0.0000    1.0000
     Parameter 116    0.0000    1.0000
     Parameter 250    0.0000    1.0000
     Parameter 60    0.0000    1.0000
     Parameter 205    0.0000    1.0000
     Parameter 204    0.0000    1.0000
     Parameter 65    0.0000    1.0000
     Parameter 4    0.0000    1.0000
     Parameter 136    0.0000    1.0000
     Parameter 138    0.0000    1.0000
     Parameter 112    0.0000    1.0000
     Parameter 128    0.0000    1.0000
     Parameter 145    0.0000    1.0000
     Parameter 147    0.0000    1.0000
     Parameter 37    0.0000    1.0000
     Parameter 208    0.0000    1.0000
     Parameter 38    0.0000    1.0000
     Parameter 157    0.0000    1.0000
     Parameter 40    0.0000    1.0000
     Parameter 82    0.0000    1.0000
     Parameter 170    0.0000    1.0000
     Parameter 11    0.0000    1.0000
     Parameter 173    0.0000    1.0000
     Parameter 175    0.0000    1.0000
     Parameter 260    0.0000    1.0000
     Parameter 215    0.0000    1.0000
     Parameter 184    0.0000    1.0000
     Parameter 107    0.0000    1.0000
     Parameter 19    0.0000    1.0000
     Parameter 47    0.0000    1.0000
     Parameter 191    0.0000    1.0000
     Parameter 110    0.0000    1.0000
     Parameter 99    0.0000    1.0000
     Parameter 222    0.0000    1.0000
     Parameter 6    0.0000    1.0000
     Parameter 55    0.0000    1.0000
     Parameter 64    0.0000    1.0000
     Parameter 16    0.0000    1.0000
     Parameter 135    0.0000    1.0000
     Parameter 69    0.0000    1.0000
     Parameter 144    0.0000    1.0000
     Parameter 149    0.0000    1.0000
     Parameter 77    0.0000    1.0000
     Parameter 160    0.0000    1.0000
     Parameter 169    0.0000    1.0000
     Parameter 172    0.0000    1.0000
     Parameter 181    0.0000    1.0000
     Parameter 183    0.0000    1.0000
     Parameter 187    0.0000    1.0000
     Parameter 53    0.0000    1.0000
     Parameter 97    0.0000    1.0000
     Parameter 199    0.0000    1.0000
     Parameter 51    0.0000    1.0000
     Parameter 134    0.0000    1.0000
     Parameter 17    0.0000    1.0000
     Parameter 153    0.0000    1.0000
     Parameter 168    0.0000    1.0000
     Parameter 180    0.0000    1.0000
     Parameter 186    0.0000    1.0000
     Parameter 207    0.0000    1.0000
     Parameter 15    0.0000    1.0000
     Parameter 142    0.0000    1.0000
     Parameter 125    0.0000    1.0000
     Parameter 185    0.0000    1.0000
     Parameter 62    0.0000    1.0000
     Parameter 83    0.0000    1.0000


     Simulated prior distributions

     Parameter       Prior Mean  Prior Variance  Prior Std. Dev.


     Parameter 1 Improper Prior
     Parameter 2 Improper Prior
     Parameter 3 Improper Prior
     Parameter 4 Improper Prior
     Parameter 5 Improper Prior
     Parameter 6 Improper Prior
     Parameter 7 Improper Prior
     Parameter 8 Improper Prior
     Parameter 9 Improper Prior
     Parameter 10 Improper Prior
     Parameter 11 Improper Prior
     Parameter 12 Improper Prior
     Parameter 13 Improper Prior
     Parameter 14 Improper Prior
     Parameter 15 Improper Prior
     Parameter 16 Improper Prior
     Parameter 17 Improper Prior
     Parameter 18 Improper Prior
     Parameter 19 Improper Prior
     Parameter 20 Improper Prior
     Parameter 21 Improper Prior
     Parameter 22 Improper Prior
     Parameter 23 Improper Prior
     Parameter 24 Improper Prior
     Parameter 25 Improper Prior
     Parameter 26 Improper Prior
     Parameter 27 Improper Prior
     Parameter 28 Improper Prior
     Parameter 29 Improper Prior
     Parameter 30 Improper Prior
     Parameter 31 Improper Prior
     Parameter 32 Improper Prior
     Parameter 33 Improper Prior
     Parameter 34 Improper Prior
     Parameter 35 Improper Prior
     Parameter 36         0.7069          0.0013          0.0354
     Parameter 37        -0.0001          0.0005          0.0214
     Parameter 38         0.4999          0.0007          0.0257
     Parameter 39        -0.0014          0.0008          0.0285
     Parameter 40        -0.0003          0.0006          0.0253
     Parameter 41         0.9634          0.0023          0.0483
     Parameter 42         0.0012          0.0007          0.0258
     Parameter 43         0.0001          0.0005          0.0218
     Parameter 44        -0.0007          0.0009          0.0301
     Parameter 45         0.7725          0.0015          0.0387
     Parameter 46         0.0007          0.0007          0.0267
     Parameter 47        -0.0015          0.0005          0.0217
     Parameter 48        -0.0004          0.0008          0.0287
     Parameter 49        -0.0009          0.0008          0.0280
     Parameter 50         0.7206          0.0015          0.0384
     Parameter 51        -0.0006          0.0008          0.0277
     Parameter 52        -0.0006          0.0005          0.0228
     Parameter 53         0.0007          0.0010          0.0318
     Parameter 54        -0.0003          0.0009          0.0292
     Parameter 55        -0.0014          0.0007          0.0266
     Parameter 56         0.8483          0.0019          0.0432
     Parameter 57         0.0003          0.0008          0.0286
     Parameter 58        -0.0010          0.0006          0.0236
     Parameter 59        -0.0004          0.0011          0.0327
     Parameter 60         0.0014          0.0008          0.0291
     Parameter 61         0.0000          0.0008          0.0285
     Parameter 62         0.0004          0.0010          0.0310
     Parameter 63         0.8709          0.0020          0.0450
     Parameter 64         0.0019          0.0011          0.0328
     Parameter 65        -0.0002          0.0007          0.0261
     Parameter 66        -0.0018          0.0013          0.0361
     Parameter 67        -0.0008          0.0011          0.0337
     Parameter 68        -0.0004          0.0011          0.0330
     Parameter 69         0.0000          0.0012          0.0352
     Parameter 70         0.0015          0.0012          0.0343
     Parameter 71         1.1165          0.0033          0.0574
     Parameter 72        -0.0009          0.0009          0.0299
     Parameter 73         0.0009          0.0006          0.0252
     Parameter 74        -0.0001          0.0012          0.0344
     Parameter 75        -0.0007          0.0010          0.0314
     Parameter 76         0.0001          0.0009          0.0303
     Parameter 77         0.0004          0.0010          0.0320
     Parameter 78        -0.0020          0.0010          0.0322
     Parameter 79        -0.0010          0.0013          0.0365
     Parameter 80         0.9513          0.0024          0.0487
     Parameter 81         0.0002          0.0008          0.0277
     Parameter 82        -0.0015          0.0006          0.0237
     Parameter 83         0.0006          0.0011          0.0325
     Parameter 84         0.0015          0.0008          0.0288
     Parameter 85         0.0000          0.0008          0.0287
     Parameter 86         0.0006          0.0009          0.0304
     Parameter 87        -0.0015          0.0009          0.0305
     Parameter 88        -0.0009          0.0012          0.0346
     Parameter 89        -0.0011          0.0010          0.0319
     Parameter 90         0.8414          0.0019          0.0432
     Parameter 91        -0.0003          0.0008          0.0277
     Parameter 92        -0.0001          0.0006          0.0235
     Parameter 93         0.0001          0.0011          0.0331
     Parameter 94         0.0009          0.0007          0.0272
     Parameter 95         0.0011          0.0008          0.0282
     Parameter 96         0.0009          0.0009          0.0298
     Parameter 97        -0.0001          0.0010          0.0313
     Parameter 98        -0.0002          0.0011          0.0331
     Parameter 99         0.0007          0.0011          0.0327
     Parameter 100         0.0003          0.0009          0.0303
     Parameter 101         0.8431          0.0018          0.0428
     Parameter 102         0.0009          0.0008          0.0283
     Parameter 103        -0.0006          0.0006          0.0245
     Parameter 104         0.0009          0.0010          0.0324
     Parameter 105        -0.0001          0.0008          0.0285
     Parameter 106        -0.0005          0.0009          0.0294
     Parameter 107         0.0012          0.0009          0.0307
     Parameter 108        -0.0007          0.0009          0.0296
     Parameter 109         0.0010          0.0013          0.0361
     Parameter 110        -0.0012          0.0011          0.0333
     Parameter 111         0.0015          0.0010          0.0312
     Parameter 112         0.0005          0.0009          0.0303
     Parameter 113         0.8881          0.0021          0.0455
     Parameter 114         0.0010          0.0008          0.0280
     Parameter 115        -0.0002          0.0005          0.0232
     Parameter 116         0.0000          0.0010          0.0317
     Parameter 117         0.0001          0.0009          0.0293
     Parameter 118         0.0005          0.0008          0.0275
     Parameter 119         0.0002          0.0009          0.0305
     Parameter 120         0.0006          0.0009          0.0307
     Parameter 121        -0.0011          0.0012          0.0343
     Parameter 122        -0.0007          0.0010          0.0324
     Parameter 123         0.0002          0.0009          0.0303
     Parameter 124         0.0006          0.0009          0.0307
     Parameter 125         0.0021          0.0010          0.0314
     Parameter 126         0.8276          0.0017          0.0413
     Parameter 127         0.0005          0.0007          0.0264
     Parameter 128        -0.0003          0.0005          0.0215
     Parameter 129        -0.0012          0.0009          0.0306
     Parameter 130        -0.0005          0.0008          0.0275
     Parameter 131        -0.0012          0.0007          0.0264
     Parameter 132         0.0009          0.0008          0.0284
     Parameter 133        -0.0017          0.0009          0.0300
     Parameter 134         0.0005          0.0011          0.0329
     Parameter 135        -0.0002          0.0009          0.0303
     Parameter 136        -0.0009          0.0008          0.0285
     Parameter 137        -0.0005          0.0009          0.0295
     Parameter 138        -0.0010          0.0008          0.0290
     Parameter 139        -0.0004          0.0008          0.0287
     Parameter 140         0.7607          0.0014          0.0377
     Parameter 141        -0.0004          0.0007          0.0264
     Parameter 142        -0.0002          0.0005          0.0215
     Parameter 143         0.0009          0.0010          0.0313
     Parameter 144         0.0021          0.0007          0.0269
     Parameter 145         0.0000          0.0007          0.0267
     Parameter 146        -0.0003          0.0008          0.0292
     Parameter 147        -0.0014          0.0008          0.0283
     Parameter 148         0.0006          0.0010          0.0320
     Parameter 149        -0.0004          0.0010          0.0310
     Parameter 150         0.0009          0.0009          0.0298
     Parameter 151        -0.0002          0.0008          0.0285
     Parameter 152         0.0012          0.0008          0.0289
     Parameter 153        -0.0006          0.0008          0.0286
     Parameter 154         0.0000          0.0007          0.0270
     Parameter 155         0.7554          0.0015          0.0392
     Parameter 156        -0.0002          0.0006          0.0249
     Parameter 157        -0.0002          0.0004          0.0210
     Parameter 158        -0.0005          0.0008          0.0279
     Parameter 159         0.0002          0.0006          0.0245
     Parameter 160        -0.0009          0.0006          0.0247
     Parameter 161        -0.0007          0.0006          0.0253
     Parameter 162         0.0005          0.0007          0.0271
     Parameter 163         0.0006          0.0010          0.0312
     Parameter 164         0.0002          0.0008          0.0283
     Parameter 165        -0.0013          0.0007          0.0267
     Parameter 166         0.0014          0.0007          0.0265
     Parameter 167        -0.0008          0.0008          0.0288
     Parameter 168        -0.0001          0.0007          0.0256
     Parameter 169         0.0003          0.0007          0.0264
     Parameter 170         0.0001          0.0007          0.0264
     Parameter 171         0.6664          0.0012          0.0343
     Parameter 172         0.0003          0.0005          0.0234
     Parameter 173        -0.0002          0.0003          0.0187
     Parameter 174        -0.0008          0.0007          0.0264
     Parameter 175        -0.0002          0.0005          0.0234
     Parameter 176         0.0004          0.0005          0.0220
     Parameter 177         0.0009          0.0006          0.0241
     Parameter 178        -0.0007          0.0006          0.0247
     Parameter 179        -0.0012          0.0008          0.0280
     Parameter 180         0.0004          0.0007          0.0256
     Parameter 181         0.0016          0.0006          0.0242
     Parameter 182        -0.0003          0.0006          0.0247
     Parameter 183        -0.0004          0.0006          0.0251
     Parameter 184         0.0002          0.0006          0.0239
     Parameter 185         0.0000          0.0006          0.0235
     Parameter 186        -0.0001          0.0005          0.0234
     Parameter 187        -0.0001          0.0005          0.0222
     Parameter 188         0.5585          0.0008          0.0285
     Parameter 189        -0.0006          0.0007          0.0258
     Parameter 190         0.0001          0.0005          0.0226
     Parameter 191         0.0004          0.0010          0.0313
     Parameter 192         0.0001          0.0008          0.0275
     Parameter 193        -0.0007          0.0007          0.0260
     Parameter 194        -0.0002          0.0008          0.0277
     Parameter 195         0.0002          0.0008          0.0289
     Parameter 196         0.0006          0.0010          0.0318
     Parameter 197        -0.0009          0.0008          0.0289
     Parameter 198         0.0003          0.0008          0.0287
     Parameter 199         0.0016          0.0008          0.0278
     Parameter 200        -0.0006          0.0008          0.0275
     Parameter 201         0.0002          0.0008          0.0281
     Parameter 202        -0.0013          0.0007          0.0271
     Parameter 203        -0.0008          0.0007          0.0269
     Parameter 204        -0.0004          0.0006          0.0245
     Parameter 205         0.0015          0.0005          0.0221
     Parameter 206         0.7373          0.0013          0.0357
     Parameter 207        -0.0011          0.0009          0.0307
     Parameter 208        -0.0005          0.0007          0.0265
     Parameter 209        -0.0001          0.0014          0.0372
     Parameter 210        -0.0005          0.0012          0.0346
     Parameter 211        -0.0006          0.0011          0.0325
     Parameter 212        -0.0012          0.0012          0.0344
     Parameter 213         0.0001          0.0013          0.0361
     Parameter 214        -0.0001          0.0016          0.0405
     Parameter 215        -0.0001          0.0015          0.0389
     Parameter 216         0.0016          0.0013          0.0360
     Parameter 217        -0.0001          0.0012          0.0353
     Parameter 218         0.0000          0.0013          0.0357
     Parameter 219         0.0016          0.0012          0.0350
     Parameter 220        -0.0007          0.0012          0.0339
     Parameter 221         0.0007          0.0011          0.0329
     Parameter 222         0.0002          0.0010          0.0318
     Parameter 223        -0.0002          0.0008          0.0285
     Parameter 224        -0.0013          0.0011          0.0329
     Parameter 225         1.1249          0.0033          0.0576
     Parameter 226        -0.0004          0.0005          0.0227
     Parameter 227         0.0004          0.0004          0.0199
     Parameter 228        -0.0012          0.0007          0.0268
     Parameter 229        -0.0007          0.0005          0.0232
     Parameter 230         0.0001          0.0006          0.0236
     Parameter 231        -0.0008          0.0006          0.0238
     Parameter 232        -0.0012          0.0006          0.0253
     Parameter 233         0.0011          0.0008          0.0285
     Parameter 234         0.0005          0.0007          0.0268
     Parameter 235        -0.0010          0.0006          0.0240
     Parameter 236        -0.0002          0.0006          0.0254
     Parameter 237        -0.0013          0.0006          0.0249
     Parameter 238         0.0002          0.0006          0.0237
     Parameter 239         0.0004          0.0005          0.0230
     Parameter 240        -0.0003          0.0006          0.0236
     Parameter 241        -0.0002          0.0005          0.0216
     Parameter 242         0.0004          0.0004          0.0200
     Parameter 243         0.0009          0.0006          0.0237
     Parameter 244        -0.0005          0.0009          0.0292
     Parameter 245         0.5649          0.0008          0.0281
     Parameter 246 Improper Prior
     Parameter 247 Improper Prior
     Parameter 248 Improper Prior
     Parameter 249 Improper Prior
     Parameter 250 Improper Prior
     Parameter 251 Improper Prior
     Parameter 252 Improper Prior
     Parameter 253 Improper Prior
     Parameter 254 Improper Prior
     Parameter 255 Improper Prior
     Parameter 256 Improper Prior
     Parameter 257 Improper Prior
     Parameter 258 Improper Prior
     Parameter 259 Improper Prior
     Parameter 260 Improper Prior


   TECHNICAL 8 OUTPUT FOR BAYES ESTIMATION

     CHAIN    BSEED
     1        0
     2        285380
     3        253358
     4        93468

                     POTENTIAL       PARAMETER WITH
     ITERATION    SCALE REDUCTION      HIGHEST PSR
     100              1.101               251
     200              1.056               34
     300              1.040               254
     400              1.026               32
     500              1.019               58
     600              1.019               246
     700              1.018               58
     800              1.023               33
     900              1.019               33
     1000             1.016               251


     Beginning Time:  21:22:30
        Ending Time:  21:24:45
       Elapsed Time:  00:02:15


MUTHEN & MUTHEN
3463 Stoner Ave.
Los Angeles, CA  90066

Tel: (310) 391-9971
Fax: (310) 391-8971
Web: www.StatModel.com
Support: Support@StatModel.com

Copyright (c) 1998-2017 Muthen & Muthen
