# Supplementary material for: Modeling Measurement as a Sequential Process: Autoregressive Confirmatory Factor Analysis (AR-CFA)
Source: Front Psychol. 2019 Sep 20;10:2108. doi: 10.3389/fpsyg.2019.02108 (PMC6763968; doi:10.3389/fpsyg.2019.02108)
Supplement: Supplementary file 2 [file Data_Sheet_1.ZIP › Mplus files and data for AR-CFA paper/RC-CFA files/residual covariances (bayes)-v5_d_50.out]

Mplus VERSION 8 (Mac)
MUTHEN & MUTHEN
05/03/2017   6:27 AM

INPUT INSTRUCTIONS

    DATA: File is music_big5_anon (For Mplus)_ipip_and_rses_centered.csv;
    VARIABLE:	
    NAMES ARE
    univ
  id
  year
  month
  age
  gender
  ethnic
  rsdme
  methnic
  fethnic
  usborn
  usmborn
  usfborn
  whrlv
  mipip1
  mipip2
  mipip3
  mipip4
  mipip5
  mipip6
  mipip7
  mipip8
  mipip9
  mipip10
  mipip11
  mipip12
  mipip13
  mipip14
  mipip15
  mipip16
  mipip17
  mipip18
  mipip19
  mipip20
  rses1
  rses2
  rses3
  rses4
  rses5
  rses6
  rses7
  rses8
  rses9
  rses10
  extraver
  agree
  consc
  neurot
  imagine
  self_est
  extra
  agreeb
  cons
  neuro
  open
  male
  N
  E_Mean
  A_Mean
  C_Mean
  N_Mean
  O_Mean
  E_SD
  A_SD
  C_SD
  N_SD
  O_SD
  E_SE
  A_SE
  C_SE
  N_SE
  O_SE
  SAT_read_25
  SAT_read_75
  SAT_math_25
  SAT_math_75
  ACT_25
  ACT_75
  enroll_total
  enroll_total_full
  enroll_total_part
  enroll_undergrad
  enroll_undergrad_full
  enroll_undergrad_part
  endowment_start
  endowment_end
  price_instate
  price_outstate
  percent_admit
  percent_18to24
  percent_white
  percent_women
  percent_asian
  percent_black
  percent_hispanic
  percent_other_unknown
  FT_retention
  average_SAT
  average_ACT
  gpa_required
  classrank_required
  transcript_required
  collegeprep_required
  recommendations_required
  portfolio_required;
    Usevar = mipip1-mipip20;
    MISSING are all (-999);

  ANALYSIS: estimator=Bayes;
  fbiterations=20000;
  thin=10;
  Processors=4;
  chains=4

  MODEL:
    E BY mipip1
    	mipip6
    	mipip11
    	mipip16;
    A BY 	mipip2
    	mipip7
    	mipip12
    	mipip17;
    C BY 	mipip3
    	mipip8
    	mipip13
    	mipip18;
    N BY 	mipip4
    	mipip9
    	mipip14
    	mipip19;
    O BY 	mipip5
    	mipip10
    	mipip15
    	mipip20;
    	
  mipip1-mipip20 with mipip1-mipip20 (a1-a190);
  mipip1-mipip20 (pload1-pload20);


  Model Priors:
  pload1~IW(34.45,50);
  pload2~IW(24.3,50);
  pload3~IW(47,50);
  pload4~IW(37.6,50);
  pload5~IW(35.05,50);
  pload6~IW(41.4,50);
  pload7~IW(42.45,50);
  pload8~IW(54.3,50);
  pload9~IW(46.25,50);
  pload10~IW(40.95,50);
  pload11~IW(40.9,50);
  pload12~IW(43.2,50);
  pload13~IW(40.3,50);
  pload14~IW(36.9,50);
  pload15~IW(36.8,50);
  pload16~IW(32.45,50);
  pload17~IW(27.2,50);
  pload18~IW(35.85,50);
  pload19~IW(54.7,50);
  pload20~IW(27.5,50);
  a1-a190~IW(0,50);
    	
  OUTPUT: STDYX svalues tech8 RESIDUAL;


*** WARNING
  Data set contains cases with missing on all variables.
  These cases were not included in the analysis.
  Number of cases with missing on all variables:  1141
   1 WARNING(S) FOUND IN THE INPUT INSTRUCTIONS


SUMMARY OF ANALYSIS

Number of groups                                                 1
Number of observations                                        8571

Number of dependent variables                                   20
Number of independent variables                                  0
Number of continuous latent variables                            5

Observed dependent variables

  Continuous
   MIPIP1      MIPIP2      MIPIP3      MIPIP4      MIPIP5      MIPIP6
   MIPIP7      MIPIP8      MIPIP9      MIPIP10     MIPIP11     MIPIP12
   MIPIP13     MIPIP14     MIPIP15     MIPIP16     MIPIP17     MIPIP18
   MIPIP19     MIPIP20

Continuous latent variables
   E           A           C           N           O


Estimator                                                    BAYES
Specifications for Bayesian Estimation
  Point estimate                                            MEDIAN
  Number of Markov chain Monte Carlo (MCMC) chains               4
  Random seed for the first chain                                0
  Starting value information                           UNPERTURBED
  Treatment of categorical mediator                         LATENT
  Algorithm used for Markov chain Monte Carlo           GIBBS(PX1)
  Fixed number of iterations                                 20000
  K-th iteration used for thinning                              10

Input data file(s)
  music_big5_anon (For Mplus)_ipip_and_rses_centered.csv
Input data format  FREE


SUMMARY OF DATA


COVARIANCE COVERAGE OF DATA

Minimum covariance coverage value   0.100

     Number of missing data patterns            68


     PROPORTION OF DATA PRESENT


           Covariance Coverage
              MIPIP1        MIPIP2        MIPIP3        MIPIP4        MIPIP5
              ________      ________      ________      ________      ________
 MIPIP1         0.998
 MIPIP2         0.997         0.998
 MIPIP3         0.997         0.997         0.998
 MIPIP4         0.995         0.995         0.996         0.996
 MIPIP5         0.996         0.996         0.996         0.995         0.997
 MIPIP6         0.997         0.997         0.998         0.996         0.996
 MIPIP7         0.997         0.997         0.997         0.996         0.996
 MIPIP8         0.996         0.997         0.997         0.995         0.996
 MIPIP9         0.997         0.997         0.997         0.996         0.996
 MIPIP10        0.995         0.995         0.995         0.994         0.995
 MIPIP11        0.994         0.994         0.994         0.993         0.993
 MIPIP12        0.993         0.994         0.994         0.993         0.993
 MIPIP13        0.996         0.997         0.997         0.995         0.996
 MIPIP14        0.996         0.996         0.996         0.995         0.995
 MIPIP15        0.995         0.995         0.995         0.994         0.994
 MIPIP16        0.994         0.995         0.995         0.993         0.993
 MIPIP17        0.995         0.995         0.995         0.994         0.994
 MIPIP18        0.994         0.994         0.995         0.993         0.993
 MIPIP19        0.995         0.995         0.995         0.994         0.994
 MIPIP20        0.994         0.994         0.995         0.993         0.994


           Covariance Coverage
              MIPIP6        MIPIP7        MIPIP8        MIPIP9        MIPIP10
              ________      ________      ________      ________      ________
 MIPIP6         0.999
 MIPIP7         0.998         0.998
 MIPIP8         0.997         0.997         0.998
 MIPIP9         0.998         0.997         0.997         0.998
 MIPIP10        0.996         0.995         0.995         0.996         0.996
 MIPIP11        0.994         0.994         0.994         0.994         0.993
 MIPIP12        0.994         0.994         0.994         0.994         0.993
 MIPIP13        0.997         0.997         0.997         0.997         0.995
 MIPIP14        0.996         0.996         0.996         0.996         0.995
 MIPIP15        0.995         0.995         0.995         0.995         0.994
 MIPIP16        0.995         0.995         0.994         0.995         0.993
 MIPIP17        0.995         0.995         0.995         0.995         0.994
 MIPIP18        0.995         0.995         0.994         0.995         0.993
 MIPIP19        0.995         0.995         0.995         0.995         0.994
 MIPIP20        0.995         0.995         0.994         0.995         0.993


           Covariance Coverage
              MIPIP11       MIPIP12       MIPIP13       MIPIP14       MIPIP15
              ________      ________      ________      ________      ________
 MIPIP11        0.995
 MIPIP12        0.991         0.995
 MIPIP13        0.994         0.994         0.998
 MIPIP14        0.994         0.994         0.996         0.997
 MIPIP15        0.992         0.993         0.996         0.995         0.996
 MIPIP16        0.992         0.992         0.995         0.994         0.994
 MIPIP17        0.993         0.993         0.995         0.995         0.994
 MIPIP18        0.992         0.992         0.995         0.995         0.993
 MIPIP19        0.993         0.993         0.995         0.995         0.994
 MIPIP20        0.992         0.992         0.995         0.995         0.994


           Covariance Coverage
              MIPIP16       MIPIP17       MIPIP18       MIPIP19       MIPIP20
              ________      ________      ________      ________      ________
 MIPIP16        0.996
 MIPIP17        0.994         0.996
 MIPIP18        0.993         0.994         0.996
 MIPIP19        0.994         0.995         0.994         0.996
 MIPIP20        0.993         0.994         0.994         0.995         0.996


UNIVARIATE SAMPLE STATISTICS


     UNIVARIATE HIGHER-ORDER MOMENT DESCRIPTIVE STATISTICS

         Variable/         Mean/     Skewness/   Minimum/ % with                Percentiles
        Sample Size      Variance    Kurtosis    Maximum  Min/Max      20%/60%    40%/80%    Median

     MIPIP1                0.000      -0.168      -2.237    0.39%      -1.025     -0.093      0.055
            8553.000       1.287      -0.772       2.482    0.33%       0.186      1.033
     MIPIP2                0.000      -1.327      -3.444    0.02%      -0.373     -0.187     -0.057
            8556.000       0.817       1.857       1.520    0.50%       0.627      0.733
     MIPIP3                0.000      -0.208      -2.655    0.02%      -1.169     -0.213     -0.139
            8558.000       1.370      -0.881       2.250    0.02%       0.685      0.858
     MIPIP4                0.000       0.195      -2.476    0.02%      -0.902     -0.576      0.184
            8541.000       1.421      -0.916       2.724    0.06%       0.336      1.275
     MIPIP5                0.000      -0.648      -3.000    0.01%      -0.790      0.185      0.253
            8545.000       1.165      -0.249       1.904    0.27%       0.274      1.189
     MIPIP6                0.000      -0.550      -2.985    0.09%      -0.985      0.015      0.264
            8560.000       1.403      -0.654       1.727    0.05%       0.402      1.264
     MIPIP7                0.000      -0.922      -3.200    0.01%      -0.911     -0.010      0.089
            8556.000       1.141       0.218       1.368    0.97%       0.215      1.082
     MIPIP8                0.000      -0.372      -3.018    0.04%      -1.425     -0.425      0.444
            8551.000       1.633      -1.014       1.714    0.06%       0.523      1.506
     MIPIP9                0.000       0.349      -1.952    0.19%      -0.766     -0.618     -0.409
            8556.000       1.218      -0.647       2.591    0.07%       0.337      1.259
     MIPIP10               0.000      -0.435      -2.844    0.02%      -0.683     -0.549      0.312
            8539.000       1.091      -0.361       1.810    0.02%       0.360      1.312
     MIPIP11               0.000      -0.302      -2.631    0.32%      -1.326     -0.326      0.106
            8529.000       1.490      -0.882       2.106    0.96%       0.609      1.106
     MIPIP12               0.000      -0.392      -2.682    0.01%      -1.177     -0.302      0.366
            8527.000       1.165      -0.485       2.079    0.09%       0.554      0.750
     MIPIP13               0.000      -0.745      -3.236    0.04%      -0.844      0.060      0.182
            8555.000       1.062       0.062       1.849    0.27%       0.220      1.068
     MIPIP14               0.000       0.147      -1.952    0.04%      -0.873     -0.712      0.154
            8548.000       1.418      -0.964       2.909    0.02%       0.259      1.246
     MIPIP15               0.000      -0.373      -2.795    0.01%      -0.702     -0.515      0.298
            8538.000       1.013      -0.462       2.150    0.04%       0.358      1.205
     MIPIP16               0.000      -0.261      -2.572    0.21%      -1.300     -0.349     -0.115
            8533.000       1.292      -0.764       2.073    0.07%       0.592      0.885
     MIPIP17               0.000      -1.086      -3.457    0.02%      -0.457     -0.167     -0.060
            8538.000       0.849       0.859       1.108    1.34%       0.618      0.822
     MIPIP18               0.000      -0.623      -3.000    0.01%      -0.839      0.050      0.169
            8533.000       1.199      -0.493       1.381    0.12%       0.246      1.161
     MIPIP19               0.000      -0.005      -2.400    0.02%      -1.074     -0.145     -0.060
            8538.000       1.251      -0.805       2.188    0.21%       0.024      0.940
     MIPIP20               0.000      -0.941      -3.359    0.01%      -0.994     -0.018      0.033
            8533.000       1.116       0.142       1.667    0.04%       0.812      0.992


THE MODEL ESTIMATION TERMINATED NORMALLY

     USE THE FBITERATIONS OPTION TO INCREASE THE NUMBER OF ITERATIONS BY A FACTOR
     OF AT LEAST TWO TO CHECK CONVERGENCE AND THAT THE PSR VALUE DOES NOT INCREASE.


MODEL FIT INFORMATION

Number of Free Parameters                             260

Bayesian Posterior Predictive Checking using Chi-Square

          95% Confidence Interval for the Difference Between
          the Observed and the Replicated Chi-Square Values

                                -60.177            59.136

          Posterior Predictive P-Value              0.502

Information Criteria

          Deviance (DIC)                       482304.900
          Estimated Number of Parameters (pD)     215.320
          Bayesian (BIC)                       484217.425


MODEL RESULTS

                                Posterior  One-Tailed         95% C.I.
                    Estimate       S.D.      P-Value   Lower 2.5%  Upper 2.5%  Significance

 E        BY
    MIPIP1             1.000       0.000      0.000       1.000       1.000
    MIPIP6             0.977       0.125      0.000       0.750       1.243      *
    MIPIP11            1.050       0.120      0.000       0.829       1.300      *
    MIPIP16            0.979       0.110      0.000       0.780       1.210      *

 A        BY
    MIPIP2             1.000       0.000      0.000       1.000       1.000
    MIPIP7             0.899       0.178      0.000       0.567       1.278      *
    MIPIP12            0.932       0.157      0.000       0.640       1.267      *
    MIPIP17            1.022       0.167      0.000       0.731       1.388      *

 C        BY
    MIPIP3             1.000       0.000      0.000       1.000       1.000
    MIPIP8             1.027       0.207      0.000       0.663       1.491      *
    MIPIP13            0.738       0.146      0.000       0.481       1.055      *
    MIPIP18            0.924       0.189      0.000       0.609       1.358      *

 N        BY
    MIPIP4             1.000       0.000      0.000       1.000       1.000
    MIPIP9             0.674       0.180      0.000       0.350       1.066      *
    MIPIP14            0.917       0.198      0.000       0.590       1.387      *
    MIPIP19            0.576       0.181      0.004       0.239       0.945      *

 O        BY
    MIPIP5             1.000       0.000      0.000       1.000       1.000
    MIPIP10            0.729       0.164      0.000       0.449       1.089      *
    MIPIP15            0.716       0.161      0.000       0.457       1.101      *
    MIPIP20            1.056       0.116      0.000       0.855       1.305      *

 A        WITH
    E                  0.144       0.027      0.000       0.089       0.197      *

 C        WITH
    E                  0.014       0.031      0.319      -0.048       0.076
    A                  0.084       0.033      0.007       0.021       0.153      *

 N        WITH
    E                 -0.064       0.039      0.058      -0.140       0.017
    A                 -0.015       0.037      0.329      -0.087       0.058
    C                 -0.063       0.048      0.088      -0.161       0.034

 O        WITH
    E                  0.122       0.032      0.000       0.059       0.189      *
    A                  0.139       0.031      0.000       0.080       0.202      *
    C                  0.003       0.032      0.463      -0.064       0.063
    N                 -0.041       0.042      0.156      -0.116       0.051

 MIPIP1   WITH
    MIPIP2            -0.022       0.028      0.209      -0.075       0.035
    MIPIP3             0.024       0.032      0.215      -0.040       0.088
    MIPIP4             0.048       0.040      0.120      -0.036       0.124
    MIPIP5             0.063       0.033      0.032      -0.004       0.128
    MIPIP6            -0.012       0.059      0.422      -0.110       0.120
    MIPIP7            -0.091       0.032      0.003      -0.152      -0.029      *
    MIPIP8            -0.054       0.033      0.054      -0.119       0.012
    MIPIP9            -0.079       0.031      0.010      -0.137      -0.014      *
    MIPIP10           -0.073       0.026      0.003      -0.125      -0.021      *
    MIPIP11            0.088       0.069      0.068      -0.025       0.245
    MIPIP12           -0.024       0.032      0.214      -0.088       0.040
    MIPIP13           -0.042       0.025      0.048      -0.090       0.008
    MIPIP14            0.000       0.038      0.497      -0.076       0.075
    MIPIP15           -0.014       0.027      0.295      -0.071       0.038
    MIPIP16            0.040       0.058      0.230      -0.059       0.171
    MIPIP17           -0.009       0.035      0.405      -0.075       0.063
    MIPIP18           -0.042       0.030      0.078      -0.101       0.018
    MIPIP19           -0.083       0.029      0.006      -0.134      -0.020      *
    MIPIP20           -0.009       0.034      0.388      -0.077       0.058

 MIPIP2   WITH
    MIPIP3             0.080       0.034      0.013       0.011       0.145      *
    MIPIP4             0.033       0.037      0.181      -0.043       0.105
    MIPIP5             0.079       0.032      0.009       0.016       0.140      *
    MIPIP6            -0.036       0.032      0.128      -0.096       0.029
    MIPIP7             0.004       0.052      0.472      -0.086       0.120
    MIPIP8            -0.043       0.033      0.091      -0.108       0.023
    MIPIP9            -0.090       0.027      0.003      -0.140      -0.032      *
    MIPIP10            0.008       0.030      0.401      -0.054       0.065
    MIPIP11            0.004       0.033      0.444      -0.058       0.074
    MIPIP12            0.138       0.058      0.003       0.034       0.261      *
    MIPIP13            0.087       0.026      0.001       0.033       0.137      *
    MIPIP14            0.070       0.036      0.028      -0.002       0.137
    MIPIP15           -0.001       0.029      0.492      -0.060       0.054
    MIPIP16           -0.123       0.029      0.000      -0.177      -0.064      *
    MIPIP17           -0.027       0.039      0.253      -0.090       0.063
    MIPIP18           -0.002       0.032      0.480      -0.063       0.061
    MIPIP19           -0.011       0.024      0.304      -0.057       0.035
    MIPIP20           -0.013       0.032      0.341      -0.075       0.052

 MIPIP3   WITH
    MIPIP4             0.010       0.049      0.415      -0.088       0.107
    MIPIP5             0.006       0.033      0.428      -0.057       0.074
    MIPIP6            -0.023       0.032      0.223      -0.088       0.039
    MIPIP7            -0.046       0.030      0.059      -0.107       0.013
    MIPIP8            -0.005       0.080      0.475      -0.141       0.176
    MIPIP9            -0.002       0.034      0.474      -0.069       0.066
    MIPIP10           -0.067       0.026      0.009      -0.117      -0.014      *
    MIPIP11            0.084       0.034      0.012       0.013       0.150      *
    MIPIP12            0.044       0.032      0.081      -0.020       0.106
    MIPIP13            0.083       0.069      0.107      -0.044       0.225
    MIPIP14            0.058       0.044      0.093      -0.034       0.141
    MIPIP15           -0.029       0.026      0.121      -0.080       0.021
    MIPIP16           -0.027       0.032      0.188      -0.091       0.035
    MIPIP17           -0.036       0.032      0.124      -0.101       0.028
    MIPIP18           -0.026       0.066      0.351      -0.132       0.130
    MIPIP19           -0.035       0.032      0.138      -0.093       0.032
    MIPIP20           -0.033       0.035      0.166      -0.102       0.036

 MIPIP4   WITH
    MIPIP5             0.153       0.042      0.002       0.061       0.229      *
    MIPIP6            -0.045       0.039      0.115      -0.127       0.028
    MIPIP7            -0.050       0.034      0.070      -0.118       0.017
    MIPIP8            -0.123       0.052      0.014      -0.222      -0.013      *
    MIPIP9             0.066       0.081      0.185      -0.066       0.249
    MIPIP10           -0.021       0.033      0.254      -0.089       0.046
    MIPIP11           -0.062       0.044      0.079      -0.150       0.026
    MIPIP12            0.124       0.036      0.004       0.049       0.189      *
    MIPIP13            0.044       0.036      0.104      -0.030       0.116
    MIPIP14            0.214       0.089      0.000       0.072       0.424      *
    MIPIP15           -0.142       0.034      0.000      -0.207      -0.072      *
    MIPIP16           -0.074       0.039      0.027      -0.155       0.001
    MIPIP17           -0.099       0.038      0.006      -0.172      -0.024      *
    MIPIP18           -0.235       0.050      0.000      -0.324      -0.126      *
    MIPIP19            0.039       0.086      0.316      -0.105       0.230
    MIPIP20           -0.029       0.045      0.242      -0.124       0.053

 MIPIP5   WITH
    MIPIP6            -0.022       0.035      0.253      -0.093       0.044
    MIPIP7            -0.095       0.031      0.001      -0.155      -0.035      *
    MIPIP8            -0.089       0.034      0.008      -0.156      -0.020      *
    MIPIP9            -0.096       0.032      0.003      -0.154      -0.028      *
    MIPIP10           -0.060       0.057      0.157      -0.153       0.070
    MIPIP11            0.065       0.037      0.045      -0.010       0.138
    MIPIP12            0.047       0.033      0.074      -0.018       0.110
    MIPIP13            0.028       0.026      0.124      -0.021       0.080
    MIPIP14            0.041       0.042      0.148      -0.040       0.125
    MIPIP15           -0.067       0.052      0.109      -0.151       0.053
    MIPIP16           -0.032       0.035      0.174      -0.102       0.036
    MIPIP17           -0.041       0.031      0.094      -0.101       0.022
    MIPIP18           -0.086       0.031      0.004      -0.148      -0.024      *
    MIPIP19           -0.007       0.027      0.385      -0.063       0.044
    MIPIP20            0.101       0.077      0.044      -0.012       0.283

 MIPIP6   WITH
    MIPIP7             0.076       0.037      0.022       0.002       0.145      *
    MIPIP8             0.023       0.033      0.233      -0.043       0.089
    MIPIP9             0.103       0.030      0.000       0.045       0.163      *
    MIPIP10           -0.004       0.027      0.440      -0.059       0.048
    MIPIP11           -0.015       0.066      0.406      -0.123       0.132
    MIPIP12           -0.047       0.035      0.085      -0.117       0.022
    MIPIP13           -0.032       0.025      0.097      -0.080       0.018
    MIPIP14           -0.002       0.037      0.475      -0.078       0.069
    MIPIP15            0.019       0.028      0.251      -0.040       0.073
    MIPIP16            0.115       0.067      0.023       0.002       0.260      *
    MIPIP17            0.133       0.040      0.001       0.053       0.212      *
    MIPIP18            0.051       0.030      0.044      -0.008       0.109
    MIPIP19           -0.019       0.028      0.259      -0.070       0.041
    MIPIP20            0.043       0.036      0.120      -0.031       0.111

 MIPIP7   WITH
    MIPIP8             0.029       0.031      0.168      -0.032       0.090
    MIPIP9             0.012       0.025      0.304      -0.036       0.065
    MIPIP10            0.097       0.031      0.003       0.032       0.154      *
    MIPIP11           -0.045       0.036      0.108      -0.113       0.027
    MIPIP12            0.028       0.058      0.308      -0.075       0.151
    MIPIP13           -0.025       0.024      0.143      -0.074       0.022
    MIPIP14            0.003       0.033      0.455      -0.063       0.066
    MIPIP15            0.025       0.029      0.206      -0.037       0.078
    MIPIP16           -0.007       0.033      0.416      -0.073       0.058
    MIPIP17            0.098       0.056      0.027      -0.001       0.217
    MIPIP18            0.024       0.029      0.200      -0.034       0.081
    MIPIP19            0.036       0.023      0.053      -0.009       0.081
    MIPIP20           -0.015       0.033      0.324      -0.078       0.050

 MIPIP8   WITH
    MIPIP9             0.035       0.036      0.149      -0.034       0.109
    MIPIP10            0.050       0.027      0.033      -0.004       0.104
    MIPIP11           -0.029       0.035      0.192      -0.101       0.039
    MIPIP12           -0.096       0.031      0.003      -0.156      -0.033      *
    MIPIP13           -0.016       0.069      0.413      -0.132       0.136
    MIPIP14           -0.056       0.047      0.111      -0.150       0.037
    MIPIP15            0.078       0.027      0.004       0.023       0.130      *
    MIPIP16            0.045       0.033      0.083      -0.020       0.111
    MIPIP17            0.008       0.033      0.399      -0.055       0.073
    MIPIP18            0.108       0.086      0.072      -0.030       0.307
    MIPIP19            0.013       0.033      0.345      -0.048       0.084
    MIPIP20            0.038       0.036      0.142      -0.035       0.109

 MIPIP9   WITH
    MIPIP10           -0.028       0.025      0.145      -0.073       0.027
    MIPIP11           -0.148       0.034      0.000      -0.210      -0.075      *
    MIPIP12            0.011       0.026      0.319      -0.039       0.063
    MIPIP13            0.051       0.026      0.026      -0.001       0.102
    MIPIP14            0.137       0.085      0.034      -0.008       0.323
    MIPIP15           -0.095       0.026      0.001      -0.139      -0.037      *
    MIPIP16            0.016       0.030      0.287      -0.040       0.079
    MIPIP17           -0.038       0.027      0.091      -0.087       0.020
    MIPIP18           -0.074       0.034      0.024      -0.135      -0.001      *
    MIPIP19            0.094       0.070      0.089      -0.037       0.235
    MIPIP20           -0.047       0.033      0.092      -0.108       0.024

 MIPIP10  WITH
    MIPIP11           -0.022       0.029      0.219      -0.081       0.035
    MIPIP12           -0.004       0.030      0.451      -0.067       0.052
    MIPIP13           -0.048       0.020      0.012      -0.088      -0.008      *
    MIPIP14           -0.092       0.033      0.009      -0.152      -0.021      *
    MIPIP15            0.238       0.068      0.000       0.111       0.371      *
    MIPIP16            0.051       0.028      0.037      -0.006       0.105
    MIPIP17            0.097       0.032      0.002       0.030       0.156      *
    MIPIP18            0.028       0.024      0.114      -0.020       0.076
    MIPIP19            0.056       0.022      0.008       0.012       0.099      *
    MIPIP20           -0.036       0.057      0.273      -0.126       0.096

 MIPIP11  WITH
    MIPIP12            0.066       0.036      0.036      -0.007       0.140
    MIPIP13            0.009       0.026      0.352      -0.043       0.061
    MIPIP14           -0.084       0.042      0.027      -0.165       0.001
    MIPIP15            0.028       0.030      0.172      -0.035       0.086
    MIPIP16            0.022       0.064      0.355      -0.081       0.164
    MIPIP17            0.061       0.041      0.058      -0.015       0.145
    MIPIP18            0.017       0.032      0.289      -0.048       0.078
    MIPIP19           -0.118       0.032      0.001      -0.172      -0.047      *
    MIPIP20            0.000       0.038      0.498      -0.076       0.075

 MIPIP12  WITH
    MIPIP13            0.044       0.025      0.043      -0.007       0.092
    MIPIP14            0.160       0.035      0.004       0.088       0.220      *
    MIPIP15           -0.038       0.028      0.080      -0.097       0.015
    MIPIP16           -0.103       0.032      0.002      -0.167      -0.038      *
    MIPIP17           -0.065       0.046      0.097      -0.141       0.043
    MIPIP18           -0.103       0.030      0.001      -0.161      -0.044      *
    MIPIP19            0.040       0.024      0.046      -0.009       0.083
    MIPIP20           -0.071       0.033      0.015      -0.136      -0.007      *

 MIPIP13  WITH
    MIPIP14            0.177       0.033      0.000       0.107       0.238      *
    MIPIP15           -0.029       0.020      0.070      -0.069       0.010
    MIPIP16           -0.084       0.024      0.001      -0.131      -0.034      *
    MIPIP17           -0.004       0.026      0.431      -0.056       0.046
    MIPIP18            0.003       0.061      0.484      -0.100       0.137
    MIPIP19           -0.027       0.024      0.125      -0.072       0.023
    MIPIP20           -0.017       0.026      0.256      -0.070       0.036

 MIPIP14  WITH
    MIPIP15           -0.205       0.033      0.000      -0.263      -0.131      *
    MIPIP16           -0.085       0.037      0.013      -0.161      -0.012      *
    MIPIP17           -0.077       0.036      0.016      -0.148      -0.008      *
    MIPIP18           -0.187       0.044      0.000      -0.270      -0.094      *
    MIPIP19            0.008       0.080      0.463      -0.127       0.181
    MIPIP20           -0.077       0.044      0.044      -0.160       0.013

 MIPIP15  WITH
    MIPIP16            0.100       0.029      0.001       0.039       0.154      *
    MIPIP17            0.081       0.031      0.007       0.018       0.137      *
    MIPIP18            0.113       0.024      0.000       0.062       0.158      *
    MIPIP19            0.002       0.022      0.462      -0.040       0.046
    MIPIP20           -0.011       0.053      0.416      -0.097       0.112

 MIPIP16  WITH
    MIPIP17            0.128       0.038      0.001       0.054       0.203      *
    MIPIP18            0.097       0.029      0.002       0.038       0.155      *
    MIPIP19           -0.024       0.028      0.205      -0.074       0.037
    MIPIP20            0.081       0.036      0.017       0.007       0.151      *

 MIPIP17  WITH
    MIPIP18            0.103       0.032      0.002       0.039       0.165      *
    MIPIP19            0.001       0.024      0.477      -0.045       0.050
    MIPIP20            0.059       0.034      0.038      -0.006       0.126

 MIPIP18  WITH
    MIPIP19           -0.038       0.031      0.123      -0.091       0.031
    MIPIP20            0.096       0.033      0.005       0.028       0.158      *

 MIPIP19  WITH
    MIPIP20            0.055       0.028      0.029      -0.002       0.109

 Intercepts
    MIPIP1            -0.001       0.012      0.477      -0.025       0.024
    MIPIP2             0.000       0.010      0.488      -0.020       0.019
    MIPIP3             0.000       0.013      0.490      -0.024       0.025
    MIPIP4            -0.001       0.013      0.479      -0.026       0.024
    MIPIP5             0.000       0.012      0.488      -0.023       0.023
    MIPIP6             0.001       0.013      0.482      -0.025       0.025
    MIPIP7             0.000       0.012      0.495      -0.023       0.022
    MIPIP8             0.000       0.014      0.498      -0.027       0.027
    MIPIP9             0.000       0.012      0.494      -0.024       0.023
    MIPIP10            0.000       0.011      0.491      -0.022       0.023
    MIPIP11            0.000       0.013      0.495      -0.026       0.026
    MIPIP12            0.000       0.012      0.492      -0.023       0.023
    MIPIP13            0.000       0.011      0.490      -0.022       0.022
    MIPIP14            0.000       0.013      0.500      -0.025       0.025
    MIPIP15            0.000       0.011      0.496      -0.021       0.022
    MIPIP16            0.000       0.012      0.499      -0.024       0.024
    MIPIP17            0.000       0.010      0.486      -0.020       0.019
    MIPIP18            0.000       0.012      0.484      -0.023       0.023
    MIPIP19            0.000       0.012      0.497      -0.024       0.024
    MIPIP20            0.000       0.011      0.487      -0.023       0.022

 Variances
    E                  0.582       0.085      0.000       0.405       0.737      *
    A                  0.305       0.062      0.000       0.185       0.424      *
    C                  0.471       0.106      0.000       0.258       0.677      *
    N                  0.516       0.119      0.000       0.268       0.730      *
    O                  0.474       0.090      0.000       0.279       0.631      *

 Residual Variances
    MIPIP1             0.707       0.084      0.000       0.558       0.885      *
    MIPIP2             0.515       0.061      0.000       0.397       0.635      *
    MIPIP3             0.903       0.105      0.000       0.702       1.116      *
    MIPIP4             0.906       0.118      0.000       0.696       1.155      *
    MIPIP5             0.695       0.089      0.000       0.541       0.889      *
    MIPIP6             0.852       0.095      0.000       0.676       1.044      *
    MIPIP7             0.897       0.077      0.000       0.742       1.045      *
    MIPIP8             1.140       0.134      0.000       0.883       1.406      *
    MIPIP9             0.985       0.096      0.000       0.783       1.160      *
    MIPIP10            0.842       0.080      0.000       0.685       0.993      *
    MIPIP11            0.850       0.105      0.000       0.665       1.077      *
    MIPIP12            0.901       0.079      0.000       0.746       1.056      *
    MIPIP13            0.807       0.078      0.000       0.651       0.954      *
    MIPIP14            0.979       0.126      0.000       0.751       1.242      *
    MIPIP15            0.770       0.074      0.000       0.617       0.909      *
    MIPIP16            0.736       0.084      0.000       0.583       0.907      *
    MIPIP17            0.534       0.062      0.000       0.422       0.662      *
    MIPIP18            0.794       0.100      0.000       0.615       1.005      *
    MIPIP19            1.083       0.088      0.000       0.894       1.229      *
    MIPIP20            0.591       0.093      0.000       0.437       0.802      *


STANDARDIZED MODEL RESULTS


STDYX Standardization

                                Posterior  One-Tailed         95% C.I.
                    Estimate       S.D.      P-Value   Lower 2.5%  Upper 2.5%  Significance
 E        BY
    MIPIP1             0.672       0.049      0.000       0.561       0.754      *
    MIPIP6             0.628       0.055      0.000       0.508       0.721      *
    MIPIP11            0.656       0.055      0.000       0.529       0.745      *
    MIPIP16            0.657       0.050      0.000       0.547       0.742      *

 A        BY
    MIPIP2             0.610       0.062      0.000       0.476       0.719      *
    MIPIP7             0.464       0.075      0.000       0.293       0.592      *
    MIPIP12            0.479       0.073      0.000       0.311       0.602      *
    MIPIP17            0.611       0.062      0.000       0.473       0.710      *

 C        BY
    MIPIP3             0.585       0.067      0.000       0.433       0.700      *
    MIPIP8             0.551       0.077      0.000       0.377       0.679      *
    MIPIP13            0.492       0.076      0.000       0.324       0.623      *
    MIPIP18            0.583       0.075      0.000       0.405       0.699      *

 N        BY
    MIPIP4             0.602       0.072      0.000       0.434       0.715      *
    MIPIP9             0.440       0.094      0.000       0.226       0.599      *
    MIPIP14            0.557       0.085      0.000       0.355       0.686      *
    MIPIP19            0.369       0.102      0.004       0.147       0.536      *

 O        BY
    MIPIP5             0.637       0.062      0.000       0.489       0.733      *
    MIPIP10            0.480       0.079      0.000       0.307       0.611      *
    MIPIP15            0.491       0.077      0.000       0.324       0.626      *
    MIPIP20            0.687       0.064      0.000       0.532       0.781      *

 A        WITH
    E                  0.347       0.072      0.000       0.212       0.499      *

 C        WITH
    E                  0.027       0.062      0.319      -0.097       0.151
    A                  0.223       0.080      0.007       0.064       0.388      *

 N        WITH
    E                 -0.118       0.075      0.058      -0.264       0.035
    A                 -0.039       0.101      0.329      -0.227       0.157
    C                 -0.130       0.102      0.088      -0.338       0.077

 O        WITH
    E                  0.235       0.059      0.000       0.124       0.366      *
    A                  0.370       0.073      0.000       0.241       0.531      *
    C                  0.006       0.072      0.463      -0.139       0.150
    N                 -0.085       0.092      0.156      -0.267       0.103

 MIPIP1   WITH
    MIPIP2            -0.036       0.047      0.209      -0.129       0.058
    MIPIP3             0.030       0.041      0.215      -0.050       0.112
    MIPIP4             0.060       0.051      0.120      -0.043       0.160
    MIPIP5             0.090       0.045      0.032      -0.006       0.175
    MIPIP6            -0.015       0.076      0.422      -0.161       0.134
    MIPIP7            -0.115       0.043      0.003      -0.202      -0.034      *
    MIPIP8            -0.060       0.037      0.054      -0.133       0.014
    MIPIP9            -0.094       0.036      0.010      -0.161      -0.018      *
    MIPIP10           -0.094       0.037      0.003      -0.171      -0.026      *
    MIPIP11            0.114       0.077      0.068      -0.037       0.266
    MIPIP12           -0.031       0.041      0.214      -0.116       0.048
    MIPIP13           -0.056       0.033      0.048      -0.119       0.011
    MIPIP14            0.000       0.046      0.497      -0.089       0.094
    MIPIP15           -0.019       0.038      0.295      -0.102       0.049
    MIPIP16            0.056       0.075      0.230      -0.094       0.202
    MIPIP17           -0.014       0.058      0.405      -0.130       0.096
    MIPIP18           -0.057       0.040      0.078      -0.136       0.023
    MIPIP19           -0.094       0.032      0.006      -0.151      -0.024      *
    MIPIP20           -0.014       0.053      0.388      -0.125       0.084

 MIPIP2   WITH
    MIPIP3             0.118       0.046      0.013       0.017       0.201      *
    MIPIP4             0.048       0.055      0.181      -0.062       0.159
    MIPIP5             0.132       0.048      0.009       0.028       0.218      *
    MIPIP6            -0.054       0.050      0.128      -0.155       0.041
    MIPIP7             0.005       0.075      0.472      -0.145       0.155
    MIPIP8            -0.057       0.045      0.091      -0.151       0.028
    MIPIP9            -0.126       0.037      0.003      -0.198      -0.048      *
    MIPIP10            0.012       0.046      0.401      -0.090       0.090
    MIPIP11            0.007       0.049      0.444      -0.093       0.103
    MIPIP12            0.203       0.069      0.003       0.060       0.330      *
    MIPIP13            0.135       0.037      0.001       0.056       0.201      *
    MIPIP14            0.099       0.052      0.028      -0.003       0.200
    MIPIP15           -0.001       0.047      0.492      -0.105       0.079
    MIPIP16           -0.202       0.052      0.000      -0.302      -0.099      *
    MIPIP17           -0.053       0.077      0.253      -0.196       0.103
    MIPIP18           -0.003       0.050      0.480      -0.107       0.087
    MIPIP19           -0.015       0.032      0.304      -0.078       0.049
    MIPIP20           -0.023       0.059      0.341      -0.146       0.085

 MIPIP3   WITH
    MIPIP4             0.011       0.055      0.415      -0.096       0.124
    MIPIP5             0.008       0.042      0.428      -0.071       0.096
    MIPIP6            -0.026       0.037      0.223      -0.104       0.044
    MIPIP7            -0.051       0.036      0.059      -0.129       0.014
    MIPIP8            -0.005       0.079      0.475      -0.160       0.151
    MIPIP9            -0.002       0.037      0.474      -0.075       0.072
    MIPIP10           -0.076       0.030      0.009      -0.136      -0.016      *
    MIPIP11            0.096       0.039      0.012       0.015       0.169      *
    MIPIP12            0.049       0.035      0.081      -0.024       0.114
    MIPIP13            0.098       0.075      0.107      -0.060       0.230
    MIPIP14            0.061       0.048      0.093      -0.037       0.154
    MIPIP15           -0.035       0.031      0.121      -0.099       0.026
    MIPIP16           -0.033       0.040      0.188      -0.115       0.043
    MIPIP17           -0.052       0.048      0.124      -0.155       0.039
    MIPIP18           -0.031       0.078      0.351      -0.177       0.132
    MIPIP19           -0.035       0.032      0.138      -0.095       0.034
    MIPIP20           -0.045       0.048      0.166      -0.141       0.049

 MIPIP4   WITH
    MIPIP5             0.193       0.054      0.002       0.077       0.290      *
    MIPIP6            -0.051       0.044      0.115      -0.145       0.033
    MIPIP7            -0.055       0.038      0.070      -0.132       0.020
    MIPIP8            -0.121       0.049      0.014      -0.211      -0.014      *
    MIPIP9             0.070       0.080      0.185      -0.080       0.233
    MIPIP10           -0.024       0.039      0.254      -0.104       0.054
    MIPIP11           -0.071       0.048      0.079      -0.162       0.031
    MIPIP12            0.138       0.040      0.004       0.055       0.213      *
    MIPIP13            0.051       0.044      0.104      -0.036       0.142
    MIPIP14            0.229       0.073      0.000       0.089       0.376      *
    MIPIP15           -0.169       0.040      0.000      -0.251      -0.090      *
    MIPIP16           -0.090       0.048      0.027      -0.191       0.002
    MIPIP17           -0.142       0.053      0.006      -0.242      -0.035      *
    MIPIP18           -0.278       0.049      0.000      -0.360      -0.161      *
    MIPIP19            0.040       0.084      0.316      -0.119       0.206
    MIPIP20           -0.040       0.061      0.242      -0.173       0.073

 MIPIP5   WITH
    MIPIP6            -0.029       0.046      0.253      -0.131       0.052
    MIPIP7            -0.121       0.043      0.001      -0.208      -0.041      *
    MIPIP8            -0.100       0.040      0.008      -0.179      -0.023      *
    MIPIP9            -0.115       0.038      0.003      -0.188      -0.035      *
    MIPIP10           -0.079       0.078      0.157      -0.223       0.082
    MIPIP11            0.085       0.045      0.045      -0.014       0.165
    MIPIP12            0.059       0.039      0.074      -0.025       0.128
    MIPIP13            0.038       0.035      0.124      -0.028       0.110
    MIPIP14            0.049       0.052      0.148      -0.047       0.159
    MIPIP15           -0.092       0.075      0.109      -0.230       0.065
    MIPIP16           -0.045       0.051      0.174      -0.153       0.046
    MIPIP17           -0.068       0.054      0.094      -0.177       0.033
    MIPIP18           -0.115       0.043      0.004      -0.204      -0.032      *
    MIPIP19           -0.009       0.032      0.385      -0.075       0.052
    MIPIP20            0.159       0.096      0.044      -0.022       0.347

 MIPIP6   WITH
    MIPIP7             0.088       0.038      0.022       0.003       0.153      *
    MIPIP8             0.023       0.034      0.233      -0.044       0.091
    MIPIP9             0.113       0.036      0.000       0.048       0.189      *
    MIPIP10           -0.005       0.033      0.440      -0.075       0.054
    MIPIP11           -0.018       0.077      0.406      -0.165       0.134
    MIPIP12           -0.054       0.042      0.085      -0.144       0.023
    MIPIP13           -0.038       0.030      0.097      -0.098       0.022
    MIPIP14           -0.002       0.041      0.475      -0.085       0.078
    MIPIP15            0.023       0.035      0.251      -0.053       0.084
    MIPIP16            0.146       0.072      0.023       0.002       0.280      *
    MIPIP17            0.199       0.049      0.001       0.086       0.282      *
    MIPIP18            0.062       0.036      0.044      -0.010       0.133
    MIPIP19           -0.019       0.030      0.259      -0.071       0.046
    MIPIP20            0.060       0.048      0.120      -0.048       0.146

 MIPIP7   WITH
    MIPIP8             0.028       0.030      0.168      -0.034       0.087
    MIPIP9             0.013       0.028      0.304      -0.038       0.074
    MIPIP10            0.112       0.031      0.003       0.040       0.163      *
    MIPIP11           -0.052       0.043      0.108      -0.140       0.028
    MIPIP12            0.031       0.062      0.308      -0.094       0.150
    MIPIP13           -0.029       0.030      0.143      -0.093       0.024
    MIPIP14            0.004       0.036      0.455      -0.069       0.072
    MIPIP15            0.030       0.034      0.206      -0.048       0.086
    MIPIP16           -0.008       0.042      0.416      -0.096       0.067
    MIPIP17            0.142       0.071      0.027      -0.002       0.275
    MIPIP18            0.029       0.034      0.200      -0.042       0.091
    MIPIP19            0.036       0.024      0.053      -0.010       0.086
    MIPIP20           -0.020       0.046      0.324      -0.115       0.063

 MIPIP8   WITH
    MIPIP9             0.034       0.036      0.149      -0.031       0.110
    MIPIP10            0.051       0.028      0.033      -0.004       0.108
    MIPIP11           -0.030       0.037      0.192      -0.105       0.039
    MIPIP12           -0.095       0.034      0.003      -0.164      -0.031      *
    MIPIP13           -0.017       0.072      0.413      -0.156       0.125
    MIPIP14           -0.053       0.044      0.111      -0.141       0.036
    MIPIP15            0.084       0.029      0.004       0.026       0.142      *
    MIPIP16            0.049       0.036      0.083      -0.022       0.122
    MIPIP17            0.010       0.042      0.399      -0.074       0.091
    MIPIP18            0.115       0.079      0.072      -0.037       0.271
    MIPIP19            0.011       0.031      0.345      -0.042       0.081
    MIPIP20            0.047       0.045      0.142      -0.044       0.134

 MIPIP9   WITH
    MIPIP10           -0.031       0.028      0.145      -0.079       0.032
    MIPIP11           -0.162       0.033      0.000      -0.219      -0.089      *
    MIPIP12            0.012       0.028      0.319      -0.042       0.071
    MIPIP13            0.057       0.030      0.026      -0.001       0.119
    MIPIP14            0.141       0.075      0.034      -0.010       0.284
    MIPIP15           -0.109       0.027      0.001      -0.155      -0.047      *
    MIPIP16            0.019       0.037      0.287      -0.046       0.099
    MIPIP17           -0.053       0.037      0.091      -0.117       0.030
    MIPIP18           -0.084       0.036      0.024      -0.146      -0.001      *
    MIPIP19            0.091       0.063      0.089      -0.041       0.204
    MIPIP20           -0.062       0.043      0.092      -0.140       0.033

 MIPIP10  WITH
    MIPIP11           -0.026       0.035      0.219      -0.102       0.039
    MIPIP12           -0.004       0.035      0.451      -0.084       0.055
    MIPIP13           -0.058       0.025      0.012      -0.109      -0.009      *
    MIPIP14           -0.101       0.035      0.009      -0.166      -0.025      *
    MIPIP15            0.296       0.061      0.000       0.163       0.397      *
    MIPIP16            0.065       0.033      0.037      -0.008       0.124
    MIPIP17            0.145       0.041      0.002       0.050       0.213      *
    MIPIP18            0.035       0.030      0.114      -0.026       0.095
    MIPIP19            0.059       0.024      0.008       0.013       0.109      *
    MIPIP20           -0.051       0.082      0.273      -0.198       0.122

 MIPIP11  WITH
    MIPIP12            0.076       0.039      0.036      -0.009       0.148
    MIPIP13            0.011       0.032      0.352      -0.053       0.074
    MIPIP14           -0.092       0.043      0.027      -0.171       0.002
    MIPIP15            0.035       0.037      0.172      -0.047       0.099
    MIPIP16            0.028       0.076      0.355      -0.118       0.178
    MIPIP17            0.091       0.055      0.058      -0.024       0.191
    MIPIP18            0.021       0.039      0.289      -0.060       0.094
    MIPIP19           -0.123       0.029      0.001      -0.171      -0.054      *
    MIPIP20            0.000       0.053      0.498      -0.114       0.097

 MIPIP12  WITH
    MIPIP13            0.051       0.029      0.043      -0.009       0.105
    MIPIP14            0.170       0.038      0.004       0.097       0.239      *
    MIPIP15           -0.046       0.037      0.080      -0.127       0.016
    MIPIP16           -0.127       0.044      0.002      -0.217      -0.044      *
    MIPIP17           -0.094       0.071      0.097      -0.226       0.056
    MIPIP18           -0.122       0.040      0.001      -0.205      -0.049      *
    MIPIP19            0.040       0.024      0.046      -0.009       0.086
    MIPIP20           -0.098       0.049      0.015      -0.198      -0.009      *

 MIPIP13  WITH
    MIPIP14            0.199       0.039      0.000       0.122       0.277      *
    MIPIP15           -0.037       0.026      0.070      -0.092       0.013
    MIPIP16           -0.109       0.033      0.001      -0.174      -0.044      *
    MIPIP17           -0.007       0.040      0.431      -0.090       0.066
    MIPIP18            0.003       0.075      0.484      -0.143       0.149
    MIPIP19           -0.029       0.026      0.125      -0.079       0.025
    MIPIP20           -0.024       0.039      0.256      -0.105       0.051

 MIPIP14  WITH
    MIPIP15           -0.235       0.034      0.000      -0.299      -0.163      *
    MIPIP16           -0.100       0.044      0.013      -0.190      -0.015      *
    MIPIP17           -0.106       0.049      0.016      -0.208      -0.011      *
    MIPIP18           -0.212       0.046      0.000      -0.300      -0.114      *
    MIPIP19            0.007       0.077      0.463      -0.139       0.159
    MIPIP20           -0.101       0.057      0.044      -0.209       0.018

 MIPIP15  WITH
    MIPIP16            0.133       0.034      0.001       0.056       0.192      *
    MIPIP17            0.127       0.042      0.007       0.031       0.196      *
    MIPIP18            0.144       0.031      0.000       0.083       0.207      *
    MIPIP19            0.002       0.024      0.462      -0.043       0.054
    MIPIP20           -0.016       0.079      0.416      -0.160       0.150

 MIPIP16  WITH
    MIPIP17            0.205       0.051      0.001       0.094       0.295      *
    MIPIP18            0.127       0.039      0.002       0.050       0.204      *
    MIPIP19           -0.027       0.032      0.205      -0.082       0.044
    MIPIP20            0.124       0.050      0.017       0.011       0.213      *

 MIPIP17  WITH
    MIPIP18            0.159       0.045      0.002       0.063       0.243      *
    MIPIP19            0.002       0.032      0.477      -0.058       0.068
    MIPIP20            0.106       0.055      0.038      -0.012       0.206

 MIPIP18  WITH
    MIPIP19           -0.041       0.033      0.123      -0.092       0.037
    MIPIP20            0.140       0.048      0.005       0.042       0.232      *

 MIPIP19  WITH
    MIPIP20            0.069       0.036      0.029      -0.003       0.141

 Intercepts
    MIPIP1            -0.001       0.011      0.477      -0.022       0.021
    MIPIP2             0.000       0.011      0.488      -0.022       0.021
    MIPIP3             0.000       0.011      0.490      -0.021       0.021
    MIPIP4            -0.001       0.011      0.479      -0.022       0.021
    MIPIP5             0.000       0.011      0.488      -0.021       0.021
    MIPIP6             0.000       0.011      0.482      -0.021       0.021
    MIPIP7             0.000       0.011      0.495      -0.021       0.021
    MIPIP8             0.000       0.011      0.498      -0.021       0.021
    MIPIP9             0.000       0.011      0.494      -0.021       0.021
    MIPIP10            0.000       0.011      0.491      -0.021       0.022
    MIPIP11            0.000       0.011      0.495      -0.021       0.021
    MIPIP12            0.000       0.011      0.492      -0.022       0.021
    MIPIP13            0.000       0.011      0.490      -0.021       0.021
    MIPIP14            0.000       0.011      0.500      -0.021       0.021
    MIPIP15            0.000       0.011      0.496      -0.021       0.021
    MIPIP16            0.000       0.011      0.499      -0.021       0.021
    MIPIP17            0.000       0.011      0.486      -0.022       0.021
    MIPIP18            0.000       0.011      0.484      -0.021       0.021
    MIPIP19            0.000       0.011      0.497      -0.021       0.021
    MIPIP20            0.000       0.011      0.487      -0.022       0.021

 Variances
    E                  1.000       0.000      0.000       1.000       1.000
    A                  1.000       0.000      0.000       1.000       1.000
    C                  1.000       0.000      0.000       1.000       1.000
    N                  1.000       0.000      0.000       1.000       1.000
    O                  1.000       0.000      0.000       1.000       1.000

 Residual Variances
    MIPIP1             0.548       0.065      0.000       0.432       0.686      *
    MIPIP2             0.628       0.075      0.000       0.484       0.773      *
    MIPIP3             0.657       0.077      0.000       0.510       0.812      *
    MIPIP4             0.637       0.083      0.000       0.489       0.812      *
    MIPIP5             0.594       0.076      0.000       0.462       0.761      *
    MIPIP6             0.605       0.068      0.000       0.480       0.742      *
    MIPIP7             0.784       0.067      0.000       0.649       0.914      *
    MIPIP8             0.697       0.082      0.000       0.539       0.858      *
    MIPIP9             0.807       0.078      0.000       0.641       0.949      *
    MIPIP10            0.770       0.072      0.000       0.626       0.906      *
    MIPIP11            0.570       0.070      0.000       0.445       0.720      *
    MIPIP12            0.771       0.067      0.000       0.638       0.903      *
    MIPIP13            0.758       0.073      0.000       0.611       0.895      *
    MIPIP14            0.690       0.089      0.000       0.529       0.874      *
    MIPIP15            0.759       0.073      0.000       0.608       0.895      *
    MIPIP16            0.569       0.065      0.000       0.450       0.700      *
    MIPIP17            0.627       0.073      0.000       0.495       0.777      *
    MIPIP18            0.660       0.083      0.000       0.511       0.836      *
    MIPIP19            0.864       0.070      0.000       0.713       0.978      *
    MIPIP20            0.528       0.083      0.000       0.390       0.717      *


R-SQUARE

                                Posterior  One-Tailed         95% C.I.
    Variable        Estimate       S.D.      P-Value   Lower 2.5%  Upper 2.5%

    MIPIP1             0.452       0.065      0.000       0.314       0.568
    MIPIP2             0.372       0.075      0.000       0.227       0.516
    MIPIP3             0.343       0.077      0.000       0.188       0.490
    MIPIP4             0.363       0.083      0.000       0.188       0.511
    MIPIP5             0.406       0.076      0.000       0.239       0.538
    MIPIP6             0.395       0.068      0.000       0.258       0.520
    MIPIP7             0.216       0.067      0.000       0.086       0.351
    MIPIP8             0.303       0.082      0.000       0.142       0.461
    MIPIP9             0.193       0.078      0.000       0.051       0.358
    MIPIP10            0.230       0.072      0.000       0.094       0.374
    MIPIP11            0.430       0.070      0.000       0.280       0.555
    MIPIP12            0.229       0.067      0.000       0.097       0.362
    MIPIP13            0.242       0.073      0.000       0.105       0.388
    MIPIP14            0.310       0.089      0.000       0.126       0.471
    MIPIP15            0.241       0.073      0.000       0.105       0.392
    MIPIP16            0.431       0.065      0.000       0.299       0.550
    MIPIP17            0.373       0.073      0.000       0.223       0.505
    MIPIP18            0.340       0.083      0.000       0.164       0.489
    MIPIP19            0.136       0.070      0.000       0.022       0.287
    MIPIP20            0.472       0.083      0.000       0.283       0.610


MODEL COMMAND WITH FINAL ESTIMATES USED AS STARTING VALUES

     e BY mipip1@1;
     e BY mipip6*0.97748;
     e BY mipip11*1.04956;
     e BY mipip16*0.97941;
     a BY mipip2@1;
     a BY mipip7*0.89889;
     a BY mipip12*0.93168;
     a BY mipip17*1.02178;
     c BY mipip3@1;
     c BY mipip8*1.02728;
     c BY mipip13*0.73815;
     c BY mipip18*0.92427;
     n BY mipip4@1;
     n BY mipip9*0.67448;
     n BY mipip14*0.91719;
     n BY mipip19*0.57624;
     o BY mipip5@1;
     o BY mipip10*0.72893;
     o BY mipip15*0.71611;
     o BY mipip20*1.05599;

     mipip1 WITH mipip2*-0.02188 (a1);
     mipip1 WITH mipip3*0.02420 (a2);
     mipip1 WITH mipip4*0.04766 (a3);
     mipip1 WITH mipip5*0.06325 (a4);
     mipip1 WITH mipip6*-0.01170 (a5);
     mipip1 WITH mipip7*-0.09147 (a6);
     mipip1 WITH mipip8*-0.05421 (a7);
     mipip1 WITH mipip9*-0.07859 (a8);
     mipip1 WITH mipip10*-0.07259 (a9);
     mipip1 WITH mipip11*0.08819 (a10);
     mipip1 WITH mipip12*-0.02434 (a11);
     mipip1 WITH mipip13*-0.04229 (a12);
     mipip1 WITH mipip14*0.00026 (a13);
     mipip1 WITH mipip15*-0.01408 (a14);
     mipip1 WITH mipip16*0.04012 (a15);
     mipip1 WITH mipip17*-0.00855 (a16);
     mipip1 WITH mipip18*-0.04221 (a17);
     mipip1 WITH mipip19*-0.08257 (a18);
     mipip1 WITH mipip20*-0.00934 (a19);
     mipip2 WITH mipip3*0.07989 (a20);
     mipip2 WITH mipip4*0.03260 (a21);
     mipip2 WITH mipip5*0.07863 (a22);
     mipip2 WITH mipip6*-0.03581 (a23);
     mipip2 WITH mipip7*0.00354 (a24);
     mipip2 WITH mipip8*-0.04343 (a25);
     mipip2 WITH mipip9*-0.08977 (a26);
     mipip2 WITH mipip10*0.00755 (a27);
     mipip2 WITH mipip11*0.00442 (a28);
     mipip2 WITH mipip12*0.13810 (a29);
     mipip2 WITH mipip13*0.08671 (a30);
     mipip2 WITH mipip14*0.07031 (a31);
     mipip2 WITH mipip15*-0.00058 (a32);
     mipip2 WITH mipip16*-0.12343 (a33);
     mipip2 WITH mipip17*-0.02741 (a34);
     mipip2 WITH mipip18*-0.00161 (a35);
     mipip2 WITH mipip19*-0.01119 (a36);
     mipip2 WITH mipip20*-0.01265 (a37);
     mipip3 WITH mipip4*0.00983 (a38);
     mipip3 WITH mipip5*0.00602 (a39);
     mipip3 WITH mipip6*-0.02318 (a40);
     mipip3 WITH mipip7*-0.04568 (a41);
     mipip3 WITH mipip8*-0.00513 (a42);
     mipip3 WITH mipip9*-0.00209 (a43);
     mipip3 WITH mipip10*-0.06658 (a44);
     mipip3 WITH mipip11*0.08381 (a45);
     mipip3 WITH mipip12*0.04431 (a46);
     mipip3 WITH mipip13*0.08309 (a47);
     mipip3 WITH mipip14*0.05787 (a48);
     mipip3 WITH mipip15*-0.02935 (a49);
     mipip3 WITH mipip16*-0.02686 (a50);
     mipip3 WITH mipip17*-0.03601 (a51);
     mipip3 WITH mipip18*-0.02593 (a52);
     mipip3 WITH mipip19*-0.03472 (a53);
     mipip3 WITH mipip20*-0.03288 (a54);
     mipip4 WITH mipip5*0.15313 (a55);
     mipip4 WITH mipip6*-0.04479 (a56);
     mipip4 WITH mipip7*-0.04976 (a57);
     mipip4 WITH mipip8*-0.12341 (a58);
     mipip4 WITH mipip9*0.06591 (a59);
     mipip4 WITH mipip10*-0.02127 (a60);
     mipip4 WITH mipip11*-0.06231 (a61);
     mipip4 WITH mipip12*0.12446 (a62);
     mipip4 WITH mipip13*0.04398 (a63);
     mipip4 WITH mipip14*0.21386 (a64);
     mipip4 WITH mipip15*-0.14166 (a65);
     mipip4 WITH mipip16*-0.07357 (a66);
     mipip4 WITH mipip17*-0.09859 (a67);
     mipip4 WITH mipip18*-0.23523 (a68);
     mipip4 WITH mipip19*0.03937 (a69);
     mipip4 WITH mipip20*-0.02880 (a70);
     mipip5 WITH mipip6*-0.02208 (a71);
     mipip5 WITH mipip7*-0.09474 (a72);
     mipip5 WITH mipip8*-0.08881 (a73);
     mipip5 WITH mipip9*-0.09568 (a74);
     mipip5 WITH mipip10*-0.06006 (a75);
     mipip5 WITH mipip11*0.06516 (a76);
     mipip5 WITH mipip12*0.04669 (a77);
     mipip5 WITH mipip13*0.02843 (a78);
     mipip5 WITH mipip14*0.04076 (a79);
     mipip5 WITH mipip15*-0.06709 (a80);
     mipip5 WITH mipip16*-0.03226 (a81);
     mipip5 WITH mipip17*-0.04105 (a82);
     mipip5 WITH mipip18*-0.08580 (a83);
     mipip5 WITH mipip19*-0.00742 (a84);
     mipip5 WITH mipip20*0.10077 (a85);
     mipip6 WITH mipip7*0.07635 (a86);
     mipip6 WITH mipip8*0.02274 (a87);
     mipip6 WITH mipip9*0.10287 (a88);
     mipip6 WITH mipip10*-0.00386 (a89);
     mipip6 WITH mipip11*-0.01548 (a90);
     mipip6 WITH mipip12*-0.04739 (a91);
     mipip6 WITH mipip13*-0.03167 (a92);
     mipip6 WITH mipip14*-0.00221 (a93);
     mipip6 WITH mipip15*0.01890 (a94);
     mipip6 WITH mipip16*0.11517 (a95);
     mipip6 WITH mipip17*0.13315 (a96);
     mipip6 WITH mipip18*0.05124 (a97);
     mipip6 WITH mipip19*-0.01869 (a98);
     mipip6 WITH mipip20*0.04256 (a99);
     mipip7 WITH mipip8*0.02865 (a100);
     mipip7 WITH mipip9*0.01215 (a101);
     mipip7 WITH mipip10*0.09699 (a102);
     mipip7 WITH mipip11*-0.04533 (a103);
     mipip7 WITH mipip12*0.02804 (a104);
     mipip7 WITH mipip13*-0.02496 (a105);
     mipip7 WITH mipip14*0.00332 (a106);
     mipip7 WITH mipip15*0.02457 (a107);
     mipip7 WITH mipip16*-0.00687 (a108);
     mipip7 WITH mipip17*0.09802 (a109);
     mipip7 WITH mipip18*0.02442 (a110);
     mipip7 WITH mipip19*0.03569 (a111);
     mipip7 WITH mipip20*-0.01476 (a112);
     mipip8 WITH mipip9*0.03541 (a113);
     mipip8 WITH mipip10*0.05012 (a114);
     mipip8 WITH mipip11*-0.02939 (a115);
     mipip8 WITH mipip12*-0.09601 (a116);
     mipip8 WITH mipip13*-0.01585 (a117);
     mipip8 WITH mipip14*-0.05614 (a118);
     mipip8 WITH mipip15*0.07827 (a119);
     mipip8 WITH mipip16*0.04453 (a120);
     mipip8 WITH mipip17*0.00802 (a121);
     mipip8 WITH mipip18*0.10823 (a122);
     mipip8 WITH mipip19*0.01257 (a123);
     mipip8 WITH mipip20*0.03831 (a124);
     mipip9 WITH mipip10*-0.02803 (a125);
     mipip9 WITH mipip11*-0.14827 (a126);
     mipip9 WITH mipip12*0.01149 (a127);
     mipip9 WITH mipip13*0.05104 (a128);
     mipip9 WITH mipip14*0.13730 (a129);
     mipip9 WITH mipip15*-0.09455 (a130);
     mipip9 WITH mipip16*0.01644 (a131);
     mipip9 WITH mipip17*-0.03820 (a132);
     mipip9 WITH mipip18*-0.07421 (a133);
     mipip9 WITH mipip19*0.09366 (a134);
     mipip9 WITH mipip20*-0.04750 (a135);
     mipip10 WITH mipip11*-0.02178 (a136);
     mipip10 WITH mipip12*-0.00380 (a137);
     mipip10 WITH mipip13*-0.04814 (a138);
     mipip10 WITH mipip14*-0.09224 (a139);
     mipip10 WITH mipip15*0.23786 (a140);
     mipip10 WITH mipip16*0.05112 (a141);
     mipip10 WITH mipip17*0.09670 (a142);
     mipip10 WITH mipip18*0.02849 (a143);
     mipip10 WITH mipip19*0.05595 (a144);
     mipip10 WITH mipip20*-0.03569 (a145);
     mipip11 WITH mipip12*0.06605 (a146);
     mipip11 WITH mipip13*0.00940 (a147);
     mipip11 WITH mipip14*-0.08410 (a148);
     mipip11 WITH mipip15*0.02849 (a149);
     mipip11 WITH mipip16*0.02208 (a150);
     mipip11 WITH mipip17*0.06118 (a151);
     mipip11 WITH mipip18*0.01719 (a152);
     mipip11 WITH mipip19*-0.11767 (a153);
     mipip11 WITH mipip20*0.00017 (a154);
     mipip12 WITH mipip13*0.04364 (a155);
     mipip12 WITH mipip14*0.16036 (a156);
     mipip12 WITH mipip15*-0.03811 (a157);
     mipip12 WITH mipip16*-0.10297 (a158);
     mipip12 WITH mipip17*-0.06483 (a159);
     mipip12 WITH mipip18*-0.10303 (a160);
     mipip12 WITH mipip19*0.03974 (a161);
     mipip12 WITH mipip20*-0.07107 (a162);
     mipip13 WITH mipip14*0.17708 (a163);
     mipip13 WITH mipip15*-0.02911 (a164);
     mipip13 WITH mipip16*-0.08366 (a165);
     mipip13 WITH mipip17*-0.00432 (a166);
     mipip13 WITH mipip18*0.00253 (a167);
     mipip13 WITH mipip19*-0.02705 (a168);
     mipip13 WITH mipip20*-0.01663 (a169);
     mipip14 WITH mipip15*-0.20504 (a170);
     mipip14 WITH mipip16*-0.08498 (a171);
     mipip14 WITH mipip17*-0.07686 (a172);
     mipip14 WITH mipip18*-0.18743 (a173);
     mipip14 WITH mipip19*0.00765 (a174);
     mipip14 WITH mipip20*-0.07741 (a175);
     mipip15 WITH mipip16*0.10004 (a176);
     mipip15 WITH mipip17*0.08126 (a177);
     mipip15 WITH mipip18*0.11278 (a178);
     mipip15 WITH mipip19*0.00196 (a179);
     mipip15 WITH mipip20*-0.01084 (a180);
     mipip16 WITH mipip17*0.12781 (a181);
     mipip16 WITH mipip18*0.09674 (a182);
     mipip16 WITH mipip19*-0.02400 (a183);
     mipip16 WITH mipip20*0.08102 (a184);
     mipip17 WITH mipip18*0.10341 (a185);
     mipip17 WITH mipip19*0.00119 (a186);
     mipip17 WITH mipip20*0.05908 (a187);
     mipip18 WITH mipip19*-0.03797 (a188);
     mipip18 WITH mipip20*0.09583 (a189);
     mipip19 WITH mipip20*0.05523 (a190);
     a WITH e*0.14429;
     c WITH e*0.01389;
     c WITH a*0.08403;
     n WITH e*-0.06395;
     n WITH a*-0.01536;
     n WITH c*-0.06302;
     o WITH e*0.12220;
     o WITH a*0.13902;
     o WITH c*0.00280;
     o WITH n*-0.04116;

     [ mipip1*-0.00071 ];
     [ mipip2*-0.00028 ];
     [ mipip3*0.00030 ];
     [ mipip4*-0.00073 ];
     [ mipip5*-0.00033 ];
     [ mipip6*0.00053 ];
     [ mipip7*-0.00015 ];
     [ mipip8*0.00007 ];
     [ mipip9*-0.00021 ];
     [ mipip10*0.00024 ];
     [ mipip11*-0.00016 ];
     [ mipip12*-0.00023 ];
     [ mipip13*-0.00026 ];
     [ mipip14*0.00000 ];
     [ mipip15*0.00011 ];
     [ mipip16*-0.00005 ];
     [ mipip17*-0.00033 ];
     [ mipip18*0.00044 ];
     [ mipip19*0.00010 ];
     [ mipip20*-0.00041 ];

     mipip1*0.70733 (pload1);
     mipip2*0.51456 (pload2);
     mipip3*0.90329 (pload3);
     mipip4*0.90642 (pload4);
     mipip5*0.69459 (pload5);
     mipip6*0.85151 (pload6);
     mipip7*0.89690 (pload7);
     mipip8*1.14003 (pload8);
     mipip9*0.98489 (pload9);
     mipip10*0.84219 (pload10);
     mipip11*0.85026 (pload11);
     mipip12*0.90116 (pload12);
     mipip13*0.80731 (pload13);
     mipip14*0.97942 (pload14);
     mipip15*0.76991 (pload15);
     mipip16*0.73641 (pload16);
     mipip17*0.53404 (pload17);
     mipip18*0.79357 (pload18);
     mipip19*1.08322 (pload19);
     mipip20*0.59084 (pload20);
     e*0.58245;
     a*0.30494;
     c*0.47102;
     n*0.51616;
     o*0.47391;


RESIDUAL OUTPUT


     ESTIMATED MODEL


           Means
              MIPIP1        MIPIP2        MIPIP3        MIPIP4        MIPIP5
              ________      ________      ________      ________      ________
               -0.001         0.000         0.000        -0.001         0.000


           Means
              MIPIP6        MIPIP7        MIPIP8        MIPIP9        MIPIP10
              ________      ________      ________      ________      ________
                0.001         0.000         0.000         0.000         0.000


           Means
              MIPIP11       MIPIP12       MIPIP13       MIPIP14       MIPIP15
              ________      ________      ________      ________      ________
                0.000         0.000         0.000         0.000         0.000


           Means
              MIPIP16       MIPIP17       MIPIP18       MIPIP19       MIPIP20
              ________      ________      ________      ________      ________
                0.000         0.000         0.000         0.000         0.000


           Covariances
              MIPIP1        MIPIP2        MIPIP3        MIPIP4        MIPIP5
              ________      ________      ________      ________      ________
 MIPIP1         1.290
 MIPIP2         0.122         0.819
 MIPIP3         0.038         0.164         1.374
 MIPIP4        -0.016         0.017        -0.053         1.423
 MIPIP5         0.185         0.218         0.009         0.112         1.169
 MIPIP6         0.558         0.105        -0.010        -0.107         0.097
 MIPIP7         0.038         0.278         0.030        -0.064         0.030
 MIPIP8        -0.040         0.043         0.479        -0.188        -0.086
 MIPIP9        -0.122        -0.100        -0.045         0.414        -0.123
 MIPIP10        0.016         0.109        -0.065        -0.051         0.285
 MIPIP11        0.700         0.156         0.098        -0.129         0.193
 MIPIP12        0.110         0.422         0.123         0.110         0.176
 MIPIP13       -0.032         0.149         0.431        -0.003         0.030
 MIPIP14       -0.058         0.056         0.000         0.687         0.003
 MIPIP15        0.073         0.099        -0.027        -0.171         0.272
 MIPIP16        0.611         0.018        -0.013        -0.136         0.087
 MIPIP17        0.139         0.284         0.050        -0.114         0.101
 MIPIP18       -0.029         0.076         0.409        -0.293        -0.083
 MIPIP19       -0.119        -0.020        -0.071         0.337        -0.031
 MIPIP20        0.120         0.134        -0.030        -0.072         0.601


           Covariances
              MIPIP6        MIPIP7        MIPIP8        MIPIP9        MIPIP10
              ________      ________      ________      ________      ________
 MIPIP6         1.408
 MIPIP7         0.203         1.143
 MIPIP8         0.037         0.106         1.637
 MIPIP9         0.061         0.003        -0.008         1.220
 MIPIP10        0.083         0.188         0.052        -0.048         1.094
 MIPIP11        0.582         0.091        -0.014        -0.194         0.072
 MIPIP12        0.084         0.283        -0.016         0.002         0.091
 MIPIP13       -0.022         0.031         0.341         0.020        -0.047
 MIPIP14       -0.060        -0.009        -0.116         0.457        -0.120
 MIPIP15        0.104         0.114         0.080        -0.114         0.485
 MIPIP16        0.673         0.120         0.059        -0.026         0.138
 MIPIP17        0.277         0.378         0.096        -0.049         0.200
 MIPIP18        0.064         0.094         0.555        -0.113         0.030
 MIPIP19       -0.055         0.028        -0.025         0.294         0.039
 MIPIP20        0.169         0.117         0.041        -0.077         0.329


           Covariances
              MIPIP11       MIPIP12       MIPIP13       MIPIP14       MIPIP15
              ________      ________      ________      ________      ________
 MIPIP11        1.492
 MIPIP12        0.207         1.166
 MIPIP13        0.020         0.101         1.064
 MIPIP14       -0.146         0.147         0.134         1.414
 MIPIP15        0.120         0.055        -0.028        -0.232         1.013
 MIPIP16        0.621         0.029        -0.074        -0.142         0.186
 MIPIP17        0.216         0.225         0.059        -0.091         0.183
 MIPIP18        0.031        -0.031         0.324        -0.241         0.115
 MIPIP19       -0.156         0.031        -0.054         0.280        -0.015
 MIPIP20        0.136         0.066        -0.014        -0.117         0.348


           Covariances
              MIPIP16       MIPIP17       MIPIP18       MIPIP19       MIPIP20
              ________      ________      ________      ________      ________
 MIPIP16        1.295
 MIPIP17        0.272         0.852
 MIPIP18        0.109         0.183         1.196
 MIPIP19       -0.060        -0.008        -0.072         1.255
 MIPIP20        0.207         0.209         0.099         0.030         1.119


           Correlations
              MIPIP1        MIPIP2        MIPIP3        MIPIP4        MIPIP5
              ________      ________      ________      ________      ________
 MIPIP1         1.000
 MIPIP2         0.119         1.000
 MIPIP3         0.029         0.154         1.000
 MIPIP4        -0.012         0.016        -0.038         1.000
 MIPIP5         0.151         0.222         0.007         0.087         1.000
 MIPIP6         0.414         0.098        -0.007        -0.076         0.076
 MIPIP7         0.031         0.287         0.024        -0.050         0.026
 MIPIP8        -0.027         0.037         0.319        -0.123        -0.062
 MIPIP9        -0.097        -0.100        -0.034         0.314        -0.103
 MIPIP10        0.014         0.115        -0.053        -0.041         0.252
 MIPIP11        0.504         0.141         0.069        -0.089         0.146
 MIPIP12        0.090         0.432         0.097         0.086         0.151
 MIPIP13       -0.027         0.159         0.356        -0.002         0.027
 MIPIP14       -0.043         0.052         0.000         0.485         0.002
 MIPIP15        0.064         0.109        -0.023        -0.143         0.250
 MIPIP16        0.472         0.017        -0.010        -0.100         0.071
 MIPIP17        0.132         0.340         0.046        -0.104         0.101
 MIPIP18       -0.024         0.077         0.319        -0.225        -0.070
 MIPIP19       -0.094        -0.020        -0.054         0.252        -0.026
 MIPIP20        0.100         0.140        -0.024        -0.057         0.526


           Correlations
              MIPIP6        MIPIP7        MIPIP8        MIPIP9        MIPIP10
              ________      ________      ________      ________      ________
 MIPIP6         1.000
 MIPIP7         0.160         1.000
 MIPIP8         0.024         0.078         1.000
 MIPIP9         0.046         0.002        -0.006         1.000
 MIPIP10        0.067         0.168         0.039        -0.042         1.000
 MIPIP11        0.402         0.070        -0.009        -0.143         0.056
 MIPIP12        0.066         0.245        -0.011         0.002         0.080
 MIPIP13       -0.018         0.028         0.259         0.017        -0.043
 MIPIP14       -0.042        -0.007        -0.076         0.348        -0.096
 MIPIP15        0.087         0.106         0.062        -0.103         0.461
 MIPIP16        0.498         0.099         0.040        -0.021         0.116
 MIPIP17        0.253         0.383         0.081        -0.048         0.207
 MIPIP18        0.049         0.081         0.397        -0.094         0.027
 MIPIP19       -0.041         0.023        -0.017         0.238         0.033
 MIPIP20        0.134         0.104         0.031        -0.066         0.297


           Correlations
              MIPIP11       MIPIP12       MIPIP13       MIPIP14       MIPIP15
              ________      ________      ________      ________      ________
 MIPIP11        1.000
 MIPIP12        0.157         1.000
 MIPIP13        0.016         0.091         1.000
 MIPIP14       -0.100         0.115         0.110         1.000
 MIPIP15        0.098         0.050        -0.027        -0.194         1.000
 MIPIP16        0.447         0.023        -0.063        -0.105         0.162
 MIPIP17        0.191         0.226         0.062        -0.083         0.197
 MIPIP18        0.023        -0.026         0.287        -0.185         0.104
 MIPIP19       -0.114         0.026        -0.047         0.211        -0.013
 MIPIP20        0.105         0.058        -0.013        -0.093         0.326


           Correlations
              MIPIP16       MIPIP17       MIPIP18       MIPIP19       MIPIP20
              ________      ________      ________      ________      ________
 MIPIP16        1.000
 MIPIP17        0.259         1.000
 MIPIP18        0.088         0.181         1.000
 MIPIP19       -0.047        -0.008        -0.058         1.000
 MIPIP20        0.172         0.214         0.085         0.025         1.000


TECHNICAL 1 OUTPUT


     PARAMETER SPECIFICATION


           NU
              MIPIP1        MIPIP2        MIPIP3        MIPIP4        MIPIP5
              ________      ________      ________      ________      ________
                    1             2             3             4             5


           NU
              MIPIP6        MIPIP7        MIPIP8        MIPIP9        MIPIP10
              ________      ________      ________      ________      ________
                    6             7             8             9            10


           NU
              MIPIP11       MIPIP12       MIPIP13       MIPIP14       MIPIP15
              ________      ________      ________      ________      ________
                   11            12            13            14            15


           NU
              MIPIP16       MIPIP17       MIPIP18       MIPIP19       MIPIP20
              ________      ________      ________      ________      ________
                   16            17            18            19            20


           LAMBDA
              E             A             C             N             O
              ________      ________      ________      ________      ________
 MIPIP1             0             0             0             0             0
 MIPIP2             0             0             0             0             0
 MIPIP3             0             0             0             0             0
 MIPIP4             0             0             0             0             0
 MIPIP5             0             0             0             0             0
 MIPIP6            21             0             0             0             0
 MIPIP7             0            22             0             0             0
 MIPIP8             0             0            23             0             0
 MIPIP9             0             0             0            24             0
 MIPIP10            0             0             0             0            25
 MIPIP11           26             0             0             0             0
 MIPIP12            0            27             0             0             0
 MIPIP13            0             0            28             0             0
 MIPIP14            0             0             0            29             0
 MIPIP15            0             0             0             0            30
 MIPIP16           31             0             0             0             0
 MIPIP17            0            32             0             0             0
 MIPIP18            0             0            33             0             0
 MIPIP19            0             0             0            34             0
 MIPIP20            0             0             0             0            35


           THETA
              MIPIP1        MIPIP2        MIPIP3        MIPIP4        MIPIP5
              ________      ________      ________      ________      ________
 MIPIP1            36
 MIPIP2            37            38
 MIPIP3            39            40            41
 MIPIP4            42            43            44            45
 MIPIP5            46            47            48            49            50
 MIPIP6            51            52            53            54            55
 MIPIP7            57            58            59            60            61
 MIPIP8            64            65            66            67            68
 MIPIP9            72            73            74            75            76
 MIPIP10           81            82            83            84            85
 MIPIP11           91            92            93            94            95
 MIPIP12          102           103           104           105           106
 MIPIP13          114           115           116           117           118
 MIPIP14          127           128           129           130           131
 MIPIP15          141           142           143           144           145
 MIPIP16          156           157           158           159           160
 MIPIP17          172           173           174           175           176
 MIPIP18          189           190           191           192           193
 MIPIP19          207           208           209           210           211
 MIPIP20          226           227           228           229           230


           THETA
              MIPIP6        MIPIP7        MIPIP8        MIPIP9        MIPIP10
              ________      ________      ________      ________      ________
 MIPIP6            56
 MIPIP7            62            63
 MIPIP8            69            70            71
 MIPIP9            77            78            79            80
 MIPIP10           86            87            88            89            90
 MIPIP11           96            97            98            99           100
 MIPIP12          107           108           109           110           111
 MIPIP13          119           120           121           122           123
 MIPIP14          132           133           134           135           136
 MIPIP15          146           147           148           149           150
 MIPIP16          161           162           163           164           165
 MIPIP17          177           178           179           180           181
 MIPIP18          194           195           196           197           198
 MIPIP19          212           213           214           215           216
 MIPIP20          231           232           233           234           235


           THETA
              MIPIP11       MIPIP12       MIPIP13       MIPIP14       MIPIP15
              ________      ________      ________      ________      ________
 MIPIP11          101
 MIPIP12          112           113
 MIPIP13          124           125           126
 MIPIP14          137           138           139           140
 MIPIP15          151           152           153           154           155
 MIPIP16          166           167           168           169           170
 MIPIP17          182           183           184           185           186
 MIPIP18          199           200           201           202           203
 MIPIP19          217           218           219           220           221
 MIPIP20          236           237           238           239           240


           THETA
              MIPIP16       MIPIP17       MIPIP18       MIPIP19       MIPIP20
              ________      ________      ________      ________      ________
 MIPIP16          171
 MIPIP17          187           188
 MIPIP18          204           205           206
 MIPIP19          222           223           224           225
 MIPIP20          241           242           243           244           245


           ALPHA
              E             A             C             N             O
              ________      ________      ________      ________      ________
                    0             0             0             0             0


           BETA
              E             A             C             N             O
              ________      ________      ________      ________      ________
 E                  0             0             0             0             0
 A                  0             0             0             0             0
 C                  0             0             0             0             0
 N                  0             0             0             0             0
 O                  0             0             0             0             0


           PSI
              E             A             C             N             O
              ________      ________      ________      ________      ________
 E                246
 A                247           248
 C                249           250           251
 N                252           253           254           255
 O                256           257           258           259           260


     STARTING VALUES


           NU
              MIPIP1        MIPIP2        MIPIP3        MIPIP4        MIPIP5
              ________      ________      ________      ________      ________
                0.000         0.000         0.000         0.000         0.000


           NU
              MIPIP6        MIPIP7        MIPIP8        MIPIP9        MIPIP10
              ________      ________      ________      ________      ________
                0.000         0.000         0.000         0.000         0.000


           NU
              MIPIP11       MIPIP12       MIPIP13       MIPIP14       MIPIP15
              ________      ________      ________      ________      ________
                0.000         0.000         0.000         0.000         0.000


           NU
              MIPIP16       MIPIP17       MIPIP18       MIPIP19       MIPIP20
              ________      ________      ________      ________      ________
                0.000         0.000         0.000         0.000         0.000


           LAMBDA
              E             A             C             N             O
              ________      ________      ________      ________      ________
 MIPIP1         1.000         0.000         0.000         0.000         0.000
 MIPIP2         0.000         1.000         0.000         0.000         0.000
 MIPIP3         0.000         0.000         1.000         0.000         0.000
 MIPIP4         0.000         0.000         0.000         1.000         0.000
 MIPIP5         0.000         0.000         0.000         0.000         1.000
 MIPIP6         1.000         0.000         0.000         0.000         0.000
 MIPIP7         0.000         1.000         0.000         0.000         0.000
 MIPIP8         0.000         0.000         1.000         0.000         0.000
 MIPIP9         0.000         0.000         0.000         1.000         0.000
 MIPIP10        0.000         0.000         0.000         0.000         1.000
 MIPIP11        1.000         0.000         0.000         0.000         0.000
 MIPIP12        0.000         1.000         0.000         0.000         0.000
 MIPIP13        0.000         0.000         1.000         0.000         0.000
 MIPIP14        0.000         0.000         0.000         1.000         0.000
 MIPIP15        0.000         0.000         0.000         0.000         1.000
 MIPIP16        1.000         0.000         0.000         0.000         0.000
 MIPIP17        0.000         1.000         0.000         0.000         0.000
 MIPIP18        0.000         0.000         1.000         0.000         0.000
 MIPIP19        0.000         0.000         0.000         1.000         0.000
 MIPIP20        0.000         0.000         0.000         0.000         1.000


           THETA
              MIPIP1        MIPIP2        MIPIP3        MIPIP4        MIPIP5
              ________      ________      ________      ________      ________
 MIPIP1         0.643
 MIPIP2         0.000         0.409
 MIPIP3         0.000         0.000         0.685
 MIPIP4         0.000         0.000         0.000         0.710
 MIPIP5         0.000         0.000         0.000         0.000         0.582
 MIPIP6         0.000         0.000         0.000         0.000         0.000
 MIPIP7         0.000         0.000         0.000         0.000         0.000
 MIPIP8         0.000         0.000         0.000         0.000         0.000
 MIPIP9         0.000         0.000         0.000         0.000         0.000
 MIPIP10        0.000         0.000         0.000         0.000         0.000
 MIPIP11        0.000         0.000         0.000         0.000         0.000
 MIPIP12        0.000         0.000         0.000         0.000         0.000
 MIPIP13        0.000         0.000         0.000         0.000         0.000
 MIPIP14        0.000         0.000         0.000         0.000         0.000
 MIPIP15        0.000         0.000         0.000         0.000         0.000
 MIPIP16        0.000         0.000         0.000         0.000         0.000
 MIPIP17        0.000         0.000         0.000         0.000         0.000
 MIPIP18        0.000         0.000         0.000         0.000         0.000
 MIPIP19        0.000         0.000         0.000         0.000         0.000
 MIPIP20        0.000         0.000         0.000         0.000         0.000


           THETA
              MIPIP6        MIPIP7        MIPIP8        MIPIP9        MIPIP10
              ________      ________      ________      ________      ________
 MIPIP6         0.702
 MIPIP7         0.000         0.570
 MIPIP8         0.000         0.000         0.816
 MIPIP9         0.000         0.000         0.000         0.609
 MIPIP10        0.000         0.000         0.000         0.000         0.546
 MIPIP11        0.000         0.000         0.000         0.000         0.000
 MIPIP12        0.000         0.000         0.000         0.000         0.000
 MIPIP13        0.000         0.000         0.000         0.000         0.000
 MIPIP14        0.000         0.000         0.000         0.000         0.000
 MIPIP15        0.000         0.000         0.000         0.000         0.000
 MIPIP16        0.000         0.000         0.000         0.000         0.000
 MIPIP17        0.000         0.000         0.000         0.000         0.000
 MIPIP18        0.000         0.000         0.000         0.000         0.000
 MIPIP19        0.000         0.000         0.000         0.000         0.000
 MIPIP20        0.000         0.000         0.000         0.000         0.000


           THETA
              MIPIP11       MIPIP12       MIPIP13       MIPIP14       MIPIP15
              ________      ________      ________      ________      ________
 MIPIP11        0.745
 MIPIP12        0.000         0.583
 MIPIP13        0.000         0.000         0.531
 MIPIP14        0.000         0.000         0.000         0.709
 MIPIP15        0.000         0.000         0.000         0.000         0.506
 MIPIP16        0.000         0.000         0.000         0.000         0.000
 MIPIP17        0.000         0.000         0.000         0.000         0.000
 MIPIP18        0.000         0.000         0.000         0.000         0.000
 MIPIP19        0.000         0.000         0.000         0.000         0.000
 MIPIP20        0.000         0.000         0.000         0.000         0.000


           THETA
              MIPIP16       MIPIP17       MIPIP18       MIPIP19       MIPIP20
              ________      ________      ________      ________      ________
 MIPIP16        0.646
 MIPIP17        0.000         0.425
 MIPIP18        0.000         0.000         0.599
 MIPIP19        0.000         0.000         0.000         0.625
 MIPIP20        0.000         0.000         0.000         0.000         0.558


           ALPHA
              E             A             C             N             O
              ________      ________      ________      ________      ________
                0.000         0.000         0.000         0.000         0.000


           BETA
              E             A             C             N             O
              ________      ________      ________      ________      ________
 E              0.000         0.000         0.000         0.000         0.000
 A              0.000         0.000         0.000         0.000         0.000
 C              0.000         0.000         0.000         0.000         0.000
 N              0.000         0.000         0.000         0.000         0.000
 O              0.000         0.000         0.000         0.000         0.000


           PSI
              E             A             C             N             O
              ________      ________      ________      ________      ________
 E              1.000
 A              0.000         1.000
 C              0.000         0.000         1.000
 N              0.000         0.000         0.000         1.000
 O              0.000         0.000         0.000         0.000         1.000


     PRIORS FOR ALL PARAMETERS            PRIOR MEAN      PRIOR VARIANCE     PRIOR STD. DEV.

     Parameter 1~N(0.000,infinity)           0.0000            infinity            infinity
     Parameter 2~N(0.000,infinity)           0.0000            infinity            infinity
     Parameter 3~N(0.000,infinity)           0.0000            infinity            infinity
     Parameter 4~N(0.000,infinity)           0.0000            infinity            infinity
     Parameter 5~N(0.000,infinity)           0.0000            infinity            infinity
     Parameter 6~N(0.000,infinity)           0.0000            infinity            infinity
     Parameter 7~N(0.000,infinity)           0.0000            infinity            infinity
     Parameter 8~N(0.000,infinity)           0.0000            infinity            infinity
     Parameter 9~N(0.000,infinity)           0.0000            infinity            infinity
     Parameter 10~N(0.000,infinity)          0.0000            infinity            infinity
     Parameter 11~N(0.000,infinity)          0.0000            infinity            infinity
     Parameter 12~N(0.000,infinity)          0.0000            infinity            infinity
     Parameter 13~N(0.000,infinity)          0.0000            infinity            infinity
     Parameter 14~N(0.000,infinity)          0.0000            infinity            infinity
     Parameter 15~N(0.000,infinity)          0.0000            infinity            infinity
     Parameter 16~N(0.000,infinity)          0.0000            infinity            infinity
     Parameter 17~N(0.000,infinity)          0.0000            infinity            infinity
     Parameter 18~N(0.000,infinity)          0.0000            infinity            infinity
     Parameter 19~N(0.000,infinity)          0.0000            infinity            infinity
     Parameter 20~N(0.000,infinity)          0.0000            infinity            infinity
     Parameter 21~N(0.000,infinity)          0.0000            infinity            infinity
     Parameter 22~N(0.000,infinity)          0.0000            infinity            infinity
     Parameter 23~N(0.000,infinity)          0.0000            infinity            infinity
     Parameter 24~N(0.000,infinity)          0.0000            infinity            infinity
     Parameter 25~N(0.000,infinity)          0.0000            infinity            infinity
     Parameter 26~N(0.000,infinity)          0.0000            infinity            infinity
     Parameter 27~N(0.000,infinity)          0.0000            infinity            infinity
     Parameter 28~N(0.000,infinity)          0.0000            infinity            infinity
     Parameter 29~N(0.000,infinity)          0.0000            infinity            infinity
     Parameter 30~N(0.000,infinity)          0.0000            infinity            infinity
     Parameter 31~N(0.000,infinity)          0.0000            infinity            infinity
     Parameter 32~N(0.000,infinity)          0.0000            infinity            infinity
     Parameter 33~N(0.000,infinity)          0.0000            infinity            infinity
     Parameter 34~N(0.000,infinity)          0.0000            infinity            infinity
     Parameter 35~N(0.000,infinity)          0.0000            infinity            infinity
     Parameter 36~IW(34.450,50)              1.1879              0.1045              0.3233
     Parameter 37~IW(0.000,50)               0.0000              0.0356              0.1888
     Parameter 38~IW(24.300,50)              0.8379              0.0520              0.2281
     Parameter 39~IW(0.000,50)               0.0000              0.0689              0.2625
     Parameter 40~IW(0.000,50)               0.0000              0.0486              0.2205
     Parameter 41~IW(47.000,50)              1.6207              0.1946              0.4411
     Parameter 42~IW(0.000,50)               0.0000              0.0551              0.2348
     Parameter 43~IW(0.000,50)               0.0000              0.0389              0.1972
     Parameter 44~IW(0.000,50)               0.0000              0.0752              0.2743
     Parameter 45~IW(37.600,50)              1.2966              0.1245              0.3529
     Parameter 46~IW(0.000,50)               0.0000              0.0514              0.2267
     Parameter 47~IW(0.000,50)               0.0000              0.0363              0.1904
     Parameter 48~IW(0.000,50)               0.0000              0.0701              0.2648
     Parameter 49~IW(0.000,50)               0.0000              0.0561              0.2369
     Parameter 50~IW(35.050,50)              1.2086              0.1082              0.3289
     Parameter 51~IW(0.000,50)               0.0000              0.0607              0.2464
     Parameter 52~IW(0.000,50)               0.0000              0.0428              0.2069
     Parameter 53~IW(0.000,50)               0.0000              0.0828              0.2878
     Parameter 54~IW(0.000,50)               0.0000              0.0663              0.2574
     Parameter 55~IW(0.000,50)               0.0000              0.0618              0.2485
     Parameter 56~IW(41.400,50)              1.4276              0.1510              0.3885
     Parameter 57~IW(0.000,50)               0.0000              0.0623              0.2495
     Parameter 58~IW(0.000,50)               0.0000              0.0439              0.2096
     Parameter 59~IW(0.000,50)               0.0000              0.0849              0.2914
     Parameter 60~IW(0.000,50)               0.0000              0.0679              0.2607
     Parameter 61~IW(0.000,50)               0.0000              0.0633              0.2517
     Parameter 62~IW(0.000,50)               0.0000              0.0748              0.2735
     Parameter 63~IW(42.450,50)              1.4638              0.1587              0.3984
     Parameter 64~IW(0.000,50)               0.0000              0.0796              0.2822
     Parameter 65~IW(0.000,50)               0.0000              0.0562              0.2370
     Parameter 66~IW(0.000,50)               0.0000              0.1086              0.3296
     Parameter 67~IW(0.000,50)               0.0000              0.0869              0.2948
     Parameter 68~IW(0.000,50)               0.0000              0.0810              0.2846
     Parameter 69~IW(0.000,50)               0.0000              0.0957              0.3094
     Parameter 70~IW(0.000,50)               0.0000              0.0981              0.3133
     Parameter 71~IW(54.300,50)              1.8724              0.2597              0.5096
     Parameter 72~IW(0.000,50)               0.0000              0.0678              0.2604
     Parameter 73~IW(0.000,50)               0.0000              0.0478              0.2187
     Parameter 74~IW(0.000,50)               0.0000              0.0925              0.3042
     Parameter 75~IW(0.000,50)               0.0000              0.0740              0.2721
     Parameter 76~IW(0.000,50)               0.0000              0.0690              0.2627
     Parameter 77~IW(0.000,50)               0.0000              0.0815              0.2855
     Parameter 78~IW(0.000,50)               0.0000              0.0836              0.2891
     Parameter 79~IW(0.000,50)               0.0000              0.1069              0.3270
     Parameter 80~IW(46.250,50)              1.5948              0.1884              0.4341
     Parameter 81~IW(0.000,50)               0.0000              0.0601              0.2451
     Parameter 82~IW(0.000,50)               0.0000              0.0424              0.2058
     Parameter 83~IW(0.000,50)               0.0000              0.0819              0.2862
     Parameter 84~IW(0.000,50)               0.0000              0.0655              0.2560
     Parameter 85~IW(0.000,50)               0.0000              0.0611              0.2472
     Parameter 86~IW(0.000,50)               0.0000              0.0722              0.2686
     Parameter 87~IW(0.000,50)               0.0000              0.0740              0.2720
     Parameter 88~IW(0.000,50)               0.0000              0.0947              0.3077
     Parameter 89~IW(0.000,50)               0.0000              0.0806              0.2839
     Parameter 90~IW(40.950,50)              1.4121              0.1477              0.3843
     Parameter 91~IW(0.000,50)               0.0000              0.0600              0.2449
     Parameter 92~IW(0.000,50)               0.0000              0.0423              0.2057
     Parameter 93~IW(0.000,50)               0.0000              0.0818              0.2861
     Parameter 94~IW(0.000,50)               0.0000              0.0655              0.2559
     Parameter 95~IW(0.000,50)               0.0000              0.0610              0.2470
     Parameter 96~IW(0.000,50)               0.0000              0.0721              0.2685
     Parameter 97~IW(0.000,50)               0.0000              0.0739              0.2719
     Parameter 98~IW(0.000,50)               0.0000              0.0945              0.3075
     Parameter 99~IW(0.000,50)               0.0000              0.0805              0.2838
     Parameter 100~IW(0.000,50)              0.0000              0.0713              0.2670
     Parameter 101~IW(40.900,50)             1.4103              0.1473              0.3838
     Parameter 102~IW(0.000,50)              0.0000              0.0634              0.2517
     Parameter 103~IW(0.000,50)              0.0000              0.0447              0.2114
     Parameter 104~IW(0.000,50)              0.0000              0.0864              0.2940
     Parameter 105~IW(0.000,50)              0.0000              0.0691              0.2630
     Parameter 106~IW(0.000,50)              0.0000              0.0645              0.2539
     Parameter 107~IW(0.000,50)              0.0000              0.0761              0.2759
     Parameter 108~IW(0.000,50)              0.0000              0.0781              0.2794
     Parameter 109~IW(0.000,50)              0.0000              0.0999              0.3160
     Parameter 110~IW(0.000,50)              0.0000              0.0851              0.2916
     Parameter 111~IW(0.000,50)              0.0000              0.0753              0.2744
     Parameter 112~IW(0.000,50)              0.0000              0.0752              0.2743
     Parameter 113~IW(43.200,50)             1.4897              0.1644              0.4054
     Parameter 114~IW(0.000,50)              0.0000              0.0591              0.2431
     Parameter 115~IW(0.000,50)              0.0000              0.0417              0.2042
     Parameter 116~IW(0.000,50)              0.0000              0.0806              0.2840
     Parameter 117~IW(0.000,50)              0.0000              0.0645              0.2540
     Parameter 118~IW(0.000,50)              0.0000              0.0601              0.2452
     Parameter 119~IW(0.000,50)              0.0000              0.0710              0.2665
     Parameter 120~IW(0.000,50)              0.0000              0.0728              0.2699
     Parameter 121~IW(0.000,50)              0.0000              0.0932              0.3052
     Parameter 122~IW(0.000,50)              0.0000              0.0793              0.2817
     Parameter 123~IW(0.000,50)              0.0000              0.0703              0.2651
     Parameter 124~IW(0.000,50)              0.0000              0.0702              0.2649
     Parameter 125~IW(0.000,50)              0.0000              0.0741              0.2722
     Parameter 126~IW(40.300,50)             1.3897              0.1430              0.3782
     Parameter 127~IW(0.000,50)              0.0000              0.0541              0.2326
     Parameter 128~IW(0.000,50)              0.0000              0.0382              0.1954
     Parameter 129~IW(0.000,50)              0.0000              0.0738              0.2717
     Parameter 130~IW(0.000,50)              0.0000              0.0591              0.2430
     Parameter 131~IW(0.000,50)              0.0000              0.0551              0.2346
     Parameter 132~IW(0.000,50)              0.0000              0.0650              0.2550
     Parameter 133~IW(0.000,50)              0.0000              0.0667              0.2582
     Parameter 134~IW(0.000,50)              0.0000              0.0853              0.2921
     Parameter 135~IW(0.000,50)              0.0000              0.0727              0.2695
     Parameter 136~IW(0.000,50)              0.0000              0.0643              0.2536
     Parameter 137~IW(0.000,50)              0.0000              0.0642              0.2535
     Parameter 138~IW(0.000,50)              0.0000              0.0679              0.2605
     Parameter 139~IW(0.000,50)              0.0000              0.0633              0.2516
     Parameter 140~IW(36.900,50)             1.2724              0.1199              0.3463
     Parameter 141~IW(0.000,50)              0.0000              0.0540              0.2323
     Parameter 142~IW(0.000,50)              0.0000              0.0381              0.1951
     Parameter 143~IW(0.000,50)              0.0000              0.0736              0.2714
     Parameter 144~IW(0.000,50)              0.0000              0.0589              0.2427
     Parameter 145~IW(0.000,50)              0.0000              0.0549              0.2343
     Parameter 146~IW(0.000,50)              0.0000              0.0649              0.2547
     Parameter 147~IW(0.000,50)              0.0000              0.0665              0.2579
     Parameter 148~IW(0.000,50)              0.0000              0.0851              0.2917
     Parameter 149~IW(0.000,50)              0.0000              0.0725              0.2692
     Parameter 150~IW(0.000,50)              0.0000              0.0642              0.2533
     Parameter 151~IW(0.000,50)              0.0000              0.0641              0.2531
     Parameter 152~IW(0.000,50)              0.0000              0.0677              0.2602
     Parameter 153~IW(0.000,50)              0.0000              0.0631              0.2513
     Parameter 154~IW(0.000,50)              0.0000              0.0578              0.2404
     Parameter 155~IW(36.800,50)             1.2690              0.1193              0.3454
     Parameter 156~IW(0.000,50)              0.0000              0.0476              0.2182
     Parameter 157~IW(0.000,50)              0.0000              0.0336              0.1832
     Parameter 158~IW(0.000,50)              0.0000              0.0649              0.2548
     Parameter 159~IW(0.000,50)              0.0000              0.0519              0.2279
     Parameter 160~IW(0.000,50)              0.0000              0.0484              0.2200
     Parameter 161~IW(0.000,50)              0.0000              0.0572              0.2391
     Parameter 162~IW(0.000,50)              0.0000              0.0586              0.2422
     Parameter 163~IW(0.000,50)              0.0000              0.0750              0.2739
     Parameter 164~IW(0.000,50)              0.0000              0.0639              0.2528
     Parameter 165~IW(0.000,50)              0.0000              0.0566              0.2378
     Parameter 166~IW(0.000,50)              0.0000              0.0565              0.2377
     Parameter 167~IW(0.000,50)              0.0000              0.0597              0.2443
     Parameter 168~IW(0.000,50)              0.0000              0.0557              0.2359
     Parameter 169~IW(0.000,50)              0.0000              0.0510              0.2258
     Parameter 170~IW(0.000,50)              0.0000              0.0508              0.2255
     Parameter 171~IW(32.450,50)             1.1190              0.0927              0.3045
     Parameter 172~IW(0.000,50)              0.0000              0.0399              0.1997
     Parameter 173~IW(0.000,50)              0.0000              0.0281              0.1677
     Parameter 174~IW(0.000,50)              0.0000              0.0544              0.2333
     Parameter 175~IW(0.000,50)              0.0000              0.0435              0.2087
     Parameter 176~IW(0.000,50)              0.0000              0.0406              0.2015
     Parameter 177~IW(0.000,50)              0.0000              0.0479              0.2189
     Parameter 178~IW(0.000,50)              0.0000              0.0492              0.2217
     Parameter 179~IW(0.000,50)              0.0000              0.0629              0.2508
     Parameter 180~IW(0.000,50)              0.0000              0.0536              0.2314
     Parameter 181~IW(0.000,50)              0.0000              0.0474              0.2178
     Parameter 182~IW(0.000,50)              0.0000              0.0474              0.2176
     Parameter 183~IW(0.000,50)              0.0000              0.0500              0.2237
     Parameter 184~IW(0.000,50)              0.0000              0.0467              0.2160
     Parameter 185~IW(0.000,50)              0.0000              0.0427              0.2067
     Parameter 186~IW(0.000,50)              0.0000              0.0426              0.2064
     Parameter 187~IW(0.000,50)              0.0000              0.0376              0.1938
     Parameter 188~IW(27.200,50)             0.9379              0.0652              0.2553
     Parameter 189~IW(0.000,50)              0.0000              0.0526              0.2293
     Parameter 190~IW(0.000,50)              0.0000              0.0371              0.1926
     Parameter 191~IW(0.000,50)              0.0000              0.0717              0.2678
     Parameter 192~IW(0.000,50)              0.0000              0.0574              0.2396
     Parameter 193~IW(0.000,50)              0.0000              0.0535              0.2313
     Parameter 194~IW(0.000,50)              0.0000              0.0632              0.2514
     Parameter 195~IW(0.000,50)              0.0000              0.0648              0.2545
     Parameter 196~IW(0.000,50)              0.0000              0.0829              0.2879
     Parameter 197~IW(0.000,50)              0.0000              0.0706              0.2657
     Parameter 198~IW(0.000,50)              0.0000              0.0625              0.2500
     Parameter 199~IW(0.000,50)              0.0000              0.0624              0.2498
     Parameter 200~IW(0.000,50)              0.0000              0.0659              0.2568
     Parameter 201~IW(0.000,50)              0.0000              0.0615              0.2480
     Parameter 202~IW(0.000,50)              0.0000              0.0563              0.2373
     Parameter 203~IW(0.000,50)              0.0000              0.0562              0.2370
     Parameter 204~IW(0.000,50)              0.0000              0.0495              0.2225
     Parameter 205~IW(0.000,50)              0.0000              0.0415              0.2037
     Parameter 206~IW(35.850,50)             1.2362              0.1132              0.3365
     Parameter 207~IW(0.000,50)              0.0000              0.0802              0.2832
     Parameter 208~IW(0.000,50)              0.0000              0.0566              0.2379
     Parameter 209~IW(0.000,50)              0.0000              0.1094              0.3308
     Parameter 210~IW(0.000,50)              0.0000              0.0876              0.2959
     Parameter 211~IW(0.000,50)              0.0000              0.0816              0.2857
     Parameter 212~IW(0.000,50)              0.0000              0.0964              0.3105
     Parameter 213~IW(0.000,50)              0.0000              0.0989              0.3144
     Parameter 214~IW(0.000,50)              0.0000              0.1264              0.3556
     Parameter 215~IW(0.000,50)              0.0000              0.1077              0.3282
     Parameter 216~IW(0.000,50)              0.0000              0.0954              0.3088
     Parameter 217~IW(0.000,50)              0.0000              0.0952              0.3086
     Parameter 218~IW(0.000,50)              0.0000              0.1006              0.3172
     Parameter 219~IW(0.000,50)              0.0000              0.0938              0.3063
     Parameter 220~IW(0.000,50)              0.0000              0.0859              0.2931
     Parameter 221~IW(0.000,50)              0.0000              0.0857              0.2927
     Parameter 222~IW(0.000,50)              0.0000              0.0756              0.2749
     Parameter 223~IW(0.000,50)              0.0000              0.0633              0.2517
     Parameter 224~IW(0.000,50)              0.0000              0.0835              0.2889
     Parameter 225~IW(54.700,50)             1.8862              0.2635              0.5134
     Parameter 226~IW(0.000,50)              0.0000              0.0403              0.2008
     Parameter 227~IW(0.000,50)              0.0000              0.0284              0.1687
     Parameter 228~IW(0.000,50)              0.0000              0.0550              0.2346
     Parameter 229~IW(0.000,50)              0.0000              0.0440              0.2098
     Parameter 230~IW(0.000,50)              0.0000              0.0410              0.2026
     Parameter 231~IW(0.000,50)              0.0000              0.0485              0.2202
     Parameter 232~IW(0.000,50)              0.0000              0.0497              0.2229
     Parameter 233~IW(0.000,50)              0.0000              0.0636              0.2521
     Parameter 234~IW(0.000,50)              0.0000              0.0541              0.2327
     Parameter 235~IW(0.000,50)              0.0000              0.0479              0.2190
     Parameter 236~IW(0.000,50)              0.0000              0.0479              0.2188
     Parameter 237~IW(0.000,50)              0.0000              0.0506              0.2249
     Parameter 238~IW(0.000,50)              0.0000              0.0472              0.2172
     Parameter 239~IW(0.000,50)              0.0000              0.0432              0.2078
     Parameter 240~IW(0.000,50)              0.0000              0.0431              0.2076
     Parameter 241~IW(0.000,50)              0.0000              0.0380              0.1949
     Parameter 242~IW(0.000,50)              0.0000              0.0318              0.1784
     Parameter 243~IW(0.000,50)              0.0000              0.0420              0.2049
     Parameter 244~IW(0.000,50)              0.0000              0.0640              0.2531
     Parameter 245~IW(27.500,50)             0.9483              0.0666              0.2581
     Parameter 246~IW(0.000,-6)            infinity            infinity            infinity
     Parameter 247~IW(0.000,-6)            infinity            infinity            infinity
     Parameter 248~IW(0.000,-6)            infinity            infinity            infinity
     Parameter 249~IW(0.000,-6)            infinity            infinity            infinity
     Parameter 250~IW(0.000,-6)            infinity            infinity            infinity
     Parameter 251~IW(0.000,-6)            infinity            infinity            infinity
     Parameter 252~IW(0.000,-6)            infinity            infinity            infinity
     Parameter 253~IW(0.000,-6)            infinity            infinity            infinity
     Parameter 254~IW(0.000,-6)            infinity            infinity            infinity
     Parameter 255~IW(0.000,-6)            infinity            infinity            infinity
     Parameter 256~IW(0.000,-6)            infinity            infinity            infinity
     Parameter 257~IW(0.000,-6)            infinity            infinity            infinity
     Parameter 258~IW(0.000,-6)            infinity            infinity            infinity
     Parameter 259~IW(0.000,-6)            infinity            infinity            infinity
     Parameter 260~IW(0.000,-6)            infinity            infinity            infinity


TECHNICAL 8 OUTPUT


     Kolmogorov-Smirnov comparing posterior distributions across chains 1 and 2 using 100 draws.


     Parameter   KS Statistic P-value
     Parameter 210    0.1500    0.1930
     Parameter 80    0.1400    0.2606
     Parameter 27    0.1400    0.2606
     Parameter 24    0.1300    0.3439
     Parameter 126    0.1300    0.3439
     Parameter 155    0.1300    0.3439
     Parameter 21    0.1300    0.3439
     Parameter 113    0.1300    0.3439
     Parameter 240    0.1300    0.3439
     Parameter 145    0.1200    0.4431
     Parameter 50    0.1200    0.4431
     Parameter 152    0.1100    0.5560
     Parameter 96    0.1100    0.5560
     Parameter 101    0.1100    0.5560
     Parameter 224    0.1100    0.5560
     Parameter 31    0.1100    0.5560
     Parameter 56    0.1100    0.5560
     Parameter 23    0.1100    0.5560
     Parameter 66    0.1000    0.6766
     Parameter 150    0.1000    0.6766
     Parameter 192    0.1000    0.6766
     Parameter 98    0.1000    0.6766
     Parameter 233    0.1000    0.6766
     Parameter 206    0.1000    0.6766
     Parameter 225    0.1000    0.6766
     Parameter 35    0.1000    0.6766
     Parameter 30    0.1000    0.6766
     Parameter 260    0.0900    0.7942
     Parameter 67    0.0900    0.7942
     Parameter 36    0.0900    0.7942
     Parameter 167    0.0900    0.7942
     Parameter 22    0.0900    0.7942
     Parameter 196    0.0900    0.7942
     Parameter 51    0.0900    0.7942
     Parameter 108    0.0900    0.7942
     Parameter 28    0.0900    0.7942
     Parameter 228    0.0900    0.7942
     Parameter 29    0.0900    0.7942
     Parameter 61    0.0900    0.7942
     Parameter 161    0.0900    0.7942
     Parameter 26    0.0900    0.7942
     Parameter 34    0.0900    0.7942
     Parameter 166    0.0900    0.7942
     Parameter 45    0.0900    0.7942
     Parameter 129    0.0800    0.8938
     Parameter 258    0.0800    0.8938
     Parameter 130    0.0800    0.8938
     Parameter 74    0.0800    0.8938
     Parameter 77    0.0800    0.8938
     Parameter 79    0.0800    0.8938
     Parameter 94    0.0800    0.8938
     Parameter 193    0.0800    0.8938
     Parameter 99    0.0800    0.8938
     Parameter 25    0.0800    0.8938
     Parameter 103    0.0800    0.8938
     Parameter 214    0.0800    0.8938
     Parameter 230    0.0800    0.8938
     Parameter 121    0.0800    0.8938
     Parameter 33    0.0800    0.8938
     Parameter 255    0.0800    0.8938
     Parameter 90    0.0800    0.8938
     Parameter 135    0.0700    0.9610
     Parameter 68    0.0700    0.9610
     Parameter 71    0.0700    0.9610
     Parameter 147    0.0700    0.9610
     Parameter 44    0.0700    0.9610
     Parameter 88    0.0700    0.9610
     Parameter 201    0.0700    0.9610
     Parameter 55    0.0700    0.9610
     Parameter 112    0.0700    0.9610
     Parameter 237    0.0700    0.9610
     Parameter 245    0.0700    0.9610
     Parameter 246    0.0700    0.9610
     Parameter 188    0.0700    0.9610
     Parameter 32    0.0700    0.9610
     Parameter 63    0.0700    0.9610
     Parameter 140    0.0700    0.9610
     Parameter 183    0.0700    0.9610
     Parameter 244    0.0700    0.9610
     Parameter 259    0.0600    0.9921
     Parameter 142    0.0600    0.9921
     Parameter 75    0.0600    0.9921
     Parameter 41    0.0600    0.9921
     Parameter 85    0.0600    0.9921
     Parameter 171    0.0600    0.9921
     Parameter 172    0.0600    0.9921
     Parameter 91    0.0600    0.9921
     Parameter 102    0.0600    0.9921
     Parameter 107    0.0600    0.9921
     Parameter 116    0.0600    0.9921
     Parameter 235    0.0600    0.9921
     Parameter 243    0.0600    0.9921
     Parameter 254    0.0600    0.9921
     Parameter 138    0.0600    0.9921
     Parameter 48    0.0600    0.9921
     Parameter 69    0.0500    0.9995
     Parameter 70    0.0500    0.9995
     Parameter 141    0.0500    0.9995
     Parameter 234    0.0500    0.9995
     Parameter 72    0.0500    0.9995
     Parameter 78    0.0500    0.9995
     Parameter 156    0.0500    0.9995
     Parameter 179    0.0500    0.9995
     Parameter 180    0.0500    0.9995
     Parameter 184    0.0500    0.9995
     Parameter 117    0.0500    0.9995
     Parameter 215    0.0500    0.9995
     Parameter 220    0.0500    0.9995
     Parameter 229    0.0500    0.9995
     Parameter 125    0.0500    0.9995
     Parameter 133    0.0500    0.9995
     Parameter 250    0.0500    0.9995
     Parameter 134    0.0400    1.0000
     Parameter 136    0.0400    1.0000
     Parameter 127    0.0400    1.0000
     Parameter 146    0.0400    1.0000
     Parameter 148    0.0400    1.0000
     Parameter 37    0.0400    1.0000
     Parameter 40    0.0400    1.0000
     Parameter 82    0.0400    1.0000
     Parameter 164    0.0400    1.0000
     Parameter 83    0.0400    1.0000
     Parameter 84    0.0400    1.0000
     Parameter 169    0.0400    1.0000
     Parameter 43    0.0400    1.0000
     Parameter 174    0.0400    1.0000
     Parameter 176    0.0400    1.0000
     Parameter 178    0.0400    1.0000
     Parameter 182    0.0400    1.0000
     Parameter 185    0.0400    1.0000
     Parameter 223    0.0400    1.0000
     Parameter 251    0.0400    1.0000
     Parameter 202    0.0400    1.0000
     Parameter 104    0.0400    1.0000
     Parameter 209    0.0400    1.0000
     Parameter 105    0.0400    1.0000
     Parameter 106    0.0400    1.0000
     Parameter 53    0.0400    1.0000
     Parameter 217    0.0400    1.0000
     Parameter 109    0.0400    1.0000
     Parameter 110    0.0400    1.0000
     Parameter 111    0.0400    1.0000
     Parameter 118    0.0400    1.0000
     Parameter 115    0.0400    1.0000
     Parameter 58    0.0400    1.0000
     Parameter 236    0.0400    1.0000
     Parameter 248    0.0400    1.0000
     Parameter 38    0.0400    1.0000
     Parameter 57    0.0400    1.0000
     Parameter 213    0.0400    1.0000
     Parameter 151    0.0300    1.0000
     Parameter 128    0.0300    1.0000
     Parameter 222    0.0300    1.0000
     Parameter 132    0.0300    1.0000
     Parameter 175    0.0300    1.0000
     Parameter 211    0.0300    1.0000
     Parameter 100    0.0300    1.0000
     Parameter 73    0.0300    1.0000
     Parameter 253    0.0300    1.0000
     Parameter 149    0.0300    1.0000
     Parameter 39    0.0300    1.0000
     Parameter 143    0.0300    1.0000
     Parameter 160    0.0300    1.0000
     Parameter 231    0.0300    1.0000
     Parameter 158    0.0300    1.0000
     Parameter 42    0.0300    1.0000
     Parameter 256    0.0300    1.0000
     Parameter 195    0.0300    1.0000
     Parameter 49    0.0300    1.0000
     Parameter 197    0.0300    1.0000
     Parameter 191    0.0300    1.0000
     Parameter 97    0.0300    1.0000
     Parameter 194    0.0300    1.0000
     Parameter 249    0.0300    1.0000
     Parameter 239    0.0300    1.0000
     Parameter 200    0.0300    1.0000
     Parameter 205    0.0300    1.0000
     Parameter 232    0.0300    1.0000
     Parameter 208    0.0300    1.0000
     Parameter 123    0.0300    1.0000
     Parameter 226    0.0300    1.0000
     Parameter 238    0.0300    1.0000
     Parameter 241    0.0300    1.0000
     Parameter 252    0.0300    1.0000
     Parameter 95    0.0300    1.0000
     Parameter 60    0.0300    1.0000
     Parameter 227    0.0300    1.0000
     Parameter 144    0.0300    1.0000
     Parameter 65    0.0200    1.0000
     Parameter 207    0.0200    1.0000
     Parameter 54    0.0200    1.0000
     Parameter 198    0.0200    1.0000
     Parameter 218    0.0200    1.0000
     Parameter 92    0.0200    1.0000
     Parameter 257    0.0200    1.0000
     Parameter 187    0.0200    1.0000
     Parameter 62    0.0200    1.0000
     Parameter 221    0.0200    1.0000
     Parameter 163    0.0200    1.0000
     Parameter 86    0.0200    1.0000
     Parameter 76    0.0200    1.0000
     Parameter 177    0.0200    1.0000
     Parameter 124    0.0200    1.0000
     Parameter 59    0.0200    1.0000
     Parameter 120    0.0200    1.0000
     Parameter 139    0.0200    1.0000
     Parameter 89    0.0200    1.0000
     Parameter 131    0.0200    1.0000
     Parameter 159    0.0200    1.0000
     Parameter 219    0.0200    1.0000
     Parameter 137    0.0200    1.0000
     Parameter 93    0.0200    1.0000
     Parameter 47    0.0200    1.0000
     Parameter 87    0.0200    1.0000
     Parameter 119    0.0200    1.0000
     Parameter 242    0.0200    1.0000
     Parameter 216    0.0200    1.0000
     Parameter 14    0.0200    1.0000
     Parameter 170    0.0200    1.0000
     Parameter 186    0.0200    1.0000
     Parameter 190    0.0200    1.0000
     Parameter 81    0.0200    1.0000
     Parameter 189    0.0200    1.0000
     Parameter 46    0.0100    1.0000
     Parameter 153    0.0100    1.0000
     Parameter 162    0.0100    1.0000
     Parameter 154    0.0100    1.0000
     Parameter 3    0.0100    1.0000
     Parameter 247    0.0100    1.0000
     Parameter 165    0.0100    1.0000
     Parameter 199    0.0100    1.0000
     Parameter 18    0.0100    1.0000
     Parameter 204    0.0100    1.0000
     Parameter 8    0.0100    1.0000
     Parameter 52    0.0100    1.0000
     Parameter 203    0.0100    1.0000
     Parameter 181    0.0100    1.0000
     Parameter 168    0.0100    1.0000
     Parameter 16    0.0100    1.0000
     Parameter 6    0.0100    1.0000
     Parameter 157    0.0100    1.0000
     Parameter 122    0.0100    1.0000
     Parameter 64    0.0100    1.0000
     Parameter 173    0.0100    1.0000
     Parameter 10    0.0000    1.0000
     Parameter 12    0.0000    1.0000
     Parameter 7    0.0000    1.0000
     Parameter 212    0.0000    1.0000
     Parameter 114    0.0000    1.0000
     Parameter 15    0.0000    1.0000
     Parameter 2    0.0000    1.0000
     Parameter 9    0.0000    1.0000
     Parameter 4    0.0000    1.0000
     Parameter 19    0.0000    1.0000
     Parameter 5    0.0000    1.0000
     Parameter 11    0.0000    1.0000
     Parameter 17    0.0000    1.0000
     Parameter 20    0.0000    1.0000
     Parameter 1    0.0000    1.0000
     Parameter 13    0.0000    1.0000


     Kolmogorov-Smirnov comparing posterior distributions across chains 1 and 3 using 100 draws.


     Parameter   KS Statistic P-value
     Parameter 33    0.2200    0.0131
     Parameter 23    0.1900    0.0470
     Parameter 24    0.1800    0.0691
     Parameter 196    0.1800    0.0691
     Parameter 80    0.1400    0.2606
     Parameter 41    0.1400    0.2606
     Parameter 28    0.1400    0.2606
     Parameter 225    0.1200    0.4431
     Parameter 251    0.1200    0.4431
     Parameter 96    0.1200    0.4431
     Parameter 26    0.1200    0.4431
     Parameter 240    0.1200    0.4431
     Parameter 129    0.1100    0.5560
     Parameter 25    0.1100    0.5560
     Parameter 113    0.1100    0.5560
     Parameter 35    0.1100    0.5560
     Parameter 140    0.1100    0.5560
     Parameter 134    0.1000    0.6766
     Parameter 145    0.1000    0.6766
     Parameter 161    0.1000    0.6766
     Parameter 202    0.1000    0.6766
     Parameter 108    0.1000    0.6766
     Parameter 50    0.1000    0.6766
     Parameter 27    0.1000    0.6766
     Parameter 255    0.1000    0.6766
     Parameter 32    0.0900    0.7942
     Parameter 155    0.0900    0.7942
     Parameter 206    0.0900    0.7942
     Parameter 34    0.0900    0.7942
     Parameter 245    0.0900    0.7942
     Parameter 67    0.0800    0.8938
     Parameter 135    0.0800    0.8938
     Parameter 139    0.0800    0.8938
     Parameter 152    0.0800    0.8938
     Parameter 91    0.0800    0.8938
     Parameter 201    0.0800    0.8938
     Parameter 103    0.0800    0.8938
     Parameter 106    0.0800    0.8938
     Parameter 30    0.0800    0.8938
     Parameter 242    0.0800    0.8938
     Parameter 126    0.0800    0.8938
     Parameter 166    0.0800    0.8938
     Parameter 45    0.0800    0.8938
     Parameter 116    0.0800    0.8938
     Parameter 254    0.0800    0.8938
     Parameter 258    0.0700    0.9610
     Parameter 147    0.0700    0.9610
     Parameter 150    0.0700    0.9610
     Parameter 40    0.0700    0.9610
     Parameter 167    0.0700    0.9610
     Parameter 44    0.0700    0.9610
     Parameter 176    0.0700    0.9610
     Parameter 46    0.0700    0.9610
     Parameter 192    0.0700    0.9610
     Parameter 51    0.0700    0.9610
     Parameter 217    0.0700    0.9610
     Parameter 21    0.0700    0.9610
     Parameter 101    0.0700    0.9610
     Parameter 230    0.0700    0.9610
     Parameter 121    0.0700    0.9610
     Parameter 117    0.0700    0.9610
     Parameter 260    0.0600    0.9921
     Parameter 66    0.0600    0.9921
     Parameter 132    0.0600    0.9921
     Parameter 71    0.0600    0.9921
     Parameter 148    0.0600    0.9921
     Parameter 75    0.0600    0.9921
     Parameter 79    0.0600    0.9921
     Parameter 174    0.0600    0.9921
     Parameter 181    0.0600    0.9921
     Parameter 183    0.0600    0.9921
     Parameter 48    0.0600    0.9921
     Parameter 215    0.0600    0.9921
     Parameter 56    0.0600    0.9921
     Parameter 237    0.0600    0.9921
     Parameter 248    0.0600    0.9921
     Parameter 22    0.0600    0.9921
     Parameter 36    0.0600    0.9921
     Parameter 29    0.0600    0.9921
     Parameter 38    0.0600    0.9921
     Parameter 175    0.0600    0.9921
     Parameter 55    0.0600    0.9921
     Parameter 31    0.0600    0.9921
     Parameter 256    0.0500    0.9995
     Parameter 130    0.0500    0.9995
     Parameter 160    0.0500    0.9995
     Parameter 85    0.0500    0.9995
     Parameter 173    0.0500    0.9995
     Parameter 243    0.0500    0.9995
     Parameter 180    0.0500    0.9995
     Parameter 95    0.0500    0.9995
     Parameter 211    0.0500    0.9995
     Parameter 214    0.0500    0.9995
     Parameter 219    0.0500    0.9995
     Parameter 112    0.0500    0.9995
     Parameter 228    0.0500    0.9995
     Parameter 229    0.0500    0.9995
     Parameter 60    0.0500    0.9995
     Parameter 244    0.0500    0.9995
     Parameter 63    0.0500    0.9995
     Parameter 54    0.0500    0.9995
     Parameter 259    0.0400    1.0000
     Parameter 68    0.0400    1.0000
     Parameter 137    0.0400    1.0000
     Parameter 37    0.0400    1.0000
     Parameter 82    0.0400    1.0000
     Parameter 65    0.0400    1.0000
     Parameter 171    0.0400    1.0000
     Parameter 87    0.0400    1.0000
     Parameter 227    0.0400    1.0000
     Parameter 88    0.0400    1.0000
     Parameter 178    0.0400    1.0000
     Parameter 90    0.0400    1.0000
     Parameter 185    0.0400    1.0000
     Parameter 93    0.0400    1.0000
     Parameter 190    0.0400    1.0000
     Parameter 232    0.0400    1.0000
     Parameter 193    0.0400    1.0000
     Parameter 49    0.0400    1.0000
     Parameter 205    0.0400    1.0000
     Parameter 223    0.0400    1.0000
     Parameter 226    0.0400    1.0000
     Parameter 58    0.0400    1.0000
     Parameter 186    0.0400    1.0000
     Parameter 127    0.0400    1.0000
     Parameter 246    0.0400    1.0000
     Parameter 250    0.0400    1.0000
     Parameter 224    0.0400    1.0000
     Parameter 64    0.0400    1.0000
     Parameter 210    0.0400    1.0000
     Parameter 199    0.0300    1.0000
     Parameter 231    0.0300    1.0000
     Parameter 236    0.0300    1.0000
     Parameter 133    0.0300    1.0000
     Parameter 233    0.0300    1.0000
     Parameter 142    0.0300    1.0000
     Parameter 143    0.0300    1.0000
     Parameter 146    0.0300    1.0000
     Parameter 156    0.0300    1.0000
     Parameter 158    0.0300    1.0000
     Parameter 159    0.0300    1.0000
     Parameter 220    0.0300    1.0000
     Parameter 119    0.0300    1.0000
     Parameter 257    0.0300    1.0000
     Parameter 162    0.0300    1.0000
     Parameter 83    0.0300    1.0000
     Parameter 169    0.0300    1.0000
     Parameter 42    0.0300    1.0000
     Parameter 43    0.0300    1.0000
     Parameter 182    0.0300    1.0000
     Parameter 188    0.0300    1.0000
     Parameter 191    0.0300    1.0000
     Parameter 198    0.0300    1.0000
     Parameter 241    0.0300    1.0000
     Parameter 118    0.0300    1.0000
     Parameter 62    0.0300    1.0000
     Parameter 209    0.0300    1.0000
     Parameter 212    0.0300    1.0000
     Parameter 107    0.0300    1.0000
     Parameter 179    0.0300    1.0000
     Parameter 218    0.0300    1.0000
     Parameter 110    0.0300    1.0000
     Parameter 115    0.0300    1.0000
     Parameter 163    0.0300    1.0000
     Parameter 235    0.0300    1.0000
     Parameter 59    0.0300    1.0000
     Parameter 94    0.0300    1.0000
     Parameter 249    0.0300    1.0000
     Parameter 84    0.0300    1.0000
     Parameter 39    0.0200    1.0000
     Parameter 102    0.0200    1.0000
     Parameter 120    0.0200    1.0000
     Parameter 123    0.0200    1.0000
     Parameter 61    0.0200    1.0000
     Parameter 69    0.0200    1.0000
     Parameter 70    0.0200    1.0000
     Parameter 125    0.0200    1.0000
     Parameter 195    0.0200    1.0000
     Parameter 144    0.0200    1.0000
     Parameter 72    0.0200    1.0000
     Parameter 73    0.0200    1.0000
     Parameter 57    0.0200    1.0000
     Parameter 74    0.0200    1.0000
     Parameter 216    0.0200    1.0000
     Parameter 197    0.0200    1.0000
     Parameter 153    0.0200    1.0000
     Parameter 122    0.0200    1.0000
     Parameter 124    0.0200    1.0000
     Parameter 111    0.0200    1.0000
     Parameter 77    0.0200    1.0000
     Parameter 165    0.0200    1.0000
     Parameter 53    0.0200    1.0000
     Parameter 172    0.0200    1.0000
     Parameter 154    0.0200    1.0000
     Parameter 105    0.0200    1.0000
     Parameter 86    0.0200    1.0000
     Parameter 151    0.0200    1.0000
     Parameter 184    0.0200    1.0000
     Parameter 109    0.0200    1.0000
     Parameter 100    0.0200    1.0000
     Parameter 239    0.0200    1.0000
     Parameter 207    0.0200    1.0000
     Parameter 97    0.0200    1.0000
     Parameter 98    0.0200    1.0000
     Parameter 177    0.0200    1.0000
     Parameter 200    0.0200    1.0000
     Parameter 253    0.0200    1.0000
     Parameter 104    0.0200    1.0000
     Parameter 213    0.0200    1.0000
     Parameter 47    0.0200    1.0000
     Parameter 141    0.0200    1.0000
     Parameter 187    0.0200    1.0000
     Parameter 234    0.0200    1.0000
     Parameter 238    0.0200    1.0000
     Parameter 252    0.0200    1.0000
     Parameter 131    0.0200    1.0000
     Parameter 136    0.0100    1.0000
     Parameter 138    0.0100    1.0000
     Parameter 189    0.0100    1.0000
     Parameter 13    0.0100    1.0000
     Parameter 194    0.0100    1.0000
     Parameter 19    0.0100    1.0000
     Parameter 204    0.0100    1.0000
     Parameter 14    0.0100    1.0000
     Parameter 128    0.0100    1.0000
     Parameter 89    0.0100    1.0000
     Parameter 222    0.0100    1.0000
     Parameter 99    0.0100    1.0000
     Parameter 78    0.0100    1.0000
     Parameter 52    0.0100    1.0000
     Parameter 203    0.0100    1.0000
     Parameter 6    0.0100    1.0000
     Parameter 221    0.0100    1.0000
     Parameter 247    0.0100    1.0000
     Parameter 16    0.0100    1.0000
     Parameter 11    0.0100    1.0000
     Parameter 4    0.0100    1.0000
     Parameter 76    0.0100    1.0000
     Parameter 170    0.0100    1.0000
     Parameter 164    0.0100    1.0000
     Parameter 149    0.0100    1.0000
     Parameter 114    0.0100    1.0000
     Parameter 208    0.0100    1.0000
     Parameter 168    0.0100    1.0000
     Parameter 81    0.0100    1.0000
     Parameter 92    0.0100    1.0000
     Parameter 15    0.0000    1.0000
     Parameter 17    0.0000    1.0000
     Parameter 157    0.0000    1.0000
     Parameter 20    0.0000    1.0000
     Parameter 2    0.0000    1.0000
     Parameter 9    0.0000    1.0000
     Parameter 1    0.0000    1.0000
     Parameter 5    0.0000    1.0000
     Parameter 8    0.0000    1.0000
     Parameter 3    0.0000    1.0000
     Parameter 10    0.0000    1.0000
     Parameter 12    0.0000    1.0000
     Parameter 7    0.0000    1.0000
     Parameter 18    0.0000    1.0000


     Kolmogorov-Smirnov comparing posterior distributions across chains 2 and 3 using 100 draws.


     Parameter   KS Statistic P-value
     Parameter 33    0.1700    0.0994
     Parameter 66    0.1700    0.0994
     Parameter 140    0.1400    0.2606
     Parameter 21    0.1400    0.2606
     Parameter 44    0.1400    0.2606
     Parameter 72    0.1300    0.3439
     Parameter 23    0.1300    0.3439
     Parameter 36    0.1300    0.3439
     Parameter 31    0.1300    0.3439
     Parameter 130    0.1200    0.4431
     Parameter 35    0.1200    0.4431
     Parameter 41    0.1200    0.4431
     Parameter 210    0.1200    0.4431
     Parameter 214    0.1200    0.4431
     Parameter 29    0.1200    0.4431
     Parameter 134    0.1100    0.5560
     Parameter 99    0.1100    0.5560
     Parameter 25    0.1100    0.5560
     Parameter 121    0.1100    0.5560
     Parameter 251    0.1100    0.5560
     Parameter 161    0.1100    0.5560
     Parameter 116    0.1100    0.5560
     Parameter 254    0.1100    0.5560
     Parameter 27    0.1100    0.5560
     Parameter 32    0.1000    0.6766
     Parameter 132    0.1000    0.6766
     Parameter 94    0.1000    0.6766
     Parameter 202    0.1000    0.6766
     Parameter 226    0.1000    0.6766
     Parameter 126    0.1000    0.6766
     Parameter 90    0.1000    0.6766
     Parameter 45    0.1000    0.6766
     Parameter 67    0.0900    0.7942
     Parameter 77    0.0900    0.7942
     Parameter 40    0.0900    0.7942
     Parameter 169    0.0900    0.7942
     Parameter 171    0.0900    0.7942
     Parameter 201    0.0900    0.7942
     Parameter 209    0.0900    0.7942
     Parameter 224    0.0900    0.7942
     Parameter 191    0.0900    0.7942
     Parameter 108    0.0900    0.7942
     Parameter 225    0.0900    0.7942
     Parameter 56    0.0900    0.7942
     Parameter 113    0.0900    0.7942
     Parameter 255    0.0900    0.7942
     Parameter 129    0.0800    0.8938
     Parameter 65    0.0800    0.8938
     Parameter 252    0.0800    0.8938
     Parameter 135    0.0800    0.8938
     Parameter 68    0.0800    0.8938
     Parameter 145    0.0800    0.8938
     Parameter 46    0.0800    0.8938
     Parameter 95    0.0800    0.8938
     Parameter 192    0.0800    0.8938
     Parameter 101    0.0800    0.8938
     Parameter 103    0.0800    0.8938
     Parameter 206    0.0800    0.8938
     Parameter 104    0.0800    0.8938
     Parameter 117    0.0800    0.8938
     Parameter 250    0.0800    0.8938
     Parameter 63    0.0800    0.8938
     Parameter 26    0.0800    0.8938
     Parameter 28    0.0800    0.8938
     Parameter 127    0.0700    0.9610
     Parameter 74    0.0700    0.9610
     Parameter 75    0.0700    0.9610
     Parameter 151    0.0700    0.9610
     Parameter 181    0.0700    0.9610
     Parameter 188    0.0700    0.9610
     Parameter 196    0.0700    0.9610
     Parameter 217    0.0700    0.9610
     Parameter 115    0.0700    0.9610
     Parameter 231    0.0700    0.9610
     Parameter 246    0.0700    0.9610
     Parameter 34    0.0700    0.9610
     Parameter 215    0.0700    0.9610
     Parameter 54    0.0700    0.9610
     Parameter 55    0.0700    0.9610
     Parameter 141    0.0600    0.9921
     Parameter 150    0.0600    0.9921
     Parameter 174    0.0600    0.9921
     Parameter 22    0.0600    0.9921
     Parameter 91    0.0600    0.9921
     Parameter 190    0.0600    0.9921
     Parameter 24    0.0600    0.9921
     Parameter 98    0.0600    0.9921
     Parameter 102    0.0600    0.9921
     Parameter 59    0.0600    0.9921
     Parameter 241    0.0600    0.9921
     Parameter 166    0.0600    0.9921
     Parameter 30    0.0600    0.9921
     Parameter 245    0.0600    0.9921
     Parameter 159    0.0600    0.9921
     Parameter 137    0.0500    0.9995
     Parameter 70    0.0500    0.9995
     Parameter 71    0.0500    0.9995
     Parameter 144    0.0500    0.9995
     Parameter 230    0.0500    0.9995
     Parameter 38    0.0500    0.9995
     Parameter 155    0.0500    0.9995
     Parameter 78    0.0500    0.9995
     Parameter 80    0.0500    0.9995
     Parameter 164    0.0500    0.9995
     Parameter 167    0.0500    0.9995
     Parameter 173    0.0500    0.9995
     Parameter 177    0.0500    0.9995
     Parameter 199    0.0500    0.9995
     Parameter 50    0.0500    0.9995
     Parameter 220    0.0500    0.9995
     Parameter 229    0.0500    0.9995
     Parameter 260    0.0500    0.9995
     Parameter 160    0.0500    0.9995
     Parameter 60    0.0500    0.9995
     Parameter 133    0.0500    0.9995
     Parameter 175    0.0500    0.9995
     Parameter 185    0.0500    0.9995
     Parameter 258    0.0400    1.0000
     Parameter 69    0.0400    1.0000
     Parameter 138    0.0400    1.0000
     Parameter 139    0.0400    1.0000
     Parameter 146    0.0400    1.0000
     Parameter 212    0.0400    1.0000
     Parameter 76    0.0400    1.0000
     Parameter 156    0.0400    1.0000
     Parameter 157    0.0400    1.0000
     Parameter 79    0.0400    1.0000
     Parameter 81    0.0400    1.0000
     Parameter 82    0.0400    1.0000
     Parameter 165    0.0400    1.0000
     Parameter 57    0.0400    1.0000
     Parameter 42    0.0400    1.0000
     Parameter 170    0.0400    1.0000
     Parameter 172    0.0400    1.0000
     Parameter 178    0.0400    1.0000
     Parameter 182    0.0400    1.0000
     Parameter 47    0.0400    1.0000
     Parameter 243    0.0400    1.0000
     Parameter 48    0.0400    1.0000
     Parameter 96    0.0400    1.0000
     Parameter 195    0.0400    1.0000
     Parameter 197    0.0400    1.0000
     Parameter 105    0.0400    1.0000
     Parameter 106    0.0400    1.0000
     Parameter 219    0.0400    1.0000
     Parameter 233    0.0400    1.0000
     Parameter 234    0.0400    1.0000
     Parameter 112    0.0400    1.0000
     Parameter 51    0.0400    1.0000
     Parameter 128    0.0300    1.0000
     Parameter 222    0.0300    1.0000
     Parameter 120    0.0300    1.0000
     Parameter 213    0.0300    1.0000
     Parameter 136    0.0300    1.0000
     Parameter 142    0.0300    1.0000
     Parameter 37    0.0300    1.0000
     Parameter 149    0.0300    1.0000
     Parameter 193    0.0300    1.0000
     Parameter 256    0.0300    1.0000
     Parameter 227    0.0300    1.0000
     Parameter 179    0.0300    1.0000
     Parameter 180    0.0300    1.0000
     Parameter 183    0.0300    1.0000
     Parameter 235    0.0300    1.0000
     Parameter 186    0.0300    1.0000
     Parameter 84    0.0300    1.0000
     Parameter 205    0.0300    1.0000
     Parameter 236    0.0300    1.0000
     Parameter 208    0.0300    1.0000
     Parameter 107    0.0300    1.0000
     Parameter 253    0.0300    1.0000
     Parameter 187    0.0300    1.0000
     Parameter 223    0.0300    1.0000
     Parameter 240    0.0300    1.0000
     Parameter 58    0.0300    1.0000
     Parameter 64    0.0300    1.0000
     Parameter 109    0.0300    1.0000
     Parameter 228    0.0300    1.0000
     Parameter 87    0.0300    1.0000
     Parameter 122    0.0300    1.0000
     Parameter 249    0.0300    1.0000
     Parameter 125    0.0300    1.0000
     Parameter 242    0.0300    1.0000
     Parameter 248    0.0300    1.0000
     Parameter 110    0.0300    1.0000
     Parameter 43    0.0300    1.0000
     Parameter 204    0.0200    1.0000
     Parameter 143    0.0200    1.0000
     Parameter 211    0.0200    1.0000
     Parameter 237    0.0200    1.0000
     Parameter 53    0.0200    1.0000
     Parameter 259    0.0200    1.0000
     Parameter 13    0.0200    1.0000
     Parameter 97    0.0200    1.0000
     Parameter 85    0.0200    1.0000
     Parameter 73    0.0200    1.0000
     Parameter 118    0.0200    1.0000
     Parameter 163    0.0200    1.0000
     Parameter 93    0.0200    1.0000
     Parameter 111    0.0200    1.0000
     Parameter 257    0.0200    1.0000
     Parameter 131    0.0200    1.0000
     Parameter 39    0.0200    1.0000
     Parameter 184    0.0200    1.0000
     Parameter 100    0.0200    1.0000
     Parameter 52    0.0200    1.0000
     Parameter 207    0.0200    1.0000
     Parameter 232    0.0200    1.0000
     Parameter 61    0.0200    1.0000
     Parameter 148    0.0200    1.0000
     Parameter 200    0.0200    1.0000
     Parameter 239    0.0200    1.0000
     Parameter 247    0.0200    1.0000
     Parameter 238    0.0200    1.0000
     Parameter 92    0.0200    1.0000
     Parameter 49    0.0200    1.0000
     Parameter 89    0.0200    1.0000
     Parameter 86    0.0200    1.0000
     Parameter 218    0.0200    1.0000
     Parameter 216    0.0100    1.0000
     Parameter 17    0.0100    1.0000
     Parameter 221    0.0100    1.0000
     Parameter 168    0.0100    1.0000
     Parameter 9    0.0100    1.0000
     Parameter 147    0.0100    1.0000
     Parameter 7    0.0100    1.0000
     Parameter 203    0.0100    1.0000
     Parameter 154    0.0100    1.0000
     Parameter 114    0.0100    1.0000
     Parameter 153    0.0100    1.0000
     Parameter 83    0.0100    1.0000
     Parameter 62    0.0100    1.0000
     Parameter 158    0.0100    1.0000
     Parameter 189    0.0100    1.0000
     Parameter 198    0.0100    1.0000
     Parameter 8    0.0100    1.0000
     Parameter 244    0.0100    1.0000
     Parameter 194    0.0100    1.0000
     Parameter 152    0.0100    1.0000
     Parameter 176    0.0100    1.0000
     Parameter 88    0.0100    1.0000
     Parameter 123    0.0100    1.0000
     Parameter 6    0.0100    1.0000
     Parameter 124    0.0100    1.0000
     Parameter 3    0.0100    1.0000
     Parameter 119    0.0000    1.0000
     Parameter 14    0.0000    1.0000
     Parameter 4    0.0000    1.0000
     Parameter 16    0.0000    1.0000
     Parameter 18    0.0000    1.0000
     Parameter 15    0.0000    1.0000
     Parameter 2    0.0000    1.0000
     Parameter 5    0.0000    1.0000
     Parameter 20    0.0000    1.0000
     Parameter 12    0.0000    1.0000
     Parameter 10    0.0000    1.0000
     Parameter 162    0.0000    1.0000
     Parameter 1    0.0000    1.0000
     Parameter 19    0.0000    1.0000
     Parameter 11    0.0000    1.0000


     Kolmogorov-Smirnov comparing posterior distributions across chains 1 and 4 using 100 draws.


     Parameter   KS Statistic P-value
     Parameter 206    0.1400    0.2606
     Parameter 33    0.1400    0.2606
     Parameter 134    0.1400    0.2606
     Parameter 145    0.1400    0.2606
     Parameter 240    0.1400    0.2606
     Parameter 69    0.1300    0.3439
     Parameter 56    0.1300    0.3439
     Parameter 116    0.1200    0.4431
     Parameter 79    0.1200    0.4431
     Parameter 71    0.1200    0.4431
     Parameter 129    0.1100    0.5560
     Parameter 66    0.1100    0.5560
     Parameter 91    0.1100    0.5560
     Parameter 28    0.1100    0.5560
     Parameter 127    0.1100    0.5560
     Parameter 51    0.1100    0.5560
     Parameter 34    0.1100    0.5560
     Parameter 225    0.1100    0.5560
     Parameter 214    0.1000    0.6766
     Parameter 245    0.1000    0.6766
     Parameter 254    0.1000    0.6766
     Parameter 210    0.1000    0.6766
     Parameter 35    0.1000    0.6766
     Parameter 41    0.1000    0.6766
     Parameter 67    0.0900    0.7942
     Parameter 44    0.0900    0.7942
     Parameter 230    0.0900    0.7942
     Parameter 58    0.0900    0.7942
     Parameter 30    0.0900    0.7942
     Parameter 251    0.0900    0.7942
     Parameter 155    0.0900    0.7942
     Parameter 29    0.0900    0.7942
     Parameter 258    0.0800    0.8938
     Parameter 74    0.0800    0.8938
     Parameter 150    0.0800    0.8938
     Parameter 159    0.0800    0.8938
     Parameter 21    0.0800    0.8938
     Parameter 178    0.0800    0.8938
     Parameter 23    0.0800    0.8938
     Parameter 50    0.0800    0.8938
     Parameter 140    0.0800    0.8938
     Parameter 90    0.0800    0.8938
     Parameter 80    0.0800    0.8938
     Parameter 256    0.0800    0.8938
     Parameter 235    0.0800    0.8938
     Parameter 137    0.0700    0.9610
     Parameter 191    0.0700    0.9610
     Parameter 196    0.0700    0.9610
     Parameter 101    0.0700    0.9610
     Parameter 239    0.0700    0.9610
     Parameter 60    0.0700    0.9610
     Parameter 31    0.0700    0.9610
     Parameter 63    0.0700    0.9610
     Parameter 229    0.0700    0.9610
     Parameter 171    0.0700    0.9610
     Parameter 24    0.0700    0.9610
     Parameter 25    0.0700    0.9610
     Parameter 255    0.0700    0.9610
     Parameter 84    0.0700    0.9610
     Parameter 48    0.0700    0.9610
     Parameter 260    0.0600    0.9921
     Parameter 135    0.0600    0.9921
     Parameter 75    0.0600    0.9921
     Parameter 158    0.0600    0.9921
     Parameter 39    0.0600    0.9921
     Parameter 177    0.0600    0.9921
     Parameter 22    0.0600    0.9921
     Parameter 182    0.0600    0.9921
     Parameter 46    0.0600    0.9921
     Parameter 47    0.0600    0.9921
     Parameter 95    0.0600    0.9921
     Parameter 192    0.0600    0.9921
     Parameter 200    0.0600    0.9921
     Parameter 215    0.0600    0.9921
     Parameter 27    0.0600    0.9921
     Parameter 113    0.0600    0.9921
     Parameter 226    0.0600    0.9921
     Parameter 233    0.0600    0.9921
     Parameter 237    0.0600    0.9921
     Parameter 36    0.0600    0.9921
     Parameter 166    0.0600    0.9921
     Parameter 243    0.0600    0.9921
     Parameter 246    0.0600    0.9921
     Parameter 130    0.0600    0.9921
     Parameter 143    0.0600    0.9921
     Parameter 87    0.0600    0.9921
     Parameter 45    0.0600    0.9921
     Parameter 189    0.0600    0.9921
     Parameter 190    0.0600    0.9921
     Parameter 205    0.0600    0.9921
     Parameter 125    0.0600    0.9921
     Parameter 32    0.0500    0.9995
     Parameter 131    0.0500    0.9995
     Parameter 236    0.0500    0.9995
     Parameter 68    0.0500    0.9995
     Parameter 147    0.0500    0.9995
     Parameter 65    0.0500    0.9995
     Parameter 38    0.0500    0.9995
     Parameter 250    0.0500    0.9995
     Parameter 85    0.0500    0.9995
     Parameter 174    0.0500    0.9995
     Parameter 184    0.0500    0.9995
     Parameter 185    0.0500    0.9995
     Parameter 188    0.0500    0.9995
     Parameter 96    0.0500    0.9995
     Parameter 98    0.0500    0.9995
     Parameter 201    0.0500    0.9995
     Parameter 104    0.0500    0.9995
     Parameter 211    0.0500    0.9995
     Parameter 26    0.0500    0.9995
     Parameter 53    0.0500    0.9995
     Parameter 108    0.0500    0.9995
     Parameter 112    0.0500    0.9995
     Parameter 59    0.0500    0.9995
     Parameter 244    0.0500    0.9995
     Parameter 248    0.0500    0.9995
     Parameter 126    0.0500    0.9995
     Parameter 179    0.0500    0.9995
     Parameter 132    0.0400    1.0000
     Parameter 133    0.0400    1.0000
     Parameter 259    0.0400    1.0000
     Parameter 252    0.0400    1.0000
     Parameter 142    0.0400    1.0000
     Parameter 144    0.0400    1.0000
     Parameter 228    0.0400    1.0000
     Parameter 76    0.0400    1.0000
     Parameter 64    0.0400    1.0000
     Parameter 40    0.0400    1.0000
     Parameter 161    0.0400    1.0000
     Parameter 163    0.0400    1.0000
     Parameter 173    0.0400    1.0000
     Parameter 175    0.0400    1.0000
     Parameter 180    0.0400    1.0000
     Parameter 93    0.0400    1.0000
     Parameter 217    0.0400    1.0000
     Parameter 97    0.0400    1.0000
     Parameter 49    0.0400    1.0000
     Parameter 199    0.0400    1.0000
     Parameter 202    0.0400    1.0000
     Parameter 102    0.0400    1.0000
     Parameter 216    0.0400    1.0000
     Parameter 109    0.0400    1.0000
     Parameter 220    0.0400    1.0000
     Parameter 224    0.0400    1.0000
     Parameter 124    0.0400    1.0000
     Parameter 232    0.0400    1.0000
     Parameter 234    0.0400    1.0000
     Parameter 186    0.0400    1.0000
     Parameter 121    0.0400    1.0000
     Parameter 247    0.0400    1.0000
     Parameter 156    0.0400    1.0000
     Parameter 55    0.0300    1.0000
     Parameter 111    0.0300    1.0000
     Parameter 181    0.0300    1.0000
     Parameter 218    0.0300    1.0000
     Parameter 106    0.0300    1.0000
     Parameter 4    0.0300    1.0000
     Parameter 203    0.0300    1.0000
     Parameter 219    0.0300    1.0000
     Parameter 136    0.0300    1.0000
     Parameter 257    0.0300    1.0000
     Parameter 70    0.0300    1.0000
     Parameter 141    0.0300    1.0000
     Parameter 62    0.0300    1.0000
     Parameter 198    0.0300    1.0000
     Parameter 146    0.0300    1.0000
     Parameter 231    0.0300    1.0000
     Parameter 151    0.0300    1.0000
     Parameter 167    0.0300    1.0000
     Parameter 153    0.0300    1.0000
     Parameter 100    0.0300    1.0000
     Parameter 114    0.0300    1.0000
     Parameter 160    0.0300    1.0000
     Parameter 118    0.0300    1.0000
     Parameter 83    0.0300    1.0000
     Parameter 168    0.0300    1.0000
     Parameter 169    0.0300    1.0000
     Parameter 43    0.0300    1.0000
     Parameter 88    0.0300    1.0000
     Parameter 197    0.0300    1.0000
     Parameter 183    0.0300    1.0000
     Parameter 227    0.0300    1.0000
     Parameter 54    0.0300    1.0000
     Parameter 194    0.0300    1.0000
     Parameter 193    0.0300    1.0000
     Parameter 107    0.0300    1.0000
     Parameter 204    0.0300    1.0000
     Parameter 207    0.0300    1.0000
     Parameter 209    0.0300    1.0000
     Parameter 105    0.0300    1.0000
     Parameter 77    0.0300    1.0000
     Parameter 52    0.0300    1.0000
     Parameter 92    0.0300    1.0000
     Parameter 115    0.0300    1.0000
     Parameter 57    0.0300    1.0000
     Parameter 241    0.0300    1.0000
     Parameter 73    0.0300    1.0000
     Parameter 117    0.0300    1.0000
     Parameter 61    0.0300    1.0000
     Parameter 78    0.0200    1.0000
     Parameter 221    0.0200    1.0000
     Parameter 249    0.0200    1.0000
     Parameter 110    0.0200    1.0000
     Parameter 253    0.0200    1.0000
     Parameter 86    0.0200    1.0000
     Parameter 138    0.0200    1.0000
     Parameter 94    0.0200    1.0000
     Parameter 176    0.0200    1.0000
     Parameter 99    0.0200    1.0000
     Parameter 223    0.0200    1.0000
     Parameter 148    0.0200    1.0000
     Parameter 170    0.0200    1.0000
     Parameter 139    0.0200    1.0000
     Parameter 128    0.0200    1.0000
     Parameter 162    0.0200    1.0000
     Parameter 82    0.0200    1.0000
     Parameter 208    0.0200    1.0000
     Parameter 103    0.0200    1.0000
     Parameter 195    0.0200    1.0000
     Parameter 42    0.0200    1.0000
     Parameter 119    0.0200    1.0000
     Parameter 242    0.0200    1.0000
     Parameter 152    0.0200    1.0000
     Parameter 123    0.0200    1.0000
     Parameter 149    0.0200    1.0000
     Parameter 165    0.0200    1.0000
     Parameter 187    0.0200    1.0000
     Parameter 222    0.0100    1.0000
     Parameter 9    0.0100    1.0000
     Parameter 18    0.0100    1.0000
     Parameter 7    0.0100    1.0000
     Parameter 154    0.0100    1.0000
     Parameter 10    0.0100    1.0000
     Parameter 212    0.0100    1.0000
     Parameter 164    0.0100    1.0000
     Parameter 16    0.0100    1.0000
     Parameter 37    0.0100    1.0000
     Parameter 19    0.0100    1.0000
     Parameter 89    0.0100    1.0000
     Parameter 3    0.0100    1.0000
     Parameter 81    0.0100    1.0000
     Parameter 157    0.0100    1.0000
     Parameter 72    0.0100    1.0000
     Parameter 120    0.0100    1.0000
     Parameter 172    0.0100    1.0000
     Parameter 238    0.0100    1.0000
     Parameter 122    0.0100    1.0000
     Parameter 213    0.0100    1.0000
     Parameter 11    0.0000    1.0000
     Parameter 17    0.0000    1.0000
     Parameter 1    0.0000    1.0000
     Parameter 13    0.0000    1.0000
     Parameter 15    0.0000    1.0000
     Parameter 6    0.0000    1.0000
     Parameter 20    0.0000    1.0000
     Parameter 8    0.0000    1.0000
     Parameter 2    0.0000    1.0000
     Parameter 5    0.0000    1.0000
     Parameter 12    0.0000    1.0000
     Parameter 14    0.0000    1.0000


     Kolmogorov-Smirnov comparing posterior distributions across chains 2 and 4 using 100 draws.


     Parameter   KS Statistic P-value
     Parameter 66    0.1900    0.0470
     Parameter 27    0.1800    0.0691
     Parameter 96    0.1700    0.0994
     Parameter 116    0.1600    0.1400
     Parameter 135    0.1400    0.2606
     Parameter 68    0.1400    0.2606
     Parameter 71    0.1300    0.3439
     Parameter 121    0.1300    0.3439
     Parameter 127    0.1300    0.3439
     Parameter 101    0.1300    0.3439
     Parameter 126    0.1200    0.4431
     Parameter 206    0.1200    0.4431
     Parameter 91    0.1100    0.5560
     Parameter 24    0.1100    0.5560
     Parameter 130    0.1100    0.5560
     Parameter 21    0.1100    0.5560
     Parameter 171    0.1100    0.5560
     Parameter 103    0.1100    0.5560
     Parameter 36    0.1000    0.6766
     Parameter 80    0.1000    0.6766
     Parameter 182    0.1000    0.6766
     Parameter 25    0.1000    0.6766
     Parameter 75    0.1000    0.6766
     Parameter 33    0.1000    0.6766
     Parameter 132    0.0900    0.7942
     Parameter 141    0.0900    0.7942
     Parameter 35    0.0900    0.7942
     Parameter 159    0.0900    0.7942
     Parameter 169    0.0900    0.7942
     Parameter 193    0.0900    0.7942
     Parameter 51    0.0900    0.7942
     Parameter 113    0.0900    0.7942
     Parameter 134    0.0900    0.7942
     Parameter 161    0.0900    0.7942
     Parameter 29    0.0900    0.7942
     Parameter 210    0.0900    0.7942
     Parameter 31    0.0900    0.7942
     Parameter 145    0.0800    0.8938
     Parameter 151    0.0800    0.8938
     Parameter 77    0.0800    0.8938
     Parameter 163    0.0800    0.8938
     Parameter 90    0.0800    0.8938
     Parameter 22    0.0800    0.8938
     Parameter 48    0.0800    0.8938
     Parameter 55    0.0800    0.8938
     Parameter 108    0.0800    0.8938
     Parameter 251    0.0800    0.8938
     Parameter 41    0.0800    0.8938
     Parameter 258    0.0700    0.9610
     Parameter 32    0.0700    0.9610
     Parameter 137    0.0700    0.9610
     Parameter 72    0.0700    0.9610
     Parameter 146    0.0700    0.9610
     Parameter 183    0.0700    0.9610
     Parameter 187    0.0700    0.9610
     Parameter 95    0.0700    0.9610
     Parameter 107    0.0700    0.9610
     Parameter 226    0.0700    0.9610
     Parameter 231    0.0700    0.9610
     Parameter 233    0.0700    0.9610
     Parameter 188    0.0700    0.9610
     Parameter 140    0.0700    0.9610
     Parameter 172    0.0700    0.9610
     Parameter 23    0.0700    0.9610
     Parameter 220    0.0700    0.9610
     Parameter 225    0.0700    0.9610
     Parameter 56    0.0700    0.9610
     Parameter 69    0.0600    0.9921
     Parameter 155    0.0600    0.9921
     Parameter 160    0.0600    0.9921
     Parameter 166    0.0600    0.9921
     Parameter 85    0.0600    0.9921
     Parameter 94    0.0600    0.9921
     Parameter 97    0.0600    0.9921
     Parameter 205    0.0600    0.9921
     Parameter 208    0.0600    0.9921
     Parameter 112    0.0600    0.9921
     Parameter 236    0.0600    0.9921
     Parameter 62    0.0600    0.9921
     Parameter 30    0.0600    0.9921
     Parameter 246    0.0600    0.9921
     Parameter 241    0.0600    0.9921
     Parameter 28    0.0600    0.9921
     Parameter 34    0.0600    0.9921
     Parameter 81    0.0600    0.9921
     Parameter 128    0.0500    0.9995
     Parameter 256    0.0500    0.9995
     Parameter 143    0.0500    0.9995
     Parameter 150    0.0500    0.9995
     Parameter 78    0.0500    0.9995
     Parameter 162    0.0500    0.9995
     Parameter 167    0.0500    0.9995
     Parameter 42    0.0500    0.9995
     Parameter 178    0.0500    0.9995
     Parameter 45    0.0500    0.9995
     Parameter 46    0.0500    0.9995
     Parameter 93    0.0500    0.9995
     Parameter 99    0.0500    0.9995
     Parameter 198    0.0500    0.9995
     Parameter 100    0.0500    0.9995
     Parameter 50    0.0500    0.9995
     Parameter 102    0.0500    0.9995
     Parameter 26    0.0500    0.9995
     Parameter 54    0.0500    0.9995
     Parameter 110    0.0500    0.9995
     Parameter 230    0.0500    0.9995
     Parameter 234    0.0500    0.9995
     Parameter 235    0.0500    0.9995
     Parameter 118    0.0500    0.9995
     Parameter 119    0.0500    0.9995
     Parameter 245    0.0500    0.9995
     Parameter 248    0.0500    0.9995
     Parameter 63    0.0500    0.9995
     Parameter 215    0.0500    0.9995
     Parameter 255    0.0500    0.9995
     Parameter 65    0.0400    1.0000
     Parameter 239    0.0400    1.0000
     Parameter 39    0.0400    1.0000
     Parameter 158    0.0400    1.0000
     Parameter 229    0.0400    1.0000
     Parameter 164    0.0400    1.0000
     Parameter 168    0.0400    1.0000
     Parameter 43    0.0400    1.0000
     Parameter 87    0.0400    1.0000
     Parameter 177    0.0400    1.0000
     Parameter 189    0.0400    1.0000
     Parameter 253    0.0400    1.0000
     Parameter 194    0.0400    1.0000
     Parameter 200    0.0400    1.0000
     Parameter 204    0.0400    1.0000
     Parameter 105    0.0400    1.0000
     Parameter 109    0.0400    1.0000
     Parameter 228    0.0400    1.0000
     Parameter 57    0.0400    1.0000
     Parameter 252    0.0400    1.0000
     Parameter 38    0.0400    1.0000
     Parameter 213    0.0400    1.0000
     Parameter 223    0.0300    1.0000
     Parameter 64    0.0300    1.0000
     Parameter 124    0.0300    1.0000
     Parameter 237    0.0300    1.0000
     Parameter 131    0.0300    1.0000
     Parameter 67    0.0300    1.0000
     Parameter 201    0.0300    1.0000
     Parameter 70    0.0300    1.0000
     Parameter 224    0.0300    1.0000
     Parameter 249    0.0300    1.0000
     Parameter 212    0.0300    1.0000
     Parameter 149    0.0300    1.0000
     Parameter 37    0.0300    1.0000
     Parameter 76    0.0300    1.0000
     Parameter 114    0.0300    1.0000
     Parameter 174    0.0300    1.0000
     Parameter 175    0.0300    1.0000
     Parameter 82    0.0300    1.0000
     Parameter 129    0.0300    1.0000
     Parameter 173    0.0300    1.0000
     Parameter 44    0.0300    1.0000
     Parameter 191    0.0300    1.0000
     Parameter 181    0.0300    1.0000
     Parameter 243    0.0300    1.0000
     Parameter 184    0.0300    1.0000
     Parameter 190    0.0300    1.0000
     Parameter 199    0.0300    1.0000
     Parameter 260    0.0300    1.0000
     Parameter 53    0.0300    1.0000
     Parameter 217    0.0300    1.0000
     Parameter 222    0.0300    1.0000
     Parameter 240    0.0300    1.0000
     Parameter 60    0.0300    1.0000
     Parameter 185    0.0300    1.0000
     Parameter 254    0.0300    1.0000
     Parameter 186    0.0300    1.0000
     Parameter 138    0.0300    1.0000
     Parameter 142    0.0300    1.0000
     Parameter 133    0.0300    1.0000
     Parameter 209    0.0200    1.0000
     Parameter 120    0.0200    1.0000
     Parameter 117    0.0200    1.0000
     Parameter 106    0.0200    1.0000
     Parameter 139    0.0200    1.0000
     Parameter 88    0.0200    1.0000
     Parameter 7    0.0200    1.0000
     Parameter 58    0.0200    1.0000
     Parameter 40    0.0200    1.0000
     Parameter 73    0.0200    1.0000
     Parameter 156    0.0200    1.0000
     Parameter 195    0.0200    1.0000
     Parameter 89    0.0200    1.0000
     Parameter 242    0.0200    1.0000
     Parameter 247    0.0200    1.0000
     Parameter 165    0.0200    1.0000
     Parameter 84    0.0200    1.0000
     Parameter 86    0.0200    1.0000
     Parameter 214    0.0200    1.0000
     Parameter 176    0.0200    1.0000
     Parameter 170    0.0200    1.0000
     Parameter 211    0.0200    1.0000
     Parameter 152    0.0200    1.0000
     Parameter 219    0.0200    1.0000
     Parameter 192    0.0200    1.0000
     Parameter 104    0.0200    1.0000
     Parameter 250    0.0200    1.0000
     Parameter 232    0.0200    1.0000
     Parameter 74    0.0200    1.0000
     Parameter 153    0.0200    1.0000
     Parameter 179    0.0200    1.0000
     Parameter 147    0.0200    1.0000
     Parameter 136    0.0200    1.0000
     Parameter 218    0.0200    1.0000
     Parameter 98    0.0200    1.0000
     Parameter 148    0.0200    1.0000
     Parameter 203    0.0200    1.0000
     Parameter 216    0.0200    1.0000
     Parameter 180    0.0200    1.0000
     Parameter 92    0.0200    1.0000
     Parameter 123    0.0200    1.0000
     Parameter 111    0.0200    1.0000
     Parameter 83    0.0200    1.0000
     Parameter 259    0.0200    1.0000
     Parameter 115    0.0200    1.0000
     Parameter 49    0.0200    1.0000
     Parameter 52    0.0100    1.0000
     Parameter 59    0.0100    1.0000
     Parameter 122    0.0100    1.0000
     Parameter 61    0.0100    1.0000
     Parameter 157    0.0100    1.0000
     Parameter 125    0.0100    1.0000
     Parameter 144    0.0100    1.0000
     Parameter 197    0.0100    1.0000
     Parameter 196    0.0100    1.0000
     Parameter 79    0.0100    1.0000
     Parameter 47    0.0100    1.0000
     Parameter 207    0.0100    1.0000
     Parameter 257    0.0100    1.0000
     Parameter 227    0.0100    1.0000
     Parameter 238    0.0100    1.0000
     Parameter 9    0.0100    1.0000
     Parameter 154    0.0100    1.0000
     Parameter 8    0.0100    1.0000
     Parameter 10    0.0100    1.0000
     Parameter 202    0.0100    1.0000
     Parameter 18    0.0000    1.0000
     Parameter 6    0.0000    1.0000
     Parameter 13    0.0000    1.0000
     Parameter 19    0.0000    1.0000
     Parameter 2    0.0000    1.0000
     Parameter 221    0.0000    1.0000
     Parameter 5    0.0000    1.0000
     Parameter 4    0.0000    1.0000
     Parameter 3    0.0000    1.0000
     Parameter 15    0.0000    1.0000
     Parameter 17    0.0000    1.0000
     Parameter 244    0.0000    1.0000
     Parameter 20    0.0000    1.0000
     Parameter 11    0.0000    1.0000
     Parameter 16    0.0000    1.0000
     Parameter 1    0.0000    1.0000
     Parameter 14    0.0000    1.0000
     Parameter 12    0.0000    1.0000


     Kolmogorov-Smirnov comparing posterior distributions across chains 3 and 4 using 100 draws.


     Parameter   KS Statistic P-value
     Parameter 96    0.2000    0.0314
     Parameter 23    0.1500    0.1930
     Parameter 33    0.1400    0.2606
     Parameter 24    0.1400    0.2606
     Parameter 182    0.1300    0.3439
     Parameter 116    0.1300    0.3439
     Parameter 134    0.1200    0.4431
     Parameter 140    0.1200    0.4431
     Parameter 71    0.1200    0.4431
     Parameter 40    0.1200    0.4431
     Parameter 80    0.1200    0.4431
     Parameter 254    0.1200    0.4431
     Parameter 25    0.1200    0.4431
     Parameter 32    0.1200    0.4431
     Parameter 44    0.1200    0.4431
     Parameter 75    0.1100    0.5560
     Parameter 205    0.1100    0.5560
     Parameter 56    0.1100    0.5560
     Parameter 29    0.1100    0.5560
     Parameter 41    0.1100    0.5560
     Parameter 27    0.1100    0.5560
     Parameter 135    0.1000    0.6766
     Parameter 166    0.1000    0.6766
     Parameter 171    0.1000    0.6766
     Parameter 85    0.1000    0.6766
     Parameter 210    0.1000    0.6766
     Parameter 225    0.1000    0.6766
     Parameter 255    0.1000    0.6766
     Parameter 251    0.1000    0.6766
     Parameter 129    0.0900    0.7942
     Parameter 65    0.0900    0.7942
     Parameter 67    0.0900    0.7942
     Parameter 45    0.0900    0.7942
     Parameter 91    0.0900    0.7942
     Parameter 95    0.0900    0.7942
     Parameter 196    0.0900    0.7942
     Parameter 51    0.0900    0.7942
     Parameter 215    0.0900    0.7942
     Parameter 113    0.0900    0.7942
     Parameter 21    0.0900    0.7942
     Parameter 121    0.0900    0.7942
     Parameter 101    0.0900    0.7942
     Parameter 190    0.0800    0.8938
     Parameter 191    0.0800    0.8938
     Parameter 201    0.0800    0.8938
     Parameter 117    0.0800    0.8938
     Parameter 66    0.0800    0.8938
     Parameter 189    0.0800    0.8938
     Parameter 34    0.0700    0.9610
     Parameter 152    0.0700    0.9610
     Parameter 155    0.0700    0.9610
     Parameter 161    0.0700    0.9610
     Parameter 177    0.0700    0.9610
     Parameter 46    0.0700    0.9610
     Parameter 188    0.0700    0.9610
     Parameter 198    0.0700    0.9610
     Parameter 55    0.0700    0.9610
     Parameter 230    0.0700    0.9610
     Parameter 59    0.0700    0.9610
     Parameter 248    0.0700    0.9610
     Parameter 26    0.0700    0.9610
     Parameter 260    0.0600    0.9921
     Parameter 69    0.0600    0.9921
     Parameter 74    0.0600    0.9921
     Parameter 38    0.0600    0.9921
     Parameter 168    0.0600    0.9921
     Parameter 43    0.0600    0.9921
     Parameter 172    0.0600    0.9921
     Parameter 179    0.0600    0.9921
     Parameter 187    0.0600    0.9921
     Parameter 192    0.0600    0.9921
     Parameter 193    0.0600    0.9921
     Parameter 202    0.0600    0.9921
     Parameter 53    0.0600    0.9921
     Parameter 214    0.0600    0.9921
     Parameter 107    0.0600    0.9921
     Parameter 112    0.0600    0.9921
     Parameter 231    0.0600    0.9921
     Parameter 245    0.0600    0.9921
     Parameter 62    0.0600    0.9921
     Parameter 22    0.0600    0.9921
     Parameter 84    0.0600    0.9921
     Parameter 128    0.0500    0.9995
     Parameter 64    0.0500    0.9995
     Parameter 130    0.0500    0.9995
     Parameter 36    0.0500    0.9995
     Parameter 144    0.0500    0.9995
     Parameter 151    0.0500    0.9995
     Parameter 156    0.0500    0.9995
     Parameter 79    0.0500    0.9995
     Parameter 160    0.0500    0.9995
     Parameter 167    0.0500    0.9995
     Parameter 176    0.0500    0.9995
     Parameter 90    0.0500    0.9995
     Parameter 194    0.0500    0.9995
     Parameter 195    0.0500    0.9995
     Parameter 250    0.0500    0.9995
     Parameter 199    0.0500    0.9995
     Parameter 200    0.0500    0.9995
     Parameter 103    0.0500    0.9995
     Parameter 104    0.0500    0.9995
     Parameter 105    0.0500    0.9995
     Parameter 58    0.0500    0.9995
     Parameter 237    0.0500    0.9995
     Parameter 119    0.0500    0.9995
     Parameter 124    0.0500    0.9995
     Parameter 31    0.0500    0.9995
     Parameter 35    0.0500    0.9995
     Parameter 30    0.0500    0.9995
     Parameter 39    0.0500    0.9995
     Parameter 246    0.0500    0.9995
     Parameter 139    0.0500    0.9995
     Parameter 235    0.0500    0.9995
     Parameter 127    0.0500    0.9995
     Parameter 99    0.0400    1.0000
     Parameter 63    0.0400    1.0000
     Parameter 68    0.0400    1.0000
     Parameter 137    0.0400    1.0000
     Parameter 70    0.0400    1.0000
     Parameter 143    0.0400    1.0000
     Parameter 145    0.0400    1.0000
     Parameter 249    0.0400    1.0000
     Parameter 158    0.0400    1.0000
     Parameter 159    0.0400    1.0000
     Parameter 165    0.0400    1.0000
     Parameter 197    0.0400    1.0000
     Parameter 173    0.0400    1.0000
     Parameter 174    0.0400    1.0000
     Parameter 93    0.0400    1.0000
     Parameter 229    0.0400    1.0000
     Parameter 94    0.0400    1.0000
     Parameter 98    0.0400    1.0000
     Parameter 102    0.0400    1.0000
     Parameter 209    0.0400    1.0000
     Parameter 54    0.0400    1.0000
     Parameter 110    0.0400    1.0000
     Parameter 28    0.0400    1.0000
     Parameter 114    0.0400    1.0000
     Parameter 242    0.0400    1.0000
     Parameter 236    0.0400    1.0000
     Parameter 126    0.0400    1.0000
     Parameter 108    0.0400    1.0000
     Parameter 178    0.0400    1.0000
     Parameter 132    0.0300    1.0000
     Parameter 133    0.0300    1.0000
     Parameter 57    0.0300    1.0000
     Parameter 146    0.0300    1.0000
     Parameter 76    0.0300    1.0000
     Parameter 162    0.0300    1.0000
     Parameter 163    0.0300    1.0000
     Parameter 239    0.0300    1.0000
     Parameter 42    0.0300    1.0000
     Parameter 243    0.0300    1.0000
     Parameter 252    0.0300    1.0000
     Parameter 184    0.0300    1.0000
     Parameter 47    0.0300    1.0000
     Parameter 48    0.0300    1.0000
     Parameter 100    0.0300    1.0000
     Parameter 241    0.0300    1.0000
     Parameter 50    0.0300    1.0000
     Parameter 206    0.0300    1.0000
     Parameter 219    0.0300    1.0000
     Parameter 220    0.0300    1.0000
     Parameter 227    0.0300    1.0000
     Parameter 115    0.0300    1.0000
     Parameter 175    0.0300    1.0000
     Parameter 233    0.0300    1.0000
     Parameter 183    0.0300    1.0000
     Parameter 120    0.0300    1.0000
     Parameter 204    0.0300    1.0000
     Parameter 224    0.0300    1.0000
     Parameter 185    0.0300    1.0000
     Parameter 253    0.0300    1.0000
     Parameter 150    0.0300    1.0000
     Parameter 234    0.0200    1.0000
     Parameter 131    0.0200    1.0000
     Parameter 60    0.0200    1.0000
     Parameter 216    0.0200    1.0000
     Parameter 136    0.0200    1.0000
     Parameter 138    0.0200    1.0000
     Parameter 73    0.0200    1.0000
     Parameter 147    0.0200    1.0000
     Parameter 240    0.0200    1.0000
     Parameter 213    0.0200    1.0000
     Parameter 88    0.0200    1.0000
     Parameter 37    0.0200    1.0000
     Parameter 125    0.0200    1.0000
     Parameter 157    0.0200    1.0000
     Parameter 106    0.0200    1.0000
     Parameter 258    0.0200    1.0000
     Parameter 228    0.0200    1.0000
     Parameter 83    0.0200    1.0000
     Parameter 49    0.0200    1.0000
     Parameter 208    0.0200    1.0000
     Parameter 109    0.0200    1.0000
     Parameter 238    0.0200    1.0000
     Parameter 181    0.0200    1.0000
     Parameter 52    0.0200    1.0000
     Parameter 170    0.0200    1.0000
     Parameter 222    0.0200    1.0000
     Parameter 211    0.0200    1.0000
     Parameter 244    0.0200    1.0000
     Parameter 226    0.0200    1.0000
     Parameter 111    0.0200    1.0000
     Parameter 223    0.0200    1.0000
     Parameter 61    0.0200    1.0000
     Parameter 97    0.0200    1.0000
     Parameter 141    0.0200    1.0000
     Parameter 212    0.0100    1.0000
     Parameter 218    0.0100    1.0000
     Parameter 256    0.0100    1.0000
     Parameter 72    0.0100    1.0000
     Parameter 221    0.0100    1.0000
     Parameter 9    0.0100    1.0000
     Parameter 118    0.0100    1.0000
     Parameter 247    0.0100    1.0000
     Parameter 169    0.0100    1.0000
     Parameter 92    0.0100    1.0000
     Parameter 180    0.0100    1.0000
     Parameter 3    0.0100    1.0000
     Parameter 17    0.0100    1.0000
     Parameter 10    0.0100    1.0000
     Parameter 6    0.0100    1.0000
     Parameter 19    0.0100    1.0000
     Parameter 217    0.0100    1.0000
     Parameter 142    0.0100    1.0000
     Parameter 87    0.0100    1.0000
     Parameter 148    0.0100    1.0000
     Parameter 89    0.0100    1.0000
     Parameter 207    0.0100    1.0000
     Parameter 77    0.0100    1.0000
     Parameter 186    0.0100    1.0000
     Parameter 232    0.0100    1.0000
     Parameter 164    0.0100    1.0000
     Parameter 259    0.0100    1.0000
     Parameter 81    0.0100    1.0000
     Parameter 86    0.0100    1.0000
     Parameter 82    0.0100    1.0000
     Parameter 154    0.0100    1.0000
     Parameter 149    0.0100    1.0000
     Parameter 122    0.0100    1.0000
     Parameter 78    0.0100    1.0000
     Parameter 153    0.0000    1.0000
     Parameter 5    0.0000    1.0000
     Parameter 14    0.0000    1.0000
     Parameter 4    0.0000    1.0000
     Parameter 257    0.0000    1.0000
     Parameter 12    0.0000    1.0000
     Parameter 8    0.0000    1.0000
     Parameter 16    0.0000    1.0000
     Parameter 13    0.0000    1.0000
     Parameter 15    0.0000    1.0000
     Parameter 203    0.0000    1.0000
     Parameter 2    0.0000    1.0000
     Parameter 20    0.0000    1.0000
     Parameter 11    0.0000    1.0000
     Parameter 18    0.0000    1.0000
     Parameter 1    0.0000    1.0000
     Parameter 123    0.0000    1.0000
     Parameter 7    0.0000    1.0000


     Simulated prior distributions

     Parameter       Prior Mean  Prior Variance  Prior Std. Dev.


     Parameter 1 Improper Prior
     Parameter 2 Improper Prior
     Parameter 3 Improper Prior
     Parameter 4 Improper Prior
     Parameter 5 Improper Prior
     Parameter 6 Improper Prior
     Parameter 7 Improper Prior
     Parameter 8 Improper Prior
     Parameter 9 Improper Prior
     Parameter 10 Improper Prior
     Parameter 11 Improper Prior
     Parameter 12 Improper Prior
     Parameter 13 Improper Prior
     Parameter 14 Improper Prior
     Parameter 15 Improper Prior
     Parameter 16 Improper Prior
     Parameter 17 Improper Prior
     Parameter 18 Improper Prior
     Parameter 19 Improper Prior
     Parameter 20 Improper Prior
     Parameter 21 Improper Prior
     Parameter 22 Improper Prior
     Parameter 23 Improper Prior
     Parameter 24 Improper Prior
     Parameter 25 Improper Prior
     Parameter 26 Improper Prior
     Parameter 27 Improper Prior
     Parameter 28 Improper Prior
     Parameter 29 Improper Prior
     Parameter 30 Improper Prior
     Parameter 31 Improper Prior
     Parameter 32 Improper Prior
     Parameter 33 Improper Prior
     Parameter 34 Improper Prior
     Parameter 35 Improper Prior
     Parameter 36         1.1962          0.1031          0.3210
     Parameter 37        -0.0022          0.0375          0.1937
     Parameter 38         0.8399          0.0527          0.2296
     Parameter 39         0.0042          0.0670          0.2589
     Parameter 40         0.0025          0.0487          0.2206
     Parameter 41         1.5973          0.1817          0.4263
     Parameter 42        -0.0050          0.0539          0.2322
     Parameter 43        -0.0065          0.0407          0.2018
     Parameter 44        -0.0075          0.0800          0.2828
     Parameter 45         1.3053          0.1391          0.3730
     Parameter 46         0.0006          0.0529          0.2300
     Parameter 47        -0.0036          0.0343          0.1853
     Parameter 48         0.0092          0.0692          0.2630
     Parameter 49         0.0077          0.0577          0.2402
     Parameter 50         1.2087          0.1112          0.3334
     Parameter 51        -0.0074          0.0520          0.2280
     Parameter 52        -0.0016          0.0434          0.2084
     Parameter 53        -0.0081          0.0714          0.2673
     Parameter 54        -0.0023          0.0674          0.2595
     Parameter 55        -0.0092          0.0573          0.2394
     Parameter 56         1.4212          0.1345          0.3668
     Parameter 57        -0.0048          0.0603          0.2456
     Parameter 58         0.0035          0.0451          0.2125
     Parameter 59         0.0031          0.0816          0.2856
     Parameter 60        -0.0054          0.0668          0.2584
     Parameter 61        -0.0099          0.0624          0.2498
     Parameter 62        -0.0319          0.0766          0.2767
     Parameter 63         1.4601          0.1614          0.4018
     Parameter 64         0.0080          0.0896          0.2994
     Parameter 65         0.0016          0.0545          0.2334
     Parameter 66        -0.0116          0.1138          0.3373
     Parameter 67        -0.0072          0.0834          0.2887
     Parameter 68         0.0121          0.0813          0.2851
     Parameter 69         0.0063          0.0918          0.3030
     Parameter 70        -0.0055          0.0978          0.3127
     Parameter 71         1.8729          0.2776          0.5269
     Parameter 72         0.0157          0.0698          0.2641
     Parameter 73         0.0102          0.0507          0.2251
     Parameter 74         0.0108          0.0977          0.3125
     Parameter 75         0.0009          0.0721          0.2685
     Parameter 76         0.0011          0.0755          0.2747
     Parameter 77        -0.0130          0.0891          0.2985
     Parameter 78        -0.0086          0.0862          0.2936
     Parameter 79        -0.0008          0.1124          0.3352
     Parameter 80         1.6146          0.2083          0.4564
     Parameter 81         0.0139          0.0544          0.2331
     Parameter 82         0.0053          0.0427          0.2065
     Parameter 83         0.0079          0.0840          0.2898
     Parameter 84        -0.0141          0.0698          0.2642
     Parameter 85         0.0009          0.0608          0.2467
     Parameter 86        -0.0092          0.0704          0.2654
     Parameter 87         0.0115          0.0655          0.2559
     Parameter 88        -0.0061          0.0999          0.3160
     Parameter 89        -0.0028          0.0821          0.2865
     Parameter 90         1.4051          0.1392          0.3732
     Parameter 91        -0.0017          0.0596          0.2442
     Parameter 92        -0.0016          0.0417          0.2041
     Parameter 93         0.0050          0.0810          0.2847
     Parameter 94        -0.0079          0.0708          0.2661
     Parameter 95        -0.0002          0.0639          0.2528
     Parameter 96        -0.0015          0.0639          0.2529
     Parameter 97        -0.0133          0.0814          0.2852
     Parameter 98         0.0030          0.0898          0.2997
     Parameter 99         0.0057          0.0834          0.2887
     Parameter 100         0.0004          0.0688          0.2622
     Parameter 101         1.4158          0.1283          0.3582
     Parameter 102         0.0005          0.0712          0.2668
     Parameter 103        -0.0108          0.0455          0.2133
     Parameter 104         0.0005          0.0867          0.2944
     Parameter 105         0.0012          0.0682          0.2612
     Parameter 106        -0.0057          0.0597          0.2443
     Parameter 107         0.0041          0.0785          0.2802
     Parameter 108         0.0004          0.0755          0.2748
     Parameter 109        -0.0051          0.1085          0.3295
     Parameter 110        -0.0020          0.0934          0.3056
     Parameter 111        -0.0010          0.0731          0.2704
     Parameter 112        -0.0034          0.0731          0.2704
     Parameter 113         1.5105          0.1742          0.4173
     Parameter 114        -0.0020          0.0573          0.2394
     Parameter 115         0.0025          0.0459          0.2142
     Parameter 116         0.0007          0.0815          0.2855
     Parameter 117         0.0007          0.0708          0.2661
     Parameter 118        -0.0066          0.0643          0.2535
     Parameter 119         0.0155          0.0731          0.2704
     Parameter 120        -0.0009          0.0723          0.2689
     Parameter 121         0.0062          0.0927          0.3045
     Parameter 122        -0.0011          0.0794          0.2818
     Parameter 123        -0.0066          0.0713          0.2670
     Parameter 124        -0.0063          0.0739          0.2719
     Parameter 125         0.0045          0.0803          0.2834
     Parameter 126         1.3903          0.1510          0.3886
     Parameter 127        -0.0040          0.0566          0.2379
     Parameter 128         0.0032          0.0375          0.1936
     Parameter 129        -0.0043          0.0687          0.2622
     Parameter 130        -0.0018          0.0605          0.2460
     Parameter 131        -0.0045          0.0546          0.2338
     Parameter 132        -0.0015          0.0655          0.2559
     Parameter 133         0.0085          0.0677          0.2602
     Parameter 134        -0.0116          0.0860          0.2933
     Parameter 135        -0.0065          0.0714          0.2672
     Parameter 136         0.0072          0.0627          0.2504
     Parameter 137        -0.0097          0.0637          0.2523
     Parameter 138         0.0026          0.0641          0.2532
     Parameter 139         0.0044          0.0657          0.2564
     Parameter 140         1.2516          0.1155          0.3398
     Parameter 141         0.0033          0.0507          0.2251
     Parameter 142        -0.0145          0.0354          0.1882
     Parameter 143         0.0063          0.0711          0.2667
     Parameter 144        -0.0151          0.0584          0.2416
     Parameter 145        -0.0094          0.0559          0.2364
     Parameter 146         0.0082          0.0670          0.2589
     Parameter 147         0.0012          0.0693          0.2633
     Parameter 148         0.0022          0.0875          0.2958
     Parameter 149         0.0037          0.0739          0.2719
     Parameter 150         0.0030          0.0630          0.2510
     Parameter 151         0.0004          0.0629          0.2509
     Parameter 152         0.0018          0.0713          0.2669
     Parameter 153        -0.0043          0.0612          0.2474
     Parameter 154        -0.0010          0.0567          0.2380
     Parameter 155         1.2644          0.1210          0.3478
     Parameter 156        -0.0073          0.0476          0.2182
     Parameter 157        -0.0002          0.0348          0.1867
     Parameter 158        -0.0013          0.0668          0.2584
     Parameter 159         0.0025          0.0523          0.2286
     Parameter 160         0.0141          0.0472          0.2172
     Parameter 161        -0.0116          0.0570          0.2387
     Parameter 162         0.0029          0.0638          0.2526
     Parameter 163        -0.0054          0.0747          0.2733
     Parameter 164        -0.0020          0.0717          0.2678
     Parameter 165        -0.0032          0.0574          0.2396
     Parameter 166         0.0027          0.0588          0.2424
     Parameter 167         0.0088          0.0574          0.2395
     Parameter 168        -0.0087          0.0561          0.2369
     Parameter 169        -0.0028          0.0509          0.2257
     Parameter 170         0.0063          0.0518          0.2276
     Parameter 171         1.1304          0.0923          0.3038
     Parameter 172         0.0031          0.0388          0.1971
     Parameter 173        -0.0054          0.0255          0.1597
     Parameter 174        -0.0019          0.0468          0.2163
     Parameter 175         0.0014          0.0409          0.2022
     Parameter 176        -0.0006          0.0405          0.2013
     Parameter 177        -0.0066          0.0441          0.2100
     Parameter 178         0.0051          0.0518          0.2276
     Parameter 179        -0.0015          0.0591          0.2432
     Parameter 180        -0.0029          0.0496          0.2228
     Parameter 181        -0.0034          0.0446          0.2113
     Parameter 182        -0.0121          0.0476          0.2183
     Parameter 183        -0.0023          0.0539          0.2322
     Parameter 184        -0.0061          0.0469          0.2165
     Parameter 185        -0.0008          0.0390          0.1974
     Parameter 186        -0.0017          0.0402          0.2004
     Parameter 187         0.0000          0.0363          0.1905
     Parameter 188         0.9254          0.0656          0.2561
     Parameter 189        -0.0042          0.0522          0.2285
     Parameter 190        -0.0068          0.0402          0.2004
     Parameter 191         0.0148          0.0724          0.2691
     Parameter 192        -0.0158          0.0627          0.2504
     Parameter 193        -0.0021          0.0545          0.2335
     Parameter 194         0.0015          0.0683          0.2614
     Parameter 195         0.0095          0.0643          0.2535
     Parameter 196        -0.0107          0.0821          0.2865
     Parameter 197        -0.0152          0.0783          0.2799
     Parameter 198        -0.0066          0.0693          0.2632
     Parameter 199         0.0002          0.0630          0.2509
     Parameter 200         0.0093          0.0762          0.2761
     Parameter 201         0.0019          0.0631          0.2511
     Parameter 202         0.0032          0.0620          0.2490
     Parameter 203         0.0044          0.0555          0.2355
     Parameter 204         0.0056          0.0498          0.2233
     Parameter 205         0.0063          0.0419          0.2047
     Parameter 206         1.2553          0.1255          0.3543
     Parameter 207        -0.0100          0.0754          0.2746
     Parameter 208         0.0006          0.0607          0.2463
     Parameter 209         0.0097          0.0995          0.3155
     Parameter 210        -0.0393          0.0814          0.2854
     Parameter 211         0.0023          0.0930          0.3049
     Parameter 212        -0.0064          0.0906          0.3010
     Parameter 213         0.0136          0.0991          0.3148
     Parameter 214         0.0091          0.1278          0.3575
     Parameter 215         0.0110          0.1249          0.3535
     Parameter 216        -0.0003          0.0960          0.3098
     Parameter 217        -0.0087          0.0938          0.3063
     Parameter 218        -0.0209          0.0989          0.3145
     Parameter 219         0.0087          0.0848          0.2912
     Parameter 220        -0.0052          0.0878          0.2964
     Parameter 221         0.0000          0.0860          0.2932
     Parameter 222         0.0074          0.0726          0.2694
     Parameter 223        -0.0149          0.0653          0.2555
     Parameter 224         0.0001          0.0867          0.2945
     Parameter 225         1.8769          0.2696          0.5193
     Parameter 226         0.0061          0.0344          0.1855
     Parameter 227         0.0042          0.0270          0.1642
     Parameter 228        -0.0122          0.0493          0.2220
     Parameter 229         0.0049          0.0416          0.2039
     Parameter 230         0.0074          0.0437          0.2091
     Parameter 231        -0.0011          0.0446          0.2111
     Parameter 232        -0.0061          0.0462          0.2150
     Parameter 233        -0.0045          0.0644          0.2537
     Parameter 234        -0.0039          0.0548          0.2340
     Parameter 235         0.0013          0.0395          0.1989
     Parameter 236         0.0076          0.0449          0.2118
     Parameter 237        -0.0023          0.0533          0.2309
     Parameter 238        -0.0067          0.0453          0.2129
     Parameter 239         0.0051          0.0412          0.2029
     Parameter 240        -0.0056          0.0392          0.1981
     Parameter 241        -0.0096          0.0333          0.1824
     Parameter 242        -0.0063          0.0304          0.1744
     Parameter 243        -0.0034          0.0416          0.2040
     Parameter 244         0.0028          0.0626          0.2502
     Parameter 245         0.9284          0.0557          0.2361
     Parameter 246 Improper Prior
     Parameter 247 Improper Prior
     Parameter 248 Improper Prior
     Parameter 249 Improper Prior
     Parameter 250 Improper Prior
     Parameter 251 Improper Prior
     Parameter 252 Improper Prior
     Parameter 253 Improper Prior
     Parameter 254 Improper Prior
     Parameter 255 Improper Prior
     Parameter 256 Improper Prior
     Parameter 257 Improper Prior
     Parameter 258 Improper Prior
     Parameter 259 Improper Prior
     Parameter 260 Improper Prior


   TECHNICAL 8 OUTPUT FOR BAYES ESTIMATION

     CHAIN    BSEED
     1        0
     2        285380
     3        253358
     4        93468

                     POTENTIAL       PARAMETER WITH
     ITERATION    SCALE REDUCTION      HIGHEST PSR
     100              2.042               23
     200              1.936               251
     300              1.899               254
     400              1.408               214
     500              1.366               92
     600              1.305               92
     700              1.279               26
     800              1.306               26
     900              1.269               26
     1000             1.220               246
     1100             1.248               41
     1200             1.192               41
     1300             1.173               41
     1400             1.162               251
     1500             1.083               103
     1600             1.085               32
     1700             1.088               255
     1800             1.095               29
     1900             1.133               251
     2000             1.172               251
     2100             1.160               251
     2200             1.204               255
     2300             1.231               255
     2400             1.236               255
     2500             1.232               255
     2600             1.225               255
     2700             1.226               255
     2800             1.245               255
     2900             1.241               255
     3000             1.251               255
     3100             1.294               255
     3200             1.330               255
     3300             1.345               255
     3400             1.370               255
     3500             1.440               255
     3600             1.486               255
     3700             1.447               255
     3800             1.409               255
     3900             1.349               255
     4000             1.336               255
     4100             1.283               255
     4200             1.248               255
     4300             1.203               255
     4400             1.163               255
     4500             1.129               255
     4600             1.106               255
     4700             1.090               255
     4800             1.086               248
     4900             1.082               103
     5000             1.078               130
     5100             1.070               130
     5200             1.061               130
     5300             1.060               58
     5400             1.057               130
     5500             1.051               130
     5600             1.041               130
     5700             1.038               130
     5800             1.040               75
     5900             1.042               75
     6000             1.042               75
     6100             1.035               75
     6200             1.030               191
     6300             1.028               191
     6400             1.025               127
     6500             1.024               171
     6600             1.024               127
     6700             1.025               127
     6800             1.026               127
     6900             1.027               127
     7000             1.027               127
     7100             1.030               127
     7200             1.032               127
     7300             1.030               127
     7400             1.029               127
     7500             1.033               127
     7600             1.039               127
     7700             1.041               127
     7800             1.037               127
     7900             1.032               127
     8000             1.032               127
     8100             1.030               127
     8200             1.025               127
     8300             1.023               127
     8400             1.021               127
     8500             1.019               127
     8600             1.018               188
     8700             1.018               188
     8800             1.017               182
     8900             1.018               182
     9000             1.019               172
     9100             1.021               172
     9200             1.019               172
     9300             1.019               172
     9400             1.020               172
     9500             1.020               172
     9600             1.022               172
     9700             1.023               172
     9800             1.023               172
     9900             1.025               172
     10000            1.027               172
     10100            1.026               172
     10200            1.027               172
     10300            1.027               172
     10400            1.026               172
     10500            1.026               172
     10600            1.026               172
     10700            1.025               32
     10800            1.026               32
     10900            1.026               32
     11000            1.025               32
     11100            1.024               32
     11200            1.023               32
     11300            1.024               250
     11400            1.024               250
     11500            1.023               251
     11600            1.025               41
     11700            1.024               41
     11800            1.023               41
     11900            1.021               250
     12000            1.021               250
     12100            1.020               250
     12200            1.022               190
     12300            1.020               41
     12400            1.020               41
     12500            1.019               41
     12600            1.019               41
     12700            1.020               41
     12800            1.020               41
     12900            1.021               41
     13000            1.022               41
     13100            1.021               41
     13200            1.021               41
     13300            1.021               41
     13400            1.020               41
     13500            1.021               41
     13600            1.022               41
     13700            1.022               41
     13800            1.022               41
     13900            1.021               41
     14000            1.020               41
     14100            1.019               41
     14200            1.021               41
     14300            1.021               41
     14400            1.021               41
     14500            1.021               41
     14600            1.021               41
     14700            1.021               41
     14800            1.020               41
     14900            1.020               41
     15000            1.022               41
     15100            1.023               41
     15200            1.023               41
     15300            1.021               41
     15400            1.021               41
     15500            1.021               41
     15600            1.022               41
     15700            1.023               41
     15800            1.024               41
     15900            1.025               41
     16000            1.024               41
     16100            1.024               41
     16200            1.023               41
     16300            1.023               41
     16400            1.024               41
     16500            1.025               41
     16600            1.024               41
     16700            1.024               41
     16800            1.024               41
     16900            1.022               41
     17000            1.023               41
     17100            1.023               41
     17200            1.022               41
     17300            1.021               41
     17400            1.020               41
     17500            1.018               41
     17600            1.017               41
     17700            1.018               41
     17800            1.018               41
     17900            1.016               41
     18000            1.015               41
     18100            1.014               41
     18200            1.013               41
     18300            1.013               41
     18400            1.013               41
     18500            1.011               41
     18600            1.011               41
     18700            1.010               41
     18800            1.009               41
     18900            1.010               33
     19000            1.010               33
     19100            1.009               33
     19200            1.009               28
     19300            1.008               33
     19400            1.007               28
     19500            1.007               28
     19600            1.007               29
     19700            1.007               29
     19800            1.007               28
     19900            1.007               29
     20000            1.007               29


     Beginning Time:  06:27:12
        Ending Time:  07:10:11
       Elapsed Time:  00:42:59


MUTHEN & MUTHEN
3463 Stoner Ave.
Los Angeles, CA  90066

Tel: (310) 391-9971
Fax: (310) 391-8971
Web: www.StatModel.com
Support: Support@StatModel.com

Copyright (c) 1998-2017 Muthen & Muthen
