# Supplementary material for: Modeling Measurement as a Sequential Process: Autoregressive Confirmatory Factor Analysis (AR-CFA)
Source: Front Psychol. 2019 Sep 20;10:2108. doi: 10.3389/fpsyg.2019.02108 (PMC6763968; doi:10.3389/fpsyg.2019.02108)
Supplement: Supplementary file 2 [file Data_Sheet_1.ZIP › Mplus files and data for AR-CFA paper/CL-CFA files/Cross-loading (Bayes) .025.out]

Mplus VERSION 8 (Mac)
MUTHEN & MUTHEN
05/04/2017   1:07 PM

INPUT INSTRUCTIONS

    DATA: File is music_big5_anon (For Mplus)_ipip_and_rses_centered.csv;
    VARIABLE:	
    NAMES ARE
    univ
  id
  year
  month
  age
  gender
  ethnic
  rsdme
  methnic
  fethnic
  usborn
  usmborn
  usfborn
  whrlv
  mipip1
  mipip2
  mipip3
  mipip4
  mipip5
  mipip6
  mipip7
  mipip8
  mipip9
  mipip10
  mipip11
  mipip12
  mipip13
  mipip14
  mipip15
  mipip16
  mipip17
  mipip18
  mipip19
  mipip20
  rses1
  rses2
  rses3
  rses4
  rses5
  rses6
  rses7
  rses8
  rses9
  rses10
  extraver
  agree
  consc
  neurot
  imagine
  self_est
  extra
  agreeb
  cons
  neuro
  open
  male
  N
  E_Mean
  A_Mean
  C_Mean
  N_Mean
  O_Mean
  E_SD
  A_SD
  C_SD
  N_SD
  O_SD
  E_SE
  A_SE
  C_SE
  N_SE
  O_SE
  SAT_read_25
  SAT_read_75
  SAT_math_25
  SAT_math_75
  ACT_25
  ACT_75
  enroll_total
  enroll_total_full
  enroll_total_part
  enroll_undergrad
  enroll_undergrad_full
  enroll_undergrad_part
  endowment_start
  endowment_end
  price_instate
  price_outstate
  percent_admit
  percent_18to24
  percent_white
  percent_women
  percent_asian
  percent_black
  percent_hispanic
  percent_other_unknown
  FT_retention
  average_SAT
  average_ACT
  gpa_required
  classrank_required
  transcript_required
  collegeprep_required
  recommendations_required
  portfolio_required;
    Usevar = mipip1-mipip20;
    MISSING are all (-999);

  ANALYSIS: estimator=Bayes;
  fbiterations=2000;
  thin=10;
  Processors=4;
  Chains=4;

  MODEL:
  E BY mipip1
    	mipip6
    	mipip11
    	mipip16
  	mipip2 (a1)
    	mipip7 (a2)
    	mipip12 (a3)
    	mipip17 (a4)
  	mipip3 (a5)
    	mipip8 (a6)
    	mipip13 (a7)
    	mipip18 (a8)
  	mipip4 (a9)
    	mipip9 (a10)
    	mipip14 (a11)
    	mipip19 (a12)
  	mipip5 (a13)
    	mipip10 (a14)
    	mipip15 (a15)
    	mipip20 (a16);

  A BY mipip1* (b1)
    	mipip6 (b2)
    	mipip11 (b3)
    	mipip16 (b4)
  	mipip2@1
    	mipip7
    	mipip12
    	mipip17
  	mipip3 (b5)
    	mipip8 (b6)
    	mipip13 (b7)
    	mipip18 (b8)
  	mipip4 (b9)
    	mipip9 (b10)
    	mipip14 (b11)
    	mipip19 (b12)
  	mipip5 (b13)
    	mipip10 (b14)
    	mipip15 (b15)
    	mipip20 (b16);

  C BY mipip1* (c1)
    	mipip6 (c2)
    	mipip11 (c3)
    	mipip16 (c4)
  	mipip2 (c5)
    	mipip7 (c6)
    	mipip12 (c7)
    	mipip17 (c8)
  	mipip3@1
    	mipip8
    	mipip13
    	mipip18
  	mipip4 (c9)
    	mipip9 (c10)
    	mipip14 (c11)
    	mipip19 (c12)
  	mipip5 (c13)
    	mipip10 (c14)
    	mipip15 (c15)
    	mipip20 (c16);

  N BY mipip1* (d1)
    	mipip6 (d2)
    	mipip11 (d3)
    	mipip16 (d4)
  	mipip2 (d5)
    	mipip7 (d6)
    	mipip12 (d7)
    	mipip17 (d8)
  	mipip3 (d9)
    	mipip8 (d10)
    	mipip13 (d11)
    	mipip18 (d12)
  	mipip4@1
    	mipip9
    	mipip14
    	mipip19
  	mipip5 (d13)
    	mipip10 (d14)
    	mipip15 (d15)
    	mipip20 (d16);

  O BY mipip1* (e1)
    	mipip6 (e2)
    	mipip11 (e3)
    	mipip16 (e4)
  	mipip2 (e5)
    	mipip7 (e6)
    	mipip12 (e7)
    	mipip17 (e8)
  	mipip3 (e9)
    	mipip8 (e10)
    	mipip13 (e11)
    	mipip18 (e12)
  	mipip4 (e13)
    	mipip9 (e14)
    	mipip14 (e15)
    	mipip19 (e16)
  	mipip5@1
    	mipip10
    	mipip15
    	mipip20;
    	
  MODEL PRIORS:
  a1-e16~N(0,.025);

  OUTPUT: STDYX svalues tech8;


*** WARNING
  Data set contains cases with missing on all variables.
  These cases were not included in the analysis.
  Number of cases with missing on all variables:  1141
   1 WARNING(S) FOUND IN THE INPUT INSTRUCTIONS


SUMMARY OF ANALYSIS

Number of groups                                                 1
Number of observations                                        8571

Number of dependent variables                                   20
Number of independent variables                                  0
Number of continuous latent variables                            5

Observed dependent variables

  Continuous
   MIPIP1      MIPIP2      MIPIP3      MIPIP4      MIPIP5      MIPIP6
   MIPIP7      MIPIP8      MIPIP9      MIPIP10     MIPIP11     MIPIP12
   MIPIP13     MIPIP14     MIPIP15     MIPIP16     MIPIP17     MIPIP18
   MIPIP19     MIPIP20

Continuous latent variables
   E           A           C           N           O


Estimator                                                    BAYES
Specifications for Bayesian Estimation
  Point estimate                                            MEDIAN
  Number of Markov chain Monte Carlo (MCMC) chains               4
  Random seed for the first chain                                0
  Starting value information                           UNPERTURBED
  Treatment of categorical mediator                         LATENT
  Algorithm used for Markov chain Monte Carlo           GIBBS(PX1)
  Fixed number of iterations                                  2000
  K-th iteration used for thinning                              10

Input data file(s)
  music_big5_anon (For Mplus)_ipip_and_rses_centered.csv
Input data format  FREE


SUMMARY OF DATA


COVARIANCE COVERAGE OF DATA

Minimum covariance coverage value   0.100

     Number of missing data patterns            68


     PROPORTION OF DATA PRESENT


           Covariance Coverage
              MIPIP1        MIPIP2        MIPIP3        MIPIP4        MIPIP5
              ________      ________      ________      ________      ________
 MIPIP1         0.998
 MIPIP2         0.997         0.998
 MIPIP3         0.997         0.997         0.998
 MIPIP4         0.995         0.995         0.996         0.996
 MIPIP5         0.996         0.996         0.996         0.995         0.997
 MIPIP6         0.997         0.997         0.998         0.996         0.996
 MIPIP7         0.997         0.997         0.997         0.996         0.996
 MIPIP8         0.996         0.997         0.997         0.995         0.996
 MIPIP9         0.997         0.997         0.997         0.996         0.996
 MIPIP10        0.995         0.995         0.995         0.994         0.995
 MIPIP11        0.994         0.994         0.994         0.993         0.993
 MIPIP12        0.993         0.994         0.994         0.993         0.993
 MIPIP13        0.996         0.997         0.997         0.995         0.996
 MIPIP14        0.996         0.996         0.996         0.995         0.995
 MIPIP15        0.995         0.995         0.995         0.994         0.994
 MIPIP16        0.994         0.995         0.995         0.993         0.993
 MIPIP17        0.995         0.995         0.995         0.994         0.994
 MIPIP18        0.994         0.994         0.995         0.993         0.993
 MIPIP19        0.995         0.995         0.995         0.994         0.994
 MIPIP20        0.994         0.994         0.995         0.993         0.994


           Covariance Coverage
              MIPIP6        MIPIP7        MIPIP8        MIPIP9        MIPIP10
              ________      ________      ________      ________      ________
 MIPIP6         0.999
 MIPIP7         0.998         0.998
 MIPIP8         0.997         0.997         0.998
 MIPIP9         0.998         0.997         0.997         0.998
 MIPIP10        0.996         0.995         0.995         0.996         0.996
 MIPIP11        0.994         0.994         0.994         0.994         0.993
 MIPIP12        0.994         0.994         0.994         0.994         0.993
 MIPIP13        0.997         0.997         0.997         0.997         0.995
 MIPIP14        0.996         0.996         0.996         0.996         0.995
 MIPIP15        0.995         0.995         0.995         0.995         0.994
 MIPIP16        0.995         0.995         0.994         0.995         0.993
 MIPIP17        0.995         0.995         0.995         0.995         0.994
 MIPIP18        0.995         0.995         0.994         0.995         0.993
 MIPIP19        0.995         0.995         0.995         0.995         0.994
 MIPIP20        0.995         0.995         0.994         0.995         0.993


           Covariance Coverage
              MIPIP11       MIPIP12       MIPIP13       MIPIP14       MIPIP15
              ________      ________      ________      ________      ________
 MIPIP11        0.995
 MIPIP12        0.991         0.995
 MIPIP13        0.994         0.994         0.998
 MIPIP14        0.994         0.994         0.996         0.997
 MIPIP15        0.992         0.993         0.996         0.995         0.996
 MIPIP16        0.992         0.992         0.995         0.994         0.994
 MIPIP17        0.993         0.993         0.995         0.995         0.994
 MIPIP18        0.992         0.992         0.995         0.995         0.993
 MIPIP19        0.993         0.993         0.995         0.995         0.994
 MIPIP20        0.992         0.992         0.995         0.995         0.994


           Covariance Coverage
              MIPIP16       MIPIP17       MIPIP18       MIPIP19       MIPIP20
              ________      ________      ________      ________      ________
 MIPIP16        0.996
 MIPIP17        0.994         0.996
 MIPIP18        0.993         0.994         0.996
 MIPIP19        0.994         0.995         0.994         0.996
 MIPIP20        0.993         0.994         0.994         0.995         0.996


UNIVARIATE SAMPLE STATISTICS


     UNIVARIATE HIGHER-ORDER MOMENT DESCRIPTIVE STATISTICS

         Variable/         Mean/     Skewness/   Minimum/ % with                Percentiles
        Sample Size      Variance    Kurtosis    Maximum  Min/Max      20%/60%    40%/80%    Median

     MIPIP1                0.000      -0.168      -2.237    0.39%      -1.025     -0.093      0.055
            8553.000       1.287      -0.772       2.482    0.33%       0.186      1.033
     MIPIP2                0.000      -1.327      -3.444    0.02%      -0.373     -0.187     -0.057
            8556.000       0.817       1.857       1.520    0.50%       0.627      0.733
     MIPIP3                0.000      -0.208      -2.655    0.02%      -1.169     -0.213     -0.139
            8558.000       1.370      -0.881       2.250    0.02%       0.685      0.858
     MIPIP4                0.000       0.195      -2.476    0.02%      -0.902     -0.576      0.184
            8541.000       1.421      -0.916       2.724    0.06%       0.336      1.275
     MIPIP5                0.000      -0.648      -3.000    0.01%      -0.790      0.185      0.253
            8545.000       1.165      -0.249       1.904    0.27%       0.274      1.189
     MIPIP6                0.000      -0.550      -2.985    0.09%      -0.985      0.015      0.264
            8560.000       1.403      -0.654       1.727    0.05%       0.402      1.264
     MIPIP7                0.000      -0.922      -3.200    0.01%      -0.911     -0.010      0.089
            8556.000       1.141       0.218       1.368    0.97%       0.215      1.082
     MIPIP8                0.000      -0.372      -3.018    0.04%      -1.425     -0.425      0.444
            8551.000       1.633      -1.014       1.714    0.06%       0.523      1.506
     MIPIP9                0.000       0.349      -1.952    0.19%      -0.766     -0.618     -0.409
            8556.000       1.218      -0.647       2.591    0.07%       0.337      1.259
     MIPIP10               0.000      -0.435      -2.844    0.02%      -0.683     -0.549      0.312
            8539.000       1.091      -0.361       1.810    0.02%       0.360      1.312
     MIPIP11               0.000      -0.302      -2.631    0.32%      -1.326     -0.326      0.106
            8529.000       1.490      -0.882       2.106    0.96%       0.609      1.106
     MIPIP12               0.000      -0.392      -2.682    0.01%      -1.177     -0.302      0.366
            8527.000       1.165      -0.485       2.079    0.09%       0.554      0.750
     MIPIP13               0.000      -0.745      -3.236    0.04%      -0.844      0.060      0.182
            8555.000       1.062       0.062       1.849    0.27%       0.220      1.068
     MIPIP14               0.000       0.147      -1.952    0.04%      -0.873     -0.712      0.154
            8548.000       1.418      -0.964       2.909    0.02%       0.259      1.246
     MIPIP15               0.000      -0.373      -2.795    0.01%      -0.702     -0.515      0.298
            8538.000       1.013      -0.462       2.150    0.04%       0.358      1.205
     MIPIP16               0.000      -0.261      -2.572    0.21%      -1.300     -0.349     -0.115
            8533.000       1.292      -0.764       2.073    0.07%       0.592      0.885
     MIPIP17               0.000      -1.086      -3.457    0.02%      -0.457     -0.167     -0.060
            8538.000       0.849       0.859       1.108    1.34%       0.618      0.822
     MIPIP18               0.000      -0.623      -3.000    0.01%      -0.839      0.050      0.169
            8533.000       1.199      -0.493       1.381    0.12%       0.246      1.161
     MIPIP19               0.000      -0.005      -2.400    0.02%      -1.074     -0.145     -0.060
            8538.000       1.251      -0.805       2.188    0.21%       0.024      0.940
     MIPIP20               0.000      -0.941      -3.359    0.01%      -0.994     -0.018      0.033
            8533.000       1.116       0.142       1.667    0.04%       0.812      0.992


THE MODEL ESTIMATION TERMINATED NORMALLY

     USE THE FBITERATIONS OPTION TO INCREASE THE NUMBER OF ITERATIONS BY A FACTOR
     OF AT LEAST TWO TO CHECK CONVERGENCE AND THAT THE PSR VALUE DOES NOT INCREASE.


MODEL FIT INFORMATION

Number of Free Parameters                             150

Bayesian Posterior Predictive Checking using Chi-Square

          95% Confidence Interval for the Difference Between
          the Observed and the Replicated Chi-Square Values

                               4022.759          4136.930

          Posterior Predictive P-Value              0.000

          Prior Posterior Predictive P-Value        0.000

Information Criteria

          Deviance (DIC)                       463466.151
          Estimated Number of Parameters (pD)  -22725.682
          Bayesian (BIC)                       487575.392


MODEL RESULTS

                                Posterior  One-Tailed         95% C.I.
                    Estimate       S.D.      P-Value   Lower 2.5%  Upper 2.5%  Significance

 E        BY
    MIPIP1             1.000       0.000      0.000       1.000       1.000
    MIPIP6             1.003       0.066      0.000       0.843       1.087      *
    MIPIP11            0.995       0.030      0.000       0.937       1.054      *
    MIPIP16            1.105       0.115      0.000       0.814       1.245      *
    MIPIP2            -0.061       0.152      0.326      -0.278       0.309
    MIPIP7             0.055       0.061      0.178      -0.058       0.186
    MIPIP12            0.010       0.153      0.468      -0.193       0.391
    MIPIP17            0.212       0.043      0.000       0.128       0.295      *
    MIPIP3            -0.016       0.089      0.421      -0.214       0.135
    MIPIP8            -0.019       0.171      0.444      -0.431       0.186
    MIPIP13           -0.091       0.074      0.088      -0.249       0.040
    MIPIP18           -0.010       0.155      0.472      -0.369       0.195
    MIPIP4             0.013       0.101      0.450      -0.187       0.198
    MIPIP9             0.060       0.097      0.291      -0.140       0.231
    MIPIP14            0.028       0.108      0.405      -0.172       0.242
    MIPIP19           -0.087       0.066      0.088      -0.226       0.033
    MIPIP5            -0.008       0.076      0.464      -0.154       0.143
    MIPIP10           -0.083       0.099      0.188      -0.295       0.082
    MIPIP15           -0.024       0.109      0.409      -0.273       0.146
    MIPIP20            0.017       0.122      0.456      -0.230       0.233

 A        BY
    MIPIP1             0.119       0.085      0.089      -0.054       0.272
    MIPIP6             0.024       0.118      0.410      -0.156       0.283
    MIPIP11            0.256       0.089      0.002       0.071       0.419      *
    MIPIP16           -0.196       0.146      0.193      -0.393       0.135
    MIPIP2             1.000       0.000      0.000       1.000       1.000
    MIPIP7             0.553       0.040      0.000       0.483       0.630      *
    MIPIP12            0.919       0.050      0.000       0.819       1.005      *
    MIPIP17            0.460       0.076      0.000       0.373       0.638      *
    MIPIP3             0.275       0.172      0.000       0.102       0.670      *
    MIPIP8            -0.085       0.242      0.323      -0.289       0.480
    MIPIP13            0.261       0.139      0.000       0.116       0.576      *
    MIPIP18           -0.023       0.227      0.442      -0.227       0.508
    MIPIP4             0.031       0.091      0.354      -0.151       0.217
    MIPIP9            -0.226       0.079      0.001      -0.381      -0.081      *
    MIPIP14            0.138       0.094      0.073      -0.047       0.320
    MIPIP19           -0.087       0.061      0.060      -0.216       0.022
    MIPIP5             0.274       0.105      0.001       0.081       0.475      *
    MIPIP10            0.073       0.115      0.215      -0.099       0.322
    MIPIP15            0.014       0.126      0.445      -0.154       0.294
    MIPIP20            0.028       0.167      0.413      -0.198       0.391

 C        BY
    MIPIP1            -0.146       0.079      0.027      -0.303       0.003
    MIPIP6             0.048       0.130      0.366      -0.242       0.226
    MIPIP11           -0.063       0.083      0.218      -0.237       0.085
    MIPIP16            0.080       0.226      0.329      -0.460       0.283
    MIPIP2             0.074       0.325      0.266      -0.140       0.849
    MIPIP7             0.134       0.130      0.015       0.010       0.440      *
    MIPIP12           -0.047       0.316      0.376      -0.255       0.702
    MIPIP17            0.210       0.072      0.000       0.090       0.365      *
    MIPIP3             1.000       0.000      0.000       1.000       1.000
    MIPIP8             1.256       0.223      0.000       0.707       1.410      *
    MIPIP13            0.836       0.031      0.000       0.776       0.901      *
    MIPIP18            1.161       0.192      0.000       0.689       1.305      *
    MIPIP4            -0.145       0.090      0.049      -0.329       0.025
    MIPIP9             0.142       0.134      0.237      -0.169       0.308
    MIPIP14            0.086       0.105      0.220      -0.126       0.282
    MIPIP19            0.020       0.088      0.409      -0.176       0.146
    MIPIP5            -0.226       0.085      0.005      -0.373      -0.052      *
    MIPIP10           -0.053       0.148      0.317      -0.406       0.117
    MIPIP15            0.022       0.170      0.444      -0.388       0.190
    MIPIP20           -0.004       0.195      0.491      -0.454       0.218

 N        BY
    MIPIP1             0.016       0.077      0.405      -0.132       0.173
    MIPIP6             0.091       0.077      0.108      -0.064       0.247
    MIPIP11           -0.124       0.079      0.051      -0.278       0.040
    MIPIP16            0.036       0.088      0.349      -0.141       0.211
    MIPIP2            -0.037       0.097      0.352      -0.226       0.150
    MIPIP7            -0.030       0.059      0.296      -0.155       0.081
    MIPIP12            0.098       0.090      0.147      -0.076       0.267
    MIPIP17           -0.075       0.057      0.086      -0.196       0.034
    MIPIP3             0.074       0.077      0.199      -0.093       0.214
    MIPIP8             0.021       0.092      0.405      -0.156       0.192
    MIPIP13            0.183       0.067      0.006       0.044       0.301      *
    MIPIP18           -0.181       0.083      0.011      -0.346      -0.025      *
    MIPIP4             1.000       0.000      0.000       1.000       1.000
    MIPIP9             0.740       0.045      0.000       0.662       0.836      *
    MIPIP14            1.061       0.039      0.000       0.986       1.141      *
    MIPIP19            0.507       0.033      0.000       0.446       0.575      *
    MIPIP5             0.131       0.083      0.054      -0.032       0.306
    MIPIP10           -0.019       0.077      0.399      -0.174       0.122
    MIPIP15           -0.163       0.074      0.007      -0.310      -0.018      *
    MIPIP20            0.056       0.094      0.268      -0.128       0.243

 O        BY
    MIPIP1            -0.150       0.086      0.044      -0.313       0.020
    MIPIP6            -0.011       0.112      0.458      -0.259       0.181
    MIPIP11           -0.140       0.082      0.048      -0.299       0.023
    MIPIP16            0.117       0.166      0.273      -0.269       0.333
    MIPIP2             0.084       0.208      0.230      -0.131       0.584
    MIPIP7             0.173       0.104      0.008       0.028       0.396      *
    MIPIP12           -0.011       0.209      0.467      -0.217       0.492
    MIPIP17            0.287       0.066      0.000       0.157       0.407      *
    MIPIP3            -0.229       0.116      0.003      -0.482      -0.054      *
    MIPIP8             0.052       0.218      0.364      -0.493       0.257
    MIPIP13           -0.132       0.091      0.051      -0.320       0.022
    MIPIP18            0.065       0.195      0.341      -0.418       0.260
    MIPIP4             0.083       0.090      0.173      -0.107       0.253
    MIPIP9            -0.005       0.109      0.478      -0.252       0.169
    MIPIP14           -0.122       0.097      0.097      -0.329       0.061
    MIPIP19            0.214       0.066      0.000       0.081       0.345      *
    MIPIP5             1.000       0.000      0.000       1.000       1.000
    MIPIP10            0.937       0.103      0.000       0.785       1.178      *
    MIPIP15            0.893       0.107      0.000       0.727       1.132      *
    MIPIP20            1.199       0.112      0.000       0.919       1.311      *

 A        WITH
    E                  0.112      10.729      0.255     -34.237       0.264

 C        WITH
    E                  0.034       9.268      0.327      -0.096      30.161
    A                  0.036      21.499      0.364     -70.112       0.155

 N        WITH
    E                 -0.077       0.745      0.276      -0.284       2.457
    A                 -0.006       1.824      0.478      -6.597       0.171
    C                 -0.082       1.544      0.269      -0.192       5.405

 O        WITH
    E                  0.138       6.541      0.013       0.010      21.087      *
    A                  0.082      15.320      0.269     -47.616       0.210
    C                  0.027      13.166      0.313      -0.055      42.266
    N                 -0.061       1.170      0.299      -0.216       4.152

 Intercepts
    MIPIP1             0.000       0.012      0.494      -0.024       0.024
    MIPIP2            -0.001       0.010      0.479      -0.019       0.019
    MIPIP3             0.000       0.013      0.495      -0.025       0.025
    MIPIP4            -0.001       0.013      0.479      -0.026       0.024
    MIPIP5            -0.001       0.012      0.482      -0.023       0.022
    MIPIP6             0.000       0.013      0.499      -0.025       0.025
    MIPIP7             0.000       0.011      0.493      -0.023       0.022
    MIPIP8             0.000       0.014      0.498      -0.027       0.027
    MIPIP9             0.000       0.012      0.499      -0.024       0.023
    MIPIP10            0.000       0.011      0.492      -0.022       0.023
    MIPIP11            0.000       0.013      0.488      -0.025       0.025
    MIPIP12           -0.001       0.012      0.481      -0.024       0.022
    MIPIP13            0.000       0.011      0.497      -0.022       0.021
    MIPIP14            0.000       0.013      0.487      -0.026       0.025
    MIPIP15            0.000       0.011      0.484      -0.021       0.021
    MIPIP16            0.000       0.012      0.497      -0.024       0.024
    MIPIP17            0.000       0.010      0.485      -0.020       0.019
    MIPIP18            0.000       0.012      0.494      -0.023       0.023
    MIPIP19            0.000       0.012      0.495      -0.024       0.024
    MIPIP20            0.000       0.012      0.488      -0.023       0.022

 Variances
    E                  0.614       4.653      0.000       0.508      15.975      *
    A                  0.508      24.749      0.000       0.428      79.437      *
    C                  0.384      18.544      0.000       0.317      61.605      *
    N                  0.652       0.194      0.000       0.544       1.234      *
    O                  0.387       9.408      0.000       0.272      29.088      *

 Residual Variances
    MIPIP1             0.693       0.015      0.000       0.664       0.724      *
    MIPIP2             0.350       0.014      0.000       0.323       0.375      *
    MIPIP3             0.963       0.019      0.000       0.926       1.001      *
    MIPIP4             0.760       0.019      0.000       0.722       0.797      *
    MIPIP5             0.746       0.034      0.000       0.683       0.809      *
    MIPIP6             0.809       0.016      0.000       0.778       0.842      *
    MIPIP7             0.958       0.016      0.000       0.927       0.989      *
    MIPIP8             1.058       0.023      0.000       1.014       1.102      *
    MIPIP9             0.889       0.020      0.000       0.850       0.928      *
    MIPIP10            0.758       0.033      0.000       0.697       0.818      *
    MIPIP11            0.825       0.017      0.000       0.792       0.859      *
    MIPIP12            0.762       0.017      0.000       0.728       0.795      *
    MIPIP13            0.768       0.015      0.000       0.738       0.796      *
    MIPIP14            0.680       0.019      0.000       0.642       0.718      *
    MIPIP15            0.657       0.027      0.000       0.609       0.710      *
    MIPIP16            0.561       0.015      0.000       0.532       0.591      *
    MIPIP17            0.604       0.010      0.000       0.584       0.626      *
    MIPIP18            0.630       0.016      0.000       0.598       0.661      *
    MIPIP19            1.087       0.020      0.000       1.050       1.125      *
    MIPIP20            0.606       0.045      0.000       0.523       0.688      *


STANDARDIZED MODEL RESULTS


STDYX Standardization

                                Posterior  One-Tailed         95% C.I.
                    Estimate       S.D.      P-Value   Lower 2.5%  Upper 2.5%  Significance
 E        BY
    MIPIP1             0.690       0.954      0.000       0.631       3.517      *
    MIPIP6             0.670       0.779      0.000       0.624       2.945      *
    MIPIP11            0.638       0.902      0.000       0.573       3.312      *
    MIPIP16            0.776       0.794      0.000       0.710       3.080      *
    MIPIP2            -0.055       0.365      0.326      -0.237       1.163
    MIPIP7             0.043       0.167      0.178      -0.042       0.584
    MIPIP12            0.007       0.379      0.468      -0.134       1.279
    MIPIP17            0.193       0.269      0.000       0.109       1.028      *
    MIPIP3            -0.012       0.171      0.421      -0.571       0.101
    MIPIP8            -0.011       0.378      0.444      -1.211       0.108
    MIPIP13           -0.072       0.224      0.088      -0.782       0.031
    MIPIP18           -0.007       0.383      0.472      -1.222       0.130
    MIPIP4             0.010       0.149      0.450      -0.265       0.414
    MIPIP9             0.048       0.139      0.291      -0.390       0.172
    MIPIP14            0.023       0.174      0.405      -0.204       0.559
    MIPIP19           -0.063       0.188      0.088      -0.652       0.022
    MIPIP5            -0.007       0.112      0.464      -0.313       0.157
    MIPIP10           -0.063       0.293      0.188      -0.990       0.061
    MIPIP15           -0.019       0.284      0.409      -0.956       0.109
    MIPIP20            0.013       0.235      0.456      -0.732       0.172

 A        BY
    MIPIP1             0.079       0.533      0.089      -0.034       1.725
    MIPIP6             0.014       0.582      0.410      -0.094       1.801
    MIPIP11            0.152       0.834      0.002       0.041       2.572      *
    MIPIP16           -0.127       0.292      0.193      -0.284       0.865
    MIPIP2             0.787       3.213      0.000       0.725       9.830      *
    MIPIP7             0.365       1.654      0.000       0.314       5.021      *
    MIPIP12            0.618       2.286      0.000       0.562       6.940      *
    MIPIP17            0.350       1.946      0.000       0.281       5.849      *
    MIPIP3             0.163       1.613      0.000       0.061       4.859      *
    MIPIP8            -0.047       1.059      0.323      -0.163       3.149
    MIPIP13            0.176       1.585      0.000       0.079       4.788      *
    MIPIP18           -0.015       1.300      0.442      -0.149       3.871
    MIPIP4             0.026       0.220      0.354      -0.508       0.611
    MIPIP9            -0.178       0.419      0.001      -1.559      -0.078      *
    MIPIP14            0.103       0.415      0.073      -0.034       1.457
    MIPIP19           -0.074       0.167      0.060      -0.626       0.079
    MIPIP5             0.180       1.152      0.001       0.052       3.419      *
    MIPIP10            0.049       0.783      0.215      -0.067       2.371
    MIPIP15            0.010       0.749      0.445      -0.108       2.267
    MIPIP20            0.019       0.969      0.413      -0.128       2.902

 C        BY
    MIPIP1            -0.092       0.454      0.027      -1.651       0.002
    MIPIP6             0.025       0.433      0.366      -1.386       0.116
    MIPIP11           -0.042       0.211      0.218      -0.718       0.284
    MIPIP16            0.043       0.936      0.329      -2.830       0.149
    MIPIP2             0.050       2.300      0.266      -0.090       6.569
    MIPIP7             0.077       0.977      0.015       0.006       2.889      *
    MIPIP12           -0.027       1.592      0.376      -0.138       4.457
    MIPIP17            0.139       0.882      0.000       0.059       2.715      *
    MIPIP3             0.529       2.128      0.000       0.483       6.672      *
    MIPIP8             0.617       1.474      0.000       0.577       5.080      *
    MIPIP13            0.505       2.015      0.000       0.452       6.347      *
    MIPIP18            0.667       1.682      0.000       0.617       5.733      *
    MIPIP4            -0.098       0.284      0.049      -1.045       0.025
    MIPIP9             0.080       0.317      0.237      -0.944       0.173
    MIPIP14            0.048       0.437      0.220      -0.064       1.418
    MIPIP19            0.011       0.322      0.409      -0.973       0.079
    MIPIP5            -0.137       0.643      0.005      -1.978      -0.029      *
    MIPIP10           -0.031       0.829      0.317      -2.445       0.066
    MIPIP15            0.013       0.837      0.444      -2.434       0.112
    MIPIP20           -0.002       0.940      0.491      -2.673       0.122

 N        BY
    MIPIP1             0.012       0.055      0.405      -0.091       0.119
    MIPIP6             0.065       0.053      0.108      -0.043       0.168
    MIPIP11           -0.085       0.053      0.051      -0.181       0.026
    MIPIP16            0.027       0.063      0.349      -0.102       0.149
    MIPIP2            -0.034       0.090      0.352      -0.204       0.153
    MIPIP7            -0.023       0.046      0.296      -0.116       0.068
    MIPIP12            0.074       0.074      0.147      -0.058       0.230
    MIPIP17           -0.066       0.051      0.086      -0.174       0.031
    MIPIP3             0.052       0.055      0.199      -0.067       0.155
    MIPIP8             0.014       0.059      0.405      -0.108       0.118
    MIPIP13            0.144       0.055      0.006       0.036       0.256      *
    MIPIP18           -0.135       0.068      0.011      -0.276      -0.018      *
    MIPIP4             0.677       0.081      0.000       0.621       0.935      *
    MIPIP9             0.543       0.065      0.000       0.487       0.736      *
    MIPIP14            0.718       0.088      0.000       0.662       1.010      *
    MIPIP19            0.368       0.047      0.000       0.320       0.511      *
    MIPIP5             0.101       0.064      0.054      -0.024       0.235
    MIPIP10           -0.015       0.061      0.399      -0.137       0.097
    MIPIP15           -0.133       0.064      0.007      -0.258      -0.014      *
    MIPIP20            0.044       0.073      0.268      -0.102       0.188

 O        BY
    MIPIP1            -0.089       0.355      0.044      -1.219       0.011
    MIPIP6            -0.006       0.306      0.458      -0.972       0.090
    MIPIP11           -0.082       0.268      0.048      -0.975       0.012
    MIPIP16            0.064       0.356      0.273      -1.065       0.173
    MIPIP2             0.056       1.054      0.230      -0.084       3.061
    MIPIP7             0.097       0.605      0.008       0.016       1.824      *
    MIPIP12           -0.006       0.747      0.467      -0.118       2.198
    MIPIP17            0.189       0.692      0.000       0.108       2.174      *
    MIPIP3            -0.118       0.641      0.003      -1.906      -0.028      *
    MIPIP8             0.025       0.599      0.364      -1.735       0.119
    MIPIP13           -0.077       0.468      0.051      -1.425       0.013
    MIPIP18            0.035       0.590      0.341      -1.721       0.140
    MIPIP4             0.052       0.225      0.173      -0.070       0.808
    MIPIP9            -0.003       0.324      0.478      -1.062       0.090
    MIPIP14           -0.079       0.222      0.097      -0.810       0.048
    MIPIP19            0.138       0.253      0.000       0.074       0.957      *
    MIPIP5             0.576       1.606      0.000       0.485       5.001      *
    MIPIP10            0.571       1.525      0.000       0.483       4.909      *
    MIPIP15            0.573       1.416      0.000       0.485       4.605      *
    MIPIP20            0.712       1.582      0.000       0.619       5.182      *

 A        WITH
    E                  0.213       0.540      0.255      -0.982       0.452

 C        WITH
    E                  0.071       0.423      0.327      -0.208       0.982
    A                  0.085       0.499      0.364      -0.997       0.353

 N        WITH
    E                 -0.127       0.311      0.276      -0.412       0.717
    A                 -0.011       0.275      0.478      -0.740       0.299
    C                 -0.170       0.325      0.269      -0.389       0.736

 O        WITH
    E                  0.296       0.333      0.013       0.024       0.983      *
    A                  0.196       0.541      0.269      -0.993       0.450
    C                  0.076       0.425      0.313      -0.154       0.993
    N                 -0.130       0.321      0.299      -0.412       0.733

 Intercepts
    MIPIP1             0.000       0.011      0.494      -0.021       0.021
    MIPIP2            -0.001       0.011      0.479      -0.021       0.021
    MIPIP3             0.000       0.011      0.495      -0.021       0.021
    MIPIP4            -0.001       0.011      0.479      -0.022       0.020
    MIPIP5            -0.001       0.011      0.482      -0.022       0.021
    MIPIP6             0.000       0.011      0.499      -0.021       0.021
    MIPIP7             0.000       0.011      0.493      -0.021       0.021
    MIPIP8             0.000       0.011      0.498      -0.021       0.021
    MIPIP9             0.000       0.011      0.499      -0.021       0.021
    MIPIP10            0.000       0.011      0.492      -0.021       0.022
    MIPIP11            0.000       0.011      0.488      -0.021       0.021
    MIPIP12           -0.001       0.011      0.481      -0.022       0.020
    MIPIP13            0.000       0.011      0.497      -0.021       0.020
    MIPIP14            0.000       0.011      0.487      -0.021       0.021
    MIPIP15            0.000       0.011      0.484      -0.021       0.021
    MIPIP16            0.000       0.011      0.497      -0.021       0.021
    MIPIP17            0.000       0.011      0.485      -0.022       0.021
    MIPIP18            0.000       0.011      0.494      -0.021       0.021
    MIPIP19            0.000       0.011      0.495      -0.021       0.021
    MIPIP20            0.000       0.011      0.488      -0.021       0.020

 Variances
    E                  1.000       0.000      0.000       1.000       1.000
    A                  1.000       0.000      0.000       1.000       1.000
    C                  1.000       0.000      0.000       1.000       1.000
    N                  1.000       0.000      0.000       1.000       1.000
    O                  1.000       0.000      0.000       1.000       1.000

 Residual Variances
    MIPIP1             0.539       0.012      0.000       0.517       0.562      *
    MIPIP2             0.427       0.017      0.000       0.393       0.458      *
    MIPIP3             0.702       0.013      0.000       0.677       0.725      *
    MIPIP4             0.534       0.013      0.000       0.508       0.560      *
    MIPIP5             0.640       0.028      0.000       0.586       0.692      *
    MIPIP6             0.576       0.011      0.000       0.555       0.597      *
    MIPIP7             0.839       0.009      0.000       0.820       0.857      *
    MIPIP8             0.648       0.013      0.000       0.622       0.672      *
    MIPIP9             0.730       0.014      0.000       0.700       0.756      *
    MIPIP10            0.693       0.029      0.000       0.639       0.747      *
    MIPIP11            0.554       0.011      0.000       0.532       0.575      *
    MIPIP12            0.653       0.014      0.000       0.625       0.680      *
    MIPIP13            0.723       0.012      0.000       0.699       0.744      *
    MIPIP14            0.479       0.014      0.000       0.453       0.507      *
    MIPIP15            0.649       0.026      0.000       0.601       0.697      *
    MIPIP16            0.434       0.012      0.000       0.410       0.457      *
    MIPIP17            0.712       0.010      0.000       0.692       0.732      *
    MIPIP18            0.524       0.014      0.000       0.498       0.552      *
    MIPIP19            0.868       0.010      0.000       0.848       0.888      *
    MIPIP20            0.543       0.040      0.000       0.469       0.615      *


R-SQUARE

                                Posterior  One-Tailed         95% C.I.
    Variable        Estimate       S.D.      P-Value   Lower 2.5%  Upper 2.5%

    MIPIP1             0.461       0.012      0.000       0.438       0.483
    MIPIP2             0.573       0.017      0.000       0.541       0.607
    MIPIP3             0.298       0.013      0.000       0.275       0.323
    MIPIP4             0.466       0.013      0.000       0.440       0.492
    MIPIP5             0.360       0.028      0.000       0.308       0.414
    MIPIP6             0.424       0.011      0.000       0.403       0.445
    MIPIP7             0.161       0.009      0.000       0.143       0.180
    MIPIP8             0.352       0.013      0.000       0.328       0.378
    MIPIP9             0.270       0.014      0.000       0.244       0.300
    MIPIP10            0.307       0.029      0.000       0.253       0.361
    MIPIP11            0.446       0.011      0.000       0.425       0.468
    MIPIP12            0.347       0.014      0.000       0.320       0.375
    MIPIP13            0.277       0.012      0.000       0.256       0.301
    MIPIP14            0.521       0.014      0.000       0.493       0.547
    MIPIP15            0.351       0.026      0.000       0.302       0.399
    MIPIP16            0.566       0.012      0.000       0.543       0.590
    MIPIP17            0.288       0.010      0.000       0.268       0.308
    MIPIP18            0.476       0.014      0.000       0.448       0.502
    MIPIP19            0.132       0.010      0.000       0.112       0.152
    MIPIP20            0.457       0.040      0.000       0.385       0.531


MODEL COMMAND WITH FINAL ESTIMATES USED AS STARTING VALUES

     e BY mipip1@1;
     e BY mipip6*1.00314;
     e BY mipip11*0.99472;
     e BY mipip16*1.10510;
     e BY mipip2*-0.06106 (a1);
     e BY mipip7*0.05544 (a2);
     e BY mipip12*0.01027 (a3);
     e BY mipip17*0.21160 (a4);
     e BY mipip3*-0.01641 (a5);
     e BY mipip8*-0.01855 (a6);
     e BY mipip13*-0.09056 (a7);
     e BY mipip18*-0.01019 (a8);
     e BY mipip4*0.01287 (a9);
     e BY mipip9*0.06047 (a10);
     e BY mipip14*0.02841 (a11);
     e BY mipip19*-0.08725 (a12);
     e BY mipip5*-0.00761 (a13);
     e BY mipip10*-0.08258 (a14);
     e BY mipip15*-0.02419 (a15);
     e BY mipip20*0.01663 (a16);
     a BY mipip1*0.11884 (b1);
     a BY mipip6*0.02380 (b2);
     a BY mipip11*0.25636 (b3);
     a BY mipip16*-0.19566 (b4);
     a BY mipip2@1;
     a BY mipip7*0.55307;
     a BY mipip12*0.91898;
     a BY mipip17*0.46009;
     a BY mipip3*0.27469 (b5);
     a BY mipip8*-0.08547 (b6);
     a BY mipip13*0.26053 (b7);
     a BY mipip18*-0.02292 (b8);
     a BY mipip4*0.03054 (b9);
     a BY mipip9*-0.22578 (b10);
     a BY mipip14*0.13836 (b11);
     a BY mipip19*-0.08744 (b12);
     a BY mipip5*0.27353 (b13);
     a BY mipip10*0.07349 (b14);
     a BY mipip15*0.01352 (b15);
     a BY mipip20*0.02800 (b16);
     c BY mipip1*-0.14608 (c1);
     c BY mipip6*0.04783 (c2);
     c BY mipip11*-0.06292 (c3);
     c BY mipip16*0.08035 (c4);
     c BY mipip2*0.07399 (c5);
     c BY mipip7*0.13425 (c6);
     c BY mipip12*-0.04719 (c7);
     c BY mipip17*0.21017 (c8);
     c BY mipip3@1;
     c BY mipip8*1.25581;
     c BY mipip13*0.83578;
     c BY mipip18*1.16115;
     c BY mipip4*-0.14542 (c9);
     c BY mipip9*0.14248 (c10);
     c BY mipip14*0.08650 (c11);
     c BY mipip19*0.02011 (c12);
     c BY mipip5*-0.22594 (c13);
     c BY mipip10*-0.05306 (c14);
     c BY mipip15*0.02159 (c15);
     c BY mipip20*-0.00363 (c16);
     n BY mipip1*0.01642 (d1);
     n BY mipip6*0.09113 (d2);
     n BY mipip11*-0.12432 (d3);
     n BY mipip16*0.03618 (d4);
     n BY mipip2*-0.03652 (d5);
     n BY mipip7*-0.02995 (d6);
     n BY mipip12*0.09802 (d7);
     n BY mipip17*-0.07483 (d8);
     n BY mipip3*0.07384 (d9);
     n BY mipip8*0.02090 (d10);
     n BY mipip13*0.18261 (d11);
     n BY mipip18*-0.18102 (d12);
     n BY mipip4@1;
     n BY mipip9*0.74013;
     n BY mipip14*1.06104;
     n BY mipip19*0.50673;
     n BY mipip5*0.13090 (d13);
     n BY mipip10*-0.01896 (d14);
     n BY mipip15*-0.16329 (d15);
     n BY mipip20*0.05607 (d16);
     o BY mipip1*-0.14969 (e1);
     o BY mipip6*-0.01125 (e2);
     o BY mipip11*-0.13965 (e3);
     o BY mipip16*0.11734 (e4);
     o BY mipip2*0.08367 (e5);
     o BY mipip7*0.17320 (e6);
     o BY mipip12*-0.01080 (e7);
     o BY mipip17*0.28679 (e8);
     o BY mipip3*-0.22930 (e9);
     o BY mipip8*0.05238 (e10);
     o BY mipip13*-0.13220 (e11);
     o BY mipip18*0.06466 (e12);
     o BY mipip4*0.08289 (e13);
     o BY mipip9*-0.00483 (e14);
     o BY mipip14*-0.12221 (e15);
     o BY mipip19*0.21425 (e16);
     o BY mipip5@1;
     o BY mipip10*0.93679;
     o BY mipip15*0.89265;
     o BY mipip20*1.19877;

     a WITH e*0.11248;
     c WITH e*0.03395;
     c WITH a*0.03577;
     n WITH e*-0.07700;
     n WITH a*-0.00590;
     n WITH c*-0.08239;
     o WITH e*0.13837;
     o WITH a*0.08168;
     o WITH c*0.02749;
     o WITH n*-0.06121;

     [ mipip1*-0.00026 ];
     [ mipip2*-0.00050 ];
     [ mipip3*-0.00014 ];
     [ mipip4*-0.00073 ];
     [ mipip5*-0.00060 ];
     [ mipip6*0.00003 ];
     [ mipip7*-0.00018 ];
     [ mipip8*-0.00006 ];
     [ mipip9*0.00003 ];
     [ mipip10*-0.00022 ];
     [ mipip11*0.00038 ];
     [ mipip12*-0.00065 ];
     [ mipip13*0.00005 ];
     [ mipip14*0.00041 ];
     [ mipip15*0.00035 ];
     [ mipip16*-0.00011 ];
     [ mipip17*-0.00040 ];
     [ mipip18*-0.00024 ];
     [ mipip19*-0.00014 ];
     [ mipip20*-0.00033 ];

     mipip1*0.69347;
     mipip2*0.34967;
     mipip3*0.96324;
     mipip4*0.75969;
     mipip5*0.74639;
     mipip6*0.80935;
     mipip7*0.95788;
     mipip8*1.05804;
     mipip9*0.88938;
     mipip10*0.75751;
     mipip11*0.82480;
     mipip12*0.76160;
     mipip13*0.76754;
     mipip14*0.67968;
     mipip15*0.65737;
     mipip16*0.56129;
     mipip17*0.60441;
     mipip18*0.62971;
     mipip19*1.08712;
     mipip20*0.60634;
     e*0.61405;
     a*0.50818;
     c*0.38394;
     n*0.65160;
     o*0.38735;


TECHNICAL 1 OUTPUT


     PARAMETER SPECIFICATION


           NU
              MIPIP1        MIPIP2        MIPIP3        MIPIP4        MIPIP5
              ________      ________      ________      ________      ________
                    1             2             3             4             5


           NU
              MIPIP6        MIPIP7        MIPIP8        MIPIP9        MIPIP10
              ________      ________      ________      ________      ________
                    6             7             8             9            10


           NU
              MIPIP11       MIPIP12       MIPIP13       MIPIP14       MIPIP15
              ________      ________      ________      ________      ________
                   11            12            13            14            15


           NU
              MIPIP16       MIPIP17       MIPIP18       MIPIP19       MIPIP20
              ________      ________      ________      ________      ________
                   16            17            18            19            20


           LAMBDA
              E             A             C             N             O
              ________      ________      ________      ________      ________
 MIPIP1             0            21            22            23            24
 MIPIP2            25             0            26            27            28
 MIPIP3            29            30             0            31            32
 MIPIP4            33            34            35             0            36
 MIPIP5            37            38            39            40             0
 MIPIP6            41            42            43            44            45
 MIPIP7            46            47            48            49            50
 MIPIP8            51            52            53            54            55
 MIPIP9            56            57            58            59            60
 MIPIP10           61            62            63            64            65
 MIPIP11           66            67            68            69            70
 MIPIP12           71            72            73            74            75
 MIPIP13           76            77            78            79            80
 MIPIP14           81            82            83            84            85
 MIPIP15           86            87            88            89            90
 MIPIP16           91            92            93            94            95
 MIPIP17           96            97            98            99           100
 MIPIP18          101           102           103           104           105
 MIPIP19          106           107           108           109           110
 MIPIP20          111           112           113           114           115


           THETA
              MIPIP1        MIPIP2        MIPIP3        MIPIP4        MIPIP5
              ________      ________      ________      ________      ________
 MIPIP1           116
 MIPIP2             0           117
 MIPIP3             0             0           118
 MIPIP4             0             0             0           119
 MIPIP5             0             0             0             0           120
 MIPIP6             0             0             0             0             0
 MIPIP7             0             0             0             0             0
 MIPIP8             0             0             0             0             0
 MIPIP9             0             0             0             0             0
 MIPIP10            0             0             0             0             0
 MIPIP11            0             0             0             0             0
 MIPIP12            0             0             0             0             0
 MIPIP13            0             0             0             0             0
 MIPIP14            0             0             0             0             0
 MIPIP15            0             0             0             0             0
 MIPIP16            0             0             0             0             0
 MIPIP17            0             0             0             0             0
 MIPIP18            0             0             0             0             0
 MIPIP19            0             0             0             0             0
 MIPIP20            0             0             0             0             0


           THETA
              MIPIP6        MIPIP7        MIPIP8        MIPIP9        MIPIP10
              ________      ________      ________      ________      ________
 MIPIP6           121
 MIPIP7             0           122
 MIPIP8             0             0           123
 MIPIP9             0             0             0           124
 MIPIP10            0             0             0             0           125
 MIPIP11            0             0             0             0             0
 MIPIP12            0             0             0             0             0
 MIPIP13            0             0             0             0             0
 MIPIP14            0             0             0             0             0
 MIPIP15            0             0             0             0             0
 MIPIP16            0             0             0             0             0
 MIPIP17            0             0             0             0             0
 MIPIP18            0             0             0             0             0
 MIPIP19            0             0             0             0             0
 MIPIP20            0             0             0             0             0


           THETA
              MIPIP11       MIPIP12       MIPIP13       MIPIP14       MIPIP15
              ________      ________      ________      ________      ________
 MIPIP11          126
 MIPIP12            0           127
 MIPIP13            0             0           128
 MIPIP14            0             0             0           129
 MIPIP15            0             0             0             0           130
 MIPIP16            0             0             0             0             0
 MIPIP17            0             0             0             0             0
 MIPIP18            0             0             0             0             0
 MIPIP19            0             0             0             0             0
 MIPIP20            0             0             0             0             0


           THETA
              MIPIP16       MIPIP17       MIPIP18       MIPIP19       MIPIP20
              ________      ________      ________      ________      ________
 MIPIP16          131
 MIPIP17            0           132
 MIPIP18            0             0           133
 MIPIP19            0             0             0           134
 MIPIP20            0             0             0             0           135


           ALPHA
              E             A             C             N             O
              ________      ________      ________      ________      ________
                    0             0             0             0             0


           BETA
              E             A             C             N             O
              ________      ________      ________      ________      ________
 E                  0             0             0             0             0
 A                  0             0             0             0             0
 C                  0             0             0             0             0
 N                  0             0             0             0             0
 O                  0             0             0             0             0


           PSI
              E             A             C             N             O
              ________      ________      ________      ________      ________
 E                136
 A                137           138
 C                139           140           141
 N                142           143           144           145
 O                146           147           148           149           150


     STARTING VALUES


           NU
              MIPIP1        MIPIP2        MIPIP3        MIPIP4        MIPIP5
              ________      ________      ________      ________      ________
                0.000         0.000         0.000         0.000         0.000


           NU
              MIPIP6        MIPIP7        MIPIP8        MIPIP9        MIPIP10
              ________      ________      ________      ________      ________
                0.000         0.000         0.000         0.000         0.000


           NU
              MIPIP11       MIPIP12       MIPIP13       MIPIP14       MIPIP15
              ________      ________      ________      ________      ________
                0.000         0.000         0.000         0.000         0.000


           NU
              MIPIP16       MIPIP17       MIPIP18       MIPIP19       MIPIP20
              ________      ________      ________      ________      ________
                0.000         0.000         0.000         0.000         0.000


           LAMBDA
              E             A             C             N             O
              ________      ________      ________      ________      ________
 MIPIP1         1.000         1.000         1.000         1.000         1.000
 MIPIP2         1.000         1.000         1.000         1.000         1.000
 MIPIP3         1.000         1.000         1.000         1.000         1.000
 MIPIP4         1.000         1.000         1.000         1.000         1.000
 MIPIP5         1.000         1.000         1.000         1.000         1.000
 MIPIP6         1.000         1.000         1.000         1.000         1.000
 MIPIP7         1.000         1.000         1.000         1.000         1.000
 MIPIP8         1.000         1.000         1.000         1.000         1.000
 MIPIP9         1.000         1.000         1.000         1.000         1.000
 MIPIP10        1.000         1.000         1.000         1.000         1.000
 MIPIP11        1.000         1.000         1.000         1.000         1.000
 MIPIP12        1.000         1.000         1.000         1.000         1.000
 MIPIP13        1.000         1.000         1.000         1.000         1.000
 MIPIP14        1.000         1.000         1.000         1.000         1.000
 MIPIP15        1.000         1.000         1.000         1.000         1.000
 MIPIP16        1.000         1.000         1.000         1.000         1.000
 MIPIP17        1.000         1.000         1.000         1.000         1.000
 MIPIP18        1.000         1.000         1.000         1.000         1.000
 MIPIP19        1.000         1.000         1.000         1.000         1.000
 MIPIP20        1.000         1.000         1.000         1.000         1.000


           THETA
              MIPIP1        MIPIP2        MIPIP3        MIPIP4        MIPIP5
              ________      ________      ________      ________      ________
 MIPIP1         0.643
 MIPIP2         0.000         0.409
 MIPIP3         0.000         0.000         0.685
 MIPIP4         0.000         0.000         0.000         0.710
 MIPIP5         0.000         0.000         0.000         0.000         0.582
 MIPIP6         0.000         0.000         0.000         0.000         0.000
 MIPIP7         0.000         0.000         0.000         0.000         0.000
 MIPIP8         0.000         0.000         0.000         0.000         0.000
 MIPIP9         0.000         0.000         0.000         0.000         0.000
 MIPIP10        0.000         0.000         0.000         0.000         0.000
 MIPIP11        0.000         0.000         0.000         0.000         0.000
 MIPIP12        0.000         0.000         0.000         0.000         0.000
 MIPIP13        0.000         0.000         0.000         0.000         0.000
 MIPIP14        0.000         0.000         0.000         0.000         0.000
 MIPIP15        0.000         0.000         0.000         0.000         0.000
 MIPIP16        0.000         0.000         0.000         0.000         0.000
 MIPIP17        0.000         0.000         0.000         0.000         0.000
 MIPIP18        0.000         0.000         0.000         0.000         0.000
 MIPIP19        0.000         0.000         0.000         0.000         0.000
 MIPIP20        0.000         0.000         0.000         0.000         0.000


           THETA
              MIPIP6        MIPIP7        MIPIP8        MIPIP9        MIPIP10
              ________      ________      ________      ________      ________
 MIPIP6         0.702
 MIPIP7         0.000         0.570
 MIPIP8         0.000         0.000         0.816
 MIPIP9         0.000         0.000         0.000         0.609
 MIPIP10        0.000         0.000         0.000         0.000         0.546
 MIPIP11        0.000         0.000         0.000         0.000         0.000
 MIPIP12        0.000         0.000         0.000         0.000         0.000
 MIPIP13        0.000         0.000         0.000         0.000         0.000
 MIPIP14        0.000         0.000         0.000         0.000         0.000
 MIPIP15        0.000         0.000         0.000         0.000         0.000
 MIPIP16        0.000         0.000         0.000         0.000         0.000
 MIPIP17        0.000         0.000         0.000         0.000         0.000
 MIPIP18        0.000         0.000         0.000         0.000         0.000
 MIPIP19        0.000         0.000         0.000         0.000         0.000
 MIPIP20        0.000         0.000         0.000         0.000         0.000


           THETA
              MIPIP11       MIPIP12       MIPIP13       MIPIP14       MIPIP15
              ________      ________      ________      ________      ________
 MIPIP11        0.745
 MIPIP12        0.000         0.583
 MIPIP13        0.000         0.000         0.531
 MIPIP14        0.000         0.000         0.000         0.709
 MIPIP15        0.000         0.000         0.000         0.000         0.506
 MIPIP16        0.000         0.000         0.000         0.000         0.000
 MIPIP17        0.000         0.000         0.000         0.000         0.000
 MIPIP18        0.000         0.000         0.000         0.000         0.000
 MIPIP19        0.000         0.000         0.000         0.000         0.000
 MIPIP20        0.000         0.000         0.000         0.000         0.000


           THETA
              MIPIP16       MIPIP17       MIPIP18       MIPIP19       MIPIP20
              ________      ________      ________      ________      ________
 MIPIP16        0.646
 MIPIP17        0.000         0.425
 MIPIP18        0.000         0.000         0.599
 MIPIP19        0.000         0.000         0.000         0.625
 MIPIP20        0.000         0.000         0.000         0.000         0.558


           ALPHA
              E             A             C             N             O
              ________      ________      ________      ________      ________
                0.000         0.000         0.000         0.000         0.000


           BETA
              E             A             C             N             O
              ________      ________      ________      ________      ________
 E              0.000         0.000         0.000         0.000         0.000
 A              0.000         0.000         0.000         0.000         0.000
 C              0.000         0.000         0.000         0.000         0.000
 N              0.000         0.000         0.000         0.000         0.000
 O              0.000         0.000         0.000         0.000         0.000


           PSI
              E             A             C             N             O
              ________      ________      ________      ________      ________
 E              1.000
 A              0.000         1.000
 C              0.000         0.000         1.000
 N              0.000         0.000         0.000         1.000
 O              0.000         0.000         0.000         0.000         1.000


     PRIORS FOR ALL PARAMETERS            PRIOR MEAN      PRIOR VARIANCE     PRIOR STD. DEV.

     Parameter 1~N(0.000,infinity)           0.0000            infinity            infinity
     Parameter 2~N(0.000,infinity)           0.0000            infinity            infinity
     Parameter 3~N(0.000,infinity)           0.0000            infinity            infinity
     Parameter 4~N(0.000,infinity)           0.0000            infinity            infinity
     Parameter 5~N(0.000,infinity)           0.0000            infinity            infinity
     Parameter 6~N(0.000,infinity)           0.0000            infinity            infinity
     Parameter 7~N(0.000,infinity)           0.0000            infinity            infinity
     Parameter 8~N(0.000,infinity)           0.0000            infinity            infinity
     Parameter 9~N(0.000,infinity)           0.0000            infinity            infinity
     Parameter 10~N(0.000,infinity)          0.0000            infinity            infinity
     Parameter 11~N(0.000,infinity)          0.0000            infinity            infinity
     Parameter 12~N(0.000,infinity)          0.0000            infinity            infinity
     Parameter 13~N(0.000,infinity)          0.0000            infinity            infinity
     Parameter 14~N(0.000,infinity)          0.0000            infinity            infinity
     Parameter 15~N(0.000,infinity)          0.0000            infinity            infinity
     Parameter 16~N(0.000,infinity)          0.0000            infinity            infinity
     Parameter 17~N(0.000,infinity)          0.0000            infinity            infinity
     Parameter 18~N(0.000,infinity)          0.0000            infinity            infinity
     Parameter 19~N(0.000,infinity)          0.0000            infinity            infinity
     Parameter 20~N(0.000,infinity)          0.0000            infinity            infinity
     Parameter 21~N(0.000,0.025)             0.0000              0.0250              0.1581
     Parameter 22~N(0.000,0.025)             0.0000              0.0250              0.1581
     Parameter 23~N(0.000,0.025)             0.0000              0.0250              0.1581
     Parameter 24~N(0.000,0.025)             0.0000              0.0250              0.1581
     Parameter 25~N(0.000,0.025)             0.0000              0.0250              0.1581
     Parameter 26~N(0.000,0.025)             0.0000              0.0250              0.1581
     Parameter 27~N(0.000,0.025)             0.0000              0.0250              0.1581
     Parameter 28~N(0.000,0.025)             0.0000              0.0250              0.1581
     Parameter 29~N(0.000,0.025)             0.0000              0.0250              0.1581
     Parameter 30~N(0.000,0.025)             0.0000              0.0250              0.1581
     Parameter 31~N(0.000,0.025)             0.0000              0.0250              0.1581
     Parameter 32~N(0.000,0.025)             0.0000              0.0250              0.1581
     Parameter 33~N(0.000,0.025)             0.0000              0.0250              0.1581
     Parameter 34~N(0.000,0.025)             0.0000              0.0250              0.1581
     Parameter 35~N(0.000,0.025)             0.0000              0.0250              0.1581
     Parameter 36~N(0.000,0.025)             0.0000              0.0250              0.1581
     Parameter 37~N(0.000,0.025)             0.0000              0.0250              0.1581
     Parameter 38~N(0.000,0.025)             0.0000              0.0250              0.1581
     Parameter 39~N(0.000,0.025)             0.0000              0.0250              0.1581
     Parameter 40~N(0.000,0.025)             0.0000              0.0250              0.1581
     Parameter 41~N(0.000,infinity)          0.0000            infinity            infinity
     Parameter 42~N(0.000,0.025)             0.0000              0.0250              0.1581
     Parameter 43~N(0.000,0.025)             0.0000              0.0250              0.1581
     Parameter 44~N(0.000,0.025)             0.0000              0.0250              0.1581
     Parameter 45~N(0.000,0.025)             0.0000              0.0250              0.1581
     Parameter 46~N(0.000,0.025)             0.0000              0.0250              0.1581
     Parameter 47~N(0.000,infinity)          0.0000            infinity            infinity
     Parameter 48~N(0.000,0.025)             0.0000              0.0250              0.1581
     Parameter 49~N(0.000,0.025)             0.0000              0.0250              0.1581
     Parameter 50~N(0.000,0.025)             0.0000              0.0250              0.1581
     Parameter 51~N(0.000,0.025)             0.0000              0.0250              0.1581
     Parameter 52~N(0.000,0.025)             0.0000              0.0250              0.1581
     Parameter 53~N(0.000,infinity)          0.0000            infinity            infinity
     Parameter 54~N(0.000,0.025)             0.0000              0.0250              0.1581
     Parameter 55~N(0.000,0.025)             0.0000              0.0250              0.1581
     Parameter 56~N(0.000,0.025)             0.0000              0.0250              0.1581
     Parameter 57~N(0.000,0.025)             0.0000              0.0250              0.1581
     Parameter 58~N(0.000,0.025)             0.0000              0.0250              0.1581
     Parameter 59~N(0.000,infinity)          0.0000            infinity            infinity
     Parameter 60~N(0.000,0.025)             0.0000              0.0250              0.1581
     Parameter 61~N(0.000,0.025)             0.0000              0.0250              0.1581
     Parameter 62~N(0.000,0.025)             0.0000              0.0250              0.1581
     Parameter 63~N(0.000,0.025)             0.0000              0.0250              0.1581
     Parameter 64~N(0.000,0.025)             0.0000              0.0250              0.1581
     Parameter 65~N(0.000,infinity)          0.0000            infinity            infinity
     Parameter 66~N(0.000,infinity)          0.0000            infinity            infinity
     Parameter 67~N(0.000,0.025)             0.0000              0.0250              0.1581
     Parameter 68~N(0.000,0.025)             0.0000              0.0250              0.1581
     Parameter 69~N(0.000,0.025)             0.0000              0.0250              0.1581
     Parameter 70~N(0.000,0.025)             0.0000              0.0250              0.1581
     Parameter 71~N(0.000,0.025)             0.0000              0.0250              0.1581
     Parameter 72~N(0.000,infinity)          0.0000            infinity            infinity
     Parameter 73~N(0.000,0.025)             0.0000              0.0250              0.1581
     Parameter 74~N(0.000,0.025)             0.0000              0.0250              0.1581
     Parameter 75~N(0.000,0.025)             0.0000              0.0250              0.1581
     Parameter 76~N(0.000,0.025)             0.0000              0.0250              0.1581
     Parameter 77~N(0.000,0.025)             0.0000              0.0250              0.1581
     Parameter 78~N(0.000,infinity)          0.0000            infinity            infinity
     Parameter 79~N(0.000,0.025)             0.0000              0.0250              0.1581
     Parameter 80~N(0.000,0.025)             0.0000              0.0250              0.1581
     Parameter 81~N(0.000,0.025)             0.0000              0.0250              0.1581
     Parameter 82~N(0.000,0.025)             0.0000              0.0250              0.1581
     Parameter 83~N(0.000,0.025)             0.0000              0.0250              0.1581
     Parameter 84~N(0.000,infinity)          0.0000            infinity            infinity
     Parameter 85~N(0.000,0.025)             0.0000              0.0250              0.1581
     Parameter 86~N(0.000,0.025)             0.0000              0.0250              0.1581
     Parameter 87~N(0.000,0.025)             0.0000              0.0250              0.1581
     Parameter 88~N(0.000,0.025)             0.0000              0.0250              0.1581
     Parameter 89~N(0.000,0.025)             0.0000              0.0250              0.1581
     Parameter 90~N(0.000,infinity)          0.0000            infinity            infinity
     Parameter 91~N(0.000,infinity)          0.0000            infinity            infinity
     Parameter 92~N(0.000,0.025)             0.0000              0.0250              0.1581
     Parameter 93~N(0.000,0.025)             0.0000              0.0250              0.1581
     Parameter 94~N(0.000,0.025)             0.0000              0.0250              0.1581
     Parameter 95~N(0.000,0.025)             0.0000              0.0250              0.1581
     Parameter 96~N(0.000,0.025)             0.0000              0.0250              0.1581
     Parameter 97~N(0.000,infinity)          0.0000            infinity            infinity
     Parameter 98~N(0.000,0.025)             0.0000              0.0250              0.1581
     Parameter 99~N(0.000,0.025)             0.0000              0.0250              0.1581
     Parameter 100~N(0.000,0.025)            0.0000              0.0250              0.1581
     Parameter 101~N(0.000,0.025)            0.0000              0.0250              0.1581
     Parameter 102~N(0.000,0.025)            0.0000              0.0250              0.1581
     Parameter 103~N(0.000,infinity)         0.0000            infinity            infinity
     Parameter 104~N(0.000,0.025)            0.0000              0.0250              0.1581
     Parameter 105~N(0.000,0.025)            0.0000              0.0250              0.1581
     Parameter 106~N(0.000,0.025)            0.0000              0.0250              0.1581
     Parameter 107~N(0.000,0.025)            0.0000              0.0250              0.1581
     Parameter 108~N(0.000,0.025)            0.0000              0.0250              0.1581
     Parameter 109~N(0.000,infinity)         0.0000            infinity            infinity
     Parameter 110~N(0.000,0.025)            0.0000              0.0250              0.1581
     Parameter 111~N(0.000,0.025)            0.0000              0.0250              0.1581
     Parameter 112~N(0.000,0.025)            0.0000              0.0250              0.1581
     Parameter 113~N(0.000,0.025)            0.0000              0.0250              0.1581
     Parameter 114~N(0.000,0.025)            0.0000              0.0250              0.1581
     Parameter 115~N(0.000,infinity)         0.0000            infinity            infinity
     Parameter 116~IG(-1.000,0.000)        infinity            infinity            infinity
     Parameter 117~IG(-1.000,0.000)        infinity            infinity            infinity
     Parameter 118~IG(-1.000,0.000)        infinity            infinity            infinity
     Parameter 119~IG(-1.000,0.000)        infinity            infinity            infinity
     Parameter 120~IG(-1.000,0.000)        infinity            infinity            infinity
     Parameter 121~IG(-1.000,0.000)        infinity            infinity            infinity
     Parameter 122~IG(-1.000,0.000)        infinity            infinity            infinity
     Parameter 123~IG(-1.000,0.000)        infinity            infinity            infinity
     Parameter 124~IG(-1.000,0.000)        infinity            infinity            infinity
     Parameter 125~IG(-1.000,0.000)        infinity            infinity            infinity
     Parameter 126~IG(-1.000,0.000)        infinity            infinity            infinity
     Parameter 127~IG(-1.000,0.000)        infinity            infinity            infinity
     Parameter 128~IG(-1.000,0.000)        infinity            infinity            infinity
     Parameter 129~IG(-1.000,0.000)        infinity            infinity            infinity
     Parameter 130~IG(-1.000,0.000)        infinity            infinity            infinity
     Parameter 131~IG(-1.000,0.000)        infinity            infinity            infinity
     Parameter 132~IG(-1.000,0.000)        infinity            infinity            infinity
     Parameter 133~IG(-1.000,0.000)        infinity            infinity            infinity
     Parameter 134~IG(-1.000,0.000)        infinity            infinity            infinity
     Parameter 135~IG(-1.000,0.000)        infinity            infinity            infinity
     Parameter 136~IW(0.000,-6)            infinity            infinity            infinity
     Parameter 137~IW(0.000,-6)            infinity            infinity            infinity
     Parameter 138~IW(0.000,-6)            infinity            infinity            infinity
     Parameter 139~IW(0.000,-6)            infinity            infinity            infinity
     Parameter 140~IW(0.000,-6)            infinity            infinity            infinity
     Parameter 141~IW(0.000,-6)            infinity            infinity            infinity
     Parameter 142~IW(0.000,-6)            infinity            infinity            infinity
     Parameter 143~IW(0.000,-6)            infinity            infinity            infinity
     Parameter 144~IW(0.000,-6)            infinity            infinity            infinity
     Parameter 145~IW(0.000,-6)            infinity            infinity            infinity
     Parameter 146~IW(0.000,-6)            infinity            infinity            infinity
     Parameter 147~IW(0.000,-6)            infinity            infinity            infinity
     Parameter 148~IW(0.000,-6)            infinity            infinity            infinity
     Parameter 149~IW(0.000,-6)            infinity            infinity            infinity
     Parameter 150~IW(0.000,-6)            infinity            infinity            infinity


TECHNICAL 8 OUTPUT


     Kolmogorov-Smirnov comparing posterior distributions across chains 1 and 2 using 100 draws.


     Parameter   KS Statistic P-value
     Parameter 136    1.0000    0.0000

     THE KOLMOGOROV-SMIRNOV DISTRIBUTION TEST FOR PARAMETER 136 HAS A P-VALUE 0.0000,
     INDICATING DISCREPANT POSTERIOR DISTRIBUTIONS IN THE DIFFERENT MCMC CHAINS.
     THIS MAY INDICATE NON-CONVERGENCE DUE TO AN INSUFFICIENT NUMBER OF MCMC ITERATIONS OR IT MAY
     INDICATE A NON-IDENTIFIED MODEL. SPECIFY A LARGER NUMBER OF MCMC ITERATIONS USING THE FBITER
     OPTION OF THE ANALYSIS COMMAND TO INVESTIGATE THE PROBLEM.

     Parameter 150    1.0000    0.0000
     Parameter 137    1.0000    0.0000
     Parameter 138    1.0000    0.0000
     Parameter 139    1.0000    0.0000
     Parameter 140    1.0000    0.0000
     Parameter 141    1.0000    0.0000
     Parameter 73    1.0000    0.0000
     Parameter 146    1.0000    0.0000
     Parameter 147    1.0000    0.0000
     Parameter 148    1.0000    0.0000
     Parameter 75    1.0000    0.0000
     Parameter 77    1.0000    0.0000
     Parameter 93    1.0000    0.0000
     Parameter 48    1.0000    0.0000
     Parameter 102    1.0000    0.0000
     Parameter 103    1.0000    0.0000
     Parameter 26    1.0000    0.0000
     Parameter 52    1.0000    0.0000
     Parameter 105    1.0000    0.0000
     Parameter 53    1.0000    0.0000
     Parameter 55    1.0000    0.0000
     Parameter 28    1.0000    0.0000
     Parameter 115    1.0000    0.0000
     Parameter 30    1.0000    0.0000
     Parameter 88    0.9900    0.0000
     Parameter 142    0.9800    0.0000
     Parameter 143    0.9800    0.0000
     Parameter 144    0.9800    0.0000
     Parameter 149    0.9800    0.0000
     Parameter 113    0.9800    0.0000
     Parameter 97    0.9700    0.0000
     Parameter 91    0.9500    0.0000
     Parameter 51    0.9500    0.0000
     Parameter 112    0.9500    0.0000
     Parameter 58    0.9500    0.0000
     Parameter 71    0.9400    0.0000
     Parameter 92    0.9400    0.0000
     Parameter 101    0.9400    0.0000
     Parameter 63    0.9400    0.0000
     Parameter 50    0.9300    0.0000
     Parameter 95    0.9200    0.0000
     Parameter 42    0.9100    0.0000
     Parameter 87    0.9100    0.0000
     Parameter 32    0.9000    0.0000
     Parameter 25    0.8900    0.0000
     Parameter 41    0.8700    0.0000
     Parameter 108    0.8700    0.0000
     Parameter 62    0.8600    0.0000
     Parameter 43    0.8500    0.0000
     Parameter 38    0.8200    0.0000
     Parameter 98    0.8200    0.0000
     Parameter 80    0.8100    0.0000
     Parameter 72    0.7900    0.0000
     Parameter 60    0.7800    0.0000
     Parameter 45    0.7600    0.0000
     Parameter 86    0.7400    0.0000
     Parameter 46    0.7000    0.0000
     Parameter 111    0.6600    0.0000
     Parameter 56    0.6600    0.0000
     Parameter 61    0.6600    0.0000
     Parameter 100    0.6500    0.0000
     Parameter 47    0.6300    0.0000
     Parameter 67    0.6200    0.0000
     Parameter 21    0.6200    0.0000
     Parameter 57    0.5700    0.0000
     Parameter 135    0.5600    0.0000
     Parameter 83    0.5600    0.0000
     Parameter 120    0.5200    0.0000
     Parameter 145    0.5100    0.0000
     Parameter 29    0.5000    0.0000
     Parameter 125    0.4900    0.0000
     Parameter 106    0.4700    0.0000
     Parameter 107    0.4600    0.0000
     Parameter 76    0.4400    0.0000
     Parameter 110    0.4400    0.0000
     Parameter 130    0.4100    0.0000
     Parameter 114    0.4100    0.0000
     Parameter 90    0.3500    0.0000
     Parameter 39    0.3300    0.0000
     Parameter 40    0.3100    0.0001
     Parameter 68    0.3000    0.0002
     Parameter 94    0.2900    0.0003
     Parameter 35    0.2700    0.0010
     Parameter 89    0.2600    0.0018
     Parameter 24    0.2500    0.0030
     Parameter 104    0.2400    0.0050
     Parameter 64    0.2300    0.0082
     Parameter 54    0.2300    0.0082
     Parameter 79    0.2300    0.0082
     Parameter 66    0.2200    0.0131
     Parameter 81    0.2100    0.0205
     Parameter 96    0.2100    0.0205
     Parameter 33    0.2100    0.0205
     Parameter 31    0.2100    0.0205
     Parameter 34    0.2100    0.0205
     Parameter 124    0.1900    0.0470
     Parameter 74    0.1800    0.0691
     Parameter 85    0.1700    0.0994
     Parameter 65    0.1700    0.0994
     Parameter 23    0.1600    0.1400
     Parameter 22    0.1500    0.1930
     Parameter 82    0.1500    0.1930
     Parameter 44    0.1500    0.1930
     Parameter 49    0.1400    0.2606
     Parameter 36    0.1400    0.2606
     Parameter 27    0.1400    0.2606
     Parameter 69    0.1300    0.3439
     Parameter 127    0.1100    0.5560
     Parameter 37    0.0900    0.7942
     Parameter 78    0.0800    0.8938
     Parameter 134    0.0700    0.9610
     Parameter 99    0.0700    0.9610
     Parameter 118    0.0600    0.9921
     Parameter 109    0.0500    0.9995
     Parameter 70    0.0500    0.9995
     Parameter 117    0.0400    1.0000
     Parameter 123    0.0300    1.0000
     Parameter 84    0.0300    1.0000
     Parameter 10    0.0300    1.0000
     Parameter 59    0.0300    1.0000
     Parameter 1    0.0200    1.0000
     Parameter 129    0.0200    1.0000
     Parameter 15    0.0100    1.0000
     Parameter 9    0.0100    1.0000
     Parameter 18    0.0100    1.0000
     Parameter 126    0.0100    1.0000
     Parameter 6    0.0100    1.0000
     Parameter 4    0.0100    1.0000
     Parameter 20    0.0100    1.0000
     Parameter 2    0.0100    1.0000
     Parameter 116    0.0100    1.0000
     Parameter 5    0.0100    1.0000
     Parameter 8    0.0100    1.0000
     Parameter 122    0.0100    1.0000
     Parameter 17    0.0100    1.0000
     Parameter 11    0.0000    1.0000
     Parameter 119    0.0000    1.0000
     Parameter 7    0.0000    1.0000
     Parameter 13    0.0000    1.0000
     Parameter 128    0.0000    1.0000
     Parameter 19    0.0000    1.0000
     Parameter 14    0.0000    1.0000
     Parameter 133    0.0000    1.0000
     Parameter 121    0.0000    1.0000
     Parameter 16    0.0000    1.0000
     Parameter 3    0.0000    1.0000
     Parameter 132    0.0000    1.0000
     Parameter 12    0.0000    1.0000
     Parameter 131    0.0000    1.0000


     Kolmogorov-Smirnov comparing posterior distributions across chains 1 and 3 using 100 draws.


     Parameter   KS Statistic P-value
     Parameter 136    1.0000    0.0000
     Parameter 137    1.0000    0.0000
     Parameter 138    1.0000    0.0000
     Parameter 139    1.0000    0.0000
     Parameter 140    1.0000    0.0000
     Parameter 141    1.0000    0.0000
     Parameter 73    1.0000    0.0000
     Parameter 146    1.0000    0.0000
     Parameter 147    1.0000    0.0000
     Parameter 148    1.0000    0.0000
     Parameter 150    1.0000    0.0000
     Parameter 77    1.0000    0.0000
     Parameter 88    1.0000    0.0000
     Parameter 93    1.0000    0.0000
     Parameter 48    1.0000    0.0000
     Parameter 102    1.0000    0.0000
     Parameter 103    1.0000    0.0000
     Parameter 26    1.0000    0.0000
     Parameter 52    1.0000    0.0000
     Parameter 53    1.0000    0.0000
     Parameter 30    1.0000    0.0000
     Parameter 75    0.9900    0.0000
     Parameter 28    0.9900    0.0000
     Parameter 144    0.9800    0.0000
     Parameter 149    0.9800    0.0000
     Parameter 58    0.9800    0.0000
     Parameter 143    0.9700    0.0000
     Parameter 55    0.9700    0.0000
     Parameter 113    0.9700    0.0000
     Parameter 115    0.9700    0.0000
     Parameter 142    0.9600    0.0000
     Parameter 97    0.9600    0.0000
     Parameter 112    0.9600    0.0000
     Parameter 63    0.9600    0.0000
     Parameter 87    0.9500    0.0000
     Parameter 92    0.9500    0.0000
     Parameter 95    0.9500    0.0000
     Parameter 105    0.9400    0.0000
     Parameter 43    0.9200    0.0000
     Parameter 50    0.9100    0.0000
     Parameter 91    0.9000    0.0000
     Parameter 51    0.9000    0.0000
     Parameter 42    0.8900    0.0000
     Parameter 108    0.8900    0.0000
     Parameter 62    0.8900    0.0000
     Parameter 71    0.8800    0.0000
     Parameter 101    0.8600    0.0000
     Parameter 25    0.8600    0.0000
     Parameter 41    0.8500    0.0000
     Parameter 45    0.8500    0.0000
     Parameter 38    0.8200    0.0000
     Parameter 98    0.8000    0.0000
     Parameter 60    0.7900    0.0000
     Parameter 32    0.7700    0.0000
     Parameter 86    0.7700    0.0000
     Parameter 111    0.7700    0.0000
     Parameter 61    0.7600    0.0000
     Parameter 47    0.7200    0.0000
     Parameter 72    0.6700    0.0000
     Parameter 56    0.6700    0.0000
     Parameter 46    0.6600    0.0000
     Parameter 80    0.6100    0.0000
     Parameter 100    0.5800    0.0000
     Parameter 145    0.5600    0.0000
     Parameter 67    0.5500    0.0000
     Parameter 21    0.5400    0.0000
     Parameter 90    0.5400    0.0000
     Parameter 106    0.5300    0.0000
     Parameter 110    0.5300    0.0000
     Parameter 29    0.5300    0.0000
     Parameter 83    0.5200    0.0000
     Parameter 57    0.5200    0.0000
     Parameter 76    0.4900    0.0000
     Parameter 107    0.4900    0.0000
     Parameter 65    0.3900    0.0000
     Parameter 135    0.3800    0.0000
     Parameter 125    0.3500    0.0000
     Parameter 39    0.3200    0.0000
     Parameter 24    0.3100    0.0001
     Parameter 130    0.3000    0.0002
     Parameter 104    0.2900    0.0003
     Parameter 31    0.2900    0.0003
     Parameter 79    0.2800    0.0006
     Parameter 22    0.2700    0.0010
     Parameter 54    0.2700    0.0010
     Parameter 85    0.2500    0.0030
     Parameter 66    0.2500    0.0030
     Parameter 37    0.2400    0.0050
     Parameter 120    0.2400    0.0050
     Parameter 35    0.2400    0.0050
     Parameter 68    0.1900    0.0470
     Parameter 36    0.1900    0.0470
     Parameter 74    0.1900    0.0470
     Parameter 81    0.1800    0.0691
     Parameter 114    0.1800    0.0691
     Parameter 49    0.1700    0.0994
     Parameter 27    0.1700    0.0994
     Parameter 94    0.1500    0.1930
     Parameter 33    0.1500    0.1930
     Parameter 23    0.1400    0.2606
     Parameter 69    0.1200    0.4431
     Parameter 34    0.1100    0.5560
     Parameter 82    0.1100    0.5560
     Parameter 44    0.1100    0.5560
     Parameter 89    0.1100    0.5560
     Parameter 40    0.1000    0.6766
     Parameter 70    0.0700    0.9610
     Parameter 99    0.0700    0.9610
     Parameter 118    0.0700    0.9610
     Parameter 78    0.0600    0.9921
     Parameter 64    0.0500    0.9995
     Parameter 84    0.0500    0.9995
     Parameter 96    0.0500    0.9995
     Parameter 124    0.0500    0.9995
     Parameter 127    0.0400    1.0000
     Parameter 59    0.0400    1.0000
     Parameter 119    0.0400    1.0000
     Parameter 109    0.0300    1.0000
     Parameter 134    0.0300    1.0000
     Parameter 121    0.0200    1.0000
     Parameter 4    0.0200    1.0000
     Parameter 6    0.0200    1.0000
     Parameter 129    0.0100    1.0000
     Parameter 19    0.0100    1.0000
     Parameter 17    0.0100    1.0000
     Parameter 18    0.0100    1.0000
     Parameter 8    0.0100    1.0000
     Parameter 117    0.0100    1.0000
     Parameter 133    0.0100    1.0000
     Parameter 10    0.0100    1.0000
     Parameter 128    0.0100    1.0000
     Parameter 9    0.0100    1.0000
     Parameter 2    0.0100    1.0000
     Parameter 116    0.0100    1.0000
     Parameter 126    0.0100    1.0000
     Parameter 131    0.0000    1.0000
     Parameter 123    0.0000    1.0000
     Parameter 14    0.0000    1.0000
     Parameter 5    0.0000    1.0000
     Parameter 1    0.0000    1.0000
     Parameter 13    0.0000    1.0000
     Parameter 132    0.0000    1.0000
     Parameter 15    0.0000    1.0000
     Parameter 11    0.0000    1.0000
     Parameter 3    0.0000    1.0000
     Parameter 122    0.0000    1.0000
     Parameter 12    0.0000    1.0000
     Parameter 16    0.0000    1.0000
     Parameter 7    0.0000    1.0000
     Parameter 20    0.0000    1.0000


     Kolmogorov-Smirnov comparing posterior distributions across chains 2 and 3 using 100 draws.


     Parameter   KS Statistic P-value
     Parameter 32    0.3400    0.0000
     Parameter 146    0.3200    0.0000
     Parameter 150    0.3200    0.0000
     Parameter 87    0.3100    0.0001
     Parameter 112    0.2900    0.0003
     Parameter 80    0.2600    0.0018
     Parameter 114    0.2500    0.0030
     Parameter 37    0.2400    0.0050
     Parameter 111    0.2400    0.0050
     Parameter 149    0.2400    0.0050
     Parameter 38    0.2200    0.0131
     Parameter 94    0.2200    0.0131
     Parameter 93    0.2100    0.0205
     Parameter 62    0.2100    0.0205
     Parameter 90    0.2100    0.0205
     Parameter 65    0.2000    0.0314
     Parameter 95    0.2000    0.0314
     Parameter 120    0.2000    0.0314
     Parameter 135    0.1900    0.0470
     Parameter 137    0.1900    0.0470
     Parameter 72    0.1900    0.0470
     Parameter 40    0.1900    0.0470
     Parameter 61    0.1900    0.0470
     Parameter 64    0.1800    0.0691
     Parameter 89    0.1800    0.0691
     Parameter 147    0.1800    0.0691
     Parameter 136    0.1700    0.0994
     Parameter 142    0.1700    0.0994
     Parameter 23    0.1700    0.0994
     Parameter 102    0.1700    0.0994
     Parameter 52    0.1700    0.0994
     Parameter 77    0.1600    0.1400
     Parameter 51    0.1600    0.1400
     Parameter 105    0.1600    0.1400
     Parameter 55    0.1600    0.1400
     Parameter 86    0.1500    0.1930
     Parameter 43    0.1500    0.1930
     Parameter 46    0.1500    0.1930
     Parameter 26    0.1500    0.1930
     Parameter 34    0.1500    0.1930
     Parameter 42    0.1500    0.1930
     Parameter 125    0.1500    0.1930
     Parameter 69    0.1400    0.2606
     Parameter 44    0.1400    0.2606
     Parameter 96    0.1400    0.2606
     Parameter 92    0.1400    0.2606
     Parameter 53    0.1400    0.2606
     Parameter 30    0.1400    0.2606
     Parameter 68    0.1300    0.3439
     Parameter 100    0.1300    0.3439
     Parameter 144    0.1300    0.3439
     Parameter 22    0.1200    0.4431
     Parameter 103    0.1200    0.4431
     Parameter 73    0.1200    0.4431
     Parameter 45    0.1200    0.4431
     Parameter 108    0.1200    0.4431
     Parameter 71    0.1200    0.4431
     Parameter 41    0.1100    0.5560
     Parameter 82    0.1000    0.6766
     Parameter 50    0.1000    0.6766
     Parameter 25    0.1000    0.6766
     Parameter 54    0.1000    0.6766
     Parameter 143    0.1000    0.6766
     Parameter 107    0.1000    0.6766
     Parameter 58    0.1000    0.6766
     Parameter 85    0.1000    0.6766
     Parameter 21    0.1000    0.6766
     Parameter 130    0.0900    0.7942
     Parameter 139    0.0900    0.7942
     Parameter 99    0.0900    0.7942
     Parameter 101    0.0900    0.7942
     Parameter 106    0.0900    0.7942
     Parameter 31    0.0900    0.7942
     Parameter 79    0.0900    0.7942
     Parameter 67    0.0800    0.8938
     Parameter 140    0.0800    0.8938
     Parameter 48    0.0800    0.8938
     Parameter 24    0.0800    0.8938
     Parameter 56    0.0800    0.8938
     Parameter 36    0.0800    0.8938
     Parameter 91    0.0800    0.8938
     Parameter 97    0.0700    0.9610
     Parameter 33    0.0700    0.9610
     Parameter 70    0.0700    0.9610
     Parameter 60    0.0700    0.9610
     Parameter 81    0.0700    0.9610
     Parameter 49    0.0700    0.9610
     Parameter 27    0.0700    0.9610
     Parameter 84    0.0600    0.9921
     Parameter 104    0.0600    0.9921
     Parameter 110    0.0600    0.9921
     Parameter 28    0.0600    0.9921
     Parameter 63    0.0600    0.9921
     Parameter 76    0.0500    0.9995
     Parameter 115    0.0500    0.9995
     Parameter 138    0.0500    0.9995
     Parameter 74    0.0500    0.9995
     Parameter 29    0.0500    0.9995
     Parameter 113    0.0500    0.9995
     Parameter 145    0.0500    0.9995
     Parameter 148    0.0400    1.0000
     Parameter 78    0.0400    1.0000
     Parameter 98    0.0400    1.0000
     Parameter 83    0.0400    1.0000
     Parameter 141    0.0400    1.0000
     Parameter 47    0.0400    1.0000
     Parameter 75    0.0400    1.0000
     Parameter 59    0.0400    1.0000
     Parameter 35    0.0300    1.0000
     Parameter 57    0.0300    1.0000
     Parameter 134    0.0300    1.0000
     Parameter 88    0.0300    1.0000
     Parameter 8    0.0200    1.0000
     Parameter 126    0.0200    1.0000
     Parameter 124    0.0200    1.0000
     Parameter 39    0.0200    1.0000
     Parameter 121    0.0200    1.0000
     Parameter 116    0.0100    1.0000
     Parameter 133    0.0100    1.0000
     Parameter 10    0.0100    1.0000
     Parameter 13    0.0100    1.0000
     Parameter 6    0.0100    1.0000
     Parameter 20    0.0100    1.0000
     Parameter 123    0.0100    1.0000
     Parameter 127    0.0100    1.0000
     Parameter 119    0.0100    1.0000
     Parameter 122    0.0100    1.0000
     Parameter 109    0.0100    1.0000
     Parameter 16    0.0100    1.0000
     Parameter 2    0.0100    1.0000
     Parameter 118    0.0100    1.0000
     Parameter 131    0.0000    1.0000
     Parameter 4    0.0000    1.0000
     Parameter 117    0.0000    1.0000
     Parameter 129    0.0000    1.0000
     Parameter 12    0.0000    1.0000
     Parameter 5    0.0000    1.0000
     Parameter 17    0.0000    1.0000
     Parameter 19    0.0000    1.0000
     Parameter 15    0.0000    1.0000
     Parameter 18    0.0000    1.0000
     Parameter 11    0.0000    1.0000
     Parameter 128    0.0000    1.0000
     Parameter 7    0.0000    1.0000
     Parameter 1    0.0000    1.0000
     Parameter 66    0.0000    1.0000
     Parameter 14    0.0000    1.0000
     Parameter 9    0.0000    1.0000
     Parameter 3    0.0000    1.0000
     Parameter 132    0.0000    1.0000


     Kolmogorov-Smirnov comparing posterior distributions across chains 1 and 4 using 100 draws.


     Parameter   KS Statistic P-value
     Parameter 136    1.0000    0.0000
     Parameter 137    1.0000    0.0000
     Parameter 138    1.0000    0.0000
     Parameter 139    1.0000    0.0000
     Parameter 140    1.0000    0.0000
     Parameter 141    1.0000    0.0000
     Parameter 73    1.0000    0.0000
     Parameter 146    1.0000    0.0000
     Parameter 147    1.0000    0.0000
     Parameter 148    1.0000    0.0000
     Parameter 150    1.0000    0.0000
     Parameter 77    1.0000    0.0000
     Parameter 88    1.0000    0.0000
     Parameter 93    1.0000    0.0000
     Parameter 48    1.0000    0.0000
     Parameter 102    1.0000    0.0000
     Parameter 103    1.0000    0.0000
     Parameter 26    1.0000    0.0000
     Parameter 52    1.0000    0.0000
     Parameter 53    1.0000    0.0000
     Parameter 113    1.0000    0.0000
     Parameter 30    1.0000    0.0000
     Parameter 55    0.9900    0.0000
     Parameter 143    0.9800    0.0000
     Parameter 144    0.9800    0.0000
     Parameter 149    0.9800    0.0000
     Parameter 97    0.9800    0.0000
     Parameter 28    0.9800    0.0000
     Parameter 115    0.9800    0.0000
     Parameter 75    0.9700    0.0000
     Parameter 142    0.9700    0.0000
     Parameter 105    0.9700    0.0000
     Parameter 63    0.9700    0.0000
     Parameter 87    0.9500    0.0000
     Parameter 112    0.9500    0.0000
     Parameter 58    0.9300    0.0000
     Parameter 43    0.9300    0.0000
     Parameter 92    0.9300    0.0000
     Parameter 95    0.9300    0.0000
     Parameter 41    0.9200    0.0000
     Parameter 91    0.9200    0.0000
     Parameter 51    0.9200    0.0000
     Parameter 101    0.9100    0.0000
     Parameter 108    0.8900    0.0000
     Parameter 32    0.8800    0.0000
     Parameter 42    0.8800    0.0000
     Parameter 62    0.8800    0.0000
     Parameter 60    0.8700    0.0000
     Parameter 50    0.8700    0.0000
     Parameter 80    0.8300    0.0000
     Parameter 25    0.8300    0.0000
     Parameter 38    0.8200    0.0000
     Parameter 71    0.8200    0.0000
     Parameter 45    0.8100    0.0000
     Parameter 86    0.7800    0.0000
     Parameter 61    0.7800    0.0000
     Parameter 72    0.7700    0.0000
     Parameter 98    0.7700    0.0000
     Parameter 111    0.7400    0.0000
     Parameter 56    0.6700    0.0000
     Parameter 47    0.6200    0.0000
     Parameter 29    0.5900    0.0000
     Parameter 106    0.5800    0.0000
     Parameter 100    0.5600    0.0000
     Parameter 135    0.5400    0.0000
     Parameter 76    0.5400    0.0000
     Parameter 83    0.5200    0.0000
     Parameter 110    0.5200    0.0000
     Parameter 67    0.5100    0.0000
     Parameter 145    0.5000    0.0000
     Parameter 57    0.5000    0.0000
     Parameter 46    0.4600    0.0000
     Parameter 107    0.4600    0.0000
     Parameter 21    0.4500    0.0000
     Parameter 120    0.4200    0.0000
     Parameter 125    0.4200    0.0000
     Parameter 39    0.3900    0.0000
     Parameter 130    0.3800    0.0000
     Parameter 24    0.3600    0.0000
     Parameter 90    0.3200    0.0000
     Parameter 74    0.2700    0.0010
     Parameter 37    0.2600    0.0018
     Parameter 66    0.2600    0.0018
     Parameter 64    0.2500    0.0030
     Parameter 49    0.2500    0.0030
     Parameter 35    0.2400    0.0050
     Parameter 27    0.2300    0.0082
     Parameter 99    0.2300    0.0082
     Parameter 31    0.2300    0.0082
     Parameter 22    0.2100    0.0205
     Parameter 89    0.2000    0.0314
     Parameter 54    0.1900    0.0470
     Parameter 79    0.1800    0.0691
     Parameter 68    0.1700    0.0994
     Parameter 70    0.1600    0.1400
     Parameter 104    0.1600    0.1400
     Parameter 34    0.1400    0.2606
     Parameter 114    0.1400    0.2606
     Parameter 69    0.1300    0.3439
     Parameter 40    0.1300    0.3439
     Parameter 94    0.1200    0.4431
     Parameter 23    0.1100    0.5560
     Parameter 109    0.1100    0.5560
     Parameter 44    0.1100    0.5560
     Parameter 82    0.1000    0.6766
     Parameter 134    0.1000    0.6766
     Parameter 81    0.0900    0.7942
     Parameter 65    0.0800    0.8938
     Parameter 36    0.0800    0.8938
     Parameter 33    0.0800    0.8938
     Parameter 124    0.0800    0.8938
     Parameter 78    0.0800    0.8938
     Parameter 85    0.0800    0.8938
     Parameter 122    0.0700    0.9610
     Parameter 127    0.0700    0.9610
     Parameter 118    0.0700    0.9610
     Parameter 126    0.0600    0.9921
     Parameter 119    0.0600    0.9921
     Parameter 59    0.0500    0.9995
     Parameter 84    0.0400    1.0000
     Parameter 96    0.0400    1.0000
     Parameter 4    0.0300    1.0000
     Parameter 117    0.0300    1.0000
     Parameter 129    0.0200    1.0000
     Parameter 10    0.0200    1.0000
     Parameter 123    0.0100    1.0000
     Parameter 12    0.0100    1.0000
     Parameter 11    0.0100    1.0000
     Parameter 2    0.0100    1.0000
     Parameter 6    0.0100    1.0000
     Parameter 8    0.0100    1.0000
     Parameter 116    0.0100    1.0000
     Parameter 133    0.0100    1.0000
     Parameter 121    0.0100    1.0000
     Parameter 128    0.0100    1.0000
     Parameter 18    0.0100    1.0000
     Parameter 14    0.0000    1.0000
     Parameter 131    0.0000    1.0000
     Parameter 20    0.0000    1.0000
     Parameter 132    0.0000    1.0000
     Parameter 16    0.0000    1.0000
     Parameter 17    0.0000    1.0000
     Parameter 13    0.0000    1.0000
     Parameter 9    0.0000    1.0000
     Parameter 19    0.0000    1.0000
     Parameter 15    0.0000    1.0000
     Parameter 7    0.0000    1.0000
     Parameter 3    0.0000    1.0000
     Parameter 5    0.0000    1.0000
     Parameter 1    0.0000    1.0000


     Kolmogorov-Smirnov comparing posterior distributions across chains 2 and 4 using 100 draws.


     Parameter   KS Statistic P-value
     Parameter 137    0.4200    0.0000
     Parameter 40    0.4200    0.0000
     Parameter 114    0.4000    0.0000
     Parameter 64    0.3600    0.0000
     Parameter 89    0.3600    0.0000
     Parameter 146    0.3100    0.0001
     Parameter 149    0.2900    0.0003
     Parameter 71    0.2800    0.0006
     Parameter 75    0.2800    0.0006
     Parameter 25    0.2800    0.0006
     Parameter 37    0.2700    0.0010
     Parameter 28    0.2600    0.0018
     Parameter 138    0.2500    0.0030
     Parameter 94    0.2400    0.0050
     Parameter 42    0.2200    0.0131
     Parameter 67    0.2100    0.0205
     Parameter 46    0.2100    0.0205
     Parameter 96    0.2100    0.0205
     Parameter 70    0.2000    0.0314
     Parameter 93    0.2000    0.0314
     Parameter 147    0.1900    0.0470
     Parameter 85    0.1900    0.0470
     Parameter 150    0.1800    0.0691
     Parameter 81    0.1800    0.0691
     Parameter 92    0.1800    0.0691
     Parameter 24    0.1800    0.0691
     Parameter 99    0.1800    0.0691
     Parameter 33    0.1700    0.0994
     Parameter 43    0.1700    0.0994
     Parameter 44    0.1700    0.0994
     Parameter 115    0.1700    0.0994
     Parameter 36    0.1600    0.1400
     Parameter 21    0.1600    0.1400
     Parameter 45    0.1600    0.1400
     Parameter 111    0.1500    0.1930
     Parameter 76    0.1500    0.1930
     Parameter 68    0.1400    0.2606
     Parameter 55    0.1400    0.2606
     Parameter 60    0.1400    0.2606
     Parameter 136    0.1300    0.3439
     Parameter 100    0.1300    0.3439
     Parameter 22    0.1300    0.3439
     Parameter 139    0.1200    0.4431
     Parameter 50    0.1200    0.4431
     Parameter 105    0.1200    0.4431
     Parameter 23    0.1200    0.4431
     Parameter 30    0.1200    0.4431
     Parameter 90    0.1200    0.4431
     Parameter 102    0.1200    0.4431
     Parameter 69    0.1100    0.5560
     Parameter 49    0.1100    0.5560
     Parameter 27    0.1100    0.5560
     Parameter 61    0.1100    0.5560
     Parameter 52    0.1100    0.5560
     Parameter 65    0.1100    0.5560
     Parameter 34    0.1100    0.5560
     Parameter 74    0.1100    0.5560
     Parameter 79    0.1100    0.5560
     Parameter 140    0.1000    0.6766
     Parameter 98    0.1000    0.6766
     Parameter 51    0.1000    0.6766
     Parameter 109    0.1000    0.6766
     Parameter 29    0.1000    0.6766
     Parameter 31    0.1000    0.6766
     Parameter 103    0.1000    0.6766
     Parameter 143    0.1000    0.6766
     Parameter 77    0.0900    0.7942
     Parameter 106    0.0900    0.7942
     Parameter 53    0.0900    0.7942
     Parameter 113    0.0900    0.7942
     Parameter 39    0.0800    0.8938
     Parameter 84    0.0800    0.8938
     Parameter 87    0.0800    0.8938
     Parameter 91    0.0800    0.8938
     Parameter 95    0.0800    0.8938
     Parameter 97    0.0800    0.8938
     Parameter 63    0.0800    0.8938
     Parameter 88    0.0700    0.9610
     Parameter 148    0.0700    0.9610
     Parameter 47    0.0700    0.9610
     Parameter 48    0.0700    0.9610
     Parameter 104    0.0700    0.9610
     Parameter 54    0.0700    0.9610
     Parameter 108    0.0700    0.9610
     Parameter 144    0.0700    0.9610
     Parameter 82    0.0700    0.9610
     Parameter 135    0.0600    0.9921
     Parameter 86    0.0600    0.9921
     Parameter 142    0.0600    0.9921
     Parameter 130    0.0500    0.9995
     Parameter 73    0.0500    0.9995
     Parameter 83    0.0500    0.9995
     Parameter 145    0.0500    0.9995
     Parameter 41    0.0500    0.9995
     Parameter 56    0.0500    0.9995
     Parameter 110    0.0500    0.9995
     Parameter 112    0.0500    0.9995
     Parameter 120    0.0500    0.9995
     Parameter 125    0.0500    0.9995
     Parameter 32    0.0400    1.0000
     Parameter 141    0.0400    1.0000
     Parameter 78    0.0400    1.0000
     Parameter 107    0.0400    1.0000
     Parameter 57    0.0400    1.0000
     Parameter 59    0.0400    1.0000
     Parameter 62    0.0400    1.0000
     Parameter 38    0.0400    1.0000
     Parameter 101    0.0400    1.0000
     Parameter 58    0.0300    1.0000
     Parameter 35    0.0300    1.0000
     Parameter 26    0.0300    1.0000
     Parameter 116    0.0200    1.0000
     Parameter 2    0.0200    1.0000
     Parameter 4    0.0200    1.0000
     Parameter 72    0.0200    1.0000
     Parameter 80    0.0200    1.0000
     Parameter 129    0.0200    1.0000
     Parameter 15    0.0200    1.0000
     Parameter 119    0.0200    1.0000
     Parameter 134    0.0200    1.0000
     Parameter 66    0.0200    1.0000
     Parameter 20    0.0100    1.0000
     Parameter 127    0.0100    1.0000
     Parameter 11    0.0100    1.0000
     Parameter 123    0.0100    1.0000
     Parameter 128    0.0100    1.0000
     Parameter 121    0.0100    1.0000
     Parameter 10    0.0100    1.0000
     Parameter 124    0.0100    1.0000
     Parameter 126    0.0100    1.0000
     Parameter 12    0.0100    1.0000
     Parameter 16    0.0100    1.0000
     Parameter 133    0.0100    1.0000
     Parameter 14    0.0000    1.0000
     Parameter 131    0.0000    1.0000
     Parameter 8    0.0000    1.0000
     Parameter 1    0.0000    1.0000
     Parameter 5    0.0000    1.0000
     Parameter 13    0.0000    1.0000
     Parameter 7    0.0000    1.0000
     Parameter 122    0.0000    1.0000
     Parameter 17    0.0000    1.0000
     Parameter 6    0.0000    1.0000
     Parameter 118    0.0000    1.0000
     Parameter 3    0.0000    1.0000
     Parameter 132    0.0000    1.0000
     Parameter 117    0.0000    1.0000
     Parameter 18    0.0000    1.0000
     Parameter 9    0.0000    1.0000
     Parameter 19    0.0000    1.0000


     Kolmogorov-Smirnov comparing posterior distributions across chains 3 and 4 using 100 draws.


     Parameter   KS Statistic P-value
     Parameter 65    0.3400    0.0000
     Parameter 32    0.3300    0.0000
     Parameter 75    0.2900    0.0003
     Parameter 64    0.2700    0.0010
     Parameter 80    0.2600    0.0018
     Parameter 85    0.2600    0.0018
     Parameter 90    0.2600    0.0018
     Parameter 138    0.2600    0.0018
     Parameter 137    0.2500    0.0030
     Parameter 112    0.2500    0.0030
     Parameter 28    0.2500    0.0030
     Parameter 40    0.2400    0.0050
     Parameter 114    0.2400    0.0050
     Parameter 150    0.2300    0.0082
     Parameter 62    0.2300    0.0082
     Parameter 36    0.2200    0.0131
     Parameter 38    0.2200    0.0131
     Parameter 87    0.2200    0.0131
     Parameter 89    0.2100    0.0205
     Parameter 70    0.2000    0.0314
     Parameter 71    0.2000    0.0314
     Parameter 25    0.2000    0.0314
     Parameter 99    0.1900    0.0470
     Parameter 24    0.1900    0.0470
     Parameter 135    0.1700    0.0994
     Parameter 144    0.1700    0.0994
     Parameter 81    0.1700    0.0994
     Parameter 95    0.1700    0.0994
     Parameter 49    0.1700    0.0994
     Parameter 73    0.1700    0.0994
     Parameter 142    0.1600    0.1400
     Parameter 148    0.1600    0.1400
     Parameter 115    0.1600    0.1400
     Parameter 72    0.1500    0.1930
     Parameter 46    0.1500    0.1930
     Parameter 26    0.1300    0.3439
     Parameter 54    0.1300    0.3439
     Parameter 67    0.1300    0.3439
     Parameter 21    0.1300    0.3439
     Parameter 42    0.1300    0.3439
     Parameter 140    0.1300    0.3439
     Parameter 76    0.1300    0.3439
     Parameter 111    0.1300    0.3439
     Parameter 91    0.1200    0.4431
     Parameter 45    0.1200    0.4431
     Parameter 102    0.1200    0.4431
     Parameter 33    0.1100    0.5560
     Parameter 149    0.1100    0.5560
     Parameter 104    0.1100    0.5560
     Parameter 120    0.1100    0.5560
     Parameter 48    0.1100    0.5560
     Parameter 27    0.1100    0.5560
     Parameter 82    0.1100    0.5560
     Parameter 136    0.0900    0.7942
     Parameter 77    0.0900    0.7942
     Parameter 88    0.0900    0.7942
     Parameter 52    0.0900    0.7942
     Parameter 60    0.0900    0.7942
     Parameter 125    0.0900    0.7942
     Parameter 63    0.0900    0.7942
     Parameter 92    0.0900    0.7942
     Parameter 107    0.0900    0.7942
     Parameter 58    0.0900    0.7942
     Parameter 55    0.0900    0.7942
     Parameter 23    0.0900    0.7942
     Parameter 94    0.0900    0.7942
     Parameter 130    0.0800    0.8938
     Parameter 53    0.0800    0.8938
     Parameter 79    0.0800    0.8938
     Parameter 74    0.0800    0.8938
     Parameter 86    0.0800    0.8938
     Parameter 93    0.0800    0.8938
     Parameter 47    0.0800    0.8938
     Parameter 98    0.0800    0.8938
     Parameter 51    0.0800    0.8938
     Parameter 30    0.0800    0.8938
     Parameter 143    0.0800    0.8938
     Parameter 39    0.0800    0.8938
     Parameter 69    0.0800    0.8938
     Parameter 34    0.0700    0.9610
     Parameter 84    0.0700    0.9610
     Parameter 110    0.0700    0.9610
     Parameter 105    0.0700    0.9610
     Parameter 109    0.0700    0.9610
     Parameter 41    0.0700    0.9610
     Parameter 50    0.0700    0.9610
     Parameter 100    0.0700    0.9610
     Parameter 44    0.0600    0.9921
     Parameter 96    0.0600    0.9921
     Parameter 103    0.0600    0.9921
     Parameter 113    0.0600    0.9921
     Parameter 29    0.0600    0.9921
     Parameter 61    0.0600    0.9921
     Parameter 31    0.0600    0.9921
     Parameter 145    0.0600    0.9921
     Parameter 83    0.0500    0.9995
     Parameter 43    0.0500    0.9995
     Parameter 101    0.0500    0.9995
     Parameter 146    0.0400    1.0000
     Parameter 134    0.0400    1.0000
     Parameter 22    0.0400    1.0000
     Parameter 108    0.0400    1.0000
     Parameter 57    0.0400    1.0000
     Parameter 59    0.0400    1.0000
     Parameter 121    0.0400    1.0000
     Parameter 68    0.0400    1.0000
     Parameter 37    0.0400    1.0000
     Parameter 35    0.0300    1.0000
     Parameter 106    0.0300    1.0000
     Parameter 119    0.0300    1.0000
     Parameter 56    0.0300    1.0000
     Parameter 147    0.0300    1.0000
     Parameter 8    0.0200    1.0000
     Parameter 78    0.0200    1.0000
     Parameter 97    0.0200    1.0000
     Parameter 126    0.0200    1.0000
     Parameter 139    0.0200    1.0000
     Parameter 66    0.0200    1.0000
     Parameter 116    0.0100    1.0000
     Parameter 118    0.0100    1.0000
     Parameter 141    0.0100    1.0000
     Parameter 122    0.0100    1.0000
     Parameter 11    0.0100    1.0000
     Parameter 132    0.0100    1.0000
     Parameter 117    0.0100    1.0000
     Parameter 15    0.0100    1.0000
     Parameter 124    0.0100    1.0000
     Parameter 16    0.0100    1.0000
     Parameter 128    0.0100    1.0000
     Parameter 133    0.0100    1.0000
     Parameter 123    0.0100    1.0000
     Parameter 129    0.0100    1.0000
     Parameter 6    0.0100    1.0000
     Parameter 13    0.0100    1.0000
     Parameter 9    0.0000    1.0000
     Parameter 14    0.0000    1.0000
     Parameter 1    0.0000    1.0000
     Parameter 20    0.0000    1.0000
     Parameter 17    0.0000    1.0000
     Parameter 131    0.0000    1.0000
     Parameter 5    0.0000    1.0000
     Parameter 7    0.0000    1.0000
     Parameter 127    0.0000    1.0000
     Parameter 19    0.0000    1.0000
     Parameter 12    0.0000    1.0000
     Parameter 4    0.0000    1.0000
     Parameter 2    0.0000    1.0000
     Parameter 3    0.0000    1.0000
     Parameter 10    0.0000    1.0000
     Parameter 18    0.0000    1.0000


     Simulated prior distributions

     Parameter       Prior Mean  Prior Variance  Prior Std. Dev.


     Parameter 1 Improper Prior
     Parameter 2 Improper Prior
     Parameter 3 Improper Prior
     Parameter 4 Improper Prior
     Parameter 5 Improper Prior
     Parameter 6 Improper Prior
     Parameter 7 Improper Prior
     Parameter 8 Improper Prior
     Parameter 9 Improper Prior
     Parameter 10 Improper Prior
     Parameter 11 Improper Prior
     Parameter 12 Improper Prior
     Parameter 13 Improper Prior
     Parameter 14 Improper Prior
     Parameter 15 Improper Prior
     Parameter 16 Improper Prior
     Parameter 17 Improper Prior
     Parameter 18 Improper Prior
     Parameter 19 Improper Prior
     Parameter 20 Improper Prior
     Parameter 21         0.0079          0.0250          0.1582
     Parameter 22        -0.0007          0.0224          0.1497
     Parameter 23        -0.0080          0.0240          0.1549
     Parameter 24         0.0069          0.0246          0.1570
     Parameter 25        -0.0045          0.0257          0.1602
     Parameter 26        -0.0050          0.0248          0.1575
     Parameter 27         0.0015          0.0266          0.1630
     Parameter 28         0.0078          0.0247          0.1572
     Parameter 29         0.0054          0.0259          0.1609
     Parameter 30        -0.0037          0.0248          0.1575
     Parameter 31         0.0053          0.0262          0.1618
     Parameter 32        -0.0036          0.0267          0.1635
     Parameter 33         0.0055          0.0262          0.1619
     Parameter 34        -0.0020          0.0242          0.1556
     Parameter 35        -0.0042          0.0262          0.1618
     Parameter 36         0.0082          0.0250          0.1581
     Parameter 37         0.0008          0.0257          0.1603
     Parameter 38         0.0001          0.0249          0.1578
     Parameter 39        -0.0010          0.0242          0.1556
     Parameter 40        -0.0027          0.0241          0.1553
     Parameter 41 Improper Prior
     Parameter 42        -0.0044          0.0249          0.1579
     Parameter 43        -0.0040          0.0252          0.1588
     Parameter 44         0.0034          0.0261          0.1617
     Parameter 45        -0.0081          0.0255          0.1596
     Parameter 46        -0.0005          0.0256          0.1600
     Parameter 47 Improper Prior
     Parameter 48         0.0013          0.0251          0.1583
     Parameter 49        -0.0004          0.0253          0.1590
     Parameter 50         0.0043          0.0238          0.1542
     Parameter 51         0.0070          0.0245          0.1566
     Parameter 52        -0.0054          0.0241          0.1551
     Parameter 53 Improper Prior
     Parameter 54         0.0064          0.0254          0.1592
     Parameter 55        -0.0054          0.0243          0.1557
     Parameter 56         0.0020          0.0259          0.1608
     Parameter 57        -0.0106          0.0262          0.1619
     Parameter 58         0.0002          0.0242          0.1555
     Parameter 59 Improper Prior
     Parameter 60        -0.0007          0.0240          0.1550
     Parameter 61         0.0070          0.0245          0.1564
     Parameter 62        -0.0009          0.0228          0.1510
     Parameter 63        -0.0032          0.0248          0.1575
     Parameter 64        -0.0033          0.0261          0.1615
     Parameter 65 Improper Prior
     Parameter 66 Improper Prior
     Parameter 67        -0.0019          0.0227          0.1508
     Parameter 68        -0.0024          0.0244          0.1561
     Parameter 69        -0.0043          0.0247          0.1570
     Parameter 70        -0.0043          0.0274          0.1654
     Parameter 71         0.0080          0.0241          0.1551
     Parameter 72 Improper Prior
     Parameter 73        -0.0010          0.0283          0.1683
     Parameter 74         0.0030          0.0236          0.1536
     Parameter 75         0.0080          0.0227          0.1506
     Parameter 76         0.0043          0.0265          0.1628
     Parameter 77        -0.0005          0.0256          0.1599
     Parameter 78 Improper Prior
     Parameter 79         0.0017          0.0251          0.1583
     Parameter 80        -0.0059          0.0230          0.1517
     Parameter 81         0.0021          0.0255          0.1598
     Parameter 82         0.0077          0.0268          0.1638
     Parameter 83        -0.0029          0.0248          0.1576
     Parameter 84 Improper Prior
     Parameter 85         0.0065          0.0266          0.1629
     Parameter 86         0.0082          0.0253          0.1590
     Parameter 87         0.0028          0.0230          0.1517
     Parameter 88         0.0013          0.0256          0.1601
     Parameter 89         0.0022          0.0253          0.1591
     Parameter 90 Improper Prior
     Parameter 91 Improper Prior
     Parameter 92         0.0046          0.0239          0.1545
     Parameter 93         0.0010          0.0252          0.1589
     Parameter 94         0.0068          0.0233          0.1525
     Parameter 95         0.0085          0.0257          0.1603
     Parameter 96         0.0057          0.0261          0.1615
     Parameter 97 Improper Prior
     Parameter 98        -0.0064          0.0234          0.1531
     Parameter 99        -0.0006          0.0256          0.1601
     Parameter 100         0.0056          0.0263          0.1622
     Parameter 101        -0.0088          0.0265          0.1628
     Parameter 102         0.0025          0.0251          0.1584
     Parameter 103 Improper Prior
     Parameter 104        -0.0004          0.0256          0.1600
     Parameter 105        -0.0102          0.0252          0.1589
     Parameter 106        -0.0054          0.0236          0.1538
     Parameter 107         0.0081          0.0241          0.1551
     Parameter 108         0.0001          0.0240          0.1550
     Parameter 109 Improper Prior
     Parameter 110        -0.0012          0.0237          0.1541
     Parameter 111        -0.0010          0.0259          0.1611
     Parameter 112        -0.0086          0.0241          0.1552
     Parameter 113         0.0027          0.0240          0.1550
     Parameter 114        -0.0018          0.0250          0.1581
     Parameter 115 Improper Prior
     Parameter 116 Improper Prior
     Parameter 117 Improper Prior
     Parameter 118 Improper Prior
     Parameter 119 Improper Prior
     Parameter 120 Improper Prior
     Parameter 121 Improper Prior
     Parameter 122 Improper Prior
     Parameter 123 Improper Prior
     Parameter 124 Improper Prior
     Parameter 125 Improper Prior
     Parameter 126 Improper Prior
     Parameter 127 Improper Prior
     Parameter 128 Improper Prior
     Parameter 129 Improper Prior
     Parameter 130 Improper Prior
     Parameter 131 Improper Prior
     Parameter 132 Improper Prior
     Parameter 133 Improper Prior
     Parameter 134 Improper Prior
     Parameter 135 Improper Prior
     Parameter 136 Improper Prior
     Parameter 137 Improper Prior
     Parameter 138 Improper Prior
     Parameter 139 Improper Prior
     Parameter 140 Improper Prior
     Parameter 141 Improper Prior
     Parameter 142 Improper Prior
     Parameter 143 Improper Prior
     Parameter 144 Improper Prior
     Parameter 145 Improper Prior
     Parameter 146 Improper Prior
     Parameter 147 Improper Prior
     Parameter 148 Improper Prior
     Parameter 149 Improper Prior
     Parameter 150 Improper Prior


   TECHNICAL 8 OUTPUT FOR BAYES ESTIMATION

     CHAIN    BSEED
     1        0
     2        285380
     3        253358
     4        93468

     Iterations for computing PPPP

                     POTENTIAL       PARAMETER WITH
     ITERATION    SCALE REDUCTION      HIGHEST PSR
     100              6.361               116
     200              6.624               90
     300              6.426               116
     400              8.270               66
     500              6.409               116
     600              6.436               116
     700              6.464               116
     800              6.499               116
     900              6.382               116
     1000             6.288               116
     1100             6.333               116
     1200             6.271               116
     1300             6.316               116
     1400             6.329               116
     1500             6.260               116
     1600             6.290               116
     1700             6.261               116
     1800             6.262               116
     1900             6.285               116
     2000             6.313               116

     Iterations for model estimation

                     POTENTIAL       PARAMETER WITH
     ITERATION    SCALE REDUCTION      HIGHEST PSR
     100              6.232               143
     200              9.134               140
     300              6.328               138
     400              5.598               26
     500              4.479               26
     600              3.943               143
     700              3.919               26
     800              3.892               26
     900              3.738               26
     1000             3.538               26
     1100             3.416               26
     1200             3.372               26
     1300             3.368               26
     1400             3.364               26
     1500             3.462               26
     1600             3.354               26
     1700             3.677               150
     1800             3.711               150
     1900             3.658               26
     2000             3.746               26


     Beginning Time:  13:07:06
        Ending Time:  13:13:45
       Elapsed Time:  00:06:39


MUTHEN & MUTHEN
3463 Stoner Ave.
Los Angeles, CA  90066

Tel: (310) 391-9971
Fax: (310) 391-8971
Web: www.StatModel.com
Support: Support@StatModel.com

Copyright (c) 1998-2017 Muthen & Muthen
