# Supplementary material for: Modeling Measurement as a Sequential Process: Autoregressive Confirmatory Factor Analysis (AR-CFA)
Source: Front Psychol. 2019 Sep 20;10:2108. doi: 10.3389/fpsyg.2019.02108 (PMC6763968; doi:10.3389/fpsyg.2019.02108)
Supplement: Supplementary file 2 [file Data_Sheet_1.ZIP › Mplus files and data for AR-CFA paper/CL-CFA files/Cross-loading (Bayes) .005.out]

Mplus VERSION 8 (Mac)
MUTHEN & MUTHEN
05/04/2017  11:36 AM

INPUT INSTRUCTIONS

    DATA: File is music_big5_anon (For Mplus)_ipip_and_rses_centered.csv;
    VARIABLE:	
    NAMES ARE
    univ
  id
  year
  month
  age
  gender
  ethnic
  rsdme
  methnic
  fethnic
  usborn
  usmborn
  usfborn
  whrlv
  mipip1
  mipip2
  mipip3
  mipip4
  mipip5
  mipip6
  mipip7
  mipip8
  mipip9
  mipip10
  mipip11
  mipip12
  mipip13
  mipip14
  mipip15
  mipip16
  mipip17
  mipip18
  mipip19
  mipip20
  rses1
  rses2
  rses3
  rses4
  rses5
  rses6
  rses7
  rses8
  rses9
  rses10
  extraver
  agree
  consc
  neurot
  imagine
  self_est
  extra
  agreeb
  cons
  neuro
  open
  male
  N
  E_Mean
  A_Mean
  C_Mean
  N_Mean
  O_Mean
  E_SD
  A_SD
  C_SD
  N_SD
  O_SD
  E_SE
  A_SE
  C_SE
  N_SE
  O_SE
  SAT_read_25
  SAT_read_75
  SAT_math_25
  SAT_math_75
  ACT_25
  ACT_75
  enroll_total
  enroll_total_full
  enroll_total_part
  enroll_undergrad
  enroll_undergrad_full
  enroll_undergrad_part
  endowment_start
  endowment_end
  price_instate
  price_outstate
  percent_admit
  percent_18to24
  percent_white
  percent_women
  percent_asian
  percent_black
  percent_hispanic
  percent_other_unknown
  FT_retention
  average_SAT
  average_ACT
  gpa_required
  classrank_required
  transcript_required
  collegeprep_required
  recommendations_required
  portfolio_required;
    Usevar = mipip1-mipip20;
    MISSING are all (-999);

  ANALYSIS: estimator=Bayes;
  fbiterations=2000;
  thin=10;
  Processors=4;
  Chains=4;

  MODEL:
  E BY mipip1
    	mipip6
    	mipip11
    	mipip16
  	mipip2 (a1)
    	mipip7 (a2)
    	mipip12 (a3)
    	mipip17 (a4)
  	mipip3 (a5)
    	mipip8 (a6)
    	mipip13 (a7)
    	mipip18 (a8)
  	mipip4 (a9)
    	mipip9 (a10)
    	mipip14 (a11)
    	mipip19 (a12)
  	mipip5 (a13)
    	mipip10 (a14)
    	mipip15 (a15)
    	mipip20 (a16);

  A BY mipip1* (b1)
    	mipip6 (b2)
    	mipip11 (b3)
    	mipip16 (b4)
  	mipip2@1
    	mipip7
    	mipip12
    	mipip17
  	mipip3 (b5)
    	mipip8 (b6)
    	mipip13 (b7)
    	mipip18 (b8)
  	mipip4 (b9)
    	mipip9 (b10)
    	mipip14 (b11)
    	mipip19 (b12)
  	mipip5 (b13)
    	mipip10 (b14)
    	mipip15 (b15)
    	mipip20 (b16);

  C BY mipip1* (c1)
    	mipip6 (c2)
    	mipip11 (c3)
    	mipip16 (c4)
  	mipip2 (c5)
    	mipip7 (c6)
    	mipip12 (c7)
    	mipip17 (c8)
  	mipip3@1
    	mipip8
    	mipip13
    	mipip18
  	mipip4 (c9)
    	mipip9 (c10)
    	mipip14 (c11)
    	mipip19 (c12)
  	mipip5 (c13)
    	mipip10 (c14)
    	mipip15 (c15)
    	mipip20 (c16);

  N BY mipip1* (d1)
    	mipip6 (d2)
    	mipip11 (d3)
    	mipip16 (d4)
  	mipip2 (d5)
    	mipip7 (d6)
    	mipip12 (d7)
    	mipip17 (d8)
  	mipip3 (d9)
    	mipip8 (d10)
    	mipip13 (d11)
    	mipip18 (d12)
  	mipip4@1
    	mipip9
    	mipip14
    	mipip19
  	mipip5 (d13)
    	mipip10 (d14)
    	mipip15 (d15)
    	mipip20 (d16);

  O BY mipip1* (e1)
    	mipip6 (e2)
    	mipip11 (e3)
    	mipip16 (e4)
  	mipip2 (e5)
    	mipip7 (e6)
    	mipip12 (e7)
    	mipip17 (e8)
  	mipip3 (e9)
    	mipip8 (e10)
    	mipip13 (e11)
    	mipip18 (e12)
  	mipip4 (e13)
    	mipip9 (e14)
    	mipip14 (e15)
    	mipip19 (e16)
  	mipip5@1
    	mipip10
    	mipip15
    	mipip20;
    	
  MODEL PRIORS:
  a1-e16~N(0,.005);

  OUTPUT: STDYX svalues tech8;


*** WARNING
  Data set contains cases with missing on all variables.
  These cases were not included in the analysis.
  Number of cases with missing on all variables:  1141
   1 WARNING(S) FOUND IN THE INPUT INSTRUCTIONS


SUMMARY OF ANALYSIS

Number of groups                                                 1
Number of observations                                        8571

Number of dependent variables                                   20
Number of independent variables                                  0
Number of continuous latent variables                            5

Observed dependent variables

  Continuous
   MIPIP1      MIPIP2      MIPIP3      MIPIP4      MIPIP5      MIPIP6
   MIPIP7      MIPIP8      MIPIP9      MIPIP10     MIPIP11     MIPIP12
   MIPIP13     MIPIP14     MIPIP15     MIPIP16     MIPIP17     MIPIP18
   MIPIP19     MIPIP20

Continuous latent variables
   E           A           C           N           O


Estimator                                                    BAYES
Specifications for Bayesian Estimation
  Point estimate                                            MEDIAN
  Number of Markov chain Monte Carlo (MCMC) chains               4
  Random seed for the first chain                                0
  Starting value information                           UNPERTURBED
  Treatment of categorical mediator                         LATENT
  Algorithm used for Markov chain Monte Carlo           GIBBS(PX1)
  Fixed number of iterations                                  2000
  K-th iteration used for thinning                              10

Input data file(s)
  music_big5_anon (For Mplus)_ipip_and_rses_centered.csv
Input data format  FREE


SUMMARY OF DATA


COVARIANCE COVERAGE OF DATA

Minimum covariance coverage value   0.100

     Number of missing data patterns            68


     PROPORTION OF DATA PRESENT


           Covariance Coverage
              MIPIP1        MIPIP2        MIPIP3        MIPIP4        MIPIP5
              ________      ________      ________      ________      ________
 MIPIP1         0.998
 MIPIP2         0.997         0.998
 MIPIP3         0.997         0.997         0.998
 MIPIP4         0.995         0.995         0.996         0.996
 MIPIP5         0.996         0.996         0.996         0.995         0.997
 MIPIP6         0.997         0.997         0.998         0.996         0.996
 MIPIP7         0.997         0.997         0.997         0.996         0.996
 MIPIP8         0.996         0.997         0.997         0.995         0.996
 MIPIP9         0.997         0.997         0.997         0.996         0.996
 MIPIP10        0.995         0.995         0.995         0.994         0.995
 MIPIP11        0.994         0.994         0.994         0.993         0.993
 MIPIP12        0.993         0.994         0.994         0.993         0.993
 MIPIP13        0.996         0.997         0.997         0.995         0.996
 MIPIP14        0.996         0.996         0.996         0.995         0.995
 MIPIP15        0.995         0.995         0.995         0.994         0.994
 MIPIP16        0.994         0.995         0.995         0.993         0.993
 MIPIP17        0.995         0.995         0.995         0.994         0.994
 MIPIP18        0.994         0.994         0.995         0.993         0.993
 MIPIP19        0.995         0.995         0.995         0.994         0.994
 MIPIP20        0.994         0.994         0.995         0.993         0.994


           Covariance Coverage
              MIPIP6        MIPIP7        MIPIP8        MIPIP9        MIPIP10
              ________      ________      ________      ________      ________
 MIPIP6         0.999
 MIPIP7         0.998         0.998
 MIPIP8         0.997         0.997         0.998
 MIPIP9         0.998         0.997         0.997         0.998
 MIPIP10        0.996         0.995         0.995         0.996         0.996
 MIPIP11        0.994         0.994         0.994         0.994         0.993
 MIPIP12        0.994         0.994         0.994         0.994         0.993
 MIPIP13        0.997         0.997         0.997         0.997         0.995
 MIPIP14        0.996         0.996         0.996         0.996         0.995
 MIPIP15        0.995         0.995         0.995         0.995         0.994
 MIPIP16        0.995         0.995         0.994         0.995         0.993
 MIPIP17        0.995         0.995         0.995         0.995         0.994
 MIPIP18        0.995         0.995         0.994         0.995         0.993
 MIPIP19        0.995         0.995         0.995         0.995         0.994
 MIPIP20        0.995         0.995         0.994         0.995         0.993


           Covariance Coverage
              MIPIP11       MIPIP12       MIPIP13       MIPIP14       MIPIP15
              ________      ________      ________      ________      ________
 MIPIP11        0.995
 MIPIP12        0.991         0.995
 MIPIP13        0.994         0.994         0.998
 MIPIP14        0.994         0.994         0.996         0.997
 MIPIP15        0.992         0.993         0.996         0.995         0.996
 MIPIP16        0.992         0.992         0.995         0.994         0.994
 MIPIP17        0.993         0.993         0.995         0.995         0.994
 MIPIP18        0.992         0.992         0.995         0.995         0.993
 MIPIP19        0.993         0.993         0.995         0.995         0.994
 MIPIP20        0.992         0.992         0.995         0.995         0.994


           Covariance Coverage
              MIPIP16       MIPIP17       MIPIP18       MIPIP19       MIPIP20
              ________      ________      ________      ________      ________
 MIPIP16        0.996
 MIPIP17        0.994         0.996
 MIPIP18        0.993         0.994         0.996
 MIPIP19        0.994         0.995         0.994         0.996
 MIPIP20        0.993         0.994         0.994         0.995         0.996


UNIVARIATE SAMPLE STATISTICS


     UNIVARIATE HIGHER-ORDER MOMENT DESCRIPTIVE STATISTICS

         Variable/         Mean/     Skewness/   Minimum/ % with                Percentiles
        Sample Size      Variance    Kurtosis    Maximum  Min/Max      20%/60%    40%/80%    Median

     MIPIP1                0.000      -0.168      -2.237    0.39%      -1.025     -0.093      0.055
            8553.000       1.287      -0.772       2.482    0.33%       0.186      1.033
     MIPIP2                0.000      -1.327      -3.444    0.02%      -0.373     -0.187     -0.057
            8556.000       0.817       1.857       1.520    0.50%       0.627      0.733
     MIPIP3                0.000      -0.208      -2.655    0.02%      -1.169     -0.213     -0.139
            8558.000       1.370      -0.881       2.250    0.02%       0.685      0.858
     MIPIP4                0.000       0.195      -2.476    0.02%      -0.902     -0.576      0.184
            8541.000       1.421      -0.916       2.724    0.06%       0.336      1.275
     MIPIP5                0.000      -0.648      -3.000    0.01%      -0.790      0.185      0.253
            8545.000       1.165      -0.249       1.904    0.27%       0.274      1.189
     MIPIP6                0.000      -0.550      -2.985    0.09%      -0.985      0.015      0.264
            8560.000       1.403      -0.654       1.727    0.05%       0.402      1.264
     MIPIP7                0.000      -0.922      -3.200    0.01%      -0.911     -0.010      0.089
            8556.000       1.141       0.218       1.368    0.97%       0.215      1.082
     MIPIP8                0.000      -0.372      -3.018    0.04%      -1.425     -0.425      0.444
            8551.000       1.633      -1.014       1.714    0.06%       0.523      1.506
     MIPIP9                0.000       0.349      -1.952    0.19%      -0.766     -0.618     -0.409
            8556.000       1.218      -0.647       2.591    0.07%       0.337      1.259
     MIPIP10               0.000      -0.435      -2.844    0.02%      -0.683     -0.549      0.312
            8539.000       1.091      -0.361       1.810    0.02%       0.360      1.312
     MIPIP11               0.000      -0.302      -2.631    0.32%      -1.326     -0.326      0.106
            8529.000       1.490      -0.882       2.106    0.96%       0.609      1.106
     MIPIP12               0.000      -0.392      -2.682    0.01%      -1.177     -0.302      0.366
            8527.000       1.165      -0.485       2.079    0.09%       0.554      0.750
     MIPIP13               0.000      -0.745      -3.236    0.04%      -0.844      0.060      0.182
            8555.000       1.062       0.062       1.849    0.27%       0.220      1.068
     MIPIP14               0.000       0.147      -1.952    0.04%      -0.873     -0.712      0.154
            8548.000       1.418      -0.964       2.909    0.02%       0.259      1.246
     MIPIP15               0.000      -0.373      -2.795    0.01%      -0.702     -0.515      0.298
            8538.000       1.013      -0.462       2.150    0.04%       0.358      1.205
     MIPIP16               0.000      -0.261      -2.572    0.21%      -1.300     -0.349     -0.115
            8533.000       1.292      -0.764       2.073    0.07%       0.592      0.885
     MIPIP17               0.000      -1.086      -3.457    0.02%      -0.457     -0.167     -0.060
            8538.000       0.849       0.859       1.108    1.34%       0.618      0.822
     MIPIP18               0.000      -0.623      -3.000    0.01%      -0.839      0.050      0.169
            8533.000       1.199      -0.493       1.381    0.12%       0.246      1.161
     MIPIP19               0.000      -0.005      -2.400    0.02%      -1.074     -0.145     -0.060
            8538.000       1.251      -0.805       2.188    0.21%       0.024      0.940
     MIPIP20               0.000      -0.941      -3.359    0.01%      -0.994     -0.018      0.033
            8533.000       1.116       0.142       1.667    0.04%       0.812      0.992


THE MODEL ESTIMATION TERMINATED NORMALLY

     USE THE FBITERATIONS OPTION TO INCREASE THE NUMBER OF ITERATIONS BY A FACTOR
     OF AT LEAST TWO TO CHECK CONVERGENCE AND THAT THE PSR VALUE DOES NOT INCREASE.


MODEL FIT INFORMATION

Number of Free Parameters                             150

Bayesian Posterior Predictive Checking using Chi-Square

          95% Confidence Interval for the Difference Between
          the Observed and the Replicated Chi-Square Values

                               4045.364          4162.424

          Posterior Predictive P-Value              0.000

          Prior Posterior Predictive P-Value        0.000

Information Criteria

          Deviance (DIC)                       486344.453
          Estimated Number of Parameters (pD)     125.189
          Bayesian (BIC)                       487452.264


MODEL RESULTS

                                Posterior  One-Tailed         95% C.I.
                    Estimate       S.D.      P-Value   Lower 2.5%  Upper 2.5%  Significance

 E        BY
    MIPIP1             1.000       0.000      0.000       1.000       1.000
    MIPIP6             1.007       0.026      0.000       0.956       1.057      *
    MIPIP11            0.992       0.024      0.000       0.946       1.039      *
    MIPIP16            1.104       0.031      0.000       1.046       1.166      *
    MIPIP2            -0.086       0.045      0.027      -0.178       0.001
    MIPIP7             0.041       0.030      0.090      -0.020       0.098
    MIPIP12           -0.014       0.043      0.372      -0.099       0.068
    MIPIP17            0.205       0.026      0.000       0.152       0.257      *
    MIPIP3             0.003       0.038      0.472      -0.073       0.076
    MIPIP8            -0.002       0.044      0.482      -0.087       0.089
    MIPIP13           -0.073       0.033      0.013      -0.139      -0.009      *
    MIPIP18            0.012       0.041      0.379      -0.066       0.095
    MIPIP4             0.007       0.043      0.426      -0.075       0.089
    MIPIP9             0.070       0.033      0.016       0.006       0.136      *
    MIPIP14            0.022       0.044      0.323      -0.065       0.107
    MIPIP19           -0.071       0.026      0.002      -0.124      -0.021      *
    MIPIP5            -0.013       0.040      0.374      -0.093       0.065
    MIPIP10           -0.052       0.031      0.045      -0.113       0.009
    MIPIP15            0.003       0.032      0.465      -0.059       0.066
    MIPIP20            0.025       0.045      0.297      -0.064       0.111

 A        BY
    MIPIP1             0.055       0.038      0.060      -0.016       0.132
    MIPIP6             0.001       0.038      0.486      -0.070       0.079
    MIPIP11            0.185       0.039      0.000       0.108       0.261      *
    MIPIP16           -0.210       0.040      0.000      -0.285      -0.126      *
    MIPIP2             1.000       0.000      0.000       1.000       1.000
    MIPIP7             0.585       0.030      0.000       0.529       0.646      *
    MIPIP12            0.935       0.034      0.000       0.870       0.999      *
    MIPIP17            0.477       0.026      0.000       0.425       0.528      *
    MIPIP3             0.179       0.039      0.000       0.099       0.255      *
    MIPIP8            -0.126       0.045      0.002      -0.212      -0.038      *
    MIPIP13            0.182       0.034      0.000       0.115       0.248      *
    MIPIP18           -0.066       0.042      0.059      -0.150       0.014
    MIPIP4             0.005       0.044      0.448      -0.080       0.091
    MIPIP9            -0.214       0.033      0.000      -0.283      -0.150      *
    MIPIP14            0.104       0.045      0.011       0.016       0.191      *
    MIPIP19           -0.082       0.029      0.002      -0.139      -0.027      *
    MIPIP5             0.158       0.040      0.001       0.076       0.234      *
    MIPIP10            0.062       0.034      0.034      -0.006       0.129
    MIPIP15            0.001       0.033      0.488      -0.064       0.065
    MIPIP20           -0.072       0.045      0.054      -0.157       0.015

 C        BY
    MIPIP1            -0.115       0.038      0.001      -0.193      -0.040      *
    MIPIP6             0.052       0.039      0.093      -0.023       0.127
    MIPIP11           -0.056       0.039      0.068      -0.135       0.016
    MIPIP16            0.079       0.043      0.031      -0.003       0.162
    MIPIP2             0.049       0.046      0.151      -0.045       0.135
    MIPIP7             0.079       0.033      0.011       0.011       0.142      *
    MIPIP12           -0.068       0.045      0.067      -0.156       0.020
    MIPIP17            0.154       0.029      0.000       0.096       0.209      *
    MIPIP3             1.000       0.000      0.000       1.000       1.000
    MIPIP8             1.220       0.045      0.000       1.139       1.311      *
    MIPIP13            0.831       0.028      0.000       0.777       0.887      *
    MIPIP18            1.127       0.043      0.000       1.043       1.213      *
    MIPIP4            -0.118       0.045      0.002      -0.206      -0.031      *
    MIPIP9             0.136       0.036      0.000       0.065       0.206      *
    MIPIP14            0.070       0.046      0.068      -0.022       0.157
    MIPIP19            0.028       0.030      0.176      -0.030       0.087
    MIPIP5            -0.143       0.042      0.000      -0.227      -0.060      *
    MIPIP10           -0.027       0.034      0.218      -0.095       0.041
    MIPIP15            0.044       0.034      0.108      -0.025       0.108
    MIPIP20            0.064       0.047      0.094      -0.030       0.154

 N        BY
    MIPIP1             0.043       0.038      0.118      -0.032       0.116
    MIPIP6             0.070       0.038      0.033      -0.004       0.142
    MIPIP11           -0.090       0.039      0.009      -0.166      -0.016      *
    MIPIP16            0.015       0.042      0.368      -0.068       0.095
    MIPIP2            -0.041       0.042      0.161      -0.129       0.039
    MIPIP7            -0.070       0.030      0.007      -0.130      -0.013      *
    MIPIP12            0.087       0.040      0.020       0.004       0.165      *
    MIPIP17           -0.108       0.026      0.000      -0.161      -0.056      *
    MIPIP3             0.090       0.038      0.007       0.016       0.161      *
    MIPIP8             0.003       0.044      0.475      -0.080       0.088
    MIPIP13            0.185       0.033      0.000       0.120       0.247      *
    MIPIP18           -0.188       0.039      0.000      -0.266      -0.110      *
    MIPIP4             1.000       0.000      0.000       1.000       1.000
    MIPIP9             0.684       0.027      0.000       0.634       0.739      *
    MIPIP14            1.042       0.032      0.000       0.981       1.106      *
    MIPIP19            0.466       0.022      0.000       0.424       0.512      *
    MIPIP5             0.165       0.039      0.000       0.090       0.243      *
    MIPIP10           -0.053       0.032      0.054      -0.115       0.012
    MIPIP15           -0.180       0.032      0.000      -0.242      -0.116      *
    MIPIP20            0.068       0.045      0.058      -0.019       0.156

 O        BY
    MIPIP1            -0.075       0.039      0.027      -0.150       0.001
    MIPIP6             0.003       0.038      0.473      -0.074       0.080
    MIPIP11           -0.080       0.039      0.022      -0.155      -0.004      *
    MIPIP16            0.107       0.043      0.005       0.024       0.192      *
    MIPIP2             0.038       0.044      0.187      -0.049       0.125
    MIPIP7             0.065       0.034      0.030      -0.002       0.132
    MIPIP12           -0.047       0.043      0.141      -0.132       0.038
    MIPIP17            0.182       0.030      0.000       0.124       0.241      *
    MIPIP3            -0.131       0.039      0.000      -0.209      -0.057      *
    MIPIP8             0.051       0.045      0.125      -0.040       0.140
    MIPIP13           -0.061       0.034      0.031      -0.128       0.003
    MIPIP18            0.069       0.043      0.058      -0.016       0.149
    MIPIP4             0.092       0.045      0.020       0.003       0.178      *
    MIPIP9            -0.012       0.036      0.360      -0.083       0.058
    MIPIP14           -0.087       0.047      0.030      -0.179       0.004
    MIPIP19            0.162       0.029      0.000       0.107       0.222      *
    MIPIP5             1.000       0.000      0.000       1.000       1.000
    MIPIP10            0.763       0.041      0.000       0.693       0.852      *
    MIPIP15            0.748       0.040      0.000       0.678       0.834      *
    MIPIP20            1.180       0.034      0.000       1.117       1.247      *

 A        WITH
    E                  0.135       0.033      0.000       0.070       0.205      *

 C        WITH
    E                  0.023       0.028      0.211      -0.032       0.077
    A                  0.062       0.027      0.011       0.011       0.118      *

 N        WITH
    E                 -0.119       0.037      0.001      -0.197      -0.052      *
    A                  0.036       0.037      0.162      -0.034       0.111
    C                 -0.105       0.029      0.000      -0.161      -0.048      *

 O        WITH
    E                  0.137       0.031      0.000       0.081       0.201      *
    A                  0.125       0.028      0.000       0.071       0.182      *
    C                  0.014       0.024      0.278      -0.028       0.067
    N                 -0.104       0.035      0.000      -0.177      -0.041      *

 Intercepts
    MIPIP1             0.000       0.012      0.493      -0.024       0.023
    MIPIP2             0.000       0.010      0.484      -0.019       0.019
    MIPIP3             0.000       0.013      0.491      -0.025       0.025
    MIPIP4            -0.001       0.013      0.479      -0.026       0.024
    MIPIP5            -0.001       0.012      0.486      -0.023       0.022
    MIPIP6             0.000       0.013      0.496      -0.025       0.025
    MIPIP7             0.000       0.011      0.492      -0.022       0.022
    MIPIP8             0.000       0.014      0.498      -0.027       0.027
    MIPIP9             0.000       0.012      0.499      -0.024       0.024
    MIPIP10            0.000       0.011      0.494      -0.022       0.023
    MIPIP11            0.000       0.013      0.492      -0.025       0.025
    MIPIP12           -0.001       0.012      0.477      -0.023       0.022
    MIPIP13            0.000       0.011      0.495      -0.022       0.021
    MIPIP14            0.000       0.013      0.489      -0.026       0.025
    MIPIP15            0.000       0.011      0.487      -0.021       0.021
    MIPIP16            0.000       0.012      0.498      -0.025       0.024
    MIPIP17            0.000       0.010      0.482      -0.020       0.019
    MIPIP18            0.000       0.012      0.495      -0.024       0.023
    MIPIP19            0.000       0.012      0.499      -0.024       0.024
    MIPIP20           -0.001       0.012      0.479      -0.023       0.022

 Variances
    E                  0.599       0.028      0.000       0.548       0.656      *
    A                  0.480       0.026      0.000       0.432       0.537      *
    C                  0.392       0.023      0.000       0.349       0.439      *
    N                  0.669       0.033      0.000       0.608       0.739      *
    O                  0.449       0.029      0.000       0.396       0.510      *

 Residual Variances
    MIPIP1             0.701       0.015      0.000       0.673       0.731      *
    MIPIP2             0.350       0.014      0.000       0.322       0.376      *
    MIPIP3             0.957       0.019      0.000       0.920       0.994      *
    MIPIP4             0.746       0.019      0.000       0.707       0.784      *
    MIPIP5             0.680       0.017      0.000       0.647       0.716      *
    MIPIP6             0.809       0.016      0.000       0.778       0.842      *
    MIPIP7             0.947       0.016      0.000       0.915       0.978      *
    MIPIP8             1.063       0.023      0.000       1.019       1.107      *
    MIPIP9             0.919       0.018      0.000       0.885       0.954      *
    MIPIP10            0.818       0.018      0.000       0.783       0.851      *
    MIPIP11            0.837       0.017      0.000       0.805       0.871      *
    MIPIP12            0.757       0.017      0.000       0.725       0.790      *
    MIPIP13            0.762       0.015      0.000       0.732       0.790      *
    MIPIP14            0.680       0.019      0.000       0.642       0.718      *
    MIPIP15            0.708       0.016      0.000       0.676       0.738      *
    MIPIP16            0.573       0.015      0.000       0.544       0.604      *
    MIPIP17            0.602       0.011      0.000       0.582       0.624      *
    MIPIP18            0.636       0.016      0.000       0.604       0.669      *
    MIPIP19            1.105       0.018      0.000       1.071       1.142      *
    MIPIP20            0.518       0.021      0.000       0.478       0.562      *


STANDARDIZED MODEL RESULTS


STDYX Standardization

                                Posterior  One-Tailed         95% C.I.
                    Estimate       S.D.      P-Value   Lower 2.5%  Upper 2.5%  Significance
 E        BY
    MIPIP1             0.682       0.014      0.000       0.655       0.710      *
    MIPIP6             0.657       0.013      0.000       0.633       0.684      *
    MIPIP11            0.629       0.014      0.000       0.601       0.658      *
    MIPIP16            0.751       0.015      0.000       0.723       0.782      *
    MIPIP2            -0.073       0.038      0.027      -0.151       0.001
    MIPIP7             0.030       0.022      0.090      -0.014       0.072
    MIPIP12           -0.010       0.031      0.372      -0.070       0.049
    MIPIP17            0.173       0.022      0.000       0.128       0.216      *
    MIPIP3             0.002       0.025      0.472      -0.049       0.050
    MIPIP8            -0.001       0.027      0.482      -0.053       0.053
    MIPIP13           -0.055       0.025      0.013      -0.105      -0.007      *
    MIPIP18            0.008       0.029      0.379      -0.047       0.066
    MIPIP4             0.005       0.028      0.426      -0.048       0.058
    MIPIP9             0.049       0.023      0.016       0.004       0.095      *
    MIPIP14            0.014       0.029      0.323      -0.042       0.070
    MIPIP19           -0.049       0.018      0.002      -0.086      -0.014      *
    MIPIP5            -0.009       0.029      0.374      -0.066       0.046
    MIPIP10           -0.039       0.023      0.045      -0.084       0.007
    MIPIP15            0.002       0.025      0.465      -0.046       0.050
    MIPIP20            0.018       0.033      0.297      -0.047       0.081

 A        BY
    MIPIP1             0.034       0.023      0.060      -0.009       0.080
    MIPIP6             0.001       0.022      0.486      -0.041       0.047
    MIPIP11            0.105       0.022      0.000       0.061       0.147      *
    MIPIP16           -0.128       0.025      0.000      -0.175      -0.076      *
    MIPIP2             0.764       0.019      0.000       0.729       0.805      *
    MIPIP7             0.380       0.018      0.000       0.345       0.414      *
    MIPIP12            0.599       0.017      0.000       0.566       0.634      *
    MIPIP17            0.359       0.019      0.000       0.322       0.395      *
    MIPIP3             0.106       0.023      0.000       0.058       0.151      *
    MIPIP8            -0.068       0.024      0.002      -0.115      -0.021      *
    MIPIP13            0.122       0.023      0.000       0.077       0.167      *
    MIPIP18           -0.042       0.027      0.059      -0.094       0.009
    MIPIP4             0.003       0.025      0.448      -0.047       0.053
    MIPIP9            -0.135       0.021      0.000      -0.178      -0.094      *
    MIPIP14            0.061       0.026      0.011       0.010       0.111      *
    MIPIP19           -0.051       0.018      0.002      -0.086      -0.016      *
    MIPIP5             0.101       0.026      0.001       0.049       0.151      *
    MIPIP10            0.042       0.022      0.034      -0.004       0.085
    MIPIP15            0.001       0.023      0.488      -0.044       0.045
    MIPIP20           -0.047       0.029      0.054      -0.103       0.010

 C        BY
    MIPIP1            -0.063       0.021      0.001      -0.105      -0.023      *
    MIPIP6             0.028       0.021      0.093      -0.012       0.067
    MIPIP11           -0.029       0.020      0.068      -0.069       0.008
    MIPIP16            0.044       0.023      0.031      -0.002       0.089
    MIPIP2             0.034       0.032      0.151      -0.031       0.094
    MIPIP7             0.046       0.020      0.011       0.006       0.084      *
    MIPIP12           -0.039       0.026      0.067      -0.089       0.012
    MIPIP17            0.105       0.020      0.000       0.065       0.144      *
    MIPIP3             0.535       0.014      0.000       0.507       0.563      *
    MIPIP8             0.598       0.013      0.000       0.572       0.625      *
    MIPIP13            0.506       0.016      0.000       0.475       0.535      *
    MIPIP18            0.644       0.015      0.000       0.614       0.673      *
    MIPIP4            -0.062       0.023      0.002      -0.108      -0.016      *
    MIPIP9             0.077       0.020      0.000       0.037       0.116      *
    MIPIP14            0.037       0.024      0.068      -0.012       0.084
    MIPIP19            0.016       0.017      0.176      -0.017       0.049
    MIPIP5            -0.083       0.025      0.000      -0.132      -0.035      *
    MIPIP10           -0.016       0.021      0.218      -0.057       0.024
    MIPIP15            0.027       0.021      0.108      -0.016       0.066
    MIPIP20            0.038       0.028      0.094      -0.018       0.091

 N        BY
    MIPIP1             0.031       0.027      0.118      -0.023       0.084
    MIPIP6             0.048       0.026      0.033      -0.002       0.097
    MIPIP11           -0.060       0.026      0.009      -0.111      -0.011      *
    MIPIP16            0.011       0.030      0.368      -0.048       0.068
    MIPIP2            -0.037       0.038      0.161      -0.117       0.035
    MIPIP7            -0.053       0.023      0.007      -0.099      -0.010      *
    MIPIP12            0.066       0.031      0.020       0.003       0.125      *
    MIPIP17           -0.096       0.023      0.000      -0.143      -0.050      *
    MIPIP3             0.062       0.026      0.007       0.011       0.111      *
    MIPIP8             0.002       0.028      0.475      -0.052       0.056
    MIPIP13            0.147       0.025      0.000       0.097       0.194      *
    MIPIP18           -0.141       0.030      0.000      -0.200      -0.081      *
    MIPIP4             0.685       0.015      0.000       0.657       0.716      *
    MIPIP9             0.507       0.016      0.000       0.477       0.540      *
    MIPIP14            0.715       0.015      0.000       0.687       0.744      *
    MIPIP19            0.341       0.015      0.000       0.311       0.372      *
    MIPIP5             0.125       0.030      0.000       0.068       0.185      *
    MIPIP10           -0.041       0.025      0.054      -0.090       0.010
    MIPIP15           -0.145       0.026      0.000      -0.195      -0.094      *
    MIPIP20            0.053       0.035      0.058      -0.014       0.122

 O        BY
    MIPIP1            -0.044       0.023      0.027      -0.088       0.001
    MIPIP6             0.001       0.022      0.473      -0.043       0.045
    MIPIP11           -0.044       0.021      0.022      -0.085      -0.002      *
    MIPIP16            0.063       0.025      0.005       0.014       0.112      *
    MIPIP2             0.028       0.033      0.187      -0.036       0.093
    MIPIP7             0.041       0.021      0.030      -0.001       0.082
    MIPIP12           -0.029       0.027      0.141      -0.081       0.024
    MIPIP17            0.133       0.022      0.000       0.090       0.175      *
    MIPIP3            -0.075       0.022      0.000      -0.120      -0.033      *
    MIPIP8             0.027       0.024      0.125      -0.022       0.072
    MIPIP13           -0.040       0.022      0.031      -0.083       0.002
    MIPIP18            0.042       0.026      0.058      -0.011       0.090
    MIPIP4             0.052       0.025      0.020       0.002       0.102      *
    MIPIP9            -0.007       0.022      0.360      -0.051       0.034
    MIPIP14           -0.049       0.026      0.030      -0.100       0.002
    MIPIP19            0.097       0.017      0.000       0.064       0.132      *
    MIPIP5             0.620       0.019      0.000       0.585       0.660      *
    MIPIP10            0.491       0.020      0.000       0.455       0.530      *
    MIPIP15            0.499       0.020      0.000       0.462       0.540      *
    MIPIP20            0.748       0.020      0.000       0.710       0.789      *

 A        WITH
    E                  0.251       0.058      0.000       0.135       0.364      *

 C        WITH
    E                  0.047       0.057      0.211      -0.068       0.155
    A                  0.143       0.061      0.011       0.025       0.268      *

 N        WITH
    E                 -0.189       0.056      0.001      -0.297      -0.084      *
    A                  0.064       0.065      0.162      -0.059       0.193
    C                 -0.206       0.055      0.000      -0.306      -0.096      *

 O        WITH
    E                  0.265       0.053      0.000       0.160       0.368      *
    A                  0.269       0.057      0.000       0.154       0.379      *
    C                  0.032       0.057      0.278      -0.069       0.153
    N                 -0.191       0.059      0.000      -0.306      -0.078      *

 Intercepts
    MIPIP1             0.000       0.011      0.493      -0.021       0.021
    MIPIP2             0.000       0.011      0.484      -0.021       0.021
    MIPIP3             0.000       0.011      0.491      -0.021       0.021
    MIPIP4            -0.001       0.011      0.479      -0.021       0.020
    MIPIP5             0.000       0.011      0.486      -0.022       0.021
    MIPIP6             0.000       0.011      0.496      -0.021       0.021
    MIPIP7             0.000       0.011      0.492      -0.021       0.021
    MIPIP8             0.000       0.011      0.498      -0.021       0.021
    MIPIP9             0.000       0.011      0.499      -0.021       0.021
    MIPIP10            0.000       0.011      0.494      -0.021       0.022
    MIPIP11            0.000       0.011      0.492      -0.021       0.021
    MIPIP12           -0.001       0.011      0.477      -0.022       0.020
    MIPIP13            0.000       0.011      0.495      -0.021       0.020
    MIPIP14            0.000       0.011      0.489      -0.021       0.021
    MIPIP15            0.000       0.011      0.487      -0.021       0.021
    MIPIP16            0.000       0.011      0.498      -0.022       0.021
    MIPIP17            0.000       0.011      0.482      -0.022       0.021
    MIPIP18            0.000       0.011      0.495      -0.022       0.021
    MIPIP19            0.000       0.011      0.499      -0.022       0.021
    MIPIP20           -0.001       0.011      0.479      -0.021       0.021

 Variances
    E                  1.000       0.000      0.000       1.000       1.000
    A                  1.000       0.000      0.000       1.000       1.000
    C                  1.000       0.000      0.000       1.000       1.000
    N                  1.000       0.000      0.000       1.000       1.000
    O                  1.000       0.000      0.000       1.000       1.000

 Residual Variances
    MIPIP1             0.544       0.011      0.000       0.523       0.566      *
    MIPIP2             0.426       0.017      0.000       0.391       0.458      *
    MIPIP3             0.697       0.012      0.000       0.673       0.720      *
    MIPIP4             0.523       0.013      0.000       0.497       0.549      *
    MIPIP5             0.583       0.015      0.000       0.556       0.614      *
    MIPIP6             0.576       0.011      0.000       0.555       0.597      *
    MIPIP7             0.829       0.010      0.000       0.809       0.848      *
    MIPIP8             0.651       0.013      0.000       0.626       0.675      *
    MIPIP9             0.755       0.012      0.000       0.732       0.777      *
    MIPIP10            0.749       0.014      0.000       0.719       0.774      *
    MIPIP11            0.562       0.011      0.000       0.541       0.584      *
    MIPIP12            0.649       0.013      0.000       0.622       0.675      *
    MIPIP13            0.718       0.012      0.000       0.694       0.741      *
    MIPIP14            0.479       0.014      0.000       0.452       0.507      *
    MIPIP15            0.699       0.014      0.000       0.670       0.724      *
    MIPIP16            0.444       0.012      0.000       0.420       0.467      *
    MIPIP17            0.711       0.010      0.000       0.691       0.732      *
    MIPIP18            0.531       0.014      0.000       0.504       0.557      *
    MIPIP19            0.884       0.008      0.000       0.867       0.900      *
    MIPIP20            0.464       0.019      0.000       0.427       0.502      *


R-SQUARE

                                Posterior  One-Tailed         95% C.I.
    Variable        Estimate       S.D.      P-Value   Lower 2.5%  Upper 2.5%

    MIPIP1             0.456       0.011      0.000       0.434       0.477
    MIPIP2             0.574       0.017      0.000       0.542       0.608
    MIPIP3             0.303       0.012      0.000       0.280       0.327
    MIPIP4             0.477       0.013      0.000       0.451       0.503
    MIPIP5             0.417       0.015      0.000       0.386       0.444
    MIPIP6             0.424       0.011      0.000       0.403       0.445
    MIPIP7             0.171       0.010      0.000       0.152       0.191
    MIPIP8             0.349       0.013      0.000       0.325       0.374
    MIPIP9             0.245       0.012      0.000       0.223       0.268
    MIPIP10            0.251       0.014      0.000       0.226       0.281
    MIPIP11            0.438       0.011      0.000       0.416       0.459
    MIPIP12            0.351       0.013      0.000       0.325       0.378
    MIPIP13            0.282       0.012      0.000       0.259       0.306
    MIPIP14            0.521       0.014      0.000       0.493       0.547
    MIPIP15            0.301       0.014      0.000       0.276       0.330
    MIPIP16            0.556       0.012      0.000       0.533       0.580
    MIPIP17            0.289       0.010      0.000       0.268       0.309
    MIPIP18            0.469       0.014      0.000       0.443       0.496
    MIPIP19            0.116       0.008      0.000       0.100       0.133
    MIPIP20            0.536       0.019      0.000       0.498       0.573


MODEL COMMAND WITH FINAL ESTIMATES USED AS STARTING VALUES

     e BY mipip1@1;
     e BY mipip6*1.00673;
     e BY mipip11*0.99241;
     e BY mipip16*1.10432;
     e BY mipip2*-0.08556 (a1);
     e BY mipip7*0.04147 (a2);
     e BY mipip12*-0.01399 (a3);
     e BY mipip17*0.20524 (a4);
     e BY mipip3*0.00292 (a5);
     e BY mipip8*-0.00181 (a6);
     e BY mipip13*-0.07335 (a7);
     e BY mipip18*0.01189 (a8);
     e BY mipip4*0.00707 (a9);
     e BY mipip9*0.07021 (a10);
     e BY mipip14*0.02183 (a11);
     e BY mipip19*-0.07058 (a12);
     e BY mipip5*-0.01312 (a13);
     e BY mipip10*-0.05241 (a14);
     e BY mipip15*0.00312 (a15);
     e BY mipip20*0.02538 (a16);
     a BY mipip1*0.05502 (b1);
     a BY mipip6*0.00123 (b2);
     a BY mipip11*0.18531 (b3);
     a BY mipip16*-0.21014 (b4);
     a BY mipip2@1;
     a BY mipip7*0.58547;
     a BY mipip12*0.93457;
     a BY mipip17*0.47734;
     a BY mipip3*0.17946 (b5);
     a BY mipip8*-0.12569 (b6);
     a BY mipip13*0.18197 (b7);
     a BY mipip18*-0.06586 (b8);
     a BY mipip4*0.00543 (b9);
     a BY mipip9*-0.21438 (b10);
     a BY mipip14*0.10441 (b11);
     a BY mipip19*-0.08195 (b12);
     a BY mipip5*0.15754 (b13);
     a BY mipip10*0.06243 (b14);
     a BY mipip15*0.00090 (b15);
     a BY mipip20*-0.07189 (b16);
     c BY mipip1*-0.11502 (c1);
     c BY mipip6*0.05248 (c2);
     c BY mipip11*-0.05650 (c3);
     c BY mipip16*0.07924 (c4);
     c BY mipip2*0.04884 (c5);
     c BY mipip7*0.07857 (c6);
     c BY mipip12*-0.06781 (c7);
     c BY mipip17*0.15429 (c8);
     c BY mipip3@1;
     c BY mipip8*1.21977;
     c BY mipip13*0.83088;
     c BY mipip18*1.12674;
     c BY mipip4*-0.11824 (c9);
     c BY mipip9*0.13567 (c10);
     c BY mipip14*0.06961 (c11);
     c BY mipip19*0.02814 (c12);
     c BY mipip5*-0.14346 (c13);
     c BY mipip10*-0.02683 (c14);
     c BY mipip15*0.04353 (c15);
     c BY mipip20*0.06350 (c16);
     n BY mipip1*0.04334 (d1);
     n BY mipip6*0.06993 (d2);
     n BY mipip11*-0.09017 (d3);
     n BY mipip16*0.01493 (d4);
     n BY mipip2*-0.04084 (d5);
     n BY mipip7*-0.06952 (d6);
     n BY mipip12*0.08750 (d7);
     n BY mipip17*-0.10761 (d8);
     n BY mipip3*0.08978 (d9);
     n BY mipip8*0.00289 (d10);
     n BY mipip13*0.18483 (d11);
     n BY mipip18*-0.18767 (d12);
     n BY mipip4@1;
     n BY mipip9*0.68420;
     n BY mipip14*1.04208;
     n BY mipip19*0.46623;
     n BY mipip5*0.16511 (d13);
     n BY mipip10*-0.05298 (d14);
     n BY mipip15*-0.17960 (d15);
     n BY mipip20*0.06845 (d16);
     o BY mipip1*-0.07472 (e1);
     o BY mipip6*0.00255 (e2);
     o BY mipip11*-0.07978 (e3);
     o BY mipip16*0.10714 (e4);
     o BY mipip2*0.03806 (e5);
     o BY mipip7*0.06455 (e6);
     o BY mipip12*-0.04701 (e7);
     o BY mipip17*0.18243 (e8);
     o BY mipip3*-0.13073 (e9);
     o BY mipip8*0.05104 (e10);
     o BY mipip13*-0.06099 (e11);
     o BY mipip18*0.06870 (e12);
     o BY mipip4*0.09166 (e13);
     o BY mipip9*-0.01225 (e14);
     o BY mipip14*-0.08699 (e15);
     o BY mipip19*0.16247 (e16);
     o BY mipip5@1;
     o BY mipip10*0.76341;
     o BY mipip15*0.74814;
     o BY mipip20*1.18006;

     a WITH e*0.13484;
     c WITH e*0.02254;
     c WITH a*0.06215;
     n WITH e*-0.11918;
     n WITH a*0.03602;
     n WITH c*-0.10516;
     o WITH e*0.13673;
     o WITH a*0.12471;
     o WITH c*0.01353;
     o WITH n*-0.10422;

     [ mipip1*-0.00034 ];
     [ mipip2*-0.00041 ];
     [ mipip3*-0.00028 ];
     [ mipip4*-0.00071 ];
     [ mipip5*-0.00051 ];
     [ mipip6*0.00019 ];
     [ mipip7*-0.00023 ];
     [ mipip8*-0.00008 ];
     [ mipip9*0.00001 ];
     [ mipip10*-0.00017 ];
     [ mipip11*0.00021 ];
     [ mipip12*-0.00057 ];
     [ mipip13*0.00010 ];
     [ mipip14*0.00030 ];
     [ mipip15*0.00027 ];
     [ mipip16*-0.00008 ];
     [ mipip17*-0.00039 ];
     [ mipip18*-0.00013 ];
     [ mipip19*0.00001 ];
     [ mipip20*-0.00061 ];

     mipip1*0.70101;
     mipip2*0.34971;
     mipip3*0.95657;
     mipip4*0.74574;
     mipip5*0.67972;
     mipip6*0.80942;
     mipip7*0.94679;
     mipip8*1.06292;
     mipip9*0.91884;
     mipip10*0.81762;
     mipip11*0.83706;
     mipip12*0.75685;
     mipip13*0.76161;
     mipip14*0.67952;
     mipip15*0.70785;
     mipip16*0.57349;
     mipip17*0.60203;
     mipip18*0.63622;
     mipip19*1.10505;
     mipip20*0.51848;
     e*0.59866;
     a*0.47980;
     c*0.39242;
     n*0.66863;
     o*0.44897;


TECHNICAL 1 OUTPUT


     PARAMETER SPECIFICATION


           NU
              MIPIP1        MIPIP2        MIPIP3        MIPIP4        MIPIP5
              ________      ________      ________      ________      ________
                    1             2             3             4             5


           NU
              MIPIP6        MIPIP7        MIPIP8        MIPIP9        MIPIP10
              ________      ________      ________      ________      ________
                    6             7             8             9            10


           NU
              MIPIP11       MIPIP12       MIPIP13       MIPIP14       MIPIP15
              ________      ________      ________      ________      ________
                   11            12            13            14            15


           NU
              MIPIP16       MIPIP17       MIPIP18       MIPIP19       MIPIP20
              ________      ________      ________      ________      ________
                   16            17            18            19            20


           LAMBDA
              E             A             C             N             O
              ________      ________      ________      ________      ________
 MIPIP1             0            21            22            23            24
 MIPIP2            25             0            26            27            28
 MIPIP3            29            30             0            31            32
 MIPIP4            33            34            35             0            36
 MIPIP5            37            38            39            40             0
 MIPIP6            41            42            43            44            45
 MIPIP7            46            47            48            49            50
 MIPIP8            51            52            53            54            55
 MIPIP9            56            57            58            59            60
 MIPIP10           61            62            63            64            65
 MIPIP11           66            67            68            69            70
 MIPIP12           71            72            73            74            75
 MIPIP13           76            77            78            79            80
 MIPIP14           81            82            83            84            85
 MIPIP15           86            87            88            89            90
 MIPIP16           91            92            93            94            95
 MIPIP17           96            97            98            99           100
 MIPIP18          101           102           103           104           105
 MIPIP19          106           107           108           109           110
 MIPIP20          111           112           113           114           115


           THETA
              MIPIP1        MIPIP2        MIPIP3        MIPIP4        MIPIP5
              ________      ________      ________      ________      ________
 MIPIP1           116
 MIPIP2             0           117
 MIPIP3             0             0           118
 MIPIP4             0             0             0           119
 MIPIP5             0             0             0             0           120
 MIPIP6             0             0             0             0             0
 MIPIP7             0             0             0             0             0
 MIPIP8             0             0             0             0             0
 MIPIP9             0             0             0             0             0
 MIPIP10            0             0             0             0             0
 MIPIP11            0             0             0             0             0
 MIPIP12            0             0             0             0             0
 MIPIP13            0             0             0             0             0
 MIPIP14            0             0             0             0             0
 MIPIP15            0             0             0             0             0
 MIPIP16            0             0             0             0             0
 MIPIP17            0             0             0             0             0
 MIPIP18            0             0             0             0             0
 MIPIP19            0             0             0             0             0
 MIPIP20            0             0             0             0             0


           THETA
              MIPIP6        MIPIP7        MIPIP8        MIPIP9        MIPIP10
              ________      ________      ________      ________      ________
 MIPIP6           121
 MIPIP7             0           122
 MIPIP8             0             0           123
 MIPIP9             0             0             0           124
 MIPIP10            0             0             0             0           125
 MIPIP11            0             0             0             0             0
 MIPIP12            0             0             0             0             0
 MIPIP13            0             0             0             0             0
 MIPIP14            0             0             0             0             0
 MIPIP15            0             0             0             0             0
 MIPIP16            0             0             0             0             0
 MIPIP17            0             0             0             0             0
 MIPIP18            0             0             0             0             0
 MIPIP19            0             0             0             0             0
 MIPIP20            0             0             0             0             0


           THETA
              MIPIP11       MIPIP12       MIPIP13       MIPIP14       MIPIP15
              ________      ________      ________      ________      ________
 MIPIP11          126
 MIPIP12            0           127
 MIPIP13            0             0           128
 MIPIP14            0             0             0           129
 MIPIP15            0             0             0             0           130
 MIPIP16            0             0             0             0             0
 MIPIP17            0             0             0             0             0
 MIPIP18            0             0             0             0             0
 MIPIP19            0             0             0             0             0
 MIPIP20            0             0             0             0             0


           THETA
              MIPIP16       MIPIP17       MIPIP18       MIPIP19       MIPIP20
              ________      ________      ________      ________      ________
 MIPIP16          131
 MIPIP17            0           132
 MIPIP18            0             0           133
 MIPIP19            0             0             0           134
 MIPIP20            0             0             0             0           135


           ALPHA
              E             A             C             N             O
              ________      ________      ________      ________      ________
                    0             0             0             0             0


           BETA
              E             A             C             N             O
              ________      ________      ________      ________      ________
 E                  0             0             0             0             0
 A                  0             0             0             0             0
 C                  0             0             0             0             0
 N                  0             0             0             0             0
 O                  0             0             0             0             0


           PSI
              E             A             C             N             O
              ________      ________      ________      ________      ________
 E                136
 A                137           138
 C                139           140           141
 N                142           143           144           145
 O                146           147           148           149           150


     STARTING VALUES


           NU
              MIPIP1        MIPIP2        MIPIP3        MIPIP4        MIPIP5
              ________      ________      ________      ________      ________
                0.000         0.000         0.000         0.000         0.000


           NU
              MIPIP6        MIPIP7        MIPIP8        MIPIP9        MIPIP10
              ________      ________      ________      ________      ________
                0.000         0.000         0.000         0.000         0.000


           NU
              MIPIP11       MIPIP12       MIPIP13       MIPIP14       MIPIP15
              ________      ________      ________      ________      ________
                0.000         0.000         0.000         0.000         0.000


           NU
              MIPIP16       MIPIP17       MIPIP18       MIPIP19       MIPIP20
              ________      ________      ________      ________      ________
                0.000         0.000         0.000         0.000         0.000


           LAMBDA
              E             A             C             N             O
              ________      ________      ________      ________      ________
 MIPIP1         1.000         1.000         1.000         1.000         1.000
 MIPIP2         1.000         1.000         1.000         1.000         1.000
 MIPIP3         1.000         1.000         1.000         1.000         1.000
 MIPIP4         1.000         1.000         1.000         1.000         1.000
 MIPIP5         1.000         1.000         1.000         1.000         1.000
 MIPIP6         1.000         1.000         1.000         1.000         1.000
 MIPIP7         1.000         1.000         1.000         1.000         1.000
 MIPIP8         1.000         1.000         1.000         1.000         1.000
 MIPIP9         1.000         1.000         1.000         1.000         1.000
 MIPIP10        1.000         1.000         1.000         1.000         1.000
 MIPIP11        1.000         1.000         1.000         1.000         1.000
 MIPIP12        1.000         1.000         1.000         1.000         1.000
 MIPIP13        1.000         1.000         1.000         1.000         1.000
 MIPIP14        1.000         1.000         1.000         1.000         1.000
 MIPIP15        1.000         1.000         1.000         1.000         1.000
 MIPIP16        1.000         1.000         1.000         1.000         1.000
 MIPIP17        1.000         1.000         1.000         1.000         1.000
 MIPIP18        1.000         1.000         1.000         1.000         1.000
 MIPIP19        1.000         1.000         1.000         1.000         1.000
 MIPIP20        1.000         1.000         1.000         1.000         1.000


           THETA
              MIPIP1        MIPIP2        MIPIP3        MIPIP4        MIPIP5
              ________      ________      ________      ________      ________
 MIPIP1         0.643
 MIPIP2         0.000         0.409
 MIPIP3         0.000         0.000         0.685
 MIPIP4         0.000         0.000         0.000         0.710
 MIPIP5         0.000         0.000         0.000         0.000         0.582
 MIPIP6         0.000         0.000         0.000         0.000         0.000
 MIPIP7         0.000         0.000         0.000         0.000         0.000
 MIPIP8         0.000         0.000         0.000         0.000         0.000
 MIPIP9         0.000         0.000         0.000         0.000         0.000
 MIPIP10        0.000         0.000         0.000         0.000         0.000
 MIPIP11        0.000         0.000         0.000         0.000         0.000
 MIPIP12        0.000         0.000         0.000         0.000         0.000
 MIPIP13        0.000         0.000         0.000         0.000         0.000
 MIPIP14        0.000         0.000         0.000         0.000         0.000
 MIPIP15        0.000         0.000         0.000         0.000         0.000
 MIPIP16        0.000         0.000         0.000         0.000         0.000
 MIPIP17        0.000         0.000         0.000         0.000         0.000
 MIPIP18        0.000         0.000         0.000         0.000         0.000
 MIPIP19        0.000         0.000         0.000         0.000         0.000
 MIPIP20        0.000         0.000         0.000         0.000         0.000


           THETA
              MIPIP6        MIPIP7        MIPIP8        MIPIP9        MIPIP10
              ________      ________      ________      ________      ________
 MIPIP6         0.702
 MIPIP7         0.000         0.570
 MIPIP8         0.000         0.000         0.816
 MIPIP9         0.000         0.000         0.000         0.609
 MIPIP10        0.000         0.000         0.000         0.000         0.546
 MIPIP11        0.000         0.000         0.000         0.000         0.000
 MIPIP12        0.000         0.000         0.000         0.000         0.000
 MIPIP13        0.000         0.000         0.000         0.000         0.000
 MIPIP14        0.000         0.000         0.000         0.000         0.000
 MIPIP15        0.000         0.000         0.000         0.000         0.000
 MIPIP16        0.000         0.000         0.000         0.000         0.000
 MIPIP17        0.000         0.000         0.000         0.000         0.000
 MIPIP18        0.000         0.000         0.000         0.000         0.000
 MIPIP19        0.000         0.000         0.000         0.000         0.000
 MIPIP20        0.000         0.000         0.000         0.000         0.000


           THETA
              MIPIP11       MIPIP12       MIPIP13       MIPIP14       MIPIP15
              ________      ________      ________      ________      ________
 MIPIP11        0.745
 MIPIP12        0.000         0.583
 MIPIP13        0.000         0.000         0.531
 MIPIP14        0.000         0.000         0.000         0.709
 MIPIP15        0.000         0.000         0.000         0.000         0.506
 MIPIP16        0.000         0.000         0.000         0.000         0.000
 MIPIP17        0.000         0.000         0.000         0.000         0.000
 MIPIP18        0.000         0.000         0.000         0.000         0.000
 MIPIP19        0.000         0.000         0.000         0.000         0.000
 MIPIP20        0.000         0.000         0.000         0.000         0.000


           THETA
              MIPIP16       MIPIP17       MIPIP18       MIPIP19       MIPIP20
              ________      ________      ________      ________      ________
 MIPIP16        0.646
 MIPIP17        0.000         0.425
 MIPIP18        0.000         0.000         0.599
 MIPIP19        0.000         0.000         0.000         0.625
 MIPIP20        0.000         0.000         0.000         0.000         0.558


           ALPHA
              E             A             C             N             O
              ________      ________      ________      ________      ________
                0.000         0.000         0.000         0.000         0.000


           BETA
              E             A             C             N             O
              ________      ________      ________      ________      ________
 E              0.000         0.000         0.000         0.000         0.000
 A              0.000         0.000         0.000         0.000         0.000
 C              0.000         0.000         0.000         0.000         0.000
 N              0.000         0.000         0.000         0.000         0.000
 O              0.000         0.000         0.000         0.000         0.000


           PSI
              E             A             C             N             O
              ________      ________      ________      ________      ________
 E              1.000
 A              0.000         1.000
 C              0.000         0.000         1.000
 N              0.000         0.000         0.000         1.000
 O              0.000         0.000         0.000         0.000         1.000


     PRIORS FOR ALL PARAMETERS            PRIOR MEAN      PRIOR VARIANCE     PRIOR STD. DEV.

     Parameter 1~N(0.000,infinity)           0.0000            infinity            infinity
     Parameter 2~N(0.000,infinity)           0.0000            infinity            infinity
     Parameter 3~N(0.000,infinity)           0.0000            infinity            infinity
     Parameter 4~N(0.000,infinity)           0.0000            infinity            infinity
     Parameter 5~N(0.000,infinity)           0.0000            infinity            infinity
     Parameter 6~N(0.000,infinity)           0.0000            infinity            infinity
     Parameter 7~N(0.000,infinity)           0.0000            infinity            infinity
     Parameter 8~N(0.000,infinity)           0.0000            infinity            infinity
     Parameter 9~N(0.000,infinity)           0.0000            infinity            infinity
     Parameter 10~N(0.000,infinity)          0.0000            infinity            infinity
     Parameter 11~N(0.000,infinity)          0.0000            infinity            infinity
     Parameter 12~N(0.000,infinity)          0.0000            infinity            infinity
     Parameter 13~N(0.000,infinity)          0.0000            infinity            infinity
     Parameter 14~N(0.000,infinity)          0.0000            infinity            infinity
     Parameter 15~N(0.000,infinity)          0.0000            infinity            infinity
     Parameter 16~N(0.000,infinity)          0.0000            infinity            infinity
     Parameter 17~N(0.000,infinity)          0.0000            infinity            infinity
     Parameter 18~N(0.000,infinity)          0.0000            infinity            infinity
     Parameter 19~N(0.000,infinity)          0.0000            infinity            infinity
     Parameter 20~N(0.000,infinity)          0.0000            infinity            infinity
     Parameter 21~N(0.000,0.005)             0.0000              0.0050              0.0707
     Parameter 22~N(0.000,0.005)             0.0000              0.0050              0.0707
     Parameter 23~N(0.000,0.005)             0.0000              0.0050              0.0707
     Parameter 24~N(0.000,0.005)             0.0000              0.0050              0.0707
     Parameter 25~N(0.000,0.005)             0.0000              0.0050              0.0707
     Parameter 26~N(0.000,0.005)             0.0000              0.0050              0.0707
     Parameter 27~N(0.000,0.005)             0.0000              0.0050              0.0707
     Parameter 28~N(0.000,0.005)             0.0000              0.0050              0.0707
     Parameter 29~N(0.000,0.005)             0.0000              0.0050              0.0707
     Parameter 30~N(0.000,0.005)             0.0000              0.0050              0.0707
     Parameter 31~N(0.000,0.005)             0.0000              0.0050              0.0707
     Parameter 32~N(0.000,0.005)             0.0000              0.0050              0.0707
     Parameter 33~N(0.000,0.005)             0.0000              0.0050              0.0707
     Parameter 34~N(0.000,0.005)             0.0000              0.0050              0.0707
     Parameter 35~N(0.000,0.005)             0.0000              0.0050              0.0707
     Parameter 36~N(0.000,0.005)             0.0000              0.0050              0.0707
     Parameter 37~N(0.000,0.005)             0.0000              0.0050              0.0707
     Parameter 38~N(0.000,0.005)             0.0000              0.0050              0.0707
     Parameter 39~N(0.000,0.005)             0.0000              0.0050              0.0707
     Parameter 40~N(0.000,0.005)             0.0000              0.0050              0.0707
     Parameter 41~N(0.000,infinity)          0.0000            infinity            infinity
     Parameter 42~N(0.000,0.005)             0.0000              0.0050              0.0707
     Parameter 43~N(0.000,0.005)             0.0000              0.0050              0.0707
     Parameter 44~N(0.000,0.005)             0.0000              0.0050              0.0707
     Parameter 45~N(0.000,0.005)             0.0000              0.0050              0.0707
     Parameter 46~N(0.000,0.005)             0.0000              0.0050              0.0707
     Parameter 47~N(0.000,infinity)          0.0000            infinity            infinity
     Parameter 48~N(0.000,0.005)             0.0000              0.0050              0.0707
     Parameter 49~N(0.000,0.005)             0.0000              0.0050              0.0707
     Parameter 50~N(0.000,0.005)             0.0000              0.0050              0.0707
     Parameter 51~N(0.000,0.005)             0.0000              0.0050              0.0707
     Parameter 52~N(0.000,0.005)             0.0000              0.0050              0.0707
     Parameter 53~N(0.000,infinity)          0.0000            infinity            infinity
     Parameter 54~N(0.000,0.005)             0.0000              0.0050              0.0707
     Parameter 55~N(0.000,0.005)             0.0000              0.0050              0.0707
     Parameter 56~N(0.000,0.005)             0.0000              0.0050              0.0707
     Parameter 57~N(0.000,0.005)             0.0000              0.0050              0.0707
     Parameter 58~N(0.000,0.005)             0.0000              0.0050              0.0707
     Parameter 59~N(0.000,infinity)          0.0000            infinity            infinity
     Parameter 60~N(0.000,0.005)             0.0000              0.0050              0.0707
     Parameter 61~N(0.000,0.005)             0.0000              0.0050              0.0707
     Parameter 62~N(0.000,0.005)             0.0000              0.0050              0.0707
     Parameter 63~N(0.000,0.005)             0.0000              0.0050              0.0707
     Parameter 64~N(0.000,0.005)             0.0000              0.0050              0.0707
     Parameter 65~N(0.000,infinity)          0.0000            infinity            infinity
     Parameter 66~N(0.000,infinity)          0.0000            infinity            infinity
     Parameter 67~N(0.000,0.005)             0.0000              0.0050              0.0707
     Parameter 68~N(0.000,0.005)             0.0000              0.0050              0.0707
     Parameter 69~N(0.000,0.005)             0.0000              0.0050              0.0707
     Parameter 70~N(0.000,0.005)             0.0000              0.0050              0.0707
     Parameter 71~N(0.000,0.005)             0.0000              0.0050              0.0707
     Parameter 72~N(0.000,infinity)          0.0000            infinity            infinity
     Parameter 73~N(0.000,0.005)             0.0000              0.0050              0.0707
     Parameter 74~N(0.000,0.005)             0.0000              0.0050              0.0707
     Parameter 75~N(0.000,0.005)             0.0000              0.0050              0.0707
     Parameter 76~N(0.000,0.005)             0.0000              0.0050              0.0707
     Parameter 77~N(0.000,0.005)             0.0000              0.0050              0.0707
     Parameter 78~N(0.000,infinity)          0.0000            infinity            infinity
     Parameter 79~N(0.000,0.005)             0.0000              0.0050              0.0707
     Parameter 80~N(0.000,0.005)             0.0000              0.0050              0.0707
     Parameter 81~N(0.000,0.005)             0.0000              0.0050              0.0707
     Parameter 82~N(0.000,0.005)             0.0000              0.0050              0.0707
     Parameter 83~N(0.000,0.005)             0.0000              0.0050              0.0707
     Parameter 84~N(0.000,infinity)          0.0000            infinity            infinity
     Parameter 85~N(0.000,0.005)             0.0000              0.0050              0.0707
     Parameter 86~N(0.000,0.005)             0.0000              0.0050              0.0707
     Parameter 87~N(0.000,0.005)             0.0000              0.0050              0.0707
     Parameter 88~N(0.000,0.005)             0.0000              0.0050              0.0707
     Parameter 89~N(0.000,0.005)             0.0000              0.0050              0.0707
     Parameter 90~N(0.000,infinity)          0.0000            infinity            infinity
     Parameter 91~N(0.000,infinity)          0.0000            infinity            infinity
     Parameter 92~N(0.000,0.005)             0.0000              0.0050              0.0707
     Parameter 93~N(0.000,0.005)             0.0000              0.0050              0.0707
     Parameter 94~N(0.000,0.005)             0.0000              0.0050              0.0707
     Parameter 95~N(0.000,0.005)             0.0000              0.0050              0.0707
     Parameter 96~N(0.000,0.005)             0.0000              0.0050              0.0707
     Parameter 97~N(0.000,infinity)          0.0000            infinity            infinity
     Parameter 98~N(0.000,0.005)             0.0000              0.0050              0.0707
     Parameter 99~N(0.000,0.005)             0.0000              0.0050              0.0707
     Parameter 100~N(0.000,0.005)            0.0000              0.0050              0.0707
     Parameter 101~N(0.000,0.005)            0.0000              0.0050              0.0707
     Parameter 102~N(0.000,0.005)            0.0000              0.0050              0.0707
     Parameter 103~N(0.000,infinity)         0.0000            infinity            infinity
     Parameter 104~N(0.000,0.005)            0.0000              0.0050              0.0707
     Parameter 105~N(0.000,0.005)            0.0000              0.0050              0.0707
     Parameter 106~N(0.000,0.005)            0.0000              0.0050              0.0707
     Parameter 107~N(0.000,0.005)            0.0000              0.0050              0.0707
     Parameter 108~N(0.000,0.005)            0.0000              0.0050              0.0707
     Parameter 109~N(0.000,infinity)         0.0000            infinity            infinity
     Parameter 110~N(0.000,0.005)            0.0000              0.0050              0.0707
     Parameter 111~N(0.000,0.005)            0.0000              0.0050              0.0707
     Parameter 112~N(0.000,0.005)            0.0000              0.0050              0.0707
     Parameter 113~N(0.000,0.005)            0.0000              0.0050              0.0707
     Parameter 114~N(0.000,0.005)            0.0000              0.0050              0.0707
     Parameter 115~N(0.000,infinity)         0.0000            infinity            infinity
     Parameter 116~IG(-1.000,0.000)        infinity            infinity            infinity
     Parameter 117~IG(-1.000,0.000)        infinity            infinity            infinity
     Parameter 118~IG(-1.000,0.000)        infinity            infinity            infinity
     Parameter 119~IG(-1.000,0.000)        infinity            infinity            infinity
     Parameter 120~IG(-1.000,0.000)        infinity            infinity            infinity
     Parameter 121~IG(-1.000,0.000)        infinity            infinity            infinity
     Parameter 122~IG(-1.000,0.000)        infinity            infinity            infinity
     Parameter 123~IG(-1.000,0.000)        infinity            infinity            infinity
     Parameter 124~IG(-1.000,0.000)        infinity            infinity            infinity
     Parameter 125~IG(-1.000,0.000)        infinity            infinity            infinity
     Parameter 126~IG(-1.000,0.000)        infinity            infinity            infinity
     Parameter 127~IG(-1.000,0.000)        infinity            infinity            infinity
     Parameter 128~IG(-1.000,0.000)        infinity            infinity            infinity
     Parameter 129~IG(-1.000,0.000)        infinity            infinity            infinity
     Parameter 130~IG(-1.000,0.000)        infinity            infinity            infinity
     Parameter 131~IG(-1.000,0.000)        infinity            infinity            infinity
     Parameter 132~IG(-1.000,0.000)        infinity            infinity            infinity
     Parameter 133~IG(-1.000,0.000)        infinity            infinity            infinity
     Parameter 134~IG(-1.000,0.000)        infinity            infinity            infinity
     Parameter 135~IG(-1.000,0.000)        infinity            infinity            infinity
     Parameter 136~IW(0.000,-6)            infinity            infinity            infinity
     Parameter 137~IW(0.000,-6)            infinity            infinity            infinity
     Parameter 138~IW(0.000,-6)            infinity            infinity            infinity
     Parameter 139~IW(0.000,-6)            infinity            infinity            infinity
     Parameter 140~IW(0.000,-6)            infinity            infinity            infinity
     Parameter 141~IW(0.000,-6)            infinity            infinity            infinity
     Parameter 142~IW(0.000,-6)            infinity            infinity            infinity
     Parameter 143~IW(0.000,-6)            infinity            infinity            infinity
     Parameter 144~IW(0.000,-6)            infinity            infinity            infinity
     Parameter 145~IW(0.000,-6)            infinity            infinity            infinity
     Parameter 146~IW(0.000,-6)            infinity            infinity            infinity
     Parameter 147~IW(0.000,-6)            infinity            infinity            infinity
     Parameter 148~IW(0.000,-6)            infinity            infinity            infinity
     Parameter 149~IW(0.000,-6)            infinity            infinity            infinity
     Parameter 150~IW(0.000,-6)            infinity            infinity            infinity


TECHNICAL 8 OUTPUT


     Kolmogorov-Smirnov comparing posterior distributions across chains 1 and 2 using 100 draws.


     Parameter   KS Statistic P-value
     Parameter 28    0.1700    0.0994
     Parameter 149    0.1600    0.1400
     Parameter 90    0.1600    0.1400
     Parameter 114    0.1500    0.1930
     Parameter 39    0.1400    0.2606
     Parameter 85    0.1400    0.2606
     Parameter 65    0.1200    0.4431
     Parameter 73    0.1200    0.4431
     Parameter 46    0.1100    0.5560
     Parameter 50    0.1100    0.5560
     Parameter 40    0.1000    0.6766
     Parameter 100    0.1000    0.6766
     Parameter 32    0.0900    0.7942
     Parameter 150    0.0900    0.7942
     Parameter 77    0.0900    0.7942
     Parameter 94    0.0900    0.7942
     Parameter 33    0.0800    0.8938
     Parameter 71    0.0800    0.8938
     Parameter 37    0.0800    0.8938
     Parameter 75    0.0800    0.8938
     Parameter 147    0.0700    0.9610
     Parameter 21    0.0700    0.9610
     Parameter 22    0.0700    0.9610
     Parameter 92    0.0700    0.9610
     Parameter 102    0.0700    0.9610
     Parameter 52    0.0700    0.9610
     Parameter 60    0.0700    0.9610
     Parameter 31    0.0700    0.9610
     Parameter 64    0.0600    0.9921
     Parameter 140    0.0600    0.9921
     Parameter 35    0.0600    0.9921
     Parameter 146    0.0600    0.9921
     Parameter 80    0.0600    0.9921
     Parameter 43    0.0600    0.9921
     Parameter 89    0.0600    0.9921
     Parameter 36    0.0600    0.9921
     Parameter 101    0.0600    0.9921
     Parameter 26    0.0600    0.9921
     Parameter 108    0.0600    0.9921
     Parameter 55    0.0600    0.9921
     Parameter 113    0.0600    0.9921
     Parameter 30    0.0600    0.9921
     Parameter 105    0.0600    0.9921
     Parameter 34    0.0500    0.9995
     Parameter 138    0.0500    0.9995
     Parameter 72    0.0500    0.9995
     Parameter 42    0.0500    0.9995
     Parameter 45    0.0500    0.9995
     Parameter 48    0.0500    0.9995
     Parameter 49    0.0500    0.9995
     Parameter 25    0.0500    0.9995
     Parameter 103    0.0500    0.9995
     Parameter 56    0.0500    0.9995
     Parameter 57    0.0500    0.9995
     Parameter 29    0.0500    0.9995
     Parameter 27    0.0500    0.9995
     Parameter 67    0.0400    1.0000
     Parameter 135    0.0400    1.0000
     Parameter 137    0.0400    1.0000
     Parameter 38    0.0400    1.0000
     Parameter 143    0.0400    1.0000
     Parameter 93    0.0400    1.0000
     Parameter 98    0.0400    1.0000
     Parameter 63    0.0400    1.0000
     Parameter 145    0.0300    1.0000
     Parameter 134    0.0300    1.0000
     Parameter 70    0.0300    1.0000
     Parameter 74    0.0300    1.0000
     Parameter 148    0.0300    1.0000
     Parameter 141    0.0300    1.0000
     Parameter 79    0.0300    1.0000
     Parameter 82    0.0300    1.0000
     Parameter 10    0.0300    1.0000
     Parameter 86    0.0300    1.0000
     Parameter 24    0.0300    1.0000
     Parameter 51    0.0300    1.0000
     Parameter 107    0.0300    1.0000
     Parameter 112    0.0300    1.0000
     Parameter 115    0.0300    1.0000
     Parameter 120    0.0300    1.0000
     Parameter 54    0.0300    1.0000
     Parameter 68    0.0300    1.0000
     Parameter 16    0.0200    1.0000
     Parameter 133    0.0200    1.0000
     Parameter 69    0.0200    1.0000
     Parameter 76    0.0200    1.0000
     Parameter 78    0.0200    1.0000
     Parameter 18    0.0200    1.0000
     Parameter 83    0.0200    1.0000
     Parameter 81    0.0200    1.0000
     Parameter 84    0.0200    1.0000
     Parameter 88    0.0200    1.0000
     Parameter 91    0.0200    1.0000
     Parameter 23    0.0200    1.0000
     Parameter 95    0.0200    1.0000
     Parameter 97    0.0200    1.0000
     Parameter 96    0.0200    1.0000
     Parameter 106    0.0200    1.0000
     Parameter 109    0.0200    1.0000
     Parameter 110    0.0200    1.0000
     Parameter 58    0.0200    1.0000
     Parameter 119    0.0200    1.0000
     Parameter 121    0.0200    1.0000
     Parameter 125    0.0200    1.0000
     Parameter 61    0.0100    1.0000
     Parameter 59    0.0100    1.0000
     Parameter 99    0.0100    1.0000
     Parameter 5    0.0100    1.0000
     Parameter 41    0.0100    1.0000
     Parameter 8    0.0100    1.0000
     Parameter 53    0.0100    1.0000
     Parameter 87    0.0100    1.0000
     Parameter 129    0.0100    1.0000
     Parameter 123    0.0100    1.0000
     Parameter 47    0.0100    1.0000
     Parameter 136    0.0100    1.0000
     Parameter 128    0.0100    1.0000
     Parameter 104    0.0100    1.0000
     Parameter 116    0.0100    1.0000
     Parameter 122    0.0100    1.0000
     Parameter 15    0.0100    1.0000
     Parameter 2    0.0100    1.0000
     Parameter 1    0.0100    1.0000
     Parameter 20    0.0100    1.0000
     Parameter 4    0.0100    1.0000
     Parameter 17    0.0100    1.0000
     Parameter 144    0.0100    1.0000
     Parameter 44    0.0100    1.0000
     Parameter 130    0.0100    1.0000
     Parameter 127    0.0100    1.0000
     Parameter 124    0.0100    1.0000
     Parameter 142    0.0100    1.0000
     Parameter 62    0.0100    1.0000
     Parameter 111    0.0100    1.0000
     Parameter 66    0.0100    1.0000
     Parameter 139    0.0100    1.0000
     Parameter 19    0.0000    1.0000
     Parameter 132    0.0000    1.0000
     Parameter 7    0.0000    1.0000
     Parameter 118    0.0000    1.0000
     Parameter 11    0.0000    1.0000
     Parameter 13    0.0000    1.0000
     Parameter 3    0.0000    1.0000
     Parameter 126    0.0000    1.0000
     Parameter 117    0.0000    1.0000
     Parameter 6    0.0000    1.0000
     Parameter 12    0.0000    1.0000
     Parameter 9    0.0000    1.0000
     Parameter 131    0.0000    1.0000
     Parameter 14    0.0000    1.0000


     Kolmogorov-Smirnov comparing posterior distributions across chains 1 and 3 using 100 draws.


     Parameter   KS Statistic P-value
     Parameter 39    0.1500    0.1930
     Parameter 73    0.1500    0.1930
     Parameter 26    0.1400    0.2606
     Parameter 28    0.1200    0.4431
     Parameter 105    0.1200    0.4431
     Parameter 93    0.1000    0.6766
     Parameter 85    0.0900    0.7942
     Parameter 48    0.0900    0.7942
     Parameter 101    0.0900    0.7942
     Parameter 103    0.0900    0.7942
     Parameter 36    0.0800    0.8938
     Parameter 90    0.0800    0.8938
     Parameter 75    0.0700    0.9610
     Parameter 98    0.0700    0.9610
     Parameter 111    0.0700    0.9610
     Parameter 115    0.0700    0.9610
     Parameter 30    0.0700    0.9610
     Parameter 149    0.0600    0.9921
     Parameter 25    0.0600    0.9921
     Parameter 55    0.0600    0.9921
     Parameter 118    0.0600    0.9921
     Parameter 32    0.0500    0.9995
     Parameter 65    0.0500    0.9995
     Parameter 138    0.0500    0.9995
     Parameter 140    0.0500    0.9995
     Parameter 142    0.0500    0.9995
     Parameter 84    0.0500    0.9995
     Parameter 42    0.0500    0.9995
     Parameter 45    0.0500    0.9995
     Parameter 100    0.0500    0.9995
     Parameter 52    0.0500    0.9995
     Parameter 113    0.0500    0.9995
     Parameter 114    0.0500    0.9995
     Parameter 61    0.0500    0.9995
     Parameter 35    0.0400    1.0000
     Parameter 146    0.0400    1.0000
     Parameter 40    0.0400    1.0000
     Parameter 80    0.0400    1.0000
     Parameter 83    0.0400    1.0000
     Parameter 87    0.0400    1.0000
     Parameter 44    0.0400    1.0000
     Parameter 88    0.0400    1.0000
     Parameter 46    0.0400    1.0000
     Parameter 94    0.0400    1.0000
     Parameter 95    0.0400    1.0000
     Parameter 53    0.0400    1.0000
     Parameter 71    0.0400    1.0000
     Parameter 110    0.0400    1.0000
     Parameter 57    0.0400    1.0000
     Parameter 60    0.0400    1.0000
     Parameter 62    0.0400    1.0000
     Parameter 33    0.0300    1.0000
     Parameter 133    0.0300    1.0000
     Parameter 67    0.0300    1.0000
     Parameter 68    0.0300    1.0000
     Parameter 34    0.0300    1.0000
     Parameter 145    0.0300    1.0000
     Parameter 72    0.0300    1.0000
     Parameter 148    0.0300    1.0000
     Parameter 37    0.0300    1.0000
     Parameter 38    0.0300    1.0000
     Parameter 150    0.0300    1.0000
     Parameter 21    0.0300    1.0000
     Parameter 43    0.0300    1.0000
     Parameter 23    0.0300    1.0000
     Parameter 47    0.0300    1.0000
     Parameter 69    0.0300    1.0000
     Parameter 50    0.0300    1.0000
     Parameter 102    0.0300    1.0000
     Parameter 51    0.0300    1.0000
     Parameter 135    0.0300    1.0000
     Parameter 54    0.0300    1.0000
     Parameter 27    0.0300    1.0000
     Parameter 121    0.0300    1.0000
     Parameter 104    0.0300    1.0000
     Parameter 70    0.0300    1.0000
     Parameter 128    0.0200    1.0000
     Parameter 129    0.0200    1.0000
     Parameter 139    0.0200    1.0000
     Parameter 136    0.0200    1.0000
     Parameter 147    0.0200    1.0000
     Parameter 74    0.0200    1.0000
     Parameter 76    0.0200    1.0000
     Parameter 77    0.0200    1.0000
     Parameter 78    0.0200    1.0000
     Parameter 126    0.0200    1.0000
     Parameter 81    0.0200    1.0000
     Parameter 124    0.0200    1.0000
     Parameter 63    0.0200    1.0000
     Parameter 82    0.0200    1.0000
     Parameter 86    0.0200    1.0000
     Parameter 22    0.0200    1.0000
     Parameter 91    0.0200    1.0000
     Parameter 24    0.0200    1.0000
     Parameter 143    0.0200    1.0000
     Parameter 109    0.0200    1.0000
     Parameter 137    0.0200    1.0000
     Parameter 58    0.0200    1.0000
     Parameter 120    0.0200    1.0000
     Parameter 31    0.0200    1.0000
     Parameter 112    0.0200    1.0000
     Parameter 141    0.0200    1.0000
     Parameter 4    0.0100    1.0000
     Parameter 9    0.0100    1.0000
     Parameter 59    0.0100    1.0000
     Parameter 92    0.0100    1.0000
     Parameter 18    0.0100    1.0000
     Parameter 125    0.0100    1.0000
     Parameter 107    0.0100    1.0000
     Parameter 16    0.0100    1.0000
     Parameter 108    0.0100    1.0000
     Parameter 97    0.0100    1.0000
     Parameter 99    0.0100    1.0000
     Parameter 8    0.0100    1.0000
     Parameter 64    0.0100    1.0000
     Parameter 96    0.0100    1.0000
     Parameter 130    0.0100    1.0000
     Parameter 29    0.0100    1.0000
     Parameter 116    0.0100    1.0000
     Parameter 127    0.0100    1.0000
     Parameter 15    0.0100    1.0000
     Parameter 6    0.0100    1.0000
     Parameter 79    0.0100    1.0000
     Parameter 89    0.0100    1.0000
     Parameter 41    0.0100    1.0000
     Parameter 106    0.0100    1.0000
     Parameter 66    0.0100    1.0000
     Parameter 17    0.0100    1.0000
     Parameter 144    0.0100    1.0000
     Parameter 49    0.0100    1.0000
     Parameter 1    0.0100    1.0000
     Parameter 131    0.0100    1.0000
     Parameter 56    0.0100    1.0000
     Parameter 13    0.0100    1.0000
     Parameter 2    0.0000    1.0000
     Parameter 132    0.0000    1.0000
     Parameter 14    0.0000    1.0000
     Parameter 12    0.0000    1.0000
     Parameter 10    0.0000    1.0000
     Parameter 19    0.0000    1.0000
     Parameter 20    0.0000    1.0000
     Parameter 3    0.0000    1.0000
     Parameter 7    0.0000    1.0000
     Parameter 117    0.0000    1.0000
     Parameter 123    0.0000    1.0000
     Parameter 122    0.0000    1.0000
     Parameter 119    0.0000    1.0000
     Parameter 11    0.0000    1.0000
     Parameter 134    0.0000    1.0000
     Parameter 5    0.0000    1.0000


     Kolmogorov-Smirnov comparing posterior distributions across chains 2 and 3 using 100 draws.


     Parameter   KS Statistic P-value
     Parameter 32    0.2000    0.0314
     Parameter 105    0.1700    0.0994
     Parameter 65    0.1500    0.1930
     Parameter 52    0.1300    0.3439
     Parameter 150    0.1000    0.6766
     Parameter 94    0.1000    0.6766
     Parameter 108    0.1000    0.6766
     Parameter 146    0.0900    0.7942
     Parameter 37    0.0900    0.7942
     Parameter 55    0.0900    0.7942
     Parameter 30    0.0900    0.7942
     Parameter 89    0.0800    0.8938
     Parameter 103    0.0800    0.8938
     Parameter 111    0.0800    0.8938
     Parameter 114    0.0800    0.8938
     Parameter 112    0.0800    0.8938
     Parameter 72    0.0700    0.9610
     Parameter 80    0.0700    0.9610
     Parameter 47    0.0700    0.9610
     Parameter 24    0.0700    0.9610
     Parameter 102    0.0700    0.9610
     Parameter 31    0.0700    0.9610
     Parameter 63    0.0700    0.9610
     Parameter 27    0.0700    0.9610
     Parameter 135    0.0600    0.9921
     Parameter 34    0.0600    0.9921
     Parameter 40    0.0600    0.9921
     Parameter 21    0.0600    0.9921
     Parameter 42    0.0600    0.9921
     Parameter 46    0.0600    0.9921
     Parameter 93    0.0600    0.9921
     Parameter 48    0.0600    0.9921
     Parameter 49    0.0600    0.9921
     Parameter 26    0.0600    0.9921
     Parameter 71    0.0500    0.9995
     Parameter 83    0.0500    0.9995
     Parameter 43    0.0500    0.9995
     Parameter 44    0.0500    0.9995
     Parameter 50    0.0500    0.9995
     Parameter 62    0.0500    0.9995
     Parameter 67    0.0400    1.0000
     Parameter 141    0.0400    1.0000
     Parameter 142    0.0400    1.0000
     Parameter 36    0.0400    1.0000
     Parameter 74    0.0400    1.0000
     Parameter 149    0.0400    1.0000
     Parameter 77    0.0400    1.0000
     Parameter 82    0.0400    1.0000
     Parameter 84    0.0400    1.0000
     Parameter 87    0.0400    1.0000
     Parameter 90    0.0400    1.0000
     Parameter 53    0.0400    1.0000
     Parameter 57    0.0400    1.0000
     Parameter 29    0.0400    1.0000
     Parameter 61    0.0400    1.0000
     Parameter 45    0.0400    1.0000
     Parameter 101    0.0400    1.0000
     Parameter 33    0.0300    1.0000
     Parameter 28    0.0300    1.0000
     Parameter 68    0.0300    1.0000
     Parameter 137    0.0300    1.0000
     Parameter 69    0.0300    1.0000
     Parameter 107    0.0300    1.0000
     Parameter 73    0.0300    1.0000
     Parameter 75    0.0300    1.0000
     Parameter 81    0.0300    1.0000
     Parameter 143    0.0300    1.0000
     Parameter 41    0.0300    1.0000
     Parameter 85    0.0300    1.0000
     Parameter 22    0.0300    1.0000
     Parameter 92    0.0300    1.0000
     Parameter 147    0.0300    1.0000
     Parameter 23    0.0300    1.0000
     Parameter 95    0.0300    1.0000
     Parameter 97    0.0300    1.0000
     Parameter 25    0.0300    1.0000
     Parameter 51    0.0300    1.0000
     Parameter 118    0.0300    1.0000
     Parameter 104    0.0300    1.0000
     Parameter 106    0.0300    1.0000
     Parameter 70    0.0300    1.0000
     Parameter 54    0.0300    1.0000
     Parameter 110    0.0300    1.0000
     Parameter 56    0.0300    1.0000
     Parameter 113    0.0300    1.0000
     Parameter 35    0.0300    1.0000
     Parameter 58    0.0300    1.0000
     Parameter 59    0.0300    1.0000
     Parameter 126    0.0300    1.0000
     Parameter 38    0.0300    1.0000
     Parameter 79    0.0200    1.0000
     Parameter 8    0.0200    1.0000
     Parameter 134    0.0200    1.0000
     Parameter 144    0.0200    1.0000
     Parameter 148    0.0200    1.0000
     Parameter 78    0.0200    1.0000
     Parameter 125    0.0200    1.0000
     Parameter 115    0.0200    1.0000
     Parameter 88    0.0200    1.0000
     Parameter 145    0.0200    1.0000
     Parameter 136    0.0200    1.0000
     Parameter 100    0.0200    1.0000
     Parameter 121    0.0200    1.0000
     Parameter 124    0.0200    1.0000
     Parameter 122    0.0100    1.0000
     Parameter 64    0.0100    1.0000
     Parameter 4    0.0100    1.0000
     Parameter 60    0.0100    1.0000
     Parameter 86    0.0100    1.0000
     Parameter 140    0.0100    1.0000
     Parameter 123    0.0100    1.0000
     Parameter 91    0.0100    1.0000
     Parameter 76    0.0100    1.0000
     Parameter 130    0.0100    1.0000
     Parameter 20    0.0100    1.0000
     Parameter 10    0.0100    1.0000
     Parameter 139    0.0100    1.0000
     Parameter 13    0.0100    1.0000
     Parameter 119    0.0100    1.0000
     Parameter 116    0.0100    1.0000
     Parameter 127    0.0100    1.0000
     Parameter 129    0.0100    1.0000
     Parameter 138    0.0100    1.0000
     Parameter 39    0.0100    1.0000
     Parameter 6    0.0100    1.0000
     Parameter 133    0.0100    1.0000
     Parameter 98    0.0100    1.0000
     Parameter 16    0.0100    1.0000
     Parameter 7    0.0000    1.0000
     Parameter 120    0.0000    1.0000
     Parameter 131    0.0000    1.0000
     Parameter 132    0.0000    1.0000
     Parameter 9    0.0000    1.0000
     Parameter 15    0.0000    1.0000
     Parameter 2    0.0000    1.0000
     Parameter 5    0.0000    1.0000
     Parameter 66    0.0000    1.0000
     Parameter 109    0.0000    1.0000
     Parameter 3    0.0000    1.0000
     Parameter 17    0.0000    1.0000
     Parameter 11    0.0000    1.0000
     Parameter 12    0.0000    1.0000
     Parameter 128    0.0000    1.0000
     Parameter 1    0.0000    1.0000
     Parameter 14    0.0000    1.0000
     Parameter 19    0.0000    1.0000
     Parameter 96    0.0000    1.0000
     Parameter 117    0.0000    1.0000
     Parameter 18    0.0000    1.0000
     Parameter 99    0.0000    1.0000


     Kolmogorov-Smirnov comparing posterior distributions across chains 1 and 4 using 100 draws.


     Parameter   KS Statistic P-value
     Parameter 85    0.3000    0.0002

     THE KOLMOGOROV-SMIRNOV DISTRIBUTION TEST FOR PARAMETER 85 HAS A P-VALUE 0.0002,
     INDICATING DISCREPANT POSTERIOR DISTRIBUTIONS IN THE DIFFERENT MCMC CHAINS.
     THIS MAY INDICATE NON-CONVERGENCE DUE TO AN INSUFFICIENT NUMBER OF MCMC ITERATIONS OR IT MAY
     INDICATE A NON-IDENTIFIED MODEL. SPECIFY A LARGER NUMBER OF MCMC ITERATIONS USING THE FBITER
     OPTION OF THE ANALYSIS COMMAND TO INVESTIGATE THE PROBLEM.

     Parameter 60    0.2200    0.0131
     Parameter 36    0.1800    0.0691
     Parameter 73    0.1600    0.1400
     Parameter 26    0.1200    0.4431
     Parameter 90    0.1100    0.5560
     Parameter 64    0.1000    0.6766
     Parameter 39    0.0900    0.7942
     Parameter 35    0.0800    0.8938
     Parameter 45    0.0700    0.9610
     Parameter 114    0.0700    0.9610
     Parameter 25    0.0700    0.9610
     Parameter 71    0.0600    0.9921
     Parameter 149    0.0600    0.9921
     Parameter 150    0.0600    0.9921
     Parameter 40    0.0600    0.9921
     Parameter 82    0.0600    0.9921
     Parameter 43    0.0600    0.9921
     Parameter 93    0.0600    0.9921
     Parameter 24    0.0600    0.9921
     Parameter 49    0.0600    0.9921
     Parameter 101    0.0600    0.9921
     Parameter 103    0.0600    0.9921
     Parameter 105    0.0600    0.9921
     Parameter 27    0.0600    0.9921
     Parameter 110    0.0600    0.9921
     Parameter 65    0.0500    0.9995
     Parameter 34    0.0500    0.9995
     Parameter 70    0.0500    0.9995
     Parameter 46    0.0500    0.9995
     Parameter 95    0.0500    0.9995
     Parameter 32    0.0400    1.0000
     Parameter 137    0.0400    1.0000
     Parameter 139    0.0400    1.0000
     Parameter 142    0.0400    1.0000
     Parameter 146    0.0400    1.0000
     Parameter 80    0.0400    1.0000
     Parameter 104    0.0400    1.0000
     Parameter 53    0.0400    1.0000
     Parameter 54    0.0400    1.0000
     Parameter 109    0.0400    1.0000
     Parameter 111    0.0400    1.0000
     Parameter 113    0.0400    1.0000
     Parameter 28    0.0400    1.0000
     Parameter 115    0.0400    1.0000
     Parameter 118    0.0400    1.0000
     Parameter 30    0.0400    1.0000
     Parameter 125    0.0400    1.0000
     Parameter 38    0.0400    1.0000
     Parameter 112    0.0400    1.0000
     Parameter 33    0.0300    1.0000
     Parameter 68    0.0300    1.0000
     Parameter 145    0.0300    1.0000
     Parameter 37    0.0300    1.0000
     Parameter 4    0.0300    1.0000
     Parameter 76    0.0300    1.0000
     Parameter 77    0.0300    1.0000
     Parameter 78    0.0300    1.0000
     Parameter 23    0.0300    1.0000
     Parameter 21    0.0300    1.0000
     Parameter 84    0.0300    1.0000
     Parameter 44    0.0300    1.0000
     Parameter 89    0.0300    1.0000
     Parameter 148    0.0300    1.0000
     Parameter 92    0.0300    1.0000
     Parameter 94    0.0300    1.0000
     Parameter 48    0.0300    1.0000
     Parameter 75    0.0300    1.0000
     Parameter 51    0.0300    1.0000
     Parameter 107    0.0300    1.0000
     Parameter 55    0.0300    1.0000
     Parameter 67    0.0300    1.0000
     Parameter 74    0.0300    1.0000
     Parameter 83    0.0300    1.0000
     Parameter 50    0.0300    1.0000
     Parameter 129    0.0200    1.0000
     Parameter 62    0.0200    1.0000
     Parameter 147    0.0200    1.0000
     Parameter 79    0.0200    1.0000
     Parameter 135    0.0200    1.0000
     Parameter 143    0.0200    1.0000
     Parameter 81    0.0200    1.0000
     Parameter 41    0.0200    1.0000
     Parameter 72    0.0200    1.0000
     Parameter 42    0.0200    1.0000
     Parameter 134    0.0200    1.0000
     Parameter 88    0.0200    1.0000
     Parameter 91    0.0200    1.0000
     Parameter 98    0.0200    1.0000
     Parameter 99    0.0200    1.0000
     Parameter 100    0.0200    1.0000
     Parameter 140    0.0200    1.0000
     Parameter 52    0.0200    1.0000
     Parameter 108    0.0200    1.0000
     Parameter 57    0.0200    1.0000
     Parameter 29    0.0200    1.0000
     Parameter 120    0.0200    1.0000
     Parameter 121    0.0200    1.0000
     Parameter 31    0.0200    1.0000
     Parameter 141    0.0200    1.0000
     Parameter 63    0.0200    1.0000
     Parameter 116    0.0100    1.0000
     Parameter 18    0.0100    1.0000
     Parameter 144    0.0100    1.0000
     Parameter 22    0.0100    1.0000
     Parameter 11    0.0100    1.0000
     Parameter 16    0.0100    1.0000
     Parameter 123    0.0100    1.0000
     Parameter 86    0.0100    1.0000
     Parameter 47    0.0100    1.0000
     Parameter 124    0.0100    1.0000
     Parameter 138    0.0100    1.0000
     Parameter 97    0.0100    1.0000
     Parameter 96    0.0100    1.0000
     Parameter 102    0.0100    1.0000
     Parameter 69    0.0100    1.0000
     Parameter 12    0.0100    1.0000
     Parameter 130    0.0100    1.0000
     Parameter 133    0.0100    1.0000
     Parameter 131    0.0100    1.0000
     Parameter 10    0.0100    1.0000
     Parameter 66    0.0100    1.0000
     Parameter 119    0.0100    1.0000
     Parameter 2    0.0100    1.0000
     Parameter 61    0.0100    1.0000
     Parameter 127    0.0100    1.0000
     Parameter 8    0.0100    1.0000
     Parameter 136    0.0100    1.0000
     Parameter 59    0.0100    1.0000
     Parameter 128    0.0100    1.0000
     Parameter 87    0.0100    1.0000
     Parameter 106    0.0100    1.0000
     Parameter 58    0.0100    1.0000
     Parameter 56    0.0100    1.0000
     Parameter 7    0.0000    1.0000
     Parameter 14    0.0000    1.0000
     Parameter 20    0.0000    1.0000
     Parameter 122    0.0000    1.0000
     Parameter 19    0.0000    1.0000
     Parameter 9    0.0000    1.0000
     Parameter 126    0.0000    1.0000
     Parameter 132    0.0000    1.0000
     Parameter 117    0.0000    1.0000
     Parameter 3    0.0000    1.0000
     Parameter 17    0.0000    1.0000
     Parameter 5    0.0000    1.0000
     Parameter 13    0.0000    1.0000
     Parameter 15    0.0000    1.0000
     Parameter 1    0.0000    1.0000
     Parameter 6    0.0000    1.0000


     Kolmogorov-Smirnov comparing posterior distributions across chains 2 and 4 using 100 draws.


     Parameter   KS Statistic P-value
     Parameter 114    0.2300    0.0082
     Parameter 40    0.1800    0.0691
     Parameter 64    0.1700    0.0994
     Parameter 71    0.1600    0.1400
     Parameter 36    0.1600    0.1400
     Parameter 137    0.1500    0.1930
     Parameter 89    0.1400    0.2606
     Parameter 146    0.1300    0.3439
     Parameter 85    0.1200    0.4431
     Parameter 60    0.1200    0.4431
     Parameter 42    0.1200    0.4431
     Parameter 65    0.1100    0.5560
     Parameter 26    0.1100    0.5560
     Parameter 105    0.1100    0.5560
     Parameter 77    0.1000    0.6766
     Parameter 21    0.1000    0.6766
     Parameter 37    0.0900    0.7942
     Parameter 75    0.0900    0.7942
     Parameter 43    0.0900    0.7942
     Parameter 93    0.0900    0.7942
     Parameter 25    0.0900    0.7942
     Parameter 55    0.0900    0.7942
     Parameter 30    0.0900    0.7942
     Parameter 67    0.0800    0.8938
     Parameter 150    0.0800    0.8938
     Parameter 81    0.0800    0.8938
     Parameter 103    0.0800    0.8938
     Parameter 92    0.0700    0.9610
     Parameter 141    0.0600    0.9921
     Parameter 35    0.0600    0.9921
     Parameter 73    0.0600    0.9921
     Parameter 147    0.0600    0.9921
     Parameter 149    0.0600    0.9921
     Parameter 24    0.0600    0.9921
     Parameter 52    0.0600    0.9921
     Parameter 110    0.0600    0.9921
     Parameter 28    0.0600    0.9921
     Parameter 31    0.0600    0.9921
     Parameter 33    0.0500    0.9995
     Parameter 34    0.0500    0.9995
     Parameter 22    0.0500    0.9995
     Parameter 50    0.0500    0.9995
     Parameter 100    0.0500    0.9995
     Parameter 102    0.0500    0.9995
     Parameter 104    0.0500    0.9995
     Parameter 53    0.0500    0.9995
     Parameter 56    0.0500    0.9995
     Parameter 63    0.0500    0.9995
     Parameter 112    0.0500    0.9995
     Parameter 32    0.0400    1.0000
     Parameter 70    0.0400    1.0000
     Parameter 41    0.0400    1.0000
     Parameter 82    0.0400    1.0000
     Parameter 44    0.0400    1.0000
     Parameter 90    0.0400    1.0000
     Parameter 46    0.0400    1.0000
     Parameter 95    0.0400    1.0000
     Parameter 101    0.0400    1.0000
     Parameter 27    0.0400    1.0000
     Parameter 111    0.0400    1.0000
     Parameter 113    0.0400    1.0000
     Parameter 57    0.0400    1.0000
     Parameter 136    0.0300    1.0000
     Parameter 138    0.0300    1.0000
     Parameter 76    0.0300    1.0000
     Parameter 38    0.0300    1.0000
     Parameter 39    0.0300    1.0000
     Parameter 78    0.0300    1.0000
     Parameter 79    0.0300    1.0000
     Parameter 68    0.0300    1.0000
     Parameter 86    0.0300    1.0000
     Parameter 45    0.0300    1.0000
     Parameter 142    0.0300    1.0000
     Parameter 139    0.0300    1.0000
     Parameter 51    0.0300    1.0000
     Parameter 108    0.0300    1.0000
     Parameter 58    0.0300    1.0000
     Parameter 62    0.0300    1.0000
     Parameter 83    0.0300    1.0000
     Parameter 124    0.0200    1.0000
     Parameter 129    0.0200    1.0000
     Parameter 130    0.0200    1.0000
     Parameter 145    0.0200    1.0000
     Parameter 148    0.0200    1.0000
     Parameter 135    0.0200    1.0000
     Parameter 4    0.0200    1.0000
     Parameter 72    0.0200    1.0000
     Parameter 140    0.0200    1.0000
     Parameter 121    0.0200    1.0000
     Parameter 84    0.0200    1.0000
     Parameter 123    0.0200    1.0000
     Parameter 143    0.0200    1.0000
     Parameter 88    0.0200    1.0000
     Parameter 91    0.0200    1.0000
     Parameter 23    0.0200    1.0000
     Parameter 2    0.0200    1.0000
     Parameter 54    0.0200    1.0000
     Parameter 99    0.0200    1.0000
     Parameter 106    0.0200    1.0000
     Parameter 49    0.0200    1.0000
     Parameter 98    0.0200    1.0000
     Parameter 109    0.0200    1.0000
     Parameter 69    0.0200    1.0000
     Parameter 94    0.0200    1.0000
     Parameter 115    0.0200    1.0000
     Parameter 15    0.0200    1.0000
     Parameter 120    0.0200    1.0000
     Parameter 74    0.0200    1.0000
     Parameter 66    0.0200    1.0000
     Parameter 29    0.0200    1.0000
     Parameter 16    0.0100    1.0000
     Parameter 119    0.0100    1.0000
     Parameter 87    0.0100    1.0000
     Parameter 125    0.0100    1.0000
     Parameter 128    0.0100    1.0000
     Parameter 12    0.0100    1.0000
     Parameter 47    0.0100    1.0000
     Parameter 144    0.0100    1.0000
     Parameter 10    0.0100    1.0000
     Parameter 80    0.0100    1.0000
     Parameter 126    0.0100    1.0000
     Parameter 133    0.0100    1.0000
     Parameter 97    0.0100    1.0000
     Parameter 134    0.0100    1.0000
     Parameter 96    0.0100    1.0000
     Parameter 127    0.0100    1.0000
     Parameter 107    0.0100    1.0000
     Parameter 11    0.0100    1.0000
     Parameter 61    0.0100    1.0000
     Parameter 59    0.0100    1.0000
     Parameter 7    0.0000    1.0000
     Parameter 20    0.0000    1.0000
     Parameter 5    0.0000    1.0000
     Parameter 18    0.0000    1.0000
     Parameter 118    0.0000    1.0000
     Parameter 116    0.0000    1.0000
     Parameter 17    0.0000    1.0000
     Parameter 8    0.0000    1.0000
     Parameter 1    0.0000    1.0000
     Parameter 131    0.0000    1.0000
     Parameter 9    0.0000    1.0000
     Parameter 3    0.0000    1.0000
     Parameter 132    0.0000    1.0000
     Parameter 122    0.0000    1.0000
     Parameter 117    0.0000    1.0000
     Parameter 48    0.0000    1.0000
     Parameter 19    0.0000    1.0000
     Parameter 6    0.0000    1.0000
     Parameter 13    0.0000    1.0000
     Parameter 14    0.0000    1.0000


     Kolmogorov-Smirnov comparing posterior distributions across chains 3 and 4 using 100 draws.


     Parameter   KS Statistic P-value
     Parameter 32    0.1600    0.1400
     Parameter 36    0.1500    0.1930
     Parameter 85    0.1500    0.1930
     Parameter 114    0.1400    0.2606
     Parameter 60    0.1300    0.3439
     Parameter 64    0.1200    0.4431
     Parameter 75    0.1200    0.4431
     Parameter 80    0.1200    0.4431
     Parameter 27    0.1100    0.5560
     Parameter 137    0.1000    0.6766
     Parameter 43    0.1000    0.6766
     Parameter 47    0.0900    0.7942
     Parameter 49    0.0900    0.7942
     Parameter 28    0.0900    0.7942
     Parameter 70    0.0800    0.8938
     Parameter 24    0.0800    0.8938
     Parameter 25    0.0800    0.8938
     Parameter 65    0.0700    0.9610
     Parameter 142    0.0700    0.9610
     Parameter 40    0.0700    0.9610
     Parameter 87    0.0700    0.9610
     Parameter 89    0.0700    0.9610
     Parameter 90    0.0700    0.9610
     Parameter 55    0.0700    0.9610
     Parameter 59    0.0700    0.9610
     Parameter 30    0.0700    0.9610
     Parameter 62    0.0700    0.9610
     Parameter 67    0.0600    0.9921
     Parameter 35    0.0600    0.9921
     Parameter 81    0.0600    0.9921
     Parameter 82    0.0600    0.9921
     Parameter 88    0.0600    0.9921
     Parameter 48    0.0600    0.9921
     Parameter 101    0.0600    0.9921
     Parameter 68    0.0500    0.9995
     Parameter 71    0.0500    0.9995
     Parameter 72    0.0500    0.9995
     Parameter 73    0.0500    0.9995
     Parameter 39    0.0500    0.9995
     Parameter 42    0.0500    0.9995
     Parameter 44    0.0500    0.9995
     Parameter 45    0.0500    0.9995
     Parameter 94    0.0500    0.9995
     Parameter 100    0.0500    0.9995
     Parameter 52    0.0500    0.9995
     Parameter 54    0.0500    0.9995
     Parameter 37    0.0400    1.0000
     Parameter 91    0.0400    1.0000
     Parameter 92    0.0400    1.0000
     Parameter 95    0.0400    1.0000
     Parameter 99    0.0400    1.0000
     Parameter 26    0.0400    1.0000
     Parameter 57    0.0400    1.0000
     Parameter 112    0.0400    1.0000
     Parameter 34    0.0300    1.0000
     Parameter 138    0.0300    1.0000
     Parameter 140    0.0300    1.0000
     Parameter 103    0.0300    1.0000
     Parameter 84    0.0300    1.0000
     Parameter 21    0.0300    1.0000
     Parameter 93    0.0300    1.0000
     Parameter 23    0.0300    1.0000
     Parameter 98    0.0300    1.0000
     Parameter 51    0.0300    1.0000
     Parameter 102    0.0300    1.0000
     Parameter 105    0.0300    1.0000
     Parameter 107    0.0300    1.0000
     Parameter 108    0.0300    1.0000
     Parameter 109    0.0300    1.0000
     Parameter 111    0.0300    1.0000
     Parameter 115    0.0300    1.0000
     Parameter 121    0.0300    1.0000
     Parameter 61    0.0300    1.0000
     Parameter 31    0.0300    1.0000
     Parameter 63    0.0300    1.0000
     Parameter 78    0.0300    1.0000
     Parameter 50    0.0300    1.0000
     Parameter 8    0.0200    1.0000
     Parameter 33    0.0200    1.0000
     Parameter 134    0.0200    1.0000
     Parameter 144    0.0200    1.0000
     Parameter 145    0.0200    1.0000
     Parameter 74    0.0200    1.0000
     Parameter 76    0.0200    1.0000
     Parameter 77    0.0200    1.0000
     Parameter 83    0.0200    1.0000
     Parameter 86    0.0200    1.0000
     Parameter 22    0.0200    1.0000
     Parameter 56    0.0200    1.0000
     Parameter 110    0.0200    1.0000
     Parameter 150    0.0200    1.0000
     Parameter 53    0.0200    1.0000
     Parameter 29    0.0200    1.0000
     Parameter 58    0.0200    1.0000
     Parameter 69    0.0200    1.0000
     Parameter 135    0.0200    1.0000
     Parameter 106    0.0200    1.0000
     Parameter 143    0.0200    1.0000
     Parameter 139    0.0200    1.0000
     Parameter 126    0.0200    1.0000
     Parameter 148    0.0200    1.0000
     Parameter 120    0.0200    1.0000
     Parameter 125    0.0200    1.0000
     Parameter 117    0.0100    1.0000
     Parameter 38    0.0100    1.0000
     Parameter 16    0.0100    1.0000
     Parameter 113    0.0100    1.0000
     Parameter 128    0.0100    1.0000
     Parameter 11    0.0100    1.0000
     Parameter 123    0.0100    1.0000
     Parameter 41    0.0100    1.0000
     Parameter 66    0.0100    1.0000
     Parameter 124    0.0100    1.0000
     Parameter 129    0.0100    1.0000
     Parameter 96    0.0100    1.0000
     Parameter 146    0.0100    1.0000
     Parameter 116    0.0100    1.0000
     Parameter 97    0.0100    1.0000
     Parameter 104    0.0100    1.0000
     Parameter 149    0.0100    1.0000
     Parameter 15    0.0100    1.0000
     Parameter 79    0.0100    1.0000
     Parameter 46    0.0100    1.0000
     Parameter 13    0.0100    1.0000
     Parameter 136    0.0100    1.0000
     Parameter 147    0.0100    1.0000
     Parameter 133    0.0100    1.0000
     Parameter 122    0.0100    1.0000
     Parameter 6    0.0100    1.0000
     Parameter 119    0.0100    1.0000
     Parameter 132    0.0100    1.0000
     Parameter 4    0.0000    1.0000
     Parameter 2    0.0000    1.0000
     Parameter 118    0.0000    1.0000
     Parameter 18    0.0000    1.0000
     Parameter 1    0.0000    1.0000
     Parameter 141    0.0000    1.0000
     Parameter 131    0.0000    1.0000
     Parameter 130    0.0000    1.0000
     Parameter 19    0.0000    1.0000
     Parameter 10    0.0000    1.0000
     Parameter 14    0.0000    1.0000
     Parameter 3    0.0000    1.0000
     Parameter 5    0.0000    1.0000
     Parameter 20    0.0000    1.0000
     Parameter 12    0.0000    1.0000
     Parameter 9    0.0000    1.0000
     Parameter 7    0.0000    1.0000
     Parameter 17    0.0000    1.0000
     Parameter 127    0.0000    1.0000


     Simulated prior distributions

     Parameter       Prior Mean  Prior Variance  Prior Std. Dev.


     Parameter 1 Improper Prior
     Parameter 2 Improper Prior
     Parameter 3 Improper Prior
     Parameter 4 Improper Prior
     Parameter 5 Improper Prior
     Parameter 6 Improper Prior
     Parameter 7 Improper Prior
     Parameter 8 Improper Prior
     Parameter 9 Improper Prior
     Parameter 10 Improper Prior
     Parameter 11 Improper Prior
     Parameter 12 Improper Prior
     Parameter 13 Improper Prior
     Parameter 14 Improper Prior
     Parameter 15 Improper Prior
     Parameter 16 Improper Prior
     Parameter 17 Improper Prior
     Parameter 18 Improper Prior
     Parameter 19 Improper Prior
     Parameter 20 Improper Prior
     Parameter 21         0.0035          0.0050          0.0707
     Parameter 22        -0.0003          0.0045          0.0670
     Parameter 23        -0.0036          0.0048          0.0693
     Parameter 24         0.0031          0.0049          0.0702
     Parameter 25        -0.0020          0.0051          0.0717
     Parameter 26        -0.0023          0.0050          0.0705
     Parameter 27         0.0007          0.0053          0.0729
     Parameter 28         0.0035          0.0049          0.0703
     Parameter 29         0.0024          0.0052          0.0720
     Parameter 30        -0.0017          0.0050          0.0705
     Parameter 31         0.0024          0.0052          0.0724
     Parameter 32        -0.0016          0.0053          0.0731
     Parameter 33         0.0025          0.0052          0.0724
     Parameter 34        -0.0009          0.0048          0.0696
     Parameter 35        -0.0019          0.0052          0.0723
     Parameter 36         0.0037          0.0050          0.0707
     Parameter 37         0.0004          0.0051          0.0717
     Parameter 38         0.0001          0.0050          0.0706
     Parameter 39        -0.0004          0.0048          0.0696
     Parameter 40        -0.0012          0.0048          0.0694
     Parameter 41 Improper Prior
     Parameter 42        -0.0020          0.0050          0.0706
     Parameter 43        -0.0018          0.0050          0.0710
     Parameter 44         0.0015          0.0052          0.0723
     Parameter 45        -0.0036          0.0051          0.0714
     Parameter 46        -0.0002          0.0051          0.0716
     Parameter 47 Improper Prior
     Parameter 48         0.0006          0.0050          0.0708
     Parameter 49        -0.0002          0.0051          0.0711
     Parameter 50         0.0019          0.0048          0.0690
     Parameter 51         0.0031          0.0049          0.0700
     Parameter 52        -0.0024          0.0048          0.0694
     Parameter 53 Improper Prior
     Parameter 54         0.0029          0.0051          0.0712
     Parameter 55        -0.0024          0.0049          0.0697
     Parameter 56         0.0009          0.0052          0.0719
     Parameter 57        -0.0048          0.0052          0.0724
     Parameter 58         0.0001          0.0048          0.0695
     Parameter 59 Improper Prior
     Parameter 60        -0.0003          0.0048          0.0693
     Parameter 61         0.0031          0.0049          0.0699
     Parameter 62        -0.0004          0.0046          0.0675
     Parameter 63        -0.0014          0.0050          0.0704
     Parameter 64        -0.0015          0.0052          0.0722
     Parameter 65 Improper Prior
     Parameter 66 Improper Prior
     Parameter 67        -0.0008          0.0045          0.0675
     Parameter 68        -0.0011          0.0049          0.0698
     Parameter 69        -0.0019          0.0049          0.0702
     Parameter 70        -0.0019          0.0055          0.0740
     Parameter 71         0.0036          0.0048          0.0694
     Parameter 72 Improper Prior
     Parameter 73        -0.0004          0.0057          0.0752
     Parameter 74         0.0014          0.0047          0.0687
     Parameter 75         0.0036          0.0045          0.0674
     Parameter 76         0.0019          0.0053          0.0728
     Parameter 77        -0.0002          0.0051          0.0715
     Parameter 78 Improper Prior
     Parameter 79         0.0008          0.0050          0.0708
     Parameter 80        -0.0026          0.0046          0.0678
     Parameter 81         0.0010          0.0051          0.0715
     Parameter 82         0.0035          0.0054          0.0732
     Parameter 83        -0.0013          0.0050          0.0705
     Parameter 84 Improper Prior
     Parameter 85         0.0029          0.0053          0.0729
     Parameter 86         0.0036          0.0051          0.0711
     Parameter 87         0.0012          0.0046          0.0678
     Parameter 88         0.0006          0.0051          0.0716
     Parameter 89         0.0010          0.0051          0.0712
     Parameter 90 Improper Prior
     Parameter 91 Improper Prior
     Parameter 92         0.0021          0.0048          0.0691
     Parameter 93         0.0004          0.0050          0.0711
     Parameter 94         0.0030          0.0047          0.0682
     Parameter 95         0.0038          0.0051          0.0717
     Parameter 96         0.0025          0.0052          0.0722
     Parameter 97 Improper Prior
     Parameter 98        -0.0028          0.0047          0.0685
     Parameter 99        -0.0003          0.0051          0.0716
     Parameter 100         0.0025          0.0053          0.0725
     Parameter 101        -0.0039          0.0053          0.0728
     Parameter 102         0.0011          0.0050          0.0708
     Parameter 103 Improper Prior
     Parameter 104        -0.0002          0.0051          0.0715
     Parameter 105        -0.0045          0.0050          0.0711
     Parameter 106        -0.0024          0.0047          0.0688
     Parameter 107         0.0036          0.0048          0.0694
     Parameter 108         0.0001          0.0048          0.0693
     Parameter 109 Improper Prior
     Parameter 110        -0.0005          0.0047          0.0689
     Parameter 111        -0.0004          0.0052          0.0720
     Parameter 112        -0.0038          0.0048          0.0694
     Parameter 113         0.0012          0.0048          0.0693
     Parameter 114        -0.0008          0.0050          0.0707
     Parameter 115 Improper Prior
     Parameter 116 Improper Prior
     Parameter 117 Improper Prior
     Parameter 118 Improper Prior
     Parameter 119 Improper Prior
     Parameter 120 Improper Prior
     Parameter 121 Improper Prior
     Parameter 122 Improper Prior
     Parameter 123 Improper Prior
     Parameter 124 Improper Prior
     Parameter 125 Improper Prior
     Parameter 126 Improper Prior
     Parameter 127 Improper Prior
     Parameter 128 Improper Prior
     Parameter 129 Improper Prior
     Parameter 130 Improper Prior
     Parameter 131 Improper Prior
     Parameter 132 Improper Prior
     Parameter 133 Improper Prior
     Parameter 134 Improper Prior
     Parameter 135 Improper Prior
     Parameter 136 Improper Prior
     Parameter 137 Improper Prior
     Parameter 138 Improper Prior
     Parameter 139 Improper Prior
     Parameter 140 Improper Prior
     Parameter 141 Improper Prior
     Parameter 142 Improper Prior
     Parameter 143 Improper Prior
     Parameter 144 Improper Prior
     Parameter 145 Improper Prior
     Parameter 146 Improper Prior
     Parameter 147 Improper Prior
     Parameter 148 Improper Prior
     Parameter 149 Improper Prior
     Parameter 150 Improper Prior


   TECHNICAL 8 OUTPUT FOR BAYES ESTIMATION

     CHAIN    BSEED
     1        0
     2        285380
     3        253358
     4        93468

     Iterations for computing PPPP

                     POTENTIAL       PARAMETER WITH
     ITERATION    SCALE REDUCTION      HIGHEST PSR
     100             13.127               136
     200             11.151               136
     300             11.326               136
     400             11.838               136
     500             11.897               136
     600             12.622               136
     700             12.481               136
     800             13.012               136
     900             12.906               136
     1000            12.507               136
     1100            12.391               136
     1200            12.338               136
     1300            12.023               136
     1400            12.111               136
     1500            12.238               136
     1600            12.192               136
     1700            12.106               136
     1800            11.976               136
     1900            12.081               136
     2000            12.100               136

     Iterations for model estimation

                     POTENTIAL       PARAMETER WITH
     ITERATION    SCALE REDUCTION      HIGHEST PSR
     100              1.297               139
     200              1.147               137
     300              1.066               137
     400              1.070               137
     500              1.043               137
     600              1.035               142
     700              1.037               146
     800              1.029               149
     900              1.023               79
     1000             1.029               148
     1100             1.025               143
     1200             1.028               143
     1300             1.024               137
     1400             1.025               143
     1500             1.024               143
     1600             1.023               137
     1700             1.014               114
     1800             1.018               114
     1900             1.022               114
     2000             1.020               114


     Beginning Time:  11:36:24
        Ending Time:  11:43:16
       Elapsed Time:  00:06:52


MUTHEN & MUTHEN
3463 Stoner Ave.
Los Angeles, CA  90066

Tel: (310) 391-9971
Fax: (310) 391-8971
Web: www.StatModel.com
Support: Support@StatModel.com

Copyright (c) 1998-2017 Muthen & Muthen
