# Supplementary material for: Modeling Measurement as a Sequential Process: Autoregressive Confirmatory Factor Analysis (AR-CFA)
Source: Front Psychol. 2019 Sep 20;10:2108. doi: 10.3389/fpsyg.2019.02108 (PMC6763968; doi:10.3389/fpsyg.2019.02108)
Supplement: Supplementary file 2 [file Data_Sheet_1.ZIP › Mplus files and data for AR-CFA paper/CL-CFA files/Cross-loading (Bayes) .015.out]

Mplus VERSION 8 (Mac)
MUTHEN & MUTHEN
05/04/2017   2:10 PM

INPUT INSTRUCTIONS

    DATA: File is music_big5_anon (For Mplus)_ipip_and_rses_centered.csv;
    VARIABLE:	
    NAMES ARE
    univ
  id
  year
  month
  age
  gender
  ethnic
  rsdme
  methnic
  fethnic
  usborn
  usmborn
  usfborn
  whrlv
  mipip1
  mipip2
  mipip3
  mipip4
  mipip5
  mipip6
  mipip7
  mipip8
  mipip9
  mipip10
  mipip11
  mipip12
  mipip13
  mipip14
  mipip15
  mipip16
  mipip17
  mipip18
  mipip19
  mipip20
  rses1
  rses2
  rses3
  rses4
  rses5
  rses6
  rses7
  rses8
  rses9
  rses10
  extraver
  agree
  consc
  neurot
  imagine
  self_est
  extra
  agreeb
  cons
  neuro
  open
  male
  N
  E_Mean
  A_Mean
  C_Mean
  N_Mean
  O_Mean
  E_SD
  A_SD
  C_SD
  N_SD
  O_SD
  E_SE
  A_SE
  C_SE
  N_SE
  O_SE
  SAT_read_25
  SAT_read_75
  SAT_math_25
  SAT_math_75
  ACT_25
  ACT_75
  enroll_total
  enroll_total_full
  enroll_total_part
  enroll_undergrad
  enroll_undergrad_full
  enroll_undergrad_part
  endowment_start
  endowment_end
  price_instate
  price_outstate
  percent_admit
  percent_18to24
  percent_white
  percent_women
  percent_asian
  percent_black
  percent_hispanic
  percent_other_unknown
  FT_retention
  average_SAT
  average_ACT
  gpa_required
  classrank_required
  transcript_required
  collegeprep_required
  recommendations_required
  portfolio_required;
    Usevar = mipip1-mipip20;
    MISSING are all (-999);

  ANALYSIS: estimator=Bayes;
  fbiterations=3000;
  thin=10;
  Processors=4;
  Chains=4;

  MODEL:
  E BY mipip1
    	mipip6
    	mipip11
    	mipip16
  	mipip2 (a1)
    	mipip7 (a2)
    	mipip12 (a3)
    	mipip17 (a4)
  	mipip3 (a5)
    	mipip8 (a6)
    	mipip13 (a7)
    	mipip18 (a8)
  	mipip4 (a9)
    	mipip9 (a10)
    	mipip14 (a11)
    	mipip19 (a12)
  	mipip5 (a13)
    	mipip10 (a14)
    	mipip15 (a15)
    	mipip20 (a16);

  A BY mipip1* (b1)
    	mipip6 (b2)
    	mipip11 (b3)
    	mipip16 (b4)
  	mipip2@1
    	mipip7
    	mipip12
    	mipip17
  	mipip3 (b5)
    	mipip8 (b6)
    	mipip13 (b7)
    	mipip18 (b8)
  	mipip4 (b9)
    	mipip9 (b10)
    	mipip14 (b11)
    	mipip19 (b12)
  	mipip5 (b13)
    	mipip10 (b14)
    	mipip15 (b15)
    	mipip20 (b16);

  C BY mipip1* (c1)
    	mipip6 (c2)
    	mipip11 (c3)
    	mipip16 (c4)
  	mipip2 (c5)
    	mipip7 (c6)
    	mipip12 (c7)
    	mipip17 (c8)
  	mipip3@1
    	mipip8
    	mipip13
    	mipip18
  	mipip4 (c9)
    	mipip9 (c10)
    	mipip14 (c11)
    	mipip19 (c12)
  	mipip5 (c13)
    	mipip10 (c14)
    	mipip15 (c15)
    	mipip20 (c16);

  N BY mipip1* (d1)
    	mipip6 (d2)
    	mipip11 (d3)
    	mipip16 (d4)
  	mipip2 (d5)
    	mipip7 (d6)
    	mipip12 (d7)
    	mipip17 (d8)
  	mipip3 (d9)
    	mipip8 (d10)
    	mipip13 (d11)
    	mipip18 (d12)
  	mipip4@1
    	mipip9
    	mipip14
    	mipip19
  	mipip5 (d13)
    	mipip10 (d14)
    	mipip15 (d15)
    	mipip20 (d16);

  O BY mipip1* (e1)
    	mipip6 (e2)
    	mipip11 (e3)
    	mipip16 (e4)
  	mipip2 (e5)
    	mipip7 (e6)
    	mipip12 (e7)
    	mipip17 (e8)
  	mipip3 (e9)
    	mipip8 (e10)
    	mipip13 (e11)
    	mipip18 (e12)
  	mipip4 (e13)
    	mipip9 (e14)
    	mipip14 (e15)
    	mipip19 (e16)
  	mipip5@1
    	mipip10
    	mipip15
    	mipip20;
    	
  MODEL PRIORS:
  a1-e16~N(0,.015);

  OUTPUT: STDYX svalues tech8;


*** WARNING
  Data set contains cases with missing on all variables.
  These cases were not included in the analysis.
  Number of cases with missing on all variables:  1141
   1 WARNING(S) FOUND IN THE INPUT INSTRUCTIONS


SUMMARY OF ANALYSIS

Number of groups                                                 1
Number of observations                                        8571

Number of dependent variables                                   20
Number of independent variables                                  0
Number of continuous latent variables                            5

Observed dependent variables

  Continuous
   MIPIP1      MIPIP2      MIPIP3      MIPIP4      MIPIP5      MIPIP6
   MIPIP7      MIPIP8      MIPIP9      MIPIP10     MIPIP11     MIPIP12
   MIPIP13     MIPIP14     MIPIP15     MIPIP16     MIPIP17     MIPIP18
   MIPIP19     MIPIP20

Continuous latent variables
   E           A           C           N           O


Estimator                                                    BAYES
Specifications for Bayesian Estimation
  Point estimate                                            MEDIAN
  Number of Markov chain Monte Carlo (MCMC) chains               4
  Random seed for the first chain                                0
  Starting value information                           UNPERTURBED
  Treatment of categorical mediator                         LATENT
  Algorithm used for Markov chain Monte Carlo           GIBBS(PX1)
  Fixed number of iterations                                  3000
  K-th iteration used for thinning                              10

Input data file(s)
  music_big5_anon (For Mplus)_ipip_and_rses_centered.csv
Input data format  FREE


SUMMARY OF DATA


COVARIANCE COVERAGE OF DATA

Minimum covariance coverage value   0.100

     Number of missing data patterns            68


     PROPORTION OF DATA PRESENT


           Covariance Coverage
              MIPIP1        MIPIP2        MIPIP3        MIPIP4        MIPIP5
              ________      ________      ________      ________      ________
 MIPIP1         0.998
 MIPIP2         0.997         0.998
 MIPIP3         0.997         0.997         0.998
 MIPIP4         0.995         0.995         0.996         0.996
 MIPIP5         0.996         0.996         0.996         0.995         0.997
 MIPIP6         0.997         0.997         0.998         0.996         0.996
 MIPIP7         0.997         0.997         0.997         0.996         0.996
 MIPIP8         0.996         0.997         0.997         0.995         0.996
 MIPIP9         0.997         0.997         0.997         0.996         0.996
 MIPIP10        0.995         0.995         0.995         0.994         0.995
 MIPIP11        0.994         0.994         0.994         0.993         0.993
 MIPIP12        0.993         0.994         0.994         0.993         0.993
 MIPIP13        0.996         0.997         0.997         0.995         0.996
 MIPIP14        0.996         0.996         0.996         0.995         0.995
 MIPIP15        0.995         0.995         0.995         0.994         0.994
 MIPIP16        0.994         0.995         0.995         0.993         0.993
 MIPIP17        0.995         0.995         0.995         0.994         0.994
 MIPIP18        0.994         0.994         0.995         0.993         0.993
 MIPIP19        0.995         0.995         0.995         0.994         0.994
 MIPIP20        0.994         0.994         0.995         0.993         0.994


           Covariance Coverage
              MIPIP6        MIPIP7        MIPIP8        MIPIP9        MIPIP10
              ________      ________      ________      ________      ________
 MIPIP6         0.999
 MIPIP7         0.998         0.998
 MIPIP8         0.997         0.997         0.998
 MIPIP9         0.998         0.997         0.997         0.998
 MIPIP10        0.996         0.995         0.995         0.996         0.996
 MIPIP11        0.994         0.994         0.994         0.994         0.993
 MIPIP12        0.994         0.994         0.994         0.994         0.993
 MIPIP13        0.997         0.997         0.997         0.997         0.995
 MIPIP14        0.996         0.996         0.996         0.996         0.995
 MIPIP15        0.995         0.995         0.995         0.995         0.994
 MIPIP16        0.995         0.995         0.994         0.995         0.993
 MIPIP17        0.995         0.995         0.995         0.995         0.994
 MIPIP18        0.995         0.995         0.994         0.995         0.993
 MIPIP19        0.995         0.995         0.995         0.995         0.994
 MIPIP20        0.995         0.995         0.994         0.995         0.993


           Covariance Coverage
              MIPIP11       MIPIP12       MIPIP13       MIPIP14       MIPIP15
              ________      ________      ________      ________      ________
 MIPIP11        0.995
 MIPIP12        0.991         0.995
 MIPIP13        0.994         0.994         0.998
 MIPIP14        0.994         0.994         0.996         0.997
 MIPIP15        0.992         0.993         0.996         0.995         0.996
 MIPIP16        0.992         0.992         0.995         0.994         0.994
 MIPIP17        0.993         0.993         0.995         0.995         0.994
 MIPIP18        0.992         0.992         0.995         0.995         0.993
 MIPIP19        0.993         0.993         0.995         0.995         0.994
 MIPIP20        0.992         0.992         0.995         0.995         0.994


           Covariance Coverage
              MIPIP16       MIPIP17       MIPIP18       MIPIP19       MIPIP20
              ________      ________      ________      ________      ________
 MIPIP16        0.996
 MIPIP17        0.994         0.996
 MIPIP18        0.993         0.994         0.996
 MIPIP19        0.994         0.995         0.994         0.996
 MIPIP20        0.993         0.994         0.994         0.995         0.996


UNIVARIATE SAMPLE STATISTICS


     UNIVARIATE HIGHER-ORDER MOMENT DESCRIPTIVE STATISTICS

         Variable/         Mean/     Skewness/   Minimum/ % with                Percentiles
        Sample Size      Variance    Kurtosis    Maximum  Min/Max      20%/60%    40%/80%    Median

     MIPIP1                0.000      -0.168      -2.237    0.39%      -1.025     -0.093      0.055
            8553.000       1.287      -0.772       2.482    0.33%       0.186      1.033
     MIPIP2                0.000      -1.327      -3.444    0.02%      -0.373     -0.187     -0.057
            8556.000       0.817       1.857       1.520    0.50%       0.627      0.733
     MIPIP3                0.000      -0.208      -2.655    0.02%      -1.169     -0.213     -0.139
            8558.000       1.370      -0.881       2.250    0.02%       0.685      0.858
     MIPIP4                0.000       0.195      -2.476    0.02%      -0.902     -0.576      0.184
            8541.000       1.421      -0.916       2.724    0.06%       0.336      1.275
     MIPIP5                0.000      -0.648      -3.000    0.01%      -0.790      0.185      0.253
            8545.000       1.165      -0.249       1.904    0.27%       0.274      1.189
     MIPIP6                0.000      -0.550      -2.985    0.09%      -0.985      0.015      0.264
            8560.000       1.403      -0.654       1.727    0.05%       0.402      1.264
     MIPIP7                0.000      -0.922      -3.200    0.01%      -0.911     -0.010      0.089
            8556.000       1.141       0.218       1.368    0.97%       0.215      1.082
     MIPIP8                0.000      -0.372      -3.018    0.04%      -1.425     -0.425      0.444
            8551.000       1.633      -1.014       1.714    0.06%       0.523      1.506
     MIPIP9                0.000       0.349      -1.952    0.19%      -0.766     -0.618     -0.409
            8556.000       1.218      -0.647       2.591    0.07%       0.337      1.259
     MIPIP10               0.000      -0.435      -2.844    0.02%      -0.683     -0.549      0.312
            8539.000       1.091      -0.361       1.810    0.02%       0.360      1.312
     MIPIP11               0.000      -0.302      -2.631    0.32%      -1.326     -0.326      0.106
            8529.000       1.490      -0.882       2.106    0.96%       0.609      1.106
     MIPIP12               0.000      -0.392      -2.682    0.01%      -1.177     -0.302      0.366
            8527.000       1.165      -0.485       2.079    0.09%       0.554      0.750
     MIPIP13               0.000      -0.745      -3.236    0.04%      -0.844      0.060      0.182
            8555.000       1.062       0.062       1.849    0.27%       0.220      1.068
     MIPIP14               0.000       0.147      -1.952    0.04%      -0.873     -0.712      0.154
            8548.000       1.418      -0.964       2.909    0.02%       0.259      1.246
     MIPIP15               0.000      -0.373      -2.795    0.01%      -0.702     -0.515      0.298
            8538.000       1.013      -0.462       2.150    0.04%       0.358      1.205
     MIPIP16               0.000      -0.261      -2.572    0.21%      -1.300     -0.349     -0.115
            8533.000       1.292      -0.764       2.073    0.07%       0.592      0.885
     MIPIP17               0.000      -1.086      -3.457    0.02%      -0.457     -0.167     -0.060
            8538.000       0.849       0.859       1.108    1.34%       0.618      0.822
     MIPIP18               0.000      -0.623      -3.000    0.01%      -0.839      0.050      0.169
            8533.000       1.199      -0.493       1.381    0.12%       0.246      1.161
     MIPIP19               0.000      -0.005      -2.400    0.02%      -1.074     -0.145     -0.060
            8538.000       1.251      -0.805       2.188    0.21%       0.024      0.940
     MIPIP20               0.000      -0.941      -3.359    0.01%      -0.994     -0.018      0.033
            8533.000       1.116       0.142       1.667    0.04%       0.812      0.992


THE MODEL ESTIMATION TERMINATED NORMALLY

     USE THE FBITERATIONS OPTION TO INCREASE THE NUMBER OF ITERATIONS BY A FACTOR
     OF AT LEAST TWO TO CHECK CONVERGENCE AND THAT THE PSR VALUE DOES NOT INCREASE.


MODEL FIT INFORMATION

Number of Free Parameters                             150

Bayesian Posterior Predictive Checking using Chi-Square

          95% Confidence Interval for the Difference Between
          the Observed and the Replicated Chi-Square Values

                               4028.294          4139.813

          Posterior Predictive P-Value              0.000

          Prior Posterior Predictive P-Value        0.000

Information Criteria

          Deviance (DIC)                       486319.532
          Estimated Number of Parameters (pD)     122.916
          Bayesian (BIC)                       487431.620


MODEL RESULTS

                                Posterior  One-Tailed         95% C.I.
                    Estimate       S.D.      P-Value   Lower 2.5%  Upper 2.5%  Significance

 E        BY
    MIPIP1             1.000       0.000      0.000       1.000       1.000
    MIPIP6             1.013       0.031      0.000       0.954       1.076      *
    MIPIP11            0.993       0.027      0.000       0.940       1.047      *
    MIPIP16            1.117       0.043      0.000       1.034       1.203      *
    MIPIP2            -0.092       0.073      0.105      -0.231       0.045
    MIPIP7             0.041       0.044      0.179      -0.042       0.126
    MIPIP12           -0.020       0.070      0.387      -0.151       0.110
    MIPIP17            0.210       0.039      0.000       0.135       0.287      *
    MIPIP3             0.001       0.063      0.494      -0.128       0.121
    MIPIP8             0.002       0.075      0.490      -0.147       0.153
    MIPIP13           -0.077       0.055      0.070      -0.190       0.027
    MIPIP18            0.017       0.070      0.404      -0.120       0.157
    MIPIP4            -0.006       0.074      0.469      -0.153       0.137
    MIPIP9             0.075       0.059      0.103      -0.042       0.186
    MIPIP14            0.012       0.078      0.441      -0.138       0.166
    MIPIP19           -0.075       0.043      0.040      -0.164       0.006
    MIPIP5            -0.016       0.066      0.404      -0.142       0.117
    MIPIP10           -0.060       0.056      0.135      -0.170       0.052
    MIPIP15           -0.001       0.056      0.495      -0.114       0.110
    MIPIP20            0.033       0.078      0.347      -0.116       0.191

 A        BY
    MIPIP1             0.082       0.061      0.102      -0.042       0.194
    MIPIP6            -0.008       0.062      0.449      -0.136       0.108
    MIPIP11            0.216       0.063      0.000       0.086       0.332      *
    MIPIP16           -0.229       0.067      0.000      -0.368      -0.105      *
    MIPIP2             1.000       0.000      0.000       1.000       1.000
    MIPIP7             0.554       0.031      0.000       0.493       0.614      *
    MIPIP12            0.938       0.036      0.000       0.869       1.011      *
    MIPIP17            0.451       0.032      0.000       0.389       0.513      *
    MIPIP3             0.218       0.061      0.000       0.100       0.334      *
    MIPIP8            -0.136       0.075      0.035      -0.280       0.012
    MIPIP13            0.214       0.052      0.000       0.113       0.312      *
    MIPIP18           -0.072       0.071      0.159      -0.208       0.065
    MIPIP4             0.030       0.078      0.358      -0.127       0.179
    MIPIP9            -0.242       0.056      0.000      -0.351      -0.134      *
    MIPIP14            0.128       0.081      0.059      -0.030       0.279
    MIPIP19           -0.102       0.044      0.010      -0.189      -0.017      *
    MIPIP5             0.208       0.065      0.001       0.083       0.339      *
    MIPIP10            0.048       0.054      0.177      -0.058       0.157
    MIPIP15           -0.012       0.054      0.407      -0.119       0.096
    MIPIP20           -0.042       0.075      0.292      -0.189       0.107

 C        BY
    MIPIP1            -0.141       0.064      0.009      -0.272      -0.024      *
    MIPIP6             0.062       0.064      0.168      -0.065       0.183
    MIPIP11           -0.080       0.066      0.112      -0.212       0.042
    MIPIP16            0.087       0.071      0.111      -0.052       0.226
    MIPIP2             0.060       0.074      0.203      -0.086       0.211
    MIPIP7             0.112       0.047      0.009       0.018       0.204      *
    MIPIP12           -0.064       0.073      0.191      -0.204       0.084
    MIPIP17            0.184       0.043      0.000       0.098       0.265      *
    MIPIP3             1.000       0.000      0.000       1.000       1.000
    MIPIP8             1.257       0.055      0.000       1.154       1.366      *
    MIPIP13            0.839       0.030      0.000       0.781       0.900      *
    MIPIP18            1.164       0.053      0.000       1.063       1.270      *
    MIPIP4            -0.143       0.072      0.018      -0.285      -0.008      *
    MIPIP9             0.159       0.056      0.002       0.047       0.268      *
    MIPIP14            0.065       0.074      0.199      -0.081       0.203
    MIPIP19            0.041       0.043      0.179      -0.042       0.126
    MIPIP5            -0.185       0.068      0.004      -0.314      -0.053      *
    MIPIP10           -0.023       0.056      0.341      -0.137       0.085
    MIPIP15            0.048       0.056      0.208      -0.060       0.155
    MIPIP20            0.045       0.077      0.291      -0.101       0.195

 N        BY
    MIPIP1             0.021       0.064      0.375      -0.104       0.151
    MIPIP6             0.079       0.063      0.114      -0.049       0.206
    MIPIP11           -0.120       0.065      0.034      -0.244       0.014
    MIPIP16            0.024       0.073      0.375      -0.122       0.170
    MIPIP2            -0.041       0.076      0.289      -0.200       0.104
    MIPIP7            -0.050       0.046      0.135      -0.143       0.037
    MIPIP12            0.088       0.071      0.115      -0.060       0.227
    MIPIP17           -0.090       0.042      0.014      -0.175      -0.009      *
    MIPIP3             0.084       0.058      0.076      -0.030       0.196
    MIPIP8             0.026       0.066      0.348      -0.107       0.151
    MIPIP13            0.188       0.050      0.000       0.090       0.283      *
    MIPIP18           -0.175       0.060      0.002      -0.294      -0.060      *
    MIPIP4             1.000       0.000      0.000       1.000       1.000
    MIPIP9             0.720       0.036      0.000       0.657       0.796      *
    MIPIP14            1.056       0.035      0.000       0.988       1.126      *
    MIPIP19            0.494       0.028      0.000       0.441       0.550      *
    MIPIP5             0.152       0.064      0.008       0.023       0.278      *
    MIPIP10           -0.034       0.057      0.280      -0.145       0.080
    MIPIP15           -0.168       0.056      0.001      -0.280      -0.057      *
    MIPIP20            0.071       0.076      0.161      -0.082       0.221

 O        BY
    MIPIP1            -0.105       0.066      0.054      -0.235       0.022
    MIPIP6             0.012       0.065      0.424      -0.112       0.137
    MIPIP11           -0.110       0.068      0.050      -0.244       0.022
    MIPIP16            0.132       0.071      0.034      -0.009       0.267
    MIPIP2             0.054       0.076      0.240      -0.092       0.201
    MIPIP7             0.115       0.055      0.014       0.011       0.225      *
    MIPIP12           -0.038       0.074      0.315      -0.182       0.107
    MIPIP17            0.232       0.050      0.000       0.140       0.331      *
    MIPIP3            -0.180       0.063      0.002      -0.303      -0.059      *
    MIPIP8             0.055       0.075      0.223      -0.088       0.204
    MIPIP13           -0.095       0.054      0.041      -0.201       0.013
    MIPIP18            0.072       0.070      0.150      -0.068       0.207
    MIPIP4             0.084       0.073      0.127      -0.058       0.229
    MIPIP9             0.004       0.061      0.480      -0.105       0.127
    MIPIP14           -0.112       0.078      0.072      -0.263       0.041
    MIPIP19            0.203       0.046      0.000       0.118       0.300      *
    MIPIP5             1.000       0.000      0.000       1.000       1.000
    MIPIP10            0.860       0.077      0.000       0.748       1.054      *
    MIPIP15            0.837       0.073      0.000       0.724       1.010      *
    MIPIP20            1.198       0.041      0.000       1.121       1.281      *

 A        WITH
    E                  0.136       0.054      0.008       0.033       0.244      *

 C        WITH
    E                  0.025       0.047      0.299      -0.069       0.120
    A                  0.053       0.042      0.085      -0.024       0.137

 N        WITH
    E                 -0.108       0.064      0.033      -0.248       0.006
    A                  0.032       0.063      0.292      -0.090       0.160
    C                 -0.105       0.045      0.005      -0.198      -0.023      *

 O        WITH
    E                  0.128       0.055      0.007       0.030       0.248      *
    A                  0.106       0.043      0.006       0.023       0.192      *
    C                  0.020       0.035      0.272      -0.043       0.097
    N                 -0.097       0.052      0.019      -0.207      -0.008      *

 Intercepts
    MIPIP1             0.000       0.012      0.499      -0.024       0.024
    MIPIP2             0.000       0.010      0.481      -0.019       0.019
    MIPIP3             0.000       0.013      0.497      -0.025       0.025
    MIPIP4            -0.001       0.013      0.478      -0.026       0.025
    MIPIP5            -0.001       0.012      0.481      -0.024       0.023
    MIPIP6             0.001       0.013      0.483      -0.025       0.026
    MIPIP7             0.000       0.012      0.489      -0.023       0.022
    MIPIP8             0.000       0.014      0.493      -0.027       0.027
    MIPIP9             0.000       0.012      0.493      -0.024       0.023
    MIPIP10            0.000       0.011      0.494      -0.023       0.023
    MIPIP11            0.000       0.013      0.495      -0.025       0.026
    MIPIP12           -0.001       0.012      0.475      -0.023       0.023
    MIPIP13            0.000       0.011      0.494      -0.022       0.021
    MIPIP14            0.000       0.013      0.487      -0.025       0.025
    MIPIP15            0.000       0.011      0.492      -0.021       0.021
    MIPIP16            0.000       0.012      0.499      -0.025       0.024
    MIPIP17            0.000       0.010      0.487      -0.020       0.019
    MIPIP18            0.000       0.012      0.493      -0.023       0.023
    MIPIP19            0.000       0.012      0.497      -0.024       0.024
    MIPIP20            0.000       0.011      0.480      -0.023       0.021

 Variances
    E                  0.596       0.042      0.000       0.524       0.692      *
    A                  0.479       0.036      0.000       0.416       0.557      *
    C                  0.378       0.029      0.000       0.327       0.442      *
    N                  0.648       0.042      0.000       0.573       0.739      *
    O                  0.406       0.046      0.000       0.317       0.503      *

 Residual Variances
    MIPIP1             0.698       0.015      0.000       0.669       0.729      *
    MIPIP2             0.351       0.014      0.000       0.323       0.377      *
    MIPIP3             0.965       0.019      0.000       0.927       1.002      *
    MIPIP4             0.755       0.019      0.000       0.718       0.791      *
    MIPIP5             0.710       0.026      0.000       0.667       0.770      *
    MIPIP6             0.808       0.016      0.000       0.777       0.840      *
    MIPIP7             0.954       0.016      0.000       0.923       0.986      *
    MIPIP8             1.059       0.022      0.000       1.016       1.104      *
    MIPIP9             0.902       0.018      0.000       0.865       0.937      *
    MIPIP10            0.791       0.025      0.000       0.735       0.834      *
    MIPIP11            0.831       0.017      0.000       0.796       0.865      *
    MIPIP12            0.757       0.017      0.000       0.725       0.790      *
    MIPIP13            0.766       0.015      0.000       0.737       0.795      *
    MIPIP14            0.679       0.019      0.000       0.642       0.716      *
    MIPIP15            0.685       0.022      0.000       0.637       0.723      *
    MIPIP16            0.565       0.015      0.000       0.536       0.595      *
    MIPIP17            0.605       0.010      0.000       0.585       0.625      *
    MIPIP18            0.630       0.017      0.000       0.599       0.663      *
    MIPIP19            1.096       0.019      0.000       1.059       1.134      *
    MIPIP20            0.556       0.034      0.000       0.501       0.636      *


STANDARDIZED MODEL RESULTS


STDYX Standardization

                                Posterior  One-Tailed         95% C.I.
                    Estimate       S.D.      P-Value   Lower 2.5%  Upper 2.5%  Significance
 E        BY
    MIPIP1             0.680       0.023      0.000       0.640       0.732      *
    MIPIP6             0.659       0.019      0.000       0.626       0.702      *
    MIPIP11            0.628       0.024      0.000       0.585       0.679      *
    MIPIP16            0.757       0.023      0.000       0.717       0.808      *
    MIPIP2            -0.079       0.062      0.105      -0.194       0.039
    MIPIP7             0.030       0.032      0.179      -0.030       0.092
    MIPIP12           -0.015       0.050      0.387      -0.107       0.081
    MIPIP17            0.177       0.033      0.000       0.113       0.240      *
    MIPIP3             0.001       0.042      0.494      -0.086       0.079
    MIPIP8             0.001       0.045      0.490      -0.090       0.091
    MIPIP13           -0.058       0.041      0.070      -0.142       0.020
    MIPIP18            0.012       0.049      0.404      -0.086       0.108
    MIPIP4            -0.004       0.048      0.469      -0.098       0.089
    MIPIP9             0.053       0.041      0.103      -0.030       0.130
    MIPIP14            0.008       0.051      0.441      -0.089       0.109
    MIPIP19           -0.052       0.030      0.040      -0.115       0.004
    MIPIP5            -0.011       0.048      0.404      -0.104       0.083
    MIPIP10           -0.044       0.042      0.135      -0.130       0.038
    MIPIP15            0.000       0.043      0.495      -0.090       0.084
    MIPIP20            0.024       0.057      0.347      -0.088       0.135

 A        BY
    MIPIP1             0.050       0.037      0.102      -0.026       0.117
    MIPIP6            -0.005       0.036      0.449      -0.080       0.062
    MIPIP11            0.122       0.035      0.000       0.051       0.186      *
    MIPIP16           -0.140       0.042      0.000      -0.228      -0.063      *
    MIPIP2             0.765       0.027      0.000       0.715       0.823      *
    MIPIP7             0.359       0.021      0.000       0.319       0.401      *
    MIPIP12            0.601       0.024      0.000       0.559       0.651      *
    MIPIP17            0.339       0.025      0.000       0.290       0.388      *
    MIPIP3             0.129       0.037      0.000       0.059       0.200      *
    MIPIP8            -0.074       0.040      0.035      -0.152       0.007
    MIPIP13            0.143       0.036      0.000       0.075       0.213      *
    MIPIP18           -0.046       0.045      0.159      -0.131       0.041
    MIPIP4             0.018       0.046      0.358      -0.074       0.104
    MIPIP9            -0.151       0.036      0.000      -0.222      -0.084      *
    MIPIP14            0.074       0.047      0.059      -0.017       0.162
    MIPIP19           -0.063       0.028      0.010      -0.118      -0.011      *
    MIPIP5             0.133       0.043      0.001       0.053       0.219      *
    MIPIP10            0.032       0.036      0.177      -0.038       0.105
    MIPIP15           -0.009       0.037      0.407      -0.080       0.067
    MIPIP20           -0.028       0.049      0.292      -0.123       0.070

 C        BY
    MIPIP1            -0.077       0.034      0.009      -0.146      -0.013      *
    MIPIP6             0.032       0.033      0.168      -0.034       0.095
    MIPIP11           -0.040       0.033      0.112      -0.106       0.021
    MIPIP16            0.047       0.038      0.111      -0.028       0.121
    MIPIP2             0.041       0.051      0.203      -0.057       0.148
    MIPIP7             0.064       0.028      0.009       0.011       0.121      *
    MIPIP12           -0.036       0.041      0.191      -0.115       0.050
    MIPIP17            0.123       0.029      0.000       0.066       0.180      *
    MIPIP3             0.525       0.019      0.000       0.489       0.565      *
    MIPIP8             0.604       0.018      0.000       0.573       0.643      *
    MIPIP13            0.500       0.021      0.000       0.462       0.543      *
    MIPIP18            0.653       0.019      0.000       0.618       0.692      *
    MIPIP4            -0.073       0.036      0.018      -0.146      -0.004      *
    MIPIP9             0.089       0.031      0.002       0.026       0.148      *
    MIPIP14            0.034       0.038      0.199      -0.041       0.107
    MIPIP19            0.022       0.024      0.179      -0.023       0.069
    MIPIP5            -0.105       0.039      0.004      -0.181      -0.030      *
    MIPIP10           -0.013       0.033      0.341      -0.082       0.049
    MIPIP15            0.029       0.034      0.208      -0.038       0.092
    MIPIP20            0.026       0.045      0.291      -0.060       0.112

 N        BY
    MIPIP1             0.015       0.046      0.375      -0.074       0.106
    MIPIP6             0.054       0.043      0.114      -0.033       0.139
    MIPIP11           -0.079       0.043      0.034      -0.161       0.009
    MIPIP16            0.017       0.051      0.375      -0.087       0.119
    MIPIP2            -0.037       0.068      0.289      -0.177       0.092
    MIPIP7            -0.038       0.035      0.135      -0.108       0.028
    MIPIP12            0.066       0.053      0.115      -0.045       0.169
    MIPIP17           -0.079       0.037      0.014      -0.153      -0.008      *
    MIPIP3             0.057       0.039      0.076      -0.021       0.135
    MIPIP8             0.017       0.042      0.348      -0.069       0.094
    MIPIP13            0.147       0.038      0.000       0.071       0.221      *
    MIPIP18           -0.128       0.045      0.002      -0.220      -0.044      *
    MIPIP4             0.675       0.020      0.000       0.637       0.718      *
    MIPIP9             0.526       0.024      0.000       0.484       0.576      *
    MIPIP14            0.713       0.022      0.000       0.672       0.759      *
    MIPIP19            0.355       0.020      0.000       0.319       0.396      *
    MIPIP5             0.113       0.049      0.008       0.017       0.209      *
    MIPIP10           -0.026       0.044      0.280      -0.111       0.062
    MIPIP15           -0.135       0.044      0.001      -0.223      -0.046      *
    MIPIP20            0.054       0.058      0.161      -0.062       0.170

 O        BY
    MIPIP1            -0.059       0.037      0.054      -0.129       0.013
    MIPIP6             0.007       0.035      0.424      -0.062       0.073
    MIPIP11           -0.057       0.035      0.050      -0.126       0.011
    MIPIP16            0.074       0.039      0.034      -0.005       0.146
    MIPIP2             0.038       0.054      0.240      -0.064       0.144
    MIPIP7             0.068       0.032      0.014       0.007       0.133      *
    MIPIP12           -0.022       0.043      0.315      -0.104       0.063
    MIPIP17            0.161       0.033      0.000       0.098       0.225      *
    MIPIP3            -0.098       0.034      0.002      -0.164      -0.032      *
    MIPIP8             0.027       0.037      0.223      -0.045       0.100
    MIPIP13           -0.059       0.033      0.041      -0.122       0.008
    MIPIP18            0.042       0.040      0.150      -0.041       0.117
    MIPIP4             0.044       0.039      0.127      -0.030       0.125
    MIPIP9             0.002       0.035      0.480      -0.061       0.072
    MIPIP14           -0.060       0.041      0.072      -0.137       0.023
    MIPIP19            0.116       0.025      0.000       0.068       0.167      *
    MIPIP5             0.590       0.032      0.000       0.523       0.654      *
    MIPIP10            0.526       0.032      0.000       0.471       0.597      *
    MIPIP15            0.531       0.031      0.000       0.475       0.596      *
    MIPIP20            0.721       0.036      0.000       0.648       0.793      *

 A        WITH
    E                  0.254       0.094      0.008       0.063       0.424      *

 C        WITH
    E                  0.053       0.096      0.299      -0.145       0.238
    A                  0.126       0.096      0.085      -0.056       0.317

 N        WITH
    E                 -0.175       0.096      0.033      -0.368       0.011
    A                  0.058       0.111      0.292      -0.156       0.281
    C                 -0.213       0.086      0.005      -0.379      -0.047      *

 O        WITH
    E                  0.263       0.097      0.007       0.066       0.443      *
    A                  0.242       0.090      0.006       0.054       0.409      *
    C                  0.052       0.087      0.272      -0.110       0.233
    N                 -0.191       0.093      0.019      -0.379      -0.016      *

 Intercepts
    MIPIP1             0.000       0.011      0.499      -0.021       0.021
    MIPIP2             0.000       0.011      0.481      -0.021       0.021
    MIPIP3             0.000       0.011      0.497      -0.021       0.021
    MIPIP4            -0.001       0.011      0.478      -0.022       0.021
    MIPIP5            -0.001       0.011      0.481      -0.022       0.021
    MIPIP6             0.001       0.011      0.483      -0.021       0.022
    MIPIP7             0.000       0.011      0.489      -0.022       0.021
    MIPIP8             0.000       0.011      0.493      -0.021       0.021
    MIPIP9             0.000       0.011      0.493      -0.022       0.021
    MIPIP10            0.000       0.011      0.494      -0.022       0.021
    MIPIP11            0.000       0.011      0.495      -0.020       0.021
    MIPIP12           -0.001       0.011      0.475      -0.022       0.021
    MIPIP13            0.000       0.011      0.494      -0.022       0.020
    MIPIP14            0.000       0.011      0.487      -0.021       0.021
    MIPIP15            0.000       0.011      0.492      -0.021       0.021
    MIPIP16            0.000       0.011      0.499      -0.022       0.021
    MIPIP17            0.000       0.011      0.487      -0.022       0.021
    MIPIP18            0.000       0.011      0.493      -0.021       0.021
    MIPIP19            0.000       0.011      0.497      -0.022       0.021
    MIPIP20            0.000       0.011      0.480      -0.022       0.020

 Variances
    E                  1.000       0.000      0.000       1.000       1.000
    A                  1.000       0.000      0.000       1.000       1.000
    C                  1.000       0.000      0.000       1.000       1.000
    N                  1.000       0.000      0.000       1.000       1.000
    O                  1.000       0.000      0.000       1.000       1.000

 Residual Variances
    MIPIP1             0.543       0.011      0.000       0.520       0.566      *
    MIPIP2             0.428       0.017      0.000       0.393       0.460      *
    MIPIP3             0.703       0.012      0.000       0.680       0.726      *
    MIPIP4             0.531       0.013      0.000       0.504       0.556      *
    MIPIP5             0.609       0.022      0.000       0.573       0.660      *
    MIPIP6             0.575       0.011      0.000       0.554       0.597      *
    MIPIP7             0.835       0.009      0.000       0.817       0.854      *
    MIPIP8             0.648       0.013      0.000       0.623       0.673      *
    MIPIP9             0.740       0.012      0.000       0.715       0.763      *
    MIPIP10            0.725       0.022      0.000       0.672       0.760      *
    MIPIP11            0.557       0.011      0.000       0.536       0.580      *
    MIPIP12            0.649       0.013      0.000       0.623       0.675      *
    MIPIP13            0.721       0.012      0.000       0.698       0.744      *
    MIPIP14            0.478       0.014      0.000       0.451       0.505      *
    MIPIP15            0.676       0.021      0.000       0.630       0.711      *
    MIPIP16            0.437       0.012      0.000       0.414       0.461      *
    MIPIP17            0.712       0.010      0.000       0.692       0.731      *
    MIPIP18            0.525       0.014      0.000       0.498       0.552      *
    MIPIP19            0.875       0.009      0.000       0.857       0.893      *
    MIPIP20            0.498       0.031      0.000       0.448       0.569      *


R-SQUARE

                                Posterior  One-Tailed         95% C.I.
    Variable        Estimate       S.D.      P-Value   Lower 2.5%  Upper 2.5%

    MIPIP1             0.457       0.011      0.000       0.434       0.480
    MIPIP2             0.572       0.017      0.000       0.540       0.606
    MIPIP3             0.297       0.012      0.000       0.274       0.320
    MIPIP4             0.469       0.013      0.000       0.444       0.496
    MIPIP5             0.391       0.022      0.000       0.340       0.427
    MIPIP6             0.425       0.011      0.000       0.403       0.446
    MIPIP7             0.165       0.009      0.000       0.146       0.183
    MIPIP8             0.352       0.013      0.000       0.327       0.377
    MIPIP9             0.260       0.012      0.000       0.237       0.285
    MIPIP10            0.275       0.022      0.000       0.240       0.328
    MIPIP11            0.443       0.011      0.000       0.420       0.464
    MIPIP12            0.351       0.013      0.000       0.325       0.377
    MIPIP13            0.279       0.012      0.000       0.256       0.302
    MIPIP14            0.522       0.014      0.000       0.495       0.549
    MIPIP15            0.324       0.021      0.000       0.289       0.370
    MIPIP16            0.563       0.012      0.000       0.539       0.586
    MIPIP17            0.288       0.010      0.000       0.268       0.308
    MIPIP18            0.475       0.014      0.000       0.448       0.502
    MIPIP19            0.125       0.009      0.000       0.107       0.143
    MIPIP20            0.502       0.031      0.000       0.431       0.552


MODEL COMMAND WITH FINAL ESTIMATES USED AS STARTING VALUES

     e BY mipip1@1;
     e BY mipip6*1.01255;
     e BY mipip11*0.99294;
     e BY mipip16*1.11692;
     e BY mipip2*-0.09222 (a1);
     e BY mipip7*0.04132 (a2);
     e BY mipip12*-0.02016 (a3);
     e BY mipip17*0.20999 (a4);
     e BY mipip3*0.00081 (a5);
     e BY mipip8*0.00173 (a6);
     e BY mipip13*-0.07726 (a7);
     e BY mipip18*0.01690 (a8);
     e BY mipip4*-0.00586 (a9);
     e BY mipip9*0.07505 (a10);
     e BY mipip14*0.01165 (a11);
     e BY mipip19*-0.07545 (a12);
     e BY mipip5*-0.01614 (a13);
     e BY mipip10*-0.05963 (a14);
     e BY mipip15*-0.00058 (a15);
     e BY mipip20*0.03312 (a16);
     a BY mipip1*0.08199 (b1);
     a BY mipip6*-0.00822 (b2);
     a BY mipip11*0.21612 (b3);
     a BY mipip16*-0.22921 (b4);
     a BY mipip2@1;
     a BY mipip7*0.55448;
     a BY mipip12*0.93821;
     a BY mipip17*0.45109;
     a BY mipip3*0.21825 (b5);
     a BY mipip8*-0.13646 (b6);
     a BY mipip13*0.21377 (b7);
     a BY mipip18*-0.07233 (b8);
     a BY mipip4*0.03018 (b9);
     a BY mipip9*-0.24159 (b10);
     a BY mipip14*0.12789 (b11);
     a BY mipip19*-0.10171 (b12);
     a BY mipip5*0.20850 (b13);
     a BY mipip10*0.04804 (b14);
     a BY mipip15*-0.01245 (b15);
     a BY mipip20*-0.04217 (b16);
     c BY mipip1*-0.14145 (c1);
     c BY mipip6*0.06184 (c2);
     c BY mipip11*-0.08015 (c3);
     c BY mipip16*0.08655 (c4);
     c BY mipip2*0.06041 (c5);
     c BY mipip7*0.11215 (c6);
     c BY mipip12*-0.06352 (c7);
     c BY mipip17*0.18427 (c8);
     c BY mipip3@1;
     c BY mipip8*1.25714;
     c BY mipip13*0.83887;
     c BY mipip18*1.16404;
     c BY mipip4*-0.14282 (c9);
     c BY mipip9*0.15927 (c10);
     c BY mipip14*0.06530 (c11);
     c BY mipip19*0.04071 (c12);
     c BY mipip5*-0.18513 (c13);
     c BY mipip10*-0.02305 (c14);
     c BY mipip15*0.04787 (c15);
     c BY mipip20*0.04485 (c16);
     n BY mipip1*0.02070 (d1);
     n BY mipip6*0.07900 (d2);
     n BY mipip11*-0.12010 (d3);
     n BY mipip16*0.02423 (d4);
     n BY mipip2*-0.04136 (d5);
     n BY mipip7*-0.04982 (d6);
     n BY mipip12*0.08837 (d7);
     n BY mipip17*-0.09011 (d8);
     n BY mipip3*0.08370 (d9);
     n BY mipip8*0.02626 (d10);
     n BY mipip13*0.18846 (d11);
     n BY mipip18*-0.17460 (d12);
     n BY mipip4@1;
     n BY mipip9*0.72012;
     n BY mipip14*1.05570;
     n BY mipip19*0.49404;
     n BY mipip5*0.15170 (d13);
     n BY mipip10*-0.03422 (d14);
     n BY mipip15*-0.16837 (d15);
     n BY mipip20*0.07150 (d16);
     o BY mipip1*-0.10542 (e1);
     o BY mipip6*0.01227 (e2);
     o BY mipip11*-0.10983 (e3);
     o BY mipip16*0.13198 (e4);
     o BY mipip2*0.05402 (e5);
     o BY mipip7*0.11492 (e6);
     o BY mipip12*-0.03774 (e7);
     o BY mipip17*0.23210 (e8);
     o BY mipip3*-0.18034 (e9);
     o BY mipip8*0.05506 (e10);
     o BY mipip13*-0.09532 (e11);
     o BY mipip18*0.07232 (e12);
     o BY mipip4*0.08354 (e13);
     o BY mipip9*0.00366 (e14);
     o BY mipip14*-0.11156 (e15);
     o BY mipip19*0.20304 (e16);
     o BY mipip5@1;
     o BY mipip10*0.85982;
     o BY mipip15*0.83653;
     o BY mipip20*1.19798;

     a WITH e*0.13561;
     c WITH e*0.02535;
     c WITH a*0.05313;
     n WITH e*-0.10765;
     n WITH a*0.03191;
     n WITH c*-0.10458;
     o WITH e*0.12789;
     o WITH a*0.10595;
     o WITH c*0.02013;
     o WITH n*-0.09735;

     [ mipip1*-0.00003 ];
     [ mipip2*-0.00045 ];
     [ mipip3*0.00009 ];
     [ mipip4*-0.00071 ];
     [ mipip5*-0.00064 ];
     [ mipip6*0.00061 ];
     [ mipip7*-0.00025 ];
     [ mipip8*0.00021 ];
     [ mipip9*-0.00015 ];
     [ mipip10*-0.00018 ];
     [ mipip11*0.00013 ];
     [ mipip12*-0.00070 ];
     [ mipip13*-0.00019 ];
     [ mipip14*-0.00034 ];
     [ mipip15*0.00023 ];
     [ mipip16*-0.00003 ];
     [ mipip17*-0.00036 ];
     [ mipip18*0.00025 ];
     [ mipip19*-0.00012 ];
     [ mipip20*-0.00050 ];

     mipip1*0.69841;
     mipip2*0.35057;
     mipip3*0.96460;
     mipip4*0.75455;
     mipip5*0.71006;
     mipip6*0.80845;
     mipip7*0.95410;
     mipip8*1.05896;
     mipip9*0.90229;
     mipip10*0.79117;
     mipip11*0.83054;
     mipip12*0.75737;
     mipip13*0.76573;
     mipip14*0.67869;
     mipip15*0.68501;
     mipip16*0.56545;
     mipip17*0.60459;
     mipip18*0.62989;
     mipip19*1.09569;
     mipip20*0.55564;
     e*0.59592;
     a*0.47933;
     c*0.37823;
     n*0.64759;
     o*0.40611;


TECHNICAL 1 OUTPUT


     PARAMETER SPECIFICATION


           NU
              MIPIP1        MIPIP2        MIPIP3        MIPIP4        MIPIP5
              ________      ________      ________      ________      ________
                    1             2             3             4             5


           NU
              MIPIP6        MIPIP7        MIPIP8        MIPIP9        MIPIP10
              ________      ________      ________      ________      ________
                    6             7             8             9            10


           NU
              MIPIP11       MIPIP12       MIPIP13       MIPIP14       MIPIP15
              ________      ________      ________      ________      ________
                   11            12            13            14            15


           NU
              MIPIP16       MIPIP17       MIPIP18       MIPIP19       MIPIP20
              ________      ________      ________      ________      ________
                   16            17            18            19            20


           LAMBDA
              E             A             C             N             O
              ________      ________      ________      ________      ________
 MIPIP1             0            21            22            23            24
 MIPIP2            25             0            26            27            28
 MIPIP3            29            30             0            31            32
 MIPIP4            33            34            35             0            36
 MIPIP5            37            38            39            40             0
 MIPIP6            41            42            43            44            45
 MIPIP7            46            47            48            49            50
 MIPIP8            51            52            53            54            55
 MIPIP9            56            57            58            59            60
 MIPIP10           61            62            63            64            65
 MIPIP11           66            67            68            69            70
 MIPIP12           71            72            73            74            75
 MIPIP13           76            77            78            79            80
 MIPIP14           81            82            83            84            85
 MIPIP15           86            87            88            89            90
 MIPIP16           91            92            93            94            95
 MIPIP17           96            97            98            99           100
 MIPIP18          101           102           103           104           105
 MIPIP19          106           107           108           109           110
 MIPIP20          111           112           113           114           115


           THETA
              MIPIP1        MIPIP2        MIPIP3        MIPIP4        MIPIP5
              ________      ________      ________      ________      ________
 MIPIP1           116
 MIPIP2             0           117
 MIPIP3             0             0           118
 MIPIP4             0             0             0           119
 MIPIP5             0             0             0             0           120
 MIPIP6             0             0             0             0             0
 MIPIP7             0             0             0             0             0
 MIPIP8             0             0             0             0             0
 MIPIP9             0             0             0             0             0
 MIPIP10            0             0             0             0             0
 MIPIP11            0             0             0             0             0
 MIPIP12            0             0             0             0             0
 MIPIP13            0             0             0             0             0
 MIPIP14            0             0             0             0             0
 MIPIP15            0             0             0             0             0
 MIPIP16            0             0             0             0             0
 MIPIP17            0             0             0             0             0
 MIPIP18            0             0             0             0             0
 MIPIP19            0             0             0             0             0
 MIPIP20            0             0             0             0             0


           THETA
              MIPIP6        MIPIP7        MIPIP8        MIPIP9        MIPIP10
              ________      ________      ________      ________      ________
 MIPIP6           121
 MIPIP7             0           122
 MIPIP8             0             0           123
 MIPIP9             0             0             0           124
 MIPIP10            0             0             0             0           125
 MIPIP11            0             0             0             0             0
 MIPIP12            0             0             0             0             0
 MIPIP13            0             0             0             0             0
 MIPIP14            0             0             0             0             0
 MIPIP15            0             0             0             0             0
 MIPIP16            0             0             0             0             0
 MIPIP17            0             0             0             0             0
 MIPIP18            0             0             0             0             0
 MIPIP19            0             0             0             0             0
 MIPIP20            0             0             0             0             0


           THETA
              MIPIP11       MIPIP12       MIPIP13       MIPIP14       MIPIP15
              ________      ________      ________      ________      ________
 MIPIP11          126
 MIPIP12            0           127
 MIPIP13            0             0           128
 MIPIP14            0             0             0           129
 MIPIP15            0             0             0             0           130
 MIPIP16            0             0             0             0             0
 MIPIP17            0             0             0             0             0
 MIPIP18            0             0             0             0             0
 MIPIP19            0             0             0             0             0
 MIPIP20            0             0             0             0             0


           THETA
              MIPIP16       MIPIP17       MIPIP18       MIPIP19       MIPIP20
              ________      ________      ________      ________      ________
 MIPIP16          131
 MIPIP17            0           132
 MIPIP18            0             0           133
 MIPIP19            0             0             0           134
 MIPIP20            0             0             0             0           135


           ALPHA
              E             A             C             N             O
              ________      ________      ________      ________      ________
                    0             0             0             0             0


           BETA
              E             A             C             N             O
              ________      ________      ________      ________      ________
 E                  0             0             0             0             0
 A                  0             0             0             0             0
 C                  0             0             0             0             0
 N                  0             0             0             0             0
 O                  0             0             0             0             0


           PSI
              E             A             C             N             O
              ________      ________      ________      ________      ________
 E                136
 A                137           138
 C                139           140           141
 N                142           143           144           145
 O                146           147           148           149           150


     STARTING VALUES


           NU
              MIPIP1        MIPIP2        MIPIP3        MIPIP4        MIPIP5
              ________      ________      ________      ________      ________
                0.000         0.000         0.000         0.000         0.000


           NU
              MIPIP6        MIPIP7        MIPIP8        MIPIP9        MIPIP10
              ________      ________      ________      ________      ________
                0.000         0.000         0.000         0.000         0.000


           NU
              MIPIP11       MIPIP12       MIPIP13       MIPIP14       MIPIP15
              ________      ________      ________      ________      ________
                0.000         0.000         0.000         0.000         0.000


           NU
              MIPIP16       MIPIP17       MIPIP18       MIPIP19       MIPIP20
              ________      ________      ________      ________      ________
                0.000         0.000         0.000         0.000         0.000


           LAMBDA
              E             A             C             N             O
              ________      ________      ________      ________      ________
 MIPIP1         1.000         1.000         1.000         1.000         1.000
 MIPIP2         1.000         1.000         1.000         1.000         1.000
 MIPIP3         1.000         1.000         1.000         1.000         1.000
 MIPIP4         1.000         1.000         1.000         1.000         1.000
 MIPIP5         1.000         1.000         1.000         1.000         1.000
 MIPIP6         1.000         1.000         1.000         1.000         1.000
 MIPIP7         1.000         1.000         1.000         1.000         1.000
 MIPIP8         1.000         1.000         1.000         1.000         1.000
 MIPIP9         1.000         1.000         1.000         1.000         1.000
 MIPIP10        1.000         1.000         1.000         1.000         1.000
 MIPIP11        1.000         1.000         1.000         1.000         1.000
 MIPIP12        1.000         1.000         1.000         1.000         1.000
 MIPIP13        1.000         1.000         1.000         1.000         1.000
 MIPIP14        1.000         1.000         1.000         1.000         1.000
 MIPIP15        1.000         1.000         1.000         1.000         1.000
 MIPIP16        1.000         1.000         1.000         1.000         1.000
 MIPIP17        1.000         1.000         1.000         1.000         1.000
 MIPIP18        1.000         1.000         1.000         1.000         1.000
 MIPIP19        1.000         1.000         1.000         1.000         1.000
 MIPIP20        1.000         1.000         1.000         1.000         1.000


           THETA
              MIPIP1        MIPIP2        MIPIP3        MIPIP4        MIPIP5
              ________      ________      ________      ________      ________
 MIPIP1         0.643
 MIPIP2         0.000         0.409
 MIPIP3         0.000         0.000         0.685
 MIPIP4         0.000         0.000         0.000         0.710
 MIPIP5         0.000         0.000         0.000         0.000         0.582
 MIPIP6         0.000         0.000         0.000         0.000         0.000
 MIPIP7         0.000         0.000         0.000         0.000         0.000
 MIPIP8         0.000         0.000         0.000         0.000         0.000
 MIPIP9         0.000         0.000         0.000         0.000         0.000
 MIPIP10        0.000         0.000         0.000         0.000         0.000
 MIPIP11        0.000         0.000         0.000         0.000         0.000
 MIPIP12        0.000         0.000         0.000         0.000         0.000
 MIPIP13        0.000         0.000         0.000         0.000         0.000
 MIPIP14        0.000         0.000         0.000         0.000         0.000
 MIPIP15        0.000         0.000         0.000         0.000         0.000
 MIPIP16        0.000         0.000         0.000         0.000         0.000
 MIPIP17        0.000         0.000         0.000         0.000         0.000
 MIPIP18        0.000         0.000         0.000         0.000         0.000
 MIPIP19        0.000         0.000         0.000         0.000         0.000
 MIPIP20        0.000         0.000         0.000         0.000         0.000


           THETA
              MIPIP6        MIPIP7        MIPIP8        MIPIP9        MIPIP10
              ________      ________      ________      ________      ________
 MIPIP6         0.702
 MIPIP7         0.000         0.570
 MIPIP8         0.000         0.000         0.816
 MIPIP9         0.000         0.000         0.000         0.609
 MIPIP10        0.000         0.000         0.000         0.000         0.546
 MIPIP11        0.000         0.000         0.000         0.000         0.000
 MIPIP12        0.000         0.000         0.000         0.000         0.000
 MIPIP13        0.000         0.000         0.000         0.000         0.000
 MIPIP14        0.000         0.000         0.000         0.000         0.000
 MIPIP15        0.000         0.000         0.000         0.000         0.000
 MIPIP16        0.000         0.000         0.000         0.000         0.000
 MIPIP17        0.000         0.000         0.000         0.000         0.000
 MIPIP18        0.000         0.000         0.000         0.000         0.000
 MIPIP19        0.000         0.000         0.000         0.000         0.000
 MIPIP20        0.000         0.000         0.000         0.000         0.000


           THETA
              MIPIP11       MIPIP12       MIPIP13       MIPIP14       MIPIP15
              ________      ________      ________      ________      ________
 MIPIP11        0.745
 MIPIP12        0.000         0.583
 MIPIP13        0.000         0.000         0.531
 MIPIP14        0.000         0.000         0.000         0.709
 MIPIP15        0.000         0.000         0.000         0.000         0.506
 MIPIP16        0.000         0.000         0.000         0.000         0.000
 MIPIP17        0.000         0.000         0.000         0.000         0.000
 MIPIP18        0.000         0.000         0.000         0.000         0.000
 MIPIP19        0.000         0.000         0.000         0.000         0.000
 MIPIP20        0.000         0.000         0.000         0.000         0.000


           THETA
              MIPIP16       MIPIP17       MIPIP18       MIPIP19       MIPIP20
              ________      ________      ________      ________      ________
 MIPIP16        0.646
 MIPIP17        0.000         0.425
 MIPIP18        0.000         0.000         0.599
 MIPIP19        0.000         0.000         0.000         0.625
 MIPIP20        0.000         0.000         0.000         0.000         0.558


           ALPHA
              E             A             C             N             O
              ________      ________      ________      ________      ________
                0.000         0.000         0.000         0.000         0.000


           BETA
              E             A             C             N             O
              ________      ________      ________      ________      ________
 E              0.000         0.000         0.000         0.000         0.000
 A              0.000         0.000         0.000         0.000         0.000
 C              0.000         0.000         0.000         0.000         0.000
 N              0.000         0.000         0.000         0.000         0.000
 O              0.000         0.000         0.000         0.000         0.000


           PSI
              E             A             C             N             O
              ________      ________      ________      ________      ________
 E              1.000
 A              0.000         1.000
 C              0.000         0.000         1.000
 N              0.000         0.000         0.000         1.000
 O              0.000         0.000         0.000         0.000         1.000


     PRIORS FOR ALL PARAMETERS            PRIOR MEAN      PRIOR VARIANCE     PRIOR STD. DEV.

     Parameter 1~N(0.000,infinity)           0.0000            infinity            infinity
     Parameter 2~N(0.000,infinity)           0.0000            infinity            infinity
     Parameter 3~N(0.000,infinity)           0.0000            infinity            infinity
     Parameter 4~N(0.000,infinity)           0.0000            infinity            infinity
     Parameter 5~N(0.000,infinity)           0.0000            infinity            infinity
     Parameter 6~N(0.000,infinity)           0.0000            infinity            infinity
     Parameter 7~N(0.000,infinity)           0.0000            infinity            infinity
     Parameter 8~N(0.000,infinity)           0.0000            infinity            infinity
     Parameter 9~N(0.000,infinity)           0.0000            infinity            infinity
     Parameter 10~N(0.000,infinity)          0.0000            infinity            infinity
     Parameter 11~N(0.000,infinity)          0.0000            infinity            infinity
     Parameter 12~N(0.000,infinity)          0.0000            infinity            infinity
     Parameter 13~N(0.000,infinity)          0.0000            infinity            infinity
     Parameter 14~N(0.000,infinity)          0.0000            infinity            infinity
     Parameter 15~N(0.000,infinity)          0.0000            infinity            infinity
     Parameter 16~N(0.000,infinity)          0.0000            infinity            infinity
     Parameter 17~N(0.000,infinity)          0.0000            infinity            infinity
     Parameter 18~N(0.000,infinity)          0.0000            infinity            infinity
     Parameter 19~N(0.000,infinity)          0.0000            infinity            infinity
     Parameter 20~N(0.000,infinity)          0.0000            infinity            infinity
     Parameter 21~N(0.000,0.015)             0.0000              0.0150              0.1225
     Parameter 22~N(0.000,0.015)             0.0000              0.0150              0.1225
     Parameter 23~N(0.000,0.015)             0.0000              0.0150              0.1225
     Parameter 24~N(0.000,0.015)             0.0000              0.0150              0.1225
     Parameter 25~N(0.000,0.015)             0.0000              0.0150              0.1225
     Parameter 26~N(0.000,0.015)             0.0000              0.0150              0.1225
     Parameter 27~N(0.000,0.015)             0.0000              0.0150              0.1225
     Parameter 28~N(0.000,0.015)             0.0000              0.0150              0.1225
     Parameter 29~N(0.000,0.015)             0.0000              0.0150              0.1225
     Parameter 30~N(0.000,0.015)             0.0000              0.0150              0.1225
     Parameter 31~N(0.000,0.015)             0.0000              0.0150              0.1225
     Parameter 32~N(0.000,0.015)             0.0000              0.0150              0.1225
     Parameter 33~N(0.000,0.015)             0.0000              0.0150              0.1225
     Parameter 34~N(0.000,0.015)             0.0000              0.0150              0.1225
     Parameter 35~N(0.000,0.015)             0.0000              0.0150              0.1225
     Parameter 36~N(0.000,0.015)             0.0000              0.0150              0.1225
     Parameter 37~N(0.000,0.015)             0.0000              0.0150              0.1225
     Parameter 38~N(0.000,0.015)             0.0000              0.0150              0.1225
     Parameter 39~N(0.000,0.015)             0.0000              0.0150              0.1225
     Parameter 40~N(0.000,0.015)             0.0000              0.0150              0.1225
     Parameter 41~N(0.000,infinity)          0.0000            infinity            infinity
     Parameter 42~N(0.000,0.015)             0.0000              0.0150              0.1225
     Parameter 43~N(0.000,0.015)             0.0000              0.0150              0.1225
     Parameter 44~N(0.000,0.015)             0.0000              0.0150              0.1225
     Parameter 45~N(0.000,0.015)             0.0000              0.0150              0.1225
     Parameter 46~N(0.000,0.015)             0.0000              0.0150              0.1225
     Parameter 47~N(0.000,infinity)          0.0000            infinity            infinity
     Parameter 48~N(0.000,0.015)             0.0000              0.0150              0.1225
     Parameter 49~N(0.000,0.015)             0.0000              0.0150              0.1225
     Parameter 50~N(0.000,0.015)             0.0000              0.0150              0.1225
     Parameter 51~N(0.000,0.015)             0.0000              0.0150              0.1225
     Parameter 52~N(0.000,0.015)             0.0000              0.0150              0.1225
     Parameter 53~N(0.000,infinity)          0.0000            infinity            infinity
     Parameter 54~N(0.000,0.015)             0.0000              0.0150              0.1225
     Parameter 55~N(0.000,0.015)             0.0000              0.0150              0.1225
     Parameter 56~N(0.000,0.015)             0.0000              0.0150              0.1225
     Parameter 57~N(0.000,0.015)             0.0000              0.0150              0.1225
     Parameter 58~N(0.000,0.015)             0.0000              0.0150              0.1225
     Parameter 59~N(0.000,infinity)          0.0000            infinity            infinity
     Parameter 60~N(0.000,0.015)             0.0000              0.0150              0.1225
     Parameter 61~N(0.000,0.015)             0.0000              0.0150              0.1225
     Parameter 62~N(0.000,0.015)             0.0000              0.0150              0.1225
     Parameter 63~N(0.000,0.015)             0.0000              0.0150              0.1225
     Parameter 64~N(0.000,0.015)             0.0000              0.0150              0.1225
     Parameter 65~N(0.000,infinity)          0.0000            infinity            infinity
     Parameter 66~N(0.000,infinity)          0.0000            infinity            infinity
     Parameter 67~N(0.000,0.015)             0.0000              0.0150              0.1225
     Parameter 68~N(0.000,0.015)             0.0000              0.0150              0.1225
     Parameter 69~N(0.000,0.015)             0.0000              0.0150              0.1225
     Parameter 70~N(0.000,0.015)             0.0000              0.0150              0.1225
     Parameter 71~N(0.000,0.015)             0.0000              0.0150              0.1225
     Parameter 72~N(0.000,infinity)          0.0000            infinity            infinity
     Parameter 73~N(0.000,0.015)             0.0000              0.0150              0.1225
     Parameter 74~N(0.000,0.015)             0.0000              0.0150              0.1225
     Parameter 75~N(0.000,0.015)             0.0000              0.0150              0.1225
     Parameter 76~N(0.000,0.015)             0.0000              0.0150              0.1225
     Parameter 77~N(0.000,0.015)             0.0000              0.0150              0.1225
     Parameter 78~N(0.000,infinity)          0.0000            infinity            infinity
     Parameter 79~N(0.000,0.015)             0.0000              0.0150              0.1225
     Parameter 80~N(0.000,0.015)             0.0000              0.0150              0.1225
     Parameter 81~N(0.000,0.015)             0.0000              0.0150              0.1225
     Parameter 82~N(0.000,0.015)             0.0000              0.0150              0.1225
     Parameter 83~N(0.000,0.015)             0.0000              0.0150              0.1225
     Parameter 84~N(0.000,infinity)          0.0000            infinity            infinity
     Parameter 85~N(0.000,0.015)             0.0000              0.0150              0.1225
     Parameter 86~N(0.000,0.015)             0.0000              0.0150              0.1225
     Parameter 87~N(0.000,0.015)             0.0000              0.0150              0.1225
     Parameter 88~N(0.000,0.015)             0.0000              0.0150              0.1225
     Parameter 89~N(0.000,0.015)             0.0000              0.0150              0.1225
     Parameter 90~N(0.000,infinity)          0.0000            infinity            infinity
     Parameter 91~N(0.000,infinity)          0.0000            infinity            infinity
     Parameter 92~N(0.000,0.015)             0.0000              0.0150              0.1225
     Parameter 93~N(0.000,0.015)             0.0000              0.0150              0.1225
     Parameter 94~N(0.000,0.015)             0.0000              0.0150              0.1225
     Parameter 95~N(0.000,0.015)             0.0000              0.0150              0.1225
     Parameter 96~N(0.000,0.015)             0.0000              0.0150              0.1225
     Parameter 97~N(0.000,infinity)          0.0000            infinity            infinity
     Parameter 98~N(0.000,0.015)             0.0000              0.0150              0.1225
     Parameter 99~N(0.000,0.015)             0.0000              0.0150              0.1225
     Parameter 100~N(0.000,0.015)            0.0000              0.0150              0.1225
     Parameter 101~N(0.000,0.015)            0.0000              0.0150              0.1225
     Parameter 102~N(0.000,0.015)            0.0000              0.0150              0.1225
     Parameter 103~N(0.000,infinity)         0.0000            infinity            infinity
     Parameter 104~N(0.000,0.015)            0.0000              0.0150              0.1225
     Parameter 105~N(0.000,0.015)            0.0000              0.0150              0.1225
     Parameter 106~N(0.000,0.015)            0.0000              0.0150              0.1225
     Parameter 107~N(0.000,0.015)            0.0000              0.0150              0.1225
     Parameter 108~N(0.000,0.015)            0.0000              0.0150              0.1225
     Parameter 109~N(0.000,infinity)         0.0000            infinity            infinity
     Parameter 110~N(0.000,0.015)            0.0000              0.0150              0.1225
     Parameter 111~N(0.000,0.015)            0.0000              0.0150              0.1225
     Parameter 112~N(0.000,0.015)            0.0000              0.0150              0.1225
     Parameter 113~N(0.000,0.015)            0.0000              0.0150              0.1225
     Parameter 114~N(0.000,0.015)            0.0000              0.0150              0.1225
     Parameter 115~N(0.000,infinity)         0.0000            infinity            infinity
     Parameter 116~IG(-1.000,0.000)        infinity            infinity            infinity
     Parameter 117~IG(-1.000,0.000)        infinity            infinity            infinity
     Parameter 118~IG(-1.000,0.000)        infinity            infinity            infinity
     Parameter 119~IG(-1.000,0.000)        infinity            infinity            infinity
     Parameter 120~IG(-1.000,0.000)        infinity            infinity            infinity
     Parameter 121~IG(-1.000,0.000)        infinity            infinity            infinity
     Parameter 122~IG(-1.000,0.000)        infinity            infinity            infinity
     Parameter 123~IG(-1.000,0.000)        infinity            infinity            infinity
     Parameter 124~IG(-1.000,0.000)        infinity            infinity            infinity
     Parameter 125~IG(-1.000,0.000)        infinity            infinity            infinity
     Parameter 126~IG(-1.000,0.000)        infinity            infinity            infinity
     Parameter 127~IG(-1.000,0.000)        infinity            infinity            infinity
     Parameter 128~IG(-1.000,0.000)        infinity            infinity            infinity
     Parameter 129~IG(-1.000,0.000)        infinity            infinity            infinity
     Parameter 130~IG(-1.000,0.000)        infinity            infinity            infinity
     Parameter 131~IG(-1.000,0.000)        infinity            infinity            infinity
     Parameter 132~IG(-1.000,0.000)        infinity            infinity            infinity
     Parameter 133~IG(-1.000,0.000)        infinity            infinity            infinity
     Parameter 134~IG(-1.000,0.000)        infinity            infinity            infinity
     Parameter 135~IG(-1.000,0.000)        infinity            infinity            infinity
     Parameter 136~IW(0.000,-6)            infinity            infinity            infinity
     Parameter 137~IW(0.000,-6)            infinity            infinity            infinity
     Parameter 138~IW(0.000,-6)            infinity            infinity            infinity
     Parameter 139~IW(0.000,-6)            infinity            infinity            infinity
     Parameter 140~IW(0.000,-6)            infinity            infinity            infinity
     Parameter 141~IW(0.000,-6)            infinity            infinity            infinity
     Parameter 142~IW(0.000,-6)            infinity            infinity            infinity
     Parameter 143~IW(0.000,-6)            infinity            infinity            infinity
     Parameter 144~IW(0.000,-6)            infinity            infinity            infinity
     Parameter 145~IW(0.000,-6)            infinity            infinity            infinity
     Parameter 146~IW(0.000,-6)            infinity            infinity            infinity
     Parameter 147~IW(0.000,-6)            infinity            infinity            infinity
     Parameter 148~IW(0.000,-6)            infinity            infinity            infinity
     Parameter 149~IW(0.000,-6)            infinity            infinity            infinity
     Parameter 150~IW(0.000,-6)            infinity            infinity            infinity


TECHNICAL 8 OUTPUT


     Kolmogorov-Smirnov comparing posterior distributions across chains 1 and 2 using 100 draws.


     Parameter   KS Statistic P-value
     Parameter 27    0.2800    0.0006

     THE KOLMOGOROV-SMIRNOV DISTRIBUTION TEST FOR PARAMETER 27 HAS A P-VALUE 0.0006,
     INDICATING DISCREPANT POSTERIOR DISTRIBUTIONS IN THE DIFFERENT MCMC CHAINS.
     THIS MAY INDICATE NON-CONVERGENCE DUE TO AN INSUFFICIENT NUMBER OF MCMC ITERATIONS OR IT MAY
     INDICATE A NON-IDENTIFIED MODEL. SPECIFY A LARGER NUMBER OF MCMC ITERATIONS USING THE FBITER
     OPTION OF THE ANALYSIS COMMAND TO INVESTIGATE THE PROBLEM.

     Parameter 74    0.2500    0.0030
     Parameter 69    0.2300    0.0082
     Parameter 64    0.2200    0.0131
     Parameter 67    0.2100    0.0205
     Parameter 42    0.2100    0.0205
     Parameter 99    0.2100    0.0205
     Parameter 88    0.1900    0.0470
     Parameter 89    0.1900    0.0470
     Parameter 21    0.1800    0.0691
     Parameter 44    0.1800    0.0691
     Parameter 92    0.1800    0.0691
     Parameter 49    0.1800    0.0691
     Parameter 31    0.1800    0.0691
     Parameter 23    0.1600    0.1400
     Parameter 55    0.1600    0.1400
     Parameter 109    0.1600    0.1400
     Parameter 32    0.1500    0.1930
     Parameter 143    0.1500    0.1930
     Parameter 148    0.1500    0.1930
     Parameter 59    0.1400    0.2606
     Parameter 75    0.1400    0.2606
     Parameter 114    0.1300    0.3439
     Parameter 79    0.1200    0.4431
     Parameter 105    0.1200    0.4431
     Parameter 113    0.1200    0.4431
     Parameter 45    0.1200    0.4431
     Parameter 28    0.1200    0.4431
     Parameter 63    0.1100    0.5560
     Parameter 147    0.1100    0.5560
     Parameter 149    0.1000    0.6766
     Parameter 24    0.1000    0.6766
     Parameter 137    0.0900    0.7942
     Parameter 142    0.0900    0.7942
     Parameter 22    0.0900    0.7942
     Parameter 50    0.0900    0.7942
     Parameter 103    0.0900    0.7942
     Parameter 60    0.0900    0.7942
     Parameter 30    0.0900    0.7942
     Parameter 102    0.0900    0.7942
     Parameter 140    0.0800    0.8938
     Parameter 144    0.0800    0.8938
     Parameter 73    0.0800    0.8938
     Parameter 77    0.0800    0.8938
     Parameter 80    0.0800    0.8938
     Parameter 91    0.0800    0.8938
     Parameter 94    0.0800    0.8938
     Parameter 97    0.0800    0.8938
     Parameter 52    0.0800    0.8938
     Parameter 65    0.0800    0.8938
     Parameter 111    0.0800    0.8938
     Parameter 138    0.0700    0.9610
     Parameter 139    0.0700    0.9610
     Parameter 35    0.0700    0.9610
     Parameter 70    0.0700    0.9610
     Parameter 90    0.0700    0.9610
     Parameter 54    0.0700    0.9610
     Parameter 87    0.0700    0.9610
     Parameter 34    0.0700    0.9610
     Parameter 38    0.0700    0.9610
     Parameter 76    0.0600    0.9921
     Parameter 39    0.0600    0.9921
     Parameter 40    0.0600    0.9921
     Parameter 82    0.0600    0.9921
     Parameter 86    0.0600    0.9921
     Parameter 48    0.0600    0.9921
     Parameter 26    0.0600    0.9921
     Parameter 120    0.0600    0.9921
     Parameter 62    0.0600    0.9921
     Parameter 36    0.0600    0.9921
     Parameter 51    0.0600    0.9921
     Parameter 85    0.0600    0.9921
     Parameter 37    0.0600    0.9921
     Parameter 106    0.0600    0.9921
     Parameter 112    0.0600    0.9921
     Parameter 33    0.0500    0.9995
     Parameter 136    0.0500    0.9995
     Parameter 150    0.0500    0.9995
     Parameter 141    0.0500    0.9995
     Parameter 100    0.0500    0.9995
     Parameter 145    0.0500    0.9995
     Parameter 56    0.0500    0.9995
     Parameter 61    0.0500    0.9995
     Parameter 25    0.0500    0.9995
     Parameter 93    0.0500    0.9995
     Parameter 57    0.0500    0.9995
     Parameter 68    0.0400    1.0000
     Parameter 81    0.0400    1.0000
     Parameter 84    0.0400    1.0000
     Parameter 43    0.0400    1.0000
     Parameter 95    0.0400    1.0000
     Parameter 96    0.0400    1.0000
     Parameter 98    0.0400    1.0000
     Parameter 101    0.0400    1.0000
     Parameter 104    0.0400    1.0000
     Parameter 58    0.0400    1.0000
     Parameter 29    0.0400    1.0000
     Parameter 146    0.0400    1.0000
     Parameter 83    0.0400    1.0000
     Parameter 135    0.0300    1.0000
     Parameter 53    0.0300    1.0000
     Parameter 46    0.0300    1.0000
     Parameter 71    0.0300    1.0000
     Parameter 108    0.0300    1.0000
     Parameter 125    0.0300    1.0000
     Parameter 119    0.0200    1.0000
     Parameter 130    0.0200    1.0000
     Parameter 66    0.0200    1.0000
     Parameter 107    0.0200    1.0000
     Parameter 134    0.0200    1.0000
     Parameter 110    0.0200    1.0000
     Parameter 133    0.0200    1.0000
     Parameter 72    0.0200    1.0000
     Parameter 115    0.0200    1.0000
     Parameter 2    0.0200    1.0000
     Parameter 16    0.0100    1.0000
     Parameter 122    0.0100    1.0000
     Parameter 78    0.0100    1.0000
     Parameter 118    0.0100    1.0000
     Parameter 3    0.0100    1.0000
     Parameter 41    0.0100    1.0000
     Parameter 19    0.0100    1.0000
     Parameter 116    0.0100    1.0000
     Parameter 1    0.0100    1.0000
     Parameter 129    0.0100    1.0000
     Parameter 123    0.0100    1.0000
     Parameter 47    0.0100    1.0000
     Parameter 128    0.0100    1.0000
     Parameter 4    0.0100    1.0000
     Parameter 20    0.0000    1.0000
     Parameter 9    0.0000    1.0000
     Parameter 5    0.0000    1.0000
     Parameter 18    0.0000    1.0000
     Parameter 11    0.0000    1.0000
     Parameter 10    0.0000    1.0000
     Parameter 132    0.0000    1.0000
     Parameter 124    0.0000    1.0000
     Parameter 127    0.0000    1.0000
     Parameter 121    0.0000    1.0000
     Parameter 12    0.0000    1.0000
     Parameter 131    0.0000    1.0000
     Parameter 126    0.0000    1.0000
     Parameter 13    0.0000    1.0000
     Parameter 6    0.0000    1.0000
     Parameter 14    0.0000    1.0000
     Parameter 15    0.0000    1.0000
     Parameter 8    0.0000    1.0000
     Parameter 117    0.0000    1.0000
     Parameter 17    0.0000    1.0000
     Parameter 7    0.0000    1.0000


     Kolmogorov-Smirnov comparing posterior distributions across chains 1 and 3 using 100 draws.


     Parameter   KS Statistic P-value
     Parameter 73    0.3000    0.0002
     Parameter 26    0.2800    0.0006
     Parameter 103    0.2600    0.0018
     Parameter 53    0.2300    0.0082
     Parameter 48    0.1800    0.0691
     Parameter 141    0.1700    0.0994
     Parameter 42    0.1700    0.0994
     Parameter 28    0.1600    0.1400
     Parameter 67    0.1500    0.1930
     Parameter 113    0.1500    0.1930
     Parameter 35    0.1500    0.1930
     Parameter 69    0.1400    0.2606
     Parameter 83    0.1400    0.2606
     Parameter 98    0.1400    0.2606
     Parameter 92    0.1300    0.3439
     Parameter 144    0.1300    0.3439
     Parameter 79    0.1300    0.3439
     Parameter 31    0.1300    0.3439
     Parameter 21    0.1200    0.4431
     Parameter 88    0.1200    0.4431
     Parameter 138    0.1100    0.5560
     Parameter 93    0.1100    0.5560
     Parameter 54    0.1100    0.5560
     Parameter 55    0.1100    0.5560
     Parameter 32    0.1100    0.5560
     Parameter 82    0.1100    0.5560
     Parameter 137    0.1000    0.6766
     Parameter 139    0.1000    0.6766
     Parameter 74    0.1000    0.6766
     Parameter 77    0.1000    0.6766
     Parameter 105    0.1000    0.6766
     Parameter 27    0.1000    0.6766
     Parameter 51    0.1000    0.6766
     Parameter 29    0.1000    0.6766
     Parameter 70    0.0900    0.7942
     Parameter 37    0.0900    0.7942
     Parameter 148    0.0900    0.7942
     Parameter 75    0.0900    0.7942
     Parameter 44    0.0900    0.7942
     Parameter 101    0.0900    0.7942
     Parameter 104    0.0900    0.7942
     Parameter 60    0.0900    0.7942
     Parameter 33    0.0900    0.7942
     Parameter 68    0.0800    0.8938
     Parameter 140    0.0800    0.8938
     Parameter 147    0.0800    0.8938
     Parameter 76    0.0800    0.8938
     Parameter 89    0.0800    0.8938
     Parameter 23    0.0800    0.8938
     Parameter 24    0.0800    0.8938
     Parameter 100    0.0800    0.8938
     Parameter 63    0.0800    0.8938
     Parameter 34    0.0800    0.8938
     Parameter 142    0.0800    0.8938
     Parameter 64    0.0700    0.9610
     Parameter 81    0.0700    0.9610
     Parameter 84    0.0700    0.9610
     Parameter 149    0.0700    0.9610
     Parameter 49    0.0700    0.9610
     Parameter 99    0.0700    0.9610
     Parameter 52    0.0700    0.9610
     Parameter 111    0.0700    0.9610
     Parameter 57    0.0700    0.9610
     Parameter 50    0.0700    0.9610
     Parameter 136    0.0700    0.9610
     Parameter 22    0.0700    0.9610
     Parameter 66    0.0600    0.9921
     Parameter 40    0.0600    0.9921
     Parameter 43    0.0600    0.9921
     Parameter 90    0.0600    0.9921
     Parameter 91    0.0600    0.9921
     Parameter 94    0.0600    0.9921
     Parameter 97    0.0600    0.9921
     Parameter 106    0.0600    0.9921
     Parameter 56    0.0600    0.9921
     Parameter 65    0.0500    0.9995
     Parameter 36    0.0500    0.9995
     Parameter 39    0.0500    0.9995
     Parameter 85    0.0500    0.9995
     Parameter 87    0.0500    0.9995
     Parameter 45    0.0500    0.9995
     Parameter 102    0.0500    0.9995
     Parameter 109    0.0500    0.9995
     Parameter 143    0.0500    0.9995
     Parameter 114    0.0500    0.9995
     Parameter 62    0.0500    0.9995
     Parameter 127    0.0500    0.9995
     Parameter 86    0.0400    1.0000
     Parameter 123    0.0400    1.0000
     Parameter 25    0.0400    1.0000
     Parameter 71    0.0400    1.0000
     Parameter 130    0.0400    1.0000
     Parameter 80    0.0400    1.0000
     Parameter 107    0.0400    1.0000
     Parameter 110    0.0400    1.0000
     Parameter 30    0.0400    1.0000
     Parameter 61    0.0400    1.0000
     Parameter 95    0.0400    1.0000
     Parameter 135    0.0400    1.0000
     Parameter 38    0.0400    1.0000
     Parameter 115    0.0300    1.0000
     Parameter 72    0.0300    1.0000
     Parameter 124    0.0300    1.0000
     Parameter 78    0.0300    1.0000
     Parameter 146    0.0300    1.0000
     Parameter 112    0.0300    1.0000
     Parameter 58    0.0300    1.0000
     Parameter 120    0.0300    1.0000
     Parameter 150    0.0300    1.0000
     Parameter 125    0.0200    1.0000
     Parameter 41    0.0200    1.0000
     Parameter 46    0.0200    1.0000
     Parameter 96    0.0200    1.0000
     Parameter 134    0.0200    1.0000
     Parameter 108    0.0200    1.0000
     Parameter 59    0.0200    1.0000
     Parameter 122    0.0100    1.0000
     Parameter 7    0.0100    1.0000
     Parameter 119    0.0100    1.0000
     Parameter 129    0.0100    1.0000
     Parameter 47    0.0100    1.0000
     Parameter 18    0.0100    1.0000
     Parameter 145    0.0100    1.0000
     Parameter 1    0.0100    1.0000
     Parameter 133    0.0100    1.0000
     Parameter 9    0.0100    1.0000
     Parameter 8    0.0100    1.0000
     Parameter 15    0.0000    1.0000
     Parameter 2    0.0000    1.0000
     Parameter 116    0.0000    1.0000
     Parameter 117    0.0000    1.0000
     Parameter 128    0.0000    1.0000
     Parameter 12    0.0000    1.0000
     Parameter 131    0.0000    1.0000
     Parameter 132    0.0000    1.0000
     Parameter 126    0.0000    1.0000
     Parameter 10    0.0000    1.0000
     Parameter 19    0.0000    1.0000
     Parameter 6    0.0000    1.0000
     Parameter 118    0.0000    1.0000
     Parameter 20    0.0000    1.0000
     Parameter 4    0.0000    1.0000
     Parameter 5    0.0000    1.0000
     Parameter 14    0.0000    1.0000
     Parameter 11    0.0000    1.0000
     Parameter 3    0.0000    1.0000
     Parameter 121    0.0000    1.0000
     Parameter 16    0.0000    1.0000
     Parameter 17    0.0000    1.0000
     Parameter 13    0.0000    1.0000


     Kolmogorov-Smirnov comparing posterior distributions across chains 2 and 3 using 100 draws.


     Parameter   KS Statistic P-value
     Parameter 53    0.2300    0.0082
     Parameter 26    0.2000    0.0314
     Parameter 73    0.1900    0.0470
     Parameter 140    0.1800    0.0691
     Parameter 103    0.1800    0.0691
     Parameter 34    0.1600    0.1400
     Parameter 74    0.1600    0.1400
     Parameter 27    0.1600    0.1400
     Parameter 147    0.1400    0.2606
     Parameter 98    0.1400    0.2606
     Parameter 70    0.1300    0.3439
     Parameter 69    0.1300    0.3439
     Parameter 143    0.1300    0.3439
     Parameter 39    0.1300    0.3439
     Parameter 92    0.1300    0.3439
     Parameter 48    0.1300    0.3439
     Parameter 141    0.1200    0.4431
     Parameter 37    0.1200    0.4431
     Parameter 83    0.1200    0.4431
     Parameter 59    0.1200    0.4431
     Parameter 62    0.1200    0.4431
     Parameter 111    0.1100    0.5560
     Parameter 82    0.1100    0.5560
     Parameter 57    0.1100    0.5560
     Parameter 64    0.1000    0.6766
     Parameter 33    0.1000    0.6766
     Parameter 144    0.1000    0.6766
     Parameter 89    0.1000    0.6766
     Parameter 23    0.1000    0.6766
     Parameter 42    0.1000    0.6766
     Parameter 114    0.1000    0.6766
     Parameter 35    0.0900    0.7942
     Parameter 71    0.0900    0.7942
     Parameter 21    0.0900    0.7942
     Parameter 86    0.0900    0.7942
     Parameter 22    0.0900    0.7942
     Parameter 49    0.0900    0.7942
     Parameter 99    0.0900    0.7942
     Parameter 101    0.0900    0.7942
     Parameter 75    0.0900    0.7942
     Parameter 77    0.0800    0.8938
     Parameter 46    0.0800    0.8938
     Parameter 54    0.0800    0.8938
     Parameter 87    0.0800    0.8938
     Parameter 29    0.0800    0.8938
     Parameter 28    0.0800    0.8938
     Parameter 32    0.0700    0.9610
     Parameter 67    0.0700    0.9610
     Parameter 81    0.0700    0.9610
     Parameter 43    0.0700    0.9610
     Parameter 44    0.0700    0.9610
     Parameter 93    0.0700    0.9610
     Parameter 100    0.0700    0.9610
     Parameter 52    0.0700    0.9610
     Parameter 110    0.0700    0.9610
     Parameter 112    0.0700    0.9610
     Parameter 61    0.0700    0.9610
     Parameter 24    0.0700    0.9610
     Parameter 102    0.0700    0.9610
     Parameter 38    0.0700    0.9610
     Parameter 109    0.0700    0.9610
     Parameter 90    0.0600    0.9921
     Parameter 55    0.0600    0.9921
     Parameter 60    0.0600    0.9921
     Parameter 63    0.0600    0.9921
     Parameter 85    0.0600    0.9921
     Parameter 65    0.0500    0.9995
     Parameter 146    0.0500    0.9995
     Parameter 142    0.0500    0.9995
     Parameter 88    0.0500    0.9995
     Parameter 45    0.0500    0.9995
     Parameter 94    0.0500    0.9995
     Parameter 113    0.0500    0.9995
     Parameter 97    0.0500    0.9995
     Parameter 51    0.0500    0.9995
     Parameter 104    0.0500    0.9995
     Parameter 105    0.0500    0.9995
     Parameter 106    0.0500    0.9995
     Parameter 107    0.0500    0.9995
     Parameter 56    0.0500    0.9995
     Parameter 30    0.0500    0.9995
     Parameter 50    0.0500    0.9995
     Parameter 66    0.0400    1.0000
     Parameter 136    0.0400    1.0000
     Parameter 137    0.0400    1.0000
     Parameter 145    0.0400    1.0000
     Parameter 80    0.0400    1.0000
     Parameter 40    0.0400    1.0000
     Parameter 150    0.0400    1.0000
     Parameter 115    0.0400    1.0000
     Parameter 96    0.0400    1.0000
     Parameter 76    0.0400    1.0000
     Parameter 25    0.0400    1.0000
     Parameter 79    0.0400    1.0000
     Parameter 149    0.0300    1.0000
     Parameter 148    0.0300    1.0000
     Parameter 41    0.0300    1.0000
     Parameter 84    0.0300    1.0000
     Parameter 95    0.0300    1.0000
     Parameter 72    0.0300    1.0000
     Parameter 36    0.0300    1.0000
     Parameter 31    0.0300    1.0000
     Parameter 58    0.0300    1.0000
     Parameter 135    0.0200    1.0000
     Parameter 108    0.0200    1.0000
     Parameter 139    0.0200    1.0000
     Parameter 8    0.0200    1.0000
     Parameter 138    0.0200    1.0000
     Parameter 91    0.0200    1.0000
     Parameter 119    0.0200    1.0000
     Parameter 68    0.0200    1.0000
     Parameter 127    0.0200    1.0000
     Parameter 129    0.0100    1.0000
     Parameter 134    0.0100    1.0000
     Parameter 130    0.0100    1.0000
     Parameter 3    0.0100    1.0000
     Parameter 123    0.0100    1.0000
     Parameter 118    0.0100    1.0000
     Parameter 9    0.0100    1.0000
     Parameter 121    0.0100    1.0000
     Parameter 19    0.0100    1.0000
     Parameter 78    0.0100    1.0000
     Parameter 131    0.0100    1.0000
     Parameter 47    0.0100    1.0000
     Parameter 124    0.0100    1.0000
     Parameter 125    0.0100    1.0000
     Parameter 5    0.0100    1.0000
     Parameter 133    0.0000    1.0000
     Parameter 20    0.0000    1.0000
     Parameter 120    0.0000    1.0000
     Parameter 6    0.0000    1.0000
     Parameter 15    0.0000    1.0000
     Parameter 117    0.0000    1.0000
     Parameter 2    0.0000    1.0000
     Parameter 128    0.0000    1.0000
     Parameter 10    0.0000    1.0000
     Parameter 18    0.0000    1.0000
     Parameter 11    0.0000    1.0000
     Parameter 17    0.0000    1.0000
     Parameter 14    0.0000    1.0000
     Parameter 7    0.0000    1.0000
     Parameter 12    0.0000    1.0000
     Parameter 126    0.0000    1.0000
     Parameter 13    0.0000    1.0000
     Parameter 1    0.0000    1.0000
     Parameter 4    0.0000    1.0000
     Parameter 16    0.0000    1.0000
     Parameter 116    0.0000    1.0000
     Parameter 122    0.0000    1.0000
     Parameter 132    0.0000    1.0000


     Kolmogorov-Smirnov comparing posterior distributions across chains 1 and 4 using 100 draws.


     Parameter   KS Statistic P-value
     Parameter 148    0.2300    0.0082
     Parameter 79    0.2000    0.0314
     Parameter 37    0.1900    0.0470
     Parameter 141    0.1800    0.0691
     Parameter 31    0.1800    0.0691
     Parameter 104    0.1700    0.0994
     Parameter 111    0.1700    0.0994
     Parameter 146    0.1600    0.1400
     Parameter 27    0.1600    0.1400
     Parameter 144    0.1500    0.1930
     Parameter 57    0.1500    0.1930
     Parameter 61    0.1500    0.1930
     Parameter 150    0.1500    0.1930
     Parameter 76    0.1500    0.1930
     Parameter 32    0.1500    0.1930
     Parameter 86    0.1400    0.2606
     Parameter 139    0.1400    0.2606
     Parameter 82    0.1400    0.2606
     Parameter 80    0.1300    0.3439
     Parameter 99    0.1300    0.3439
     Parameter 53    0.1300    0.3439
     Parameter 25    0.1300    0.3439
     Parameter 74    0.1300    0.3439
     Parameter 54    0.1300    0.3439
     Parameter 113    0.1300    0.3439
     Parameter 87    0.1200    0.4431
     Parameter 44    0.1200    0.4431
     Parameter 88    0.1200    0.4431
     Parameter 49    0.1200    0.4431
     Parameter 45    0.1200    0.4431
     Parameter 26    0.1200    0.4431
     Parameter 112    0.1200    0.4431
     Parameter 33    0.1200    0.4431
     Parameter 34    0.1100    0.5560
     Parameter 147    0.1100    0.5560
     Parameter 39    0.1100    0.5560
     Parameter 40    0.1100    0.5560
     Parameter 103    0.1100    0.5560
     Parameter 35    0.1100    0.5560
     Parameter 137    0.1000    0.6766
     Parameter 93    0.1000    0.6766
     Parameter 52    0.1000    0.6766
     Parameter 114    0.1000    0.6766
     Parameter 62    0.1000    0.6766
     Parameter 102    0.1000    0.6766
     Parameter 69    0.0900    0.7942
     Parameter 73    0.0900    0.7942
     Parameter 77    0.0900    0.7942
     Parameter 81    0.0900    0.7942
     Parameter 101    0.0900    0.7942
     Parameter 51    0.0900    0.7942
     Parameter 108    0.0900    0.7942
     Parameter 56    0.0900    0.7942
     Parameter 58    0.0900    0.7942
     Parameter 55    0.0900    0.7942
     Parameter 75    0.0900    0.7942
     Parameter 92    0.0900    0.7942
     Parameter 136    0.0900    0.7942
     Parameter 23    0.0900    0.7942
     Parameter 65    0.0800    0.8938
     Parameter 70    0.0800    0.8938
     Parameter 38    0.0800    0.8938
     Parameter 94    0.0800    0.8938
     Parameter 105    0.0800    0.8938
     Parameter 28    0.0800    0.8938
     Parameter 30    0.0800    0.8938
     Parameter 67    0.0800    0.8938
     Parameter 83    0.0800    0.8938
     Parameter 64    0.0700    0.9610
     Parameter 85    0.0700    0.9610
     Parameter 43    0.0700    0.9610
     Parameter 89    0.0700    0.9610
     Parameter 91    0.0700    0.9610
     Parameter 48    0.0700    0.9610
     Parameter 96    0.0700    0.9610
     Parameter 100    0.0700    0.9610
     Parameter 107    0.0700    0.9610
     Parameter 149    0.0700    0.9610
     Parameter 42    0.0700    0.9610
     Parameter 135    0.0700    0.9610
     Parameter 71    0.0600    0.9921
     Parameter 106    0.0600    0.9921
     Parameter 21    0.0600    0.9921
     Parameter 46    0.0600    0.9921
     Parameter 95    0.0600    0.9921
     Parameter 29    0.0600    0.9921
     Parameter 120    0.0600    0.9921
     Parameter 22    0.0600    0.9921
     Parameter 145    0.0500    0.9995
     Parameter 98    0.0500    0.9995
     Parameter 50    0.0500    0.9995
     Parameter 140    0.0500    0.9995
     Parameter 123    0.0500    0.9995
     Parameter 125    0.0500    0.9995
     Parameter 63    0.0500    0.9995
     Parameter 90    0.0500    0.9995
     Parameter 142    0.0400    1.0000
     Parameter 72    0.0400    1.0000
     Parameter 78    0.0400    1.0000
     Parameter 143    0.0400    1.0000
     Parameter 36    0.0400    1.0000
     Parameter 109    0.0400    1.0000
     Parameter 59    0.0400    1.0000
     Parameter 130    0.0300    1.0000
     Parameter 68    0.0300    1.0000
     Parameter 97    0.0300    1.0000
     Parameter 110    0.0300    1.0000
     Parameter 115    0.0300    1.0000
     Parameter 24    0.0300    1.0000
     Parameter 60    0.0300    1.0000
     Parameter 138    0.0200    1.0000
     Parameter 118    0.0200    1.0000
     Parameter 41    0.0200    1.0000
     Parameter 12    0.0100    1.0000
     Parameter 11    0.0100    1.0000
     Parameter 66    0.0100    1.0000
     Parameter 121    0.0100    1.0000
     Parameter 133    0.0100    1.0000
     Parameter 134    0.0100    1.0000
     Parameter 84    0.0100    1.0000
     Parameter 124    0.0100    1.0000
     Parameter 127    0.0100    1.0000
     Parameter 16    0.0100    1.0000
     Parameter 126    0.0100    1.0000
     Parameter 20    0.0100    1.0000
     Parameter 47    0.0100    1.0000
     Parameter 132    0.0000    1.0000
     Parameter 116    0.0000    1.0000
     Parameter 1    0.0000    1.0000
     Parameter 17    0.0000    1.0000
     Parameter 129    0.0000    1.0000
     Parameter 131    0.0000    1.0000
     Parameter 128    0.0000    1.0000
     Parameter 4    0.0000    1.0000
     Parameter 3    0.0000    1.0000
     Parameter 9    0.0000    1.0000
     Parameter 119    0.0000    1.0000
     Parameter 122    0.0000    1.0000
     Parameter 117    0.0000    1.0000
     Parameter 5    0.0000    1.0000
     Parameter 15    0.0000    1.0000
     Parameter 19    0.0000    1.0000
     Parameter 14    0.0000    1.0000
     Parameter 8    0.0000    1.0000
     Parameter 7    0.0000    1.0000
     Parameter 10    0.0000    1.0000
     Parameter 2    0.0000    1.0000
     Parameter 6    0.0000    1.0000
     Parameter 13    0.0000    1.0000
     Parameter 18    0.0000    1.0000


     Kolmogorov-Smirnov comparing posterior distributions across chains 2 and 4 using 100 draws.


     Parameter   KS Statistic P-value
     Parameter 64    0.2800    0.0006
     Parameter 114    0.2600    0.0018
     Parameter 89    0.2400    0.0050
     Parameter 37    0.2300    0.0082
     Parameter 111    0.2300    0.0082
     Parameter 86    0.2100    0.0205
     Parameter 61    0.2100    0.0205
     Parameter 146    0.1900    0.0470
     Parameter 150    0.1900    0.0470
     Parameter 92    0.1900    0.0470
     Parameter 147    0.1800    0.0691
     Parameter 149    0.1800    0.0691
     Parameter 42    0.1700    0.0994
     Parameter 112    0.1500    0.1930
     Parameter 137    0.1500    0.1930
     Parameter 82    0.1500    0.1930
     Parameter 104    0.1500    0.1930
     Parameter 57    0.1500    0.1930
     Parameter 62    0.1400    0.2606
     Parameter 34    0.1400    0.2606
     Parameter 21    0.1400    0.2606
     Parameter 25    0.1400    0.2606
     Parameter 143    0.1300    0.3439
     Parameter 87    0.1300    0.3439
     Parameter 97    0.1300    0.3439
     Parameter 54    0.1300    0.3439
     Parameter 109    0.1300    0.3439
     Parameter 69    0.1300    0.3439
     Parameter 74    0.1300    0.3439
     Parameter 75    0.1300    0.3439
     Parameter 40    0.1300    0.3439
     Parameter 93    0.1300    0.3439
     Parameter 53    0.1300    0.3439
     Parameter 28    0.1300    0.3439
     Parameter 67    0.1200    0.4431
     Parameter 138    0.1200    0.4431
     Parameter 50    0.1200    0.4431
     Parameter 27    0.1200    0.4431
     Parameter 59    0.1200    0.4431
     Parameter 38    0.1200    0.4431
     Parameter 35    0.1100    0.5560
     Parameter 142    0.1000    0.6766
     Parameter 24    0.0900    0.7942
     Parameter 100    0.0900    0.7942
     Parameter 58    0.0900    0.7942
     Parameter 71    0.0900    0.7942
     Parameter 70    0.0800    0.8938
     Parameter 141    0.0800    0.8938
     Parameter 81    0.0800    0.8938
     Parameter 23    0.0800    0.8938
     Parameter 96    0.0800    0.8938
     Parameter 51    0.0800    0.8938
     Parameter 102    0.0800    0.8938
     Parameter 60    0.0800    0.8938
     Parameter 144    0.0800    0.8938
     Parameter 83    0.0800    0.8938
     Parameter 88    0.0800    0.8938
     Parameter 108    0.0800    0.8938
     Parameter 33    0.0700    0.9610
     Parameter 43    0.0700    0.9610
     Parameter 22    0.0700    0.9610
     Parameter 103    0.0700    0.9610
     Parameter 107    0.0700    0.9610
     Parameter 139    0.0700    0.9610
     Parameter 32    0.0600    0.9921
     Parameter 94    0.0600    0.9921
     Parameter 101    0.0600    0.9921
     Parameter 55    0.0600    0.9921
     Parameter 63    0.0600    0.9921
     Parameter 73    0.0600    0.9921
     Parameter 39    0.0600    0.9921
     Parameter 76    0.0600    0.9921
     Parameter 113    0.0600    0.9921
     Parameter 136    0.0600    0.9921
     Parameter 29    0.0600    0.9921
     Parameter 105    0.0500    0.9995
     Parameter 78    0.0500    0.9995
     Parameter 52    0.0500    0.9995
     Parameter 98    0.0500    0.9995
     Parameter 26    0.0500    0.9995
     Parameter 110    0.0500    0.9995
     Parameter 56    0.0500    0.9995
     Parameter 30    0.0500    0.9995
     Parameter 65    0.0500    0.9995
     Parameter 85    0.0500    0.9995
     Parameter 95    0.0500    0.9995
     Parameter 72    0.0400    1.0000
     Parameter 140    0.0400    1.0000
     Parameter 44    0.0400    1.0000
     Parameter 45    0.0400    1.0000
     Parameter 148    0.0400    1.0000
     Parameter 125    0.0400    1.0000
     Parameter 49    0.0400    1.0000
     Parameter 106    0.0400    1.0000
     Parameter 31    0.0400    1.0000
     Parameter 135    0.0300    1.0000
     Parameter 91    0.0300    1.0000
     Parameter 77    0.0300    1.0000
     Parameter 79    0.0300    1.0000
     Parameter 80    0.0300    1.0000
     Parameter 41    0.0300    1.0000
     Parameter 84    0.0300    1.0000
     Parameter 90    0.0300    1.0000
     Parameter 115    0.0300    1.0000
     Parameter 145    0.0300    1.0000
     Parameter 36    0.0300    1.0000
     Parameter 99    0.0300    1.0000
     Parameter 126    0.0300    1.0000
     Parameter 66    0.0200    1.0000
     Parameter 118    0.0200    1.0000
     Parameter 68    0.0200    1.0000
     Parameter 46    0.0200    1.0000
     Parameter 48    0.0200    1.0000
     Parameter 47    0.0200    1.0000
     Parameter 119    0.0200    1.0000
     Parameter 120    0.0200    1.0000
     Parameter 123    0.0100    1.0000
     Parameter 3    0.0100    1.0000
     Parameter 122    0.0100    1.0000
     Parameter 128    0.0100    1.0000
     Parameter 130    0.0100    1.0000
     Parameter 11    0.0100    1.0000
     Parameter 124    0.0100    1.0000
     Parameter 20    0.0100    1.0000
     Parameter 127    0.0100    1.0000
     Parameter 121    0.0100    1.0000
     Parameter 4    0.0100    1.0000
     Parameter 133    0.0100    1.0000
     Parameter 12    0.0100    1.0000
     Parameter 134    0.0100    1.0000
     Parameter 129    0.0100    1.0000
     Parameter 19    0.0100    1.0000
     Parameter 5    0.0000    1.0000
     Parameter 13    0.0000    1.0000
     Parameter 132    0.0000    1.0000
     Parameter 18    0.0000    1.0000
     Parameter 8    0.0000    1.0000
     Parameter 16    0.0000    1.0000
     Parameter 9    0.0000    1.0000
     Parameter 15    0.0000    1.0000
     Parameter 131    0.0000    1.0000
     Parameter 117    0.0000    1.0000
     Parameter 1    0.0000    1.0000
     Parameter 7    0.0000    1.0000
     Parameter 2    0.0000    1.0000
     Parameter 17    0.0000    1.0000
     Parameter 6    0.0000    1.0000
     Parameter 10    0.0000    1.0000
     Parameter 14    0.0000    1.0000
     Parameter 116    0.0000    1.0000


     Kolmogorov-Smirnov comparing posterior distributions across chains 3 and 4 using 100 draws.


     Parameter   KS Statistic P-value
     Parameter 147    0.2400    0.0050
     Parameter 83    0.2000    0.0314
     Parameter 28    0.1900    0.0470
     Parameter 138    0.1800    0.0691
     Parameter 34    0.1700    0.0994
     Parameter 64    0.1600    0.1400
     Parameter 33    0.1600    0.1400
     Parameter 137    0.1600    0.1400
     Parameter 35    0.1600    0.1400
     Parameter 73    0.1600    0.1400
     Parameter 39    0.1600    0.1400
     Parameter 26    0.1600    0.1400
     Parameter 62    0.1500    0.1930
     Parameter 146    0.1500    0.1930
     Parameter 82    0.1500    0.1930
     Parameter 37    0.1400    0.2606
     Parameter 103    0.1400    0.2606
     Parameter 114    0.1400    0.2606
     Parameter 149    0.1300    0.3439
     Parameter 75    0.1300    0.3439
     Parameter 40    0.1300    0.3439
     Parameter 86    0.1300    0.3439
     Parameter 150    0.1300    0.3439
     Parameter 140    0.1300    0.3439
     Parameter 81    0.1300    0.3439
     Parameter 56    0.1300    0.3439
     Parameter 70    0.1200    0.4431
     Parameter 38    0.1200    0.4431
     Parameter 50    0.1200    0.4431
     Parameter 57    0.1200    0.4431
     Parameter 61    0.1200    0.4431
     Parameter 111    0.1200    0.4431
     Parameter 89    0.1100    0.5560
     Parameter 97    0.1100    0.5560
     Parameter 60    0.1100    0.5560
     Parameter 30    0.1100    0.5560
     Parameter 148    0.1000    0.6766
     Parameter 67    0.1000    0.6766
     Parameter 71    0.1000    0.6766
     Parameter 144    0.1000    0.6766
     Parameter 48    0.1000    0.6766
     Parameter 100    0.1000    0.6766
     Parameter 112    0.1000    0.6766
     Parameter 65    0.1000    0.6766
     Parameter 25    0.1000    0.6766
     Parameter 32    0.0900    0.7942
     Parameter 98    0.0900    0.7942
     Parameter 113    0.0900    0.7942
     Parameter 42    0.0900    0.7942
     Parameter 77    0.0800    0.8938
     Parameter 84    0.0800    0.8938
     Parameter 87    0.0800    0.8938
     Parameter 22    0.0800    0.8938
     Parameter 46    0.0800    0.8938
     Parameter 93    0.0800    0.8938
     Parameter 101    0.0800    0.8938
     Parameter 52    0.0800    0.8938
     Parameter 53    0.0800    0.8938
     Parameter 102    0.0800    0.8938
     Parameter 136    0.0800    0.8938
     Parameter 66    0.0700    0.9610
     Parameter 80    0.0700    0.9610
     Parameter 91    0.0700    0.9610
     Parameter 92    0.0700    0.9610
     Parameter 47    0.0700    0.9610
     Parameter 104    0.0700    0.9610
     Parameter 107    0.0700    0.9610
     Parameter 31    0.0700    0.9610
     Parameter 63    0.0700    0.9610
     Parameter 79    0.0700    0.9610
     Parameter 142    0.0600    0.9921
     Parameter 78    0.0600    0.9921
     Parameter 106    0.0600    0.9921
     Parameter 45    0.0600    0.9921
     Parameter 96    0.0600    0.9921
     Parameter 24    0.0600    0.9921
     Parameter 108    0.0600    0.9921
     Parameter 69    0.0600    0.9921
     Parameter 72    0.0500    0.9995
     Parameter 36    0.0500    0.9995
     Parameter 76    0.0500    0.9995
     Parameter 85    0.0500    0.9995
     Parameter 88    0.0500    0.9995
     Parameter 99    0.0500    0.9995
     Parameter 90    0.0500    0.9995
     Parameter 23    0.0500    0.9995
     Parameter 49    0.0500    0.9995
     Parameter 74    0.0500    0.9995
     Parameter 51    0.0500    0.9995
     Parameter 54    0.0500    0.9995
     Parameter 27    0.0500    0.9995
     Parameter 58    0.0500    0.9995
     Parameter 105    0.0500    0.9995
     Parameter 125    0.0500    0.9995
     Parameter 145    0.0400    1.0000
     Parameter 68    0.0400    1.0000
     Parameter 141    0.0400    1.0000
     Parameter 43    0.0400    1.0000
     Parameter 21    0.0400    1.0000
     Parameter 44    0.0400    1.0000
     Parameter 95    0.0400    1.0000
     Parameter 59    0.0400    1.0000
     Parameter 135    0.0400    1.0000
     Parameter 110    0.0400    1.0000
     Parameter 29    0.0400    1.0000
     Parameter 109    0.0300    1.0000
     Parameter 55    0.0300    1.0000
     Parameter 143    0.0300    1.0000
     Parameter 120    0.0300    1.0000
     Parameter 1    0.0200    1.0000
     Parameter 116    0.0200    1.0000
     Parameter 94    0.0200    1.0000
     Parameter 139    0.0200    1.0000
     Parameter 115    0.0200    1.0000
     Parameter 122    0.0200    1.0000
     Parameter 16    0.0100    1.0000
     Parameter 7    0.0100    1.0000
     Parameter 130    0.0100    1.0000
     Parameter 126    0.0100    1.0000
     Parameter 127    0.0100    1.0000
     Parameter 11    0.0100    1.0000
     Parameter 20    0.0100    1.0000
     Parameter 133    0.0100    1.0000
     Parameter 119    0.0100    1.0000
     Parameter 6    0.0100    1.0000
     Parameter 123    0.0100    1.0000
     Parameter 131    0.0000    1.0000
     Parameter 9    0.0000    1.0000
     Parameter 124    0.0000    1.0000
     Parameter 12    0.0000    1.0000
     Parameter 134    0.0000    1.0000
     Parameter 118    0.0000    1.0000
     Parameter 129    0.0000    1.0000
     Parameter 132    0.0000    1.0000
     Parameter 121    0.0000    1.0000
     Parameter 13    0.0000    1.0000
     Parameter 2    0.0000    1.0000
     Parameter 128    0.0000    1.0000
     Parameter 4    0.0000    1.0000
     Parameter 41    0.0000    1.0000
     Parameter 14    0.0000    1.0000
     Parameter 117    0.0000    1.0000
     Parameter 5    0.0000    1.0000
     Parameter 10    0.0000    1.0000
     Parameter 15    0.0000    1.0000
     Parameter 3    0.0000    1.0000
     Parameter 8    0.0000    1.0000
     Parameter 17    0.0000    1.0000
     Parameter 19    0.0000    1.0000
     Parameter 18    0.0000    1.0000


     Simulated prior distributions

     Parameter       Prior Mean  Prior Variance  Prior Std. Dev.


     Parameter 1 Improper Prior
     Parameter 2 Improper Prior
     Parameter 3 Improper Prior
     Parameter 4 Improper Prior
     Parameter 5 Improper Prior
     Parameter 6 Improper Prior
     Parameter 7 Improper Prior
     Parameter 8 Improper Prior
     Parameter 9 Improper Prior
     Parameter 10 Improper Prior
     Parameter 11 Improper Prior
     Parameter 12 Improper Prior
     Parameter 13 Improper Prior
     Parameter 14 Improper Prior
     Parameter 15 Improper Prior
     Parameter 16 Improper Prior
     Parameter 17 Improper Prior
     Parameter 18 Improper Prior
     Parameter 19 Improper Prior
     Parameter 20 Improper Prior
     Parameter 21        -0.0023          0.0158          0.1256
     Parameter 22        -0.0021          0.0156          0.1248
     Parameter 23        -0.0022          0.0152          0.1234
     Parameter 24        -0.0083          0.0151          0.1230
     Parameter 25        -0.0008          0.0141          0.1188
     Parameter 26         0.0044          0.0141          0.1189
     Parameter 27         0.0096          0.0154          0.1239
     Parameter 28         0.0031          0.0144          0.1199
     Parameter 29         0.0015          0.0143          0.1198
     Parameter 30         0.0009          0.0160          0.1265
     Parameter 31         0.0000          0.0157          0.1255
     Parameter 32        -0.0002          0.0160          0.1264
     Parameter 33         0.0021          0.0146          0.1210
     Parameter 34         0.0034          0.0153          0.1237
     Parameter 35         0.0008          0.0159          0.1261
     Parameter 36         0.0017          0.0148          0.1215
     Parameter 37        -0.0027          0.0149          0.1219
     Parameter 38         0.0002          0.0155          0.1246
     Parameter 39         0.0016          0.0145          0.1202
     Parameter 40        -0.0026          0.0147          0.1212
     Parameter 41 Improper Prior
     Parameter 42         0.0039          0.0160          0.1267
     Parameter 43        -0.0005          0.0147          0.1213
     Parameter 44         0.0058          0.0153          0.1237
     Parameter 45        -0.0029          0.0153          0.1237
     Parameter 46         0.0019          0.0148          0.1215
     Parameter 47 Improper Prior
     Parameter 48         0.0040          0.0150          0.1223
     Parameter 49         0.0002          0.0142          0.1191
     Parameter 50        -0.0035          0.0141          0.1186
     Parameter 51         0.0022          0.0149          0.1222
     Parameter 52        -0.0008          0.0152          0.1231
     Parameter 53 Improper Prior
     Parameter 54        -0.0056          0.0149          0.1220
     Parameter 55         0.0025          0.0150          0.1225
     Parameter 56        -0.0017          0.0166          0.1288
     Parameter 57         0.0097          0.0138          0.1176
     Parameter 58         0.0035          0.0143          0.1194
     Parameter 59 Improper Prior
     Parameter 60         0.0015          0.0147          0.1212
     Parameter 61        -0.0020          0.0148          0.1218
     Parameter 62         0.0035          0.0149          0.1220
     Parameter 63        -0.0003          0.0152          0.1231
     Parameter 64        -0.0048          0.0149          0.1222
     Parameter 65 Improper Prior
     Parameter 66 Improper Prior
     Parameter 67        -0.0074          0.0158          0.1257
     Parameter 68         0.0020          0.0163          0.1276
     Parameter 69         0.0017          0.0140          0.1182
     Parameter 70        -0.0044          0.0158          0.1258
     Parameter 71        -0.0037          0.0145          0.1204
     Parameter 72 Improper Prior
     Parameter 73         0.0076          0.0147          0.1214
     Parameter 74         0.0031          0.0153          0.1235
     Parameter 75        -0.0023          0.0155          0.1246
     Parameter 76        -0.0033          0.0139          0.1180
     Parameter 77         0.0030          0.0151          0.1230
     Parameter 78 Improper Prior
     Parameter 79         0.0068          0.0149          0.1219
     Parameter 80        -0.0036          0.0142          0.1193
     Parameter 81         0.0024          0.0145          0.1203
     Parameter 82         0.0023          0.0157          0.1252
     Parameter 83         0.0004          0.0148          0.1218
     Parameter 84 Improper Prior
     Parameter 85         0.0026          0.0151          0.1229
     Parameter 86         0.0003          0.0136          0.1168
     Parameter 87        -0.0021          0.0155          0.1244
     Parameter 88        -0.0058          0.0161          0.1270
     Parameter 89        -0.0018          0.0144          0.1201
     Parameter 90 Improper Prior
     Parameter 91 Improper Prior
     Parameter 92         0.0001          0.0141          0.1185
     Parameter 93        -0.0012          0.0160          0.1266
     Parameter 94        -0.0040          0.0156          0.1248
     Parameter 95         0.0038          0.0136          0.1165
     Parameter 96         0.0016          0.0146          0.1208
     Parameter 97 Improper Prior
     Parameter 98        -0.0058          0.0152          0.1231
     Parameter 99        -0.0085          0.0149          0.1223
     Parameter 100         0.0031          0.0142          0.1193
     Parameter 101        -0.0038          0.0147          0.1213
     Parameter 102         0.0034          0.0150          0.1224
     Parameter 103 Improper Prior
     Parameter 104         0.0022          0.0149          0.1220
     Parameter 105         0.0023          0.0135          0.1164
     Parameter 106        -0.0035          0.0142          0.1193
     Parameter 107        -0.0057          0.0160          0.1263
     Parameter 108        -0.0035          0.0157          0.1254
     Parameter 109 Improper Prior
     Parameter 110        -0.0077          0.0140          0.1185
     Parameter 111         0.0008          0.0152          0.1232
     Parameter 112         0.0008          0.0149          0.1222
     Parameter 113         0.0011          0.0148          0.1218
     Parameter 114        -0.0080          0.0148          0.1217
     Parameter 115 Improper Prior
     Parameter 116 Improper Prior
     Parameter 117 Improper Prior
     Parameter 118 Improper Prior
     Parameter 119 Improper Prior
     Parameter 120 Improper Prior
     Parameter 121 Improper Prior
     Parameter 122 Improper Prior
     Parameter 123 Improper Prior
     Parameter 124 Improper Prior
     Parameter 125 Improper Prior
     Parameter 126 Improper Prior
     Parameter 127 Improper Prior
     Parameter 128 Improper Prior
     Parameter 129 Improper Prior
     Parameter 130 Improper Prior
     Parameter 131 Improper Prior
     Parameter 132 Improper Prior
     Parameter 133 Improper Prior
     Parameter 134 Improper Prior
     Parameter 135 Improper Prior
     Parameter 136 Improper Prior
     Parameter 137 Improper Prior
     Parameter 138 Improper Prior
     Parameter 139 Improper Prior
     Parameter 140 Improper Prior
     Parameter 141 Improper Prior
     Parameter 142 Improper Prior
     Parameter 143 Improper Prior
     Parameter 144 Improper Prior
     Parameter 145 Improper Prior
     Parameter 146 Improper Prior
     Parameter 147 Improper Prior
     Parameter 148 Improper Prior
     Parameter 149 Improper Prior
     Parameter 150 Improper Prior


   TECHNICAL 8 OUTPUT FOR BAYES ESTIMATION

     CHAIN    BSEED
     1        0
     2        285380
     3        253358
     4        93468

     Iterations for computing PPPP

                     POTENTIAL       PARAMETER WITH
     ITERATION    SCALE REDUCTION      HIGHEST PSR
     100              7.812               116
     200              7.555               116
     300              7.962               116
     400              8.601               66
     500              7.976               116
     600              8.012               116
     700              8.026               116
     800              8.069               116
     900              7.913               116
     1000             7.753               116
     1100             7.799               116
     1200             7.713               116
     1300             7.775               116
     1400             7.818               116
     1500             7.747               116
     1600             7.778               116
     1700             7.738               116
     1800             7.748               116
     1900             7.785               116
     2000             7.832               116
     2100             7.861               116
     2200             7.882               116
     2300             7.849               116
     2400             7.862               116
     2500             7.857               116
     2600             7.850               116
     2700             7.832               116
     2800             7.817               116
     2900             7.789               116
     3000             7.853               116

     Iterations for model estimation

                     POTENTIAL       PARAMETER WITH
     ITERATION    SCALE REDUCTION      HIGHEST PSR
     100              1.863               139
     200              1.435               149
     300              1.235               143
     400              1.219               137
     500              1.199               137
     600              1.114               137
     700              1.104               81
     800              1.086               79
     900              1.088               79
     1000             1.082               138
     1100             1.075               138
     1200             1.085               143
     1300             1.075               137
     1400             1.080               143
     1500             1.071               143
     1600             1.066               137
     1700             1.051               138
     1800             1.053               138
     1900             1.053               114
     2000             1.054               114
     2100             1.066               26
     2200             1.069               26
     2300             1.078               26
     2400             1.068               26
     2500             1.056               26
     2600             1.053               26
     2700             1.049               114
     2800             1.038               114
     2900             1.035               26
     3000             1.036               74


     Beginning Time:  14:10:00
        Ending Time:  14:20:28
       Elapsed Time:  00:10:28


MUTHEN & MUTHEN
3463 Stoner Ave.
Los Angeles, CA  90066

Tel: (310) 391-9971
Fax: (310) 391-8971
Web: www.StatModel.com
Support: Support@StatModel.com

Copyright (c) 1998-2017 Muthen & Muthen
