# Supplementary material for: Modeling Measurement as a Sequential Process: Autoregressive Confirmatory Factor Analysis (AR-CFA)
Source: Front Psychol. 2019 Sep 20;10:2108. doi: 10.3389/fpsyg.2019.02108 (PMC6763968; doi:10.3389/fpsyg.2019.02108)
Supplement: Supplementary file 2 [file Data_Sheet_1.ZIP › Mplus files and data for AR-CFA paper/CL-CFA files/Cross-loading (Bayes) .001.out]

Mplus VERSION 8 (Mac)
MUTHEN & MUTHEN
05/04/2017   8:24 AM

INPUT INSTRUCTIONS

    DATA: File is music_big5_anon (For Mplus)_ipip_and_rses_centered.csv;
    VARIABLE:	
    NAMES ARE
    univ
  id
  year
  month
  age
  gender
  ethnic
  rsdme
  methnic
  fethnic
  usborn
  usmborn
  usfborn
  whrlv
  mipip1
  mipip2
  mipip3
  mipip4
  mipip5
  mipip6
  mipip7
  mipip8
  mipip9
  mipip10
  mipip11
  mipip12
  mipip13
  mipip14
  mipip15
  mipip16
  mipip17
  mipip18
  mipip19
  mipip20
  rses1
  rses2
  rses3
  rses4
  rses5
  rses6
  rses7
  rses8
  rses9
  rses10
  extraver
  agree
  consc
  neurot
  imagine
  self_est
  extra
  agreeb
  cons
  neuro
  open
  male
  N
  E_Mean
  A_Mean
  C_Mean
  N_Mean
  O_Mean
  E_SD
  A_SD
  C_SD
  N_SD
  O_SD
  E_SE
  A_SE
  C_SE
  N_SE
  O_SE
  SAT_read_25
  SAT_read_75
  SAT_math_25
  SAT_math_75
  ACT_25
  ACT_75
  enroll_total
  enroll_total_full
  enroll_total_part
  enroll_undergrad
  enroll_undergrad_full
  enroll_undergrad_part
  endowment_start
  endowment_end
  price_instate
  price_outstate
  percent_admit
  percent_18to24
  percent_white
  percent_women
  percent_asian
  percent_black
  percent_hispanic
  percent_other_unknown
  FT_retention
  average_SAT
  average_ACT
  gpa_required
  classrank_required
  transcript_required
  collegeprep_required
  recommendations_required
  portfolio_required;
    Usevar = mipip1-mipip20;
    MISSING are all (-999);

  ANALYSIS: estimator=Bayes;
  fbiterations=20000;
  thin=10;
  Processors=4;
  Chains=4;

  MODEL:
  E BY mipip1
    	mipip6
    	mipip11
    	mipip16
  	mipip2 (a1)
    	mipip7 (a2)
    	mipip12 (a3)
    	mipip17 (a4)
  	mipip3 (a5)
    	mipip8 (a6)
    	mipip13 (a7)
    	mipip18 (a8)
  	mipip4 (a9)
    	mipip9 (a10)
    	mipip14 (a11)
    	mipip19 (a12)
  	mipip5 (a13)
    	mipip10 (a14)
    	mipip15 (a15)
    	mipip20 (a16);

  A BY mipip1* (b1)
    	mipip6 (b2)
    	mipip11 (b3)
    	mipip16 (b4)
  	mipip2@1
    	mipip7
    	mipip12
    	mipip17
  	mipip3 (b5)
    	mipip8 (b6)
    	mipip13 (b7)
    	mipip18 (b8)
  	mipip4 (b9)
    	mipip9 (b10)
    	mipip14 (b11)
    	mipip19 (b12)
  	mipip5 (b13)
    	mipip10 (b14)
    	mipip15 (b15)
    	mipip20 (b16);

  C BY mipip1* (c1)
    	mipip6 (c2)
    	mipip11 (c3)
    	mipip16 (c4)
  	mipip2 (c5)
    	mipip7 (c6)
    	mipip12 (c7)
    	mipip17 (c8)
  	mipip3@1
    	mipip8
    	mipip13
    	mipip18
  	mipip4 (c9)
    	mipip9 (c10)
    	mipip14 (c11)
    	mipip19 (c12)
  	mipip5 (c13)
    	mipip10 (c14)
    	mipip15 (c15)
    	mipip20 (c16);

  N BY mipip1* (d1)
    	mipip6 (d2)
    	mipip11 (d3)
    	mipip16 (d4)
  	mipip2 (d5)
    	mipip7 (d6)
    	mipip12 (d7)
    	mipip17 (d8)
  	mipip3 (d9)
    	mipip8 (d10)
    	mipip13 (d11)
    	mipip18 (d12)
  	mipip4@1
    	mipip9
    	mipip14
    	mipip19
  	mipip5 (d13)
    	mipip10 (d14)
    	mipip15 (d15)
    	mipip20 (d16);

  O BY mipip1* (e1)
    	mipip6 (e2)
    	mipip11 (e3)
    	mipip16 (e4)
  	mipip2 (e5)
    	mipip7 (e6)
    	mipip12 (e7)
    	mipip17 (e8)
  	mipip3 (e9)
    	mipip8 (e10)
    	mipip13 (e11)
    	mipip18 (e12)
  	mipip4 (e13)
    	mipip9 (e14)
    	mipip14 (e15)
    	mipip19 (e16)
  	mipip5@1
    	mipip10
    	mipip15
    	mipip20;
    	
  MODEL PRIORS:
  a1-e16~N(0,.001);

  OUTPUT: STDYX svalues tech8;


*** WARNING
  Data set contains cases with missing on all variables.
  These cases were not included in the analysis.
  Number of cases with missing on all variables:  1141
   1 WARNING(S) FOUND IN THE INPUT INSTRUCTIONS


SUMMARY OF ANALYSIS

Number of groups                                                 1
Number of observations                                        8571

Number of dependent variables                                   20
Number of independent variables                                  0
Number of continuous latent variables                            5

Observed dependent variables

  Continuous
   MIPIP1      MIPIP2      MIPIP3      MIPIP4      MIPIP5      MIPIP6
   MIPIP7      MIPIP8      MIPIP9      MIPIP10     MIPIP11     MIPIP12
   MIPIP13     MIPIP14     MIPIP15     MIPIP16     MIPIP17     MIPIP18
   MIPIP19     MIPIP20

Continuous latent variables
   E           A           C           N           O


Estimator                                                    BAYES
Specifications for Bayesian Estimation
  Point estimate                                            MEDIAN
  Number of Markov chain Monte Carlo (MCMC) chains               4
  Random seed for the first chain                                0
  Starting value information                           UNPERTURBED
  Treatment of categorical mediator                         LATENT
  Algorithm used for Markov chain Monte Carlo           GIBBS(PX1)
  Fixed number of iterations                                 20000
  K-th iteration used for thinning                              10

Input data file(s)
  music_big5_anon (For Mplus)_ipip_and_rses_centered.csv
Input data format  FREE


SUMMARY OF DATA


COVARIANCE COVERAGE OF DATA

Minimum covariance coverage value   0.100

     Number of missing data patterns            68


     PROPORTION OF DATA PRESENT


           Covariance Coverage
              MIPIP1        MIPIP2        MIPIP3        MIPIP4        MIPIP5
              ________      ________      ________      ________      ________
 MIPIP1         0.998
 MIPIP2         0.997         0.998
 MIPIP3         0.997         0.997         0.998
 MIPIP4         0.995         0.995         0.996         0.996
 MIPIP5         0.996         0.996         0.996         0.995         0.997
 MIPIP6         0.997         0.997         0.998         0.996         0.996
 MIPIP7         0.997         0.997         0.997         0.996         0.996
 MIPIP8         0.996         0.997         0.997         0.995         0.996
 MIPIP9         0.997         0.997         0.997         0.996         0.996
 MIPIP10        0.995         0.995         0.995         0.994         0.995
 MIPIP11        0.994         0.994         0.994         0.993         0.993
 MIPIP12        0.993         0.994         0.994         0.993         0.993
 MIPIP13        0.996         0.997         0.997         0.995         0.996
 MIPIP14        0.996         0.996         0.996         0.995         0.995
 MIPIP15        0.995         0.995         0.995         0.994         0.994
 MIPIP16        0.994         0.995         0.995         0.993         0.993
 MIPIP17        0.995         0.995         0.995         0.994         0.994
 MIPIP18        0.994         0.994         0.995         0.993         0.993
 MIPIP19        0.995         0.995         0.995         0.994         0.994
 MIPIP20        0.994         0.994         0.995         0.993         0.994


           Covariance Coverage
              MIPIP6        MIPIP7        MIPIP8        MIPIP9        MIPIP10
              ________      ________      ________      ________      ________
 MIPIP6         0.999
 MIPIP7         0.998         0.998
 MIPIP8         0.997         0.997         0.998
 MIPIP9         0.998         0.997         0.997         0.998
 MIPIP10        0.996         0.995         0.995         0.996         0.996
 MIPIP11        0.994         0.994         0.994         0.994         0.993
 MIPIP12        0.994         0.994         0.994         0.994         0.993
 MIPIP13        0.997         0.997         0.997         0.997         0.995
 MIPIP14        0.996         0.996         0.996         0.996         0.995
 MIPIP15        0.995         0.995         0.995         0.995         0.994
 MIPIP16        0.995         0.995         0.994         0.995         0.993
 MIPIP17        0.995         0.995         0.995         0.995         0.994
 MIPIP18        0.995         0.995         0.994         0.995         0.993
 MIPIP19        0.995         0.995         0.995         0.995         0.994
 MIPIP20        0.995         0.995         0.994         0.995         0.993


           Covariance Coverage
              MIPIP11       MIPIP12       MIPIP13       MIPIP14       MIPIP15
              ________      ________      ________      ________      ________
 MIPIP11        0.995
 MIPIP12        0.991         0.995
 MIPIP13        0.994         0.994         0.998
 MIPIP14        0.994         0.994         0.996         0.997
 MIPIP15        0.992         0.993         0.996         0.995         0.996
 MIPIP16        0.992         0.992         0.995         0.994         0.994
 MIPIP17        0.993         0.993         0.995         0.995         0.994
 MIPIP18        0.992         0.992         0.995         0.995         0.993
 MIPIP19        0.993         0.993         0.995         0.995         0.994
 MIPIP20        0.992         0.992         0.995         0.995         0.994


           Covariance Coverage
              MIPIP16       MIPIP17       MIPIP18       MIPIP19       MIPIP20
              ________      ________      ________      ________      ________
 MIPIP16        0.996
 MIPIP17        0.994         0.996
 MIPIP18        0.993         0.994         0.996
 MIPIP19        0.994         0.995         0.994         0.996
 MIPIP20        0.993         0.994         0.994         0.995         0.996


UNIVARIATE SAMPLE STATISTICS


     UNIVARIATE HIGHER-ORDER MOMENT DESCRIPTIVE STATISTICS

         Variable/         Mean/     Skewness/   Minimum/ % with                Percentiles
        Sample Size      Variance    Kurtosis    Maximum  Min/Max      20%/60%    40%/80%    Median

     MIPIP1                0.000      -0.168      -2.237    0.39%      -1.025     -0.093      0.055
            8553.000       1.287      -0.772       2.482    0.33%       0.186      1.033
     MIPIP2                0.000      -1.327      -3.444    0.02%      -0.373     -0.187     -0.057
            8556.000       0.817       1.857       1.520    0.50%       0.627      0.733
     MIPIP3                0.000      -0.208      -2.655    0.02%      -1.169     -0.213     -0.139
            8558.000       1.370      -0.881       2.250    0.02%       0.685      0.858
     MIPIP4                0.000       0.195      -2.476    0.02%      -0.902     -0.576      0.184
            8541.000       1.421      -0.916       2.724    0.06%       0.336      1.275
     MIPIP5                0.000      -0.648      -3.000    0.01%      -0.790      0.185      0.253
            8545.000       1.165      -0.249       1.904    0.27%       0.274      1.189
     MIPIP6                0.000      -0.550      -2.985    0.09%      -0.985      0.015      0.264
            8560.000       1.403      -0.654       1.727    0.05%       0.402      1.264
     MIPIP7                0.000      -0.922      -3.200    0.01%      -0.911     -0.010      0.089
            8556.000       1.141       0.218       1.368    0.97%       0.215      1.082
     MIPIP8                0.000      -0.372      -3.018    0.04%      -1.425     -0.425      0.444
            8551.000       1.633      -1.014       1.714    0.06%       0.523      1.506
     MIPIP9                0.000       0.349      -1.952    0.19%      -0.766     -0.618     -0.409
            8556.000       1.218      -0.647       2.591    0.07%       0.337      1.259
     MIPIP10               0.000      -0.435      -2.844    0.02%      -0.683     -0.549      0.312
            8539.000       1.091      -0.361       1.810    0.02%       0.360      1.312
     MIPIP11               0.000      -0.302      -2.631    0.32%      -1.326     -0.326      0.106
            8529.000       1.490      -0.882       2.106    0.96%       0.609      1.106
     MIPIP12               0.000      -0.392      -2.682    0.01%      -1.177     -0.302      0.366
            8527.000       1.165      -0.485       2.079    0.09%       0.554      0.750
     MIPIP13               0.000      -0.745      -3.236    0.04%      -0.844      0.060      0.182
            8555.000       1.062       0.062       1.849    0.27%       0.220      1.068
     MIPIP14               0.000       0.147      -1.952    0.04%      -0.873     -0.712      0.154
            8548.000       1.418      -0.964       2.909    0.02%       0.259      1.246
     MIPIP15               0.000      -0.373      -2.795    0.01%      -0.702     -0.515      0.298
            8538.000       1.013      -0.462       2.150    0.04%       0.358      1.205
     MIPIP16               0.000      -0.261      -2.572    0.21%      -1.300     -0.349     -0.115
            8533.000       1.292      -0.764       2.073    0.07%       0.592      0.885
     MIPIP17               0.000      -1.086      -3.457    0.02%      -0.457     -0.167     -0.060
            8538.000       0.849       0.859       1.108    1.34%       0.618      0.822
     MIPIP18               0.000      -0.623      -3.000    0.01%      -0.839      0.050      0.169
            8533.000       1.199      -0.493       1.381    0.12%       0.246      1.161
     MIPIP19               0.000      -0.005      -2.400    0.02%      -1.074     -0.145     -0.060
            8538.000       1.251      -0.805       2.188    0.21%       0.024      0.940
     MIPIP20               0.000      -0.941      -3.359    0.01%      -0.994     -0.018      0.033
            8533.000       1.116       0.142       1.667    0.04%       0.812      0.992


THE MODEL ESTIMATION TERMINATED NORMALLY

     USE THE FBITERATIONS OPTION TO INCREASE THE NUMBER OF ITERATIONS BY A FACTOR
     OF AT LEAST TWO TO CHECK CONVERGENCE AND THAT THE PSR VALUE DOES NOT INCREASE.


MODEL FIT INFORMATION

Number of Free Parameters                             150

Bayesian Posterior Predictive Checking using Chi-Square

          95% Confidence Interval for the Difference Between
          the Observed and the Replicated Chi-Square Values

                               4206.759          4341.782

          Posterior Predictive P-Value              0.000

          Prior Posterior Predictive P-Value        0.000

Information Criteria

          Deviance (DIC)                       486504.942
          Estimated Number of Parameters (pD)     114.794
          Bayesian (BIC)                       487633.650


MODEL RESULTS

                                Posterior  One-Tailed         95% C.I.
                    Estimate       S.D.      P-Value   Lower 2.5%  Upper 2.5%  Significance

 E        BY
    MIPIP1             1.000       0.000      0.000       1.000       1.000
    MIPIP6             0.978       0.024      0.000       0.932       1.027      *
    MIPIP11            0.990       0.022      0.000       0.947       1.033      *
    MIPIP16            1.063       0.025      0.000       1.015       1.114      *
    MIPIP2            -0.078       0.021      0.000      -0.120      -0.036      *
    MIPIP7             0.021       0.019      0.130      -0.016       0.058
    MIPIP12           -0.019       0.021      0.189      -0.061       0.022
    MIPIP17            0.172       0.017      0.000       0.139       0.205      *
    MIPIP3             0.011       0.021      0.295      -0.029       0.051
    MIPIP8            -0.003       0.022      0.450      -0.045       0.040
    MIPIP13           -0.056       0.018      0.001      -0.092      -0.020      *
    MIPIP18            0.014       0.020      0.248      -0.026       0.054
    MIPIP4             0.019       0.022      0.200      -0.025       0.062
    MIPIP9             0.040       0.018      0.015       0.004       0.076      *
    MIPIP14            0.017       0.022      0.214      -0.026       0.061
    MIPIP19           -0.060       0.017      0.000      -0.094      -0.026      *
    MIPIP5            -0.008       0.021      0.357      -0.049       0.033
    MIPIP10           -0.042       0.018      0.009      -0.078      -0.007      *
    MIPIP15            0.006       0.018      0.371      -0.029       0.040
    MIPIP20            0.015       0.022      0.241      -0.028       0.058

 A        BY
    MIPIP1             0.012       0.022      0.293      -0.031       0.054
    MIPIP6             0.029       0.021      0.085      -0.013       0.071
    MIPIP11            0.116       0.022      0.000       0.074       0.158      *
    MIPIP16           -0.141       0.022      0.000      -0.184      -0.099      *
    MIPIP2             1.000       0.000      0.000       1.000       1.000
    MIPIP7             0.668       0.033      0.000       0.604       0.735      *
    MIPIP12            0.943       0.033      0.000       0.881       1.008      *
    MIPIP17            0.556       0.027      0.000       0.505       0.611      *
    MIPIP3             0.093       0.022      0.000       0.049       0.137      *
    MIPIP8            -0.093       0.023      0.000      -0.139      -0.048      *
    MIPIP13            0.112       0.020      0.000       0.073       0.152      *
    MIPIP18           -0.050       0.022      0.011      -0.093      -0.008      *
    MIPIP4            -0.020       0.023      0.193      -0.066       0.025
    MIPIP9            -0.132       0.020      0.000      -0.172      -0.093      *
    MIPIP14            0.074       0.023      0.001       0.028       0.120      *
    MIPIP19           -0.034       0.020      0.042      -0.073       0.005
    MIPIP5             0.072       0.023      0.001       0.026       0.116      *
    MIPIP10            0.063       0.021      0.001       0.023       0.104      *
    MIPIP15            0.009       0.020      0.337      -0.031       0.047
    MIPIP20           -0.077       0.023      0.001      -0.123      -0.031      *

 C        BY
    MIPIP1            -0.069       0.021      0.001      -0.110      -0.027      *
    MIPIP6             0.021       0.021      0.155      -0.020       0.063
    MIPIP11           -0.015       0.022      0.243      -0.057       0.027
    MIPIP16            0.041       0.021      0.028      -0.001       0.083
    MIPIP2             0.029       0.023      0.097      -0.015       0.073
    MIPIP7             0.019       0.021      0.182      -0.022       0.059
    MIPIP12           -0.065       0.022      0.001      -0.109      -0.021      *
    MIPIP17            0.085       0.019      0.000       0.049       0.122      *
    MIPIP3             1.000       0.000      0.000       1.000       1.000
    MIPIP8             1.136       0.037      0.000       1.066       1.211      *
    MIPIP13            0.813       0.026      0.000       0.763       0.865      *
    MIPIP18            1.042       0.035      0.000       0.975       1.113      *
    MIPIP4            -0.068       0.024      0.002      -0.114      -0.022      *
    MIPIP9             0.073       0.020      0.000       0.033       0.112      *
    MIPIP14            0.063       0.023      0.003       0.018       0.109      *
    MIPIP19            0.002       0.020      0.467      -0.036       0.041
    MIPIP5            -0.079       0.023      0.000      -0.123      -0.035      *
    MIPIP10           -0.026       0.020      0.098      -0.064       0.013
    MIPIP15            0.033       0.019      0.042      -0.004       0.071
    MIPIP20            0.057       0.023      0.006       0.013       0.102      *

 N        BY
    MIPIP1             0.060       0.019      0.001       0.022       0.098      *
    MIPIP6             0.042       0.019      0.015       0.004       0.080      *
    MIPIP11           -0.050       0.020      0.005      -0.089      -0.012      *
    MIPIP16           -0.016       0.020      0.217      -0.055       0.024
    MIPIP2            -0.017       0.022      0.215      -0.061       0.025
    MIPIP7            -0.074       0.018      0.000      -0.110      -0.040      *
    MIPIP12            0.095       0.021      0.000       0.053       0.136      *
    MIPIP17           -0.118       0.016      0.000      -0.149      -0.087      *
    MIPIP3             0.095       0.020      0.000       0.055       0.134      *
    MIPIP8            -0.019       0.022      0.194      -0.062       0.024
    MIPIP13            0.168       0.018      0.000       0.133       0.204      *
    MIPIP18           -0.178       0.020      0.000      -0.218      -0.138      *
    MIPIP4             1.000       0.000      0.000       1.000       1.000
    MIPIP9             0.606       0.021      0.000       0.565       0.647      *
    MIPIP14            0.984       0.027      0.000       0.933       1.039      *
    MIPIP19            0.420       0.019      0.000       0.384       0.457      *
    MIPIP5             0.162       0.020      0.000       0.122       0.202      *
    MIPIP10           -0.053       0.018      0.002      -0.088      -0.018      *
    MIPIP15           -0.165       0.017      0.000      -0.198      -0.131      *
    MIPIP20            0.039       0.022      0.039      -0.004       0.082

 O        BY
    MIPIP1            -0.039       0.021      0.030      -0.080       0.001
    MIPIP6            -0.012       0.021      0.287      -0.052       0.029
    MIPIP11           -0.033       0.021      0.057      -0.075       0.008
    MIPIP16            0.065       0.021      0.001       0.023       0.106      *
    MIPIP2             0.017       0.022      0.213      -0.027       0.061
    MIPIP7             0.008       0.021      0.355      -0.032       0.048
    MIPIP12           -0.052       0.022      0.010      -0.096      -0.009      *
    MIPIP17            0.114       0.018      0.000       0.078       0.150      *
    MIPIP3            -0.070       0.021      0.000      -0.112      -0.028      *
    MIPIP8             0.027       0.023      0.119      -0.018       0.071
    MIPIP13           -0.027       0.019      0.082      -0.065       0.012
    MIPIP18            0.048       0.021      0.012       0.006       0.090      *
    MIPIP4             0.091       0.023      0.000       0.046       0.136      *
    MIPIP9            -0.038       0.020      0.026      -0.077       0.000
    MIPIP14           -0.059       0.023      0.006      -0.105      -0.014      *
    MIPIP19            0.094       0.019      0.000       0.056       0.131      *
    MIPIP5             1.000       0.000      0.000       1.000       1.000
    MIPIP10            0.693       0.029      0.000       0.639       0.751      *
    MIPIP15            0.684       0.028      0.000       0.632       0.741      *
    MIPIP20            1.118       0.029      0.000       1.064       1.176      *

 A        WITH
    E                  0.142       0.017      0.000       0.109       0.176      *

 C        WITH
    E                  0.023       0.015      0.065      -0.007       0.052
    A                  0.082       0.014      0.000       0.055       0.111      *

 N        WITH
    E                 -0.126       0.020      0.000      -0.166      -0.087      *
    A                  0.026       0.020      0.102      -0.013       0.066
    C                 -0.114       0.018      0.000      -0.149      -0.080      *

 O        WITH
    E                  0.149       0.017      0.000       0.117       0.182      *
    A                  0.152       0.016      0.000       0.121       0.184      *
    C                  0.011       0.014      0.222      -0.017       0.038
    N                 -0.110       0.020      0.000      -0.150      -0.071      *

 Intercepts
    MIPIP1             0.000       0.012      0.488      -0.025       0.024
    MIPIP2             0.000       0.010      0.491      -0.019       0.019
    MIPIP3             0.000       0.013      0.490      -0.025       0.025
    MIPIP4            -0.001       0.013      0.479      -0.026       0.025
    MIPIP5             0.000       0.012      0.495      -0.023       0.023
    MIPIP6             0.000       0.013      0.487      -0.025       0.025
    MIPIP7             0.000       0.012      0.490      -0.023       0.022
    MIPIP8             0.000       0.014      0.495      -0.027       0.027
    MIPIP9             0.000       0.012      0.490      -0.024       0.023
    MIPIP10            0.000       0.011      0.497      -0.022       0.022
    MIPIP11            0.000       0.013      0.493      -0.026       0.026
    MIPIP12            0.000       0.012      0.491      -0.023       0.022
    MIPIP13            0.000       0.011      0.492      -0.022       0.021
    MIPIP14            0.000       0.013      0.499      -0.025       0.025
    MIPIP15            0.000       0.011      0.497      -0.021       0.021
    MIPIP16            0.000       0.012      0.492      -0.024       0.024
    MIPIP17            0.000       0.010      0.492      -0.020       0.019
    MIPIP18            0.000       0.012      0.490      -0.023       0.024
    MIPIP19            0.000       0.012      0.495      -0.024       0.024
    MIPIP20           -0.001       0.011      0.479      -0.023       0.022

 Variances
    E                  0.619       0.023      0.000       0.575       0.664      *
    A                  0.470       0.022      0.000       0.428       0.513      *
    C                  0.436       0.021      0.000       0.396       0.478      *
    N                  0.739       0.027      0.000       0.687       0.793      *
    O                  0.505       0.022      0.000       0.463       0.549      *

 Residual Variances
    MIPIP1             0.694       0.015      0.000       0.665       0.724      *
    MIPIP2             0.367       0.015      0.000       0.337       0.395      *
    MIPIP3             0.934       0.019      0.000       0.897       0.972      *
    MIPIP4             0.711       0.020      0.000       0.674       0.750      *
    MIPIP5             0.653       0.016      0.000       0.623       0.684      *
    MIPIP6             0.815       0.016      0.000       0.784       0.847      *
    MIPIP7             0.921       0.017      0.000       0.888       0.954      *
    MIPIP8             1.078       0.022      0.000       1.035       1.122      *
    MIPIP9             0.948       0.017      0.000       0.915       0.981      *
    MIPIP10            0.832       0.016      0.000       0.802       0.863      *
    MIPIP11            0.840       0.017      0.000       0.807       0.874      *
    MIPIP12            0.759       0.016      0.000       0.728       0.792      *
    MIPIP13            0.754       0.015      0.000       0.726       0.784      *
    MIPIP14            0.698       0.020      0.000       0.659       0.738      *
    MIPIP15            0.722       0.014      0.000       0.695       0.751      *
    MIPIP16            0.597       0.015      0.000       0.568       0.627      *
    MIPIP17            0.591       0.011      0.000       0.569       0.613      *
    MIPIP18            0.659       0.017      0.000       0.627       0.692      *
    MIPIP19            1.116       0.018      0.000       1.082       1.152      *
    MIPIP20            0.511       0.017      0.000       0.478       0.545      *


STANDARDIZED MODEL RESULTS


STDYX Standardization

                                Posterior  One-Tailed         95% C.I.
                    Estimate       S.D.      P-Value   Lower 2.5%  Upper 2.5%  Significance
 E        BY
    MIPIP1             0.692       0.010      0.000       0.672       0.712      *
    MIPIP6             0.650       0.010      0.000       0.629       0.669      *
    MIPIP11            0.638       0.010      0.000       0.618       0.659      *
    MIPIP16            0.737       0.010      0.000       0.716       0.757      *
    MIPIP2            -0.068       0.019      0.000      -0.104      -0.031      *
    MIPIP7             0.016       0.014      0.130      -0.012       0.043
    MIPIP12           -0.014       0.016      0.189      -0.044       0.016
    MIPIP17            0.147       0.014      0.000       0.120       0.175      *
    MIPIP3             0.008       0.014      0.295      -0.020       0.034
    MIPIP8            -0.002       0.013      0.450      -0.028       0.024
    MIPIP13           -0.043       0.014      0.001      -0.070      -0.016      *
    MIPIP18            0.010       0.015      0.248      -0.019       0.039
    MIPIP4             0.012       0.015      0.200      -0.016       0.041
    MIPIP9             0.028       0.013      0.015       0.003       0.054      *
    MIPIP14            0.011       0.015      0.214      -0.017       0.040
    MIPIP19           -0.042       0.012      0.000      -0.066      -0.019      *
    MIPIP5            -0.006       0.015      0.357      -0.036       0.024
    MIPIP10           -0.032       0.014      0.009      -0.059      -0.005      *
    MIPIP15            0.005       0.014      0.371      -0.023       0.031
    MIPIP20            0.011       0.016      0.241      -0.021       0.043

 A        BY
    MIPIP1             0.007       0.013      0.293      -0.018       0.033
    MIPIP6             0.017       0.012      0.085      -0.008       0.041
    MIPIP11            0.065       0.012      0.000       0.041       0.089      *
    MIPIP16           -0.085       0.013      0.000      -0.112      -0.059      *
    MIPIP2             0.754       0.016      0.000       0.723       0.785      *
    MIPIP7             0.428       0.016      0.000       0.397       0.460      *
    MIPIP12            0.599       0.013      0.000       0.572       0.625      *
    MIPIP17            0.415       0.015      0.000       0.385       0.446      *
    MIPIP3             0.055       0.013      0.000       0.029       0.081      *
    MIPIP8            -0.050       0.012      0.000      -0.075      -0.026      *
    MIPIP13            0.075       0.014      0.000       0.048       0.102      *
    MIPIP18           -0.031       0.014      0.011      -0.058      -0.005      *
    MIPIP4            -0.012       0.013      0.193      -0.038       0.015
    MIPIP9            -0.082       0.013      0.000      -0.108      -0.057      *
    MIPIP14            0.042       0.013      0.001       0.016       0.069      *
    MIPIP19           -0.021       0.012      0.042      -0.045       0.003
    MIPIP5             0.045       0.015      0.001       0.017       0.074      *
    MIPIP10            0.041       0.013      0.001       0.015       0.068      *
    MIPIP15            0.006       0.014      0.337      -0.021       0.032
    MIPIP20           -0.050       0.015      0.001      -0.079      -0.020      *

 C        BY
    MIPIP1            -0.040       0.012      0.001      -0.063      -0.016      *
    MIPIP6             0.012       0.012      0.155      -0.011       0.035
    MIPIP11           -0.008       0.012      0.243      -0.031       0.015
    MIPIP16            0.024       0.012      0.028      -0.001       0.048
    MIPIP2             0.021       0.016      0.097      -0.011       0.053
    MIPIP7             0.012       0.013      0.182      -0.014       0.036
    MIPIP12           -0.040       0.014      0.001      -0.067      -0.013      *
    MIPIP17            0.061       0.013      0.000       0.035       0.087      *
    MIPIP3             0.563       0.012      0.000       0.540       0.586      *
    MIPIP8             0.587       0.012      0.000       0.564       0.610      *
    MIPIP13            0.522       0.013      0.000       0.497       0.547      *
    MIPIP18            0.629       0.012      0.000       0.605       0.653      *
    MIPIP4            -0.038       0.013      0.002      -0.063      -0.012      *
    MIPIP9             0.043       0.012      0.000       0.020       0.067      *
    MIPIP14            0.035       0.013      0.003       0.010       0.060      *
    MIPIP19            0.001       0.012      0.467      -0.022       0.024
    MIPIP5            -0.048       0.014      0.000      -0.075      -0.021      *
    MIPIP10           -0.016       0.012      0.098      -0.040       0.008
    MIPIP15            0.022       0.013      0.042      -0.003       0.046
    MIPIP20            0.036       0.014      0.006       0.008       0.064      *

 N        BY
    MIPIP1             0.046       0.015      0.001       0.017       0.074      *
    MIPIP6             0.030       0.014      0.015       0.003       0.058      *
    MIPIP11           -0.036       0.014      0.005      -0.063      -0.009      *
    MIPIP16           -0.012       0.015      0.217      -0.041       0.018
    MIPIP2            -0.016       0.021      0.215      -0.057       0.023
    MIPIP7            -0.060       0.014      0.000      -0.089      -0.032      *
    MIPIP12            0.075       0.017      0.000       0.042       0.109      *
    MIPIP17           -0.110       0.015      0.000      -0.140      -0.081      *
    MIPIP3             0.069       0.015      0.000       0.041       0.098      *
    MIPIP8            -0.013       0.015      0.194      -0.042       0.016
    MIPIP13            0.141       0.015      0.000       0.112       0.170      *
    MIPIP18           -0.140       0.016      0.000      -0.172      -0.108      *
    MIPIP4             0.715       0.011      0.000       0.693       0.736      *
    MIPIP9             0.472       0.013      0.000       0.447       0.497      *
    MIPIP14            0.711       0.011      0.000       0.688       0.733      *
    MIPIP19            0.323       0.013      0.000       0.298       0.348      *
    MIPIP5             0.129       0.017      0.000       0.096       0.161      *
    MIPIP10           -0.044       0.014      0.002      -0.072      -0.015      *
    MIPIP15           -0.141       0.015      0.000      -0.169      -0.112      *
    MIPIP20            0.031       0.018      0.039      -0.004       0.067

 O        BY
    MIPIP1            -0.024       0.013      0.030      -0.050       0.001
    MIPIP6            -0.007       0.012      0.287      -0.031       0.017
    MIPIP11           -0.019       0.012      0.057      -0.043       0.005
    MIPIP16            0.041       0.013      0.001       0.015       0.066      *
    MIPIP2             0.014       0.017      0.213      -0.021       0.048
    MIPIP7             0.005       0.014      0.355      -0.022       0.032
    MIPIP12           -0.034       0.015      0.010      -0.063      -0.006      *
    MIPIP17            0.088       0.014      0.000       0.061       0.116      *
    MIPIP3            -0.043       0.013      0.000      -0.068      -0.017      *
    MIPIP8             0.015       0.013      0.119      -0.010       0.040
    MIPIP13           -0.019       0.013      0.082      -0.045       0.008
    MIPIP18            0.031       0.014      0.012       0.004       0.058      *
    MIPIP4             0.054       0.014      0.000       0.027       0.081      *
    MIPIP9            -0.025       0.013      0.026      -0.050       0.000
    MIPIP14           -0.035       0.014      0.006      -0.062      -0.008      *
    MIPIP19            0.060       0.012      0.000       0.036       0.084      *
    MIPIP5             0.658       0.013      0.000       0.633       0.682      *
    MIPIP10            0.471       0.015      0.000       0.443       0.501      *
    MIPIP15            0.484       0.015      0.000       0.455       0.513      *
    MIPIP20            0.752       0.013      0.000       0.726       0.778      *

 A        WITH
    E                  0.263       0.029      0.000       0.206       0.319      *

 C        WITH
    E                  0.044       0.028      0.065      -0.013       0.099
    A                  0.183       0.030      0.000       0.122       0.241      *

 N        WITH
    E                 -0.186       0.028      0.000      -0.242      -0.130      *
    A                  0.044       0.034      0.102      -0.023       0.112
    C                 -0.201       0.029      0.000      -0.257      -0.142      *

 O        WITH
    E                  0.266       0.027      0.000       0.213       0.318      *
    A                  0.312       0.029      0.000       0.254       0.368      *
    C                  0.023       0.030      0.222      -0.036       0.081
    N                 -0.180       0.031      0.000      -0.240      -0.118      *

 Intercepts
    MIPIP1             0.000       0.011      0.488      -0.022       0.021
    MIPIP2             0.000       0.011      0.491      -0.021       0.021
    MIPIP3             0.000       0.011      0.490      -0.021       0.021
    MIPIP4            -0.001       0.011      0.479      -0.022       0.020
    MIPIP5             0.000       0.011      0.495      -0.021       0.021
    MIPIP6             0.000       0.011      0.487      -0.021       0.021
    MIPIP7             0.000       0.011      0.490      -0.021       0.021
    MIPIP8             0.000       0.011      0.495      -0.021       0.021
    MIPIP9             0.000       0.011      0.490      -0.021       0.021
    MIPIP10            0.000       0.011      0.497      -0.021       0.021
    MIPIP11            0.000       0.011      0.493      -0.021       0.021
    MIPIP12            0.000       0.011      0.491      -0.021       0.021
    MIPIP13            0.000       0.011      0.492      -0.022       0.021
    MIPIP14            0.000       0.011      0.499      -0.021       0.021
    MIPIP15            0.000       0.011      0.497      -0.021       0.021
    MIPIP16            0.000       0.011      0.492      -0.021       0.021
    MIPIP17            0.000       0.011      0.492      -0.021       0.021
    MIPIP18            0.000       0.011      0.490      -0.021       0.022
    MIPIP19            0.000       0.011      0.495      -0.021       0.021
    MIPIP20           -0.001       0.011      0.479      -0.022       0.021

 Variances
    E                  1.000       0.000      0.000       1.000       1.000
    A                  1.000       0.000      0.000       1.000       1.000
    C                  1.000       0.000      0.000       1.000       1.000
    N                  1.000       0.000      0.000       1.000       1.000
    O                  1.000       0.000      0.000       1.000       1.000

 Residual Variances
    MIPIP1             0.537       0.011      0.000       0.514       0.559      *
    MIPIP2             0.444       0.018      0.000       0.408       0.478      *
    MIPIP3             0.679       0.012      0.000       0.655       0.703      *
    MIPIP4             0.492       0.013      0.000       0.466       0.518      *
    MIPIP5             0.560       0.013      0.000       0.535       0.585      *
    MIPIP6             0.580       0.011      0.000       0.559       0.602      *
    MIPIP7             0.807       0.011      0.000       0.785       0.829      *
    MIPIP8             0.660       0.012      0.000       0.636       0.685      *
    MIPIP9             0.781       0.011      0.000       0.760       0.801      *
    MIPIP10            0.763       0.012      0.000       0.740       0.786      *
    MIPIP11            0.565       0.011      0.000       0.543       0.586      *
    MIPIP12            0.652       0.013      0.000       0.627       0.677      *
    MIPIP13            0.715       0.012      0.000       0.691       0.739      *
    MIPIP14            0.493       0.014      0.000       0.465       0.520      *
    MIPIP15            0.716       0.012      0.000       0.691       0.739      *
    MIPIP16            0.463       0.012      0.000       0.440       0.486      *
    MIPIP17            0.702       0.011      0.000       0.679       0.724      *
    MIPIP18            0.551       0.014      0.000       0.525       0.578      *
    MIPIP19            0.894       0.008      0.000       0.878       0.908      *
    MIPIP20            0.458       0.015      0.000       0.428       0.488      *


R-SQUARE

                                Posterior  One-Tailed         95% C.I.
    Variable        Estimate       S.D.      P-Value   Lower 2.5%  Upper 2.5%

    MIPIP1             0.463       0.011      0.000       0.441       0.486
    MIPIP2             0.556       0.018      0.000       0.522       0.592
    MIPIP3             0.321       0.012      0.000       0.297       0.345
    MIPIP4             0.508       0.013      0.000       0.482       0.534
    MIPIP5             0.440       0.013      0.000       0.415       0.465
    MIPIP6             0.420       0.011      0.000       0.398       0.441
    MIPIP7             0.193       0.011      0.000       0.171       0.215
    MIPIP8             0.340       0.012      0.000       0.315       0.364
    MIPIP9             0.219       0.011      0.000       0.199       0.240
    MIPIP10            0.237       0.012      0.000       0.214       0.260
    MIPIP11            0.435       0.011      0.000       0.414       0.457
    MIPIP12            0.348       0.013      0.000       0.323       0.373
    MIPIP13            0.285       0.012      0.000       0.261       0.309
    MIPIP14            0.507       0.014      0.000       0.480       0.535
    MIPIP15            0.284       0.012      0.000       0.261       0.309
    MIPIP16            0.537       0.012      0.000       0.514       0.560
    MIPIP17            0.298       0.011      0.000       0.276       0.321
    MIPIP18            0.449       0.014      0.000       0.422       0.475
    MIPIP19            0.106       0.008      0.000       0.092       0.122
    MIPIP20            0.542       0.015      0.000       0.512       0.572


MODEL COMMAND WITH FINAL ESTIMATES USED AS STARTING VALUES

     e BY mipip1@1;
     e BY mipip6*0.97845;
     e BY mipip11*0.98976;
     e BY mipip16*1.06341;
     e BY mipip2*-0.07813 (a1);
     e BY mipip7*0.02139 (a2);
     e BY mipip12*-0.01882 (a3);
     e BY mipip17*0.17165 (a4);
     e BY mipip3*0.01120 (a5);
     e BY mipip8*-0.00278 (a6);
     e BY mipip13*-0.05605 (a7);
     e BY mipip18*0.01371 (a8);
     e BY mipip4*0.01868 (a9);
     e BY mipip9*0.03979 (a10);
     e BY mipip14*0.01724 (a11);
     e BY mipip19*-0.06024 (a12);
     e BY mipip5*-0.00775 (a13);
     e BY mipip10*-0.04208 (a14);
     e BY mipip15*0.00587 (a15);
     e BY mipip20*0.01543 (a16);
     a BY mipip1*0.01172 (b1);
     a BY mipip6*0.02945 (b2);
     a BY mipip11*0.11624 (b3);
     a BY mipip16*-0.14114 (b4);
     a BY mipip2@1;
     a BY mipip7*0.66810;
     a BY mipip12*0.94315;
     a BY mipip17*0.55598;
     a BY mipip3*0.09332 (b5);
     a BY mipip8*-0.09349 (b6);
     a BY mipip13*0.11243 (b7);
     a BY mipip18*-0.04996 (b8);
     a BY mipip4*-0.02045 (b9);
     a BY mipip9*-0.13241 (b10);
     a BY mipip14*0.07378 (b11);
     a BY mipip19*-0.03410 (b12);
     a BY mipip5*0.07151 (b13);
     a BY mipip10*0.06319 (b14);
     a BY mipip15*0.00862 (b15);
     a BY mipip20*-0.07713 (b16);
     c BY mipip1*-0.06868 (c1);
     c BY mipip6*0.02130 (c2);
     c BY mipip11*-0.01495 (c3);
     c BY mipip16*0.04066 (c4);
     c BY mipip2*0.02919 (c5);
     c BY mipip7*0.01874 (c6);
     c BY mipip12*-0.06508 (c7);
     c BY mipip17*0.08550 (c8);
     c BY mipip3@1;
     c BY mipip8*1.13613;
     c BY mipip13*0.81299;
     c BY mipip18*1.04203;
     c BY mipip4*-0.06850 (c9);
     c BY mipip9*0.07253 (c10);
     c BY mipip14*0.06310 (c11);
     c BY mipip19*0.00165 (c12);
     c BY mipip5*-0.07881 (c13);
     c BY mipip10*-0.02561 (c14);
     c BY mipip15*0.03333 (c15);
     c BY mipip20*0.05720 (c16);
     n BY mipip1*0.06027 (d1);
     n BY mipip6*0.04190 (d2);
     n BY mipip11*-0.05042 (d3);
     n BY mipip16*-0.01556 (d4);
     n BY mipip2*-0.01713 (d5);
     n BY mipip7*-0.07444 (d6);
     n BY mipip12*0.09461 (d7);
     n BY mipip17*-0.11755 (d8);
     n BY mipip3*0.09465 (d9);
     n BY mipip8*-0.01895 (d10);
     n BY mipip13*0.16842 (d11);
     n BY mipip18*-0.17844 (d12);
     n BY mipip4@1;
     n BY mipip9*0.60561;
     n BY mipip14*0.98429;
     n BY mipip19*0.41979;
     n BY mipip5*0.16188 (d13);
     n BY mipip10*-0.05322 (d14);
     n BY mipip15*-0.16500 (d15);
     n BY mipip20*0.03861 (d16);
     o BY mipip1*-0.03895 (e1);
     o BY mipip6*-0.01160 (e2);
     o BY mipip11*-0.03284 (e3);
     o BY mipip16*0.06501 (e4);
     o BY mipip2*0.01742 (e5);
     o BY mipip7*0.00754 (e6);
     o BY mipip12*-0.05192 (e7);
     o BY mipip17*0.11408 (e8);
     o BY mipip3*-0.07026 (e9);
     o BY mipip8*0.02678 (e10);
     o BY mipip13*-0.02722 (e11);
     o BY mipip18*0.04840 (e12);
     o BY mipip4*0.09090 (e13);
     o BY mipip9*-0.03824 (e14);
     o BY mipip14*-0.05895 (e15);
     o BY mipip19*0.09404 (e16);
     o BY mipip5@1;
     o BY mipip10*0.69295;
     o BY mipip15*0.68440;
     o BY mipip20*1.11827;

     a WITH e*0.14158;
     c WITH e*0.02262;
     c WITH a*0.08243;
     n WITH e*-0.12598;
     n WITH a*0.02567;
     n WITH c*-0.11383;
     o WITH e*0.14884;
     o WITH a*0.15171;
     o WITH c*0.01060;
     o WITH n*-0.10961;

     [ mipip1*-0.00039 ];
     [ mipip2*-0.00023 ];
     [ mipip3*0.00032 ];
     [ mipip4*-0.00070 ];
     [ mipip5*-0.00014 ];
     [ mipip6*0.00043 ];
     [ mipip7*-0.00029 ];
     [ mipip8*0.00015 ];
     [ mipip9*-0.00030 ];
     [ mipip10*0.00009 ];
     [ mipip11*0.00024 ];
     [ mipip12*-0.00026 ];
     [ mipip13*-0.00022 ];
     [ mipip14*0.00003 ];
     [ mipip15*-0.00008 ];
     [ mipip16*-0.00023 ];
     [ mipip17*-0.00018 ];
     [ mipip18*0.00031 ];
     [ mipip19*-0.00016 ];
     [ mipip20*-0.00056 ];

     mipip1*0.69402;
     mipip2*0.36652;
     mipip3*0.93404;
     mipip4*0.71109;
     mipip5*0.65338;
     mipip6*0.81479;
     mipip7*0.92054;
     mipip8*1.07790;
     mipip9*0.94779;
     mipip10*0.83246;
     mipip11*0.83997;
     mipip12*0.75935;
     mipip13*0.75450;
     mipip14*0.69832;
     mipip15*0.72230;
     mipip16*0.59691;
     mipip17*0.59064;
     mipip18*0.65903;
     mipip19*1.11602;
     mipip20*0.51129;
     e*0.61897;
     a*0.46951;
     c*0.43554;
     n*0.73884;
     o*0.50496;


TECHNICAL 1 OUTPUT


     PARAMETER SPECIFICATION


           NU
              MIPIP1        MIPIP2        MIPIP3        MIPIP4        MIPIP5
              ________      ________      ________      ________      ________
                    1             2             3             4             5


           NU
              MIPIP6        MIPIP7        MIPIP8        MIPIP9        MIPIP10
              ________      ________      ________      ________      ________
                    6             7             8             9            10


           NU
              MIPIP11       MIPIP12       MIPIP13       MIPIP14       MIPIP15
              ________      ________      ________      ________      ________
                   11            12            13            14            15


           NU
              MIPIP16       MIPIP17       MIPIP18       MIPIP19       MIPIP20
              ________      ________      ________      ________      ________
                   16            17            18            19            20


           LAMBDA
              E             A             C             N             O
              ________      ________      ________      ________      ________
 MIPIP1             0            21            22            23            24
 MIPIP2            25             0            26            27            28
 MIPIP3            29            30             0            31            32
 MIPIP4            33            34            35             0            36
 MIPIP5            37            38            39            40             0
 MIPIP6            41            42            43            44            45
 MIPIP7            46            47            48            49            50
 MIPIP8            51            52            53            54            55
 MIPIP9            56            57            58            59            60
 MIPIP10           61            62            63            64            65
 MIPIP11           66            67            68            69            70
 MIPIP12           71            72            73            74            75
 MIPIP13           76            77            78            79            80
 MIPIP14           81            82            83            84            85
 MIPIP15           86            87            88            89            90
 MIPIP16           91            92            93            94            95
 MIPIP17           96            97            98            99           100
 MIPIP18          101           102           103           104           105
 MIPIP19          106           107           108           109           110
 MIPIP20          111           112           113           114           115


           THETA
              MIPIP1        MIPIP2        MIPIP3        MIPIP4        MIPIP5
              ________      ________      ________      ________      ________
 MIPIP1           116
 MIPIP2             0           117
 MIPIP3             0             0           118
 MIPIP4             0             0             0           119
 MIPIP5             0             0             0             0           120
 MIPIP6             0             0             0             0             0
 MIPIP7             0             0             0             0             0
 MIPIP8             0             0             0             0             0
 MIPIP9             0             0             0             0             0
 MIPIP10            0             0             0             0             0
 MIPIP11            0             0             0             0             0
 MIPIP12            0             0             0             0             0
 MIPIP13            0             0             0             0             0
 MIPIP14            0             0             0             0             0
 MIPIP15            0             0             0             0             0
 MIPIP16            0             0             0             0             0
 MIPIP17            0             0             0             0             0
 MIPIP18            0             0             0             0             0
 MIPIP19            0             0             0             0             0
 MIPIP20            0             0             0             0             0


           THETA
              MIPIP6        MIPIP7        MIPIP8        MIPIP9        MIPIP10
              ________      ________      ________      ________      ________
 MIPIP6           121
 MIPIP7             0           122
 MIPIP8             0             0           123
 MIPIP9             0             0             0           124
 MIPIP10            0             0             0             0           125
 MIPIP11            0             0             0             0             0
 MIPIP12            0             0             0             0             0
 MIPIP13            0             0             0             0             0
 MIPIP14            0             0             0             0             0
 MIPIP15            0             0             0             0             0
 MIPIP16            0             0             0             0             0
 MIPIP17            0             0             0             0             0
 MIPIP18            0             0             0             0             0
 MIPIP19            0             0             0             0             0
 MIPIP20            0             0             0             0             0


           THETA
              MIPIP11       MIPIP12       MIPIP13       MIPIP14       MIPIP15
              ________      ________      ________      ________      ________
 MIPIP11          126
 MIPIP12            0           127
 MIPIP13            0             0           128
 MIPIP14            0             0             0           129
 MIPIP15            0             0             0             0           130
 MIPIP16            0             0             0             0             0
 MIPIP17            0             0             0             0             0
 MIPIP18            0             0             0             0             0
 MIPIP19            0             0             0             0             0
 MIPIP20            0             0             0             0             0


           THETA
              MIPIP16       MIPIP17       MIPIP18       MIPIP19       MIPIP20
              ________      ________      ________      ________      ________
 MIPIP16          131
 MIPIP17            0           132
 MIPIP18            0             0           133
 MIPIP19            0             0             0           134
 MIPIP20            0             0             0             0           135


           ALPHA
              E             A             C             N             O
              ________      ________      ________      ________      ________
                    0             0             0             0             0


           BETA
              E             A             C             N             O
              ________      ________      ________      ________      ________
 E                  0             0             0             0             0
 A                  0             0             0             0             0
 C                  0             0             0             0             0
 N                  0             0             0             0             0
 O                  0             0             0             0             0


           PSI
              E             A             C             N             O
              ________      ________      ________      ________      ________
 E                136
 A                137           138
 C                139           140           141
 N                142           143           144           145
 O                146           147           148           149           150


     STARTING VALUES


           NU
              MIPIP1        MIPIP2        MIPIP3        MIPIP4        MIPIP5
              ________      ________      ________      ________      ________
                0.000         0.000         0.000         0.000         0.000


           NU
              MIPIP6        MIPIP7        MIPIP8        MIPIP9        MIPIP10
              ________      ________      ________      ________      ________
                0.000         0.000         0.000         0.000         0.000


           NU
              MIPIP11       MIPIP12       MIPIP13       MIPIP14       MIPIP15
              ________      ________      ________      ________      ________
                0.000         0.000         0.000         0.000         0.000


           NU
              MIPIP16       MIPIP17       MIPIP18       MIPIP19       MIPIP20
              ________      ________      ________      ________      ________
                0.000         0.000         0.000         0.000         0.000


           LAMBDA
              E             A             C             N             O
              ________      ________      ________      ________      ________
 MIPIP1         1.000         1.000         1.000         1.000         1.000
 MIPIP2         1.000         1.000         1.000         1.000         1.000
 MIPIP3         1.000         1.000         1.000         1.000         1.000
 MIPIP4         1.000         1.000         1.000         1.000         1.000
 MIPIP5         1.000         1.000         1.000         1.000         1.000
 MIPIP6         1.000         1.000         1.000         1.000         1.000
 MIPIP7         1.000         1.000         1.000         1.000         1.000
 MIPIP8         1.000         1.000         1.000         1.000         1.000
 MIPIP9         1.000         1.000         1.000         1.000         1.000
 MIPIP10        1.000         1.000         1.000         1.000         1.000
 MIPIP11        1.000         1.000         1.000         1.000         1.000
 MIPIP12        1.000         1.000         1.000         1.000         1.000
 MIPIP13        1.000         1.000         1.000         1.000         1.000
 MIPIP14        1.000         1.000         1.000         1.000         1.000
 MIPIP15        1.000         1.000         1.000         1.000         1.000
 MIPIP16        1.000         1.000         1.000         1.000         1.000
 MIPIP17        1.000         1.000         1.000         1.000         1.000
 MIPIP18        1.000         1.000         1.000         1.000         1.000
 MIPIP19        1.000         1.000         1.000         1.000         1.000
 MIPIP20        1.000         1.000         1.000         1.000         1.000


           THETA
              MIPIP1        MIPIP2        MIPIP3        MIPIP4        MIPIP5
              ________      ________      ________      ________      ________
 MIPIP1         0.643
 MIPIP2         0.000         0.409
 MIPIP3         0.000         0.000         0.685
 MIPIP4         0.000         0.000         0.000         0.710
 MIPIP5         0.000         0.000         0.000         0.000         0.582
 MIPIP6         0.000         0.000         0.000         0.000         0.000
 MIPIP7         0.000         0.000         0.000         0.000         0.000
 MIPIP8         0.000         0.000         0.000         0.000         0.000
 MIPIP9         0.000         0.000         0.000         0.000         0.000
 MIPIP10        0.000         0.000         0.000         0.000         0.000
 MIPIP11        0.000         0.000         0.000         0.000         0.000
 MIPIP12        0.000         0.000         0.000         0.000         0.000
 MIPIP13        0.000         0.000         0.000         0.000         0.000
 MIPIP14        0.000         0.000         0.000         0.000         0.000
 MIPIP15        0.000         0.000         0.000         0.000         0.000
 MIPIP16        0.000         0.000         0.000         0.000         0.000
 MIPIP17        0.000         0.000         0.000         0.000         0.000
 MIPIP18        0.000         0.000         0.000         0.000         0.000
 MIPIP19        0.000         0.000         0.000         0.000         0.000
 MIPIP20        0.000         0.000         0.000         0.000         0.000


           THETA
              MIPIP6        MIPIP7        MIPIP8        MIPIP9        MIPIP10
              ________      ________      ________      ________      ________
 MIPIP6         0.702
 MIPIP7         0.000         0.570
 MIPIP8         0.000         0.000         0.816
 MIPIP9         0.000         0.000         0.000         0.609
 MIPIP10        0.000         0.000         0.000         0.000         0.546
 MIPIP11        0.000         0.000         0.000         0.000         0.000
 MIPIP12        0.000         0.000         0.000         0.000         0.000
 MIPIP13        0.000         0.000         0.000         0.000         0.000
 MIPIP14        0.000         0.000         0.000         0.000         0.000
 MIPIP15        0.000         0.000         0.000         0.000         0.000
 MIPIP16        0.000         0.000         0.000         0.000         0.000
 MIPIP17        0.000         0.000         0.000         0.000         0.000
 MIPIP18        0.000         0.000         0.000         0.000         0.000
 MIPIP19        0.000         0.000         0.000         0.000         0.000
 MIPIP20        0.000         0.000         0.000         0.000         0.000


           THETA
              MIPIP11       MIPIP12       MIPIP13       MIPIP14       MIPIP15
              ________      ________      ________      ________      ________
 MIPIP11        0.745
 MIPIP12        0.000         0.583
 MIPIP13        0.000         0.000         0.531
 MIPIP14        0.000         0.000         0.000         0.709
 MIPIP15        0.000         0.000         0.000         0.000         0.506
 MIPIP16        0.000         0.000         0.000         0.000         0.000
 MIPIP17        0.000         0.000         0.000         0.000         0.000
 MIPIP18        0.000         0.000         0.000         0.000         0.000
 MIPIP19        0.000         0.000         0.000         0.000         0.000
 MIPIP20        0.000         0.000         0.000         0.000         0.000


           THETA
              MIPIP16       MIPIP17       MIPIP18       MIPIP19       MIPIP20
              ________      ________      ________      ________      ________
 MIPIP16        0.646
 MIPIP17        0.000         0.425
 MIPIP18        0.000         0.000         0.599
 MIPIP19        0.000         0.000         0.000         0.625
 MIPIP20        0.000         0.000         0.000         0.000         0.558


           ALPHA
              E             A             C             N             O
              ________      ________      ________      ________      ________
                0.000         0.000         0.000         0.000         0.000


           BETA
              E             A             C             N             O
              ________      ________      ________      ________      ________
 E              0.000         0.000         0.000         0.000         0.000
 A              0.000         0.000         0.000         0.000         0.000
 C              0.000         0.000         0.000         0.000         0.000
 N              0.000         0.000         0.000         0.000         0.000
 O              0.000         0.000         0.000         0.000         0.000


           PSI
              E             A             C             N             O
              ________      ________      ________      ________      ________
 E              1.000
 A              0.000         1.000
 C              0.000         0.000         1.000
 N              0.000         0.000         0.000         1.000
 O              0.000         0.000         0.000         0.000         1.000


     PRIORS FOR ALL PARAMETERS            PRIOR MEAN      PRIOR VARIANCE     PRIOR STD. DEV.

     Parameter 1~N(0.000,infinity)           0.0000            infinity            infinity
     Parameter 2~N(0.000,infinity)           0.0000            infinity            infinity
     Parameter 3~N(0.000,infinity)           0.0000            infinity            infinity
     Parameter 4~N(0.000,infinity)           0.0000            infinity            infinity
     Parameter 5~N(0.000,infinity)           0.0000            infinity            infinity
     Parameter 6~N(0.000,infinity)           0.0000            infinity            infinity
     Parameter 7~N(0.000,infinity)           0.0000            infinity            infinity
     Parameter 8~N(0.000,infinity)           0.0000            infinity            infinity
     Parameter 9~N(0.000,infinity)           0.0000            infinity            infinity
     Parameter 10~N(0.000,infinity)          0.0000            infinity            infinity
     Parameter 11~N(0.000,infinity)          0.0000            infinity            infinity
     Parameter 12~N(0.000,infinity)          0.0000            infinity            infinity
     Parameter 13~N(0.000,infinity)          0.0000            infinity            infinity
     Parameter 14~N(0.000,infinity)          0.0000            infinity            infinity
     Parameter 15~N(0.000,infinity)          0.0000            infinity            infinity
     Parameter 16~N(0.000,infinity)          0.0000            infinity            infinity
     Parameter 17~N(0.000,infinity)          0.0000            infinity            infinity
     Parameter 18~N(0.000,infinity)          0.0000            infinity            infinity
     Parameter 19~N(0.000,infinity)          0.0000            infinity            infinity
     Parameter 20~N(0.000,infinity)          0.0000            infinity            infinity
     Parameter 21~N(0.000,0.001)             0.0000              0.0010              0.0316
     Parameter 22~N(0.000,0.001)             0.0000              0.0010              0.0316
     Parameter 23~N(0.000,0.001)             0.0000              0.0010              0.0316
     Parameter 24~N(0.000,0.001)             0.0000              0.0010              0.0316
     Parameter 25~N(0.000,0.001)             0.0000              0.0010              0.0316
     Parameter 26~N(0.000,0.001)             0.0000              0.0010              0.0316
     Parameter 27~N(0.000,0.001)             0.0000              0.0010              0.0316
     Parameter 28~N(0.000,0.001)             0.0000              0.0010              0.0316
     Parameter 29~N(0.000,0.001)             0.0000              0.0010              0.0316
     Parameter 30~N(0.000,0.001)             0.0000              0.0010              0.0316
     Parameter 31~N(0.000,0.001)             0.0000              0.0010              0.0316
     Parameter 32~N(0.000,0.001)             0.0000              0.0010              0.0316
     Parameter 33~N(0.000,0.001)             0.0000              0.0010              0.0316
     Parameter 34~N(0.000,0.001)             0.0000              0.0010              0.0316
     Parameter 35~N(0.000,0.001)             0.0000              0.0010              0.0316
     Parameter 36~N(0.000,0.001)             0.0000              0.0010              0.0316
     Parameter 37~N(0.000,0.001)             0.0000              0.0010              0.0316
     Parameter 38~N(0.000,0.001)             0.0000              0.0010              0.0316
     Parameter 39~N(0.000,0.001)             0.0000              0.0010              0.0316
     Parameter 40~N(0.000,0.001)             0.0000              0.0010              0.0316
     Parameter 41~N(0.000,infinity)          0.0000            infinity            infinity
     Parameter 42~N(0.000,0.001)             0.0000              0.0010              0.0316
     Parameter 43~N(0.000,0.001)             0.0000              0.0010              0.0316
     Parameter 44~N(0.000,0.001)             0.0000              0.0010              0.0316
     Parameter 45~N(0.000,0.001)             0.0000              0.0010              0.0316
     Parameter 46~N(0.000,0.001)             0.0000              0.0010              0.0316
     Parameter 47~N(0.000,infinity)          0.0000            infinity            infinity
     Parameter 48~N(0.000,0.001)             0.0000              0.0010              0.0316
     Parameter 49~N(0.000,0.001)             0.0000              0.0010              0.0316
     Parameter 50~N(0.000,0.001)             0.0000              0.0010              0.0316
     Parameter 51~N(0.000,0.001)             0.0000              0.0010              0.0316
     Parameter 52~N(0.000,0.001)             0.0000              0.0010              0.0316
     Parameter 53~N(0.000,infinity)          0.0000            infinity            infinity
     Parameter 54~N(0.000,0.001)             0.0000              0.0010              0.0316
     Parameter 55~N(0.000,0.001)             0.0000              0.0010              0.0316
     Parameter 56~N(0.000,0.001)             0.0000              0.0010              0.0316
     Parameter 57~N(0.000,0.001)             0.0000              0.0010              0.0316
     Parameter 58~N(0.000,0.001)             0.0000              0.0010              0.0316
     Parameter 59~N(0.000,infinity)          0.0000            infinity            infinity
     Parameter 60~N(0.000,0.001)             0.0000              0.0010              0.0316
     Parameter 61~N(0.000,0.001)             0.0000              0.0010              0.0316
     Parameter 62~N(0.000,0.001)             0.0000              0.0010              0.0316
     Parameter 63~N(0.000,0.001)             0.0000              0.0010              0.0316
     Parameter 64~N(0.000,0.001)             0.0000              0.0010              0.0316
     Parameter 65~N(0.000,infinity)          0.0000            infinity            infinity
     Parameter 66~N(0.000,infinity)          0.0000            infinity            infinity
     Parameter 67~N(0.000,0.001)             0.0000              0.0010              0.0316
     Parameter 68~N(0.000,0.001)             0.0000              0.0010              0.0316
     Parameter 69~N(0.000,0.001)             0.0000              0.0010              0.0316
     Parameter 70~N(0.000,0.001)             0.0000              0.0010              0.0316
     Parameter 71~N(0.000,0.001)             0.0000              0.0010              0.0316
     Parameter 72~N(0.000,infinity)          0.0000            infinity            infinity
     Parameter 73~N(0.000,0.001)             0.0000              0.0010              0.0316
     Parameter 74~N(0.000,0.001)             0.0000              0.0010              0.0316
     Parameter 75~N(0.000,0.001)             0.0000              0.0010              0.0316
     Parameter 76~N(0.000,0.001)             0.0000              0.0010              0.0316
     Parameter 77~N(0.000,0.001)             0.0000              0.0010              0.0316
     Parameter 78~N(0.000,infinity)          0.0000            infinity            infinity
     Parameter 79~N(0.000,0.001)             0.0000              0.0010              0.0316
     Parameter 80~N(0.000,0.001)             0.0000              0.0010              0.0316
     Parameter 81~N(0.000,0.001)             0.0000              0.0010              0.0316
     Parameter 82~N(0.000,0.001)             0.0000              0.0010              0.0316
     Parameter 83~N(0.000,0.001)             0.0000              0.0010              0.0316
     Parameter 84~N(0.000,infinity)          0.0000            infinity            infinity
     Parameter 85~N(0.000,0.001)             0.0000              0.0010              0.0316
     Parameter 86~N(0.000,0.001)             0.0000              0.0010              0.0316
     Parameter 87~N(0.000,0.001)             0.0000              0.0010              0.0316
     Parameter 88~N(0.000,0.001)             0.0000              0.0010              0.0316
     Parameter 89~N(0.000,0.001)             0.0000              0.0010              0.0316
     Parameter 90~N(0.000,infinity)          0.0000            infinity            infinity
     Parameter 91~N(0.000,infinity)          0.0000            infinity            infinity
     Parameter 92~N(0.000,0.001)             0.0000              0.0010              0.0316
     Parameter 93~N(0.000,0.001)             0.0000              0.0010              0.0316
     Parameter 94~N(0.000,0.001)             0.0000              0.0010              0.0316
     Parameter 95~N(0.000,0.001)             0.0000              0.0010              0.0316
     Parameter 96~N(0.000,0.001)             0.0000              0.0010              0.0316
     Parameter 97~N(0.000,infinity)          0.0000            infinity            infinity
     Parameter 98~N(0.000,0.001)             0.0000              0.0010              0.0316
     Parameter 99~N(0.000,0.001)             0.0000              0.0010              0.0316
     Parameter 100~N(0.000,0.001)            0.0000              0.0010              0.0316
     Parameter 101~N(0.000,0.001)            0.0000              0.0010              0.0316
     Parameter 102~N(0.000,0.001)            0.0000              0.0010              0.0316
     Parameter 103~N(0.000,infinity)         0.0000            infinity            infinity
     Parameter 104~N(0.000,0.001)            0.0000              0.0010              0.0316
     Parameter 105~N(0.000,0.001)            0.0000              0.0010              0.0316
     Parameter 106~N(0.000,0.001)            0.0000              0.0010              0.0316
     Parameter 107~N(0.000,0.001)            0.0000              0.0010              0.0316
     Parameter 108~N(0.000,0.001)            0.0000              0.0010              0.0316
     Parameter 109~N(0.000,infinity)         0.0000            infinity            infinity
     Parameter 110~N(0.000,0.001)            0.0000              0.0010              0.0316
     Parameter 111~N(0.000,0.001)            0.0000              0.0010              0.0316
     Parameter 112~N(0.000,0.001)            0.0000              0.0010              0.0316
     Parameter 113~N(0.000,0.001)            0.0000              0.0010              0.0316
     Parameter 114~N(0.000,0.001)            0.0000              0.0010              0.0316
     Parameter 115~N(0.000,infinity)         0.0000            infinity            infinity
     Parameter 116~IG(-1.000,0.000)        infinity            infinity            infinity
     Parameter 117~IG(-1.000,0.000)        infinity            infinity            infinity
     Parameter 118~IG(-1.000,0.000)        infinity            infinity            infinity
     Parameter 119~IG(-1.000,0.000)        infinity            infinity            infinity
     Parameter 120~IG(-1.000,0.000)        infinity            infinity            infinity
     Parameter 121~IG(-1.000,0.000)        infinity            infinity            infinity
     Parameter 122~IG(-1.000,0.000)        infinity            infinity            infinity
     Parameter 123~IG(-1.000,0.000)        infinity            infinity            infinity
     Parameter 124~IG(-1.000,0.000)        infinity            infinity            infinity
     Parameter 125~IG(-1.000,0.000)        infinity            infinity            infinity
     Parameter 126~IG(-1.000,0.000)        infinity            infinity            infinity
     Parameter 127~IG(-1.000,0.000)        infinity            infinity            infinity
     Parameter 128~IG(-1.000,0.000)        infinity            infinity            infinity
     Parameter 129~IG(-1.000,0.000)        infinity            infinity            infinity
     Parameter 130~IG(-1.000,0.000)        infinity            infinity            infinity
     Parameter 131~IG(-1.000,0.000)        infinity            infinity            infinity
     Parameter 132~IG(-1.000,0.000)        infinity            infinity            infinity
     Parameter 133~IG(-1.000,0.000)        infinity            infinity            infinity
     Parameter 134~IG(-1.000,0.000)        infinity            infinity            infinity
     Parameter 135~IG(-1.000,0.000)        infinity            infinity            infinity
     Parameter 136~IW(0.000,-6)            infinity            infinity            infinity
     Parameter 137~IW(0.000,-6)            infinity            infinity            infinity
     Parameter 138~IW(0.000,-6)            infinity            infinity            infinity
     Parameter 139~IW(0.000,-6)            infinity            infinity            infinity
     Parameter 140~IW(0.000,-6)            infinity            infinity            infinity
     Parameter 141~IW(0.000,-6)            infinity            infinity            infinity
     Parameter 142~IW(0.000,-6)            infinity            infinity            infinity
     Parameter 143~IW(0.000,-6)            infinity            infinity            infinity
     Parameter 144~IW(0.000,-6)            infinity            infinity            infinity
     Parameter 145~IW(0.000,-6)            infinity            infinity            infinity
     Parameter 146~IW(0.000,-6)            infinity            infinity            infinity
     Parameter 147~IW(0.000,-6)            infinity            infinity            infinity
     Parameter 148~IW(0.000,-6)            infinity            infinity            infinity
     Parameter 149~IW(0.000,-6)            infinity            infinity            infinity
     Parameter 150~IW(0.000,-6)            infinity            infinity            infinity


TECHNICAL 8 OUTPUT


     Kolmogorov-Smirnov comparing posterior distributions across chains 1 and 2 using 100 draws.


     Parameter   KS Statistic P-value
     Parameter 65    0.0900    0.7942
     Parameter 77    0.0800    0.8938
     Parameter 74    0.0600    0.9921
     Parameter 27    0.0600    0.9921
     Parameter 43    0.0500    0.9995
     Parameter 49    0.0500    0.9995
     Parameter 128    0.0400    1.0000
     Parameter 66    0.0400    1.0000
     Parameter 72    0.0400    1.0000
     Parameter 82    0.0400    1.0000
     Parameter 91    0.0400    1.0000
     Parameter 103    0.0400    1.0000
     Parameter 104    0.0400    1.0000
     Parameter 54    0.0400    1.0000
     Parameter 138    0.0300    1.0000
     Parameter 139    0.0300    1.0000
     Parameter 143    0.0300    1.0000
     Parameter 36    0.0300    1.0000
     Parameter 145    0.0300    1.0000
     Parameter 76    0.0300    1.0000
     Parameter 42    0.0300    1.0000
     Parameter 84    0.0300    1.0000
     Parameter 11    0.0300    1.0000
     Parameter 92    0.0300    1.0000
     Parameter 105    0.0300    1.0000
     Parameter 53    0.0300    1.0000
     Parameter 55    0.0300    1.0000
     Parameter 125    0.0300    1.0000
     Parameter 63    0.0300    1.0000
     Parameter 126    0.0300    1.0000
     Parameter 16    0.0200    1.0000
     Parameter 129    0.0200    1.0000
     Parameter 33    0.0200    1.0000
     Parameter 67    0.0200    1.0000
     Parameter 137    0.0200    1.0000
     Parameter 144    0.0200    1.0000
     Parameter 73    0.0200    1.0000
     Parameter 75    0.0200    1.0000
     Parameter 9    0.0200    1.0000
     Parameter 81    0.0200    1.0000
     Parameter 111    0.0200    1.0000
     Parameter 83    0.0200    1.0000
     Parameter 21    0.0200    1.0000
     Parameter 87    0.0200    1.0000
     Parameter 89    0.0200    1.0000
     Parameter 22    0.0200    1.0000
     Parameter 97    0.0200    1.0000
     Parameter 24    0.0200    1.0000
     Parameter 99    0.0200    1.0000
     Parameter 50    0.0200    1.0000
     Parameter 51    0.0200    1.0000
     Parameter 52    0.0200    1.0000
     Parameter 109    0.0200    1.0000
     Parameter 110    0.0200    1.0000
     Parameter 123    0.0200    1.0000
     Parameter 28    0.0200    1.0000
     Parameter 112    0.0200    1.0000
     Parameter 113    0.0200    1.0000
     Parameter 115    0.0200    1.0000
     Parameter 30    0.0200    1.0000
     Parameter 60    0.0200    1.0000
     Parameter 121    0.0200    1.0000
     Parameter 61    0.0200    1.0000
     Parameter 62    0.0200    1.0000
     Parameter 114    0.0100    1.0000
     Parameter 119    0.0100    1.0000
     Parameter 85    0.0100    1.0000
     Parameter 68    0.0100    1.0000
     Parameter 64    0.0100    1.0000
     Parameter 32    0.0100    1.0000
     Parameter 133    0.0100    1.0000
     Parameter 120    0.0100    1.0000
     Parameter 147    0.0100    1.0000
     Parameter 78    0.0100    1.0000
     Parameter 38    0.0100    1.0000
     Parameter 19    0.0100    1.0000
     Parameter 150    0.0100    1.0000
     Parameter 136    0.0100    1.0000
     Parameter 69    0.0100    1.0000
     Parameter 70    0.0100    1.0000
     Parameter 141    0.0100    1.0000
     Parameter 142    0.0100    1.0000
     Parameter 1    0.0100    1.0000
     Parameter 118    0.0100    1.0000
     Parameter 37    0.0100    1.0000
     Parameter 116    0.0100    1.0000
     Parameter 135    0.0100    1.0000
     Parameter 39    0.0100    1.0000
     Parameter 127    0.0100    1.0000
     Parameter 80    0.0100    1.0000
     Parameter 40    0.0100    1.0000
     Parameter 41    0.0100    1.0000
     Parameter 59    0.0100    1.0000
     Parameter 56    0.0100    1.0000
     Parameter 149    0.0100    1.0000
     Parameter 14    0.0100    1.0000
     Parameter 44    0.0100    1.0000
     Parameter 45    0.0100    1.0000
     Parameter 106    0.0100    1.0000
     Parameter 131    0.0100    1.0000
     Parameter 102    0.0100    1.0000
     Parameter 101    0.0100    1.0000
     Parameter 98    0.0100    1.0000
     Parameter 23    0.0100    1.0000
     Parameter 47    0.0100    1.0000
     Parameter 148    0.0100    1.0000
     Parameter 25    0.0100    1.0000
     Parameter 122    0.0100    1.0000
     Parameter 48    0.0100    1.0000
     Parameter 100    0.0100    1.0000
     Parameter 34    0.0100    1.0000
     Parameter 26    0.0100    1.0000
     Parameter 95    0.0100    1.0000
     Parameter 29    0.0100    1.0000
     Parameter 58    0.0100    1.0000
     Parameter 94    0.0100    1.0000
     Parameter 93    0.0100    1.0000
     Parameter 124    0.0100    1.0000
     Parameter 90    0.0100    1.0000
     Parameter 35    0.0000    1.0000
     Parameter 79    0.0000    1.0000
     Parameter 132    0.0000    1.0000
     Parameter 146    0.0000    1.0000
     Parameter 96    0.0000    1.0000
     Parameter 6    0.0000    1.0000
     Parameter 108    0.0000    1.0000
     Parameter 12    0.0000    1.0000
     Parameter 15    0.0000    1.0000
     Parameter 17    0.0000    1.0000
     Parameter 3    0.0000    1.0000
     Parameter 46    0.0000    1.0000
     Parameter 31    0.0000    1.0000
     Parameter 4    0.0000    1.0000
     Parameter 5    0.0000    1.0000
     Parameter 2    0.0000    1.0000
     Parameter 10    0.0000    1.0000
     Parameter 117    0.0000    1.0000
     Parameter 20    0.0000    1.0000
     Parameter 130    0.0000    1.0000
     Parameter 13    0.0000    1.0000
     Parameter 88    0.0000    1.0000
     Parameter 71    0.0000    1.0000
     Parameter 18    0.0000    1.0000
     Parameter 134    0.0000    1.0000
     Parameter 57    0.0000    1.0000
     Parameter 107    0.0000    1.0000
     Parameter 7    0.0000    1.0000
     Parameter 140    0.0000    1.0000
     Parameter 8    0.0000    1.0000
     Parameter 86    0.0000    1.0000


     Kolmogorov-Smirnov comparing posterior distributions across chains 1 and 3 using 100 draws.


     Parameter   KS Statistic P-value
     Parameter 26    0.1300    0.3439
     Parameter 55    0.0900    0.7942
     Parameter 65    0.0900    0.7942
     Parameter 30    0.0800    0.8938
     Parameter 35    0.0700    0.9610
     Parameter 74    0.0700    0.9610
     Parameter 90    0.0700    0.9610
     Parameter 61    0.0700    0.9610
     Parameter 73    0.0600    0.9921
     Parameter 53    0.0600    0.9921
     Parameter 27    0.0600    0.9921
     Parameter 103    0.0500    0.9995
     Parameter 118    0.0500    0.9995
     Parameter 140    0.0400    1.0000
     Parameter 78    0.0400    1.0000
     Parameter 81    0.0400    1.0000
     Parameter 85    0.0400    1.0000
     Parameter 48    0.0400    1.0000
     Parameter 141    0.0300    1.0000
     Parameter 144    0.0300    1.0000
     Parameter 36    0.0300    1.0000
     Parameter 146    0.0300    1.0000
     Parameter 21    0.0300    1.0000
     Parameter 60    0.0300    1.0000
     Parameter 123    0.0300    1.0000
     Parameter 8    0.0200    1.0000
     Parameter 64    0.0200    1.0000
     Parameter 32    0.0200    1.0000
     Parameter 33    0.0200    1.0000
     Parameter 67    0.0200    1.0000
     Parameter 145    0.0200    1.0000
     Parameter 139    0.0200    1.0000
     Parameter 143    0.0200    1.0000
     Parameter 9    0.0200    1.0000
     Parameter 37    0.0200    1.0000
     Parameter 149    0.0200    1.0000
     Parameter 38    0.0200    1.0000
     Parameter 76    0.0200    1.0000
     Parameter 39    0.0200    1.0000
     Parameter 41    0.0200    1.0000
     Parameter 84    0.0200    1.0000
     Parameter 43    0.0200    1.0000
     Parameter 89    0.0200    1.0000
     Parameter 91    0.0200    1.0000
     Parameter 23    0.0200    1.0000
     Parameter 92    0.0200    1.0000
     Parameter 47    0.0200    1.0000
     Parameter 127    0.0200    1.0000
     Parameter 97    0.0200    1.0000
     Parameter 50    0.0200    1.0000
     Parameter 72    0.0200    1.0000
     Parameter 105    0.0200    1.0000
     Parameter 54    0.0200    1.0000
     Parameter 111    0.0200    1.0000
     Parameter 28    0.0200    1.0000
     Parameter 56    0.0200    1.0000
     Parameter 114    0.0200    1.0000
     Parameter 115    0.0200    1.0000
     Parameter 59    0.0200    1.0000
     Parameter 31    0.0200    1.0000
     Parameter 125    0.0200    1.0000
     Parameter 126    0.0200    1.0000
     Parameter 42    0.0200    1.0000
     Parameter 57    0.0100    1.0000
     Parameter 129    0.0100    1.0000
     Parameter 138    0.0100    1.0000
     Parameter 137    0.0100    1.0000
     Parameter 63    0.0100    1.0000
     Parameter 83    0.0100    1.0000
     Parameter 82    0.0100    1.0000
     Parameter 66    0.0100    1.0000
     Parameter 68    0.0100    1.0000
     Parameter 34    0.0100    1.0000
     Parameter 70    0.0100    1.0000
     Parameter 142    0.0100    1.0000
     Parameter 133    0.0100    1.0000
     Parameter 71    0.0100    1.0000
     Parameter 150    0.0100    1.0000
     Parameter 147    0.0100    1.0000
     Parameter 77    0.0100    1.0000
     Parameter 79    0.0100    1.0000
     Parameter 106    0.0100    1.0000
     Parameter 136    0.0100    1.0000
     Parameter 40    0.0100    1.0000
     Parameter 10    0.0100    1.0000
     Parameter 113    0.0100    1.0000
     Parameter 18    0.0100    1.0000
     Parameter 86    0.0100    1.0000
     Parameter 6    0.0100    1.0000
     Parameter 88    0.0100    1.0000
     Parameter 44    0.0100    1.0000
     Parameter 110    0.0100    1.0000
     Parameter 46    0.0100    1.0000
     Parameter 109    0.0100    1.0000
     Parameter 24    0.0100    1.0000
     Parameter 49    0.0100    1.0000
     Parameter 98    0.0100    1.0000
     Parameter 69    0.0100    1.0000
     Parameter 102    0.0100    1.0000
     Parameter 104    0.0100    1.0000
     Parameter 13    0.0100    1.0000
     Parameter 1    0.0100    1.0000
     Parameter 95    0.0100    1.0000
     Parameter 112    0.0100    1.0000
     Parameter 58    0.0100    1.0000
     Parameter 121    0.0100    1.0000
     Parameter 15    0.0100    1.0000
     Parameter 94    0.0100    1.0000
     Parameter 124    0.0000    1.0000
     Parameter 122    0.0000    1.0000
     Parameter 148    0.0000    1.0000
     Parameter 52    0.0000    1.0000
     Parameter 120    0.0000    1.0000
     Parameter 29    0.0000    1.0000
     Parameter 19    0.0000    1.0000
     Parameter 128    0.0000    1.0000
     Parameter 20    0.0000    1.0000
     Parameter 130    0.0000    1.0000
     Parameter 11    0.0000    1.0000
     Parameter 7    0.0000    1.0000
     Parameter 134    0.0000    1.0000
     Parameter 17    0.0000    1.0000
     Parameter 12    0.0000    1.0000
     Parameter 22    0.0000    1.0000
     Parameter 100    0.0000    1.0000
     Parameter 101    0.0000    1.0000
     Parameter 2    0.0000    1.0000
     Parameter 45    0.0000    1.0000
     Parameter 108    0.0000    1.0000
     Parameter 131    0.0000    1.0000
     Parameter 16    0.0000    1.0000
     Parameter 75    0.0000    1.0000
     Parameter 132    0.0000    1.0000
     Parameter 116    0.0000    1.0000
     Parameter 80    0.0000    1.0000
     Parameter 87    0.0000    1.0000
     Parameter 93    0.0000    1.0000
     Parameter 99    0.0000    1.0000
     Parameter 51    0.0000    1.0000
     Parameter 25    0.0000    1.0000
     Parameter 4    0.0000    1.0000
     Parameter 107    0.0000    1.0000
     Parameter 119    0.0000    1.0000
     Parameter 117    0.0000    1.0000
     Parameter 5    0.0000    1.0000
     Parameter 3    0.0000    1.0000
     Parameter 14    0.0000    1.0000
     Parameter 135    0.0000    1.0000
     Parameter 62    0.0000    1.0000
     Parameter 96    0.0000    1.0000


     Kolmogorov-Smirnov comparing posterior distributions across chains 2 and 3 using 100 draws.


     Parameter   KS Statistic P-value
     Parameter 26    0.1000    0.6766
     Parameter 36    0.0900    0.7942
     Parameter 48    0.0900    0.7942
     Parameter 35    0.0600    0.9921
     Parameter 103    0.0500    0.9995
     Parameter 28    0.0500    0.9995
     Parameter 37    0.0400    1.0000
     Parameter 85    0.0400    1.0000
     Parameter 90    0.0400    1.0000
     Parameter 91    0.0400    1.0000
     Parameter 108    0.0400    1.0000
     Parameter 32    0.0300    1.0000
     Parameter 33    0.0300    1.0000
     Parameter 72    0.0300    1.0000
     Parameter 147    0.0300    1.0000
     Parameter 78    0.0300    1.0000
     Parameter 21    0.0300    1.0000
     Parameter 84    0.0300    1.0000
     Parameter 42    0.0300    1.0000
     Parameter 86    0.0300    1.0000
     Parameter 11    0.0300    1.0000
     Parameter 22    0.0300    1.0000
     Parameter 53    0.0300    1.0000
     Parameter 54    0.0300    1.0000
     Parameter 111    0.0300    1.0000
     Parameter 113    0.0300    1.0000
     Parameter 58    0.0300    1.0000
     Parameter 30    0.0300    1.0000
     Parameter 127    0.0300    1.0000
     Parameter 66    0.0200    1.0000
     Parameter 67    0.0200    1.0000
     Parameter 34    0.0200    1.0000
     Parameter 136    0.0200    1.0000
     Parameter 140    0.0200    1.0000
     Parameter 144    0.0200    1.0000
     Parameter 145    0.0200    1.0000
     Parameter 73    0.0200    1.0000
     Parameter 75    0.0200    1.0000
     Parameter 38    0.0200    1.0000
     Parameter 77    0.0200    1.0000
     Parameter 83    0.0200    1.0000
     Parameter 44    0.0200    1.0000
     Parameter 23    0.0200    1.0000
     Parameter 47    0.0200    1.0000
     Parameter 24    0.0200    1.0000
     Parameter 102    0.0200    1.0000
     Parameter 51    0.0200    1.0000
     Parameter 52    0.0200    1.0000
     Parameter 27    0.0200    1.0000
     Parameter 57    0.0200    1.0000
     Parameter 59    0.0200    1.0000
     Parameter 118    0.0200    1.0000
     Parameter 61    0.0200    1.0000
     Parameter 31    0.0200    1.0000
     Parameter 120    0.0100    1.0000
     Parameter 137    0.0100    1.0000
     Parameter 64    0.0100    1.0000
     Parameter 128    0.0100    1.0000
     Parameter 65    0.0100    1.0000
     Parameter 92    0.0100    1.0000
     Parameter 142    0.0100    1.0000
     Parameter 2    0.0100    1.0000
     Parameter 89    0.0100    1.0000
     Parameter 148    0.0100    1.0000
     Parameter 87    0.0100    1.0000
     Parameter 121    0.0100    1.0000
     Parameter 130    0.0100    1.0000
     Parameter 8    0.0100    1.0000
     Parameter 69    0.0100    1.0000
     Parameter 122    0.0100    1.0000
     Parameter 81    0.0100    1.0000
     Parameter 70    0.0100    1.0000
     Parameter 71    0.0100    1.0000
     Parameter 117    0.0100    1.0000
     Parameter 119    0.0100    1.0000
     Parameter 4    0.0100    1.0000
     Parameter 74    0.0100    1.0000
     Parameter 150    0.0100    1.0000
     Parameter 115    0.0100    1.0000
     Parameter 139    0.0100    1.0000
     Parameter 39    0.0100    1.0000
     Parameter 109    0.0100    1.0000
     Parameter 131    0.0100    1.0000
     Parameter 40    0.0100    1.0000
     Parameter 80    0.0100    1.0000
     Parameter 82    0.0100    1.0000
     Parameter 135    0.0100    1.0000
     Parameter 143    0.0100    1.0000
     Parameter 43    0.0100    1.0000
     Parameter 62    0.0100    1.0000
     Parameter 15    0.0100    1.0000
     Parameter 60    0.0100    1.0000
     Parameter 124    0.0100    1.0000
     Parameter 29    0.0100    1.0000
     Parameter 132    0.0100    1.0000
     Parameter 133    0.0100    1.0000
     Parameter 110    0.0100    1.0000
     Parameter 88    0.0100    1.0000
     Parameter 13    0.0100    1.0000
     Parameter 149    0.0100    1.0000
     Parameter 25    0.0100    1.0000
     Parameter 50    0.0100    1.0000
     Parameter 49    0.0100    1.0000
     Parameter 18    0.0100    1.0000
     Parameter 55    0.0100    1.0000
     Parameter 46    0.0100    1.0000
     Parameter 98    0.0100    1.0000
     Parameter 104    0.0100    1.0000
     Parameter 96    0.0100    1.0000
     Parameter 97    0.0100    1.0000
     Parameter 123    0.0100    1.0000
     Parameter 105    0.0100    1.0000
     Parameter 129    0.0100    1.0000
     Parameter 141    0.0100    1.0000
     Parameter 112    0.0100    1.0000
     Parameter 114    0.0100    1.0000
     Parameter 3    0.0100    1.0000
     Parameter 100    0.0100    1.0000
     Parameter 125    0.0100    1.0000
     Parameter 101    0.0100    1.0000
     Parameter 10    0.0000    1.0000
     Parameter 7    0.0000    1.0000
     Parameter 76    0.0000    1.0000
     Parameter 99    0.0000    1.0000
     Parameter 68    0.0000    1.0000
     Parameter 9    0.0000    1.0000
     Parameter 56    0.0000    1.0000
     Parameter 126    0.0000    1.0000
     Parameter 106    0.0000    1.0000
     Parameter 16    0.0000    1.0000
     Parameter 12    0.0000    1.0000
     Parameter 45    0.0000    1.0000
     Parameter 134    0.0000    1.0000
     Parameter 116    0.0000    1.0000
     Parameter 41    0.0000    1.0000
     Parameter 93    0.0000    1.0000
     Parameter 146    0.0000    1.0000
     Parameter 19    0.0000    1.0000
     Parameter 5    0.0000    1.0000
     Parameter 95    0.0000    1.0000
     Parameter 107    0.0000    1.0000
     Parameter 6    0.0000    1.0000
     Parameter 138    0.0000    1.0000
     Parameter 20    0.0000    1.0000
     Parameter 94    0.0000    1.0000
     Parameter 79    0.0000    1.0000
     Parameter 14    0.0000    1.0000
     Parameter 17    0.0000    1.0000
     Parameter 1    0.0000    1.0000
     Parameter 63    0.0000    1.0000


     Kolmogorov-Smirnov comparing posterior distributions across chains 1 and 4 using 100 draws.


     Parameter   KS Statistic P-value
     Parameter 43    0.0800    0.8938
     Parameter 65    0.0700    0.9610
     Parameter 30    0.0600    0.9921
     Parameter 143    0.0500    0.9995
     Parameter 52    0.0500    0.9995
     Parameter 27    0.0500    0.9995
     Parameter 139    0.0400    1.0000
     Parameter 71    0.0400    1.0000
     Parameter 36    0.0400    1.0000
     Parameter 77    0.0400    1.0000
     Parameter 78    0.0400    1.0000
     Parameter 83    0.0400    1.0000
     Parameter 21    0.0400    1.0000
     Parameter 22    0.0400    1.0000
     Parameter 90    0.0400    1.0000
     Parameter 57    0.0400    1.0000
     Parameter 60    0.0400    1.0000
     Parameter 126    0.0400    1.0000
     Parameter 66    0.0300    1.0000
     Parameter 145    0.0300    1.0000
     Parameter 74    0.0300    1.0000
     Parameter 75    0.0300    1.0000
     Parameter 84    0.0300    1.0000
     Parameter 92    0.0300    1.0000
     Parameter 47    0.0300    1.0000
     Parameter 102    0.0300    1.0000
     Parameter 105    0.0300    1.0000
     Parameter 53    0.0300    1.0000
     Parameter 107    0.0300    1.0000
     Parameter 128    0.0200    1.0000
     Parameter 129    0.0200    1.0000
     Parameter 133    0.0200    1.0000
     Parameter 134    0.0200    1.0000
     Parameter 68    0.0200    1.0000
     Parameter 141    0.0200    1.0000
     Parameter 18    0.0200    1.0000
     Parameter 72    0.0200    1.0000
     Parameter 37    0.0200    1.0000
     Parameter 38    0.0200    1.0000
     Parameter 42    0.0200    1.0000
     Parameter 111    0.0200    1.0000
     Parameter 89    0.0200    1.0000
     Parameter 91    0.0200    1.0000
     Parameter 93    0.0200    1.0000
     Parameter 97    0.0200    1.0000
     Parameter 50    0.0200    1.0000
     Parameter 108    0.0200    1.0000
     Parameter 109    0.0200    1.0000
     Parameter 55    0.0200    1.0000
     Parameter 56    0.0200    1.0000
     Parameter 28    0.0200    1.0000
     Parameter 115    0.0200    1.0000
     Parameter 119    0.0200    1.0000
     Parameter 63    0.0200    1.0000
     Parameter 122    0.0100    1.0000
     Parameter 148    0.0100    1.0000
     Parameter 95    0.0100    1.0000
     Parameter 64    0.0100    1.0000
     Parameter 23    0.0100    1.0000
     Parameter 131    0.0100    1.0000
     Parameter 127    0.0100    1.0000
     Parameter 150    0.0100    1.0000
     Parameter 136    0.0100    1.0000
     Parameter 69    0.0100    1.0000
     Parameter 140    0.0100    1.0000
     Parameter 35    0.0100    1.0000
     Parameter 73    0.0100    1.0000
     Parameter 137    0.0100    1.0000
     Parameter 41    0.0100    1.0000
     Parameter 144    0.0100    1.0000
     Parameter 76    0.0100    1.0000
     Parameter 39    0.0100    1.0000
     Parameter 40    0.0100    1.0000
     Parameter 80    0.0100    1.0000
     Parameter 81    0.0100    1.0000
     Parameter 82    0.0100    1.0000
     Parameter 85    0.0100    1.0000
     Parameter 86    0.0100    1.0000
     Parameter 110    0.0100    1.0000
     Parameter 113    0.0100    1.0000
     Parameter 44    0.0100    1.0000
     Parameter 112    0.0100    1.0000
     Parameter 46    0.0100    1.0000
     Parameter 94    0.0100    1.0000
     Parameter 104    0.0100    1.0000
     Parameter 123    0.0100    1.0000
     Parameter 48    0.0100    1.0000
     Parameter 98    0.0100    1.0000
     Parameter 146    0.0100    1.0000
     Parameter 125    0.0100    1.0000
     Parameter 101    0.0100    1.0000
     Parameter 25    0.0100    1.0000
     Parameter 118    0.0100    1.0000
     Parameter 26    0.0100    1.0000
     Parameter 114    0.0100    1.0000
     Parameter 31    0.0100    1.0000
     Parameter 13    0.0100    1.0000
     Parameter 67    0.0100    1.0000
     Parameter 99    0.0100    1.0000
     Parameter 103    0.0100    1.0000
     Parameter 14    0.0100    1.0000
     Parameter 58    0.0100    1.0000
     Parameter 121    0.0100    1.0000
     Parameter 61    0.0100    1.0000
     Parameter 124    0.0100    1.0000
     Parameter 132    0.0000    1.0000
     Parameter 16    0.0000    1.0000
     Parameter 17    0.0000    1.0000
     Parameter 9    0.0000    1.0000
     Parameter 138    0.0000    1.0000
     Parameter 5    0.0000    1.0000
     Parameter 6    0.0000    1.0000
     Parameter 70    0.0000    1.0000
     Parameter 10    0.0000    1.0000
     Parameter 3    0.0000    1.0000
     Parameter 117    0.0000    1.0000
     Parameter 45    0.0000    1.0000
     Parameter 130    0.0000    1.0000
     Parameter 24    0.0000    1.0000
     Parameter 54    0.0000    1.0000
     Parameter 62    0.0000    1.0000
     Parameter 8    0.0000    1.0000
     Parameter 7    0.0000    1.0000
     Parameter 4    0.0000    1.0000
     Parameter 106    0.0000    1.0000
     Parameter 51    0.0000    1.0000
     Parameter 135    0.0000    1.0000
     Parameter 32    0.0000    1.0000
     Parameter 11    0.0000    1.0000
     Parameter 29    0.0000    1.0000
     Parameter 19    0.0000    1.0000
     Parameter 79    0.0000    1.0000
     Parameter 2    0.0000    1.0000
     Parameter 87    0.0000    1.0000
     Parameter 1    0.0000    1.0000
     Parameter 96    0.0000    1.0000
     Parameter 49    0.0000    1.0000
     Parameter 100    0.0000    1.0000
     Parameter 12    0.0000    1.0000
     Parameter 59    0.0000    1.0000
     Parameter 15    0.0000    1.0000
     Parameter 116    0.0000    1.0000
     Parameter 20    0.0000    1.0000
     Parameter 88    0.0000    1.0000
     Parameter 147    0.0000    1.0000
     Parameter 149    0.0000    1.0000
     Parameter 34    0.0000    1.0000
     Parameter 142    0.0000    1.0000
     Parameter 33    0.0000    1.0000
     Parameter 120    0.0000    1.0000


     Kolmogorov-Smirnov comparing posterior distributions across chains 2 and 4 using 100 draws.


     Parameter   KS Statistic P-value
     Parameter 105    0.0800    0.8938
     Parameter 102    0.0700    0.9610
     Parameter 91    0.0600    0.9921
     Parameter 72    0.0500    0.9995
     Parameter 43    0.0500    0.9995
     Parameter 53    0.0500    0.9995
     Parameter 33    0.0400    1.0000
     Parameter 145    0.0400    1.0000
     Parameter 38    0.0400    1.0000
     Parameter 84    0.0400    1.0000
     Parameter 32    0.0300    1.0000
     Parameter 65    0.0300    1.0000
     Parameter 134    0.0300    1.0000
     Parameter 136    0.0300    1.0000
     Parameter 36    0.0300    1.0000
     Parameter 79    0.0300    1.0000
     Parameter 26    0.0300    1.0000
     Parameter 60    0.0300    1.0000
     Parameter 127    0.0300    1.0000
     Parameter 138    0.0200    1.0000
     Parameter 35    0.0200    1.0000
     Parameter 144    0.0200    1.0000
     Parameter 73    0.0200    1.0000
     Parameter 37    0.0200    1.0000
     Parameter 147    0.0200    1.0000
     Parameter 41    0.0200    1.0000
     Parameter 82    0.0200    1.0000
     Parameter 83    0.0200    1.0000
     Parameter 42    0.0200    1.0000
     Parameter 85    0.0200    1.0000
     Parameter 11    0.0200    1.0000
     Parameter 22    0.0200    1.0000
     Parameter 90    0.0200    1.0000
     Parameter 47    0.0200    1.0000
     Parameter 94    0.0200    1.0000
     Parameter 24    0.0200    1.0000
     Parameter 48    0.0200    1.0000
     Parameter 96    0.0200    1.0000
     Parameter 103    0.0200    1.0000
     Parameter 104    0.0200    1.0000
     Parameter 107    0.0200    1.0000
     Parameter 109    0.0200    1.0000
     Parameter 111    0.0200    1.0000
     Parameter 113    0.0200    1.0000
     Parameter 115    0.0200    1.0000
     Parameter 116    0.0200    1.0000
     Parameter 118    0.0200    1.0000
     Parameter 30    0.0200    1.0000
     Parameter 123    0.0200    1.0000
     Parameter 78    0.0200    1.0000
     Parameter 101    0.0100    1.0000
     Parameter 68    0.0100    1.0000
     Parameter 99    0.0100    1.0000
     Parameter 142    0.0100    1.0000
     Parameter 149    0.0100    1.0000
     Parameter 64    0.0100    1.0000
     Parameter 66    0.0100    1.0000
     Parameter 16    0.0100    1.0000
     Parameter 93    0.0100    1.0000
     Parameter 137    0.0100    1.0000
     Parameter 141    0.0100    1.0000
     Parameter 34    0.0100    1.0000
     Parameter 140    0.0100    1.0000
     Parameter 88    0.0100    1.0000
     Parameter 87    0.0100    1.0000
     Parameter 70    0.0100    1.0000
     Parameter 71    0.0100    1.0000
     Parameter 18    0.0100    1.0000
     Parameter 74    0.0100    1.0000
     Parameter 75    0.0100    1.0000
     Parameter 129    0.0100    1.0000
     Parameter 76    0.0100    1.0000
     Parameter 77    0.0100    1.0000
     Parameter 124    0.0100    1.0000
     Parameter 63    0.0100    1.0000
     Parameter 40    0.0100    1.0000
     Parameter 81    0.0100    1.0000
     Parameter 125    0.0100    1.0000
     Parameter 126    0.0100    1.0000
     Parameter 21    0.0100    1.0000
     Parameter 119    0.0100    1.0000
     Parameter 122    0.0100    1.0000
     Parameter 44    0.0100    1.0000
     Parameter 61    0.0100    1.0000
     Parameter 46    0.0100    1.0000
     Parameter 92    0.0100    1.0000
     Parameter 25    0.0100    1.0000
     Parameter 57    0.0100    1.0000
     Parameter 31    0.0100    1.0000
     Parameter 62    0.0100    1.0000
     Parameter 146    0.0100    1.0000
     Parameter 97    0.0100    1.0000
     Parameter 49    0.0100    1.0000
     Parameter 50    0.0100    1.0000
     Parameter 114    0.0100    1.0000
     Parameter 100    0.0100    1.0000
     Parameter 56    0.0100    1.0000
     Parameter 108    0.0100    1.0000
     Parameter 51    0.0100    1.0000
     Parameter 52    0.0100    1.0000
     Parameter 150    0.0100    1.0000
     Parameter 106    0.0100    1.0000
     Parameter 27    0.0100    1.0000
     Parameter 13    0.0100    1.0000
     Parameter 67    0.0100    1.0000
     Parameter 112    0.0100    1.0000
     Parameter 121    0.0100    1.0000
     Parameter 135    0.0100    1.0000
     Parameter 7    0.0100    1.0000
     Parameter 39    0.0100    1.0000
     Parameter 58    0.0100    1.0000
     Parameter 28    0.0100    1.0000
     Parameter 20    0.0000    1.0000
     Parameter 148    0.0000    1.0000
     Parameter 86    0.0000    1.0000
     Parameter 131    0.0000    1.0000
     Parameter 45    0.0000    1.0000
     Parameter 95    0.0000    1.0000
     Parameter 98    0.0000    1.0000
     Parameter 12    0.0000    1.0000
     Parameter 23    0.0000    1.0000
     Parameter 15    0.0000    1.0000
     Parameter 110    0.0000    1.0000
     Parameter 8    0.0000    1.0000
     Parameter 14    0.0000    1.0000
     Parameter 6    0.0000    1.0000
     Parameter 54    0.0000    1.0000
     Parameter 117    0.0000    1.0000
     Parameter 17    0.0000    1.0000
     Parameter 120    0.0000    1.0000
     Parameter 128    0.0000    1.0000
     Parameter 139    0.0000    1.0000
     Parameter 59    0.0000    1.0000
     Parameter 2    0.0000    1.0000
     Parameter 5    0.0000    1.0000
     Parameter 133    0.0000    1.0000
     Parameter 69    0.0000    1.0000
     Parameter 4    0.0000    1.0000
     Parameter 55    0.0000    1.0000
     Parameter 1    0.0000    1.0000
     Parameter 3    0.0000    1.0000
     Parameter 132    0.0000    1.0000
     Parameter 80    0.0000    1.0000
     Parameter 89    0.0000    1.0000
     Parameter 143    0.0000    1.0000
     Parameter 19    0.0000    1.0000
     Parameter 29    0.0000    1.0000
     Parameter 9    0.0000    1.0000
     Parameter 130    0.0000    1.0000
     Parameter 10    0.0000    1.0000


     Kolmogorov-Smirnov comparing posterior distributions across chains 3 and 4 using 100 draws.


     Parameter   KS Statistic P-value
     Parameter 26    0.0900    0.7942
     Parameter 35    0.0700    0.9610
     Parameter 61    0.0600    0.9921
     Parameter 145    0.0500    0.9995
     Parameter 73    0.0500    0.9995
     Parameter 103    0.0500    0.9995
     Parameter 111    0.0500    0.9995
     Parameter 31    0.0500    0.9995
     Parameter 79    0.0400    1.0000
     Parameter 22    0.0400    1.0000
     Parameter 48    0.0400    1.0000
     Parameter 53    0.0400    1.0000
     Parameter 28    0.0400    1.0000
     Parameter 141    0.0300    1.0000
     Parameter 144    0.0300    1.0000
     Parameter 37    0.0300    1.0000
     Parameter 74    0.0300    1.0000
     Parameter 75    0.0300    1.0000
     Parameter 81    0.0300    1.0000
     Parameter 107    0.0300    1.0000
     Parameter 57    0.0300    1.0000
     Parameter 118    0.0300    1.0000
     Parameter 131    0.0200    1.0000
     Parameter 33    0.0200    1.0000
     Parameter 134    0.0200    1.0000
     Parameter 138    0.0200    1.0000
     Parameter 139    0.0200    1.0000
     Parameter 143    0.0200    1.0000
     Parameter 36    0.0200    1.0000
     Parameter 38    0.0200    1.0000
     Parameter 77    0.0200    1.0000
     Parameter 40    0.0200    1.0000
     Parameter 119    0.0200    1.0000
     Parameter 41    0.0200    1.0000
     Parameter 84    0.0200    1.0000
     Parameter 87    0.0200    1.0000
     Parameter 90    0.0200    1.0000
     Parameter 47    0.0200    1.0000
     Parameter 96    0.0200    1.0000
     Parameter 98    0.0200    1.0000
     Parameter 101    0.0200    1.0000
     Parameter 52    0.0200    1.0000
     Parameter 105    0.0200    1.0000
     Parameter 54    0.0200    1.0000
     Parameter 109    0.0200    1.0000
     Parameter 113    0.0200    1.0000
     Parameter 115    0.0200    1.0000
     Parameter 58    0.0200    1.0000
     Parameter 59    0.0200    1.0000
     Parameter 60    0.0200    1.0000
     Parameter 122    0.0100    1.0000
     Parameter 126    0.0100    1.0000
     Parameter 16    0.0100    1.0000
     Parameter 128    0.0100    1.0000
     Parameter 129    0.0100    1.0000
     Parameter 32    0.0100    1.0000
     Parameter 95    0.0100    1.0000
     Parameter 94    0.0100    1.0000
     Parameter 93    0.0100    1.0000
     Parameter 92    0.0100    1.0000
     Parameter 132    0.0100    1.0000
     Parameter 147    0.0100    1.0000
     Parameter 127    0.0100    1.0000
     Parameter 68    0.0100    1.0000
     Parameter 43    0.0100    1.0000
     Parameter 86    0.0100    1.0000
     Parameter 85    0.0100    1.0000
     Parameter 4    0.0100    1.0000
     Parameter 83    0.0100    1.0000
     Parameter 8    0.0100    1.0000
     Parameter 123    0.0100    1.0000
     Parameter 136    0.0100    1.0000
     Parameter 39    0.0100    1.0000
     Parameter 137    0.0100    1.0000
     Parameter 9    0.0100    1.0000
     Parameter 146    0.0100    1.0000
     Parameter 69    0.0100    1.0000
     Parameter 148    0.0100    1.0000
     Parameter 142    0.0100    1.0000
     Parameter 124    0.0100    1.0000
     Parameter 150    0.0100    1.0000
     Parameter 78    0.0100    1.0000
     Parameter 14    0.0100    1.0000
     Parameter 67    0.0100    1.0000
     Parameter 80    0.0100    1.0000
     Parameter 71    0.0100    1.0000
     Parameter 21    0.0100    1.0000
     Parameter 42    0.0100    1.0000
     Parameter 63    0.0100    1.0000
     Parameter 62    0.0100    1.0000
     Parameter 30    0.0100    1.0000
     Parameter 121    0.0100    1.0000
     Parameter 88    0.0100    1.0000
     Parameter 116    0.0100    1.0000
     Parameter 45    0.0100    1.0000
     Parameter 91    0.0100    1.0000
     Parameter 27    0.0100    1.0000
     Parameter 6    0.0100    1.0000
     Parameter 149    0.0100    1.0000
     Parameter 117    0.0100    1.0000
     Parameter 102    0.0100    1.0000
     Parameter 12    0.0100    1.0000
     Parameter 46    0.0100    1.0000
     Parameter 23    0.0100    1.0000
     Parameter 56    0.0100    1.0000
     Parameter 34    0.0100    1.0000
     Parameter 97    0.0100    1.0000
     Parameter 99    0.0100    1.0000
     Parameter 130    0.0100    1.0000
     Parameter 112    0.0100    1.0000
     Parameter 104    0.0100    1.0000
     Parameter 108    0.0100    1.0000
     Parameter 65    0.0100    1.0000
     Parameter 72    0.0100    1.0000
     Parameter 114    0.0100    1.0000
     Parameter 106    0.0100    1.0000
     Parameter 1    0.0100    1.0000
     Parameter 15    0.0100    1.0000
     Parameter 7    0.0100    1.0000
     Parameter 24    0.0100    1.0000
     Parameter 70    0.0100    1.0000
     Parameter 125    0.0000    1.0000
     Parameter 10    0.0000    1.0000
     Parameter 29    0.0000    1.0000
     Parameter 18    0.0000    1.0000
     Parameter 5    0.0000    1.0000
     Parameter 13    0.0000    1.0000
     Parameter 51    0.0000    1.0000
     Parameter 2    0.0000    1.0000
     Parameter 17    0.0000    1.0000
     Parameter 135    0.0000    1.0000
     Parameter 55    0.0000    1.0000
     Parameter 82    0.0000    1.0000
     Parameter 76    0.0000    1.0000
     Parameter 44    0.0000    1.0000
     Parameter 3    0.0000    1.0000
     Parameter 89    0.0000    1.0000
     Parameter 19    0.0000    1.0000
     Parameter 133    0.0000    1.0000
     Parameter 66    0.0000    1.0000
     Parameter 110    0.0000    1.0000
     Parameter 50    0.0000    1.0000
     Parameter 120    0.0000    1.0000
     Parameter 64    0.0000    1.0000
     Parameter 140    0.0000    1.0000
     Parameter 11    0.0000    1.0000
     Parameter 25    0.0000    1.0000
     Parameter 100    0.0000    1.0000
     Parameter 49    0.0000    1.0000
     Parameter 20    0.0000    1.0000


     Simulated prior distributions

     Parameter       Prior Mean  Prior Variance  Prior Std. Dev.


     Parameter 1 Improper Prior
     Parameter 2 Improper Prior
     Parameter 3 Improper Prior
     Parameter 4 Improper Prior
     Parameter 5 Improper Prior
     Parameter 6 Improper Prior
     Parameter 7 Improper Prior
     Parameter 8 Improper Prior
     Parameter 9 Improper Prior
     Parameter 10 Improper Prior
     Parameter 11 Improper Prior
     Parameter 12 Improper Prior
     Parameter 13 Improper Prior
     Parameter 14 Improper Prior
     Parameter 15 Improper Prior
     Parameter 16 Improper Prior
     Parameter 17 Improper Prior
     Parameter 18 Improper Prior
     Parameter 19 Improper Prior
     Parameter 20 Improper Prior
     Parameter 21         0.0002          0.0010          0.0321
     Parameter 22        -0.0007          0.0009          0.0307
     Parameter 23         0.0006          0.0010          0.0311
     Parameter 24         0.0001          0.0010          0.0310
     Parameter 25         0.0006          0.0010          0.0309
     Parameter 26        -0.0003          0.0010          0.0323
     Parameter 27         0.0000          0.0010          0.0322
     Parameter 28        -0.0015          0.0010          0.0318
     Parameter 29         0.0001          0.0010          0.0317
     Parameter 30        -0.0007          0.0011          0.0328
     Parameter 31        -0.0004          0.0010          0.0312
     Parameter 32         0.0016          0.0010          0.0313
     Parameter 33         0.0011          0.0010          0.0319
     Parameter 34        -0.0002          0.0010          0.0312
     Parameter 35         0.0007          0.0010          0.0320
     Parameter 36         0.0002          0.0011          0.0333
     Parameter 37        -0.0006          0.0011          0.0327
     Parameter 38        -0.0008          0.0010          0.0315
     Parameter 39         0.0011          0.0010          0.0309
     Parameter 40        -0.0014          0.0010          0.0313
     Parameter 41 Improper Prior
     Parameter 42         0.0010          0.0010          0.0314
     Parameter 43         0.0013          0.0010          0.0309
     Parameter 44         0.0015          0.0010          0.0316
     Parameter 45         0.0000          0.0011          0.0326
     Parameter 46         0.0001          0.0011          0.0325
     Parameter 47 Improper Prior
     Parameter 48        -0.0006          0.0010          0.0315
     Parameter 49        -0.0001          0.0009          0.0308
     Parameter 50         0.0003          0.0010          0.0323
     Parameter 51         0.0017          0.0009          0.0303
     Parameter 52         0.0001          0.0010          0.0317
     Parameter 53 Improper Prior
     Parameter 54         0.0016          0.0010          0.0314
     Parameter 55         0.0004          0.0010          0.0323
     Parameter 56         0.0017          0.0010          0.0315
     Parameter 57         0.0000          0.0010          0.0316
     Parameter 58         0.0009          0.0010          0.0309
     Parameter 59 Improper Prior
     Parameter 60         0.0012          0.0010          0.0312
     Parameter 61         0.0011          0.0010          0.0313
     Parameter 62         0.0006          0.0010          0.0318
     Parameter 63        -0.0001          0.0009          0.0302
     Parameter 64         0.0004          0.0010          0.0319
     Parameter 65 Improper Prior
     Parameter 66 Improper Prior
     Parameter 67        -0.0001          0.0010          0.0323
     Parameter 68         0.0007          0.0010          0.0311
     Parameter 69         0.0006          0.0010          0.0323
     Parameter 70        -0.0009          0.0010          0.0312
     Parameter 71         0.0022          0.0010          0.0313
     Parameter 72 Improper Prior
     Parameter 73        -0.0015          0.0010          0.0310
     Parameter 74        -0.0003          0.0010          0.0318
     Parameter 75        -0.0012          0.0010          0.0318
     Parameter 76        -0.0005          0.0010          0.0314
     Parameter 77        -0.0017          0.0011          0.0326
     Parameter 78 Improper Prior
     Parameter 79         0.0001          0.0010          0.0322
     Parameter 80        -0.0009          0.0010          0.0309
     Parameter 81        -0.0013          0.0010          0.0312
     Parameter 82        -0.0006          0.0010          0.0321
     Parameter 83         0.0012          0.0010          0.0315
     Parameter 84 Improper Prior
     Parameter 85         0.0007          0.0010          0.0321
     Parameter 86         0.0015          0.0010          0.0317
     Parameter 87        -0.0011          0.0010          0.0318
     Parameter 88        -0.0005          0.0011          0.0326
     Parameter 89        -0.0006          0.0010          0.0318
     Parameter 90 Improper Prior
     Parameter 91 Improper Prior
     Parameter 92         0.0009          0.0011          0.0335
     Parameter 93         0.0028          0.0010          0.0317
     Parameter 94        -0.0009          0.0010          0.0319
     Parameter 95        -0.0005          0.0011          0.0329
     Parameter 96        -0.0012          0.0010          0.0314
     Parameter 97 Improper Prior
     Parameter 98         0.0017          0.0010          0.0319
     Parameter 99        -0.0003          0.0010          0.0313
     Parameter 100        -0.0004          0.0010          0.0317
     Parameter 101         0.0007          0.0010          0.0320
     Parameter 102        -0.0001          0.0010          0.0312
     Parameter 103 Improper Prior
     Parameter 104         0.0002          0.0011          0.0327
     Parameter 105        -0.0005          0.0010          0.0310
     Parameter 106         0.0001          0.0011          0.0324
     Parameter 107        -0.0004          0.0010          0.0317
     Parameter 108         0.0019          0.0010          0.0314
     Parameter 109 Improper Prior
     Parameter 110        -0.0006          0.0009          0.0307
     Parameter 111         0.0002          0.0010          0.0313
     Parameter 112        -0.0002          0.0010          0.0317
     Parameter 113         0.0010          0.0010          0.0311
     Parameter 114         0.0012          0.0010          0.0311
     Parameter 115 Improper Prior
     Parameter 116 Improper Prior
     Parameter 117 Improper Prior
     Parameter 118 Improper Prior
     Parameter 119 Improper Prior
     Parameter 120 Improper Prior
     Parameter 121 Improper Prior
     Parameter 122 Improper Prior
     Parameter 123 Improper Prior
     Parameter 124 Improper Prior
     Parameter 125 Improper Prior
     Parameter 126 Improper Prior
     Parameter 127 Improper Prior
     Parameter 128 Improper Prior
     Parameter 129 Improper Prior
     Parameter 130 Improper Prior
     Parameter 131 Improper Prior
     Parameter 132 Improper Prior
     Parameter 133 Improper Prior
     Parameter 134 Improper Prior
     Parameter 135 Improper Prior
     Parameter 136 Improper Prior
     Parameter 137 Improper Prior
     Parameter 138 Improper Prior
     Parameter 139 Improper Prior
     Parameter 140 Improper Prior
     Parameter 141 Improper Prior
     Parameter 142 Improper Prior
     Parameter 143 Improper Prior
     Parameter 144 Improper Prior
     Parameter 145 Improper Prior
     Parameter 146 Improper Prior
     Parameter 147 Improper Prior
     Parameter 148 Improper Prior
     Parameter 149 Improper Prior
     Parameter 150 Improper Prior


   TECHNICAL 8 OUTPUT FOR BAYES ESTIMATION

     CHAIN    BSEED
     1        0
     2        285380
     3        253358
     4        93468

     Iterations for computing PPPP

                     POTENTIAL       PARAMETER WITH
     ITERATION    SCALE REDUCTION      HIGHEST PSR
     100             23.300               136
     200             20.148               136
     300             19.848               136
     400             21.285               136
     500             21.601               136
     600             22.373               136
     700             22.049               136
     800             22.282               136
     900             21.953               136
     1000            21.804               136
     1100            21.561               136
     1200            21.412               136
     1300            20.999               136
     1400            21.176               136
     1500            21.443               136
     1600            21.376               136
     1700            21.091               136
     1800            21.238               136
     1900            21.366               136
     2000            21.221               136
     2100            21.332               136
     2200            21.307               136
     2300            21.277               136
     2400            21.166               136
     2500            21.059               136
     2600            21.213               136
     2700            21.160               136
     2800            20.903               136
     2900            20.791               136
     3000            20.904               136
     3100            20.853               136
     3200            20.871               136
     3300            20.966               136
     3400            20.884               136
     3500            21.019               136
     3600            21.120               136
     3700            20.801               136
     3800            20.881               136
     3900            20.852               136
     4000            20.944               136
     4100            20.835               136
     4200            20.748               136
     4300            20.853               136
     4400            20.698               136
     4500            20.667               136
     4600            20.713               136
     4700            20.675               136
     4800            20.753               136
     4900            20.697               136
     5000            20.625               136
     5100            20.698               136
     5200            20.731               136
     5300            20.629               136
     5400            20.600               136
     5500            20.716               136
     5600            20.814               136
     5700            20.848               136
     5800            20.894               136
     5900            20.909               136
     6000            20.908               136
     6100            20.846               136
     6200            20.923               136
     6300            20.973               136
     6400            20.951               136
     6500            20.918               136
     6600            20.948               136
     6700            21.011               136
     6800            20.995               136
     6900            21.028               136
     7000            21.047               136
     7100            21.067               136
     7200            20.961               136
     7300            21.052               136
     7400            21.093               136
     7500            21.136               136
     7600            21.076               136
     7700            21.106               136
     7800            21.059               136
     7900            21.016               136
     8000            21.019               136
     8100            21.091               136
     8200            21.068               136
     8300            21.110               136
     8400            21.158               136
     8500            21.106               136
     8600            21.105               136
     8700            21.098               136
     8800            21.020               136
     8900            21.033               136
     9000            20.978               136
     9100            21.006               136
     9200            20.971               136
     9300            21.077               136
     9400            21.051               136
     9500            21.074               136
     9600            21.100               136
     9700            21.160               136
     9800            21.182               136
     9900            21.238               136
     10000           21.289               136
     10100           21.322               136
     10200           21.280               136
     10300           21.244               136
     10400           21.312               136
     10500           21.322               136
     10600           21.398               136
     10700           21.419               136
     10800           21.410               136
     10900           21.338               136
     11000           21.327               136
     11100           21.298               136
     11200           21.281               136
     11300           21.278               136
     11400           21.239               136
     11500           21.197               136
     11600           21.065               136
     11700           21.045               136
     11800           21.049               136
     11900           21.004               136
     12000           20.949               136
     12100           20.965               136
     12200           20.934               136
     12300           20.964               136
     12400           20.939               136
     12500           20.926               136
     12600           20.966               136
     12700           20.950               136
     12800           20.972               136
     12900           20.980               136
     13000           20.958               136
     13100           20.985               136
     13200           20.978               136
     13300           21.014               136
     13400           20.953               136
     13500           20.954               136
     13600           20.979               136
     13700           20.930               136
     13800           20.886               136
     13900           20.827               136
     14000           20.815               136
     14100           20.838               136
     14200           20.853               136
     14300           20.857               136
     14400           20.878               136
     14500           20.865               136
     14600           20.835               136
     14700           20.819               136
     14800           20.820               136
     14900           20.812               136
     15000           20.798               136
     15100           20.790               136
     15200           20.797               136
     15300           20.785               136
     15400           20.799               136
     15500           20.788               136
     15600           20.789               136
     15700           20.801               136
     15800           20.817               136
     15900           20.852               136
     16000           20.846               136
     16100           20.841               136
     16200           20.878               136
     16300           20.918               136
     16400           20.895               136
     16500           20.907               136
     16600           20.858               136
     16700           20.855               136
     16800           20.826               136
     16900           20.822               136
     17000           20.855               136
     17100           20.899               136
     17200           20.930               136
     17300           20.975               136
     17400           20.970               136
     17500           21.014               136
     17600           20.983               136
     17700           21.002               136
     17800           20.996               136
     17900           21.032               136
     18000           21.015               136
     18100           21.027               136
     18200           21.000               136
     18300           21.026               136
     18400           21.024               136
     18500           20.984               136
     18600           20.978               136
     18700           20.969               136
     18800           20.919               136
     18900           20.915               136
     19000           20.931               136
     19100           20.912               136
     19200           20.896               136
     19300           20.881               136
     19400           20.872               136
     19500           20.799               136
     19600           20.791               136
     19700           20.789               136
     19800           20.801               136
     19900           20.805               136
     20000           20.791               136

     Iterations for model estimation

                     POTENTIAL       PARAMETER WITH
     ITERATION    SCALE REDUCTION      HIGHEST PSR
     100              1.056               115
     200              1.028               114
     300              1.016               147
     400              1.012               125
     500              1.011               141
     600              1.008               47
     700              1.008               146
     800              1.008               141
     900              1.006               71
     1000             1.006               74
     1100             1.006               143
     1200             1.005               143
     1300             1.005               137
     1400             1.005               137
     1500             1.005               147
     1600             1.005               137
     1700             1.005               114
     1800             1.006               114
     1900             1.007               114
     2000             1.005               114
     2100             1.005               114
     2200             1.005               26
     2300             1.005               26
     2400             1.005               26
     2500             1.004               138
     2600             1.005               114
     2700             1.005               114
     2800             1.004               114
     2900             1.004               138
     3000             1.004               138
     3100             1.003               27
     3200             1.002               27
     3300             1.003               27
     3400             1.003               138
     3500             1.003               138
     3600             1.003               138
     3700             1.002               138
     3800             1.002               141
     3900             1.002               138
     4000             1.003               138
     4100             1.002               138
     4200             1.002               138
     4300             1.002               38
     4400             1.002               38
     4500             1.002               38
     4600             1.001               38
     4700             1.002               38
     4800             1.002               138
     4900             1.002               138
     5000             1.001               138
     5100             1.001               148
     5200             1.001               39
     5300             1.001               148
     5400             1.002               117
     5500             1.002               117
     5600             1.002               39
     5700             1.001               39
     5800             1.002               117
     5900             1.002               117
     6000             1.002               117
     6100             1.002               117
     6200             1.002               117
     6300             1.002               117
     6400             1.001               117
     6500             1.002               117
     6600             1.001               117
     6700             1.001               117
     6800             1.001               117
     6900             1.001               27
     7000             1.001               117
     7100             1.001               117
     7200             1.001               117
     7300             1.001               27
     7400             1.001               117
     7500             1.001               117
     7600             1.001               117
     7700             1.001               117
     7800             1.001               117
     7900             1.001               117
     8000             1.001               47
     8100             1.002               47
     8200             1.002               47
     8300             1.002               47
     8400             1.002               117
     8500             1.002               47
     8600             1.002               117
     8700             1.001               47
     8800             1.001               47
     8900             1.001               138
     9000             1.002               138
     9100             1.002               138
     9200             1.002               138
     9300             1.001               138
     9400             1.001               138
     9500             1.001               27
     9600             1.001               138
     9700             1.001               74
     9800             1.001               74
     9900             1.001               74
     10000            1.001               27
     10100            1.001               74
     10200            1.001               138
     10300            1.001               138
     10400            1.001               138
     10500            1.001               138
     10600            1.001               138
     10700            1.001               74
     10800            1.001               74
     10900            1.001               27
     11000            1.001               138
     11100            1.001               27
     11200            1.001               27
     11300            1.001               27
     11400            1.001               27
     11500            1.001               27
     11600            1.001               27
     11700            1.001               27
     11800            1.001               27
     11900            1.001               27
     12000            1.001               27
     12100            1.001               27
     12200            1.001               27
     12300            1.001               27
     12400            1.001               27
     12500            1.001               27
     12600            1.001               27
     12700            1.001               27
     12800            1.001               27
     12900            1.001               27
     13000            1.001               27
     13100            1.001               27
     13200            1.001               143
     13300            1.001               143
     13400            1.001               27
     13500            1.001               27
     13600            1.001               143
     13700            1.001               143
     13800            1.001               143
     13900            1.001               143
     14000            1.001               143
     14100            1.001               143
     14200            1.001               143
     14300            1.001               143
     14400            1.001               143
     14500            1.001               143
     14600            1.001               143
     14700            1.001               143
     14800            1.001               143
     14900            1.001               143
     15000            1.001               143
     15100            1.001               143
     15200            1.001               143
     15300            1.001               143
     15400            1.001               143
     15500            1.001               143
     15600            1.000               143
     15700            1.000               143
     15800            1.000               143
     15900            1.000               143
     16000            1.000               27
     16100            1.000               143
     16200            1.000               143
     16300            1.001               143
     16400            1.000               143
     16500            1.000               27
     16600            1.000               143
     16700            1.000               143
     16800            1.000               143
     16900            1.000               143
     17000            1.000               143
     17100            1.000               143
     17200            1.000               143
     17300            1.000               143
     17400            1.000               143
     17500            1.000               143
     17600            1.000               143
     17700            1.000               143
     17800            1.000               143
     17900            1.000               143
     18000            1.000               143
     18100            1.000               143
     18200            1.000               143
     18300            1.000               143
     18400            1.000               143
     18500            1.000               143
     18600            1.000               143
     18700            1.000               143
     18800            1.000               143
     18900            1.000               143
     19000            1.000               143
     19100            1.000               78
     19200            1.000               138
     19300            1.000               138
     19400            1.000               138
     19500            1.000               138
     19600            1.000               72
     19700            1.000               72
     19800            1.000               72
     19900            1.000               72
     20000            1.000               72


     Beginning Time:  08:24:49
        Ending Time:  09:34:49
       Elapsed Time:  01:10:00


MUTHEN & MUTHEN
3463 Stoner Ave.
Los Angeles, CA  90066

Tel: (310) 391-9971
Fax: (310) 391-8971
Web: www.StatModel.com
Support: Support@StatModel.com

Copyright (c) 1998-2017 Muthen & Muthen
