# Supplementary material for: Modeling Measurement as a Sequential Process: Autoregressive Confirmatory Factor Analysis (AR-CFA)
Source: Front Psychol. 2019 Sep 20;10:2108. doi: 10.3389/fpsyg.2019.02108 (PMC6763968; doi:10.3389/fpsyg.2019.02108)
Supplement: Supplementary file 2 [file Data_Sheet_1.ZIP › Mplus files and data for AR-CFA paper/CL-CFA files/cross-loading (bayes) .01.out]

Mplus VERSION 8 (Mac)
MUTHEN & MUTHEN
04/12/2018  11:38 PM

INPUT INSTRUCTIONS


    DATA: File is music_big5_anon (For Mplus)_ipip_and_rses_centered.csv;
    VARIABLE:	
    NAMES ARE
    univ
  id
  year
  month
  age
  gender
  ethnic
  rsdme
  methnic
  fethnic
  usborn
  usmborn
  usfborn
  whrlv
  mipip1
  mipip2
  mipip3
  mipip4
  mipip5
  mipip6
  mipip7
  mipip8
  mipip9
  mipip10
  mipip11
  mipip12
  mipip13
  mipip14
  mipip15
  mipip16
  mipip17
  mipip18
  mipip19
  mipip20
  rses1
  rses2
  rses3
  rses4
  rses5
  rses6
  rses7
  rses8
  rses9
  rses10
  extraver
  agree
  consc
  neurot
  imagine
  self_est
  extra
  agreeb
  cons
  neuro
  open
  male
  N
  E_Mean
  A_Mean
  C_Mean
  N_Mean
  O_Mean
  E_SD
  A_SD
  C_SD
  N_SD
  O_SD
  E_SE
  A_SE
  C_SE
  N_SE
  O_SE
  SAT_read_25
  SAT_read_75
  SAT_math_25
  SAT_math_75
  ACT_25
  ACT_75
  enroll_total
  enroll_total_full
  enroll_total_part
  enroll_undergrad
  enroll_undergrad_full
  enroll_undergrad_part
  endowment_start
  endowment_end
  price_instate
  price_outstate
  percent_admit
  percent_18to24
  percent_white
  percent_women
  percent_asian
  percent_black
  percent_hispanic
  percent_other_unknown
  FT_retention
  average_SAT
  average_ACT
  gpa_required
  classrank_required
  transcript_required
  collegeprep_required
  recommendations_required
  portfolio_required;
    Usevar = mipip1-mipip20;
    MISSING are all (-999);

  ANALYSIS: estimator=Bayes;
  fbiterations=10000;
  thin=10;
  Processors=2;
  Chains=2;

  MODEL:
  E BY mipip1
    	mipip6
    	mipip11
    	mipip16
  	mipip2 (a1)
    	mipip7 (a2)
    	mipip12 (a3)
    	mipip17 (a4)
  	mipip3 (a5)
    	mipip8 (a6)
    	mipip13 (a7)
    	mipip18 (a8)
  	mipip4 (a9)
    	mipip9 (a10)
    	mipip14 (a11)
    	mipip19 (a12)
  	mipip5 (a13)
    	mipip10 (a14)
    	mipip15 (a15)
    	mipip20 (a16);

  A BY mipip1* (b1)
    	mipip6 (b2)
    	mipip11 (b3)
    	mipip16 (b4)
  	mipip2@1
    	mipip7
    	mipip12
    	mipip17
  	mipip3 (b5)
    	mipip8 (b6)
    	mipip13 (b7)
    	mipip18 (b8)
  	mipip4 (b9)
    	mipip9 (b10)
    	mipip14 (b11)
    	mipip19 (b12)
  	mipip5 (b13)
    	mipip10 (b14)
    	mipip15 (b15)
    	mipip20 (b16);

  C BY mipip1* (c1)
    	mipip6 (c2)
    	mipip11 (c3)
    	mipip16 (c4)
  	mipip2 (c5)
    	mipip7 (c6)
    	mipip12 (c7)
    	mipip17 (c8)
  	mipip3@1
    	mipip8
    	mipip13
    	mipip18
  	mipip4 (c9)
    	mipip9 (c10)
    	mipip14 (c11)
    	mipip19 (c12)
  	mipip5 (c13)
    	mipip10 (c14)
    	mipip15 (c15)
    	mipip20 (c16);

  N BY mipip1* (d1)
    	mipip6 (d2)
    	mipip11 (d3)
    	mipip16 (d4)
  	mipip2 (d5)
    	mipip7 (d6)
    	mipip12 (d7)
    	mipip17 (d8)
  	mipip3 (d9)
    	mipip8 (d10)
    	mipip13 (d11)
    	mipip18 (d12)
  	mipip4@1
    	mipip9
    	mipip14
    	mipip19
  	mipip5 (d13)
    	mipip10 (d14)
    	mipip15 (d15)
    	mipip20 (d16);

  O BY mipip1* (e1)
    	mipip6 (e2)
    	mipip11 (e3)
    	mipip16 (e4)
  	mipip2 (e5)
    	mipip7 (e6)
    	mipip12 (e7)
    	mipip17 (e8)
  	mipip3 (e9)
    	mipip8 (e10)
    	mipip13 (e11)
    	mipip18 (e12)
  	mipip4 (e13)
    	mipip9 (e14)
    	mipip14 (e15)
    	mipip19 (e16)
  	mipip5@1
    	mipip10
    	mipip15
    	mipip20;
    	
  MODEL PRIORS:
  a1-e16~N(0,.01);

  MODEL CONSTRAINT:
  New (ea ac cn no oe e a c n o ee1 AR NotAR);
  ea = (a1+a2+a3+a4)/4;
  ac = (b5+b6+b7+b8)/4;
  cn = (c9+c10+c11+c12)/4;
  no = (d13+d14+d15+d16)/4;
  oe = (e2+e3+e4)/4;
  e = (a5+a6+a7+a8+a9+a10+a11+a12+a13+a14+a15+a16)/12;
  a = (b1+b2+b3+b4+b9+b10+b11+b12+b13+b14+b15+b16)/12;
  c = (c1+c2+c3+c4+c5+c6+c7+c8+c13+c14+c15+c16)/12;
  n = (d1+d2+d3+d4+d5+d6+d7+d8+d9+d10+d11+d12)/12;
  o = (e5+e6+e7+e8+e9+e10+e11+e12+e13+e14+e15+e16)/12;
  ee1 = e1;
  AR = (ea+ac+cn+no+oe)/5;
  NotAR = (e+a+c+n+o)/5;

  OUTPUT: STDYX svalues tech8;


*** WARNING
  Data set contains cases with missing on all variables.
  These cases were not included in the analysis.
  Number of cases with missing on all variables:  1141
   1 WARNING(S) FOUND IN THE INPUT INSTRUCTIONS


SUMMARY OF ANALYSIS

Number of groups                                                 1
Number of observations                                        8571

Number of dependent variables                                   20
Number of independent variables                                  0
Number of continuous latent variables                            5

Observed dependent variables

  Continuous
   MIPIP1      MIPIP2      MIPIP3      MIPIP4      MIPIP5      MIPIP6
   MIPIP7      MIPIP8      MIPIP9      MIPIP10     MIPIP11     MIPIP12
   MIPIP13     MIPIP14     MIPIP15     MIPIP16     MIPIP17     MIPIP18
   MIPIP19     MIPIP20

Continuous latent variables
   E           A           C           N           O


Estimator                                                    BAYES
Specifications for Bayesian Estimation
  Point estimate                                            MEDIAN
  Number of Markov chain Monte Carlo (MCMC) chains               2
  Random seed for the first chain                                0
  Starting value information                           UNPERTURBED
  Treatment of categorical mediator                         LATENT
  Algorithm used for Markov chain Monte Carlo           GIBBS(PX1)
  Fixed number of iterations                                 10000
  K-th iteration used for thinning                              10

Input data file(s)
  music_big5_anon (For Mplus)_ipip_and_rses_centered.csv
Input data format  FREE


SUMMARY OF DATA


COVARIANCE COVERAGE OF DATA

Minimum covariance coverage value   0.100

     Number of missing data patterns            68


     PROPORTION OF DATA PRESENT


           Covariance Coverage
              MIPIP1        MIPIP2        MIPIP3        MIPIP4        MIPIP5
              ________      ________      ________      ________      ________
 MIPIP1         0.998
 MIPIP2         0.997         0.998
 MIPIP3         0.997         0.997         0.998
 MIPIP4         0.995         0.995         0.996         0.996
 MIPIP5         0.996         0.996         0.996         0.995         0.997
 MIPIP6         0.997         0.997         0.998         0.996         0.996
 MIPIP7         0.997         0.997         0.997         0.996         0.996
 MIPIP8         0.996         0.997         0.997         0.995         0.996
 MIPIP9         0.997         0.997         0.997         0.996         0.996
 MIPIP10        0.995         0.995         0.995         0.994         0.995
 MIPIP11        0.994         0.994         0.994         0.993         0.993
 MIPIP12        0.993         0.994         0.994         0.993         0.993
 MIPIP13        0.996         0.997         0.997         0.995         0.996
 MIPIP14        0.996         0.996         0.996         0.995         0.995
 MIPIP15        0.995         0.995         0.995         0.994         0.994
 MIPIP16        0.994         0.995         0.995         0.993         0.993
 MIPIP17        0.995         0.995         0.995         0.994         0.994
 MIPIP18        0.994         0.994         0.995         0.993         0.993
 MIPIP19        0.995         0.995         0.995         0.994         0.994
 MIPIP20        0.994         0.994         0.995         0.993         0.994


           Covariance Coverage
              MIPIP6        MIPIP7        MIPIP8        MIPIP9        MIPIP10
              ________      ________      ________      ________      ________
 MIPIP6         0.999
 MIPIP7         0.998         0.998
 MIPIP8         0.997         0.997         0.998
 MIPIP9         0.998         0.997         0.997         0.998
 MIPIP10        0.996         0.995         0.995         0.996         0.996
 MIPIP11        0.994         0.994         0.994         0.994         0.993
 MIPIP12        0.994         0.994         0.994         0.994         0.993
 MIPIP13        0.997         0.997         0.997         0.997         0.995
 MIPIP14        0.996         0.996         0.996         0.996         0.995
 MIPIP15        0.995         0.995         0.995         0.995         0.994
 MIPIP16        0.995         0.995         0.994         0.995         0.993
 MIPIP17        0.995         0.995         0.995         0.995         0.994
 MIPIP18        0.995         0.995         0.994         0.995         0.993
 MIPIP19        0.995         0.995         0.995         0.995         0.994
 MIPIP20        0.995         0.995         0.994         0.995         0.993


           Covariance Coverage
              MIPIP11       MIPIP12       MIPIP13       MIPIP14       MIPIP15
              ________      ________      ________      ________      ________
 MIPIP11        0.995
 MIPIP12        0.991         0.995
 MIPIP13        0.994         0.994         0.998
 MIPIP14        0.994         0.994         0.996         0.997
 MIPIP15        0.992         0.993         0.996         0.995         0.996
 MIPIP16        0.992         0.992         0.995         0.994         0.994
 MIPIP17        0.993         0.993         0.995         0.995         0.994
 MIPIP18        0.992         0.992         0.995         0.995         0.993
 MIPIP19        0.993         0.993         0.995         0.995         0.994
 MIPIP20        0.992         0.992         0.995         0.995         0.994


           Covariance Coverage
              MIPIP16       MIPIP17       MIPIP18       MIPIP19       MIPIP20
              ________      ________      ________      ________      ________
 MIPIP16        0.996
 MIPIP17        0.994         0.996
 MIPIP18        0.993         0.994         0.996
 MIPIP19        0.994         0.995         0.994         0.996
 MIPIP20        0.993         0.994         0.994         0.995         0.996


UNIVARIATE SAMPLE STATISTICS


     UNIVARIATE HIGHER-ORDER MOMENT DESCRIPTIVE STATISTICS

         Variable/         Mean/     Skewness/   Minimum/ % with                Percentiles
        Sample Size      Variance    Kurtosis    Maximum  Min/Max      20%/60%    40%/80%    Median

     MIPIP1                0.000      -0.168      -2.237    0.39%      -1.025     -0.093      0.055
            8553.000       1.287      -0.772       2.482    0.33%       0.186      1.033
     MIPIP2                0.000      -1.327      -3.444    0.02%      -0.373     -0.187     -0.057
            8556.000       0.817       1.857       1.520    0.50%       0.627      0.733
     MIPIP3                0.000      -0.208      -2.655    0.02%      -1.169     -0.213     -0.139
            8558.000       1.370      -0.881       2.250    0.02%       0.685      0.858
     MIPIP4                0.000       0.195      -2.476    0.02%      -0.902     -0.576      0.184
            8541.000       1.421      -0.916       2.724    0.06%       0.336      1.275
     MIPIP5                0.000      -0.648      -3.000    0.01%      -0.790      0.185      0.253
            8545.000       1.165      -0.249       1.904    0.27%       0.274      1.189
     MIPIP6                0.000      -0.550      -2.985    0.09%      -0.985      0.015      0.264
            8560.000       1.403      -0.654       1.727    0.05%       0.402      1.264
     MIPIP7                0.000      -0.922      -3.200    0.01%      -0.911     -0.010      0.089
            8556.000       1.141       0.218       1.368    0.97%       0.215      1.082
     MIPIP8                0.000      -0.372      -3.018    0.04%      -1.425     -0.425      0.444
            8551.000       1.633      -1.014       1.714    0.06%       0.523      1.506
     MIPIP9                0.000       0.349      -1.952    0.19%      -0.766     -0.618     -0.409
            8556.000       1.218      -0.647       2.591    0.07%       0.337      1.259
     MIPIP10               0.000      -0.435      -2.844    0.02%      -0.683     -0.549      0.312
            8539.000       1.091      -0.361       1.810    0.02%       0.360      1.312
     MIPIP11               0.000      -0.302      -2.631    0.32%      -1.326     -0.326      0.106
            8529.000       1.490      -0.882       2.106    0.96%       0.609      1.106
     MIPIP12               0.000      -0.392      -2.682    0.01%      -1.177     -0.302      0.366
            8527.000       1.165      -0.485       2.079    0.09%       0.554      0.750
     MIPIP13               0.000      -0.745      -3.236    0.04%      -0.844      0.060      0.182
            8555.000       1.062       0.062       1.849    0.27%       0.220      1.068
     MIPIP14               0.000       0.147      -1.952    0.04%      -0.873     -0.712      0.154
            8548.000       1.418      -0.964       2.909    0.02%       0.259      1.246
     MIPIP15               0.000      -0.373      -2.795    0.01%      -0.702     -0.515      0.298
            8538.000       1.013      -0.462       2.150    0.04%       0.358      1.205
     MIPIP16               0.000      -0.261      -2.572    0.21%      -1.300     -0.349     -0.115
            8533.000       1.292      -0.764       2.073    0.07%       0.592      0.885
     MIPIP17               0.000      -1.086      -3.457    0.02%      -0.457     -0.167     -0.060
            8538.000       0.849       0.859       1.108    1.34%       0.618      0.822
     MIPIP18               0.000      -0.623      -3.000    0.01%      -0.839      0.050      0.169
            8533.000       1.199      -0.493       1.381    0.12%       0.246      1.161
     MIPIP19               0.000      -0.005      -2.400    0.02%      -1.074     -0.145     -0.060
            8538.000       1.251      -0.805       2.188    0.21%       0.024      0.940
     MIPIP20               0.000      -0.941      -3.359    0.01%      -0.994     -0.018      0.033
            8533.000       1.116       0.142       1.667    0.04%       0.812      0.992


THE MODEL ESTIMATION TERMINATED NORMALLY

     USE THE FBITERATIONS OPTION TO INCREASE THE NUMBER OF ITERATIONS BY A FACTOR
     OF AT LEAST TWO TO CHECK CONVERGENCE AND THAT THE PSR VALUE DOES NOT INCREASE.


MODEL FIT INFORMATION

Number of Free Parameters                             150

Bayesian Posterior Predictive Checking using Chi-Square

          95% Confidence Interval for the Difference Between
          the Observed and the Replicated Chi-Square Values

                               4034.393          4145.198

          Posterior Predictive P-Value              0.000

          Prior Posterior Predictive P-Value        0.000

Information Criteria

          Deviance (DIC)                       486328.228
          Estimated Number of Parameters (pD)     125.722
          Bayesian (BIC)                       487434.210


MODEL RESULTS

                                Posterior  One-Tailed         95% C.I.
                    Estimate       S.D.      P-Value   Lower 2.5%  Upper 2.5%  Significance

 E        BY
    MIPIP1             1.000       0.000      0.000       1.000       1.000
    MIPIP6             1.012       0.028      0.000       0.957       1.068      *
    MIPIP11            0.993       0.025      0.000       0.944       1.043      *
    MIPIP16            1.111       0.037      0.000       1.041       1.185      *
    MIPIP2            -0.086       0.061      0.081      -0.206       0.033
    MIPIP7             0.044       0.038      0.118      -0.032       0.118
    MIPIP12           -0.014       0.059      0.405      -0.129       0.101
    MIPIP17            0.212       0.033      0.000       0.146       0.276      *
    MIPIP3             0.003       0.051      0.477      -0.098       0.103
    MIPIP8             0.003       0.062      0.483      -0.120       0.123
    MIPIP13           -0.075       0.044      0.045      -0.162       0.013
    MIPIP18            0.015       0.057      0.393      -0.100       0.128
    MIPIP4             0.002       0.059      0.483      -0.112       0.119
    MIPIP9             0.076       0.045      0.045      -0.012       0.168
    MIPIP14            0.019       0.062      0.369      -0.102       0.143
    MIPIP19           -0.074       0.035      0.019      -0.143      -0.004      *
    MIPIP5            -0.018       0.054      0.370      -0.127       0.087
    MIPIP10           -0.058       0.043      0.089      -0.145       0.027
    MIPIP15           -0.002       0.044      0.483      -0.087       0.085
    MIPIP20            0.025       0.062      0.339      -0.098       0.146

 A        BY
    MIPIP1             0.070       0.052      0.089      -0.032       0.170
    MIPIP6            -0.007       0.052      0.446      -0.109       0.094
    MIPIP11            0.203       0.052      0.000       0.101       0.306      *
    MIPIP16           -0.226       0.055      0.000      -0.333      -0.121      *
    MIPIP2             1.000       0.000      0.000       1.000       1.000
    MIPIP7             0.565       0.031      0.000       0.507       0.626      *
    MIPIP12            0.936       0.035      0.000       0.871       1.008      *
    MIPIP17            0.459       0.029      0.000       0.403       0.516      *
    MIPIP3             0.204       0.051      0.000       0.105       0.305      *
    MIPIP8            -0.132       0.061      0.017      -0.250      -0.011      *
    MIPIP13            0.202       0.044      0.000       0.116       0.289      *
    MIPIP18           -0.071       0.058      0.115      -0.180       0.045
    MIPIP4             0.018       0.061      0.381      -0.099       0.137
    MIPIP9            -0.235       0.045      0.000      -0.321      -0.146      *
    MIPIP14            0.118       0.063      0.027      -0.002       0.242
    MIPIP19           -0.096       0.036      0.003      -0.166      -0.026      *
    MIPIP5             0.188       0.055      0.000       0.079       0.297      *
    MIPIP10            0.055       0.046      0.117      -0.036       0.141
    MIPIP15           -0.005       0.046      0.450      -0.098       0.082
    MIPIP20           -0.057       0.064      0.179      -0.184       0.067

 C        BY
    MIPIP1            -0.130       0.052      0.007      -0.235      -0.029      *
    MIPIP6             0.060       0.052      0.120      -0.042       0.161
    MIPIP11           -0.070       0.054      0.090      -0.179       0.034
    MIPIP16            0.084       0.057      0.068      -0.028       0.199
    MIPIP2             0.062       0.062      0.156      -0.060       0.185
    MIPIP7             0.102       0.041      0.006       0.024       0.183      *
    MIPIP12           -0.059       0.061      0.163      -0.182       0.059
    MIPIP17            0.177       0.036      0.000       0.104       0.246      *
    MIPIP3             1.000       0.000      0.000       1.000       1.000
    MIPIP8             1.243       0.050      0.000       1.149       1.344      *
    MIPIP13            0.836       0.029      0.000       0.780       0.895      *
    MIPIP18            1.150       0.049      0.000       1.060       1.254      *
    MIPIP4            -0.136       0.063      0.016      -0.257      -0.011      *
    MIPIP9             0.150       0.048      0.001       0.058       0.247      *
    MIPIP14            0.068       0.065      0.148      -0.057       0.197
    MIPIP19            0.036       0.038      0.175      -0.038       0.112
    MIPIP5            -0.172       0.056      0.001      -0.280      -0.064      *
    MIPIP10           -0.027       0.045      0.273      -0.117       0.060
    MIPIP15            0.043       0.046      0.177      -0.047       0.135
    MIPIP20            0.049       0.065      0.231      -0.079       0.177

 N        BY
    MIPIP1             0.034       0.051      0.252      -0.067       0.132
    MIPIP6             0.078       0.052      0.061      -0.020       0.180
    MIPIP11           -0.106       0.052      0.021      -0.209      -0.005      *
    MIPIP16            0.026       0.058      0.336      -0.085       0.138
    MIPIP2            -0.050       0.060      0.197      -0.167       0.068
    MIPIP7            -0.063       0.038      0.044      -0.138       0.009
    MIPIP12            0.081       0.057      0.076      -0.032       0.191
    MIPIP17           -0.100       0.035      0.002      -0.167      -0.034      *
    MIPIP3             0.082       0.051      0.058      -0.018       0.178
    MIPIP8             0.013       0.060      0.418      -0.103       0.128
    MIPIP13            0.183       0.044      0.000       0.095       0.269      *
    MIPIP18           -0.185       0.054      0.000      -0.289      -0.080      *
    MIPIP4             1.000       0.000      0.000       1.000       1.000
    MIPIP9             0.709       0.032      0.000       0.649       0.774      *
    MIPIP14            1.050       0.033      0.000       0.987       1.117      *
    MIPIP19            0.484       0.025      0.000       0.437       0.534      *
    MIPIP5             0.158       0.053      0.001       0.053       0.261      *
    MIPIP10           -0.042       0.045      0.179      -0.133       0.047
    MIPIP15           -0.174       0.044      0.000      -0.261      -0.087      *
    MIPIP20            0.073       0.061      0.115      -0.049       0.191

 O        BY
    MIPIP1            -0.091       0.052      0.043      -0.193       0.013
    MIPIP6             0.008       0.052      0.439      -0.092       0.112
    MIPIP11           -0.098       0.054      0.036      -0.202       0.009
    MIPIP16            0.121       0.059      0.021       0.004       0.237      *
    MIPIP2             0.047       0.063      0.224      -0.074       0.172
    MIPIP7             0.092       0.044      0.018       0.006       0.177      *
    MIPIP12           -0.042       0.061      0.253      -0.160       0.079
    MIPIP17            0.210       0.039      0.000       0.134       0.285      *
    MIPIP3            -0.162       0.053      0.001      -0.261      -0.058      *
    MIPIP8             0.048       0.062      0.218      -0.071       0.174
    MIPIP13           -0.081       0.046      0.039      -0.171       0.007
    MIPIP18            0.065       0.059      0.129      -0.048       0.185
    MIPIP4             0.092       0.060      0.067      -0.027       0.210
    MIPIP9            -0.001       0.048      0.491      -0.095       0.095
    MIPIP14           -0.097       0.065      0.070      -0.226       0.031
    MIPIP19            0.188       0.038      0.000       0.116       0.264      *
    MIPIP5             1.000       0.000      0.000       1.000       1.000
    MIPIP10            0.811       0.055      0.000       0.718       0.939      *
    MIPIP15            0.790       0.054      0.000       0.697       0.912      *
    MIPIP20            1.190       0.038      0.000       1.116       1.267      *

 A        WITH
    E                  0.133       0.045      0.002       0.042       0.223      *

 C        WITH
    E                  0.023       0.037      0.266      -0.049       0.099
    A                  0.055       0.034      0.053      -0.013       0.121

 N        WITH
    E                 -0.117       0.049      0.005      -0.217      -0.027      *
    A                  0.041       0.049      0.205      -0.055       0.138
    C                 -0.103       0.039      0.002      -0.183      -0.030      *

 O        WITH
    E                  0.135       0.040      0.000       0.060       0.219      *
    A                  0.114       0.038      0.002       0.040       0.192      *
    C                  0.020       0.032      0.255      -0.036       0.089
    N                 -0.104       0.047      0.008      -0.206      -0.019      *

 Intercepts
    MIPIP1             0.000       0.012      0.486      -0.024       0.024
    MIPIP2             0.000       0.010      0.488      -0.020       0.018
    MIPIP3             0.000       0.013      0.492      -0.025       0.026
    MIPIP4            -0.001       0.013      0.480      -0.026       0.025
    MIPIP5             0.000       0.012      0.490      -0.023       0.023
    MIPIP6             0.000       0.013      0.489      -0.025       0.026
    MIPIP7             0.000       0.012      0.486      -0.023       0.022
    MIPIP8             0.000       0.014      0.496      -0.027       0.027
    MIPIP9             0.000       0.012      0.492      -0.024       0.023
    MIPIP10            0.000       0.011      0.487      -0.022       0.022
    MIPIP11            0.000       0.013      0.489      -0.025       0.026
    MIPIP12            0.000       0.012      0.488      -0.023       0.022
    MIPIP13            0.000       0.011      0.490      -0.022       0.022
    MIPIP14            0.000       0.013      0.499      -0.025       0.025
    MIPIP15            0.000       0.011      0.497      -0.022       0.021
    MIPIP16            0.000       0.012      0.492      -0.024       0.024
    MIPIP17            0.000       0.010      0.484      -0.019       0.019
    MIPIP18            0.000       0.012      0.495      -0.023       0.023
    MIPIP19            0.000       0.012      0.499      -0.024       0.024
    MIPIP20            0.000       0.011      0.490      -0.023       0.022

 Variances
    E                  0.597       0.032      0.000       0.539       0.665      *
    A                  0.477       0.032      0.000       0.423       0.549      *
    C                  0.383       0.026      0.000       0.335       0.436      *
    N                  0.656       0.037      0.000       0.589       0.736      *
    O                  0.428       0.038      0.000       0.360       0.508      *

 Residual Variances
    MIPIP1             0.700       0.015      0.000       0.671       0.730      *
    MIPIP2             0.350       0.014      0.000       0.323       0.377      *
    MIPIP3             0.963       0.019      0.000       0.926       1.001      *
    MIPIP4             0.752       0.019      0.000       0.715       0.789      *
    MIPIP5             0.695       0.021      0.000       0.658       0.740      *
    MIPIP6             0.808       0.016      0.000       0.778       0.840      *
    MIPIP7             0.952       0.016      0.000       0.920       0.984      *
    MIPIP8             1.061       0.023      0.000       1.016       1.106      *
    MIPIP9             0.908       0.018      0.000       0.874       0.943      *
    MIPIP10            0.805       0.021      0.000       0.762       0.844      *
    MIPIP11            0.834       0.017      0.000       0.800       0.867      *
    MIPIP12            0.757       0.017      0.000       0.724       0.789      *
    MIPIP13            0.765       0.015      0.000       0.736       0.795      *
    MIPIP14            0.678       0.020      0.000       0.640       0.717      *
    MIPIP15            0.697       0.018      0.000       0.659       0.730      *
    MIPIP16            0.568       0.015      0.000       0.539       0.597      *
    MIPIP17            0.604       0.011      0.000       0.584       0.625      *
    MIPIP18            0.631       0.017      0.000       0.598       0.664      *
    MIPIP19            1.099       0.018      0.000       1.063       1.137      *
    MIPIP20            0.536       0.026      0.000       0.490       0.593      *

New/Additional Parameters
    EA                 0.039       0.044      0.182      -0.048       0.126
    AC                 0.050       0.049      0.148      -0.042       0.149
    CN                 0.030       0.048      0.269      -0.064       0.125
    NO                 0.004       0.048      0.467      -0.094       0.097
    OE                 0.008       0.038      0.416      -0.066       0.084
    E                 -0.007       0.029      0.407      -0.065       0.052
    A                  0.002       0.028      0.468      -0.051       0.057
    C                  0.010       0.029      0.365      -0.047       0.065
    N                  0.000       0.029      0.498      -0.057       0.055
    O                  0.030       0.027      0.135      -0.024       0.083
    EE1               -0.091       0.052      0.043      -0.193       0.013
    AR                 0.026       0.021      0.098      -0.014       0.070
    NOTAR              0.007       0.013      0.295      -0.018       0.032


STANDARDIZED MODEL RESULTS


STDYX Standardization

                                Posterior  One-Tailed         95% C.I.
                    Estimate       S.D.      P-Value   Lower 2.5%  Upper 2.5%  Significance
 E        BY
    MIPIP1             0.681       0.017      0.000       0.650       0.716      *
    MIPIP6             0.659       0.016      0.000       0.630       0.693      *
    MIPIP11            0.629       0.018      0.000       0.594       0.664      *
    MIPIP16            0.755       0.020      0.000       0.718       0.798      *
    MIPIP2            -0.073       0.052      0.081      -0.176       0.028
    MIPIP7             0.032       0.028      0.118      -0.023       0.086
    MIPIP12           -0.010       0.042      0.405      -0.091       0.073
    MIPIP17            0.178       0.028      0.000       0.123       0.231      *
    MIPIP3             0.002       0.033      0.477      -0.065       0.067
    MIPIP8             0.002       0.037      0.483      -0.074       0.074
    MIPIP13           -0.056       0.033      0.045      -0.122       0.010
    MIPIP18            0.011       0.041      0.393      -0.071       0.089
    MIPIP4             0.002       0.038      0.483      -0.073       0.077
    MIPIP9             0.053       0.032      0.045      -0.008       0.117
    MIPIP14            0.013       0.040      0.369      -0.066       0.092
    MIPIP19           -0.051       0.024      0.019      -0.098      -0.003      *
    MIPIP5            -0.013       0.038      0.370      -0.091       0.062
    MIPIP10           -0.043       0.032      0.089      -0.107       0.020
    MIPIP15           -0.001       0.033      0.483      -0.067       0.065
    MIPIP20            0.018       0.045      0.339      -0.072       0.106

 A        BY
    MIPIP1             0.043       0.031      0.089      -0.019       0.102
    MIPIP6            -0.004       0.030      0.446      -0.063       0.055
    MIPIP11            0.115       0.029      0.000       0.058       0.172      *
    MIPIP16           -0.138       0.034      0.000      -0.204      -0.073      *
    MIPIP2             0.762       0.024      0.000       0.721       0.817      *
    MIPIP7             0.366       0.019      0.000       0.329       0.404      *
    MIPIP12            0.598       0.020      0.000       0.563       0.643      *
    MIPIP17            0.344       0.022      0.000       0.303       0.388      *
    MIPIP3             0.121       0.030      0.000       0.062       0.180      *
    MIPIP8            -0.071       0.033      0.017      -0.135      -0.006      *
    MIPIP13            0.136       0.030      0.000       0.077       0.195      *
    MIPIP18           -0.045       0.036      0.115      -0.113       0.028
    MIPIP4             0.010       0.035      0.381      -0.058       0.079
    MIPIP9            -0.147       0.029      0.000      -0.203      -0.091      *
    MIPIP14            0.068       0.037      0.027      -0.001       0.139
    MIPIP19           -0.059       0.022      0.003      -0.104      -0.016      *
    MIPIP5             0.120       0.036      0.000       0.050       0.191      *
    MIPIP10            0.036       0.030      0.117      -0.024       0.094
    MIPIP15           -0.004       0.031      0.450      -0.067       0.057
    MIPIP20           -0.037       0.042      0.179      -0.120       0.045

 C        BY
    MIPIP1            -0.071       0.028      0.007      -0.127      -0.016      *
    MIPIP6             0.031       0.027      0.120      -0.022       0.085
    MIPIP11           -0.036       0.027      0.090      -0.089       0.018
    MIPIP16            0.046       0.031      0.068      -0.015       0.108
    MIPIP2             0.042       0.043      0.156      -0.040       0.129
    MIPIP7             0.059       0.024      0.006       0.014       0.107      *
    MIPIP12           -0.034       0.034      0.163      -0.101       0.034
    MIPIP17            0.118       0.025      0.000       0.070       0.167      *
    MIPIP3             0.528       0.017      0.000       0.496       0.561      *
    MIPIP8             0.601       0.016      0.000       0.571       0.633      *
    MIPIP13            0.502       0.018      0.000       0.466       0.539      *
    MIPIP18            0.649       0.017      0.000       0.615       0.683      *
    MIPIP4            -0.070       0.032      0.016      -0.131      -0.006      *
    MIPIP9             0.084       0.027      0.001       0.033       0.138      *
    MIPIP14            0.035       0.034      0.148      -0.030       0.103
    MIPIP19            0.020       0.021      0.175      -0.021       0.061
    MIPIP5            -0.098       0.032      0.001      -0.161      -0.036      *
    MIPIP10           -0.016       0.027      0.273      -0.071       0.035
    MIPIP15            0.027       0.028      0.177      -0.030       0.081
    MIPIP20            0.029       0.038      0.231      -0.047       0.102

 N        BY
    MIPIP1             0.024       0.036      0.252      -0.048       0.095
    MIPIP6             0.053       0.035      0.061      -0.014       0.123
    MIPIP11           -0.071       0.034      0.021      -0.139      -0.004      *
    MIPIP16            0.018       0.041      0.336      -0.061       0.098
    MIPIP2            -0.045       0.053      0.197      -0.148       0.061
    MIPIP7            -0.048       0.028      0.044      -0.105       0.007
    MIPIP12            0.060       0.043      0.076      -0.024       0.144
    MIPIP17           -0.088       0.030      0.002      -0.147      -0.030      *
    MIPIP3             0.057       0.035      0.058      -0.013       0.122
    MIPIP8             0.008       0.038      0.418      -0.066       0.081
    MIPIP13            0.144       0.034      0.000       0.076       0.210      *
    MIPIP18           -0.136       0.041      0.000      -0.217      -0.058      *
    MIPIP4             0.679       0.018      0.000       0.646       0.716      *
    MIPIP9             0.520       0.021      0.000       0.482       0.563      *
    MIPIP14            0.714       0.019      0.000       0.679       0.753      *
    MIPIP19            0.350       0.018      0.000       0.317       0.386      *
    MIPIP5             0.118       0.041      0.001       0.039       0.199      *
    MIPIP10           -0.033       0.035      0.179      -0.102       0.037
    MIPIP15           -0.140       0.035      0.000      -0.209      -0.071      *
    MIPIP20            0.056       0.047      0.115      -0.037       0.149

 O        BY
    MIPIP1            -0.053       0.030      0.043      -0.111       0.008
    MIPIP6             0.005       0.029      0.439      -0.051       0.062
    MIPIP11           -0.053       0.029      0.036      -0.109       0.005
    MIPIP16            0.069       0.034      0.021       0.003       0.134      *
    MIPIP2             0.034       0.046      0.224      -0.053       0.127
    MIPIP7             0.057       0.027      0.018       0.004       0.109      *
    MIPIP12           -0.025       0.037      0.253      -0.095       0.049
    MIPIP17            0.149       0.027      0.000       0.096       0.202      *
    MIPIP3            -0.091       0.029      0.001      -0.146      -0.032      *
    MIPIP8             0.025       0.032      0.218      -0.037       0.088
    MIPIP13           -0.052       0.029      0.039      -0.108       0.005
    MIPIP18            0.039       0.035      0.129      -0.030       0.108
    MIPIP4             0.050       0.034      0.067      -0.014       0.119
    MIPIP9            -0.001       0.029      0.491      -0.057       0.056
    MIPIP14           -0.054       0.035      0.070      -0.121       0.017
    MIPIP19            0.110       0.022      0.000       0.068       0.155      *
    MIPIP5             0.606       0.026      0.000       0.557       0.658      *
    MIPIP10            0.509       0.025      0.000       0.463       0.563      *
    MIPIP15            0.514       0.025      0.000       0.469       0.567      *
    MIPIP20            0.737       0.028      0.000       0.684       0.793      *

 A        WITH
    E                  0.250       0.079      0.002       0.081       0.395      *

 C        WITH
    E                  0.048       0.076      0.266      -0.105       0.198
    A                  0.129       0.080      0.053      -0.030       0.283

 N        WITH
    E                 -0.188       0.074      0.005      -0.331      -0.044      *
    A                  0.073       0.087      0.205      -0.096       0.244
    C                 -0.207       0.074      0.002      -0.349      -0.061      *

 O        WITH
    E                  0.268       0.070      0.000       0.125       0.401      *
    A                  0.253       0.079      0.002       0.090       0.401      *
    C                  0.050       0.077      0.255      -0.092       0.206
    N                 -0.198       0.081      0.008      -0.357      -0.037      *

 Intercepts
    MIPIP1             0.000       0.011      0.486      -0.021       0.021
    MIPIP2             0.000       0.011      0.488      -0.022       0.020
    MIPIP3             0.000       0.011      0.492      -0.021       0.022
    MIPIP4            -0.001       0.011      0.480      -0.022       0.021
    MIPIP5             0.000       0.011      0.490      -0.021       0.021
    MIPIP6             0.000       0.011      0.489      -0.021       0.022
    MIPIP7             0.000       0.011      0.486      -0.021       0.021
    MIPIP8             0.000       0.011      0.496      -0.021       0.021
    MIPIP9             0.000       0.011      0.492      -0.022       0.021
    MIPIP10            0.000       0.011      0.487      -0.021       0.022
    MIPIP11            0.000       0.011      0.489      -0.021       0.021
    MIPIP12            0.000       0.011      0.488      -0.021       0.021
    MIPIP13            0.000       0.011      0.490      -0.021       0.021
    MIPIP14            0.000       0.011      0.499      -0.021       0.021
    MIPIP15            0.000       0.011      0.497      -0.021       0.021
    MIPIP16            0.000       0.011      0.492      -0.022       0.021
    MIPIP17            0.000       0.011      0.484      -0.021       0.021
    MIPIP18            0.000       0.011      0.495      -0.021       0.021
    MIPIP19            0.000       0.011      0.499      -0.021       0.021
    MIPIP20            0.000       0.011      0.490      -0.021       0.021

 Variances
    E                  1.000       0.000      0.000       1.000       1.000
    A                  1.000       0.000      0.000       1.000       1.000
    C                  1.000       0.000      0.000       1.000       1.000
    N                  1.000       0.000      0.000       1.000       1.000
    O                  1.000       0.000      0.000       1.000       1.000

 Residual Variances
    MIPIP1             0.544       0.011      0.000       0.521       0.567      *
    MIPIP2             0.427       0.017      0.000       0.393       0.459      *
    MIPIP3             0.702       0.012      0.000       0.678       0.725      *
    MIPIP4             0.528       0.013      0.000       0.502       0.554      *
    MIPIP5             0.596       0.017      0.000       0.565       0.632      *
    MIPIP6             0.575       0.011      0.000       0.554       0.597      *
    MIPIP7             0.834       0.010      0.000       0.814       0.852      *
    MIPIP8             0.649       0.013      0.000       0.624       0.674      *
    MIPIP9             0.746       0.012      0.000       0.722       0.768      *
    MIPIP10            0.737       0.017      0.000       0.699       0.767      *
    MIPIP11            0.559       0.011      0.000       0.538       0.581      *
    MIPIP12            0.648       0.013      0.000       0.622       0.673      *
    MIPIP13            0.720       0.012      0.000       0.697       0.744      *
    MIPIP14            0.478       0.014      0.000       0.451       0.505      *
    MIPIP15            0.688       0.017      0.000       0.651       0.717      *
    MIPIP16            0.440       0.012      0.000       0.417       0.463      *
    MIPIP17            0.712       0.010      0.000       0.692       0.731      *
    MIPIP18            0.526       0.014      0.000       0.499       0.552      *
    MIPIP19            0.879       0.009      0.000       0.861       0.895      *
    MIPIP20            0.479       0.023      0.000       0.439       0.531      *


R-SQUARE

                                Posterior  One-Tailed         95% C.I.
    Variable        Estimate       S.D.      P-Value   Lower 2.5%  Upper 2.5%

    MIPIP1             0.456       0.011      0.000       0.433       0.479
    MIPIP2             0.573       0.017      0.000       0.541       0.607
    MIPIP3             0.298       0.012      0.000       0.275       0.322
    MIPIP4             0.472       0.013      0.000       0.446       0.498
    MIPIP5             0.404       0.017      0.000       0.368       0.435
    MIPIP6             0.425       0.011      0.000       0.403       0.446
    MIPIP7             0.166       0.010      0.000       0.148       0.186
    MIPIP8             0.351       0.013      0.000       0.325       0.376
    MIPIP9             0.254       0.012      0.000       0.232       0.278
    MIPIP10            0.263       0.017      0.000       0.233       0.301
    MIPIP11            0.441       0.011      0.000       0.419       0.462
    MIPIP12            0.352       0.013      0.000       0.327       0.378
    MIPIP13            0.280       0.012      0.000       0.256       0.303
    MIPIP14            0.522       0.014      0.000       0.495       0.549
    MIPIP15            0.312       0.017      0.000       0.283       0.349
    MIPIP16            0.560       0.012      0.000       0.537       0.583
    MIPIP17            0.288       0.010      0.000       0.269       0.308
    MIPIP18            0.474       0.014      0.000       0.448       0.501
    MIPIP19            0.121       0.009      0.000       0.105       0.139
    MIPIP20            0.521       0.023      0.000       0.469       0.561


MODEL COMMAND WITH FINAL ESTIMATES USED AS STARTING VALUES

     e BY mipip1@1;
     e BY mipip6*1.01163;
     e BY mipip11*0.99345;
     e BY mipip16*1.11110;
     e BY mipip2*-0.08602 (a1);
     e BY mipip7*0.04426 (a2);
     e BY mipip12*-0.01388 (a3);
     e BY mipip17*0.21163 (a4);
     e BY mipip3*0.00306 (a5);
     e BY mipip8*0.00294 (a6);
     e BY mipip13*-0.07478 (a7);
     e BY mipip18*0.01508 (a8);
     e BY mipip4*0.00239 (a9);
     e BY mipip9*0.07588 (a10);
     e BY mipip14*0.01924 (a11);
     e BY mipip19*-0.07403 (a12);
     e BY mipip5*-0.01774 (a13);
     e BY mipip10*-0.05779 (a14);
     e BY mipip15*-0.00186 (a15);
     e BY mipip20*0.02488 (a16);
     a BY mipip1*0.06982 (b1);
     a BY mipip6*-0.00717 (b2);
     a BY mipip11*0.20281 (b3);
     a BY mipip16*-0.22631 (b4);
     a BY mipip2@1;
     a BY mipip7*0.56499;
     a BY mipip12*0.93627;
     a BY mipip17*0.45940;
     a BY mipip3*0.20416 (b5);
     a BY mipip8*-0.13192 (b6);
     a BY mipip13*0.20245 (b7);
     a BY mipip18*-0.07116 (b8);
     a BY mipip4*0.01817 (b9);
     a BY mipip9*-0.23476 (b10);
     a BY mipip14*0.11767 (b11);
     a BY mipip19*-0.09641 (b12);
     a BY mipip5*0.18794 (b13);
     a BY mipip10*0.05496 (b14);
     a BY mipip15*-0.00548 (b15);
     a BY mipip20*-0.05716 (b16);
     c BY mipip1*-0.12982 (c1);
     c BY mipip6*0.05955 (c2);
     c BY mipip11*-0.07036 (c3);
     c BY mipip16*0.08375 (c4);
     c BY mipip2*0.06215 (c5);
     c BY mipip7*0.10244 (c6);
     c BY mipip12*-0.05917 (c7);
     c BY mipip17*0.17652 (c8);
     c BY mipip3@1;
     c BY mipip8*1.24253;
     c BY mipip13*0.83603;
     c BY mipip18*1.14964;
     c BY mipip4*-0.13558 (c9);
     c BY mipip9*0.15004 (c10);
     c BY mipip14*0.06760 (c11);
     c BY mipip19*0.03561 (c12);
     c BY mipip5*-0.17221 (c13);
     c BY mipip10*-0.02731 (c14);
     c BY mipip15*0.04336 (c15);
     c BY mipip20*0.04934 (c16);
     n BY mipip1*0.03396 (d1);
     n BY mipip6*0.07818 (d2);
     n BY mipip11*-0.10632 (d3);
     n BY mipip16*0.02554 (d4);
     n BY mipip2*-0.05026 (d5);
     n BY mipip7*-0.06292 (d6);
     n BY mipip12*0.08052 (d7);
     n BY mipip17*-0.10012 (d8);
     n BY mipip3*0.08193 (d9);
     n BY mipip8*0.01291 (d10);
     n BY mipip13*0.18339 (d11);
     n BY mipip18*-0.18453 (d12);
     n BY mipip4@1;
     n BY mipip9*0.70921;
     n BY mipip14*1.05020;
     n BY mipip19*0.48353;
     n BY mipip5*0.15793 (d13);
     n BY mipip10*-0.04217 (d14);
     n BY mipip15*-0.17352 (d15);
     n BY mipip20*0.07321 (d16);
     o BY mipip1*-0.09137 (e1);
     o BY mipip6*0.00845 (e2);
     o BY mipip11*-0.09841 (e3);
     o BY mipip16*0.12080 (e4);
     o BY mipip2*0.04691 (e5);
     o BY mipip7*0.09211 (e6);
     o BY mipip12*-0.04152 (e7);
     o BY mipip17*0.20968 (e8);
     o BY mipip3*-0.16219 (e9);
     o BY mipip8*0.04823 (e10);
     o BY mipip13*-0.08135 (e11);
     o BY mipip18*0.06476 (e12);
     o BY mipip4*0.09152 (e13);
     o BY mipip9*-0.00099 (e14);
     o BY mipip14*-0.09750 (e15);
     o BY mipip19*0.18849 (e16);
     o BY mipip5@1;
     o BY mipip10*0.81109;
     o BY mipip15*0.79040;
     o BY mipip20*1.19024;

     a WITH e*0.13304;
     c WITH e*0.02286;
     c WITH a*0.05482;
     n WITH e*-0.11695;
     n WITH a*0.04072;
     n WITH c*-0.10345;
     o WITH e*0.13467;
     o WITH a*0.11402;
     o WITH c*0.02002;
     o WITH n*-0.10385;

     [ mipip1*-0.00042 ];
     [ mipip2*-0.00030 ];
     [ mipip3*0.00024 ];
     [ mipip4*-0.00060 ];
     [ mipip5*-0.00026 ];
     [ mipip6*0.00035 ];
     [ mipip7*-0.00042 ];
     [ mipip8*-0.00014 ];
     [ mipip9*-0.00025 ];
     [ mipip10*0.00038 ];
     [ mipip11*0.00042 ];
     [ mipip12*-0.00037 ];
     [ mipip13*-0.00032 ];
     [ mipip14*-0.00002 ];
     [ mipip15*0.00009 ];
     [ mipip16*-0.00029 ];
     [ mipip17*-0.00037 ];
     [ mipip18*0.00017 ];
     [ mipip19*-0.00004 ];
     [ mipip20*-0.00032 ];

     mipip1*0.69988;
     mipip2*0.34980;
     mipip3*0.96255;
     mipip4*0.75181;
     mipip5*0.69492;
     mipip6*0.80835;
     mipip7*0.95174;
     mipip8*1.06074;
     mipip9*0.90783;
     mipip10*0.80538;
     mipip11*0.83357;
     mipip12*0.75650;
     mipip13*0.76457;
     mipip14*0.67780;
     mipip15*0.69693;
     mipip16*0.56803;
     mipip17*0.60412;
     mipip18*0.63097;
     mipip19*1.09948;
     mipip20*0.53580;
     e*0.59708;
     a*0.47683;
     c*0.38252;
     n*0.65649;
     o*0.42779;

     ! NEW statements in MODEL CONSTRAINT
     NEW(ea*0.03931);
     NEW(ac*0.05033);
     NEW(cn*0.02960);
     NEW(no*0.00399);
     NEW(oe*0.00793);
     NEW(e*-0.00684);
     NEW(a*0.00219);
     NEW(c*0.01015);
     NEW(n*0.00012);
     NEW(o*0.03034);
     NEW(ee1*-0.09137);
     NEW(ar*0.02614);
     NEW(notar*0.00688);


TECHNICAL 1 OUTPUT


     PARAMETER SPECIFICATION


           NU
              MIPIP1        MIPIP2        MIPIP3        MIPIP4        MIPIP5
              ________      ________      ________      ________      ________
                    1             2             3             4             5


           NU
              MIPIP6        MIPIP7        MIPIP8        MIPIP9        MIPIP10
              ________      ________      ________      ________      ________
                    6             7             8             9            10


           NU
              MIPIP11       MIPIP12       MIPIP13       MIPIP14       MIPIP15
              ________      ________      ________      ________      ________
                   11            12            13            14            15


           NU
              MIPIP16       MIPIP17       MIPIP18       MIPIP19       MIPIP20
              ________      ________      ________      ________      ________
                   16            17            18            19            20


           LAMBDA
              E             A             C             N             O
              ________      ________      ________      ________      ________
 MIPIP1             0            21            22            23            24
 MIPIP2            25             0            26            27            28
 MIPIP3            29            30             0            31            32
 MIPIP4            33            34            35             0            36
 MIPIP5            37            38            39            40             0
 MIPIP6            41            42            43            44            45
 MIPIP7            46            47            48            49            50
 MIPIP8            51            52            53            54            55
 MIPIP9            56            57            58            59            60
 MIPIP10           61            62            63            64            65
 MIPIP11           66            67            68            69            70
 MIPIP12           71            72            73            74            75
 MIPIP13           76            77            78            79            80
 MIPIP14           81            82            83            84            85
 MIPIP15           86            87            88            89            90
 MIPIP16           91            92            93            94            95
 MIPIP17           96            97            98            99           100
 MIPIP18          101           102           103           104           105
 MIPIP19          106           107           108           109           110
 MIPIP20          111           112           113           114           115


           THETA
              MIPIP1        MIPIP2        MIPIP3        MIPIP4        MIPIP5
              ________      ________      ________      ________      ________
 MIPIP1           116
 MIPIP2             0           117
 MIPIP3             0             0           118
 MIPIP4             0             0             0           119
 MIPIP5             0             0             0             0           120
 MIPIP6             0             0             0             0             0
 MIPIP7             0             0             0             0             0
 MIPIP8             0             0             0             0             0
 MIPIP9             0             0             0             0             0
 MIPIP10            0             0             0             0             0
 MIPIP11            0             0             0             0             0
 MIPIP12            0             0             0             0             0
 MIPIP13            0             0             0             0             0
 MIPIP14            0             0             0             0             0
 MIPIP15            0             0             0             0             0
 MIPIP16            0             0             0             0             0
 MIPIP17            0             0             0             0             0
 MIPIP18            0             0             0             0             0
 MIPIP19            0             0             0             0             0
 MIPIP20            0             0             0             0             0


           THETA
              MIPIP6        MIPIP7        MIPIP8        MIPIP9        MIPIP10
              ________      ________      ________      ________      ________
 MIPIP6           121
 MIPIP7             0           122
 MIPIP8             0             0           123
 MIPIP9             0             0             0           124
 MIPIP10            0             0             0             0           125
 MIPIP11            0             0             0             0             0
 MIPIP12            0             0             0             0             0
 MIPIP13            0             0             0             0             0
 MIPIP14            0             0             0             0             0
 MIPIP15            0             0             0             0             0
 MIPIP16            0             0             0             0             0
 MIPIP17            0             0             0             0             0
 MIPIP18            0             0             0             0             0
 MIPIP19            0             0             0             0             0
 MIPIP20            0             0             0             0             0


           THETA
              MIPIP11       MIPIP12       MIPIP13       MIPIP14       MIPIP15
              ________      ________      ________      ________      ________
 MIPIP11          126
 MIPIP12            0           127
 MIPIP13            0             0           128
 MIPIP14            0             0             0           129
 MIPIP15            0             0             0             0           130
 MIPIP16            0             0             0             0             0
 MIPIP17            0             0             0             0             0
 MIPIP18            0             0             0             0             0
 MIPIP19            0             0             0             0             0
 MIPIP20            0             0             0             0             0


           THETA
              MIPIP16       MIPIP17       MIPIP18       MIPIP19       MIPIP20
              ________      ________      ________      ________      ________
 MIPIP16          131
 MIPIP17            0           132
 MIPIP18            0             0           133
 MIPIP19            0             0             0           134
 MIPIP20            0             0             0             0           135


           ALPHA
              E             A             C             N             O
              ________      ________      ________      ________      ________
                    0             0             0             0             0


           BETA
              E             A             C             N             O
              ________      ________      ________      ________      ________
 E                  0             0             0             0             0
 A                  0             0             0             0             0
 C                  0             0             0             0             0
 N                  0             0             0             0             0
 O                  0             0             0             0             0


           PSI
              E             A             C             N             O
              ________      ________      ________      ________      ________
 E                136
 A                137           138
 C                139           140           141
 N                142           143           144           145
 O                146           147           148           149           150


     PARAMETER SPECIFICATION FOR THE ADDITIONAL PARAMETERS


           NEW/ADDITIONAL PARAMETERS
              EA            AC            CN            NO            OE
              ________      ________      ________      ________      ________
                  151           152           153           154           155


           NEW/ADDITIONAL PARAMETERS
              E             A             C             N             O
              ________      ________      ________      ________      ________
                  156           157           158           159           160


           NEW/ADDITIONAL PARAMETERS
              EE1           AR            NOTAR
              ________      ________      ________
                  161           162           163


     STARTING VALUES


           NU
              MIPIP1        MIPIP2        MIPIP3        MIPIP4        MIPIP5
              ________      ________      ________      ________      ________
                0.000         0.000         0.000         0.000         0.000


           NU
              MIPIP6        MIPIP7        MIPIP8        MIPIP9        MIPIP10
              ________      ________      ________      ________      ________
                0.000         0.000         0.000         0.000         0.000


           NU
              MIPIP11       MIPIP12       MIPIP13       MIPIP14       MIPIP15
              ________      ________      ________      ________      ________
                0.000         0.000         0.000         0.000         0.000


           NU
              MIPIP16       MIPIP17       MIPIP18       MIPIP19       MIPIP20
              ________      ________      ________      ________      ________
                0.000         0.000         0.000         0.000         0.000


           LAMBDA
              E             A             C             N             O
              ________      ________      ________      ________      ________
 MIPIP1         1.000         1.000         1.000         1.000         1.000
 MIPIP2         1.000         1.000         1.000         1.000         1.000
 MIPIP3         1.000         1.000         1.000         1.000         1.000
 MIPIP4         1.000         1.000         1.000         1.000         1.000
 MIPIP5         1.000         1.000         1.000         1.000         1.000
 MIPIP6         1.000         1.000         1.000         1.000         1.000
 MIPIP7         1.000         1.000         1.000         1.000         1.000
 MIPIP8         1.000         1.000         1.000         1.000         1.000
 MIPIP9         1.000         1.000         1.000         1.000         1.000
 MIPIP10        1.000         1.000         1.000         1.000         1.000
 MIPIP11        1.000         1.000         1.000         1.000         1.000
 MIPIP12        1.000         1.000         1.000         1.000         1.000
 MIPIP13        1.000         1.000         1.000         1.000         1.000
 MIPIP14        1.000         1.000         1.000         1.000         1.000
 MIPIP15        1.000         1.000         1.000         1.000         1.000
 MIPIP16        1.000         1.000         1.000         1.000         1.000
 MIPIP17        1.000         1.000         1.000         1.000         1.000
 MIPIP18        1.000         1.000         1.000         1.000         1.000
 MIPIP19        1.000         1.000         1.000         1.000         1.000
 MIPIP20        1.000         1.000         1.000         1.000         1.000


           THETA
              MIPIP1        MIPIP2        MIPIP3        MIPIP4        MIPIP5
              ________      ________      ________      ________      ________
 MIPIP1         0.643
 MIPIP2         0.000         0.409
 MIPIP3         0.000         0.000         0.685
 MIPIP4         0.000         0.000         0.000         0.710
 MIPIP5         0.000         0.000         0.000         0.000         0.582
 MIPIP6         0.000         0.000         0.000         0.000         0.000
 MIPIP7         0.000         0.000         0.000         0.000         0.000
 MIPIP8         0.000         0.000         0.000         0.000         0.000
 MIPIP9         0.000         0.000         0.000         0.000         0.000
 MIPIP10        0.000         0.000         0.000         0.000         0.000
 MIPIP11        0.000         0.000         0.000         0.000         0.000
 MIPIP12        0.000         0.000         0.000         0.000         0.000
 MIPIP13        0.000         0.000         0.000         0.000         0.000
 MIPIP14        0.000         0.000         0.000         0.000         0.000
 MIPIP15        0.000         0.000         0.000         0.000         0.000
 MIPIP16        0.000         0.000         0.000         0.000         0.000
 MIPIP17        0.000         0.000         0.000         0.000         0.000
 MIPIP18        0.000         0.000         0.000         0.000         0.000
 MIPIP19        0.000         0.000         0.000         0.000         0.000
 MIPIP20        0.000         0.000         0.000         0.000         0.000


           THETA
              MIPIP6        MIPIP7        MIPIP8        MIPIP9        MIPIP10
              ________      ________      ________      ________      ________
 MIPIP6         0.702
 MIPIP7         0.000         0.570
 MIPIP8         0.000         0.000         0.816
 MIPIP9         0.000         0.000         0.000         0.609
 MIPIP10        0.000         0.000         0.000         0.000         0.546
 MIPIP11        0.000         0.000         0.000         0.000         0.000
 MIPIP12        0.000         0.000         0.000         0.000         0.000
 MIPIP13        0.000         0.000         0.000         0.000         0.000
 MIPIP14        0.000         0.000         0.000         0.000         0.000
 MIPIP15        0.000         0.000         0.000         0.000         0.000
 MIPIP16        0.000         0.000         0.000         0.000         0.000
 MIPIP17        0.000         0.000         0.000         0.000         0.000
 MIPIP18        0.000         0.000         0.000         0.000         0.000
 MIPIP19        0.000         0.000         0.000         0.000         0.000
 MIPIP20        0.000         0.000         0.000         0.000         0.000


           THETA
              MIPIP11       MIPIP12       MIPIP13       MIPIP14       MIPIP15
              ________      ________      ________      ________      ________
 MIPIP11        0.745
 MIPIP12        0.000         0.583
 MIPIP13        0.000         0.000         0.531
 MIPIP14        0.000         0.000         0.000         0.709
 MIPIP15        0.000         0.000         0.000         0.000         0.506
 MIPIP16        0.000         0.000         0.000         0.000         0.000
 MIPIP17        0.000         0.000         0.000         0.000         0.000
 MIPIP18        0.000         0.000         0.000         0.000         0.000
 MIPIP19        0.000         0.000         0.000         0.000         0.000
 MIPIP20        0.000         0.000         0.000         0.000         0.000


           THETA
              MIPIP16       MIPIP17       MIPIP18       MIPIP19       MIPIP20
              ________      ________      ________      ________      ________
 MIPIP16        0.646
 MIPIP17        0.000         0.425
 MIPIP18        0.000         0.000         0.599
 MIPIP19        0.000         0.000         0.000         0.625
 MIPIP20        0.000         0.000         0.000         0.000         0.558


           ALPHA
              E             A             C             N             O
              ________      ________      ________      ________      ________
                0.000         0.000         0.000         0.000         0.000


           BETA
              E             A             C             N             O
              ________      ________      ________      ________      ________
 E              0.000         0.000         0.000         0.000         0.000
 A              0.000         0.000         0.000         0.000         0.000
 C              0.000         0.000         0.000         0.000         0.000
 N              0.000         0.000         0.000         0.000         0.000
 O              0.000         0.000         0.000         0.000         0.000


           PSI
              E             A             C             N             O
              ________      ________      ________      ________      ________
 E              1.000
 A              0.000         1.000
 C              0.000         0.000         1.000
 N              0.000         0.000         0.000         1.000
 O              0.000         0.000         0.000         0.000         1.000


     STARTING VALUES FOR THE ADDITIONAL PARAMETERS


           NEW/ADDITIONAL PARAMETERS
              EA            AC            CN            NO            OE
              ________      ________      ________      ________      ________
                0.500         0.500         0.500         0.500         0.500


           NEW/ADDITIONAL PARAMETERS
              E             A             C             N             O
              ________      ________      ________      ________      ________
                0.500         0.500         0.500         0.500         0.500


           NEW/ADDITIONAL PARAMETERS
              EE1           AR            NOTAR
              ________      ________      ________
                0.500         0.500         0.500


     PRIORS FOR ALL PARAMETERS            PRIOR MEAN      PRIOR VARIANCE     PRIOR STD. DEV.

     Parameter 1~N(0.000,infinity)           0.0000            infinity            infinity
     Parameter 2~N(0.000,infinity)           0.0000            infinity            infinity
     Parameter 3~N(0.000,infinity)           0.0000            infinity            infinity
     Parameter 4~N(0.000,infinity)           0.0000            infinity            infinity
     Parameter 5~N(0.000,infinity)           0.0000            infinity            infinity
     Parameter 6~N(0.000,infinity)           0.0000            infinity            infinity
     Parameter 7~N(0.000,infinity)           0.0000            infinity            infinity
     Parameter 8~N(0.000,infinity)           0.0000            infinity            infinity
     Parameter 9~N(0.000,infinity)           0.0000            infinity            infinity
     Parameter 10~N(0.000,infinity)          0.0000            infinity            infinity
     Parameter 11~N(0.000,infinity)          0.0000            infinity            infinity
     Parameter 12~N(0.000,infinity)          0.0000            infinity            infinity
     Parameter 13~N(0.000,infinity)          0.0000            infinity            infinity
     Parameter 14~N(0.000,infinity)          0.0000            infinity            infinity
     Parameter 15~N(0.000,infinity)          0.0000            infinity            infinity
     Parameter 16~N(0.000,infinity)          0.0000            infinity            infinity
     Parameter 17~N(0.000,infinity)          0.0000            infinity            infinity
     Parameter 18~N(0.000,infinity)          0.0000            infinity            infinity
     Parameter 19~N(0.000,infinity)          0.0000            infinity            infinity
     Parameter 20~N(0.000,infinity)          0.0000            infinity            infinity
     Parameter 21~N(0.000,0.010)             0.0000              0.0100              0.1000
     Parameter 22~N(0.000,0.010)             0.0000              0.0100              0.1000
     Parameter 23~N(0.000,0.010)             0.0000              0.0100              0.1000
     Parameter 24~N(0.000,0.010)             0.0000              0.0100              0.1000
     Parameter 25~N(0.000,0.010)             0.0000              0.0100              0.1000
     Parameter 26~N(0.000,0.010)             0.0000              0.0100              0.1000
     Parameter 27~N(0.000,0.010)             0.0000              0.0100              0.1000
     Parameter 28~N(0.000,0.010)             0.0000              0.0100              0.1000
     Parameter 29~N(0.000,0.010)             0.0000              0.0100              0.1000
     Parameter 30~N(0.000,0.010)             0.0000              0.0100              0.1000
     Parameter 31~N(0.000,0.010)             0.0000              0.0100              0.1000
     Parameter 32~N(0.000,0.010)             0.0000              0.0100              0.1000
     Parameter 33~N(0.000,0.010)             0.0000              0.0100              0.1000
     Parameter 34~N(0.000,0.010)             0.0000              0.0100              0.1000
     Parameter 35~N(0.000,0.010)             0.0000              0.0100              0.1000
     Parameter 36~N(0.000,0.010)             0.0000              0.0100              0.1000
     Parameter 37~N(0.000,0.010)             0.0000              0.0100              0.1000
     Parameter 38~N(0.000,0.010)             0.0000              0.0100              0.1000
     Parameter 39~N(0.000,0.010)             0.0000              0.0100              0.1000
     Parameter 40~N(0.000,0.010)             0.0000              0.0100              0.1000
     Parameter 41~N(0.000,infinity)          0.0000            infinity            infinity
     Parameter 42~N(0.000,0.010)             0.0000              0.0100              0.1000
     Parameter 43~N(0.000,0.010)             0.0000              0.0100              0.1000
     Parameter 44~N(0.000,0.010)             0.0000              0.0100              0.1000
     Parameter 45~N(0.000,0.010)             0.0000              0.0100              0.1000
     Parameter 46~N(0.000,0.010)             0.0000              0.0100              0.1000
     Parameter 47~N(0.000,infinity)          0.0000            infinity            infinity
     Parameter 48~N(0.000,0.010)             0.0000              0.0100              0.1000
     Parameter 49~N(0.000,0.010)             0.0000              0.0100              0.1000
     Parameter 50~N(0.000,0.010)             0.0000              0.0100              0.1000
     Parameter 51~N(0.000,0.010)             0.0000              0.0100              0.1000
     Parameter 52~N(0.000,0.010)             0.0000              0.0100              0.1000
     Parameter 53~N(0.000,infinity)          0.0000            infinity            infinity
     Parameter 54~N(0.000,0.010)             0.0000              0.0100              0.1000
     Parameter 55~N(0.000,0.010)             0.0000              0.0100              0.1000
     Parameter 56~N(0.000,0.010)             0.0000              0.0100              0.1000
     Parameter 57~N(0.000,0.010)             0.0000              0.0100              0.1000
     Parameter 58~N(0.000,0.010)             0.0000              0.0100              0.1000
     Parameter 59~N(0.000,infinity)          0.0000            infinity            infinity
     Parameter 60~N(0.000,0.010)             0.0000              0.0100              0.1000
     Parameter 61~N(0.000,0.010)             0.0000              0.0100              0.1000
     Parameter 62~N(0.000,0.010)             0.0000              0.0100              0.1000
     Parameter 63~N(0.000,0.010)             0.0000              0.0100              0.1000
     Parameter 64~N(0.000,0.010)             0.0000              0.0100              0.1000
     Parameter 65~N(0.000,infinity)          0.0000            infinity            infinity
     Parameter 66~N(0.000,infinity)          0.0000            infinity            infinity
     Parameter 67~N(0.000,0.010)             0.0000              0.0100              0.1000
     Parameter 68~N(0.000,0.010)             0.0000              0.0100              0.1000
     Parameter 69~N(0.000,0.010)             0.0000              0.0100              0.1000
     Parameter 70~N(0.000,0.010)             0.0000              0.0100              0.1000
     Parameter 71~N(0.000,0.010)             0.0000              0.0100              0.1000
     Parameter 72~N(0.000,infinity)          0.0000            infinity            infinity
     Parameter 73~N(0.000,0.010)             0.0000              0.0100              0.1000
     Parameter 74~N(0.000,0.010)             0.0000              0.0100              0.1000
     Parameter 75~N(0.000,0.010)             0.0000              0.0100              0.1000
     Parameter 76~N(0.000,0.010)             0.0000              0.0100              0.1000
     Parameter 77~N(0.000,0.010)             0.0000              0.0100              0.1000
     Parameter 78~N(0.000,infinity)          0.0000            infinity            infinity
     Parameter 79~N(0.000,0.010)             0.0000              0.0100              0.1000
     Parameter 80~N(0.000,0.010)             0.0000              0.0100              0.1000
     Parameter 81~N(0.000,0.010)             0.0000              0.0100              0.1000
     Parameter 82~N(0.000,0.010)             0.0000              0.0100              0.1000
     Parameter 83~N(0.000,0.010)             0.0000              0.0100              0.1000
     Parameter 84~N(0.000,infinity)          0.0000            infinity            infinity
     Parameter 85~N(0.000,0.010)             0.0000              0.0100              0.1000
     Parameter 86~N(0.000,0.010)             0.0000              0.0100              0.1000
     Parameter 87~N(0.000,0.010)             0.0000              0.0100              0.1000
     Parameter 88~N(0.000,0.010)             0.0000              0.0100              0.1000
     Parameter 89~N(0.000,0.010)             0.0000              0.0100              0.1000
     Parameter 90~N(0.000,infinity)          0.0000            infinity            infinity
     Parameter 91~N(0.000,infinity)          0.0000            infinity            infinity
     Parameter 92~N(0.000,0.010)             0.0000              0.0100              0.1000
     Parameter 93~N(0.000,0.010)             0.0000              0.0100              0.1000
     Parameter 94~N(0.000,0.010)             0.0000              0.0100              0.1000
     Parameter 95~N(0.000,0.010)             0.0000              0.0100              0.1000
     Parameter 96~N(0.000,0.010)             0.0000              0.0100              0.1000
     Parameter 97~N(0.000,infinity)          0.0000            infinity            infinity
     Parameter 98~N(0.000,0.010)             0.0000              0.0100              0.1000
     Parameter 99~N(0.000,0.010)             0.0000              0.0100              0.1000
     Parameter 100~N(0.000,0.010)            0.0000              0.0100              0.1000
     Parameter 101~N(0.000,0.010)            0.0000              0.0100              0.1000
     Parameter 102~N(0.000,0.010)            0.0000              0.0100              0.1000
     Parameter 103~N(0.000,infinity)         0.0000            infinity            infinity
     Parameter 104~N(0.000,0.010)            0.0000              0.0100              0.1000
     Parameter 105~N(0.000,0.010)            0.0000              0.0100              0.1000
     Parameter 106~N(0.000,0.010)            0.0000              0.0100              0.1000
     Parameter 107~N(0.000,0.010)            0.0000              0.0100              0.1000
     Parameter 108~N(0.000,0.010)            0.0000              0.0100              0.1000
     Parameter 109~N(0.000,infinity)         0.0000            infinity            infinity
     Parameter 110~N(0.000,0.010)            0.0000              0.0100              0.1000
     Parameter 111~N(0.000,0.010)            0.0000              0.0100              0.1000
     Parameter 112~N(0.000,0.010)            0.0000              0.0100              0.1000
     Parameter 113~N(0.000,0.010)            0.0000              0.0100              0.1000
     Parameter 114~N(0.000,0.010)            0.0000              0.0100              0.1000
     Parameter 115~N(0.000,infinity)         0.0000            infinity            infinity
     Parameter 116~IG(-1.000,0.000)        infinity            infinity            infinity
     Parameter 117~IG(-1.000,0.000)        infinity            infinity            infinity
     Parameter 118~IG(-1.000,0.000)        infinity            infinity            infinity
     Parameter 119~IG(-1.000,0.000)        infinity            infinity            infinity
     Parameter 120~IG(-1.000,0.000)        infinity            infinity            infinity
     Parameter 121~IG(-1.000,0.000)        infinity            infinity            infinity
     Parameter 122~IG(-1.000,0.000)        infinity            infinity            infinity
     Parameter 123~IG(-1.000,0.000)        infinity            infinity            infinity
     Parameter 124~IG(-1.000,0.000)        infinity            infinity            infinity
     Parameter 125~IG(-1.000,0.000)        infinity            infinity            infinity
     Parameter 126~IG(-1.000,0.000)        infinity            infinity            infinity
     Parameter 127~IG(-1.000,0.000)        infinity            infinity            infinity
     Parameter 128~IG(-1.000,0.000)        infinity            infinity            infinity
     Parameter 129~IG(-1.000,0.000)        infinity            infinity            infinity
     Parameter 130~IG(-1.000,0.000)        infinity            infinity            infinity
     Parameter 131~IG(-1.000,0.000)        infinity            infinity            infinity
     Parameter 132~IG(-1.000,0.000)        infinity            infinity            infinity
     Parameter 133~IG(-1.000,0.000)        infinity            infinity            infinity
     Parameter 134~IG(-1.000,0.000)        infinity            infinity            infinity
     Parameter 135~IG(-1.000,0.000)        infinity            infinity            infinity
     Parameter 136~IW(0.000,-6)            infinity            infinity            infinity
     Parameter 137~IW(0.000,-6)            infinity            infinity            infinity
     Parameter 138~IW(0.000,-6)            infinity            infinity            infinity
     Parameter 139~IW(0.000,-6)            infinity            infinity            infinity
     Parameter 140~IW(0.000,-6)            infinity            infinity            infinity
     Parameter 141~IW(0.000,-6)            infinity            infinity            infinity
     Parameter 142~IW(0.000,-6)            infinity            infinity            infinity
     Parameter 143~IW(0.000,-6)            infinity            infinity            infinity
     Parameter 144~IW(0.000,-6)            infinity            infinity            infinity
     Parameter 145~IW(0.000,-6)            infinity            infinity            infinity
     Parameter 146~IW(0.000,-6)            infinity            infinity            infinity
     Parameter 147~IW(0.000,-6)            infinity            infinity            infinity
     Parameter 148~IW(0.000,-6)            infinity            infinity            infinity
     Parameter 149~IW(0.000,-6)            infinity            infinity            infinity
     Parameter 150~IW(0.000,-6)            infinity            infinity            infinity


TECHNICAL 8 OUTPUT


     Kolmogorov-Smirnov comparing posterior distributions across chains 1 and 2 using 100 draws.


     Parameter   KS Statistic P-value
     Parameter 112    0.1600    0.1400
     Parameter 38    0.1500    0.1930
     Parameter 61    0.1300    0.3439
     Parameter 74    0.1300    0.3439
     Parameter 27    0.1200    0.4431
     Parameter 62    0.1200    0.4431
     Parameter 63    0.1200    0.4431
     Parameter 65    0.1200    0.4431
     Parameter 113    0.1200    0.4431
     Parameter 140    0.1100    0.5560
     Parameter 73    0.1100    0.5560
     Parameter 145    0.1000    0.6766
     Parameter 146    0.1000    0.6766
     Parameter 87    0.1000    0.6766
     Parameter 45    0.1000    0.6766
     Parameter 26    0.1000    0.6766
     Parameter 25    0.1000    0.6766
     Parameter 68    0.0900    0.7942
     Parameter 37    0.0900    0.7942
     Parameter 71    0.0900    0.7942
     Parameter 151    0.0800    0.8938
     Parameter 53    0.0800    0.8938
     Parameter 28    0.0800    0.8938
     Parameter 114    0.0800    0.8938
     Parameter 70    0.0700    0.9610
     Parameter 147    0.0700    0.9610
     Parameter 75    0.0700    0.9610
     Parameter 78    0.0700    0.9610
     Parameter 156    0.0700    0.9610
     Parameter 46    0.0700    0.9610
     Parameter 92    0.0700    0.9610
     Parameter 48    0.0700    0.9610
     Parameter 52    0.0700    0.9610
     Parameter 104    0.0700    0.9610
     Parameter 107    0.0700    0.9610
     Parameter 111    0.0700    0.9610
     Parameter 137    0.0600    0.9921
     Parameter 76    0.0600    0.9921
     Parameter 157    0.0600    0.9921
     Parameter 42    0.0600    0.9921
     Parameter 21    0.0600    0.9921
     Parameter 86    0.0600    0.9921
     Parameter 43    0.0600    0.9921
     Parameter 96    0.0600    0.9921
     Parameter 35    0.0600    0.9921
     Parameter 77    0.0600    0.9921
     Parameter 83    0.0600    0.9921
     Parameter 138    0.0500    0.9995
     Parameter 144    0.0500    0.9995
     Parameter 148    0.0500    0.9995
     Parameter 150    0.0500    0.9995
     Parameter 158    0.0500    0.9995
     Parameter 44    0.0500    0.9995
     Parameter 88    0.0500    0.9995
     Parameter 91    0.0500    0.9995
     Parameter 94    0.0500    0.9995
     Parameter 39    0.0500    0.9995
     Parameter 98    0.0500    0.9995
     Parameter 102    0.0500    0.9995
     Parameter 105    0.0500    0.9995
     Parameter 54    0.0500    0.9995
     Parameter 30    0.0500    0.9995
     Parameter 22    0.0500    0.9995
     Parameter 29    0.0500    0.9995
     Parameter 64    0.0400    1.0000
     Parameter 32    0.0400    1.0000
     Parameter 34    0.0400    1.0000
     Parameter 153    0.0400    1.0000
     Parameter 141    0.0400    1.0000
     Parameter 143    0.0400    1.0000
     Parameter 154    0.0400    1.0000
     Parameter 152    0.0400    1.0000
     Parameter 80    0.0400    1.0000
     Parameter 85    0.0400    1.0000
     Parameter 89    0.0400    1.0000
     Parameter 155    0.0400    1.0000
     Parameter 49    0.0400    1.0000
     Parameter 50    0.0400    1.0000
     Parameter 101    0.0400    1.0000
     Parameter 109    0.0400    1.0000
     Parameter 55    0.0400    1.0000
     Parameter 58    0.0400    1.0000
     Parameter 31    0.0400    1.0000
     Parameter 125    0.0400    1.0000
     Parameter 82    0.0400    1.0000
     Parameter 23    0.0400    1.0000
     Parameter 33    0.0300    1.0000
     Parameter 66    0.0300    1.0000
     Parameter 135    0.0300    1.0000
     Parameter 136    0.0300    1.0000
     Parameter 139    0.0300    1.0000
     Parameter 36    0.0300    1.0000
     Parameter 93    0.0300    1.0000
     Parameter 40    0.0300    1.0000
     Parameter 47    0.0300    1.0000
     Parameter 108    0.0300    1.0000
     Parameter 100    0.0300    1.0000
     Parameter 149    0.0300    1.0000
     Parameter 72    0.0300    1.0000
     Parameter 106    0.0300    1.0000
     Parameter 79    0.0300    1.0000
     Parameter 56    0.0300    1.0000
     Parameter 116    0.0300    1.0000
     Parameter 59    0.0300    1.0000
     Parameter 123    0.0300    1.0000
     Parameter 81    0.0300    1.0000
     Parameter 159    0.0300    1.0000
     Parameter 90    0.0300    1.0000
     Parameter 51    0.0200    1.0000
     Parameter 95    0.0200    1.0000
     Parameter 161    0.0200    1.0000
     Parameter 69    0.0200    1.0000
     Parameter 20    0.0200    1.0000
     Parameter 84    0.0200    1.0000
     Parameter 67    0.0200    1.0000
     Parameter 24    0.0200    1.0000
     Parameter 12    0.0200    1.0000
     Parameter 162    0.0200    1.0000
     Parameter 160    0.0200    1.0000
     Parameter 103    0.0200    1.0000
     Parameter 41    0.0200    1.0000
     Parameter 60    0.0200    1.0000
     Parameter 124    0.0200    1.0000
     Parameter 142    0.0200    1.0000
     Parameter 110    0.0200    1.0000
     Parameter 15    0.0100    1.0000
     Parameter 120    0.0100    1.0000
     Parameter 118    0.0100    1.0000
     Parameter 128    0.0100    1.0000
     Parameter 8    0.0100    1.0000
     Parameter 7    0.0100    1.0000
     Parameter 2    0.0100    1.0000
     Parameter 99    0.0100    1.0000
     Parameter 122    0.0100    1.0000
     Parameter 115    0.0100    1.0000
     Parameter 134    0.0100    1.0000
     Parameter 117    0.0100    1.0000
     Parameter 6    0.0100    1.0000
     Parameter 132    0.0100    1.0000
     Parameter 121    0.0100    1.0000
     Parameter 11    0.0100    1.0000
     Parameter 119    0.0100    1.0000
     Parameter 129    0.0100    1.0000
     Parameter 57    0.0100    1.0000
     Parameter 97    0.0100    1.0000
     Parameter 126    0.0100    1.0000
     Parameter 131    0.0100    1.0000
     Parameter 3    0.0000    1.0000
     Parameter 1    0.0000    1.0000
     Parameter 17    0.0000    1.0000
     Parameter 10    0.0000    1.0000
     Parameter 163    0.0000    1.0000
     Parameter 5    0.0000    1.0000
     Parameter 13    0.0000    1.0000
     Parameter 9    0.0000    1.0000
     Parameter 4    0.0000    1.0000
     Parameter 16    0.0000    1.0000
     Parameter 127    0.0000    1.0000
     Parameter 130    0.0000    1.0000
     Parameter 18    0.0000    1.0000
     Parameter 19    0.0000    1.0000
     Parameter 133    0.0000    1.0000
     Parameter 14    0.0000    1.0000


     Simulated prior distributions

     Parameter       Prior Mean  Prior Variance  Prior Std. Dev.


     Parameter 1 Improper Prior
     Parameter 2 Improper Prior
     Parameter 3 Improper Prior
     Parameter 4 Improper Prior
     Parameter 5 Improper Prior
     Parameter 6 Improper Prior
     Parameter 7 Improper Prior
     Parameter 8 Improper Prior
     Parameter 9 Improper Prior
     Parameter 10 Improper Prior
     Parameter 11 Improper Prior
     Parameter 12 Improper Prior
     Parameter 13 Improper Prior
     Parameter 14 Improper Prior
     Parameter 15 Improper Prior
     Parameter 16 Improper Prior
     Parameter 17 Improper Prior
     Parameter 18 Improper Prior
     Parameter 19 Improper Prior
     Parameter 20 Improper Prior
     Parameter 21         0.0001          0.0099          0.0993
     Parameter 22         0.0030          0.0103          0.1017
     Parameter 23         0.0023          0.0095          0.0976
     Parameter 24        -0.0006          0.0099          0.0993
     Parameter 25        -0.0077          0.0104          0.1021
     Parameter 26         0.0053          0.0092          0.0958
     Parameter 27         0.0058          0.0095          0.0972
     Parameter 28         0.0033          0.0091          0.0955
     Parameter 29        -0.0033          0.0097          0.0986
     Parameter 30         0.0052          0.0103          0.1016
     Parameter 31        -0.0012          0.0093          0.0966
     Parameter 32         0.0016          0.0104          0.1018
     Parameter 33        -0.0037          0.0096          0.0979
     Parameter 34         0.0036          0.0097          0.0985
     Parameter 35         0.0015          0.0104          0.1021
     Parameter 36        -0.0019          0.0110          0.1047
     Parameter 37        -0.0043          0.0100          0.1001
     Parameter 38        -0.0002          0.0099          0.0995
     Parameter 39        -0.0043          0.0098          0.0988
     Parameter 40        -0.0002          0.0105          0.1023
     Parameter 41 Improper Prior
     Parameter 42        -0.0072          0.0102          0.1008
     Parameter 43         0.0029          0.0099          0.0994
     Parameter 44        -0.0032          0.0093          0.0965
     Parameter 45        -0.0019          0.0095          0.0975
     Parameter 46         0.0061          0.0102          0.1012
     Parameter 47 Improper Prior
     Parameter 48         0.0028          0.0097          0.0987
     Parameter 49        -0.0012          0.0105          0.1026
     Parameter 50        -0.0014          0.0103          0.1017
     Parameter 51         0.0002          0.0096          0.0981
     Parameter 52        -0.0033          0.0095          0.0975
     Parameter 53 Improper Prior
     Parameter 54         0.0031          0.0100          0.0998
     Parameter 55        -0.0019          0.0108          0.1038
     Parameter 56         0.0059          0.0107          0.1032
     Parameter 57        -0.0032          0.0102          0.1010
     Parameter 58        -0.0008          0.0099          0.0994
     Parameter 59 Improper Prior
     Parameter 60        -0.0002          0.0100          0.1000
     Parameter 61         0.0013          0.0109          0.1045
     Parameter 62         0.0053          0.0104          0.1022
     Parameter 63         0.0025          0.0102          0.1008
     Parameter 64         0.0009          0.0097          0.0987
     Parameter 65 Improper Prior
     Parameter 66 Improper Prior
     Parameter 67         0.0019          0.0104          0.1018
     Parameter 68         0.0022          0.0096          0.0981
     Parameter 69        -0.0070          0.0098          0.0990
     Parameter 70         0.0008          0.0105          0.1026
     Parameter 71        -0.0034          0.0097          0.0984
     Parameter 72 Improper Prior
     Parameter 73         0.0009          0.0105          0.1023
     Parameter 74         0.0111          0.0099          0.0996
     Parameter 75        -0.0084          0.0106          0.1028
     Parameter 76        -0.0030          0.0100          0.1000
     Parameter 77         0.0009          0.0107          0.1032
     Parameter 78 Improper Prior
     Parameter 79         0.0010          0.0100          0.1002
     Parameter 80        -0.0008          0.0098          0.0990
     Parameter 81         0.0011          0.0106          0.1031
     Parameter 82        -0.0027          0.0105          0.1025
     Parameter 83        -0.0005          0.0096          0.0981
     Parameter 84 Improper Prior
     Parameter 85         0.0001          0.0101          0.1007
     Parameter 86         0.0031          0.0099          0.0997
     Parameter 87        -0.0025          0.0104          0.1021
     Parameter 88        -0.0005          0.0087          0.0931
     Parameter 89         0.0020          0.0097          0.0984
     Parameter 90 Improper Prior
     Parameter 91 Improper Prior
     Parameter 92        -0.0014          0.0100          0.0999
     Parameter 93        -0.0024          0.0094          0.0969
     Parameter 94         0.0019          0.0107          0.1035
     Parameter 95         0.0008          0.0104          0.1018
     Parameter 96        -0.0022          0.0101          0.1003
     Parameter 97 Improper Prior
     Parameter 98         0.0039          0.0096          0.0981
     Parameter 99        -0.0032          0.0095          0.0975
     Parameter 100        -0.0006          0.0097          0.0983
     Parameter 101        -0.0029          0.0099          0.0995
     Parameter 102        -0.0039          0.0101          0.1007
     Parameter 103 Improper Prior
     Parameter 104         0.0018          0.0102          0.1008
     Parameter 105         0.0039          0.0099          0.0995
     Parameter 106        -0.0033          0.0099          0.0993
     Parameter 107         0.0039          0.0094          0.0971
     Parameter 108        -0.0001          0.0096          0.0982
     Parameter 109 Improper Prior
     Parameter 110         0.0048          0.0104          0.1019
     Parameter 111         0.0035          0.0101          0.1003
     Parameter 112         0.0013          0.0100          0.0999
     Parameter 113        -0.0002          0.0101          0.1006
     Parameter 114        -0.0009          0.0103          0.1013
     Parameter 115 Improper Prior
     Parameter 116 Improper Prior
     Parameter 117 Improper Prior
     Parameter 118 Improper Prior
     Parameter 119 Improper Prior
     Parameter 120 Improper Prior
     Parameter 121 Improper Prior
     Parameter 122 Improper Prior
     Parameter 123 Improper Prior
     Parameter 124 Improper Prior
     Parameter 125 Improper Prior
     Parameter 126 Improper Prior
     Parameter 127 Improper Prior
     Parameter 128 Improper Prior
     Parameter 129 Improper Prior
     Parameter 130 Improper Prior
     Parameter 131 Improper Prior
     Parameter 132 Improper Prior
     Parameter 133 Improper Prior
     Parameter 134 Improper Prior
     Parameter 135 Improper Prior
     Parameter 136 Improper Prior
     Parameter 137 Improper Prior
     Parameter 138 Improper Prior
     Parameter 139 Improper Prior
     Parameter 140 Improper Prior
     Parameter 141 Improper Prior
     Parameter 142 Improper Prior
     Parameter 143 Improper Prior
     Parameter 144 Improper Prior
     Parameter 145 Improper Prior
     Parameter 146 Improper Prior
     Parameter 147 Improper Prior
     Parameter 148 Improper Prior
     Parameter 149 Improper Prior
     Parameter 150 Improper Prior
     Parameter 151        -0.0018          0.0024          0.0490
     Parameter 152        -0.0003          0.0025          0.0504
     Parameter 153         0.0000          0.0024          0.0486
     Parameter 154         0.0005          0.0026          0.0509
     Parameter 155         0.0000          0.0019          0.0433
     Parameter 156        -0.0005          0.0008          0.0286
     Parameter 157        -0.0001          0.0009          0.0293
     Parameter 158         0.0014          0.0008          0.0286
     Parameter 159         0.0009          0.0009          0.0293
     Parameter 160        -0.0001          0.0009          0.0295
     Parameter 161        -0.0006          0.0099          0.0993
     Parameter 162        -0.0003          0.0005          0.0225
     Parameter 163         0.0003          0.0002          0.0130


   TECHNICAL 8 OUTPUT FOR BAYES ESTIMATION

     CHAIN    BSEED
     1        0
     2        285380

     Iterations for computing PPPP

                     POTENTIAL       PARAMETER WITH
     ITERATION    SCALE REDUCTION      HIGHEST PSR
     100             13.209               116
     200             13.278               116
     300             13.542               116
     400             14.211               66
     500             14.433               66
     600             14.433               116
     700             13.992               116
     800             13.868               116
     900             13.580               116
     1000            13.220               116
     1100            13.207               116
     1200            12.919               116
     1300            13.101               116
     1400            13.332               116
     1500            13.413               116
     1600            13.544               116
     1700            13.469               116
     1800            13.701               116
     1900            13.873               116
     2000            13.956               116
     2100            14.025               116
     2200            13.949               116
     2300            14.048               116
     2400            14.122               116
     2500            14.065               116
     2600            14.064               116
     2700            13.982               116
     2800            13.942               116
     2900            13.901               116
     3000            13.899               116
     3100            13.828               116
     3200            13.726               116
     3300            13.824               116
     3400            13.850               116
     3500            13.763               116
     3600            13.794               116
     3700            13.817               116
     3800            13.799               116
     3900            13.736               116
     4000            13.721               116
     4100            13.733               116
     4200            13.733               116
     4300            13.754               116
     4400            13.824               116
     4500            13.785               116
     4600            13.767               116
     4700            13.871               116
     4800            13.833               116
     4900            13.835               116
     5000            13.791               116
     5100            13.740               116
     5200            13.783               116
     5300            13.788               116
     5400            13.797               116
     5500            13.811               116
     5600            13.838               116
     5700            13.814               116
     5800            13.820               116
     5900            13.784               116
     6000            13.799               116
     6100            13.811               116
     6200            13.764               116
     6300            13.810               116
     6400            13.770               116
     6500            13.794               116
     6600            13.754               116
     6700            13.730               116
     6800            13.741               116
     6900            13.730               116
     7000            13.748               116
     7100            13.729               116
     7200            13.673               116
     7300            13.637               116
     7400            13.632               116
     7500            13.637               116
     7600            13.613               116
     7700            13.646               116
     7800            13.669               116
     7900            13.674               116
     8000            13.702               116
     8100            13.684               116
     8200            13.705               116
     8300            13.706               116
     8400            13.716               116
     8500            13.714               116
     8600            13.748               116
     8700            13.714               116
     8800            13.706               116
     8900            13.683               116
     9000            13.718               116
     9100            13.753               116
     9200            13.733               116
     9300            13.710               116
     9400            13.680               116
     9500            13.698               116
     9600            13.683               116
     9700            13.662               116
     9800            13.679               116
     9900            13.696               116
     10000           13.714               116

     Iterations for model estimation

                     POTENTIAL       PARAMETER WITH
     ITERATION    SCALE REDUCTION      HIGHEST PSR
     100              1.683               37
     200              1.444               149
     300              1.186               35
     400              1.238               137
     500              1.319               137
     600              1.221               137
     700              1.125               147
     800              1.103               54
     900              1.067               93
     1000             1.075               143
     1100             1.146               143
     1200             1.208               143
     1300             1.145               143
     1400             1.192               143
     1500             1.166               143
     1600             1.117               143
     1700             1.086               143
     1800             1.076               100
     1900             1.079               98
     2000             1.063               114
     2100             1.050               73
     2200             1.063               73
     2300             1.082               26
     2400             1.049               73
     2500             1.035               114
     2600             1.058               114
     2700             1.069               114
     2800             1.044               114
     2900             1.060               74
     3000             1.101               74
     3100             1.122               74
     3200             1.097               74
     3300             1.075               74
     3400             1.050               74
     3500             1.037               74
     3600             1.033               74
     3700             1.035               74
     3800             1.033               74
     3900             1.023               148
     4000             1.022               69
     4100             1.024               69
     4200             1.027               74
     4300             1.021               74
     4400             1.020               74
     4500             1.023               74
     4600             1.025               74
     4700             1.026               74
     4800             1.029               74
     4900             1.032               27
     5000             1.024               27
     5100             1.019               27
     5200             1.023               75
     5300             1.022               150
     5400             1.019               150
     5500             1.019               34
     5600             1.023               34
     5700             1.021               57
     5800             1.016               57
     5900             1.016               34
     6000             1.018               34
     6100             1.017               34
     6200             1.013               57
     6300             1.012               76
     6400             1.016               148
     6500             1.016               55
     6600             1.017               105
     6700             1.014               55
     6800             1.013               148
     6900             1.012               105
     7000             1.010               105
     7100             1.011               144
     7200             1.011               144
     7300             1.009               144
     7400             1.011               144
     7500             1.013               144
     7600             1.009               144
     7700             1.006               40
     7800             1.006               70
     7900             1.005               25
     8000             1.005               25
     8100             1.005               70
     8200             1.007               143
     8300             1.008               143
     8400             1.009               143
     8500             1.009               143
     8600             1.010               54
     8700             1.013               54
     8800             1.012               54
     8900             1.012               54
     9000             1.014               54
     9100             1.012               54
     9200             1.013               140
     9300             1.013               140
     9400             1.014               140
     9500             1.012               140
     9600             1.012               74
     9700             1.015               74
     9800             1.018               74
     9900             1.017               74
     10000            1.015               74


     Beginning Time:  23:38:22
        Ending Time:  00:08:32
       Elapsed Time:  00:30:10


MUTHEN & MUTHEN
3463 Stoner Ave.
Los Angeles, CA  90066

Tel: (310) 391-9971
Fax: (310) 391-8971
Web: www.StatModel.com
Support: Support@StatModel.com

Copyright (c) 1998-2017 Muthen & Muthen
