# Supplementary material for: Modeling Measurement as a Sequential Process: Autoregressive Confirmatory Factor Analysis (AR-CFA)
Source: Front Psychol. 2019 Sep 20;10:2108. doi: 10.3389/fpsyg.2019.02108 (PMC6763968; doi:10.3389/fpsyg.2019.02108)
Supplement: Supplementary file 2 [file Data_Sheet_1.ZIP › Mplus files and data for AR-CFA paper/CL-CFA files/Cross-loading (Bayes).out]

Mplus VERSION 7.4 (Mac)
MUTHEN & MUTHEN
04/04/2017   9:31 AM

INPUT INSTRUCTIONS

    DATA: File is music_big5_anon (For Mplus)_ipip_and_rses_centered.csv;
    VARIABLE:	
    NAMES ARE
    univ
  id
  year
  month
  age
  gender
  ethnic
  rsdme
  methnic
  fethnic
  usborn
  usmborn
  usfborn
  whrlv
  mipip1
  mipip2
  mipip3
  mipip4
  mipip5
  mipip6
  mipip7
  mipip8
  mipip9
  mipip10
  mipip11
  mipip12
  mipip13
  mipip14
  mipip15
  mipip16
  mipip17
  mipip18
  mipip19
  mipip20
  rses1
  rses2
  rses3
  rses4
  rses5
  rses6
  rses7
  rses8
  rses9
  rses10
  extraver
  agree
  consc
  neurot
  imagine
  self_est
  extra
  agreeb
  cons
  neuro
  open
  male
  N
  E_Mean
  A_Mean
  C_Mean
  N_Mean
  O_Mean
  E_SD
  A_SD
  C_SD
  N_SD
  O_SD
  E_SE
  A_SE
  C_SE
  N_SE
  O_SE
  SAT_read_25
  SAT_read_75
  SAT_math_25
  SAT_math_75
  ACT_25
  ACT_75
  enroll_total
  enroll_total_full
  enroll_total_part
  enroll_undergrad
  enroll_undergrad_full
  enroll_undergrad_part
  endowment_start
  endowment_end
  price_instate
  price_outstate
  percent_admit
  percent_18to24
  percent_white
  percent_women
  percent_asian
  percent_black
  percent_hispanic
  percent_other_unknown
  FT_retention
  average_SAT
  average_ACT
  gpa_required
  classrank_required
  transcript_required
  collegeprep_required
  recommendations_required
  portfolio_required;
    Usevar = mipip1-mipip20;
    MISSING are all (-999);

  ANALYSIS: estimator=Bayes;
  fbiterations=10000;
  thin=10;
  Processors=8;
  Chains=8;

  MODEL:
  E BY mipip1
    	mipip6
    	mipip11
    	mipip16
  	mipip2 (a1)
    	mipip7 (a2)
    	mipip12 (a3)
    	mipip17 (a4)
  	mipip3 (a5)
    	mipip8 (a6)
    	mipip13 (a7)
    	mipip18 (a8)
  	mipip4 (a9)
    	mipip9 (a10)
    	mipip14 (a11)
    	mipip19 (a12)
  	mipip5 (a13)
    	mipip10 (a14)
    	mipip15 (a15)
    	mipip20 (a16);

  A BY mipip1* (b1)
    	mipip6 (b2)
    	mipip11 (b3)
    	mipip16 (b4)
  	mipip2@1
    	mipip7
    	mipip12
    	mipip17
  	mipip3 (b5)
    	mipip8 (b6)
    	mipip13 (b7)
    	mipip18 (b8)
  	mipip4 (b9)
    	mipip9 (b10)
    	mipip14 (b11)
    	mipip19 (b12)
  	mipip5 (b13)
    	mipip10 (b14)
    	mipip15 (b15)
    	mipip20 (b16);

  C BY mipip1* (c1)
    	mipip6 (c2)
    	mipip11 (c3)
    	mipip16 (c4)
  	mipip2 (c5)
    	mipip7 (c6)
    	mipip12 (c7)
    	mipip17 (c8)
  	mipip3@1
    	mipip8
    	mipip13
    	mipip18
  	mipip4 (c9)
    	mipip9 (c10)
    	mipip14 (c11)
    	mipip19 (c12)
  	mipip5 (c13)
    	mipip10 (c14)
    	mipip15 (c15)
    	mipip20 (c16);

  N BY mipip1* (d1)
    	mipip6 (d2)
    	mipip11 (d3)
    	mipip16 (d4)
  	mipip2 (d5)
    	mipip7 (d6)
    	mipip12 (d7)
    	mipip17 (d8)
  	mipip3 (d9)
    	mipip8 (d10)
    	mipip13 (d11)
    	mipip18 (d12)
  	mipip4@1
    	mipip9
    	mipip14
    	mipip19
  	mipip5 (d13)
    	mipip10 (d14)
    	mipip15 (d15)
    	mipip20 (d16);

  O BY mipip1* (e1)
    	mipip6 (e2)
    	mipip11 (e3)
    	mipip16 (e4)
  	mipip2 (e5)
    	mipip7 (e6)
    	mipip12 (e7)
    	mipip17 (e8)
  	mipip3 (e9)
    	mipip8 (e10)
    	mipip13 (e11)
    	mipip18 (e12)
  	mipip4 (e13)
    	mipip9 (e14)
    	mipip14 (e15)
    	mipip19 (e16)
  	mipip5@1
    	mipip10
    	mipip15
    	mipip20;
    	
  MODEL PRIORS:
  a1-e16~N(0,.01);

  OUTPUT: STDYX svalues tech8;


*** WARNING
  Data set contains cases with missing on all variables.
  These cases were not included in the analysis.
  Number of cases with missing on all variables:  1141
   1 WARNING(S) FOUND IN THE INPUT INSTRUCTIONS


SUMMARY OF ANALYSIS

Number of groups                                                 1
Number of observations                                        8571

Number of dependent variables                                   20
Number of independent variables                                  0
Number of continuous latent variables                            5

Observed dependent variables

  Continuous
   MIPIP1      MIPIP2      MIPIP3      MIPIP4      MIPIP5      MIPIP6
   MIPIP7      MIPIP8      MIPIP9      MIPIP10     MIPIP11     MIPIP12
   MIPIP13     MIPIP14     MIPIP15     MIPIP16     MIPIP17     MIPIP18
   MIPIP19     MIPIP20

Continuous latent variables
   E           A           C           N           O


Estimator                                                    BAYES
Specifications for Bayesian Estimation
  Point estimate                                            MEDIAN
  Number of Markov chain Monte Carlo (MCMC) chains               8
  Random seed for the first chain                                0
  Starting value information                           UNPERTURBED
  Treatment of categorical mediator                         LATENT
  Algorithm used for Markov chain Monte Carlo           GIBBS(PX1)
  Fixed number of iterations                                 10000
  K-th iteration used for thinning                              10

Input data file(s)
  music_big5_anon (For Mplus)_ipip_and_rses_centered.csv
Input data format  FREE


SUMMARY OF DATA


COVARIANCE COVERAGE OF DATA

Minimum covariance coverage value   0.100

     Number of missing data patterns            68


     PROPORTION OF DATA PRESENT


           Covariance Coverage
              MIPIP1        MIPIP2        MIPIP3        MIPIP4        MIPIP5
              ________      ________      ________      ________      ________
 MIPIP1         0.998
 MIPIP2         0.997         0.998
 MIPIP3         0.997         0.997         0.998
 MIPIP4         0.995         0.995         0.996         0.996
 MIPIP5         0.996         0.996         0.996         0.995         0.997
 MIPIP6         0.997         0.997         0.998         0.996         0.996
 MIPIP7         0.997         0.997         0.997         0.996         0.996
 MIPIP8         0.996         0.997         0.997         0.995         0.996
 MIPIP9         0.997         0.997         0.997         0.996         0.996
 MIPIP10        0.995         0.995         0.995         0.994         0.995
 MIPIP11        0.994         0.994         0.994         0.993         0.993
 MIPIP12        0.993         0.994         0.994         0.993         0.993
 MIPIP13        0.996         0.997         0.997         0.995         0.996
 MIPIP14        0.996         0.996         0.996         0.995         0.995
 MIPIP15        0.995         0.995         0.995         0.994         0.994
 MIPIP16        0.994         0.995         0.995         0.993         0.993
 MIPIP17        0.995         0.995         0.995         0.994         0.994
 MIPIP18        0.994         0.994         0.995         0.993         0.993
 MIPIP19        0.995         0.995         0.995         0.994         0.994
 MIPIP20        0.994         0.994         0.995         0.993         0.994


           Covariance Coverage
              MIPIP6        MIPIP7        MIPIP8        MIPIP9        MIPIP10
              ________      ________      ________      ________      ________
 MIPIP6         0.999
 MIPIP7         0.998         0.998
 MIPIP8         0.997         0.997         0.998
 MIPIP9         0.998         0.997         0.997         0.998
 MIPIP10        0.996         0.995         0.995         0.996         0.996
 MIPIP11        0.994         0.994         0.994         0.994         0.993
 MIPIP12        0.994         0.994         0.994         0.994         0.993
 MIPIP13        0.997         0.997         0.997         0.997         0.995
 MIPIP14        0.996         0.996         0.996         0.996         0.995
 MIPIP15        0.995         0.995         0.995         0.995         0.994
 MIPIP16        0.995         0.995         0.994         0.995         0.993
 MIPIP17        0.995         0.995         0.995         0.995         0.994
 MIPIP18        0.995         0.995         0.994         0.995         0.993
 MIPIP19        0.995         0.995         0.995         0.995         0.994
 MIPIP20        0.995         0.995         0.994         0.995         0.993


           Covariance Coverage
              MIPIP11       MIPIP12       MIPIP13       MIPIP14       MIPIP15
              ________      ________      ________      ________      ________
 MIPIP11        0.995
 MIPIP12        0.991         0.995
 MIPIP13        0.994         0.994         0.998
 MIPIP14        0.994         0.994         0.996         0.997
 MIPIP15        0.992         0.993         0.996         0.995         0.996
 MIPIP16        0.992         0.992         0.995         0.994         0.994
 MIPIP17        0.993         0.993         0.995         0.995         0.994
 MIPIP18        0.992         0.992         0.995         0.995         0.993
 MIPIP19        0.993         0.993         0.995         0.995         0.994
 MIPIP20        0.992         0.992         0.995         0.995         0.994


           Covariance Coverage
              MIPIP16       MIPIP17       MIPIP18       MIPIP19       MIPIP20
              ________      ________      ________      ________      ________
 MIPIP16        0.996
 MIPIP17        0.994         0.996
 MIPIP18        0.993         0.994         0.996
 MIPIP19        0.994         0.995         0.994         0.996
 MIPIP20        0.993         0.994         0.994         0.995         0.996


THE MODEL ESTIMATION TERMINATED NORMALLY

     USE THE FBITERATIONS OPTION TO INCREASE THE NUMBER OF ITERATIONS BY A FACTOR
     OF AT LEAST TWO TO CHECK CONVERGENCE AND THAT THE PSR VALUE DOES NOT INCREASE.


MODEL FIT INFORMATION

Number of Free Parameters                             150

Bayesian Posterior Predictive Checking using Chi-Square

          95% Confidence Interval for the Difference Between
          the Observed and the Replicated Chi-Square Values

                               4031.153          4145.550

          Posterior Predictive P-Value              0.000

Information Criteria

          Deviance (DIC)                       486327.975
          Estimated Number of Parameters (pD)     125.588
          Bayesian (BIC)                       487434.042


MODEL RESULTS

                                Posterior  One-Tailed         95% C.I.
                    Estimate       S.D.      P-Value   Lower 2.5%  Upper 2.5%  Significance

 E        BY
    MIPIP1             1.000       0.000      0.000       1.000       1.000
    MIPIP6             1.011       0.028      0.000       0.958       1.067      *
    MIPIP11            0.994       0.025      0.000       0.944       1.044      *
    MIPIP16            1.110       0.037      0.000       1.040       1.184      *
    MIPIP2            -0.082       0.063      0.097      -0.207       0.042
    MIPIP7             0.047       0.039      0.116      -0.031       0.123
    MIPIP12           -0.010       0.060      0.431      -0.130       0.108
    MIPIP17            0.214       0.034      0.000       0.146       0.280      *
    MIPIP3             0.003       0.051      0.480      -0.097       0.102
    MIPIP8             0.001       0.060      0.495      -0.117       0.121
    MIPIP13           -0.075       0.044      0.044      -0.162       0.012
    MIPIP18            0.014       0.057      0.399      -0.096       0.126
    MIPIP4             0.000       0.059      0.497      -0.115       0.115
    MIPIP9             0.073       0.046      0.055      -0.016       0.163
    MIPIP14            0.017       0.062      0.387      -0.105       0.137
    MIPIP19           -0.075       0.034      0.016      -0.143      -0.007      *
    MIPIP5            -0.017       0.053      0.374      -0.124       0.087
    MIPIP10           -0.058       0.043      0.090      -0.143       0.026
    MIPIP15           -0.001       0.044      0.494      -0.087       0.085
    MIPIP20            0.025       0.062      0.343      -0.097       0.145

 A        BY
    MIPIP1             0.070       0.051      0.085      -0.029       0.171
    MIPIP6            -0.006       0.052      0.454      -0.107       0.095
    MIPIP11            0.205       0.052      0.000       0.102       0.307      *
    MIPIP16           -0.225       0.055      0.000      -0.333      -0.118      *
    MIPIP2             1.000       0.000      0.000       1.000       1.000
    MIPIP7             0.566       0.030      0.000       0.508       0.626      *
    MIPIP12            0.937       0.035      0.000       0.871       1.007      *
    MIPIP17            0.460       0.029      0.000       0.404       0.517      *
    MIPIP3             0.205       0.051      0.000       0.105       0.305      *
    MIPIP8            -0.131       0.061      0.016      -0.250      -0.011      *
    MIPIP13            0.203       0.044      0.000       0.115       0.290      *
    MIPIP18           -0.070       0.058      0.117      -0.181       0.045
    MIPIP4             0.018       0.061      0.386      -0.102       0.135
    MIPIP9            -0.236       0.045      0.000      -0.324      -0.147      *
    MIPIP14            0.117       0.064      0.033      -0.008       0.241
    MIPIP19           -0.097       0.036      0.003      -0.169      -0.027      *
    MIPIP5             0.187       0.055      0.000       0.079       0.293      *
    MIPIP10            0.055       0.045      0.117      -0.036       0.141
    MIPIP15           -0.006       0.045      0.447      -0.096       0.080
    MIPIP20           -0.058       0.063      0.172      -0.183       0.064

 C        BY
    MIPIP1            -0.133       0.052      0.006      -0.236      -0.031      *
    MIPIP6             0.059       0.052      0.128      -0.043       0.161
    MIPIP11           -0.073       0.053      0.086      -0.179       0.030
    MIPIP16            0.085       0.059      0.075      -0.030       0.199
    MIPIP2             0.060       0.062      0.170      -0.064       0.182
    MIPIP7             0.102       0.041      0.007       0.020       0.181      *
    MIPIP12           -0.062       0.061      0.152      -0.184       0.056
    MIPIP17            0.176       0.036      0.000       0.104       0.246      *
    MIPIP3             1.000       0.000      0.000       1.000       1.000
    MIPIP8             1.245       0.050      0.000       1.149       1.347      *
    MIPIP13            0.836       0.029      0.000       0.780       0.896      *
    MIPIP18            1.152       0.049      0.000       1.060       1.253      *
    MIPIP4            -0.137       0.061      0.013      -0.257      -0.017      *
    MIPIP9             0.151       0.048      0.001       0.058       0.245      *
    MIPIP14            0.066       0.064      0.150      -0.058       0.191
    MIPIP19            0.036       0.037      0.170      -0.037       0.110
    MIPIP5            -0.170       0.056      0.001      -0.280      -0.061      *
    MIPIP10           -0.026       0.046      0.289      -0.115       0.063
    MIPIP15            0.046       0.046      0.163      -0.045       0.136
    MIPIP20            0.052       0.065      0.211      -0.074       0.180

 N        BY
    MIPIP1             0.032       0.050      0.260      -0.068       0.129
    MIPIP6             0.077       0.051      0.065      -0.022       0.175
    MIPIP11           -0.108       0.051      0.016      -0.211      -0.010      *
    MIPIP16            0.025       0.057      0.336      -0.088       0.135
    MIPIP2            -0.054       0.061      0.187      -0.173       0.067
    MIPIP7            -0.065       0.038      0.042      -0.140       0.009
    MIPIP12            0.077       0.058      0.091      -0.036       0.191
    MIPIP17           -0.103       0.035      0.002      -0.170      -0.035      *
    MIPIP3             0.082       0.050      0.051      -0.016       0.180
    MIPIP8             0.015       0.059      0.401      -0.102       0.132
    MIPIP13            0.183       0.044      0.000       0.098       0.270      *
    MIPIP18           -0.183       0.054      0.001      -0.288      -0.077      *
    MIPIP4             1.000       0.000      0.000       1.000       1.000
    MIPIP9             0.710       0.032      0.000       0.650       0.775      *
    MIPIP14            1.050       0.034      0.000       0.986       1.119      *
    MIPIP19            0.484       0.025      0.000       0.437       0.535      *
    MIPIP5             0.156       0.053      0.001       0.051       0.261      *
    MIPIP10           -0.044       0.046      0.169      -0.132       0.047
    MIPIP15           -0.175       0.045      0.000      -0.262      -0.086      *
    MIPIP20            0.072       0.062      0.120      -0.049       0.195

 O        BY
    MIPIP1            -0.089       0.052      0.045      -0.191       0.013
    MIPIP6             0.010       0.053      0.425      -0.092       0.113
    MIPIP11           -0.095       0.053      0.038      -0.200       0.009
    MIPIP16            0.123       0.059      0.020       0.006       0.239      *
    MIPIP2             0.048       0.062      0.218      -0.073       0.170
    MIPIP7             0.092       0.044      0.017       0.007       0.178      *
    MIPIP12           -0.041       0.061      0.253      -0.160       0.078
    MIPIP17            0.210       0.039      0.000       0.135       0.287      *
    MIPIP3            -0.160       0.053      0.001      -0.264      -0.058      *
    MIPIP8             0.050       0.062      0.209      -0.071       0.171
    MIPIP13           -0.081       0.046      0.040      -0.172       0.009
    MIPIP18            0.067       0.058      0.123      -0.047       0.182
    MIPIP4             0.090       0.060      0.069      -0.029       0.207
    MIPIP9            -0.002       0.048      0.484      -0.096       0.092
    MIPIP14           -0.098       0.065      0.064      -0.228       0.029
    MIPIP19            0.187       0.037      0.000       0.115       0.261      *
    MIPIP5             1.000       0.000      0.000       1.000       1.000
    MIPIP10            0.811       0.055      0.000       0.720       0.934      *
    MIPIP15            0.790       0.054      0.000       0.697       0.908      *
    MIPIP20            1.190       0.038      0.000       1.118       1.267      *

 A        WITH
    E                  0.129       0.046      0.002       0.038       0.222      *

 C        WITH
    E                  0.023       0.037      0.258      -0.048       0.098
    A                  0.055       0.034      0.052      -0.013       0.121

 N        WITH
    E                 -0.114       0.049      0.009      -0.210      -0.020      *
    A                  0.045       0.050      0.182      -0.053       0.143
    C                 -0.104       0.038      0.003      -0.180      -0.030      *

 O        WITH
    E                  0.134       0.040      0.000       0.059       0.217      *
    A                  0.113       0.038      0.001       0.038       0.189      *
    C                  0.019       0.032      0.266      -0.039       0.085
    N                 -0.103       0.046      0.010      -0.199      -0.016      *

 Intercepts
    MIPIP1             0.000       0.012      0.486      -0.025       0.023
    MIPIP2             0.000       0.010      0.489      -0.019       0.019
    MIPIP3             0.000       0.013      0.491      -0.025       0.025
    MIPIP4            -0.001       0.013      0.481      -0.026       0.025
    MIPIP5             0.000       0.012      0.493      -0.023       0.023
    MIPIP6             0.000       0.013      0.489      -0.025       0.025
    MIPIP7             0.000       0.012      0.488      -0.023       0.022
    MIPIP8             0.000       0.014      0.499      -0.027       0.027
    MIPIP9             0.000       0.012      0.494      -0.024       0.023
    MIPIP10            0.000       0.011      0.491      -0.022       0.022
    MIPIP11            0.000       0.013      0.488      -0.026       0.026
    MIPIP12            0.000       0.012      0.487      -0.023       0.023
    MIPIP13            0.000       0.011      0.493      -0.022       0.022
    MIPIP14            0.000       0.013      0.497      -0.025       0.025
    MIPIP15            0.000       0.011      0.497      -0.022       0.021
    MIPIP16            0.000       0.012      0.490      -0.024       0.024
    MIPIP17            0.000       0.010      0.490      -0.020       0.019
    MIPIP18            0.000       0.012      0.491      -0.023       0.023
    MIPIP19            0.000       0.012      0.496      -0.024       0.024
    MIPIP20            0.000       0.011      0.487      -0.023       0.022

 Variances
    E                  0.596       0.033      0.000       0.537       0.666      *
    A                  0.476       0.031      0.000       0.423       0.546      *
    C                  0.382       0.026      0.000       0.333       0.437      *
    N                  0.654       0.037      0.000       0.587       0.732      *
    O                  0.428       0.036      0.000       0.362       0.503      *

 Residual Variances
    MIPIP1             0.700       0.015      0.000       0.671       0.730      *
    MIPIP2             0.350       0.014      0.000       0.323       0.377      *
    MIPIP3             0.963       0.019      0.000       0.926       1.001      *
    MIPIP4             0.752       0.019      0.000       0.715       0.789      *
    MIPIP5             0.695       0.020      0.000       0.658       0.739      *
    MIPIP6             0.808       0.016      0.000       0.778       0.841      *
    MIPIP7             0.952       0.016      0.000       0.920       0.984      *
    MIPIP8             1.061       0.023      0.000       1.017       1.105      *
    MIPIP9             0.908       0.018      0.000       0.874       0.943      *
    MIPIP10            0.806       0.021      0.000       0.763       0.844      *
    MIPIP11            0.833       0.017      0.000       0.800       0.867      *
    MIPIP12            0.756       0.017      0.000       0.724       0.789      *
    MIPIP13            0.765       0.015      0.000       0.736       0.794      *
    MIPIP14            0.678       0.019      0.000       0.640       0.717      *
    MIPIP15            0.697       0.018      0.000       0.660       0.730      *
    MIPIP16            0.568       0.015      0.000       0.539       0.597      *
    MIPIP17            0.604       0.011      0.000       0.584       0.625      *
    MIPIP18            0.631       0.017      0.000       0.598       0.664      *
    MIPIP19            1.099       0.018      0.000       1.064       1.136      *
    MIPIP20            0.536       0.026      0.000       0.489       0.593      *


STANDARDIZED MODEL RESULTS


STDYX Standardization

                                Posterior  One-Tailed         95% C.I.
                    Estimate       S.D.      P-Value   Lower 2.5%  Upper 2.5%  Significance
 E        BY
    MIPIP1             0.681       0.017      0.000       0.648       0.716      *
    MIPIP6             0.658       0.016      0.000       0.629       0.692      *
    MIPIP11            0.629       0.018      0.000       0.593       0.665      *
    MIPIP16            0.754       0.020      0.000       0.717       0.796      *
    MIPIP2            -0.070       0.054      0.097      -0.175       0.036
    MIPIP7             0.034       0.028      0.116      -0.022       0.089
    MIPIP12           -0.007       0.043      0.431      -0.092       0.079
    MIPIP17            0.179       0.029      0.000       0.122       0.235      *
    MIPIP3             0.002       0.033      0.480      -0.065       0.067
    MIPIP8             0.000       0.037      0.495      -0.072       0.072
    MIPIP13           -0.056       0.033      0.044      -0.122       0.009
    MIPIP18            0.010       0.040      0.399      -0.069       0.088
    MIPIP4             0.000       0.038      0.497      -0.075       0.074
    MIPIP9             0.051       0.032      0.055      -0.011       0.113
    MIPIP14            0.011       0.040      0.387      -0.068       0.089
    MIPIP19           -0.052       0.024      0.016      -0.099      -0.005      *
    MIPIP5            -0.012       0.038      0.374      -0.090       0.062
    MIPIP10           -0.043       0.032      0.090      -0.107       0.019
    MIPIP15           -0.001       0.034      0.494      -0.067       0.064
    MIPIP20            0.019       0.045      0.343      -0.072       0.105

 A        BY
    MIPIP1             0.043       0.031      0.085      -0.018       0.103
    MIPIP6            -0.003       0.030      0.454      -0.063       0.055
    MIPIP11            0.116       0.029      0.000       0.058       0.173      *
    MIPIP16           -0.137       0.034      0.000      -0.204      -0.071      *
    MIPIP2             0.762       0.024      0.000       0.721       0.814      *
    MIPIP7             0.366       0.019      0.000       0.329       0.404      *
    MIPIP12            0.599       0.020      0.000       0.562       0.642      *
    MIPIP17            0.345       0.022      0.000       0.302       0.388      *
    MIPIP3             0.121       0.031      0.000       0.061       0.181      *
    MIPIP8            -0.071       0.033      0.016      -0.135      -0.006      *
    MIPIP13            0.136       0.030      0.000       0.077       0.195      *
    MIPIP18           -0.044       0.036      0.117      -0.114       0.029
    MIPIP4             0.010       0.035      0.386      -0.060       0.078
    MIPIP9            -0.147       0.029      0.000      -0.205      -0.092      *
    MIPIP14            0.068       0.037      0.033      -0.005       0.139
    MIPIP19           -0.060       0.022      0.003      -0.105      -0.016      *
    MIPIP5             0.119       0.035      0.000       0.051       0.189      *
    MIPIP10            0.036       0.030      0.117      -0.024       0.094
    MIPIP15           -0.004       0.031      0.447      -0.066       0.056
    MIPIP20           -0.038       0.041      0.172      -0.119       0.042

 C        BY
    MIPIP1            -0.072       0.028      0.006      -0.128      -0.017      *
    MIPIP6             0.030       0.027      0.128      -0.023       0.084
    MIPIP11           -0.037       0.027      0.086      -0.090       0.016
    MIPIP16            0.046       0.032      0.075      -0.016       0.107
    MIPIP2             0.041       0.043      0.170      -0.043       0.127
    MIPIP7             0.059       0.024      0.007       0.012       0.106      *
    MIPIP12           -0.035       0.035      0.152      -0.102       0.033
    MIPIP17            0.118       0.025      0.000       0.069       0.166      *
    MIPIP3             0.527       0.017      0.000       0.495       0.562      *
    MIPIP8             0.601       0.016      0.000       0.572       0.634      *
    MIPIP13            0.502       0.018      0.000       0.466       0.539      *
    MIPIP18            0.650       0.017      0.000       0.616       0.684      *
    MIPIP4            -0.071       0.031      0.013      -0.132      -0.009      *
    MIPIP9             0.084       0.026      0.001       0.033       0.136      *
    MIPIP14            0.034       0.033      0.150      -0.030       0.101
    MIPIP19            0.020       0.021      0.170      -0.020       0.060
    MIPIP5            -0.097       0.032      0.001      -0.161      -0.035      *
    MIPIP10           -0.015       0.027      0.289      -0.069       0.037
    MIPIP15            0.028       0.028      0.163      -0.028       0.082
    MIPIP20            0.031       0.038      0.211      -0.044       0.103

 N        BY
    MIPIP1             0.023       0.036      0.260      -0.049       0.092
    MIPIP6             0.053       0.034      0.065      -0.015       0.119
    MIPIP11           -0.072       0.034      0.016      -0.140      -0.006      *
    MIPIP16            0.018       0.041      0.336      -0.063       0.096
    MIPIP2            -0.048       0.054      0.187      -0.154       0.060
    MIPIP7            -0.049       0.029      0.042      -0.106       0.007
    MIPIP12            0.058       0.043      0.091      -0.027       0.143
    MIPIP17           -0.090       0.030      0.002      -0.149      -0.031      *
    MIPIP3             0.056       0.034      0.051      -0.011       0.123
    MIPIP8             0.010       0.038      0.401      -0.065       0.082
    MIPIP13            0.144       0.033      0.000       0.078       0.209      *
    MIPIP18           -0.135       0.041      0.001      -0.215      -0.056      *
    MIPIP4             0.678       0.017      0.000       0.645       0.714      *
    MIPIP9             0.520       0.020      0.000       0.482       0.562      *
    MIPIP14            0.713       0.018      0.000       0.678       0.750      *
    MIPIP19            0.350       0.018      0.000       0.317       0.386      *
    MIPIP5             0.117       0.041      0.001       0.038       0.199      *
    MIPIP10           -0.034       0.035      0.169      -0.101       0.037
    MIPIP15           -0.141       0.036      0.000      -0.209      -0.069      *
    MIPIP20            0.055       0.048      0.120      -0.037       0.151

 O        BY
    MIPIP1            -0.051       0.030      0.045      -0.110       0.008
    MIPIP6             0.006       0.029      0.425      -0.051       0.062
    MIPIP11           -0.051       0.029      0.038      -0.107       0.005
    MIPIP16            0.070       0.034      0.020       0.003       0.136      *
    MIPIP2             0.035       0.045      0.218      -0.052       0.126
    MIPIP7             0.057       0.027      0.017       0.004       0.108      *
    MIPIP12           -0.025       0.037      0.253      -0.095       0.049
    MIPIP17            0.149       0.027      0.000       0.096       0.202      *
    MIPIP3            -0.089       0.029      0.001      -0.147      -0.033      *
    MIPIP8             0.026       0.031      0.209      -0.037       0.086
    MIPIP13           -0.051       0.029      0.040      -0.109       0.006
    MIPIP18            0.040       0.034      0.123      -0.029       0.106
    MIPIP4             0.049       0.034      0.069      -0.016       0.116
    MIPIP9            -0.001       0.028      0.484      -0.057       0.055
    MIPIP14           -0.054       0.035      0.064      -0.122       0.016
    MIPIP19            0.109       0.022      0.000       0.068       0.153      *
    MIPIP5             0.606       0.025      0.000       0.559       0.655      *
    MIPIP10            0.509       0.025      0.000       0.463       0.562      *
    MIPIP15            0.514       0.025      0.000       0.468       0.566      *
    MIPIP20            0.736       0.027      0.000       0.685       0.792      *

 A        WITH
    E                  0.244       0.081      0.002       0.073       0.392      *

 C        WITH
    E                  0.048       0.075      0.258      -0.102       0.195
    A                  0.130       0.079      0.052      -0.030       0.279

 N        WITH
    E                 -0.183       0.074      0.009      -0.322      -0.032      *
    A                  0.081       0.088      0.182      -0.093       0.251
    C                 -0.208       0.073      0.003      -0.345      -0.060      *

 O        WITH
    E                  0.266       0.070      0.000       0.123       0.399      *
    A                  0.252       0.079      0.001       0.086       0.399      *
    C                  0.048       0.076      0.266      -0.098       0.199
    N                 -0.195       0.081      0.010      -0.349      -0.031      *

 Intercepts
    MIPIP1             0.000       0.011      0.486      -0.022       0.021
    MIPIP2             0.000       0.011      0.489      -0.022       0.021
    MIPIP3             0.000       0.011      0.491      -0.021       0.021
    MIPIP4            -0.001       0.011      0.481      -0.022       0.021
    MIPIP5             0.000       0.011      0.493      -0.021       0.021
    MIPIP6             0.000       0.011      0.489      -0.021       0.021
    MIPIP7             0.000       0.011      0.488      -0.021       0.021
    MIPIP8             0.000       0.011      0.499      -0.021       0.021
    MIPIP9             0.000       0.011      0.494      -0.021       0.021
    MIPIP10            0.000       0.011      0.491      -0.021       0.022
    MIPIP11            0.000       0.011      0.488      -0.021       0.021
    MIPIP12            0.000       0.011      0.487      -0.022       0.021
    MIPIP13            0.000       0.011      0.493      -0.021       0.021
    MIPIP14            0.000       0.011      0.497      -0.021       0.021
    MIPIP15            0.000       0.011      0.497      -0.021       0.021
    MIPIP16            0.000       0.011      0.490      -0.021       0.021
    MIPIP17            0.000       0.011      0.490      -0.021       0.021
    MIPIP18            0.000       0.011      0.491      -0.021       0.021
    MIPIP19            0.000       0.011      0.496      -0.021       0.021
    MIPIP20            0.000       0.011      0.487      -0.021       0.021

 Variances
    E                  1.000       0.000      0.000       1.000       1.000
    A                  1.000       0.000      0.000       1.000       1.000
    C                  1.000       0.000      0.000       1.000       1.000
    N                  1.000       0.000      0.000       1.000       1.000
    O                  1.000       0.000      0.000       1.000       1.000

 Residual Variances
    MIPIP1             0.544       0.011      0.000       0.522       0.566      *
    MIPIP2             0.427       0.017      0.000       0.394       0.459      *
    MIPIP3             0.702       0.012      0.000       0.678       0.725      *
    MIPIP4             0.528       0.013      0.000       0.502       0.554      *
    MIPIP5             0.596       0.017      0.000       0.565       0.632      *
    MIPIP6             0.576       0.011      0.000       0.554       0.597      *
    MIPIP7             0.834       0.010      0.000       0.814       0.852      *
    MIPIP8             0.649       0.013      0.000       0.624       0.674      *
    MIPIP9             0.746       0.012      0.000       0.722       0.768      *
    MIPIP10            0.737       0.017      0.000       0.700       0.767      *
    MIPIP11            0.559       0.011      0.000       0.538       0.581      *
    MIPIP12            0.648       0.013      0.000       0.622       0.674      *
    MIPIP13            0.720       0.012      0.000       0.697       0.743      *
    MIPIP14            0.478       0.014      0.000       0.451       0.505      *
    MIPIP15            0.688       0.017      0.000       0.652       0.717      *
    MIPIP16            0.440       0.012      0.000       0.417       0.463      *
    MIPIP17            0.711       0.010      0.000       0.691       0.731      *
    MIPIP18            0.526       0.014      0.000       0.499       0.552      *
    MIPIP19            0.879       0.009      0.000       0.861       0.895      *
    MIPIP20            0.479       0.024      0.000       0.438       0.530      *


R-SQUARE

                                Posterior  One-Tailed         95% C.I.
    Variable        Estimate       S.D.      P-Value   Lower 2.5%  Upper 2.5%

    MIPIP1             0.456       0.011      0.000       0.434       0.478
    MIPIP2             0.573       0.017      0.000       0.541       0.606
    MIPIP3             0.298       0.012      0.000       0.275       0.322
    MIPIP4             0.472       0.013      0.000       0.446       0.498
    MIPIP5             0.404       0.017      0.000       0.368       0.435
    MIPIP6             0.424       0.011      0.000       0.403       0.446
    MIPIP7             0.166       0.010      0.000       0.148       0.186
    MIPIP8             0.351       0.013      0.000       0.326       0.376
    MIPIP9             0.254       0.012      0.000       0.232       0.278
    MIPIP10            0.263       0.017      0.000       0.233       0.300
    MIPIP11            0.441       0.011      0.000       0.419       0.462
    MIPIP12            0.352       0.013      0.000       0.326       0.378
    MIPIP13            0.280       0.012      0.000       0.257       0.303
    MIPIP14            0.522       0.014      0.000       0.495       0.549
    MIPIP15            0.312       0.017      0.000       0.283       0.348
    MIPIP16            0.560       0.012      0.000       0.537       0.583
    MIPIP17            0.289       0.010      0.000       0.269       0.309
    MIPIP18            0.474       0.014      0.000       0.448       0.501
    MIPIP19            0.121       0.009      0.000       0.105       0.139
    MIPIP20            0.521       0.024      0.000       0.470       0.562


MODEL COMMAND WITH FINAL ESTIMATES USED AS STARTING VALUES

     e BY mipip1@1;
     e BY mipip6*1.01054;
     e BY mipip11*0.99402;
     e BY mipip16*1.11008;
     e BY mipip2*-0.08150 (a1);
     e BY mipip7*0.04717 (a2);
     e BY mipip12*-0.01028 (a3);
     e BY mipip17*0.21393 (a4);
     e BY mipip3*0.00251 (a5);
     e BY mipip8*0.00080 (a6);
     e BY mipip13*-0.07474 (a7);
     e BY mipip18*0.01445 (a8);
     e BY mipip4*-0.00044 (a9);
     e BY mipip9*0.07277 (a10);
     e BY mipip14*0.01744 (a11);
     e BY mipip19*-0.07550 (a12);
     e BY mipip5*-0.01729 (a13);
     e BY mipip10*-0.05756 (a14);
     e BY mipip15*-0.00076 (a15);
     e BY mipip20*0.02531 (a16);
     a BY mipip1*0.07035 (b1);
     a BY mipip6*-0.00597 (b2);
     a BY mipip11*0.20472 (b3);
     a BY mipip16*-0.22541 (b4);
     a BY mipip2@1;
     a BY mipip7*0.56589;
     a BY mipip12*0.93722;
     a BY mipip17*0.46013;
     a BY mipip3*0.20484 (b5);
     a BY mipip8*-0.13129 (b6);
     a BY mipip13*0.20302 (b7);
     a BY mipip18*-0.06999 (b8);
     a BY mipip4*0.01758 (b9);
     a BY mipip9*-0.23559 (b10);
     a BY mipip14*0.11659 (b11);
     a BY mipip19*-0.09699 (b12);
     a BY mipip5*0.18679 (b13);
     a BY mipip10*0.05474 (b14);
     a BY mipip15*-0.00588 (b15);
     a BY mipip20*-0.05814 (b16);
     c BY mipip1*-0.13259 (c1);
     c BY mipip6*0.05851 (c2);
     c BY mipip11*-0.07254 (c3);
     c BY mipip16*0.08469 (c4);
     c BY mipip2*0.05993 (c5);
     c BY mipip7*0.10195 (c6);
     c BY mipip12*-0.06212 (c7);
     c BY mipip17*0.17580 (c8);
     c BY mipip3@1;
     c BY mipip8*1.24456;
     c BY mipip13*0.83640;
     c BY mipip18*1.15248;
     c BY mipip4*-0.13689 (c9);
     c BY mipip9*0.15054 (c10);
     c BY mipip14*0.06621 (c11);
     c BY mipip19*0.03593 (c12);
     c BY mipip5*-0.17019 (c13);
     c BY mipip10*-0.02553 (c14);
     c BY mipip15*0.04557 (c15);
     c BY mipip20*0.05232 (c16);
     n BY mipip1*0.03237 (d1);
     n BY mipip6*0.07726 (d2);
     n BY mipip11*-0.10832 (d3);
     n BY mipip16*0.02511 (d4);
     n BY mipip2*-0.05417 (d5);
     n BY mipip7*-0.06522 (d6);
     n BY mipip12*0.07714 (d7);
     n BY mipip17*-0.10283 (d8);
     n BY mipip3*0.08169 (d9);
     n BY mipip8*0.01516 (d10);
     n BY mipip13*0.18335 (d11);
     n BY mipip18*-0.18254 (d12);
     n BY mipip4@1;
     n BY mipip9*0.71046;
     n BY mipip14*1.05049;
     n BY mipip19*0.48409;
     n BY mipip5*0.15606 (d13);
     n BY mipip10*-0.04427 (d14);
     n BY mipip15*-0.17484 (d15);
     n BY mipip20*0.07246 (d16);
     o BY mipip1*-0.08903 (e1);
     o BY mipip6*0.00998 (e2);
     o BY mipip11*-0.09522 (e3);
     o BY mipip16*0.12254 (e4);
     o BY mipip2*0.04796 (e5);
     o BY mipip7*0.09240 (e6);
     o BY mipip12*-0.04080 (e7);
     o BY mipip17*0.21024 (e8);
     o BY mipip3*-0.16022 (e9);
     o BY mipip8*0.05046 (e10);
     o BY mipip13*-0.08089 (e11);
     o BY mipip18*0.06695 (e12);
     o BY mipip4*0.08992 (e13);
     o BY mipip9*-0.00188 (e14);
     o BY mipip14*-0.09822 (e15);
     o BY mipip19*0.18734 (e16);
     o BY mipip5@1;
     o BY mipip10*0.81102;
     o BY mipip15*0.79029;
     o BY mipip20*1.19024;

     a WITH e*0.12925;
     c WITH e*0.02287;
     c WITH a*0.05535;
     n WITH e*-0.11408;
     n WITH a*0.04469;
     n WITH c*-0.10371;
     o WITH e*0.13358;
     o WITH a*0.11303;
     o WITH c*0.01926;
     o WITH n*-0.10257;

     [ mipip1*-0.00046 ];
     [ mipip2*-0.00026 ];
     [ mipip3*0.00027 ];
     [ mipip4*-0.00063 ];
     [ mipip5*-0.00019 ];
     [ mipip6*0.00036 ];
     [ mipip7*-0.00036 ];
     [ mipip8*0.00002 ];
     [ mipip9*-0.00020 ];
     [ mipip10*0.00028 ];
     [ mipip11*0.00039 ];
     [ mipip12*-0.00038 ];
     [ mipip13*-0.00019 ];
     [ mipip14*0.00007 ];
     [ mipip15*0.00009 ];
     [ mipip16*-0.00031 ];
     [ mipip17*-0.00025 ];
     [ mipip18*0.00025 ];
     [ mipip19*-0.00014 ];
     [ mipip20*-0.00038 ];

     mipip1*0.69983;
     mipip2*0.35022;
     mipip3*0.96271;
     mipip4*0.75189;
     mipip5*0.69476;
     mipip6*0.80850;
     mipip7*0.95163;
     mipip8*1.06077;
     mipip9*0.90822;
     mipip10*0.80550;
     mipip11*0.83341;
     mipip12*0.75646;
     mipip13*0.76456;
     mipip14*0.67811;
     mipip15*0.69704;
     mipip16*0.56793;
     mipip17*0.60388;
     mipip18*0.63093;
     mipip19*1.09943;
     mipip20*0.53562;
     e*0.59631;
     a*0.47578;
     c*0.38168;
     n*0.65433;
     o*0.42807;


TECHNICAL 1 OUTPUT


     PARAMETER SPECIFICATION


           NU
              MIPIP1        MIPIP2        MIPIP3        MIPIP4        MIPIP5
              ________      ________      ________      ________      ________
 1                  1             2             3             4             5


           NU
              MIPIP6        MIPIP7        MIPIP8        MIPIP9        MIPIP10
              ________      ________      ________      ________      ________
 1                  6             7             8             9            10


           NU
              MIPIP11       MIPIP12       MIPIP13       MIPIP14       MIPIP15
              ________      ________      ________      ________      ________
 1                 11            12            13            14            15


           NU
              MIPIP16       MIPIP17       MIPIP18       MIPIP19       MIPIP20
              ________      ________      ________      ________      ________
 1                 16            17            18            19            20


           LAMBDA
              E             A             C             N             O
              ________      ________      ________      ________      ________
 MIPIP1             0            21            22            23            24
 MIPIP2            25             0            26            27            28
 MIPIP3            29            30             0            31            32
 MIPIP4            33            34            35             0            36
 MIPIP5            37            38            39            40             0
 MIPIP6            41            42            43            44            45
 MIPIP7            46            47            48            49            50
 MIPIP8            51            52            53            54            55
 MIPIP9            56            57            58            59            60
 MIPIP10           61            62            63            64            65
 MIPIP11           66            67            68            69            70
 MIPIP12           71            72            73            74            75
 MIPIP13           76            77            78            79            80
 MIPIP14           81            82            83            84            85
 MIPIP15           86            87            88            89            90
 MIPIP16           91            92            93            94            95
 MIPIP17           96            97            98            99           100
 MIPIP18          101           102           103           104           105
 MIPIP19          106           107           108           109           110
 MIPIP20          111           112           113           114           115


           THETA
              MIPIP1        MIPIP2        MIPIP3        MIPIP4        MIPIP5
              ________      ________      ________      ________      ________
 MIPIP1           116
 MIPIP2             0           117
 MIPIP3             0             0           118
 MIPIP4             0             0             0           119
 MIPIP5             0             0             0             0           120
 MIPIP6             0             0             0             0             0
 MIPIP7             0             0             0             0             0
 MIPIP8             0             0             0             0             0
 MIPIP9             0             0             0             0             0
 MIPIP10            0             0             0             0             0
 MIPIP11            0             0             0             0             0
 MIPIP12            0             0             0             0             0
 MIPIP13            0             0             0             0             0
 MIPIP14            0             0             0             0             0
 MIPIP15            0             0             0             0             0
 MIPIP16            0             0             0             0             0
 MIPIP17            0             0             0             0             0
 MIPIP18            0             0             0             0             0
 MIPIP19            0             0             0             0             0
 MIPIP20            0             0             0             0             0


           THETA
              MIPIP6        MIPIP7        MIPIP8        MIPIP9        MIPIP10
              ________      ________      ________      ________      ________
 MIPIP6           121
 MIPIP7             0           122
 MIPIP8             0             0           123
 MIPIP9             0             0             0           124
 MIPIP10            0             0             0             0           125
 MIPIP11            0             0             0             0             0
 MIPIP12            0             0             0             0             0
 MIPIP13            0             0             0             0             0
 MIPIP14            0             0             0             0             0
 MIPIP15            0             0             0             0             0
 MIPIP16            0             0             0             0             0
 MIPIP17            0             0             0             0             0
 MIPIP18            0             0             0             0             0
 MIPIP19            0             0             0             0             0
 MIPIP20            0             0             0             0             0


           THETA
              MIPIP11       MIPIP12       MIPIP13       MIPIP14       MIPIP15
              ________      ________      ________      ________      ________
 MIPIP11          126
 MIPIP12            0           127
 MIPIP13            0             0           128
 MIPIP14            0             0             0           129
 MIPIP15            0             0             0             0           130
 MIPIP16            0             0             0             0             0
 MIPIP17            0             0             0             0             0
 MIPIP18            0             0             0             0             0
 MIPIP19            0             0             0             0             0
 MIPIP20            0             0             0             0             0


           THETA
              MIPIP16       MIPIP17       MIPIP18       MIPIP19       MIPIP20
              ________      ________      ________      ________      ________
 MIPIP16          131
 MIPIP17            0           132
 MIPIP18            0             0           133
 MIPIP19            0             0             0           134
 MIPIP20            0             0             0             0           135


           ALPHA
              E             A             C             N             O
              ________      ________      ________      ________      ________
 1                  0             0             0             0             0


           BETA
              E             A             C             N             O
              ________      ________      ________      ________      ________
 E                  0             0             0             0             0
 A                  0             0             0             0             0
 C                  0             0             0             0             0
 N                  0             0             0             0             0
 O                  0             0             0             0             0


           PSI
              E             A             C             N             O
              ________      ________      ________      ________      ________
 E                136
 A                137           138
 C                139           140           141
 N                142           143           144           145
 O                146           147           148           149           150


     STARTING VALUES


           NU
              MIPIP1        MIPIP2        MIPIP3        MIPIP4        MIPIP5
              ________      ________      ________      ________      ________
 1              0.000         0.000         0.000         0.000         0.000


           NU
              MIPIP6        MIPIP7        MIPIP8        MIPIP9        MIPIP10
              ________      ________      ________      ________      ________
 1              0.000         0.000         0.000         0.000         0.000


           NU
              MIPIP11       MIPIP12       MIPIP13       MIPIP14       MIPIP15
              ________      ________      ________      ________      ________
 1              0.000         0.000         0.000         0.000         0.000


           NU
              MIPIP16       MIPIP17       MIPIP18       MIPIP19       MIPIP20
              ________      ________      ________      ________      ________
 1              0.000         0.000         0.000         0.000         0.000


           LAMBDA
              E             A             C             N             O
              ________      ________      ________      ________      ________
 MIPIP1         1.000         1.000         1.000         1.000         1.000
 MIPIP2         1.000         1.000         1.000         1.000         1.000
 MIPIP3         1.000         1.000         1.000         1.000         1.000
 MIPIP4         1.000         1.000         1.000         1.000         1.000
 MIPIP5         1.000         1.000         1.000         1.000         1.000
 MIPIP6         1.000         1.000         1.000         1.000         1.000
 MIPIP7         1.000         1.000         1.000         1.000         1.000
 MIPIP8         1.000         1.000         1.000         1.000         1.000
 MIPIP9         1.000         1.000         1.000         1.000         1.000
 MIPIP10        1.000         1.000         1.000         1.000         1.000
 MIPIP11        1.000         1.000         1.000         1.000         1.000
 MIPIP12        1.000         1.000         1.000         1.000         1.000
 MIPIP13        1.000         1.000         1.000         1.000         1.000
 MIPIP14        1.000         1.000         1.000         1.000         1.000
 MIPIP15        1.000         1.000         1.000         1.000         1.000
 MIPIP16        1.000         1.000         1.000         1.000         1.000
 MIPIP17        1.000         1.000         1.000         1.000         1.000
 MIPIP18        1.000         1.000         1.000         1.000         1.000
 MIPIP19        1.000         1.000         1.000         1.000         1.000
 MIPIP20        1.000         1.000         1.000         1.000         1.000


           THETA
              MIPIP1        MIPIP2        MIPIP3        MIPIP4        MIPIP5
              ________      ________      ________      ________      ________
 MIPIP1         0.643
 MIPIP2         0.000         0.409
 MIPIP3         0.000         0.000         0.685
 MIPIP4         0.000         0.000         0.000         0.710
 MIPIP5         0.000         0.000         0.000         0.000         0.582
 MIPIP6         0.000         0.000         0.000         0.000         0.000
 MIPIP7         0.000         0.000         0.000         0.000         0.000
 MIPIP8         0.000         0.000         0.000         0.000         0.000
 MIPIP9         0.000         0.000         0.000         0.000         0.000
 MIPIP10        0.000         0.000         0.000         0.000         0.000
 MIPIP11        0.000         0.000         0.000         0.000         0.000
 MIPIP12        0.000         0.000         0.000         0.000         0.000
 MIPIP13        0.000         0.000         0.000         0.000         0.000
 MIPIP14        0.000         0.000         0.000         0.000         0.000
 MIPIP15        0.000         0.000         0.000         0.000         0.000
 MIPIP16        0.000         0.000         0.000         0.000         0.000
 MIPIP17        0.000         0.000         0.000         0.000         0.000
 MIPIP18        0.000         0.000         0.000         0.000         0.000
 MIPIP19        0.000         0.000         0.000         0.000         0.000
 MIPIP20        0.000         0.000         0.000         0.000         0.000


           THETA
              MIPIP6        MIPIP7        MIPIP8        MIPIP9        MIPIP10
              ________      ________      ________      ________      ________
 MIPIP6         0.702
 MIPIP7         0.000         0.570
 MIPIP8         0.000         0.000         0.816
 MIPIP9         0.000         0.000         0.000         0.609
 MIPIP10        0.000         0.000         0.000         0.000         0.546
 MIPIP11        0.000         0.000         0.000         0.000         0.000
 MIPIP12        0.000         0.000         0.000         0.000         0.000
 MIPIP13        0.000         0.000         0.000         0.000         0.000
 MIPIP14        0.000         0.000         0.000         0.000         0.000
 MIPIP15        0.000         0.000         0.000         0.000         0.000
 MIPIP16        0.000         0.000         0.000         0.000         0.000
 MIPIP17        0.000         0.000         0.000         0.000         0.000
 MIPIP18        0.000         0.000         0.000         0.000         0.000
 MIPIP19        0.000         0.000         0.000         0.000         0.000
 MIPIP20        0.000         0.000         0.000         0.000         0.000


           THETA
              MIPIP11       MIPIP12       MIPIP13       MIPIP14       MIPIP15
              ________      ________      ________      ________      ________
 MIPIP11        0.745
 MIPIP12        0.000         0.583
 MIPIP13        0.000         0.000         0.531
 MIPIP14        0.000         0.000         0.000         0.709
 MIPIP15        0.000         0.000         0.000         0.000         0.506
 MIPIP16        0.000         0.000         0.000         0.000         0.000
 MIPIP17        0.000         0.000         0.000         0.000         0.000
 MIPIP18        0.000         0.000         0.000         0.000         0.000
 MIPIP19        0.000         0.000         0.000         0.000         0.000
 MIPIP20        0.000         0.000         0.000         0.000         0.000


           THETA
              MIPIP16       MIPIP17       MIPIP18       MIPIP19       MIPIP20
              ________      ________      ________      ________      ________
 MIPIP16        0.646
 MIPIP17        0.000         0.425
 MIPIP18        0.000         0.000         0.599
 MIPIP19        0.000         0.000         0.000         0.625
 MIPIP20        0.000         0.000         0.000         0.000         0.558


           ALPHA
              E             A             C             N             O
              ________      ________      ________      ________      ________
 1              0.000         0.000         0.000         0.000         0.000


           BETA
              E             A             C             N             O
              ________      ________      ________      ________      ________
 E              0.000         0.000         0.000         0.000         0.000
 A              0.000         0.000         0.000         0.000         0.000
 C              0.000         0.000         0.000         0.000         0.000
 N              0.000         0.000         0.000         0.000         0.000
 O              0.000         0.000         0.000         0.000         0.000


           PSI
              E             A             C             N             O
              ________      ________      ________      ________      ________
 E              1.000
 A              0.000         1.000
 C              0.000         0.000         1.000
 N              0.000         0.000         0.000         1.000
 O              0.000         0.000         0.000         0.000         1.000


     PRIORS FOR ALL PARAMETERS            PRIOR MEAN      PRIOR VARIANCE     PRIOR STD. DEV.

     Parameter 1~N(0.000,infinity)           0.0000            infinity            infinity
     Parameter 2~N(0.000,infinity)           0.0000            infinity            infinity
     Parameter 3~N(0.000,infinity)           0.0000            infinity            infinity
     Parameter 4~N(0.000,infinity)           0.0000            infinity            infinity
     Parameter 5~N(0.000,infinity)           0.0000            infinity            infinity
     Parameter 6~N(0.000,infinity)           0.0000            infinity            infinity
     Parameter 7~N(0.000,infinity)           0.0000            infinity            infinity
     Parameter 8~N(0.000,infinity)           0.0000            infinity            infinity
     Parameter 9~N(0.000,infinity)           0.0000            infinity            infinity
     Parameter 10~N(0.000,infinity)          0.0000            infinity            infinity
     Parameter 11~N(0.000,infinity)          0.0000            infinity            infinity
     Parameter 12~N(0.000,infinity)          0.0000            infinity            infinity
     Parameter 13~N(0.000,infinity)          0.0000            infinity            infinity
     Parameter 14~N(0.000,infinity)          0.0000            infinity            infinity
     Parameter 15~N(0.000,infinity)          0.0000            infinity            infinity
     Parameter 16~N(0.000,infinity)          0.0000            infinity            infinity
     Parameter 17~N(0.000,infinity)          0.0000            infinity            infinity
     Parameter 18~N(0.000,infinity)          0.0000            infinity            infinity
     Parameter 19~N(0.000,infinity)          0.0000            infinity            infinity
     Parameter 20~N(0.000,infinity)          0.0000            infinity            infinity
     Parameter 21~N(0.000,0.010)             0.0000              0.0100              0.1000
     Parameter 22~N(0.000,0.010)             0.0000              0.0100              0.1000
     Parameter 23~N(0.000,0.010)             0.0000              0.0100              0.1000
     Parameter 24~N(0.000,0.010)             0.0000              0.0100              0.1000
     Parameter 25~N(0.000,0.010)             0.0000              0.0100              0.1000
     Parameter 26~N(0.000,0.010)             0.0000              0.0100              0.1000
     Parameter 27~N(0.000,0.010)             0.0000              0.0100              0.1000
     Parameter 28~N(0.000,0.010)             0.0000              0.0100              0.1000
     Parameter 29~N(0.000,0.010)             0.0000              0.0100              0.1000
     Parameter 30~N(0.000,0.010)             0.0000              0.0100              0.1000
     Parameter 31~N(0.000,0.010)             0.0000              0.0100              0.1000
     Parameter 32~N(0.000,0.010)             0.0000              0.0100              0.1000
     Parameter 33~N(0.000,0.010)             0.0000              0.0100              0.1000
     Parameter 34~N(0.000,0.010)             0.0000              0.0100              0.1000
     Parameter 35~N(0.000,0.010)             0.0000              0.0100              0.1000
     Parameter 36~N(0.000,0.010)             0.0000              0.0100              0.1000
     Parameter 37~N(0.000,0.010)             0.0000              0.0100              0.1000
     Parameter 38~N(0.000,0.010)             0.0000              0.0100              0.1000
     Parameter 39~N(0.000,0.010)             0.0000              0.0100              0.1000
     Parameter 40~N(0.000,0.010)             0.0000              0.0100              0.1000
     Parameter 41~N(0.000,infinity)          0.0000            infinity            infinity
     Parameter 42~N(0.000,0.010)             0.0000              0.0100              0.1000
     Parameter 43~N(0.000,0.010)             0.0000              0.0100              0.1000
     Parameter 44~N(0.000,0.010)             0.0000              0.0100              0.1000
     Parameter 45~N(0.000,0.010)             0.0000              0.0100              0.1000
     Parameter 46~N(0.000,0.010)             0.0000              0.0100              0.1000
     Parameter 47~N(0.000,infinity)          0.0000            infinity            infinity
     Parameter 48~N(0.000,0.010)             0.0000              0.0100              0.1000
     Parameter 49~N(0.000,0.010)             0.0000              0.0100              0.1000
     Parameter 50~N(0.000,0.010)             0.0000              0.0100              0.1000
     Parameter 51~N(0.000,0.010)             0.0000              0.0100              0.1000
     Parameter 52~N(0.000,0.010)             0.0000              0.0100              0.1000
     Parameter 53~N(0.000,infinity)          0.0000            infinity            infinity
     Parameter 54~N(0.000,0.010)             0.0000              0.0100              0.1000
     Parameter 55~N(0.000,0.010)             0.0000              0.0100              0.1000
     Parameter 56~N(0.000,0.010)             0.0000              0.0100              0.1000
     Parameter 57~N(0.000,0.010)             0.0000              0.0100              0.1000
     Parameter 58~N(0.000,0.010)             0.0000              0.0100              0.1000
     Parameter 59~N(0.000,infinity)          0.0000            infinity            infinity
     Parameter 60~N(0.000,0.010)             0.0000              0.0100              0.1000
     Parameter 61~N(0.000,0.010)             0.0000              0.0100              0.1000
     Parameter 62~N(0.000,0.010)             0.0000              0.0100              0.1000
     Parameter 63~N(0.000,0.010)             0.0000              0.0100              0.1000
     Parameter 64~N(0.000,0.010)             0.0000              0.0100              0.1000
     Parameter 65~N(0.000,infinity)          0.0000            infinity            infinity
     Parameter 66~N(0.000,infinity)          0.0000            infinity            infinity
     Parameter 67~N(0.000,0.010)             0.0000              0.0100              0.1000
     Parameter 68~N(0.000,0.010)             0.0000              0.0100              0.1000
     Parameter 69~N(0.000,0.010)             0.0000              0.0100              0.1000
     Parameter 70~N(0.000,0.010)             0.0000              0.0100              0.1000
     Parameter 71~N(0.000,0.010)             0.0000              0.0100              0.1000
     Parameter 72~N(0.000,infinity)          0.0000            infinity            infinity
     Parameter 73~N(0.000,0.010)             0.0000              0.0100              0.1000
     Parameter 74~N(0.000,0.010)             0.0000              0.0100              0.1000
     Parameter 75~N(0.000,0.010)             0.0000              0.0100              0.1000
     Parameter 76~N(0.000,0.010)             0.0000              0.0100              0.1000
     Parameter 77~N(0.000,0.010)             0.0000              0.0100              0.1000
     Parameter 78~N(0.000,infinity)          0.0000            infinity            infinity
     Parameter 79~N(0.000,0.010)             0.0000              0.0100              0.1000
     Parameter 80~N(0.000,0.010)             0.0000              0.0100              0.1000
     Parameter 81~N(0.000,0.010)             0.0000              0.0100              0.1000
     Parameter 82~N(0.000,0.010)             0.0000              0.0100              0.1000
     Parameter 83~N(0.000,0.010)             0.0000              0.0100              0.1000
     Parameter 84~N(0.000,infinity)          0.0000            infinity            infinity
     Parameter 85~N(0.000,0.010)             0.0000              0.0100              0.1000
     Parameter 86~N(0.000,0.010)             0.0000              0.0100              0.1000
     Parameter 87~N(0.000,0.010)             0.0000              0.0100              0.1000
     Parameter 88~N(0.000,0.010)             0.0000              0.0100              0.1000
     Parameter 89~N(0.000,0.010)             0.0000              0.0100              0.1000
     Parameter 90~N(0.000,infinity)          0.0000            infinity            infinity
     Parameter 91~N(0.000,infinity)          0.0000            infinity            infinity
     Parameter 92~N(0.000,0.010)             0.0000              0.0100              0.1000
     Parameter 93~N(0.000,0.010)             0.0000              0.0100              0.1000
     Parameter 94~N(0.000,0.010)             0.0000              0.0100              0.1000
     Parameter 95~N(0.000,0.010)             0.0000              0.0100              0.1000
     Parameter 96~N(0.000,0.010)             0.0000              0.0100              0.1000
     Parameter 97~N(0.000,infinity)          0.0000            infinity            infinity
     Parameter 98~N(0.000,0.010)             0.0000              0.0100              0.1000
     Parameter 99~N(0.000,0.010)             0.0000              0.0100              0.1000
     Parameter 100~N(0.000,0.010)            0.0000              0.0100              0.1000
     Parameter 101~N(0.000,0.010)            0.0000              0.0100              0.1000
     Parameter 102~N(0.000,0.010)            0.0000              0.0100              0.1000
     Parameter 103~N(0.000,infinity)         0.0000            infinity            infinity
     Parameter 104~N(0.000,0.010)            0.0000              0.0100              0.1000
     Parameter 105~N(0.000,0.010)            0.0000              0.0100              0.1000
     Parameter 106~N(0.000,0.010)            0.0000              0.0100              0.1000
     Parameter 107~N(0.000,0.010)            0.0000              0.0100              0.1000
     Parameter 108~N(0.000,0.010)            0.0000              0.0100              0.1000
     Parameter 109~N(0.000,infinity)         0.0000            infinity            infinity
     Parameter 110~N(0.000,0.010)            0.0000              0.0100              0.1000
     Parameter 111~N(0.000,0.010)            0.0000              0.0100              0.1000
     Parameter 112~N(0.000,0.010)            0.0000              0.0100              0.1000
     Parameter 113~N(0.000,0.010)            0.0000              0.0100              0.1000
     Parameter 114~N(0.000,0.010)            0.0000              0.0100              0.1000
     Parameter 115~N(0.000,infinity)         0.0000            infinity            infinity
     Parameter 116~IG(-1.000,0.000)        infinity            infinity            infinity
     Parameter 117~IG(-1.000,0.000)        infinity            infinity            infinity
     Parameter 118~IG(-1.000,0.000)        infinity            infinity            infinity
     Parameter 119~IG(-1.000,0.000)        infinity            infinity            infinity
     Parameter 120~IG(-1.000,0.000)        infinity            infinity            infinity
     Parameter 121~IG(-1.000,0.000)        infinity            infinity            infinity
     Parameter 122~IG(-1.000,0.000)        infinity            infinity            infinity
     Parameter 123~IG(-1.000,0.000)        infinity            infinity            infinity
     Parameter 124~IG(-1.000,0.000)        infinity            infinity            infinity
     Parameter 125~IG(-1.000,0.000)        infinity            infinity            infinity
     Parameter 126~IG(-1.000,0.000)        infinity            infinity            infinity
     Parameter 127~IG(-1.000,0.000)        infinity            infinity            infinity
     Parameter 128~IG(-1.000,0.000)        infinity            infinity            infinity
     Parameter 129~IG(-1.000,0.000)        infinity            infinity            infinity
     Parameter 130~IG(-1.000,0.000)        infinity            infinity            infinity
     Parameter 131~IG(-1.000,0.000)        infinity            infinity            infinity
     Parameter 132~IG(-1.000,0.000)        infinity            infinity            infinity
     Parameter 133~IG(-1.000,0.000)        infinity            infinity            infinity
     Parameter 134~IG(-1.000,0.000)        infinity            infinity            infinity
     Parameter 135~IG(-1.000,0.000)        infinity            infinity            infinity
     Parameter 136~IW(0.000,-6)            infinity            infinity            infinity
     Parameter 137~IW(0.000,-6)            infinity            infinity            infinity
     Parameter 138~IW(0.000,-6)            infinity            infinity            infinity
     Parameter 139~IW(0.000,-6)            infinity            infinity            infinity
     Parameter 140~IW(0.000,-6)            infinity            infinity            infinity
     Parameter 141~IW(0.000,-6)            infinity            infinity            infinity
     Parameter 142~IW(0.000,-6)            infinity            infinity            infinity
     Parameter 143~IW(0.000,-6)            infinity            infinity            infinity
     Parameter 144~IW(0.000,-6)            infinity            infinity            infinity
     Parameter 145~IW(0.000,-6)            infinity            infinity            infinity
     Parameter 146~IW(0.000,-6)            infinity            infinity            infinity
     Parameter 147~IW(0.000,-6)            infinity            infinity            infinity
     Parameter 148~IW(0.000,-6)            infinity            infinity            infinity
     Parameter 149~IW(0.000,-6)            infinity            infinity            infinity
     Parameter 150~IW(0.000,-6)            infinity            infinity            infinity


TECHNICAL 8 OUTPUT


     Kolmogorov-Smirnov comparing posterior distributions across chains 1 and 2 using 100 draws.


     Parameter   KS Statistic P-value
     Parameter 112    0.1600    0.1400
     Parameter 38    0.1500    0.1930
     Parameter 61    0.1300    0.3439
     Parameter 74    0.1300    0.3439
     Parameter 27    0.1200    0.4431
     Parameter 62    0.1200    0.4431
     Parameter 63    0.1200    0.4431
     Parameter 65    0.1200    0.4431
     Parameter 113    0.1200    0.4431
     Parameter 140    0.1100    0.5560
     Parameter 73    0.1100    0.5560
     Parameter 145    0.1000    0.6766
     Parameter 146    0.1000    0.6766
     Parameter 87    0.1000    0.6766
     Parameter 45    0.1000    0.6766
     Parameter 26    0.1000    0.6766
     Parameter 25    0.1000    0.6766
     Parameter 68    0.0900    0.7942
     Parameter 37    0.0900    0.7942
     Parameter 71    0.0900    0.7942
     Parameter 53    0.0800    0.8938
     Parameter 28    0.0800    0.8938
     Parameter 114    0.0800    0.8938
     Parameter 70    0.0700    0.9610
     Parameter 147    0.0700    0.9610
     Parameter 75    0.0700    0.9610
     Parameter 78    0.0700    0.9610
     Parameter 46    0.0700    0.9610
     Parameter 92    0.0700    0.9610
     Parameter 48    0.0700    0.9610
     Parameter 52    0.0700    0.9610
     Parameter 104    0.0700    0.9610
     Parameter 107    0.0700    0.9610
     Parameter 111    0.0700    0.9610
     Parameter 137    0.0600    0.9921
     Parameter 76    0.0600    0.9921
     Parameter 42    0.0600    0.9921
     Parameter 21    0.0600    0.9921
     Parameter 86    0.0600    0.9921
     Parameter 43    0.0600    0.9921
     Parameter 96    0.0600    0.9921
     Parameter 35    0.0600    0.9921
     Parameter 77    0.0600    0.9921
     Parameter 83    0.0600    0.9921
     Parameter 150    0.0500    0.9995
     Parameter 138    0.0500    0.9995
     Parameter 144    0.0500    0.9995
     Parameter 148    0.0500    0.9995
     Parameter 39    0.0500    0.9995
     Parameter 44    0.0500    0.9995
     Parameter 88    0.0500    0.9995
     Parameter 91    0.0500    0.9995
     Parameter 94    0.0500    0.9995
     Parameter 98    0.0500    0.9995
     Parameter 102    0.0500    0.9995
     Parameter 105    0.0500    0.9995
     Parameter 54    0.0500    0.9995
     Parameter 30    0.0500    0.9995
     Parameter 22    0.0500    0.9995
     Parameter 29    0.0500    0.9995
     Parameter 64    0.0400    1.0000
     Parameter 32    0.0400    1.0000
     Parameter 143    0.0400    1.0000
     Parameter 141    0.0400    1.0000
     Parameter 34    0.0400    1.0000
     Parameter 80    0.0400    1.0000
     Parameter 85    0.0400    1.0000
     Parameter 89    0.0400    1.0000
     Parameter 49    0.0400    1.0000
     Parameter 50    0.0400    1.0000
     Parameter 101    0.0400    1.0000
     Parameter 109    0.0400    1.0000
     Parameter 55    0.0400    1.0000
     Parameter 58    0.0400    1.0000
     Parameter 31    0.0400    1.0000
     Parameter 125    0.0400    1.0000
     Parameter 82    0.0400    1.0000
     Parameter 23    0.0400    1.0000
     Parameter 108    0.0300    1.0000
     Parameter 33    0.0300    1.0000
     Parameter 66    0.0300    1.0000
     Parameter 135    0.0300    1.0000
     Parameter 93    0.0300    1.0000
     Parameter 79    0.0300    1.0000
     Parameter 40    0.0300    1.0000
     Parameter 100    0.0300    1.0000
     Parameter 139    0.0300    1.0000
     Parameter 47    0.0300    1.0000
     Parameter 149    0.0300    1.0000
     Parameter 136    0.0300    1.0000
     Parameter 106    0.0300    1.0000
     Parameter 72    0.0300    1.0000
     Parameter 56    0.0300    1.0000
     Parameter 36    0.0300    1.0000
     Parameter 116    0.0300    1.0000
     Parameter 59    0.0300    1.0000
     Parameter 123    0.0300    1.0000
     Parameter 81    0.0300    1.0000
     Parameter 90    0.0300    1.0000
     Parameter 103    0.0200    1.0000
     Parameter 12    0.0200    1.0000
     Parameter 20    0.0200    1.0000
     Parameter 84    0.0200    1.0000
     Parameter 41    0.0200    1.0000
     Parameter 24    0.0200    1.0000
     Parameter 67    0.0200    1.0000
     Parameter 51    0.0200    1.0000
     Parameter 69    0.0200    1.0000
     Parameter 95    0.0200    1.0000
     Parameter 60    0.0200    1.0000
     Parameter 124    0.0200    1.0000
     Parameter 110    0.0200    1.0000
     Parameter 142    0.0200    1.0000
     Parameter 15    0.0100    1.0000
     Parameter 122    0.0100    1.0000
     Parameter 128    0.0100    1.0000
     Parameter 7    0.0100    1.0000
     Parameter 117    0.0100    1.0000
     Parameter 134    0.0100    1.0000
     Parameter 132    0.0100    1.0000
     Parameter 6    0.0100    1.0000
     Parameter 129    0.0100    1.0000
     Parameter 8    0.0100    1.0000
     Parameter 57    0.0100    1.0000
     Parameter 120    0.0100    1.0000
     Parameter 99    0.0100    1.0000
     Parameter 121    0.0100    1.0000
     Parameter 118    0.0100    1.0000
     Parameter 11    0.0100    1.0000
     Parameter 97    0.0100    1.0000
     Parameter 126    0.0100    1.0000
     Parameter 119    0.0100    1.0000
     Parameter 115    0.0100    1.0000
     Parameter 2    0.0100    1.0000
     Parameter 131    0.0100    1.0000
     Parameter 127    0.0000    1.0000
     Parameter 130    0.0000    1.0000
     Parameter 16    0.0000    1.0000
     Parameter 17    0.0000    1.0000
     Parameter 5    0.0000    1.0000
     Parameter 13    0.0000    1.0000
     Parameter 14    0.0000    1.0000
     Parameter 10    0.0000    1.0000
     Parameter 18    0.0000    1.0000
     Parameter 1    0.0000    1.0000
     Parameter 9    0.0000    1.0000
     Parameter 133    0.0000    1.0000
     Parameter 4    0.0000    1.0000
     Parameter 3    0.0000    1.0000
     Parameter 19    0.0000    1.0000


     Kolmogorov-Smirnov comparing posterior distributions across chains 1 and 3 using 100 draws.


     Parameter   KS Statistic P-value
     Parameter 38    0.1900    0.0470
     Parameter 112    0.1600    0.1400
     Parameter 87    0.1400    0.2606
     Parameter 34    0.1300    0.3439
     Parameter 28    0.1100    0.5560
     Parameter 62    0.1100    0.5560
     Parameter 31    0.1100    0.5560
     Parameter 35    0.1000    0.6766
     Parameter 74    0.1000    0.6766
     Parameter 150    0.1000    0.6766
     Parameter 27    0.1000    0.6766
     Parameter 21    0.1000    0.6766
     Parameter 58    0.1000    0.6766
     Parameter 104    0.1000    0.6766
     Parameter 64    0.0900    0.7942
     Parameter 144    0.0900    0.7942
     Parameter 51    0.0900    0.7942
     Parameter 113    0.0900    0.7942
     Parameter 63    0.0900    0.7942
     Parameter 32    0.0900    0.7942
     Parameter 75    0.0800    0.8938
     Parameter 92    0.0800    0.8938
     Parameter 67    0.0800    0.8938
     Parameter 140    0.0800    0.8938
     Parameter 88    0.0800    0.8938
     Parameter 29    0.0800    0.8938
     Parameter 70    0.0700    0.9610
     Parameter 72    0.0700    0.9610
     Parameter 149    0.0700    0.9610
     Parameter 76    0.0700    0.9610
     Parameter 39    0.0700    0.9610
     Parameter 81    0.0700    0.9610
     Parameter 83    0.0700    0.9610
     Parameter 90    0.0700    0.9610
     Parameter 23    0.0700    0.9610
     Parameter 56    0.0700    0.9610
     Parameter 114    0.0700    0.9610
     Parameter 78    0.0700    0.9610
     Parameter 146    0.0600    0.9921
     Parameter 42    0.0600    0.9921
     Parameter 43    0.0600    0.9921
     Parameter 26    0.0600    0.9921
     Parameter 54    0.0600    0.9921
     Parameter 110    0.0600    0.9921
     Parameter 111    0.0600    0.9921
     Parameter 30    0.0600    0.9921
     Parameter 147    0.0600    0.9921
     Parameter 65    0.0600    0.9921
     Parameter 82    0.0600    0.9921
     Parameter 24    0.0600    0.9921
     Parameter 106    0.0600    0.9921
     Parameter 55    0.0600    0.9921
     Parameter 138    0.0500    0.9995
     Parameter 139    0.0500    0.9995
     Parameter 141    0.0500    0.9995
     Parameter 145    0.0500    0.9995
     Parameter 77    0.0500    0.9995
     Parameter 79    0.0500    0.9995
     Parameter 85    0.0500    0.9995
     Parameter 93    0.0500    0.9995
     Parameter 47    0.0500    0.9995
     Parameter 96    0.0500    0.9995
     Parameter 98    0.0500    0.9995
     Parameter 101    0.0500    0.9995
     Parameter 53    0.0500    0.9995
     Parameter 142    0.0500    0.9995
     Parameter 71    0.0500    0.9995
     Parameter 36    0.0500    0.9995
     Parameter 45    0.0500    0.9995
     Parameter 33    0.0400    1.0000
     Parameter 68    0.0400    1.0000
     Parameter 44    0.0400    1.0000
     Parameter 91    0.0400    1.0000
     Parameter 48    0.0400    1.0000
     Parameter 103    0.0400    1.0000
     Parameter 105    0.0400    1.0000
     Parameter 57    0.0400    1.0000
     Parameter 61    0.0400    1.0000
     Parameter 143    0.0400    1.0000
     Parameter 102    0.0400    1.0000
     Parameter 137    0.0300    1.0000
     Parameter 37    0.0300    1.0000
     Parameter 25    0.0300    1.0000
     Parameter 52    0.0300    1.0000
     Parameter 41    0.0300    1.0000
     Parameter 84    0.0300    1.0000
     Parameter 86    0.0300    1.0000
     Parameter 22    0.0300    1.0000
     Parameter 95    0.0300    1.0000
     Parameter 49    0.0300    1.0000
     Parameter 89    0.0300    1.0000
     Parameter 115    0.0300    1.0000
     Parameter 59    0.0300    1.0000
     Parameter 120    0.0300    1.0000
     Parameter 135    0.0300    1.0000
     Parameter 125    0.0300    1.0000
     Parameter 40    0.0300    1.0000
     Parameter 69    0.0300    1.0000
     Parameter 100    0.0300    1.0000
     Parameter 128    0.0200    1.0000
     Parameter 130    0.0200    1.0000
     Parameter 136    0.0200    1.0000
     Parameter 97    0.0200    1.0000
     Parameter 127    0.0200    1.0000
     Parameter 60    0.0200    1.0000
     Parameter 94    0.0200    1.0000
     Parameter 50    0.0200    1.0000
     Parameter 46    0.0200    1.0000
     Parameter 109    0.0200    1.0000
     Parameter 108    0.0200    1.0000
     Parameter 148    0.0200    1.0000
     Parameter 73    0.0200    1.0000
     Parameter 107    0.0200    1.0000
     Parameter 119    0.0100    1.0000
     Parameter 66    0.0100    1.0000
     Parameter 133    0.0100    1.0000
     Parameter 99    0.0100    1.0000
     Parameter 5    0.0100    1.0000
     Parameter 11    0.0100    1.0000
     Parameter 123    0.0100    1.0000
     Parameter 80    0.0100    1.0000
     Parameter 14    0.0100    1.0000
     Parameter 118    0.0100    1.0000
     Parameter 124    0.0100    1.0000
     Parameter 131    0.0100    1.0000
     Parameter 19    0.0100    1.0000
     Parameter 134    0.0100    1.0000
     Parameter 117    0.0100    1.0000
     Parameter 2    0.0100    1.0000
     Parameter 20    0.0000    1.0000
     Parameter 13    0.0000    1.0000
     Parameter 16    0.0000    1.0000
     Parameter 15    0.0000    1.0000
     Parameter 12    0.0000    1.0000
     Parameter 17    0.0000    1.0000
     Parameter 3    0.0000    1.0000
     Parameter 8    0.0000    1.0000
     Parameter 18    0.0000    1.0000
     Parameter 7    0.0000    1.0000
     Parameter 126    0.0000    1.0000
     Parameter 10    0.0000    1.0000
     Parameter 1    0.0000    1.0000
     Parameter 132    0.0000    1.0000
     Parameter 122    0.0000    1.0000
     Parameter 9    0.0000    1.0000
     Parameter 121    0.0000    1.0000
     Parameter 4    0.0000    1.0000
     Parameter 6    0.0000    1.0000
     Parameter 116    0.0000    1.0000
     Parameter 129    0.0000    1.0000


     Kolmogorov-Smirnov comparing posterior distributions across chains 2 and 3 using 100 draws.


     Parameter   KS Statistic P-value
     Parameter 61    0.1400    0.2606
     Parameter 65    0.1300    0.3439
     Parameter 35    0.1300    0.3439
     Parameter 37    0.1300    0.3439
     Parameter 26    0.1300    0.3439
     Parameter 111    0.1300    0.3439
     Parameter 56    0.1300    0.3439
     Parameter 86    0.1200    0.4431
     Parameter 73    0.1100    0.5560
     Parameter 149    0.1100    0.5560
     Parameter 46    0.1100    0.5560
     Parameter 104    0.1100    0.5560
     Parameter 58    0.1100    0.5560
     Parameter 83    0.1100    0.5560
     Parameter 91    0.1100    0.5560
     Parameter 89    0.1000    0.6766
     Parameter 90    0.1000    0.6766
     Parameter 31    0.1000    0.6766
     Parameter 67    0.1000    0.6766
     Parameter 64    0.0900    0.7942
     Parameter 82    0.0900    0.7942
     Parameter 94    0.0900    0.7942
     Parameter 53    0.0900    0.7942
     Parameter 110    0.0900    0.7942
     Parameter 34    0.0800    0.8938
     Parameter 71    0.0800    0.8938
     Parameter 145    0.0800    0.8938
     Parameter 40    0.0800    0.8938
     Parameter 92    0.0800    0.8938
     Parameter 96    0.0800    0.8938
     Parameter 52    0.0800    0.8938
     Parameter 106    0.0800    0.8938
     Parameter 55    0.0800    0.8938
     Parameter 21    0.0800    0.8938
     Parameter 93    0.0800    0.8938
     Parameter 42    0.0800    0.8938
     Parameter 137    0.0800    0.8938
     Parameter 146    0.0700    0.9610
     Parameter 51    0.0700    0.9610
     Parameter 54    0.0700    0.9610
     Parameter 114    0.0700    0.9610
     Parameter 33    0.0700    0.9610
     Parameter 36    0.0600    0.9921
     Parameter 81    0.0600    0.9921
     Parameter 87    0.0600    0.9921
     Parameter 45    0.0600    0.9921
     Parameter 47    0.0600    0.9921
     Parameter 48    0.0600    0.9921
     Parameter 25    0.0600    0.9921
     Parameter 57    0.0600    0.9921
     Parameter 148    0.0600    0.9921
     Parameter 113    0.0600    0.9921
     Parameter 143    0.0600    0.9921
     Parameter 32    0.0500    0.9995
     Parameter 68    0.0500    0.9995
     Parameter 140    0.0500    0.9995
     Parameter 75    0.0500    0.9995
     Parameter 38    0.0500    0.9995
     Parameter 76    0.0500    0.9995
     Parameter 23    0.0500    0.9995
     Parameter 24    0.0500    0.9995
     Parameter 28    0.0500    0.9995
     Parameter 100    0.0500    0.9995
     Parameter 107    0.0500    0.9995
     Parameter 112    0.0500    0.9995
     Parameter 142    0.0500    0.9995
     Parameter 79    0.0400    1.0000
     Parameter 80    0.0400    1.0000
     Parameter 136    0.0400    1.0000
     Parameter 44    0.0400    1.0000
     Parameter 98    0.0400    1.0000
     Parameter 102    0.0400    1.0000
     Parameter 105    0.0400    1.0000
     Parameter 27    0.0400    1.0000
     Parameter 115    0.0400    1.0000
     Parameter 77    0.0400    1.0000
     Parameter 29    0.0400    1.0000
     Parameter 130    0.0300    1.0000
     Parameter 135    0.0300    1.0000
     Parameter 138    0.0300    1.0000
     Parameter 144    0.0300    1.0000
     Parameter 74    0.0300    1.0000
     Parameter 39    0.0300    1.0000
     Parameter 84    0.0300    1.0000
     Parameter 85    0.0300    1.0000
     Parameter 43    0.0300    1.0000
     Parameter 95    0.0300    1.0000
     Parameter 49    0.0300    1.0000
     Parameter 101    0.0300    1.0000
     Parameter 1    0.0300    1.0000
     Parameter 139    0.0300    1.0000
     Parameter 120    0.0300    1.0000
     Parameter 122    0.0300    1.0000
     Parameter 62    0.0300    1.0000
     Parameter 30    0.0300    1.0000
     Parameter 69    0.0300    1.0000
     Parameter 121    0.0200    1.0000
     Parameter 128    0.0200    1.0000
     Parameter 126    0.0200    1.0000
     Parameter 66    0.0200    1.0000
     Parameter 9    0.0200    1.0000
     Parameter 72    0.0200    1.0000
     Parameter 12    0.0200    1.0000
     Parameter 109    0.0200    1.0000
     Parameter 88    0.0200    1.0000
     Parameter 108    0.0200    1.0000
     Parameter 11    0.0200    1.0000
     Parameter 63    0.0200    1.0000
     Parameter 60    0.0200    1.0000
     Parameter 50    0.0200    1.0000
     Parameter 147    0.0200    1.0000
     Parameter 70    0.0200    1.0000
     Parameter 103    0.0200    1.0000
     Parameter 15    0.0200    1.0000
     Parameter 125    0.0200    1.0000
     Parameter 119    0.0100    1.0000
     Parameter 99    0.0100    1.0000
     Parameter 133    0.0100    1.0000
     Parameter 124    0.0100    1.0000
     Parameter 19    0.0100    1.0000
     Parameter 132    0.0100    1.0000
     Parameter 59    0.0100    1.0000
     Parameter 123    0.0100    1.0000
     Parameter 41    0.0100    1.0000
     Parameter 150    0.0100    1.0000
     Parameter 22    0.0100    1.0000
     Parameter 141    0.0100    1.0000
     Parameter 78    0.0100    1.0000
     Parameter 118    0.0100    1.0000
     Parameter 116    0.0100    1.0000
     Parameter 97    0.0100    1.0000
     Parameter 127    0.0100    1.0000
     Parameter 13    0.0000    1.0000
     Parameter 134    0.0000    1.0000
     Parameter 6    0.0000    1.0000
     Parameter 4    0.0000    1.0000
     Parameter 3    0.0000    1.0000
     Parameter 10    0.0000    1.0000
     Parameter 20    0.0000    1.0000
     Parameter 16    0.0000    1.0000
     Parameter 14    0.0000    1.0000
     Parameter 7    0.0000    1.0000
     Parameter 18    0.0000    1.0000
     Parameter 8    0.0000    1.0000
     Parameter 129    0.0000    1.0000
     Parameter 17    0.0000    1.0000
     Parameter 5    0.0000    1.0000
     Parameter 2    0.0000    1.0000
     Parameter 131    0.0000    1.0000
     Parameter 117    0.0000    1.0000


     Kolmogorov-Smirnov comparing posterior distributions across chains 1 and 4 using 100 draws.


     Parameter   KS Statistic P-value
     Parameter 65    0.1500    0.1930
     Parameter 21    0.1400    0.2606
     Parameter 90    0.1300    0.3439
     Parameter 26    0.1300    0.3439
     Parameter 115    0.1200    0.4431
     Parameter 38    0.1000    0.6766
     Parameter 87    0.1000    0.6766
     Parameter 53    0.1000    0.6766
     Parameter 114    0.1000    0.6766
     Parameter 102    0.1000    0.6766
     Parameter 54    0.0900    0.7942
     Parameter 113    0.0900    0.7942
     Parameter 44    0.0900    0.7942
     Parameter 105    0.0900    0.7942
     Parameter 40    0.0900    0.7942
     Parameter 93    0.0900    0.7942
     Parameter 68    0.0800    0.8938
     Parameter 72    0.0800    0.8938
     Parameter 73    0.0800    0.8938
     Parameter 149    0.0800    0.8938
     Parameter 77    0.0800    0.8938
     Parameter 81    0.0800    0.8938
     Parameter 83    0.0800    0.8938
     Parameter 101    0.0800    0.8938
     Parameter 25    0.0800    0.8938
     Parameter 63    0.0800    0.8938
     Parameter 27    0.0800    0.8938
     Parameter 35    0.0700    0.9610
     Parameter 142    0.0700    0.9610
     Parameter 75    0.0700    0.9610
     Parameter 85    0.0700    0.9610
     Parameter 22    0.0700    0.9610
     Parameter 92    0.0700    0.9610
     Parameter 104    0.0700    0.9610
     Parameter 55    0.0700    0.9610
     Parameter 112    0.0700    0.9610
     Parameter 76    0.0700    0.9610
     Parameter 46    0.0700    0.9610
     Parameter 64    0.0600    0.9921
     Parameter 138    0.0600    0.9921
     Parameter 74    0.0600    0.9921
     Parameter 78    0.0600    0.9921
     Parameter 80    0.0600    0.9921
     Parameter 43    0.0600    0.9921
     Parameter 23    0.0600    0.9921
     Parameter 95    0.0600    0.9921
     Parameter 99    0.0600    0.9921
     Parameter 51    0.0600    0.9921
     Parameter 28    0.0600    0.9921
     Parameter 30    0.0600    0.9921
     Parameter 62    0.0600    0.9921
     Parameter 34    0.0600    0.9921
     Parameter 33    0.0500    0.9995
     Parameter 67    0.0500    0.9995
     Parameter 37    0.0500    0.9995
     Parameter 143    0.0500    0.9995
     Parameter 36    0.0500    0.9995
     Parameter 79    0.0500    0.9995
     Parameter 150    0.0500    0.9995
     Parameter 82    0.0500    0.9995
     Parameter 89    0.0500    0.9995
     Parameter 48    0.0500    0.9995
     Parameter 100    0.0500    0.9995
     Parameter 52    0.0500    0.9995
     Parameter 106    0.0500    0.9995
     Parameter 56    0.0500    0.9995
     Parameter 57    0.0500    0.9995
     Parameter 60    0.0500    0.9995
     Parameter 61    0.0500    0.9995
     Parameter 29    0.0500    0.9995
     Parameter 32    0.0400    1.0000
     Parameter 69    0.0400    1.0000
     Parameter 140    0.0400    1.0000
     Parameter 123    0.0400    1.0000
     Parameter 145    0.0400    1.0000
     Parameter 39    0.0400    1.0000
     Parameter 42    0.0400    1.0000
     Parameter 88    0.0400    1.0000
     Parameter 94    0.0400    1.0000
     Parameter 47    0.0400    1.0000
     Parameter 97    0.0400    1.0000
     Parameter 24    0.0400    1.0000
     Parameter 71    0.0400    1.0000
     Parameter 110    0.0400    1.0000
     Parameter 31    0.0400    1.0000
     Parameter 129    0.0300    1.0000
     Parameter 84    0.0300    1.0000
     Parameter 86    0.0300    1.0000
     Parameter 103    0.0300    1.0000
     Parameter 107    0.0300    1.0000
     Parameter 108    0.0300    1.0000
     Parameter 58    0.0300    1.0000
     Parameter 139    0.0300    1.0000
     Parameter 111    0.0200    1.0000
     Parameter 91    0.0200    1.0000
     Parameter 146    0.0200    1.0000
     Parameter 135    0.0200    1.0000
     Parameter 136    0.0200    1.0000
     Parameter 137    0.0200    1.0000
     Parameter 120    0.0200    1.0000
     Parameter 45    0.0200    1.0000
     Parameter 96    0.0200    1.0000
     Parameter 50    0.0200    1.0000
     Parameter 147    0.0200    1.0000
     Parameter 148    0.0200    1.0000
     Parameter 144    0.0200    1.0000
     Parameter 59    0.0200    1.0000
     Parameter 141    0.0200    1.0000
     Parameter 70    0.0200    1.0000
     Parameter 125    0.0200    1.0000
     Parameter 49    0.0200    1.0000
     Parameter 117    0.0100    1.0000
     Parameter 127    0.0100    1.0000
     Parameter 134    0.0100    1.0000
     Parameter 19    0.0100    1.0000
     Parameter 98    0.0100    1.0000
     Parameter 66    0.0100    1.0000
     Parameter 118    0.0100    1.0000
     Parameter 119    0.0100    1.0000
     Parameter 109    0.0100    1.0000
     Parameter 7    0.0100    1.0000
     Parameter 124    0.0100    1.0000
     Parameter 15    0.0100    1.0000
     Parameter 41    0.0100    1.0000
     Parameter 131    0.0100    1.0000
     Parameter 12    0.0100    1.0000
     Parameter 4    0.0100    1.0000
     Parameter 2    0.0000    1.0000
     Parameter 17    0.0000    1.0000
     Parameter 1    0.0000    1.0000
     Parameter 13    0.0000    1.0000
     Parameter 6    0.0000    1.0000
     Parameter 5    0.0000    1.0000
     Parameter 128    0.0000    1.0000
     Parameter 132    0.0000    1.0000
     Parameter 20    0.0000    1.0000
     Parameter 18    0.0000    1.0000
     Parameter 9    0.0000    1.0000
     Parameter 14    0.0000    1.0000
     Parameter 130    0.0000    1.0000
     Parameter 3    0.0000    1.0000
     Parameter 121    0.0000    1.0000
     Parameter 11    0.0000    1.0000
     Parameter 10    0.0000    1.0000
     Parameter 122    0.0000    1.0000
     Parameter 116    0.0000    1.0000
     Parameter 126    0.0000    1.0000
     Parameter 133    0.0000    1.0000
     Parameter 8    0.0000    1.0000
     Parameter 16    0.0000    1.0000


     Kolmogorov-Smirnov comparing posterior distributions across chains 2 and 4 using 100 draws.


     Parameter   KS Statistic P-value
     Parameter 150    0.1700    0.0994
     Parameter 54    0.1700    0.0994
     Parameter 143    0.1500    0.1930
     Parameter 104    0.1400    0.2606
     Parameter 90    0.1400    0.2606
     Parameter 27    0.1400    0.2606
     Parameter 44    0.1300    0.3439
     Parameter 146    0.1300    0.3439
     Parameter 46    0.1200    0.4431
     Parameter 62    0.1200    0.4431
     Parameter 94    0.1200    0.4431
     Parameter 53    0.1200    0.4431
     Parameter 74    0.1100    0.5560
     Parameter 149    0.1100    0.5560
     Parameter 102    0.1100    0.5560
     Parameter 38    0.1000    0.6766
     Parameter 29    0.1000    0.6766
     Parameter 36    0.0900    0.7942
     Parameter 75    0.0900    0.7942
     Parameter 40    0.0900    0.7942
     Parameter 111    0.0900    0.7942
     Parameter 56    0.0900    0.7942
     Parameter 115    0.0900    0.7942
     Parameter 70    0.0800    0.8938
     Parameter 140    0.0800    0.8938
     Parameter 72    0.0800    0.8938
     Parameter 73    0.0800    0.8938
     Parameter 37    0.0800    0.8938
     Parameter 101    0.0800    0.8938
     Parameter 25    0.0800    0.8938
     Parameter 52    0.0800    0.8938
     Parameter 55    0.0800    0.8938
     Parameter 31    0.0800    0.8938
     Parameter 39    0.0800    0.8938
     Parameter 113    0.0800    0.8938
     Parameter 85    0.0800    0.8938
     Parameter 68    0.0700    0.9610
     Parameter 81    0.0700    0.9610
     Parameter 21    0.0700    0.9610
     Parameter 86    0.0700    0.9610
     Parameter 95    0.0700    0.9610
     Parameter 96    0.0700    0.9610
     Parameter 49    0.0700    0.9610
     Parameter 26    0.0700    0.9610
     Parameter 112    0.0700    0.9610
     Parameter 63    0.0700    0.9610
     Parameter 93    0.0700    0.9610
     Parameter 65    0.0600    0.9921
     Parameter 33    0.0600    0.9921
     Parameter 34    0.0600    0.9921
     Parameter 142    0.0600    0.9921
     Parameter 145    0.0600    0.9921
     Parameter 23    0.0600    0.9921
     Parameter 24    0.0600    0.9921
     Parameter 100    0.0600    0.9921
     Parameter 103    0.0600    0.9921
     Parameter 105    0.0600    0.9921
     Parameter 59    0.0600    0.9921
     Parameter 61    0.0600    0.9921
     Parameter 88    0.0600    0.9921
     Parameter 60    0.0600    0.9921
     Parameter 67    0.0500    0.9995
     Parameter 69    0.0500    0.9995
     Parameter 43    0.0500    0.9995
     Parameter 22    0.0500    0.9995
     Parameter 147    0.0500    0.9995
     Parameter 99    0.0500    0.9995
     Parameter 109    0.0500    0.9995
     Parameter 71    0.0500    0.9995
     Parameter 32    0.0400    1.0000
     Parameter 136    0.0400    1.0000
     Parameter 77    0.0400    1.0000
     Parameter 42    0.0400    1.0000
     Parameter 91    0.0400    1.0000
     Parameter 144    0.0400    1.0000
     Parameter 48    0.0400    1.0000
     Parameter 135    0.0400    1.0000
     Parameter 51    0.0400    1.0000
     Parameter 106    0.0400    1.0000
     Parameter 114    0.0400    1.0000
     Parameter 122    0.0400    1.0000
     Parameter 35    0.0400    1.0000
     Parameter 92    0.0400    1.0000
     Parameter 30    0.0400    1.0000
     Parameter 28    0.0400    1.0000
     Parameter 57    0.0400    1.0000
     Parameter 64    0.0300    1.0000
     Parameter 148    0.0300    1.0000
     Parameter 139    0.0300    1.0000
     Parameter 76    0.0300    1.0000
     Parameter 80    0.0300    1.0000
     Parameter 82    0.0300    1.0000
     Parameter 83    0.0300    1.0000
     Parameter 87    0.0300    1.0000
     Parameter 45    0.0300    1.0000
     Parameter 137    0.0300    1.0000
     Parameter 98    0.0300    1.0000
     Parameter 108    0.0300    1.0000
     Parameter 58    0.0300    1.0000
     Parameter 79    0.0300    1.0000
     Parameter 89    0.0300    1.0000
     Parameter 66    0.0200    1.0000
     Parameter 141    0.0200    1.0000
     Parameter 20    0.0200    1.0000
     Parameter 120    0.0200    1.0000
     Parameter 121    0.0200    1.0000
     Parameter 116    0.0200    1.0000
     Parameter 123    0.0200    1.0000
     Parameter 125    0.0200    1.0000
     Parameter 107    0.0200    1.0000
     Parameter 130    0.0100    1.0000
     Parameter 1    0.0100    1.0000
     Parameter 133    0.0100    1.0000
     Parameter 126    0.0100    1.0000
     Parameter 132    0.0100    1.0000
     Parameter 127    0.0100    1.0000
     Parameter 41    0.0100    1.0000
     Parameter 19    0.0100    1.0000
     Parameter 47    0.0100    1.0000
     Parameter 124    0.0100    1.0000
     Parameter 84    0.0100    1.0000
     Parameter 11    0.0100    1.0000
     Parameter 118    0.0100    1.0000
     Parameter 110    0.0100    1.0000
     Parameter 50    0.0100    1.0000
     Parameter 3    0.0100    1.0000
     Parameter 128    0.0100    1.0000
     Parameter 97    0.0100    1.0000
     Parameter 134    0.0100    1.0000
     Parameter 138    0.0100    1.0000
     Parameter 119    0.0100    1.0000
     Parameter 7    0.0000    1.0000
     Parameter 14    0.0000    1.0000
     Parameter 12    0.0000    1.0000
     Parameter 10    0.0000    1.0000
     Parameter 78    0.0000    1.0000
     Parameter 17    0.0000    1.0000
     Parameter 18    0.0000    1.0000
     Parameter 15    0.0000    1.0000
     Parameter 129    0.0000    1.0000
     Parameter 5    0.0000    1.0000
     Parameter 2    0.0000    1.0000
     Parameter 117    0.0000    1.0000
     Parameter 9    0.0000    1.0000
     Parameter 6    0.0000    1.0000
     Parameter 13    0.0000    1.0000
     Parameter 16    0.0000    1.0000
     Parameter 8    0.0000    1.0000
     Parameter 131    0.0000    1.0000
     Parameter 4    0.0000    1.0000


     Kolmogorov-Smirnov comparing posterior distributions across chains 3 and 4 using 100 draws.


     Parameter   KS Statistic P-value
     Parameter 150    0.2100    0.0205
     Parameter 90    0.1900    0.0470
     Parameter 21    0.1600    0.1400
     Parameter 65    0.1500    0.1930
     Parameter 26    0.1500    0.1930
     Parameter 83    0.1400    0.2606
     Parameter 38    0.1300    0.3439
     Parameter 101    0.1300    0.3439
     Parameter 55    0.1300    0.3439
     Parameter 27    0.1200    0.4431
     Parameter 51    0.1200    0.4431
     Parameter 74    0.1100    0.5560
     Parameter 115    0.1100    0.5560
     Parameter 67    0.1100    0.5560
     Parameter 42    0.1100    0.5560
     Parameter 34    0.1000    0.6766
     Parameter 75    0.1000    0.6766
     Parameter 112    0.1000    0.6766
     Parameter 88    0.1000    0.6766
     Parameter 92    0.1000    0.6766
     Parameter 95    0.1000    0.6766
     Parameter 82    0.1000    0.6766
     Parameter 35    0.0900    0.7942
     Parameter 36    0.0900    0.7942
     Parameter 73    0.0900    0.7942
     Parameter 37    0.0900    0.7942
     Parameter 76    0.0900    0.7942
     Parameter 100    0.0900    0.7942
     Parameter 104    0.0900    0.7942
     Parameter 44    0.0900    0.7942
     Parameter 39    0.0900    0.7942
     Parameter 145    0.0800    0.8938
     Parameter 149    0.0800    0.8938
     Parameter 53    0.0800    0.8938
     Parameter 58    0.0800    0.8938
     Parameter 31    0.0800    0.8938
     Parameter 62    0.0800    0.8938
     Parameter 57    0.0800    0.8938
     Parameter 47    0.0800    0.8938
     Parameter 85    0.0700    0.9610
     Parameter 103    0.0700    0.9610
     Parameter 54    0.0700    0.9610
     Parameter 143    0.0700    0.9610
     Parameter 81    0.0700    0.9610
     Parameter 25    0.0700    0.9610
     Parameter 91    0.0700    0.9610
     Parameter 29    0.0700    0.9610
     Parameter 68    0.0600    0.9921
     Parameter 70    0.0600    0.9921
     Parameter 43    0.0600    0.9921
     Parameter 89    0.0600    0.9921
     Parameter 22    0.0600    0.9921
     Parameter 23    0.0600    0.9921
     Parameter 48    0.0600    0.9921
     Parameter 102    0.0600    0.9921
     Parameter 144    0.0600    0.9921
     Parameter 109    0.0600    0.9921
     Parameter 110    0.0600    0.9921
     Parameter 114    0.0600    0.9921
     Parameter 28    0.0600    0.9921
     Parameter 96    0.0600    0.9921
     Parameter 146    0.0600    0.9921
     Parameter 93    0.0600    0.9921
     Parameter 64    0.0500    0.9995
     Parameter 33    0.0500    0.9995
     Parameter 135    0.0500    0.9995
     Parameter 140    0.0500    0.9995
     Parameter 80    0.0500    0.9995
     Parameter 86    0.0500    0.9995
     Parameter 94    0.0500    0.9995
     Parameter 50    0.0500    0.9995
     Parameter 105    0.0500    0.9995
     Parameter 56    0.0500    0.9995
     Parameter 59    0.0500    0.9995
     Parameter 120    0.0500    0.9995
     Parameter 63    0.0500    0.9995
     Parameter 40    0.0500    0.9995
     Parameter 71    0.0500    0.9995
     Parameter 32    0.0400    1.0000
     Parameter 137    0.0400    1.0000
     Parameter 139    0.0400    1.0000
     Parameter 77    0.0400    1.0000
     Parameter 84    0.0400    1.0000
     Parameter 113    0.0400    1.0000
     Parameter 46    0.0400    1.0000
     Parameter 111    0.0400    1.0000
     Parameter 142    0.0400    1.0000
     Parameter 106    0.0400    1.0000
     Parameter 147    0.0400    1.0000
     Parameter 107    0.0400    1.0000
     Parameter 141    0.0400    1.0000
     Parameter 61    0.0400    1.0000
     Parameter 125    0.0400    1.0000
     Parameter 52    0.0400    1.0000
     Parameter 45    0.0400    1.0000
     Parameter 99    0.0300    1.0000
     Parameter 133    0.0300    1.0000
     Parameter 136    0.0300    1.0000
     Parameter 87    0.0300    1.0000
     Parameter 60    0.0300    1.0000
     Parameter 79    0.0300    1.0000
     Parameter 108    0.0300    1.0000
     Parameter 148    0.0300    1.0000
     Parameter 41    0.0300    1.0000
     Parameter 138    0.0300    1.0000
     Parameter 24    0.0300    1.0000
     Parameter 49    0.0300    1.0000
     Parameter 30    0.0300    1.0000
     Parameter 129    0.0200    1.0000
     Parameter 127    0.0200    1.0000
     Parameter 15    0.0200    1.0000
     Parameter 3    0.0200    1.0000
     Parameter 72    0.0200    1.0000
     Parameter 98    0.0200    1.0000
     Parameter 69    0.0200    1.0000
     Parameter 130    0.0100    1.0000
     Parameter 134    0.0100    1.0000
     Parameter 121    0.0100    1.0000
     Parameter 16    0.0100    1.0000
     Parameter 78    0.0100    1.0000
     Parameter 128    0.0100    1.0000
     Parameter 11    0.0100    1.0000
     Parameter 12    0.0100    1.0000
     Parameter 123    0.0100    1.0000
     Parameter 66    0.0100    1.0000
     Parameter 97    0.0100    1.0000
     Parameter 8    0.0100    1.0000
     Parameter 4    0.0100    1.0000
     Parameter 117    0.0100    1.0000
     Parameter 124    0.0000    1.0000
     Parameter 20    0.0000    1.0000
     Parameter 6    0.0000    1.0000
     Parameter 118    0.0000    1.0000
     Parameter 9    0.0000    1.0000
     Parameter 132    0.0000    1.0000
     Parameter 1    0.0000    1.0000
     Parameter 131    0.0000    1.0000
     Parameter 2    0.0000    1.0000
     Parameter 19    0.0000    1.0000
     Parameter 13    0.0000    1.0000
     Parameter 5    0.0000    1.0000
     Parameter 122    0.0000    1.0000
     Parameter 10    0.0000    1.0000
     Parameter 119    0.0000    1.0000
     Parameter 18    0.0000    1.0000
     Parameter 126    0.0000    1.0000
     Parameter 7    0.0000    1.0000
     Parameter 14    0.0000    1.0000
     Parameter 116    0.0000    1.0000
     Parameter 17    0.0000    1.0000


     Kolmogorov-Smirnov comparing posterior distributions across chains 1 and 5 using 100 draws.


     Parameter   KS Statistic P-value
     Parameter 73    0.1900    0.0470
     Parameter 26    0.1500    0.1930
     Parameter 34    0.1300    0.3439
     Parameter 98    0.1300    0.3439
     Parameter 88    0.1200    0.4431
     Parameter 70    0.1000    0.6766
     Parameter 38    0.1000    0.6766
     Parameter 51    0.1000    0.6766
     Parameter 63    0.1000    0.6766
     Parameter 105    0.1000    0.6766
     Parameter 30    0.1000    0.6766
     Parameter 145    0.1000    0.6766
     Parameter 67    0.0900    0.7942
     Parameter 140    0.0900    0.7942
     Parameter 95    0.0900    0.7942
     Parameter 107    0.0900    0.7942
     Parameter 62    0.0900    0.7942
     Parameter 113    0.0900    0.7942
     Parameter 104    0.0900    0.7942
     Parameter 32    0.0800    0.8938
     Parameter 65    0.0800    0.8938
     Parameter 87    0.0800    0.8938
     Parameter 25    0.0800    0.8938
     Parameter 53    0.0800    0.8938
     Parameter 58    0.0800    0.8938
     Parameter 83    0.0800    0.8938
     Parameter 137    0.0700    0.9610
     Parameter 35    0.0700    0.9610
     Parameter 80    0.0700    0.9610
     Parameter 82    0.0700    0.9610
     Parameter 22    0.0700    0.9610
     Parameter 48    0.0700    0.9610
     Parameter 31    0.0700    0.9610
     Parameter 44    0.0700    0.9610
     Parameter 101    0.0700    0.9610
     Parameter 68    0.0600    0.9921
     Parameter 139    0.0600    0.9921
     Parameter 143    0.0600    0.9921
     Parameter 37    0.0600    0.9921
     Parameter 74    0.0600    0.9921
     Parameter 76    0.0600    0.9921
     Parameter 78    0.0600    0.9921
     Parameter 79    0.0600    0.9921
     Parameter 86    0.0600    0.9921
     Parameter 45    0.0600    0.9921
     Parameter 91    0.0600    0.9921
     Parameter 24    0.0600    0.9921
     Parameter 103    0.0600    0.9921
     Parameter 52    0.0600    0.9921
     Parameter 27    0.0600    0.9921
     Parameter 28    0.0600    0.9921
     Parameter 59    0.0600    0.9921
     Parameter 43    0.0600    0.9921
     Parameter 92    0.0600    0.9921
     Parameter 64    0.0500    0.9995
     Parameter 144    0.0500    0.9995
     Parameter 72    0.0500    0.9995
     Parameter 40    0.0500    0.9995
     Parameter 81    0.0500    0.9995
     Parameter 42    0.0500    0.9995
     Parameter 106    0.0500    0.9995
     Parameter 89    0.0500    0.9995
     Parameter 93    0.0500    0.9995
     Parameter 102    0.0500    0.9995
     Parameter 148    0.0500    0.9995
     Parameter 71    0.0500    0.9995
     Parameter 108    0.0500    0.9995
     Parameter 111    0.0500    0.9995
     Parameter 112    0.0500    0.9995
     Parameter 57    0.0500    0.9995
     Parameter 61    0.0500    0.9995
     Parameter 125    0.0500    0.9995
     Parameter 33    0.0400    1.0000
     Parameter 36    0.0400    1.0000
     Parameter 75    0.0400    1.0000
     Parameter 77    0.0400    1.0000
     Parameter 39    0.0400    1.0000
     Parameter 85    0.0400    1.0000
     Parameter 90    0.0400    1.0000
     Parameter 54    0.0400    1.0000
     Parameter 94    0.0400    1.0000
     Parameter 49    0.0400    1.0000
     Parameter 100    0.0400    1.0000
     Parameter 50    0.0400    1.0000
     Parameter 56    0.0400    1.0000
     Parameter 142    0.0400    1.0000
     Parameter 29    0.0400    1.0000
     Parameter 129    0.0300    1.0000
     Parameter 135    0.0300    1.0000
     Parameter 141    0.0300    1.0000
     Parameter 55    0.0300    1.0000
     Parameter 147    0.0300    1.0000
     Parameter 114    0.0300    1.0000
     Parameter 84    0.0300    1.0000
     Parameter 46    0.0300    1.0000
     Parameter 150    0.0300    1.0000
     Parameter 116    0.0300    1.0000
     Parameter 60    0.0300    1.0000
     Parameter 122    0.0300    1.0000
     Parameter 127    0.0300    1.0000
     Parameter 149    0.0300    1.0000
     Parameter 128    0.0200    1.0000
     Parameter 110    0.0200    1.0000
     Parameter 69    0.0200    1.0000
     Parameter 136    0.0200    1.0000
     Parameter 146    0.0200    1.0000
     Parameter 138    0.0200    1.0000
     Parameter 41    0.0200    1.0000
     Parameter 23    0.0200    1.0000
     Parameter 47    0.0200    1.0000
     Parameter 124    0.0200    1.0000
     Parameter 109    0.0200    1.0000
     Parameter 21    0.0200    1.0000
     Parameter 119    0.0200    1.0000
     Parameter 20    0.0100    1.0000
     Parameter 134    0.0100    1.0000
     Parameter 8    0.0100    1.0000
     Parameter 66    0.0100    1.0000
     Parameter 126    0.0100    1.0000
     Parameter 118    0.0100    1.0000
     Parameter 97    0.0100    1.0000
     Parameter 115    0.0100    1.0000
     Parameter 131    0.0100    1.0000
     Parameter 99    0.0100    1.0000
     Parameter 11    0.0100    1.0000
     Parameter 132    0.0100    1.0000
     Parameter 121    0.0100    1.0000
     Parameter 96    0.0100    1.0000
     Parameter 123    0.0100    1.0000
     Parameter 4    0.0100    1.0000
     Parameter 19    0.0100    1.0000
     Parameter 133    0.0100    1.0000
     Parameter 15    0.0100    1.0000
     Parameter 130    0.0100    1.0000
     Parameter 17    0.0000    1.0000
     Parameter 9    0.0000    1.0000
     Parameter 2    0.0000    1.0000
     Parameter 13    0.0000    1.0000
     Parameter 1    0.0000    1.0000
     Parameter 120    0.0000    1.0000
     Parameter 7    0.0000    1.0000
     Parameter 5    0.0000    1.0000
     Parameter 10    0.0000    1.0000
     Parameter 6    0.0000    1.0000
     Parameter 16    0.0000    1.0000
     Parameter 14    0.0000    1.0000
     Parameter 12    0.0000    1.0000
     Parameter 117    0.0000    1.0000
     Parameter 18    0.0000    1.0000
     Parameter 3    0.0000    1.0000


     Kolmogorov-Smirnov comparing posterior distributions across chains 2 and 5 using 100 draws.


     Parameter   KS Statistic P-value
     Parameter 137    0.1300    0.3439
     Parameter 70    0.1200    0.4431
     Parameter 143    0.1200    0.4431
     Parameter 82    0.1200    0.4431
     Parameter 71    0.1200    0.4431
     Parameter 25    0.1200    0.4431
     Parameter 44    0.1200    0.4431
     Parameter 95    0.1200    0.4431
     Parameter 45    0.1100    0.5560
     Parameter 104    0.1100    0.5560
     Parameter 46    0.1000    0.6766
     Parameter 92    0.1000    0.6766
     Parameter 21    0.0900    0.7942
     Parameter 91    0.0900    0.7942
     Parameter 96    0.0900    0.7942
     Parameter 52    0.0900    0.7942
     Parameter 112    0.0900    0.7942
     Parameter 42    0.0900    0.7942
     Parameter 34    0.0800    0.8938
     Parameter 146    0.0800    0.8938
     Parameter 74    0.0800    0.8938
     Parameter 86    0.0800    0.8938
     Parameter 57    0.0800    0.8938
     Parameter 27    0.0800    0.8938
     Parameter 67    0.0700    0.9610
     Parameter 73    0.0700    0.9610
     Parameter 75    0.0700    0.9610
     Parameter 80    0.0700    0.9610
     Parameter 24    0.0700    0.9610
     Parameter 51    0.0700    0.9610
     Parameter 113    0.0700    0.9610
     Parameter 61    0.0700    0.9610
     Parameter 31    0.0700    0.9610
     Parameter 43    0.0700    0.9610
     Parameter 103    0.0700    0.9610
     Parameter 32    0.0600    0.9921
     Parameter 65    0.0600    0.9921
     Parameter 138    0.0600    0.9921
     Parameter 72    0.0600    0.9921
     Parameter 147    0.0600    0.9921
     Parameter 111    0.0600    0.9921
     Parameter 47    0.0600    0.9921
     Parameter 50    0.0600    0.9921
     Parameter 102    0.0600    0.9921
     Parameter 106    0.0600    0.9921
     Parameter 54    0.0600    0.9921
     Parameter 55    0.0600    0.9921
     Parameter 28    0.0600    0.9921
     Parameter 114    0.0600    0.9921
     Parameter 29    0.0600    0.9921
     Parameter 35    0.0600    0.9921
     Parameter 37    0.0600    0.9921
     Parameter 148    0.0500    0.9995
     Parameter 33    0.0500    0.9995
     Parameter 68    0.0500    0.9995
     Parameter 38    0.0500    0.9995
     Parameter 90    0.0500    0.9995
     Parameter 36    0.0500    0.9995
     Parameter 53    0.0500    0.9995
     Parameter 56    0.0500    0.9995
     Parameter 121    0.0500    0.9995
     Parameter 30    0.0500    0.9995
     Parameter 122    0.0500    0.9995
     Parameter 23    0.0400    1.0000
     Parameter 130    0.0400    1.0000
     Parameter 66    0.0400    1.0000
     Parameter 136    0.0400    1.0000
     Parameter 139    0.0400    1.0000
     Parameter 76    0.0400    1.0000
     Parameter 39    0.0400    1.0000
     Parameter 87    0.0400    1.0000
     Parameter 88    0.0400    1.0000
     Parameter 149    0.0400    1.0000
     Parameter 94    0.0400    1.0000
     Parameter 98    0.0400    1.0000
     Parameter 100    0.0400    1.0000
     Parameter 26    0.0400    1.0000
     Parameter 105    0.0400    1.0000
     Parameter 107    0.0400    1.0000
     Parameter 60    0.0400    1.0000
     Parameter 62    0.0400    1.0000
     Parameter 63    0.0400    1.0000
     Parameter 64    0.0400    1.0000
     Parameter 140    0.0300    1.0000
     Parameter 142    0.0300    1.0000
     Parameter 127    0.0300    1.0000
     Parameter 150    0.0300    1.0000
     Parameter 110    0.0300    1.0000
     Parameter 77    0.0300    1.0000
     Parameter 40    0.0300    1.0000
     Parameter 85    0.0300    1.0000
     Parameter 93    0.0300    1.0000
     Parameter 48    0.0300    1.0000
     Parameter 97    0.0300    1.0000
     Parameter 49    0.0300    1.0000
     Parameter 101    0.0300    1.0000
     Parameter 109    0.0300    1.0000
     Parameter 115    0.0300    1.0000
     Parameter 126    0.0200    1.0000
     Parameter 99    0.0200    1.0000
     Parameter 135    0.0200    1.0000
     Parameter 83    0.0200    1.0000
     Parameter 78    0.0200    1.0000
     Parameter 69    0.0200    1.0000
     Parameter 81    0.0200    1.0000
     Parameter 41    0.0200    1.0000
     Parameter 79    0.0200    1.0000
     Parameter 84    0.0200    1.0000
     Parameter 1    0.0200    1.0000
     Parameter 22    0.0200    1.0000
     Parameter 89    0.0200    1.0000
     Parameter 129    0.0200    1.0000
     Parameter 59    0.0200    1.0000
     Parameter 2    0.0200    1.0000
     Parameter 145    0.0200    1.0000
     Parameter 58    0.0200    1.0000
     Parameter 141    0.0100    1.0000
     Parameter 119    0.0100    1.0000
     Parameter 116    0.0100    1.0000
     Parameter 118    0.0100    1.0000
     Parameter 128    0.0100    1.0000
     Parameter 8    0.0100    1.0000
     Parameter 20    0.0100    1.0000
     Parameter 131    0.0100    1.0000
     Parameter 108    0.0100    1.0000
     Parameter 144    0.0100    1.0000
     Parameter 19    0.0100    1.0000
     Parameter 123    0.0100    1.0000
     Parameter 12    0.0100    1.0000
     Parameter 132    0.0000    1.0000
     Parameter 6    0.0000    1.0000
     Parameter 133    0.0000    1.0000
     Parameter 17    0.0000    1.0000
     Parameter 124    0.0000    1.0000
     Parameter 15    0.0000    1.0000
     Parameter 120    0.0000    1.0000
     Parameter 7    0.0000    1.0000
     Parameter 125    0.0000    1.0000
     Parameter 3    0.0000    1.0000
     Parameter 14    0.0000    1.0000
     Parameter 18    0.0000    1.0000
     Parameter 9    0.0000    1.0000
     Parameter 13    0.0000    1.0000
     Parameter 5    0.0000    1.0000
     Parameter 117    0.0000    1.0000
     Parameter 16    0.0000    1.0000
     Parameter 134    0.0000    1.0000
     Parameter 11    0.0000    1.0000
     Parameter 10    0.0000    1.0000
     Parameter 4    0.0000    1.0000


     Kolmogorov-Smirnov comparing posterior distributions across chains 3 and 5 using 100 draws.


     Parameter   KS Statistic P-value
     Parameter 73    0.2100    0.0205
     Parameter 26    0.2100    0.0205
     Parameter 42    0.1500    0.1930
     Parameter 98    0.1400    0.2606
     Parameter 53    0.1200    0.4431
     Parameter 150    0.1200    0.4431
     Parameter 112    0.1200    0.4431
     Parameter 93    0.1200    0.4431
     Parameter 89    0.1100    0.5560
     Parameter 91    0.1100    0.5560
     Parameter 95    0.1100    0.5560
     Parameter 64    0.1000    0.6766
     Parameter 68    0.1000    0.6766
     Parameter 137    0.1000    0.6766
     Parameter 45    0.1000    0.6766
     Parameter 58    0.1000    0.6766
     Parameter 31    0.1000    0.6766
     Parameter 36    0.0900    0.7942
     Parameter 74    0.0900    0.7942
     Parameter 149    0.0900    0.7942
     Parameter 90    0.0900    0.7942
     Parameter 145    0.0900    0.7942
     Parameter 103    0.0900    0.7942
     Parameter 55    0.0900    0.7942
     Parameter 65    0.0800    0.8938
     Parameter 70    0.0800    0.8938
     Parameter 38    0.0800    0.8938
     Parameter 21    0.0800    0.8938
     Parameter 92    0.0800    0.8938
     Parameter 25    0.0800    0.8938
     Parameter 29    0.0800    0.8938
     Parameter 48    0.0800    0.8938
     Parameter 35    0.0700    0.9610
     Parameter 140    0.0700    0.9610
     Parameter 147    0.0700    0.9610
     Parameter 37    0.0700    0.9610
     Parameter 76    0.0700    0.9610
     Parameter 83    0.0700    0.9610
     Parameter 43    0.0700    0.9610
     Parameter 44    0.0700    0.9610
     Parameter 107    0.0700    0.9610
     Parameter 113    0.0700    0.9610
     Parameter 114    0.0700    0.9610
     Parameter 102    0.0700    0.9610
     Parameter 24    0.0700    0.9610
     Parameter 143    0.0600    0.9921
     Parameter 87    0.0600    0.9921
     Parameter 50    0.0600    0.9921
     Parameter 75    0.0600    0.9921
     Parameter 61    0.0600    0.9921
     Parameter 146    0.0600    0.9921
     Parameter 67    0.0500    0.9995
     Parameter 135    0.0500    0.9995
     Parameter 82    0.0500    0.9995
     Parameter 84    0.0500    0.9995
     Parameter 86    0.0500    0.9995
     Parameter 71    0.0500    0.9995
     Parameter 52    0.0500    0.9995
     Parameter 108    0.0500    0.9995
     Parameter 111    0.0500    0.9995
     Parameter 56    0.0500    0.9995
     Parameter 28    0.0500    0.9995
     Parameter 59    0.0500    0.9995
     Parameter 60    0.0500    0.9995
     Parameter 63    0.0500    0.9995
     Parameter 142    0.0500    0.9995
     Parameter 33    0.0400    1.0000
     Parameter 138    0.0400    1.0000
     Parameter 144    0.0400    1.0000
     Parameter 39    0.0400    1.0000
     Parameter 85    0.0400    1.0000
     Parameter 88    0.0400    1.0000
     Parameter 22    0.0400    1.0000
     Parameter 100    0.0400    1.0000
     Parameter 101    0.0400    1.0000
     Parameter 51    0.0400    1.0000
     Parameter 106    0.0400    1.0000
     Parameter 27    0.0400    1.0000
     Parameter 30    0.0400    1.0000
     Parameter 81    0.0400    1.0000
     Parameter 96    0.0400    1.0000
     Parameter 57    0.0400    1.0000
     Parameter 136    0.0300    1.0000
     Parameter 2    0.0300    1.0000
     Parameter 77    0.0300    1.0000
     Parameter 79    0.0300    1.0000
     Parameter 80    0.0300    1.0000
     Parameter 40    0.0300    1.0000
     Parameter 115    0.0300    1.0000
     Parameter 94    0.0300    1.0000
     Parameter 120    0.0300    1.0000
     Parameter 105    0.0300    1.0000
     Parameter 121    0.0300    1.0000
     Parameter 119    0.0300    1.0000
     Parameter 72    0.0300    1.0000
     Parameter 125    0.0300    1.0000
     Parameter 104    0.0300    1.0000
     Parameter 129    0.0200    1.0000
     Parameter 139    0.0200    1.0000
     Parameter 34    0.0200    1.0000
     Parameter 127    0.0200    1.0000
     Parameter 99    0.0200    1.0000
     Parameter 23    0.0200    1.0000
     Parameter 49    0.0200    1.0000
     Parameter 54    0.0200    1.0000
     Parameter 46    0.0200    1.0000
     Parameter 148    0.0200    1.0000
     Parameter 110    0.0200    1.0000
     Parameter 47    0.0200    1.0000
     Parameter 32    0.0200    1.0000
     Parameter 62    0.0200    1.0000
     Parameter 69    0.0200    1.0000
     Parameter 141    0.0100    1.0000
     Parameter 133    0.0100    1.0000
     Parameter 15    0.0100    1.0000
     Parameter 41    0.0100    1.0000
     Parameter 14    0.0100    1.0000
     Parameter 124    0.0100    1.0000
     Parameter 126    0.0100    1.0000
     Parameter 123    0.0100    1.0000
     Parameter 10    0.0100    1.0000
     Parameter 128    0.0100    1.0000
     Parameter 116    0.0100    1.0000
     Parameter 118    0.0100    1.0000
     Parameter 132    0.0100    1.0000
     Parameter 16    0.0100    1.0000
     Parameter 66    0.0100    1.0000
     Parameter 97    0.0100    1.0000
     Parameter 109    0.0100    1.0000
     Parameter 78    0.0100    1.0000
     Parameter 11    0.0100    1.0000
     Parameter 131    0.0100    1.0000
     Parameter 20    0.0100    1.0000
     Parameter 130    0.0100    1.0000
     Parameter 3    0.0000    1.0000
     Parameter 122    0.0000    1.0000
     Parameter 6    0.0000    1.0000
     Parameter 8    0.0000    1.0000
     Parameter 5    0.0000    1.0000
     Parameter 19    0.0000    1.0000
     Parameter 9    0.0000    1.0000
     Parameter 1    0.0000    1.0000
     Parameter 17    0.0000    1.0000
     Parameter 134    0.0000    1.0000
     Parameter 13    0.0000    1.0000
     Parameter 117    0.0000    1.0000
     Parameter 18    0.0000    1.0000
     Parameter 4    0.0000    1.0000
     Parameter 7    0.0000    1.0000
     Parameter 12    0.0000    1.0000


     Kolmogorov-Smirnov comparing posterior distributions across chains 4 and 5 using 100 draws.


     Parameter   KS Statistic P-value
     Parameter 53    0.1600    0.1400
     Parameter 67    0.1300    0.3439
     Parameter 72    0.1200    0.4431
     Parameter 82    0.1200    0.4431
     Parameter 21    0.1200    0.4431
     Parameter 45    0.1100    0.5560
     Parameter 57    0.1100    0.5560
     Parameter 149    0.1000    0.6766
     Parameter 150    0.1000    0.6766
     Parameter 34    0.0900    0.7942
     Parameter 68    0.0900    0.7942
     Parameter 140    0.0900    0.7942
     Parameter 73    0.0900    0.7942
     Parameter 90    0.0900    0.7942
     Parameter 95    0.0900    0.7942
     Parameter 101    0.0900    0.7942
     Parameter 26    0.0900    0.7942
     Parameter 27    0.0900    0.7942
     Parameter 29    0.0900    0.7942
     Parameter 93    0.0900    0.7942
     Parameter 145    0.0900    0.7942
     Parameter 75    0.0800    0.8938
     Parameter 86    0.0800    0.8938
     Parameter 92    0.0800    0.8938
     Parameter 47    0.0800    0.8938
     Parameter 107    0.0800    0.8938
     Parameter 54    0.0800    0.8938
     Parameter 115    0.0800    0.8938
     Parameter 59    0.0800    0.8938
     Parameter 62    0.0800    0.8938
     Parameter 63    0.0800    0.8938
     Parameter 43    0.0800    0.8938
     Parameter 46    0.0800    0.8938
     Parameter 85    0.0800    0.8938
     Parameter 137    0.0700    0.9610
     Parameter 36    0.0700    0.9610
     Parameter 77    0.0700    0.9610
     Parameter 42    0.0700    0.9610
     Parameter 49    0.0700    0.9610
     Parameter 51    0.0700    0.9610
     Parameter 25    0.0700    0.9610
     Parameter 40    0.0700    0.9610
     Parameter 65    0.0600    0.9921
     Parameter 138    0.0600    0.9921
     Parameter 139    0.0600    0.9921
     Parameter 71    0.0600    0.9921
     Parameter 142    0.0600    0.9921
     Parameter 80    0.0600    0.9921
     Parameter 81    0.0600    0.9921
     Parameter 22    0.0600    0.9921
     Parameter 91    0.0600    0.9921
     Parameter 23    0.0600    0.9921
     Parameter 48    0.0600    0.9921
     Parameter 24    0.0600    0.9921
     Parameter 114    0.0600    0.9921
     Parameter 30    0.0600    0.9921
     Parameter 31    0.0600    0.9921
     Parameter 83    0.0600    0.9921
     Parameter 32    0.0500    0.9995
     Parameter 146    0.0500    0.9995
     Parameter 38    0.0500    0.9995
     Parameter 44    0.0500    0.9995
     Parameter 103    0.0500    0.9995
     Parameter 98    0.0500    0.9995
     Parameter 50    0.0500    0.9995
     Parameter 102    0.0500    0.9995
     Parameter 110    0.0500    0.9995
     Parameter 111    0.0500    0.9995
     Parameter 113    0.0500    0.9995
     Parameter 28    0.0500    0.9995
     Parameter 60    0.0500    0.9995
     Parameter 39    0.0500    0.9995
     Parameter 79    0.0500    0.9995
     Parameter 55    0.0500    0.9995
     Parameter 33    0.0400    1.0000
     Parameter 70    0.0400    1.0000
     Parameter 144    0.0400    1.0000
     Parameter 37    0.0400    1.0000
     Parameter 76    0.0400    1.0000
     Parameter 74    0.0400    1.0000
     Parameter 87    0.0400    1.0000
     Parameter 88    0.0400    1.0000
     Parameter 94    0.0400    1.0000
     Parameter 52    0.0400    1.0000
     Parameter 104    0.0400    1.0000
     Parameter 112    0.0400    1.0000
     Parameter 119    0.0400    1.0000
     Parameter 64    0.0300    1.0000
     Parameter 69    0.0300    1.0000
     Parameter 35    0.0300    1.0000
     Parameter 141    0.0300    1.0000
     Parameter 105    0.0300    1.0000
     Parameter 147    0.0300    1.0000
     Parameter 56    0.0300    1.0000
     Parameter 99    0.0300    1.0000
     Parameter 106    0.0300    1.0000
     Parameter 108    0.0300    1.0000
     Parameter 58    0.0300    1.0000
     Parameter 61    0.0300    1.0000
     Parameter 143    0.0300    1.0000
     Parameter 8    0.0200    1.0000
     Parameter 134    0.0200    1.0000
     Parameter 136    0.0200    1.0000
     Parameter 89    0.0200    1.0000
     Parameter 97    0.0200    1.0000
     Parameter 100    0.0200    1.0000
     Parameter 120    0.0200    1.0000
     Parameter 127    0.0200    1.0000
     Parameter 131    0.0100    1.0000
     Parameter 66    0.0100    1.0000
     Parameter 116    0.0100    1.0000
     Parameter 109    0.0100    1.0000
     Parameter 124    0.0100    1.0000
     Parameter 132    0.0100    1.0000
     Parameter 2    0.0100    1.0000
     Parameter 125    0.0100    1.0000
     Parameter 130    0.0100    1.0000
     Parameter 41    0.0100    1.0000
     Parameter 84    0.0100    1.0000
     Parameter 126    0.0100    1.0000
     Parameter 20    0.0100    1.0000
     Parameter 3    0.0100    1.0000
     Parameter 118    0.0100    1.0000
     Parameter 14    0.0100    1.0000
     Parameter 123    0.0100    1.0000
     Parameter 133    0.0100    1.0000
     Parameter 12    0.0100    1.0000
     Parameter 129    0.0100    1.0000
     Parameter 135    0.0100    1.0000
     Parameter 78    0.0100    1.0000
     Parameter 148    0.0100    1.0000
     Parameter 96    0.0100    1.0000
     Parameter 16    0.0000    1.0000
     Parameter 1    0.0000    1.0000
     Parameter 4    0.0000    1.0000
     Parameter 18    0.0000    1.0000
     Parameter 19    0.0000    1.0000
     Parameter 128    0.0000    1.0000
     Parameter 6    0.0000    1.0000
     Parameter 7    0.0000    1.0000
     Parameter 5    0.0000    1.0000
     Parameter 17    0.0000    1.0000
     Parameter 117    0.0000    1.0000
     Parameter 11    0.0000    1.0000
     Parameter 10    0.0000    1.0000
     Parameter 13    0.0000    1.0000
     Parameter 122    0.0000    1.0000
     Parameter 121    0.0000    1.0000
     Parameter 9    0.0000    1.0000
     Parameter 15    0.0000    1.0000


     Kolmogorov-Smirnov comparing posterior distributions across chains 1 and 6 using 100 draws.


     Parameter   KS Statistic P-value
     Parameter 38    0.1500    0.1930
     Parameter 73    0.1300    0.3439
     Parameter 26    0.1200    0.4431
     Parameter 63    0.1200    0.4431
     Parameter 140    0.1200    0.4431
     Parameter 34    0.1200    0.4431
     Parameter 51    0.1200    0.4431
     Parameter 68    0.1100    0.5560
     Parameter 35    0.1100    0.5560
     Parameter 30    0.1100    0.5560
     Parameter 56    0.1100    0.5560
     Parameter 78    0.1100    0.5560
     Parameter 83    0.1100    0.5560
     Parameter 70    0.1000    0.6766
     Parameter 74    0.1000    0.6766
     Parameter 43    0.1000    0.6766
     Parameter 94    0.1000    0.6766
     Parameter 98    0.1000    0.6766
     Parameter 142    0.1000    0.6766
     Parameter 39    0.0900    0.7942
     Parameter 44    0.0900    0.7942
     Parameter 27    0.0900    0.7942
     Parameter 112    0.0900    0.7942
     Parameter 113    0.0900    0.7942
     Parameter 114    0.0900    0.7942
     Parameter 88    0.0900    0.7942
     Parameter 42    0.0800    0.8938
     Parameter 87    0.0800    0.8938
     Parameter 93    0.0800    0.8938
     Parameter 146    0.0700    0.9610
     Parameter 149    0.0700    0.9610
     Parameter 76    0.0700    0.9610
     Parameter 95    0.0700    0.9610
     Parameter 103    0.0700    0.9610
     Parameter 52    0.0700    0.9610
     Parameter 61    0.0700    0.9610
     Parameter 138    0.0600    0.9921
     Parameter 37    0.0600    0.9921
     Parameter 77    0.0600    0.9921
     Parameter 40    0.0600    0.9921
     Parameter 86    0.0600    0.9921
     Parameter 22    0.0600    0.9921
     Parameter 91    0.0600    0.9921
     Parameter 102    0.0600    0.9921
     Parameter 25    0.0600    0.9921
     Parameter 53    0.0600    0.9921
     Parameter 62    0.0600    0.9921
     Parameter 85    0.0600    0.9921
     Parameter 92    0.0600    0.9921
     Parameter 82    0.0600    0.9921
     Parameter 21    0.0600    0.9921
     Parameter 148    0.0600    0.9921
     Parameter 65    0.0500    0.9995
     Parameter 139    0.0500    0.9995
     Parameter 71    0.0500    0.9995
     Parameter 144    0.0500    0.9995
     Parameter 150    0.0500    0.9995
     Parameter 81    0.0500    0.9995
     Parameter 89    0.0500    0.9995
     Parameter 45    0.0500    0.9995
     Parameter 46    0.0500    0.9995
     Parameter 24    0.0500    0.9995
     Parameter 50    0.0500    0.9995
     Parameter 101    0.0500    0.9995
     Parameter 105    0.0500    0.9995
     Parameter 145    0.0500    0.9995
     Parameter 29    0.0500    0.9995
     Parameter 58    0.0500    0.9995
     Parameter 31    0.0500    0.9995
     Parameter 23    0.0500    0.9995
     Parameter 75    0.0500    0.9995
     Parameter 32    0.0400    1.0000
     Parameter 135    0.0400    1.0000
     Parameter 143    0.0400    1.0000
     Parameter 147    0.0400    1.0000
     Parameter 80    0.0400    1.0000
     Parameter 107    0.0400    1.0000
     Parameter 48    0.0400    1.0000
     Parameter 141    0.0400    1.0000
     Parameter 106    0.0400    1.0000
     Parameter 54    0.0400    1.0000
     Parameter 108    0.0400    1.0000
     Parameter 111    0.0400    1.0000
     Parameter 28    0.0400    1.0000
     Parameter 57    0.0400    1.0000
     Parameter 67    0.0400    1.0000
     Parameter 69    0.0400    1.0000
     Parameter 36    0.0400    1.0000
     Parameter 64    0.0300    1.0000
     Parameter 115    0.0300    1.0000
     Parameter 33    0.0300    1.0000
     Parameter 55    0.0300    1.0000
     Parameter 47    0.0300    1.0000
     Parameter 99    0.0300    1.0000
     Parameter 104    0.0300    1.0000
     Parameter 59    0.0300    1.0000
     Parameter 60    0.0300    1.0000
     Parameter 123    0.0300    1.0000
     Parameter 125    0.0300    1.0000
     Parameter 90    0.0300    1.0000
     Parameter 96    0.0200    1.0000
     Parameter 136    0.0200    1.0000
     Parameter 128    0.0200    1.0000
     Parameter 49    0.0200    1.0000
     Parameter 119    0.0200    1.0000
     Parameter 79    0.0200    1.0000
     Parameter 41    0.0200    1.0000
     Parameter 84    0.0200    1.0000
     Parameter 137    0.0200    1.0000
     Parameter 124    0.0200    1.0000
     Parameter 118    0.0200    1.0000
     Parameter 72    0.0200    1.0000
     Parameter 97    0.0200    1.0000
     Parameter 110    0.0200    1.0000
     Parameter 130    0.0100    1.0000
     Parameter 66    0.0100    1.0000
     Parameter 100    0.0100    1.0000
     Parameter 131    0.0100    1.0000
     Parameter 12    0.0100    1.0000
     Parameter 127    0.0100    1.0000
     Parameter 126    0.0100    1.0000
     Parameter 109    0.0100    1.0000
     Parameter 13    0.0100    1.0000
     Parameter 8    0.0100    1.0000
     Parameter 20    0.0100    1.0000
     Parameter 129    0.0100    1.0000
     Parameter 6    0.0100    1.0000
     Parameter 15    0.0000    1.0000
     Parameter 1    0.0000    1.0000
     Parameter 4    0.0000    1.0000
     Parameter 3    0.0000    1.0000
     Parameter 18    0.0000    1.0000
     Parameter 16    0.0000    1.0000
     Parameter 11    0.0000    1.0000
     Parameter 117    0.0000    1.0000
     Parameter 14    0.0000    1.0000
     Parameter 122    0.0000    1.0000
     Parameter 17    0.0000    1.0000
     Parameter 2    0.0000    1.0000
     Parameter 120    0.0000    1.0000
     Parameter 5    0.0000    1.0000
     Parameter 19    0.0000    1.0000
     Parameter 10    0.0000    1.0000
     Parameter 7    0.0000    1.0000
     Parameter 116    0.0000    1.0000
     Parameter 9    0.0000    1.0000
     Parameter 133    0.0000    1.0000
     Parameter 121    0.0000    1.0000
     Parameter 132    0.0000    1.0000
     Parameter 134    0.0000    1.0000


     Kolmogorov-Smirnov comparing posterior distributions across chains 2 and 6 using 100 draws.


     Parameter   KS Statistic P-value
     Parameter 37    0.1500    0.1930
     Parameter 35    0.1400    0.2606
     Parameter 70    0.1400    0.2606
     Parameter 146    0.1300    0.3439
     Parameter 65    0.1200    0.4431
     Parameter 86    0.1200    0.4431
     Parameter 111    0.1100    0.5560
     Parameter 83    0.1100    0.5560
     Parameter 95    0.1100    0.5560
     Parameter 144    0.1000    0.6766
     Parameter 51    0.1000    0.6766
     Parameter 52    0.1000    0.6766
     Parameter 56    0.1000    0.6766
     Parameter 58    0.1000    0.6766
     Parameter 61    0.1000    0.6766
     Parameter 142    0.1000    0.6766
     Parameter 143    0.0900    0.7942
     Parameter 45    0.0900    0.7942
     Parameter 46    0.0900    0.7942
     Parameter 24    0.0900    0.7942
     Parameter 102    0.0900    0.7942
     Parameter 55    0.0900    0.7942
     Parameter 42    0.0900    0.7942
     Parameter 71    0.0800    0.8938
     Parameter 80    0.0800    0.8938
     Parameter 62    0.0800    0.8938
     Parameter 87    0.0800    0.8938
     Parameter 25    0.0800    0.8938
     Parameter 32    0.0700    0.9610
     Parameter 34    0.0700    0.9610
     Parameter 38    0.0700    0.9610
     Parameter 93    0.0700    0.9610
     Parameter 103    0.0700    0.9610
     Parameter 112    0.0700    0.9610
     Parameter 114    0.0700    0.9610
     Parameter 30    0.0700    0.9610
     Parameter 123    0.0700    0.9610
     Parameter 73    0.0700    0.9610
     Parameter 54    0.0700    0.9610
     Parameter 26    0.0700    0.9610
     Parameter 82    0.0700    0.9610
     Parameter 88    0.0700    0.9610
     Parameter 136    0.0600    0.9921
     Parameter 77    0.0600    0.9921
     Parameter 81    0.0600    0.9921
     Parameter 43    0.0600    0.9921
     Parameter 104    0.0600    0.9921
     Parameter 57    0.0600    0.9921
     Parameter 64    0.0600    0.9921
     Parameter 69    0.0600    0.9921
     Parameter 33    0.0500    0.9995
     Parameter 137    0.0500    0.9995
     Parameter 72    0.0500    0.9995
     Parameter 74    0.0500    0.9995
     Parameter 149    0.0500    0.9995
     Parameter 75    0.0500    0.9995
     Parameter 39    0.0500    0.9995
     Parameter 44    0.0500    0.9995
     Parameter 47    0.0500    0.9995
     Parameter 96    0.0500    0.9995
     Parameter 105    0.0500    0.9995
     Parameter 113    0.0500    0.9995
     Parameter 23    0.0500    0.9995
     Parameter 89    0.0500    0.9995
     Parameter 135    0.0400    1.0000
     Parameter 17    0.0400    1.0000
     Parameter 140    0.0400    1.0000
     Parameter 148    0.0400    1.0000
     Parameter 78    0.0400    1.0000
     Parameter 84    0.0400    1.0000
     Parameter 85    0.0400    1.0000
     Parameter 22    0.0400    1.0000
     Parameter 91    0.0400    1.0000
     Parameter 94    0.0400    1.0000
     Parameter 48    0.0400    1.0000
     Parameter 49    0.0400    1.0000
     Parameter 99    0.0400    1.0000
     Parameter 106    0.0400    1.0000
     Parameter 108    0.0400    1.0000
     Parameter 109    0.0400    1.0000
     Parameter 110    0.0400    1.0000
     Parameter 115    0.0400    1.0000
     Parameter 29    0.0400    1.0000
     Parameter 92    0.0400    1.0000
     Parameter 130    0.0300    1.0000
     Parameter 66    0.0300    1.0000
     Parameter 150    0.0300    1.0000
     Parameter 101    0.0300    1.0000
     Parameter 98    0.0300    1.0000
     Parameter 79    0.0300    1.0000
     Parameter 27    0.0300    1.0000
     Parameter 21    0.0300    1.0000
     Parameter 90    0.0300    1.0000
     Parameter 67    0.0300    1.0000
     Parameter 50    0.0300    1.0000
     Parameter 100    0.0300    1.0000
     Parameter 53    0.0300    1.0000
     Parameter 28    0.0300    1.0000
     Parameter 107    0.0300    1.0000
     Parameter 59    0.0300    1.0000
     Parameter 139    0.0300    1.0000
     Parameter 124    0.0300    1.0000
     Parameter 36    0.0300    1.0000
     Parameter 116    0.0200    1.0000
     Parameter 68    0.0200    1.0000
     Parameter 8    0.0200    1.0000
     Parameter 126    0.0200    1.0000
     Parameter 147    0.0200    1.0000
     Parameter 121    0.0200    1.0000
     Parameter 40    0.0200    1.0000
     Parameter 145    0.0200    1.0000
     Parameter 138    0.0200    1.0000
     Parameter 12    0.0200    1.0000
     Parameter 31    0.0200    1.0000
     Parameter 76    0.0200    1.0000
     Parameter 60    0.0200    1.0000
     Parameter 129    0.0100    1.0000
     Parameter 132    0.0100    1.0000
     Parameter 141    0.0100    1.0000
     Parameter 13    0.0100    1.0000
     Parameter 41    0.0100    1.0000
     Parameter 127    0.0100    1.0000
     Parameter 122    0.0100    1.0000
     Parameter 97    0.0100    1.0000
     Parameter 118    0.0100    1.0000
     Parameter 11    0.0100    1.0000
     Parameter 63    0.0100    1.0000
     Parameter 15    0.0100    1.0000
     Parameter 119    0.0100    1.0000
     Parameter 6    0.0000    1.0000
     Parameter 4    0.0000    1.0000
     Parameter 134    0.0000    1.0000
     Parameter 128    0.0000    1.0000
     Parameter 5    0.0000    1.0000
     Parameter 117    0.0000    1.0000
     Parameter 16    0.0000    1.0000
     Parameter 1    0.0000    1.0000
     Parameter 18    0.0000    1.0000
     Parameter 120    0.0000    1.0000
     Parameter 14    0.0000    1.0000
     Parameter 131    0.0000    1.0000
     Parameter 125    0.0000    1.0000
     Parameter 9    0.0000    1.0000
     Parameter 20    0.0000    1.0000
     Parameter 10    0.0000    1.0000
     Parameter 2    0.0000    1.0000
     Parameter 3    0.0000    1.0000
     Parameter 133    0.0000    1.0000
     Parameter 7    0.0000    1.0000
     Parameter 19    0.0000    1.0000


     Kolmogorov-Smirnov comparing posterior distributions across chains 3 and 6 using 100 draws.


     Parameter   KS Statistic P-value
     Parameter 26    0.1800    0.0691
     Parameter 42    0.1500    0.1930
     Parameter 104    0.1300    0.3439
     Parameter 73    0.1200    0.4431
     Parameter 23    0.1100    0.5560
     Parameter 94    0.1100    0.5560
     Parameter 67    0.1100    0.5560
     Parameter 70    0.1000    0.6766
     Parameter 37    0.1000    0.6766
     Parameter 146    0.0900    0.7942
     Parameter 149    0.0900    0.7942
     Parameter 95    0.0900    0.7942
     Parameter 21    0.0900    0.7942
     Parameter 64    0.0800    0.8938
     Parameter 68    0.0800    0.8938
     Parameter 145    0.0800    0.8938
     Parameter 45    0.0800    0.8938
     Parameter 24    0.0800    0.8938
     Parameter 55    0.0800    0.8938
     Parameter 65    0.0700    0.9610
     Parameter 147    0.0700    0.9610
     Parameter 82    0.0700    0.9610
     Parameter 22    0.0700    0.9610
     Parameter 90    0.0700    0.9610
     Parameter 91    0.0700    0.9610
     Parameter 92    0.0700    0.9610
     Parameter 47    0.0700    0.9610
     Parameter 54    0.0700    0.9610
     Parameter 112    0.0700    0.9610
     Parameter 31    0.0700    0.9610
     Parameter 63    0.0700    0.9610
     Parameter 85    0.0700    0.9610
     Parameter 56    0.0700    0.9610
     Parameter 36    0.0700    0.9610
     Parameter 34    0.0600    0.9921
     Parameter 69    0.0600    0.9921
     Parameter 140    0.0600    0.9921
     Parameter 142    0.0600    0.9921
     Parameter 38    0.0600    0.9921
     Parameter 93    0.0600    0.9921
     Parameter 111    0.0600    0.9921
     Parameter 115    0.0600    0.9921
     Parameter 144    0.0600    0.9921
     Parameter 58    0.0600    0.9921
     Parameter 43    0.0600    0.9921
     Parameter 88    0.0600    0.9921
     Parameter 75    0.0500    0.9995
     Parameter 39    0.0500    0.9995
     Parameter 81    0.0500    0.9995
     Parameter 87    0.0500    0.9995
     Parameter 44    0.0500    0.9995
     Parameter 25    0.0500    0.9995
     Parameter 51    0.0500    0.9995
     Parameter 52    0.0500    0.9995
     Parameter 53    0.0500    0.9995
     Parameter 113    0.0500    0.9995
     Parameter 29    0.0500    0.9995
     Parameter 62    0.0500    0.9995
     Parameter 28    0.0500    0.9995
     Parameter 103    0.0500    0.9995
     Parameter 150    0.0400    1.0000
     Parameter 138    0.0400    1.0000
     Parameter 35    0.0400    1.0000
     Parameter 57    0.0400    1.0000
     Parameter 148    0.0400    1.0000
     Parameter 72    0.0400    1.0000
     Parameter 80    0.0400    1.0000
     Parameter 83    0.0400    1.0000
     Parameter 86    0.0400    1.0000
     Parameter 89    0.0400    1.0000
     Parameter 48    0.0400    1.0000
     Parameter 96    0.0400    1.0000
     Parameter 98    0.0400    1.0000
     Parameter 105    0.0400    1.0000
     Parameter 108    0.0400    1.0000
     Parameter 114    0.0400    1.0000
     Parameter 30    0.0400    1.0000
     Parameter 120    0.0400    1.0000
     Parameter 61    0.0400    1.0000
     Parameter 137    0.0400    1.0000
     Parameter 143    0.0400    1.0000
     Parameter 60    0.0300    1.0000
     Parameter 76    0.0300    1.0000
     Parameter 101    0.0300    1.0000
     Parameter 102    0.0300    1.0000
     Parameter 106    0.0300    1.0000
     Parameter 74    0.0300    1.0000
     Parameter 27    0.0300    1.0000
     Parameter 123    0.0300    1.0000
     Parameter 40    0.0300    1.0000
     Parameter 71    0.0300    1.0000
     Parameter 139    0.0200    1.0000
     Parameter 33    0.0200    1.0000
     Parameter 135    0.0200    1.0000
     Parameter 77    0.0200    1.0000
     Parameter 79    0.0200    1.0000
     Parameter 41    0.0200    1.0000
     Parameter 84    0.0200    1.0000
     Parameter 107    0.0200    1.0000
     Parameter 11    0.0200    1.0000
     Parameter 49    0.0200    1.0000
     Parameter 50    0.0200    1.0000
     Parameter 99    0.0200    1.0000
     Parameter 109    0.0200    1.0000
     Parameter 59    0.0200    1.0000
     Parameter 124    0.0200    1.0000
     Parameter 127    0.0200    1.0000
     Parameter 100    0.0200    1.0000
     Parameter 32    0.0100    1.0000
     Parameter 136    0.0100    1.0000
     Parameter 118    0.0100    1.0000
     Parameter 125    0.0100    1.0000
     Parameter 19    0.0100    1.0000
     Parameter 119    0.0100    1.0000
     Parameter 141    0.0100    1.0000
     Parameter 13    0.0100    1.0000
     Parameter 134    0.0100    1.0000
     Parameter 130    0.0100    1.0000
     Parameter 46    0.0100    1.0000
     Parameter 131    0.0100    1.0000
     Parameter 8    0.0100    1.0000
     Parameter 12    0.0100    1.0000
     Parameter 110    0.0100    1.0000
     Parameter 4    0.0100    1.0000
     Parameter 66    0.0100    1.0000
     Parameter 78    0.0100    1.0000
     Parameter 129    0.0100    1.0000
     Parameter 97    0.0100    1.0000
     Parameter 2    0.0100    1.0000
     Parameter 18    0.0000    1.0000
     Parameter 15    0.0000    1.0000
     Parameter 3    0.0000    1.0000
     Parameter 126    0.0000    1.0000
     Parameter 121    0.0000    1.0000
     Parameter 1    0.0000    1.0000
     Parameter 10    0.0000    1.0000
     Parameter 122    0.0000    1.0000
     Parameter 9    0.0000    1.0000
     Parameter 5    0.0000    1.0000
     Parameter 128    0.0000    1.0000
     Parameter 17    0.0000    1.0000
     Parameter 7    0.0000    1.0000
     Parameter 16    0.0000    1.0000
     Parameter 117    0.0000    1.0000
     Parameter 132    0.0000    1.0000
     Parameter 14    0.0000    1.0000
     Parameter 116    0.0000    1.0000
     Parameter 20    0.0000    1.0000
     Parameter 6    0.0000    1.0000
     Parameter 133    0.0000    1.0000


     Kolmogorov-Smirnov comparing posterior distributions across chains 4 and 6 using 100 draws.


     Parameter   KS Statistic P-value
     Parameter 65    0.1800    0.0691
     Parameter 94    0.1600    0.1400
     Parameter 35    0.1400    0.2606
     Parameter 104    0.1400    0.2606
     Parameter 44    0.1300    0.3439
     Parameter 90    0.1300    0.3439
     Parameter 54    0.1300    0.3439
     Parameter 115    0.1300    0.3439
     Parameter 83    0.1200    0.4431
     Parameter 36    0.1100    0.5560
     Parameter 150    0.1100    0.5560
     Parameter 23    0.1100    0.5560
     Parameter 27    0.1100    0.5560
     Parameter 29    0.1100    0.5560
     Parameter 123    0.1100    0.5560
     Parameter 74    0.1000    0.6766
     Parameter 34    0.1000    0.6766
     Parameter 142    0.1000    0.6766
     Parameter 82    0.1000    0.6766
     Parameter 21    0.0900    0.7942
     Parameter 114    0.0900    0.7942
     Parameter 38    0.0900    0.7942
     Parameter 88    0.0900    0.7942
     Parameter 63    0.0900    0.7942
     Parameter 37    0.0900    0.7942
     Parameter 140    0.0800    0.8938
     Parameter 143    0.0800    0.8938
     Parameter 144    0.0800    0.8938
     Parameter 146    0.0800    0.8938
     Parameter 101    0.0800    0.8938
     Parameter 57    0.0800    0.8938
     Parameter 58    0.0800    0.8938
     Parameter 60    0.0800    0.8938
     Parameter 69    0.0700    0.9610
     Parameter 139    0.0700    0.9610
     Parameter 70    0.0700    0.9610
     Parameter 73    0.0700    0.9610
     Parameter 98    0.0700    0.9610
     Parameter 51    0.0700    0.9610
     Parameter 26    0.0700    0.9610
     Parameter 47    0.0700    0.9610
     Parameter 72    0.0600    0.9921
     Parameter 75    0.0600    0.9921
     Parameter 71    0.0600    0.9921
     Parameter 80    0.0600    0.9921
     Parameter 84    0.0600    0.9921
     Parameter 85    0.0600    0.9921
     Parameter 22    0.0600    0.9921
     Parameter 45    0.0600    0.9921
     Parameter 95    0.0600    0.9921
     Parameter 24    0.0600    0.9921
     Parameter 50    0.0600    0.9921
     Parameter 105    0.0600    0.9921
     Parameter 53    0.0600    0.9921
     Parameter 87    0.0600    0.9921
     Parameter 33    0.0500    0.9995
     Parameter 77    0.0500    0.9995
     Parameter 79    0.0500    0.9995
     Parameter 49    0.0500    0.9995
     Parameter 102    0.0500    0.9995
     Parameter 103    0.0500    0.9995
     Parameter 109    0.0500    0.9995
     Parameter 112    0.0500    0.9995
     Parameter 113    0.0500    0.9995
     Parameter 145    0.0500    0.9995
     Parameter 59    0.0500    0.9995
     Parameter 39    0.0500    0.9995
     Parameter 64    0.0400    1.0000
     Parameter 68    0.0400    1.0000
     Parameter 149    0.0400    1.0000
     Parameter 76    0.0400    1.0000
     Parameter 78    0.0400    1.0000
     Parameter 147    0.0400    1.0000
     Parameter 81    0.0400    1.0000
     Parameter 43    0.0400    1.0000
     Parameter 91    0.0400    1.0000
     Parameter 107    0.0400    1.0000
     Parameter 55    0.0400    1.0000
     Parameter 28    0.0400    1.0000
     Parameter 31    0.0400    1.0000
     Parameter 52    0.0400    1.0000
     Parameter 56    0.0400    1.0000
     Parameter 32    0.0300    1.0000
     Parameter 61    0.0300    1.0000
     Parameter 111    0.0300    1.0000
     Parameter 138    0.0300    1.0000
     Parameter 141    0.0300    1.0000
     Parameter 86    0.0300    1.0000
     Parameter 89    0.0300    1.0000
     Parameter 46    0.0300    1.0000
     Parameter 93    0.0300    1.0000
     Parameter 48    0.0300    1.0000
     Parameter 100    0.0300    1.0000
     Parameter 25    0.0300    1.0000
     Parameter 120    0.0300    1.0000
     Parameter 30    0.0300    1.0000
     Parameter 125    0.0300    1.0000
     Parameter 92    0.0300    1.0000
     Parameter 67    0.0200    1.0000
     Parameter 135    0.0200    1.0000
     Parameter 136    0.0200    1.0000
     Parameter 62    0.0200    1.0000
     Parameter 42    0.0200    1.0000
     Parameter 110    0.0200    1.0000
     Parameter 40    0.0200    1.0000
     Parameter 148    0.0200    1.0000
     Parameter 106    0.0200    1.0000
     Parameter 97    0.0200    1.0000
     Parameter 99    0.0200    1.0000
     Parameter 15    0.0200    1.0000
     Parameter 108    0.0200    1.0000
     Parameter 137    0.0200    1.0000
     Parameter 129    0.0100    1.0000
     Parameter 118    0.0100    1.0000
     Parameter 66    0.0100    1.0000
     Parameter 134    0.0100    1.0000
     Parameter 8    0.0100    1.0000
     Parameter 96    0.0100    1.0000
     Parameter 20    0.0100    1.0000
     Parameter 12    0.0100    1.0000
     Parameter 19    0.0100    1.0000
     Parameter 126    0.0100    1.0000
     Parameter 130    0.0100    1.0000
     Parameter 13    0.0100    1.0000
     Parameter 124    0.0100    1.0000
     Parameter 131    0.0100    1.0000
     Parameter 3    0.0100    1.0000
     Parameter 133    0.0100    1.0000
     Parameter 117    0.0100    1.0000
     Parameter 6    0.0000    1.0000
     Parameter 11    0.0000    1.0000
     Parameter 121    0.0000    1.0000
     Parameter 9    0.0000    1.0000
     Parameter 18    0.0000    1.0000
     Parameter 17    0.0000    1.0000
     Parameter 128    0.0000    1.0000
     Parameter 132    0.0000    1.0000
     Parameter 127    0.0000    1.0000
     Parameter 4    0.0000    1.0000
     Parameter 10    0.0000    1.0000
     Parameter 1    0.0000    1.0000
     Parameter 116    0.0000    1.0000
     Parameter 16    0.0000    1.0000
     Parameter 119    0.0000    1.0000
     Parameter 14    0.0000    1.0000
     Parameter 122    0.0000    1.0000
     Parameter 5    0.0000    1.0000
     Parameter 7    0.0000    1.0000
     Parameter 2    0.0000    1.0000
     Parameter 41    0.0000    1.0000


     Kolmogorov-Smirnov comparing posterior distributions across chains 5 and 6 using 100 draws.


     Parameter   KS Statistic P-value
     Parameter 43    0.1200    0.4431
     Parameter 44    0.1200    0.4431
     Parameter 35    0.1200    0.4431
     Parameter 104    0.1200    0.4431
     Parameter 86    0.1100    0.5560
     Parameter 58    0.1100    0.5560
     Parameter 67    0.1000    0.6766
     Parameter 137    0.1000    0.6766
     Parameter 50    0.1000    0.6766
     Parameter 65    0.0900    0.7942
     Parameter 83    0.0900    0.7942
     Parameter 102    0.0900    0.7942
     Parameter 37    0.0800    0.8938
     Parameter 77    0.0800    0.8938
     Parameter 93    0.0800    0.8938
     Parameter 94    0.0800    0.8938
     Parameter 142    0.0800    0.8938
     Parameter 36    0.0800    0.8938
     Parameter 144    0.0700    0.9610
     Parameter 146    0.0700    0.9610
     Parameter 74    0.0700    0.9610
     Parameter 23    0.0700    0.9610
     Parameter 111    0.0700    0.9610
     Parameter 61    0.0700    0.9610
     Parameter 71    0.0700    0.9610
     Parameter 143    0.0600    0.9921
     Parameter 78    0.0600    0.9921
     Parameter 42    0.0600    0.9921
     Parameter 92    0.0600    0.9921
     Parameter 95    0.0600    0.9921
     Parameter 98    0.0600    0.9921
     Parameter 26    0.0600    0.9921
     Parameter 54    0.0600    0.9921
     Parameter 29    0.0600    0.9921
     Parameter 82    0.0600    0.9921
     Parameter 85    0.0600    0.9921
     Parameter 34    0.0500    0.9995
     Parameter 68    0.0500    0.9995
     Parameter 69    0.0500    0.9995
     Parameter 70    0.0500    0.9995
     Parameter 149    0.0500    0.9995
     Parameter 84    0.0500    0.9995
     Parameter 21    0.0500    0.9995
     Parameter 22    0.0500    0.9995
     Parameter 91    0.0500    0.9995
     Parameter 48    0.0500    0.9995
     Parameter 28    0.0500    0.9995
     Parameter 114    0.0500    0.9995
     Parameter 103    0.0500    0.9995
     Parameter 75    0.0500    0.9995
     Parameter 25    0.0500    0.9995
     Parameter 31    0.0500    0.9995
     Parameter 32    0.0400    1.0000
     Parameter 150    0.0400    1.0000
     Parameter 79    0.0400    1.0000
     Parameter 80    0.0400    1.0000
     Parameter 81    0.0400    1.0000
     Parameter 88    0.0400    1.0000
     Parameter 138    0.0400    1.0000
     Parameter 73    0.0400    1.0000
     Parameter 24    0.0400    1.0000
     Parameter 52    0.0400    1.0000
     Parameter 53    0.0400    1.0000
     Parameter 27    0.0400    1.0000
     Parameter 56    0.0400    1.0000
     Parameter 113    0.0400    1.0000
     Parameter 119    0.0400    1.0000
     Parameter 62    0.0400    1.0000
     Parameter 139    0.0400    1.0000
     Parameter 112    0.0400    1.0000
     Parameter 147    0.0300    1.0000
     Parameter 129    0.0300    1.0000
     Parameter 136    0.0300    1.0000
     Parameter 145    0.0300    1.0000
     Parameter 76    0.0300    1.0000
     Parameter 39    0.0300    1.0000
     Parameter 40    0.0300    1.0000
     Parameter 87    0.0300    1.0000
     Parameter 90    0.0300    1.0000
     Parameter 17    0.0300    1.0000
     Parameter 47    0.0300    1.0000
     Parameter 140    0.0300    1.0000
     Parameter 49    0.0300    1.0000
     Parameter 99    0.0300    1.0000
     Parameter 101    0.0300    1.0000
     Parameter 51    0.0300    1.0000
     Parameter 105    0.0300    1.0000
     Parameter 107    0.0300    1.0000
     Parameter 108    0.0300    1.0000
     Parameter 55    0.0300    1.0000
     Parameter 59    0.0300    1.0000
     Parameter 45    0.0300    1.0000
     Parameter 106    0.0300    1.0000
     Parameter 57    0.0200    1.0000
     Parameter 132    0.0200    1.0000
     Parameter 33    0.0200    1.0000
     Parameter 115    0.0200    1.0000
     Parameter 46    0.0200    1.0000
     Parameter 127    0.0200    1.0000
     Parameter 135    0.0200    1.0000
     Parameter 38    0.0200    1.0000
     Parameter 72    0.0200    1.0000
     Parameter 97    0.0200    1.0000
     Parameter 110    0.0200    1.0000
     Parameter 109    0.0200    1.0000
     Parameter 125    0.0200    1.0000
     Parameter 63    0.0200    1.0000
     Parameter 96    0.0200    1.0000
     Parameter 89    0.0200    1.0000
     Parameter 100    0.0200    1.0000
     Parameter 64    0.0200    1.0000
     Parameter 116    0.0200    1.0000
     Parameter 60    0.0200    1.0000
     Parameter 123    0.0200    1.0000
     Parameter 148    0.0200    1.0000
     Parameter 13    0.0100    1.0000
     Parameter 118    0.0100    1.0000
     Parameter 141    0.0100    1.0000
     Parameter 19    0.0100    1.0000
     Parameter 41    0.0100    1.0000
     Parameter 8    0.0100    1.0000
     Parameter 30    0.0100    1.0000
     Parameter 134    0.0100    1.0000
     Parameter 12    0.0100    1.0000
     Parameter 124    0.0100    1.0000
     Parameter 133    0.0100    1.0000
     Parameter 11    0.0100    1.0000
     Parameter 10    0.0000    1.0000
     Parameter 18    0.0000    1.0000
     Parameter 130    0.0000    1.0000
     Parameter 5    0.0000    1.0000
     Parameter 14    0.0000    1.0000
     Parameter 4    0.0000    1.0000
     Parameter 20    0.0000    1.0000
     Parameter 122    0.0000    1.0000
     Parameter 121    0.0000    1.0000
     Parameter 2    0.0000    1.0000
     Parameter 1    0.0000    1.0000
     Parameter 9    0.0000    1.0000
     Parameter 131    0.0000    1.0000
     Parameter 6    0.0000    1.0000
     Parameter 15    0.0000    1.0000
     Parameter 3    0.0000    1.0000
     Parameter 16    0.0000    1.0000
     Parameter 117    0.0000    1.0000
     Parameter 120    0.0000    1.0000
     Parameter 128    0.0000    1.0000
     Parameter 126    0.0000    1.0000
     Parameter 7    0.0000    1.0000
     Parameter 66    0.0000    1.0000


     Kolmogorov-Smirnov comparing posterior distributions across chains 1 and 7 using 100 draws.


     Parameter   KS Statistic P-value
     Parameter 113    0.1400    0.2606
     Parameter 68    0.1200    0.4431
     Parameter 52    0.1200    0.4431
     Parameter 63    0.1100    0.5560
     Parameter 140    0.1000    0.6766
     Parameter 94    0.1000    0.6766
     Parameter 73    0.0900    0.7942
     Parameter 74    0.0900    0.7942
     Parameter 39    0.0900    0.7942
     Parameter 105    0.0900    0.7942
     Parameter 27    0.0900    0.7942
     Parameter 112    0.0900    0.7942
     Parameter 65    0.0800    0.8938
     Parameter 38    0.0800    0.8938
     Parameter 85    0.0800    0.8938
     Parameter 43    0.0800    0.8938
     Parameter 87    0.0800    0.8938
     Parameter 48    0.0800    0.8938
     Parameter 108    0.0800    0.8938
     Parameter 111    0.0800    0.8938
     Parameter 58    0.0800    0.8938
     Parameter 83    0.0800    0.8938
     Parameter 35    0.0700    0.9610
     Parameter 143    0.0700    0.9610
     Parameter 82    0.0700    0.9610
     Parameter 88    0.0700    0.9610
     Parameter 26    0.0700    0.9610
     Parameter 102    0.0700    0.9610
     Parameter 104    0.0700    0.9610
     Parameter 32    0.0600    0.9921
     Parameter 67    0.0600    0.9921
     Parameter 144    0.0600    0.9921
     Parameter 86    0.0600    0.9921
     Parameter 44    0.0600    0.9921
     Parameter 98    0.0600    0.9921
     Parameter 101    0.0600    0.9921
     Parameter 54    0.0600    0.9921
     Parameter 61    0.0600    0.9921
     Parameter 107    0.0600    0.9921
     Parameter 37    0.0600    0.9921
     Parameter 71    0.0500    0.9995
     Parameter 148    0.0500    0.9995
     Parameter 150    0.0500    0.9995
     Parameter 78    0.0500    0.9995
     Parameter 22    0.0500    0.9995
     Parameter 51    0.0500    0.9995
     Parameter 103    0.0500    0.9995
     Parameter 53    0.0500    0.9995
     Parameter 55    0.0500    0.9995
     Parameter 57    0.0500    0.9995
     Parameter 114    0.0500    0.9995
     Parameter 60    0.0500    0.9995
     Parameter 31    0.0500    0.9995
     Parameter 81    0.0500    0.9995
     Parameter 33    0.0400    1.0000
     Parameter 137    0.0400    1.0000
     Parameter 138    0.0400    1.0000
     Parameter 72    0.0400    1.0000
     Parameter 145    0.0400    1.0000
     Parameter 80    0.0400    1.0000
     Parameter 21    0.0400    1.0000
     Parameter 90    0.0400    1.0000
     Parameter 46    0.0400    1.0000
     Parameter 93    0.0400    1.0000
     Parameter 95    0.0400    1.0000
     Parameter 96    0.0400    1.0000
     Parameter 100    0.0400    1.0000
     Parameter 109    0.0400    1.0000
     Parameter 115    0.0400    1.0000
     Parameter 149    0.0400    1.0000
     Parameter 29    0.0400    1.0000
     Parameter 59    0.0400    1.0000
     Parameter 122    0.0400    1.0000
     Parameter 36    0.0400    1.0000
     Parameter 77    0.0400    1.0000
     Parameter 56    0.0400    1.0000
     Parameter 139    0.0300    1.0000
     Parameter 70    0.0300    1.0000
     Parameter 28    0.0300    1.0000
     Parameter 47    0.0300    1.0000
     Parameter 146    0.0300    1.0000
     Parameter 79    0.0300    1.0000
     Parameter 40    0.0300    1.0000
     Parameter 135    0.0300    1.0000
     Parameter 147    0.0300    1.0000
     Parameter 89    0.0300    1.0000
     Parameter 45    0.0300    1.0000
     Parameter 91    0.0300    1.0000
     Parameter 49    0.0300    1.0000
     Parameter 50    0.0300    1.0000
     Parameter 25    0.0300    1.0000
     Parameter 30    0.0300    1.0000
     Parameter 125    0.0300    1.0000
     Parameter 110    0.0300    1.0000
     Parameter 23    0.0300    1.0000
     Parameter 69    0.0300    1.0000
     Parameter 76    0.0300    1.0000
     Parameter 75    0.0300    1.0000
     Parameter 106    0.0300    1.0000
     Parameter 118    0.0200    1.0000
     Parameter 64    0.0200    1.0000
     Parameter 133    0.0200    1.0000
     Parameter 34    0.0200    1.0000
     Parameter 142    0.0200    1.0000
     Parameter 62    0.0200    1.0000
     Parameter 4    0.0200    1.0000
     Parameter 127    0.0200    1.0000
     Parameter 41    0.0200    1.0000
     Parameter 119    0.0200    1.0000
     Parameter 92    0.0200    1.0000
     Parameter 24    0.0200    1.0000
     Parameter 14    0.0200    1.0000
     Parameter 126    0.0200    1.0000
     Parameter 6    0.0200    1.0000
     Parameter 141    0.0200    1.0000
     Parameter 134    0.0100    1.0000
     Parameter 2    0.0100    1.0000
     Parameter 42    0.0100    1.0000
     Parameter 19    0.0100    1.0000
     Parameter 131    0.0100    1.0000
     Parameter 97    0.0100    1.0000
     Parameter 10    0.0100    1.0000
     Parameter 20    0.0100    1.0000
     Parameter 136    0.0100    1.0000
     Parameter 117    0.0100    1.0000
     Parameter 130    0.0100    1.0000
     Parameter 66    0.0100    1.0000
     Parameter 8    0.0100    1.0000
     Parameter 129    0.0100    1.0000
     Parameter 99    0.0100    1.0000
     Parameter 116    0.0100    1.0000
     Parameter 123    0.0100    1.0000
     Parameter 132    0.0100    1.0000
     Parameter 124    0.0100    1.0000
     Parameter 84    0.0100    1.0000
     Parameter 120    0.0000    1.0000
     Parameter 3    0.0000    1.0000
     Parameter 1    0.0000    1.0000
     Parameter 16    0.0000    1.0000
     Parameter 5    0.0000    1.0000
     Parameter 121    0.0000    1.0000
     Parameter 12    0.0000    1.0000
     Parameter 11    0.0000    1.0000
     Parameter 18    0.0000    1.0000
     Parameter 9    0.0000    1.0000
     Parameter 13    0.0000    1.0000
     Parameter 128    0.0000    1.0000
     Parameter 7    0.0000    1.0000
     Parameter 15    0.0000    1.0000
     Parameter 17    0.0000    1.0000


     Kolmogorov-Smirnov comparing posterior distributions across chains 2 and 7 using 100 draws.


     Parameter   KS Statistic P-value
     Parameter 61    0.1600    0.1400
     Parameter 111    0.1500    0.1930
     Parameter 86    0.1300    0.3439
     Parameter 87    0.1300    0.3439
     Parameter 146    0.1300    0.3439
     Parameter 37    0.1200    0.4431
     Parameter 58    0.1100    0.5560
     Parameter 35    0.0900    0.7942
     Parameter 70    0.0900    0.7942
     Parameter 73    0.0900    0.7942
     Parameter 96    0.0900    0.7942
     Parameter 26    0.0900    0.7942
     Parameter 34    0.0800    0.8938
     Parameter 38    0.0800    0.8938
     Parameter 83    0.0800    0.8938
     Parameter 46    0.0800    0.8938
     Parameter 53    0.0800    0.8938
     Parameter 112    0.0800    0.8938
     Parameter 62    0.0800    0.8938
     Parameter 137    0.0700    0.9610
     Parameter 72    0.0700    0.9610
     Parameter 39    0.0700    0.9610
     Parameter 82    0.0700    0.9610
     Parameter 84    0.0700    0.9610
     Parameter 92    0.0700    0.9610
     Parameter 56    0.0700    0.9610
     Parameter 32    0.0600    0.9921
     Parameter 68    0.0600    0.9921
     Parameter 71    0.0600    0.9921
     Parameter 75    0.0600    0.9921
     Parameter 88    0.0600    0.9921
     Parameter 93    0.0600    0.9921
     Parameter 24    0.0600    0.9921
     Parameter 104    0.0600    0.9921
     Parameter 28    0.0600    0.9921
     Parameter 29    0.0600    0.9921
     Parameter 64    0.0600    0.9921
     Parameter 102    0.0600    0.9921
     Parameter 65    0.0500    0.9995
     Parameter 138    0.0500    0.9995
     Parameter 81    0.0500    0.9995
     Parameter 42    0.0500    0.9995
     Parameter 85    0.0500    0.9995
     Parameter 44    0.0500    0.9995
     Parameter 90    0.0500    0.9995
     Parameter 91    0.0500    0.9995
     Parameter 101    0.0500    0.9995
     Parameter 25    0.0500    0.9995
     Parameter 103    0.0500    0.9995
     Parameter 52    0.0500    0.9995
     Parameter 109    0.0500    0.9995
     Parameter 55    0.0500    0.9995
     Parameter 113    0.0500    0.9995
     Parameter 122    0.0500    0.9995
     Parameter 123    0.0500    0.9995
     Parameter 63    0.0500    0.9995
     Parameter 36    0.0500    0.9995
     Parameter 27    0.0500    0.9995
     Parameter 54    0.0500    0.9995
     Parameter 30    0.0500    0.9995
     Parameter 67    0.0400    1.0000
     Parameter 136    0.0400    1.0000
     Parameter 140    0.0400    1.0000
     Parameter 147    0.0400    1.0000
     Parameter 148    0.0400    1.0000
     Parameter 76    0.0400    1.0000
     Parameter 79    0.0400    1.0000
     Parameter 22    0.0400    1.0000
     Parameter 45    0.0400    1.0000
     Parameter 47    0.0400    1.0000
     Parameter 94    0.0400    1.0000
     Parameter 48    0.0400    1.0000
     Parameter 141    0.0400    1.0000
     Parameter 107    0.0400    1.0000
     Parameter 114    0.0400    1.0000
     Parameter 31    0.0400    1.0000
     Parameter 135    0.0300    1.0000
     Parameter 129    0.0300    1.0000
     Parameter 33    0.0300    1.0000
     Parameter 143    0.0300    1.0000
     Parameter 142    0.0300    1.0000
     Parameter 124    0.0300    1.0000
     Parameter 144    0.0300    1.0000
     Parameter 150    0.0300    1.0000
     Parameter 77    0.0300    1.0000
     Parameter 40    0.0300    1.0000
     Parameter 74    0.0300    1.0000
     Parameter 21    0.0300    1.0000
     Parameter 95    0.0300    1.0000
     Parameter 89    0.0300    1.0000
     Parameter 110    0.0300    1.0000
     Parameter 23    0.0300    1.0000
     Parameter 105    0.0300    1.0000
     Parameter 1    0.0300    1.0000
     Parameter 99    0.0300    1.0000
     Parameter 100    0.0300    1.0000
     Parameter 50    0.0300    1.0000
     Parameter 51    0.0300    1.0000
     Parameter 145    0.0300    1.0000
     Parameter 57    0.0300    1.0000
     Parameter 118    0.0300    1.0000
     Parameter 7    0.0300    1.0000
     Parameter 69    0.0300    1.0000
     Parameter 139    0.0200    1.0000
     Parameter 43    0.0200    1.0000
     Parameter 66    0.0200    1.0000
     Parameter 106    0.0200    1.0000
     Parameter 78    0.0200    1.0000
     Parameter 80    0.0200    1.0000
     Parameter 133    0.0200    1.0000
     Parameter 115    0.0200    1.0000
     Parameter 14    0.0200    1.0000
     Parameter 98    0.0200    1.0000
     Parameter 49    0.0200    1.0000
     Parameter 149    0.0200    1.0000
     Parameter 60    0.0100    1.0000
     Parameter 125    0.0100    1.0000
     Parameter 15    0.0100    1.0000
     Parameter 128    0.0100    1.0000
     Parameter 108    0.0100    1.0000
     Parameter 120    0.0100    1.0000
     Parameter 2    0.0100    1.0000
     Parameter 121    0.0100    1.0000
     Parameter 13    0.0100    1.0000
     Parameter 126    0.0100    1.0000
     Parameter 59    0.0100    1.0000
     Parameter 134    0.0100    1.0000
     Parameter 12    0.0100    1.0000
     Parameter 41    0.0100    1.0000
     Parameter 97    0.0100    1.0000
     Parameter 16    0.0100    1.0000
     Parameter 11    0.0100    1.0000
     Parameter 19    0.0100    1.0000
     Parameter 130    0.0100    1.0000
     Parameter 119    0.0100    1.0000
     Parameter 10    0.0000    1.0000
     Parameter 132    0.0000    1.0000
     Parameter 131    0.0000    1.0000
     Parameter 6    0.0000    1.0000
     Parameter 20    0.0000    1.0000
     Parameter 127    0.0000    1.0000
     Parameter 17    0.0000    1.0000
     Parameter 117    0.0000    1.0000
     Parameter 8    0.0000    1.0000
     Parameter 5    0.0000    1.0000
     Parameter 4    0.0000    1.0000
     Parameter 18    0.0000    1.0000
     Parameter 3    0.0000    1.0000
     Parameter 9    0.0000    1.0000
     Parameter 116    0.0000    1.0000


     Kolmogorov-Smirnov comparing posterior distributions across chains 3 and 7 using 100 draws.


     Parameter   KS Statistic P-value
     Parameter 34    0.1400    0.2606
     Parameter 149    0.1200    0.4431
     Parameter 68    0.1100    0.5560
     Parameter 92    0.1100    0.5560
     Parameter 112    0.1100    0.5560
     Parameter 143    0.1000    0.6766
     Parameter 90    0.1000    0.6766
     Parameter 52    0.1000    0.6766
     Parameter 64    0.0900    0.7942
     Parameter 65    0.0900    0.7942
     Parameter 76    0.0900    0.7942
     Parameter 23    0.0900    0.7942
     Parameter 48    0.0900    0.7942
     Parameter 28    0.0900    0.7942
     Parameter 57    0.0900    0.7942
     Parameter 31    0.0900    0.7942
     Parameter 24    0.0900    0.7942
     Parameter 73    0.0800    0.8938
     Parameter 38    0.0800    0.8938
     Parameter 82    0.0800    0.8938
     Parameter 21    0.0800    0.8938
     Parameter 87    0.0800    0.8938
     Parameter 101    0.0800    0.8938
     Parameter 103    0.0800    0.8938
     Parameter 26    0.0800    0.8938
     Parameter 54    0.0800    0.8938
     Parameter 37    0.0800    0.8938
     Parameter 53    0.0800    0.8938
     Parameter 111    0.0800    0.8938
     Parameter 33    0.0700    0.9610
     Parameter 36    0.0700    0.9610
     Parameter 102    0.0700    0.9610
     Parameter 105    0.0700    0.9610
     Parameter 108    0.0700    0.9610
     Parameter 29    0.0700    0.9610
     Parameter 109    0.0700    0.9610
     Parameter 137    0.0600    0.9921
     Parameter 70    0.0600    0.9921
     Parameter 35    0.0600    0.9921
     Parameter 75    0.0600    0.9921
     Parameter 88    0.0600    0.9921
     Parameter 22    0.0600    0.9921
     Parameter 94    0.0600    0.9921
     Parameter 95    0.0600    0.9921
     Parameter 51    0.0600    0.9921
     Parameter 62    0.0600    0.9921
     Parameter 42    0.0600    0.9921
     Parameter 67    0.0600    0.9921
     Parameter 45    0.0600    0.9921
     Parameter 150    0.0500    0.9995
     Parameter 69    0.0500    0.9995
     Parameter 140    0.0500    0.9995
     Parameter 146    0.0500    0.9995
     Parameter 71    0.0500    0.9995
     Parameter 39    0.0500    0.9995
     Parameter 83    0.0500    0.9995
     Parameter 141    0.0500    0.9995
     Parameter 43    0.0500    0.9995
     Parameter 46    0.0500    0.9995
     Parameter 147    0.0500    0.9995
     Parameter 110    0.0500    0.9995
     Parameter 114    0.0500    0.9995
     Parameter 60    0.0500    0.9995
     Parameter 25    0.0500    0.9995
     Parameter 32    0.0500    0.9995
     Parameter 81    0.0500    0.9995
     Parameter 55    0.0500    0.9995
     Parameter 30    0.0500    0.9995
     Parameter 72    0.0400    1.0000
     Parameter 78    0.0400    1.0000
     Parameter 40    0.0400    1.0000
     Parameter 85    0.0400    1.0000
     Parameter 44    0.0400    1.0000
     Parameter 89    0.0400    1.0000
     Parameter 93    0.0400    1.0000
     Parameter 107    0.0400    1.0000
     Parameter 61    0.0400    1.0000
     Parameter 142    0.0400    1.0000
     Parameter 104    0.0400    1.0000
     Parameter 145    0.0300    1.0000
     Parameter 135    0.0300    1.0000
     Parameter 138    0.0300    1.0000
     Parameter 80    0.0300    1.0000
     Parameter 91    0.0300    1.0000
     Parameter 47    0.0300    1.0000
     Parameter 96    0.0300    1.0000
     Parameter 49    0.0300    1.0000
     Parameter 100    0.0300    1.0000
     Parameter 144    0.0300    1.0000
     Parameter 106    0.0300    1.0000
     Parameter 27    0.0300    1.0000
     Parameter 56    0.0300    1.0000
     Parameter 113    0.0300    1.0000
     Parameter 63    0.0300    1.0000
     Parameter 130    0.0200    1.0000
     Parameter 98    0.0200    1.0000
     Parameter 133    0.0200    1.0000
     Parameter 125    0.0200    1.0000
     Parameter 148    0.0200    1.0000
     Parameter 14    0.0200    1.0000
     Parameter 41    0.0200    1.0000
     Parameter 84    0.0200    1.0000
     Parameter 86    0.0200    1.0000
     Parameter 74    0.0200    1.0000
     Parameter 123    0.0200    1.0000
     Parameter 58    0.0200    1.0000
     Parameter 11    0.0200    1.0000
     Parameter 50    0.0200    1.0000
     Parameter 120    0.0200    1.0000
     Parameter 118    0.0200    1.0000
     Parameter 115    0.0200    1.0000
     Parameter 139    0.0200    1.0000
     Parameter 124    0.0200    1.0000
     Parameter 77    0.0100    1.0000
     Parameter 17    0.0100    1.0000
     Parameter 116    0.0100    1.0000
     Parameter 136    0.0100    1.0000
     Parameter 121    0.0100    1.0000
     Parameter 16    0.0100    1.0000
     Parameter 99    0.0100    1.0000
     Parameter 59    0.0100    1.0000
     Parameter 134    0.0100    1.0000
     Parameter 2    0.0100    1.0000
     Parameter 4    0.0100    1.0000
     Parameter 127    0.0100    1.0000
     Parameter 15    0.0100    1.0000
     Parameter 97    0.0100    1.0000
     Parameter 79    0.0100    1.0000
     Parameter 119    0.0100    1.0000
     Parameter 12    0.0100    1.0000
     Parameter 66    0.0100    1.0000
     Parameter 129    0.0100    1.0000
     Parameter 6    0.0100    1.0000
     Parameter 9    0.0100    1.0000
     Parameter 131    0.0000    1.0000
     Parameter 126    0.0000    1.0000
     Parameter 128    0.0000    1.0000
     Parameter 10    0.0000    1.0000
     Parameter 20    0.0000    1.0000
     Parameter 13    0.0000    1.0000
     Parameter 1    0.0000    1.0000
     Parameter 132    0.0000    1.0000
     Parameter 18    0.0000    1.0000
     Parameter 3    0.0000    1.0000
     Parameter 19    0.0000    1.0000
     Parameter 5    0.0000    1.0000
     Parameter 7    0.0000    1.0000
     Parameter 8    0.0000    1.0000
     Parameter 117    0.0000    1.0000
     Parameter 122    0.0000    1.0000


     Kolmogorov-Smirnov comparing posterior distributions across chains 4 and 7 using 100 draws.


     Parameter   KS Statistic P-value
     Parameter 54    0.1800    0.0691
     Parameter 72    0.1500    0.1930
     Parameter 67    0.1300    0.3439
     Parameter 27    0.1300    0.3439
     Parameter 143    0.1300    0.3439
     Parameter 21    0.1300    0.3439
     Parameter 74    0.1100    0.5560
     Parameter 90    0.1100    0.5560
     Parameter 94    0.1100    0.5560
     Parameter 105    0.1100    0.5560
     Parameter 34    0.1100    0.5560
     Parameter 68    0.1000    0.6766
     Parameter 150    0.1000    0.6766
     Parameter 85    0.1000    0.6766
     Parameter 22    0.1000    0.6766
     Parameter 104    0.1000    0.6766
     Parameter 55    0.1000    0.6766
     Parameter 37    0.0900    0.7942
     Parameter 39    0.0900    0.7942
     Parameter 81    0.0900    0.7942
     Parameter 43    0.0900    0.7942
     Parameter 87    0.0900    0.7942
     Parameter 23    0.0900    0.7942
     Parameter 95    0.0900    0.7942
     Parameter 25    0.0900    0.7942
     Parameter 40    0.0900    0.7942
     Parameter 52    0.0900    0.7942
     Parameter 60    0.0900    0.7942
     Parameter 65    0.0800    0.8938
     Parameter 69    0.0800    0.8938
     Parameter 142    0.0800    0.8938
     Parameter 24    0.0800    0.8938
     Parameter 49    0.0800    0.8938
     Parameter 115    0.0800    0.8938
     Parameter 33    0.0700    0.9610
     Parameter 35    0.0700    0.9610
     Parameter 36    0.0700    0.9610
     Parameter 83    0.0700    0.9610
     Parameter 93    0.0700    0.9610
     Parameter 100    0.0700    0.9610
     Parameter 108    0.0700    0.9610
     Parameter 111    0.0700    0.9610
     Parameter 58    0.0700    0.9610
     Parameter 59    0.0700    0.9610
     Parameter 63    0.0700    0.9610
     Parameter 112    0.0700    0.9610
     Parameter 102    0.0700    0.9610
     Parameter 47    0.0700    0.9610
     Parameter 140    0.0600    0.9921
     Parameter 75    0.0600    0.9921
     Parameter 84    0.0600    0.9921
     Parameter 44    0.0600    0.9921
     Parameter 88    0.0600    0.9921
     Parameter 26    0.0600    0.9921
     Parameter 29    0.0600    0.9921
     Parameter 92    0.0600    0.9921
     Parameter 123    0.0500    0.9995
     Parameter 138    0.0500    0.9995
     Parameter 139    0.0500    0.9995
     Parameter 144    0.0500    0.9995
     Parameter 77    0.0500    0.9995
     Parameter 82    0.0500    0.9995
     Parameter 86    0.0500    0.9995
     Parameter 114    0.0500    0.9995
     Parameter 50    0.0500    0.9995
     Parameter 101    0.0500    0.9995
     Parameter 113    0.0500    0.9995
     Parameter 28    0.0500    0.9995
     Parameter 30    0.0500    0.9995
     Parameter 61    0.0500    0.9995
     Parameter 76    0.0500    0.9995
     Parameter 64    0.0400    1.0000
     Parameter 71    0.0400    1.0000
     Parameter 136    0.0400    1.0000
     Parameter 149    0.0400    1.0000
     Parameter 78    0.0400    1.0000
     Parameter 57    0.0400    1.0000
     Parameter 46    0.0400    1.0000
     Parameter 98    0.0400    1.0000
     Parameter 99    0.0400    1.0000
     Parameter 51    0.0400    1.0000
     Parameter 106    0.0400    1.0000
     Parameter 56    0.0400    1.0000
     Parameter 53    0.0400    1.0000
     Parameter 110    0.0400    1.0000
     Parameter 32    0.0400    1.0000
     Parameter 137    0.0400    1.0000
     Parameter 147    0.0300    1.0000
     Parameter 70    0.0300    1.0000
     Parameter 38    0.0300    1.0000
     Parameter 79    0.0300    1.0000
     Parameter 80    0.0300    1.0000
     Parameter 42    0.0300    1.0000
     Parameter 89    0.0300    1.0000
     Parameter 96    0.0300    1.0000
     Parameter 97    0.0300    1.0000
     Parameter 109    0.0300    1.0000
     Parameter 62    0.0300    1.0000
     Parameter 45    0.0300    1.0000
     Parameter 129    0.0200    1.0000
     Parameter 133    0.0200    1.0000
     Parameter 135    0.0200    1.0000
     Parameter 48    0.0200    1.0000
     Parameter 103    0.0200    1.0000
     Parameter 31    0.0200    1.0000
     Parameter 91    0.0200    1.0000
     Parameter 14    0.0200    1.0000
     Parameter 41    0.0200    1.0000
     Parameter 146    0.0200    1.0000
     Parameter 124    0.0200    1.0000
     Parameter 107    0.0200    1.0000
     Parameter 118    0.0200    1.0000
     Parameter 121    0.0200    1.0000
     Parameter 7    0.0200    1.0000
     Parameter 73    0.0200    1.0000
     Parameter 148    0.0200    1.0000
     Parameter 131    0.0100    1.0000
     Parameter 116    0.0100    1.0000
     Parameter 10    0.0100    1.0000
     Parameter 122    0.0100    1.0000
     Parameter 19    0.0100    1.0000
     Parameter 117    0.0100    1.0000
     Parameter 145    0.0100    1.0000
     Parameter 8    0.0100    1.0000
     Parameter 15    0.0100    1.0000
     Parameter 119    0.0100    1.0000
     Parameter 127    0.0100    1.0000
     Parameter 130    0.0100    1.0000
     Parameter 66    0.0100    1.0000
     Parameter 13    0.0100    1.0000
     Parameter 120    0.0100    1.0000
     Parameter 6    0.0100    1.0000
     Parameter 2    0.0100    1.0000
     Parameter 16    0.0100    1.0000
     Parameter 125    0.0100    1.0000
     Parameter 134    0.0100    1.0000
     Parameter 18    0.0000    1.0000
     Parameter 1    0.0000    1.0000
     Parameter 12    0.0000    1.0000
     Parameter 5    0.0000    1.0000
     Parameter 126    0.0000    1.0000
     Parameter 4    0.0000    1.0000
     Parameter 141    0.0000    1.0000
     Parameter 17    0.0000    1.0000
     Parameter 9    0.0000    1.0000
     Parameter 3    0.0000    1.0000
     Parameter 20    0.0000    1.0000
     Parameter 11    0.0000    1.0000
     Parameter 132    0.0000    1.0000
     Parameter 128    0.0000    1.0000


     Kolmogorov-Smirnov comparing posterior distributions across chains 5 and 7 using 100 draws.


     Parameter   KS Statistic P-value
     Parameter 34    0.1400    0.2606
     Parameter 143    0.1400    0.2606
     Parameter 58    0.1400    0.2606
     Parameter 57    0.1300    0.3439
     Parameter 37    0.1100    0.5560
     Parameter 82    0.1100    0.5560
     Parameter 44    0.1100    0.5560
     Parameter 107    0.1100    0.5560
     Parameter 29    0.1100    0.5560
     Parameter 61    0.1100    0.5560
     Parameter 86    0.1000    0.6766
     Parameter 93    0.1000    0.6766
     Parameter 94    0.1000    0.6766
     Parameter 26    0.1000    0.6766
     Parameter 53    0.1000    0.6766
     Parameter 111    0.1000    0.6766
     Parameter 87    0.1000    0.6766
     Parameter 70    0.0900    0.7942
     Parameter 45    0.0900    0.7942
     Parameter 95    0.0900    0.7942
     Parameter 50    0.0900    0.7942
     Parameter 30    0.0900    0.7942
     Parameter 32    0.0800    0.8938
     Parameter 73    0.0800    0.8938
     Parameter 74    0.0800    0.8938
     Parameter 39    0.0800    0.8938
     Parameter 98    0.0800    0.8938
     Parameter 25    0.0800    0.8938
     Parameter 83    0.0700    0.9610
     Parameter 84    0.0700    0.9610
     Parameter 91    0.0700    0.9610
     Parameter 27    0.0700    0.9610
     Parameter 55    0.0700    0.9610
     Parameter 113    0.0700    0.9610
     Parameter 71    0.0700    0.9610
     Parameter 145    0.0700    0.9610
     Parameter 48    0.0700    0.9610
     Parameter 35    0.0600    0.9921
     Parameter 146    0.0600    0.9921
     Parameter 147    0.0600    0.9921
     Parameter 24    0.0600    0.9921
     Parameter 52    0.0600    0.9921
     Parameter 54    0.0600    0.9921
     Parameter 42    0.0600    0.9921
     Parameter 137    0.0600    0.9921
     Parameter 149    0.0500    0.9995
     Parameter 150    0.0500    0.9995
     Parameter 77    0.0500    0.9995
     Parameter 43    0.0500    0.9995
     Parameter 22    0.0500    0.9995
     Parameter 90    0.0500    0.9995
     Parameter 46    0.0500    0.9995
     Parameter 100    0.0500    0.9995
     Parameter 101    0.0500    0.9995
     Parameter 31    0.0500    0.9995
     Parameter 129    0.0400    1.0000
     Parameter 65    0.0400    1.0000
     Parameter 138    0.0400    1.0000
     Parameter 76    0.0400    1.0000
     Parameter 81    0.0400    1.0000
     Parameter 85    0.0400    1.0000
     Parameter 92    0.0400    1.0000
     Parameter 51    0.0400    1.0000
     Parameter 105    0.0400    1.0000
     Parameter 109    0.0400    1.0000
     Parameter 114    0.0400    1.0000
     Parameter 60    0.0400    1.0000
     Parameter 36    0.0400    1.0000
     Parameter 64    0.0300    1.0000
     Parameter 75    0.0300    1.0000
     Parameter 33    0.0300    1.0000
     Parameter 67    0.0300    1.0000
     Parameter 68    0.0300    1.0000
     Parameter 135    0.0300    1.0000
     Parameter 141    0.0300    1.0000
     Parameter 72    0.0300    1.0000
     Parameter 79    0.0300    1.0000
     Parameter 80    0.0300    1.0000
     Parameter 40    0.0300    1.0000
     Parameter 21    0.0300    1.0000
     Parameter 89    0.0300    1.0000
     Parameter 23    0.0300    1.0000
     Parameter 139    0.0300    1.0000
     Parameter 102    0.0300    1.0000
     Parameter 103    0.0300    1.0000
     Parameter 104    0.0300    1.0000
     Parameter 106    0.0300    1.0000
     Parameter 69    0.0300    1.0000
     Parameter 56    0.0300    1.0000
     Parameter 124    0.0300    1.0000
     Parameter 28    0.0300    1.0000
     Parameter 59    0.0300    1.0000
     Parameter 123    0.0300    1.0000
     Parameter 62    0.0300    1.0000
     Parameter 88    0.0300    1.0000
     Parameter 133    0.0200    1.0000
     Parameter 142    0.0200    1.0000
     Parameter 148    0.0200    1.0000
     Parameter 38    0.0200    1.0000
     Parameter 78    0.0200    1.0000
     Parameter 41    0.0200    1.0000
     Parameter 136    0.0200    1.0000
     Parameter 125    0.0200    1.0000
     Parameter 110    0.0200    1.0000
     Parameter 96    0.0200    1.0000
     Parameter 130    0.0200    1.0000
     Parameter 12    0.0200    1.0000
     Parameter 115    0.0200    1.0000
     Parameter 112    0.0200    1.0000
     Parameter 49    0.0200    1.0000
     Parameter 14    0.0200    1.0000
     Parameter 144    0.0200    1.0000
     Parameter 47    0.0200    1.0000
     Parameter 63    0.0200    1.0000
     Parameter 118    0.0100    1.0000
     Parameter 7    0.0100    1.0000
     Parameter 16    0.0100    1.0000
     Parameter 127    0.0100    1.0000
     Parameter 140    0.0100    1.0000
     Parameter 108    0.0100    1.0000
     Parameter 116    0.0100    1.0000
     Parameter 6    0.0100    1.0000
     Parameter 11    0.0100    1.0000
     Parameter 10    0.0100    1.0000
     Parameter 20    0.0100    1.0000
     Parameter 121    0.0100    1.0000
     Parameter 134    0.0100    1.0000
     Parameter 122    0.0100    1.0000
     Parameter 97    0.0100    1.0000
     Parameter 99    0.0100    1.0000
     Parameter 4    0.0100    1.0000
     Parameter 119    0.0100    1.0000
     Parameter 15    0.0000    1.0000
     Parameter 5    0.0000    1.0000
     Parameter 13    0.0000    1.0000
     Parameter 1    0.0000    1.0000
     Parameter 9    0.0000    1.0000
     Parameter 18    0.0000    1.0000
     Parameter 8    0.0000    1.0000
     Parameter 120    0.0000    1.0000
     Parameter 128    0.0000    1.0000
     Parameter 131    0.0000    1.0000
     Parameter 17    0.0000    1.0000
     Parameter 19    0.0000    1.0000
     Parameter 126    0.0000    1.0000
     Parameter 3    0.0000    1.0000
     Parameter 2    0.0000    1.0000
     Parameter 117    0.0000    1.0000
     Parameter 66    0.0000    1.0000
     Parameter 132    0.0000    1.0000


     Kolmogorov-Smirnov comparing posterior distributions across chains 6 and 7 using 100 draws.


     Parameter   KS Statistic P-value
     Parameter 34    0.1800    0.0691
     Parameter 29    0.1300    0.3439
     Parameter 70    0.1100    0.5560
     Parameter 102    0.1100    0.5560
     Parameter 30    0.1100    0.5560
     Parameter 144    0.1000    0.6766
     Parameter 82    0.1000    0.6766
     Parameter 57    0.1000    0.6766
     Parameter 95    0.0900    0.7942
     Parameter 67    0.0800    0.8938
     Parameter 143    0.0800    0.8938
     Parameter 87    0.0800    0.8938
     Parameter 52    0.0800    0.8938
     Parameter 108    0.0800    0.8938
     Parameter 142    0.0800    0.8938
     Parameter 85    0.0800    0.8938
     Parameter 65    0.0700    0.9610
     Parameter 73    0.0700    0.9610
     Parameter 81    0.0700    0.9610
     Parameter 45    0.0700    0.9610
     Parameter 51    0.0700    0.9610
     Parameter 26    0.0700    0.9610
     Parameter 55    0.0700    0.9610
     Parameter 42    0.0700    0.9610
     Parameter 68    0.0600    0.9921
     Parameter 72    0.0600    0.9921
     Parameter 37    0.0600    0.9921
     Parameter 76    0.0600    0.9921
     Parameter 83    0.0600    0.9921
     Parameter 24    0.0600    0.9921
     Parameter 25    0.0600    0.9921
     Parameter 104    0.0600    0.9921
     Parameter 107    0.0600    0.9921
     Parameter 61    0.0600    0.9921
     Parameter 62    0.0600    0.9921
     Parameter 39    0.0600    0.9921
     Parameter 54    0.0600    0.9921
     Parameter 56    0.0600    0.9921
     Parameter 36    0.0600    0.9921
     Parameter 32    0.0500    0.9995
     Parameter 69    0.0500    0.9995
     Parameter 35    0.0500    0.9995
     Parameter 147    0.0500    0.9995
     Parameter 40    0.0500    0.9995
     Parameter 86    0.0500    0.9995
     Parameter 92    0.0500    0.9995
     Parameter 93    0.0500    0.9995
     Parameter 23    0.0500    0.9995
     Parameter 101    0.0500    0.9995
     Parameter 105    0.0500    0.9995
     Parameter 115    0.0500    0.9995
     Parameter 60    0.0500    0.9995
     Parameter 64    0.0400    1.0000
     Parameter 33    0.0400    1.0000
     Parameter 141    0.0400    1.0000
     Parameter 148    0.0400    1.0000
     Parameter 38    0.0400    1.0000
     Parameter 80    0.0400    1.0000
     Parameter 21    0.0400    1.0000
     Parameter 43    0.0400    1.0000
     Parameter 44    0.0400    1.0000
     Parameter 89    0.0400    1.0000
     Parameter 22    0.0400    1.0000
     Parameter 90    0.0400    1.0000
     Parameter 49    0.0400    1.0000
     Parameter 99    0.0400    1.0000
     Parameter 103    0.0400    1.0000
     Parameter 53    0.0400    1.0000
     Parameter 27    0.0400    1.0000
     Parameter 111    0.0400    1.0000
     Parameter 114    0.0400    1.0000
     Parameter 59    0.0400    1.0000
     Parameter 137    0.0400    1.0000
     Parameter 78    0.0400    1.0000
     Parameter 46    0.0400    1.0000
     Parameter 66    0.0300    1.0000
     Parameter 138    0.0300    1.0000
     Parameter 145    0.0300    1.0000
     Parameter 77    0.0300    1.0000
     Parameter 149    0.0300    1.0000
     Parameter 47    0.0300    1.0000
     Parameter 84    0.0300    1.0000
     Parameter 88    0.0300    1.0000
     Parameter 91    0.0300    1.0000
     Parameter 94    0.0300    1.0000
     Parameter 97    0.0300    1.0000
     Parameter 100    0.0300    1.0000
     Parameter 109    0.0300    1.0000
     Parameter 28    0.0300    1.0000
     Parameter 112    0.0300    1.0000
     Parameter 74    0.0300    1.0000
     Parameter 31    0.0300    1.0000
     Parameter 63    0.0300    1.0000
     Parameter 110    0.0300    1.0000
     Parameter 113    0.0300    1.0000
     Parameter 130    0.0200    1.0000
     Parameter 140    0.0200    1.0000
     Parameter 71    0.0200    1.0000
     Parameter 150    0.0200    1.0000
     Parameter 75    0.0200    1.0000
     Parameter 79    0.0200    1.0000
     Parameter 132    0.0200    1.0000
     Parameter 133    0.0200    1.0000
     Parameter 96    0.0200    1.0000
     Parameter 106    0.0200    1.0000
     Parameter 50    0.0200    1.0000
     Parameter 58    0.0200    1.0000
     Parameter 14    0.0200    1.0000
     Parameter 15    0.0200    1.0000
     Parameter 124    0.0200    1.0000
     Parameter 41    0.0200    1.0000
     Parameter 8    0.0100    1.0000
     Parameter 19    0.0100    1.0000
     Parameter 135    0.0100    1.0000
     Parameter 16    0.0100    1.0000
     Parameter 136    0.0100    1.0000
     Parameter 125    0.0100    1.0000
     Parameter 123    0.0100    1.0000
     Parameter 48    0.0100    1.0000
     Parameter 139    0.0100    1.0000
     Parameter 128    0.0100    1.0000
     Parameter 127    0.0100    1.0000
     Parameter 98    0.0100    1.0000
     Parameter 146    0.0100    1.0000
     Parameter 134    0.0100    1.0000
     Parameter 4    0.0100    1.0000
     Parameter 117    0.0100    1.0000
     Parameter 118    0.0100    1.0000
     Parameter 10    0.0100    1.0000
     Parameter 121    0.0100    1.0000
     Parameter 122    0.0000    1.0000
     Parameter 2    0.0000    1.0000
     Parameter 17    0.0000    1.0000
     Parameter 7    0.0000    1.0000
     Parameter 120    0.0000    1.0000
     Parameter 129    0.0000    1.0000
     Parameter 18    0.0000    1.0000
     Parameter 9    0.0000    1.0000
     Parameter 119    0.0000    1.0000
     Parameter 6    0.0000    1.0000
     Parameter 11    0.0000    1.0000
     Parameter 3    0.0000    1.0000
     Parameter 12    0.0000    1.0000
     Parameter 5    0.0000    1.0000
     Parameter 13    0.0000    1.0000
     Parameter 20    0.0000    1.0000
     Parameter 116    0.0000    1.0000
     Parameter 126    0.0000    1.0000
     Parameter 131    0.0000    1.0000
     Parameter 1    0.0000    1.0000


     Kolmogorov-Smirnov comparing posterior distributions across chains 1 and 8 using 100 draws.


     Parameter   KS Statistic P-value
     Parameter 65    0.1700    0.0994
     Parameter 71    0.1400    0.2606
     Parameter 38    0.1200    0.4431
     Parameter 25    0.1200    0.4431
     Parameter 88    0.1200    0.4431
     Parameter 87    0.1100    0.5560
     Parameter 112    0.1100    0.5560
     Parameter 62    0.1100    0.5560
     Parameter 54    0.1000    0.6766
     Parameter 35    0.0900    0.7942
     Parameter 73    0.0900    0.7942
     Parameter 90    0.0900    0.7942
     Parameter 92    0.0900    0.7942
     Parameter 104    0.0900    0.7942
     Parameter 108    0.0900    0.7942
     Parameter 29    0.0900    0.7942
     Parameter 63    0.0900    0.7942
     Parameter 83    0.0900    0.7942
     Parameter 107    0.0800    0.8938
     Parameter 150    0.0700    0.9610
     Parameter 39    0.0700    0.9610
     Parameter 22    0.0700    0.9610
     Parameter 93    0.0700    0.9610
     Parameter 100    0.0700    0.9610
     Parameter 102    0.0700    0.9610
     Parameter 26    0.0700    0.9610
     Parameter 52    0.0700    0.9610
     Parameter 113    0.0700    0.9610
     Parameter 30    0.0700    0.9610
     Parameter 85    0.0700    0.9610
     Parameter 94    0.0700    0.9610
     Parameter 64    0.0600    0.9921
     Parameter 137    0.0600    0.9921
     Parameter 140    0.0600    0.9921
     Parameter 36    0.0600    0.9921
     Parameter 147    0.0600    0.9921
     Parameter 74    0.0600    0.9921
     Parameter 78    0.0600    0.9921
     Parameter 91    0.0600    0.9921
     Parameter 106    0.0600    0.9921
     Parameter 31    0.0600    0.9921
     Parameter 51    0.0600    0.9921
     Parameter 56    0.0600    0.9921
     Parameter 81    0.0600    0.9921
     Parameter 33    0.0500    0.9995
     Parameter 135    0.0500    0.9995
     Parameter 70    0.0500    0.9995
     Parameter 149    0.0500    0.9995
     Parameter 76    0.0500    0.9995
     Parameter 77    0.0500    0.9995
     Parameter 40    0.0500    0.9995
     Parameter 82    0.0500    0.9995
     Parameter 48    0.0500    0.9995
     Parameter 96    0.0500    0.9995
     Parameter 109    0.0500    0.9995
     Parameter 57    0.0500    0.9995
     Parameter 115    0.0500    0.9995
     Parameter 61    0.0500    0.9995
     Parameter 125    0.0500    0.9995
     Parameter 146    0.0500    0.9995
     Parameter 58    0.0500    0.9995
     Parameter 143    0.0400    1.0000
     Parameter 72    0.0400    1.0000
     Parameter 75    0.0400    1.0000
     Parameter 79    0.0400    1.0000
     Parameter 80    0.0400    1.0000
     Parameter 141    0.0400    1.0000
     Parameter 47    0.0400    1.0000
     Parameter 24    0.0400    1.0000
     Parameter 97    0.0400    1.0000
     Parameter 98    0.0400    1.0000
     Parameter 101    0.0400    1.0000
     Parameter 105    0.0400    1.0000
     Parameter 53    0.0400    1.0000
     Parameter 55    0.0400    1.0000
     Parameter 28    0.0400    1.0000
     Parameter 148    0.0400    1.0000
     Parameter 34    0.0400    1.0000
     Parameter 32    0.0300    1.0000
     Parameter 68    0.0300    1.0000
     Parameter 138    0.0300    1.0000
     Parameter 142    0.0300    1.0000
     Parameter 145    0.0300    1.0000
     Parameter 114    0.0300    1.0000
     Parameter 42    0.0300    1.0000
     Parameter 21    0.0300    1.0000
     Parameter 45    0.0300    1.0000
     Parameter 43    0.0300    1.0000
     Parameter 23    0.0300    1.0000
     Parameter 139    0.0300    1.0000
     Parameter 49    0.0300    1.0000
     Parameter 103    0.0300    1.0000
     Parameter 144    0.0300    1.0000
     Parameter 111    0.0300    1.0000
     Parameter 95    0.0300    1.0000
     Parameter 99    0.0300    1.0000
     Parameter 136    0.0200    1.0000
     Parameter 66    0.0200    1.0000
     Parameter 37    0.0200    1.0000
     Parameter 27    0.0200    1.0000
     Parameter 67    0.0200    1.0000
     Parameter 118    0.0200    1.0000
     Parameter 89    0.0200    1.0000
     Parameter 86    0.0200    1.0000
     Parameter 44    0.0200    1.0000
     Parameter 50    0.0200    1.0000
     Parameter 59    0.0200    1.0000
     Parameter 69    0.0200    1.0000
     Parameter 110    0.0200    1.0000
     Parameter 116    0.0200    1.0000
     Parameter 60    0.0200    1.0000
     Parameter 16    0.0100    1.0000
     Parameter 120    0.0100    1.0000
     Parameter 84    0.0100    1.0000
     Parameter 119    0.0100    1.0000
     Parameter 3    0.0100    1.0000
     Parameter 127    0.0100    1.0000
     Parameter 128    0.0100    1.0000
     Parameter 41    0.0100    1.0000
     Parameter 133    0.0100    1.0000
     Parameter 123    0.0100    1.0000
     Parameter 15    0.0100    1.0000
     Parameter 129    0.0100    1.0000
     Parameter 8    0.0100    1.0000
     Parameter 2    0.0100    1.0000
     Parameter 13    0.0100    1.0000
     Parameter 11    0.0100    1.0000
     Parameter 46    0.0100    1.0000
     Parameter 124    0.0100    1.0000
     Parameter 4    0.0100    1.0000
     Parameter 131    0.0100    1.0000
     Parameter 19    0.0100    1.0000
     Parameter 18    0.0000    1.0000
     Parameter 1    0.0000    1.0000
     Parameter 6    0.0000    1.0000
     Parameter 9    0.0000    1.0000
     Parameter 130    0.0000    1.0000
     Parameter 117    0.0000    1.0000
     Parameter 10    0.0000    1.0000
     Parameter 134    0.0000    1.0000
     Parameter 132    0.0000    1.0000
     Parameter 122    0.0000    1.0000
     Parameter 7    0.0000    1.0000
     Parameter 12    0.0000    1.0000
     Parameter 121    0.0000    1.0000
     Parameter 14    0.0000    1.0000
     Parameter 126    0.0000    1.0000
     Parameter 17    0.0000    1.0000
     Parameter 20    0.0000    1.0000
     Parameter 5    0.0000    1.0000


     Kolmogorov-Smirnov comparing posterior distributions across chains 2 and 8 using 100 draws.


     Parameter   KS Statistic P-value
     Parameter 54    0.1600    0.1400
     Parameter 90    0.1200    0.4431
     Parameter 45    0.1100    0.5560
     Parameter 111    0.1100    0.5560
     Parameter 31    0.1100    0.5560
     Parameter 36    0.1000    0.6766
     Parameter 61    0.1000    0.6766
     Parameter 65    0.0900    0.7942
     Parameter 40    0.0900    0.7942
     Parameter 104    0.0900    0.7942
     Parameter 64    0.0800    0.8938
     Parameter 74    0.0800    0.8938
     Parameter 35    0.0800    0.8938
     Parameter 68    0.0700    0.9610
     Parameter 70    0.0700    0.9610
     Parameter 73    0.0700    0.9610
     Parameter 146    0.0700    0.9610
     Parameter 75    0.0700    0.9610
     Parameter 150    0.0700    0.9610
     Parameter 38    0.0700    0.9610
     Parameter 86    0.0700    0.9610
     Parameter 91    0.0700    0.9610
     Parameter 105    0.0700    0.9610
     Parameter 27    0.0700    0.9610
     Parameter 55    0.0700    0.9610
     Parameter 37    0.0700    0.9610
     Parameter 32    0.0600    0.9921
     Parameter 143    0.0600    0.9921
     Parameter 43    0.0600    0.9921
     Parameter 89    0.0600    0.9921
     Parameter 22    0.0600    0.9921
     Parameter 94    0.0600    0.9921
     Parameter 95    0.0600    0.9921
     Parameter 102    0.0600    0.9921
     Parameter 28    0.0600    0.9921
     Parameter 112    0.0600    0.9921
     Parameter 113    0.0600    0.9921
     Parameter 115    0.0600    0.9921
     Parameter 58    0.0600    0.9921
     Parameter 44    0.0600    0.9921
     Parameter 80    0.0600    0.9921
     Parameter 33    0.0600    0.9921
     Parameter 34    0.0500    0.9995
     Parameter 136    0.0500    0.9995
     Parameter 140    0.0500    0.9995
     Parameter 71    0.0500    0.9995
     Parameter 144    0.0500    0.9995
     Parameter 77    0.0500    0.9995
     Parameter 82    0.0500    0.9995
     Parameter 85    0.0500    0.9995
     Parameter 87    0.0500    0.9995
     Parameter 88    0.0500    0.9995
     Parameter 48    0.0500    0.9995
     Parameter 114    0.0500    0.9995
     Parameter 59    0.0500    0.9995
     Parameter 148    0.0500    0.9995
     Parameter 149    0.0500    0.9995
     Parameter 57    0.0500    0.9995
     Parameter 69    0.0400    1.0000
     Parameter 39    0.0400    1.0000
     Parameter 84    0.0400    1.0000
     Parameter 93    0.0400    1.0000
     Parameter 50    0.0400    1.0000
     Parameter 101    0.0400    1.0000
     Parameter 103    0.0400    1.0000
     Parameter 52    0.0400    1.0000
     Parameter 53    0.0400    1.0000
     Parameter 108    0.0400    1.0000
     Parameter 145    0.0400    1.0000
     Parameter 29    0.0400    1.0000
     Parameter 30    0.0400    1.0000
     Parameter 123    0.0400    1.0000
     Parameter 137    0.0400    1.0000
     Parameter 83    0.0400    1.0000
     Parameter 139    0.0300    1.0000
     Parameter 67    0.0300    1.0000
     Parameter 110    0.0300    1.0000
     Parameter 147    0.0300    1.0000
     Parameter 79    0.0300    1.0000
     Parameter 81    0.0300    1.0000
     Parameter 42    0.0300    1.0000
     Parameter 46    0.0300    1.0000
     Parameter 47    0.0300    1.0000
     Parameter 51    0.0300    1.0000
     Parameter 26    0.0300    1.0000
     Parameter 60    0.0300    1.0000
     Parameter 63    0.0300    1.0000
     Parameter 99    0.0300    1.0000
     Parameter 25    0.0300    1.0000
     Parameter 129    0.0200    1.0000
     Parameter 109    0.0200    1.0000
     Parameter 122    0.0200    1.0000
     Parameter 23    0.0200    1.0000
     Parameter 138    0.0200    1.0000
     Parameter 118    0.0200    1.0000
     Parameter 76    0.0200    1.0000
     Parameter 20    0.0200    1.0000
     Parameter 119    0.0200    1.0000
     Parameter 21    0.0200    1.0000
     Parameter 121    0.0200    1.0000
     Parameter 92    0.0200    1.0000
     Parameter 72    0.0200    1.0000
     Parameter 24    0.0200    1.0000
     Parameter 98    0.0200    1.0000
     Parameter 100    0.0200    1.0000
     Parameter 106    0.0200    1.0000
     Parameter 142    0.0200    1.0000
     Parameter 96    0.0200    1.0000
     Parameter 49    0.0200    1.0000
     Parameter 56    0.0200    1.0000
     Parameter 97    0.0200    1.0000
     Parameter 41    0.0200    1.0000
     Parameter 62    0.0200    1.0000
     Parameter 15    0.0100    1.0000
     Parameter 19    0.0100    1.0000
     Parameter 66    0.0100    1.0000
     Parameter 125    0.0100    1.0000
     Parameter 13    0.0100    1.0000
     Parameter 6    0.0100    1.0000
     Parameter 135    0.0100    1.0000
     Parameter 12    0.0100    1.0000
     Parameter 133    0.0100    1.0000
     Parameter 141    0.0100    1.0000
     Parameter 120    0.0100    1.0000
     Parameter 134    0.0100    1.0000
     Parameter 107    0.0100    1.0000
     Parameter 124    0.0100    1.0000
     Parameter 126    0.0000    1.0000
     Parameter 127    0.0000    1.0000
     Parameter 16    0.0000    1.0000
     Parameter 11    0.0000    1.0000
     Parameter 9    0.0000    1.0000
     Parameter 131    0.0000    1.0000
     Parameter 116    0.0000    1.0000
     Parameter 10    0.0000    1.0000
     Parameter 7    0.0000    1.0000
     Parameter 17    0.0000    1.0000
     Parameter 18    0.0000    1.0000
     Parameter 4    0.0000    1.0000
     Parameter 8    0.0000    1.0000
     Parameter 3    0.0000    1.0000
     Parameter 5    0.0000    1.0000
     Parameter 78    0.0000    1.0000
     Parameter 128    0.0000    1.0000
     Parameter 1    0.0000    1.0000
     Parameter 14    0.0000    1.0000
     Parameter 132    0.0000    1.0000
     Parameter 117    0.0000    1.0000
     Parameter 2    0.0000    1.0000
     Parameter 130    0.0000    1.0000


     Kolmogorov-Smirnov comparing posterior distributions across chains 3 and 8 using 100 draws.


     Parameter   KS Statistic P-value
     Parameter 65    0.1800    0.0691
     Parameter 90    0.1600    0.1400
     Parameter 34    0.1500    0.1930
     Parameter 36    0.1300    0.3439
     Parameter 104    0.1300    0.3439
     Parameter 71    0.1200    0.4431
     Parameter 64    0.1100    0.5560
     Parameter 150    0.1100    0.5560
     Parameter 145    0.1100    0.5560
     Parameter 33    0.1000    0.6766
     Parameter 35    0.1000    0.6766
     Parameter 82    0.1000    0.6766
     Parameter 43    0.1000    0.6766
     Parameter 26    0.1000    0.6766
     Parameter 54    0.1000    0.6766
     Parameter 56    0.1000    0.6766
     Parameter 67    0.1000    0.6766
     Parameter 42    0.1000    0.6766
     Parameter 144    0.0900    0.7942
     Parameter 38    0.0900    0.7942
     Parameter 91    0.0900    0.7942
     Parameter 23    0.0900    0.7942
     Parameter 108    0.0900    0.7942
     Parameter 113    0.0900    0.7942
     Parameter 57    0.0900    0.7942
     Parameter 58    0.0900    0.7942
     Parameter 44    0.0900    0.7942
     Parameter 55    0.0900    0.7942
     Parameter 137    0.0800    0.8938
     Parameter 73    0.0800    0.8938
     Parameter 81    0.0800    0.8938
     Parameter 93    0.0800    0.8938
     Parameter 25    0.0800    0.8938
     Parameter 52    0.0800    0.8938
     Parameter 27    0.0800    0.8938
     Parameter 112    0.0800    0.8938
     Parameter 115    0.0800    0.8938
     Parameter 74    0.0700    0.9610
     Parameter 47    0.0700    0.9610
     Parameter 100    0.0700    0.9610
     Parameter 28    0.0700    0.9610
     Parameter 68    0.0700    0.9610
     Parameter 94    0.0700    0.9610
     Parameter 135    0.0600    0.9921
     Parameter 143    0.0600    0.9921
     Parameter 149    0.0600    0.9921
     Parameter 37    0.0600    0.9921
     Parameter 22    0.0600    0.9921
     Parameter 102    0.0600    0.9921
     Parameter 103    0.0600    0.9921
     Parameter 107    0.0600    0.9921
     Parameter 120    0.0600    0.9921
     Parameter 31    0.0600    0.9921
     Parameter 109    0.0600    0.9921
     Parameter 75    0.0500    0.9995
     Parameter 146    0.0500    0.9995
     Parameter 76    0.0500    0.9995
     Parameter 80    0.0500    0.9995
     Parameter 83    0.0500    0.9995
     Parameter 21    0.0500    0.9995
     Parameter 45    0.0500    0.9995
     Parameter 96    0.0500    0.9995
     Parameter 51    0.0500    0.9995
     Parameter 53    0.0500    0.9995
     Parameter 111    0.0500    0.9995
     Parameter 29    0.0500    0.9995
     Parameter 59    0.0500    0.9995
     Parameter 95    0.0500    0.9995
     Parameter 138    0.0400    1.0000
     Parameter 139    0.0400    1.0000
     Parameter 70    0.0400    1.0000
     Parameter 41    0.0400    1.0000
     Parameter 89    0.0400    1.0000
     Parameter 46    0.0400    1.0000
     Parameter 92    0.0400    1.0000
     Parameter 147    0.0400    1.0000
     Parameter 48    0.0400    1.0000
     Parameter 101    0.0400    1.0000
     Parameter 105    0.0400    1.0000
     Parameter 106    0.0400    1.0000
     Parameter 114    0.0400    1.0000
     Parameter 61    0.0400    1.0000
     Parameter 63    0.0400    1.0000
     Parameter 24    0.0400    1.0000
     Parameter 129    0.0300    1.0000
     Parameter 136    0.0300    1.0000
     Parameter 97    0.0300    1.0000
     Parameter 77    0.0300    1.0000
     Parameter 39    0.0300    1.0000
     Parameter 140    0.0300    1.0000
     Parameter 85    0.0300    1.0000
     Parameter 110    0.0300    1.0000
     Parameter 88    0.0300    1.0000
     Parameter 98    0.0300    1.0000
     Parameter 69    0.0300    1.0000
     Parameter 50    0.0300    1.0000
     Parameter 30    0.0300    1.0000
     Parameter 125    0.0300    1.0000
     Parameter 40    0.0300    1.0000
     Parameter 60    0.0200    1.0000
     Parameter 32    0.0200    1.0000
     Parameter 148    0.0200    1.0000
     Parameter 142    0.0200    1.0000
     Parameter 72    0.0200    1.0000
     Parameter 62    0.0200    1.0000
     Parameter 130    0.0200    1.0000
     Parameter 78    0.0200    1.0000
     Parameter 86    0.0200    1.0000
     Parameter 79    0.0200    1.0000
     Parameter 99    0.0200    1.0000
     Parameter 87    0.0200    1.0000
     Parameter 128    0.0100    1.0000
     Parameter 49    0.0100    1.0000
     Parameter 3    0.0100    1.0000
     Parameter 134    0.0100    1.0000
     Parameter 1    0.0100    1.0000
     Parameter 11    0.0100    1.0000
     Parameter 116    0.0100    1.0000
     Parameter 9    0.0100    1.0000
     Parameter 118    0.0100    1.0000
     Parameter 127    0.0100    1.0000
     Parameter 141    0.0100    1.0000
     Parameter 66    0.0100    1.0000
     Parameter 126    0.0000    1.0000
     Parameter 4    0.0000    1.0000
     Parameter 123    0.0000    1.0000
     Parameter 14    0.0000    1.0000
     Parameter 132    0.0000    1.0000
     Parameter 10    0.0000    1.0000
     Parameter 15    0.0000    1.0000
     Parameter 131    0.0000    1.0000
     Parameter 12    0.0000    1.0000
     Parameter 8    0.0000    1.0000
     Parameter 19    0.0000    1.0000
     Parameter 119    0.0000    1.0000
     Parameter 17    0.0000    1.0000
     Parameter 133    0.0000    1.0000
     Parameter 5    0.0000    1.0000
     Parameter 124    0.0000    1.0000
     Parameter 84    0.0000    1.0000
     Parameter 20    0.0000    1.0000
     Parameter 18    0.0000    1.0000
     Parameter 13    0.0000    1.0000
     Parameter 16    0.0000    1.0000
     Parameter 117    0.0000    1.0000
     Parameter 2    0.0000    1.0000
     Parameter 122    0.0000    1.0000
     Parameter 7    0.0000    1.0000
     Parameter 6    0.0000    1.0000
     Parameter 121    0.0000    1.0000


     Kolmogorov-Smirnov comparing posterior distributions across chains 4 and 8 using 100 draws.


     Parameter   KS Statistic P-value
     Parameter 33    0.1400    0.2606
     Parameter 88    0.1300    0.3439
     Parameter 62    0.1200    0.4431
     Parameter 143    0.1100    0.5560
     Parameter 81    0.1100    0.5560
     Parameter 91    0.1100    0.5560
     Parameter 25    0.1100    0.5560
     Parameter 29    0.1000    0.6766
     Parameter 64    0.0900    0.7942
     Parameter 21    0.0900    0.7942
     Parameter 22    0.0900    0.7942
     Parameter 23    0.0900    0.7942
     Parameter 56    0.0900    0.7942
     Parameter 27    0.0900    0.7942
     Parameter 142    0.0800    0.8938
     Parameter 84    0.0800    0.8938
     Parameter 44    0.0800    0.8938
     Parameter 93    0.0800    0.8938
     Parameter 101    0.0800    0.8938
     Parameter 53    0.0800    0.8938
     Parameter 55    0.0800    0.8938
     Parameter 38    0.0800    0.8938
     Parameter 96    0.0800    0.8938
     Parameter 102    0.0800    0.8938
     Parameter 74    0.0700    0.9610
     Parameter 40    0.0700    0.9610
     Parameter 46    0.0700    0.9610
     Parameter 99    0.0700    0.9610
     Parameter 34    0.0700    0.9610
     Parameter 35    0.0700    0.9610
     Parameter 147    0.0600    0.9921
     Parameter 75    0.0600    0.9921
     Parameter 83    0.0600    0.9921
     Parameter 85    0.0600    0.9921
     Parameter 43    0.0600    0.9921
     Parameter 89    0.0600    0.9921
     Parameter 90    0.0600    0.9921
     Parameter 94    0.0600    0.9921
     Parameter 106    0.0600    0.9921
     Parameter 113    0.0600    0.9921
     Parameter 68    0.0600    0.9921
     Parameter 54    0.0600    0.9921
     Parameter 114    0.0600    0.9921
     Parameter 115    0.0600    0.9921
     Parameter 65    0.0500    0.9995
     Parameter 136    0.0500    0.9995
     Parameter 69    0.0500    0.9995
     Parameter 71    0.0500    0.9995
     Parameter 72    0.0500    0.9995
     Parameter 73    0.0500    0.9995
     Parameter 76    0.0500    0.9995
     Parameter 80    0.0500    0.9995
     Parameter 137    0.0500    0.9995
     Parameter 92    0.0500    0.9995
     Parameter 47    0.0500    0.9995
     Parameter 95    0.0500    0.9995
     Parameter 52    0.0500    0.9995
     Parameter 104    0.0500    0.9995
     Parameter 26    0.0500    0.9995
     Parameter 112    0.0500    0.9995
     Parameter 30    0.0500    0.9995
     Parameter 123    0.0500    0.9995
     Parameter 145    0.0500    0.9995
     Parameter 67    0.0400    1.0000
     Parameter 140    0.0400    1.0000
     Parameter 86    0.0400    1.0000
     Parameter 45    0.0400    1.0000
     Parameter 50    0.0400    1.0000
     Parameter 138    0.0400    1.0000
     Parameter 108    0.0400    1.0000
     Parameter 109    0.0400    1.0000
     Parameter 28    0.0400    1.0000
     Parameter 31    0.0400    1.0000
     Parameter 63    0.0400    1.0000
     Parameter 144    0.0400    1.0000
     Parameter 149    0.0300    1.0000
     Parameter 129    0.0300    1.0000
     Parameter 134    0.0300    1.0000
     Parameter 146    0.0300    1.0000
     Parameter 70    0.0300    1.0000
     Parameter 37    0.0300    1.0000
     Parameter 150    0.0300    1.0000
     Parameter 77    0.0300    1.0000
     Parameter 141    0.0300    1.0000
     Parameter 82    0.0300    1.0000
     Parameter 36    0.0300    1.0000
     Parameter 42    0.0300    1.0000
     Parameter 87    0.0300    1.0000
     Parameter 98    0.0300    1.0000
     Parameter 49    0.0300    1.0000
     Parameter 24    0.0300    1.0000
     Parameter 139    0.0300    1.0000
     Parameter 105    0.0300    1.0000
     Parameter 3    0.0300    1.0000
     Parameter 111    0.0300    1.0000
     Parameter 58    0.0300    1.0000
     Parameter 60    0.0300    1.0000
     Parameter 61    0.0300    1.0000
     Parameter 32    0.0200    1.0000
     Parameter 13    0.0200    1.0000
     Parameter 107    0.0200    1.0000
     Parameter 39    0.0200    1.0000
     Parameter 135    0.0200    1.0000
     Parameter 148    0.0200    1.0000
     Parameter 97    0.0200    1.0000
     Parameter 100    0.0200    1.0000
     Parameter 103    0.0200    1.0000
     Parameter 79    0.0200    1.0000
     Parameter 110    0.0200    1.0000
     Parameter 59    0.0200    1.0000
     Parameter 15    0.0200    1.0000
     Parameter 41    0.0200    1.0000
     Parameter 48    0.0100    1.0000
     Parameter 8    0.0100    1.0000
     Parameter 66    0.0100    1.0000
     Parameter 57    0.0100    1.0000
     Parameter 51    0.0100    1.0000
     Parameter 19    0.0100    1.0000
     Parameter 133    0.0100    1.0000
     Parameter 121    0.0100    1.0000
     Parameter 120    0.0100    1.0000
     Parameter 118    0.0100    1.0000
     Parameter 78    0.0100    1.0000
     Parameter 116    0.0100    1.0000
     Parameter 128    0.0100    1.0000
     Parameter 127    0.0100    1.0000
     Parameter 125    0.0100    1.0000
     Parameter 132    0.0000    1.0000
     Parameter 6    0.0000    1.0000
     Parameter 12    0.0000    1.0000
     Parameter 126    0.0000    1.0000
     Parameter 117    0.0000    1.0000
     Parameter 124    0.0000    1.0000
     Parameter 7    0.0000    1.0000
     Parameter 10    0.0000    1.0000
     Parameter 1    0.0000    1.0000
     Parameter 18    0.0000    1.0000
     Parameter 9    0.0000    1.0000
     Parameter 2    0.0000    1.0000
     Parameter 5    0.0000    1.0000
     Parameter 131    0.0000    1.0000
     Parameter 130    0.0000    1.0000
     Parameter 122    0.0000    1.0000
     Parameter 16    0.0000    1.0000
     Parameter 4    0.0000    1.0000
     Parameter 17    0.0000    1.0000
     Parameter 11    0.0000    1.0000
     Parameter 20    0.0000    1.0000
     Parameter 119    0.0000    1.0000
     Parameter 14    0.0000    1.0000


     Kolmogorov-Smirnov comparing posterior distributions across chains 5 and 8 using 100 draws.


     Parameter   KS Statistic P-value
     Parameter 91    0.2000    0.0314
     Parameter 25    0.1900    0.0470
     Parameter 137    0.1400    0.2606
     Parameter 71    0.1400    0.2606
     Parameter 34    0.1300    0.3439
     Parameter 98    0.1300    0.3439
     Parameter 82    0.1200    0.4431
     Parameter 80    0.1200    0.4431
     Parameter 104    0.1200    0.4431
     Parameter 86    0.1100    0.5560
     Parameter 92    0.1100    0.5560
     Parameter 57    0.1000    0.6766
     Parameter 65    0.0900    0.7942
     Parameter 143    0.0900    0.7942
     Parameter 73    0.0900    0.7942
     Parameter 42    0.0900    0.7942
     Parameter 26    0.0900    0.7942
     Parameter 107    0.0900    0.7942
     Parameter 59    0.0900    0.7942
     Parameter 56    0.0900    0.7942
     Parameter 64    0.0800    0.8938
     Parameter 138    0.0800    0.8938
     Parameter 36    0.0800    0.8938
     Parameter 77    0.0800    0.8938
     Parameter 44    0.0800    0.8938
     Parameter 22    0.0800    0.8938
     Parameter 23    0.0800    0.8938
     Parameter 29    0.0800    0.8938
     Parameter 145    0.0800    0.8938
     Parameter 48    0.0800    0.8938
     Parameter 33    0.0700    0.9610
     Parameter 67    0.0700    0.9610
     Parameter 68    0.0700    0.9610
     Parameter 89    0.0700    0.9610
     Parameter 45    0.0700    0.9610
     Parameter 95    0.0700    0.9610
     Parameter 54    0.0700    0.9610
     Parameter 58    0.0700    0.9610
     Parameter 139    0.0700    0.9610
     Parameter 88    0.0700    0.9610
     Parameter 85    0.0700    0.9610
     Parameter 96    0.0700    0.9610
     Parameter 101    0.0700    0.9610
     Parameter 51    0.0700    0.9610
     Parameter 32    0.0600    0.9921
     Parameter 70    0.0600    0.9921
     Parameter 147    0.0600    0.9921
     Parameter 84    0.0600    0.9921
     Parameter 24    0.0600    0.9921
     Parameter 53    0.0600    0.9921
     Parameter 55    0.0600    0.9921
     Parameter 31    0.0600    0.9921
     Parameter 62    0.0600    0.9921
     Parameter 28    0.0600    0.9921
     Parameter 113    0.0600    0.9921
     Parameter 74    0.0500    0.9995
     Parameter 149    0.0500    0.9995
     Parameter 150    0.0500    0.9995
     Parameter 81    0.0500    0.9995
     Parameter 21    0.0500    0.9995
     Parameter 94    0.0500    0.9995
     Parameter 111    0.0500    0.9995
     Parameter 114    0.0500    0.9995
     Parameter 106    0.0500    0.9995
     Parameter 129    0.0400    1.0000
     Parameter 69    0.0400    1.0000
     Parameter 140    0.0400    1.0000
     Parameter 142    0.0400    1.0000
     Parameter 76    0.0400    1.0000
     Parameter 39    0.0400    1.0000
     Parameter 43    0.0400    1.0000
     Parameter 87    0.0400    1.0000
     Parameter 90    0.0400    1.0000
     Parameter 46    0.0400    1.0000
     Parameter 49    0.0400    1.0000
     Parameter 35    0.0400    1.0000
     Parameter 102    0.0400    1.0000
     Parameter 109    0.0400    1.0000
     Parameter 60    0.0400    1.0000
     Parameter 75    0.0400    1.0000
     Parameter 37    0.0400    1.0000
     Parameter 130    0.0300    1.0000
     Parameter 144    0.0300    1.0000
     Parameter 146    0.0300    1.0000
     Parameter 79    0.0300    1.0000
     Parameter 2    0.0300    1.0000
     Parameter 40    0.0300    1.0000
     Parameter 83    0.0300    1.0000
     Parameter 72    0.0300    1.0000
     Parameter 105    0.0300    1.0000
     Parameter 97    0.0300    1.0000
     Parameter 110    0.0300    1.0000
     Parameter 50    0.0300    1.0000
     Parameter 52    0.0300    1.0000
     Parameter 99    0.0300    1.0000
     Parameter 112    0.0300    1.0000
     Parameter 30    0.0300    1.0000
     Parameter 61    0.0300    1.0000
     Parameter 127    0.0300    1.0000
     Parameter 103    0.0300    1.0000
     Parameter 125    0.0200    1.0000
     Parameter 141    0.0200    1.0000
     Parameter 148    0.0200    1.0000
     Parameter 123    0.0200    1.0000
     Parameter 38    0.0200    1.0000
     Parameter 115    0.0200    1.0000
     Parameter 93    0.0200    1.0000
     Parameter 47    0.0200    1.0000
     Parameter 27    0.0200    1.0000
     Parameter 119    0.0200    1.0000
     Parameter 108    0.0200    1.0000
     Parameter 100    0.0200    1.0000
     Parameter 118    0.0200    1.0000
     Parameter 121    0.0100    1.0000
     Parameter 20    0.0100    1.0000
     Parameter 120    0.0100    1.0000
     Parameter 66    0.0100    1.0000
     Parameter 116    0.0100    1.0000
     Parameter 9    0.0100    1.0000
     Parameter 133    0.0100    1.0000
     Parameter 128    0.0100    1.0000
     Parameter 136    0.0100    1.0000
     Parameter 41    0.0100    1.0000
     Parameter 126    0.0100    1.0000
     Parameter 63    0.0100    1.0000
     Parameter 78    0.0100    1.0000
     Parameter 131    0.0100    1.0000
     Parameter 134    0.0100    1.0000
     Parameter 3    0.0100    1.0000
     Parameter 135    0.0100    1.0000
     Parameter 1    0.0000    1.0000
     Parameter 10    0.0000    1.0000
     Parameter 11    0.0000    1.0000
     Parameter 7    0.0000    1.0000
     Parameter 8    0.0000    1.0000
     Parameter 117    0.0000    1.0000
     Parameter 122    0.0000    1.0000
     Parameter 13    0.0000    1.0000
     Parameter 14    0.0000    1.0000
     Parameter 5    0.0000    1.0000
     Parameter 15    0.0000    1.0000
     Parameter 12    0.0000    1.0000
     Parameter 4    0.0000    1.0000
     Parameter 18    0.0000    1.0000
     Parameter 132    0.0000    1.0000
     Parameter 124    0.0000    1.0000
     Parameter 6    0.0000    1.0000
     Parameter 17    0.0000    1.0000
     Parameter 16    0.0000    1.0000
     Parameter 19    0.0000    1.0000


     Kolmogorov-Smirnov comparing posterior distributions across chains 6 and 8 using 100 draws.


     Parameter   KS Statistic P-value
     Parameter 65    0.2100    0.0205
     Parameter 71    0.1700    0.0994
     Parameter 22    0.1400    0.2606
     Parameter 91    0.1200    0.4431
     Parameter 34    0.1200    0.4431
     Parameter 104    0.1200    0.4431
     Parameter 36    0.1100    0.5560
     Parameter 144    0.1100    0.5560
     Parameter 25    0.1100    0.5560
     Parameter 54    0.1100    0.5560
     Parameter 43    0.1100    0.5560
     Parameter 82    0.1100    0.5560
     Parameter 35    0.1000    0.6766
     Parameter 44    0.1000    0.6766
     Parameter 90    0.1000    0.6766
     Parameter 94    0.1000    0.6766
     Parameter 85    0.1000    0.6766
     Parameter 56    0.1000    0.6766
     Parameter 37    0.0900    0.7942
     Parameter 51    0.0900    0.7942
     Parameter 102    0.0900    0.7942
     Parameter 73    0.0900    0.7942
     Parameter 86    0.0900    0.7942
     Parameter 64    0.0800    0.8938
     Parameter 137    0.0800    0.8938
     Parameter 93    0.0800    0.8938
     Parameter 68    0.0700    0.9610
     Parameter 74    0.0700    0.9610
     Parameter 80    0.0700    0.9610
     Parameter 81    0.0700    0.9610
     Parameter 101    0.0700    0.9610
     Parameter 26    0.0700    0.9610
     Parameter 115    0.0700    0.9610
     Parameter 114    0.0700    0.9610
     Parameter 142    0.0600    0.9921
     Parameter 83    0.0600    0.9921
     Parameter 89    0.0600    0.9921
     Parameter 46    0.0600    0.9921
     Parameter 96    0.0600    0.9921
     Parameter 27    0.0600    0.9921
     Parameter 60    0.0600    0.9921
     Parameter 62    0.0600    0.9921
     Parameter 32    0.0500    0.9995
     Parameter 33    0.0500    0.9995
     Parameter 139    0.0500    0.9995
     Parameter 70    0.0500    0.9995
     Parameter 40    0.0500    0.9995
     Parameter 87    0.0500    0.9995
     Parameter 45    0.0500    0.9995
     Parameter 24    0.0500    0.9995
     Parameter 105    0.0500    0.9995
     Parameter 108    0.0500    0.9995
     Parameter 57    0.0500    0.9995
     Parameter 30    0.0500    0.9995
     Parameter 69    0.0500    0.9995
     Parameter 21    0.0500    0.9995
     Parameter 112    0.0500    0.9995
     Parameter 136    0.0400    1.0000
     Parameter 145    0.0400    1.0000
     Parameter 140    0.0400    1.0000
     Parameter 78    0.0400    1.0000
     Parameter 88    0.0400    1.0000
     Parameter 92    0.0400    1.0000
     Parameter 23    0.0400    1.0000
     Parameter 47    0.0400    1.0000
     Parameter 97    0.0400    1.0000
     Parameter 99    0.0400    1.0000
     Parameter 52    0.0400    1.0000
     Parameter 106    0.0400    1.0000
     Parameter 109    0.0400    1.0000
     Parameter 55    0.0400    1.0000
     Parameter 58    0.0400    1.0000
     Parameter 61    0.0400    1.0000
     Parameter 31    0.0400    1.0000
     Parameter 63    0.0400    1.0000
     Parameter 67    0.0400    1.0000
     Parameter 38    0.0400    1.0000
     Parameter 107    0.0300    1.0000
     Parameter 143    0.0300    1.0000
     Parameter 72    0.0300    1.0000
     Parameter 146    0.0300    1.0000
     Parameter 75    0.0300    1.0000
     Parameter 76    0.0300    1.0000
     Parameter 39    0.0300    1.0000
     Parameter 149    0.0300    1.0000
     Parameter 42    0.0300    1.0000
     Parameter 150    0.0300    1.0000
     Parameter 138    0.0300    1.0000
     Parameter 95    0.0300    1.0000
     Parameter 48    0.0300    1.0000
     Parameter 98    0.0300    1.0000
     Parameter 50    0.0300    1.0000
     Parameter 103    0.0300    1.0000
     Parameter 113    0.0300    1.0000
     Parameter 29    0.0300    1.0000
     Parameter 59    0.0300    1.0000
     Parameter 130    0.0200    1.0000
     Parameter 135    0.0200    1.0000
     Parameter 53    0.0200    1.0000
     Parameter 84    0.0200    1.0000
     Parameter 147    0.0200    1.0000
     Parameter 100    0.0200    1.0000
     Parameter 118    0.0200    1.0000
     Parameter 110    0.0200    1.0000
     Parameter 111    0.0200    1.0000
     Parameter 49    0.0200    1.0000
     Parameter 79    0.0200    1.0000
     Parameter 28    0.0200    1.0000
     Parameter 41    0.0200    1.0000
     Parameter 126    0.0100    1.0000
     Parameter 16    0.0100    1.0000
     Parameter 131    0.0100    1.0000
     Parameter 66    0.0100    1.0000
     Parameter 128    0.0100    1.0000
     Parameter 133    0.0100    1.0000
     Parameter 6    0.0100    1.0000
     Parameter 129    0.0100    1.0000
     Parameter 148    0.0100    1.0000
     Parameter 13    0.0100    1.0000
     Parameter 12    0.0100    1.0000
     Parameter 123    0.0100    1.0000
     Parameter 127    0.0100    1.0000
     Parameter 116    0.0100    1.0000
     Parameter 141    0.0100    1.0000
     Parameter 120    0.0100    1.0000
     Parameter 125    0.0100    1.0000
     Parameter 124    0.0100    1.0000
     Parameter 15    0.0100    1.0000
     Parameter 77    0.0100    1.0000
     Parameter 2    0.0100    1.0000
     Parameter 20    0.0100    1.0000
     Parameter 11    0.0100    1.0000
     Parameter 19    0.0100    1.0000
     Parameter 119    0.0100    1.0000
     Parameter 7    0.0000    1.0000
     Parameter 18    0.0000    1.0000
     Parameter 132    0.0000    1.0000
     Parameter 5    0.0000    1.0000
     Parameter 8    0.0000    1.0000
     Parameter 122    0.0000    1.0000
     Parameter 17    0.0000    1.0000
     Parameter 10    0.0000    1.0000
     Parameter 4    0.0000    1.0000
     Parameter 14    0.0000    1.0000
     Parameter 121    0.0000    1.0000
     Parameter 9    0.0000    1.0000
     Parameter 3    0.0000    1.0000
     Parameter 134    0.0000    1.0000
     Parameter 117    0.0000    1.0000
     Parameter 1    0.0000    1.0000


     Kolmogorov-Smirnov comparing posterior distributions across chains 7 and 8 using 100 draws.


     Parameter   KS Statistic P-value
     Parameter 54    0.1600    0.1400
     Parameter 71    0.1500    0.1930
     Parameter 68    0.1300    0.3439
     Parameter 22    0.1300    0.3439
     Parameter 25    0.1200    0.4431
     Parameter 65    0.1100    0.5560
     Parameter 105    0.1100    0.5560
     Parameter 29    0.1100    0.5560
     Parameter 94    0.1100    0.5560
     Parameter 43    0.1000    0.6766
     Parameter 87    0.1000    0.6766
     Parameter 104    0.1000    0.6766
     Parameter 62    0.1000    0.6766
     Parameter 137    0.0900    0.7942
     Parameter 91    0.0900    0.7942
     Parameter 93    0.0900    0.7942
     Parameter 27    0.0900    0.7942
     Parameter 88    0.0900    0.7942
     Parameter 36    0.0800    0.8938
     Parameter 74    0.0800    0.8938
     Parameter 39    0.0800    0.8938
     Parameter 92    0.0800    0.8938
     Parameter 147    0.0800    0.8938
     Parameter 67    0.0700    0.9610
     Parameter 143    0.0700    0.9610
     Parameter 44    0.0700    0.9610
     Parameter 90    0.0700    0.9610
     Parameter 24    0.0700    0.9610
     Parameter 55    0.0700    0.9610
     Parameter 111    0.0700    0.9610
     Parameter 83    0.0700    0.9610
     Parameter 64    0.0600    0.9921
     Parameter 35    0.0600    0.9921
     Parameter 72    0.0600    0.9921
     Parameter 37    0.0600    0.9921
     Parameter 149    0.0600    0.9921
     Parameter 76    0.0600    0.9921
     Parameter 21    0.0600    0.9921
     Parameter 45    0.0600    0.9921
     Parameter 96    0.0600    0.9921
     Parameter 107    0.0600    0.9921
     Parameter 113    0.0600    0.9921
     Parameter 57    0.0600    0.9921
     Parameter 30    0.0600    0.9921
     Parameter 31    0.0600    0.9921
     Parameter 80    0.0600    0.9921
     Parameter 58    0.0600    0.9921
     Parameter 32    0.0600    0.9921
     Parameter 138    0.0500    0.9995
     Parameter 40    0.0500    0.9995
     Parameter 81    0.0500    0.9995
     Parameter 85    0.0500    0.9995
     Parameter 86    0.0500    0.9995
     Parameter 97    0.0500    0.9995
     Parameter 49    0.0500    0.9995
     Parameter 101    0.0500    0.9995
     Parameter 51    0.0500    0.9995
     Parameter 26    0.0500    0.9995
     Parameter 106    0.0500    0.9995
     Parameter 108    0.0500    0.9995
     Parameter 115    0.0500    0.9995
     Parameter 59    0.0500    0.9995
     Parameter 60    0.0500    0.9995
     Parameter 118    0.0400    1.0000
     Parameter 77    0.0400    1.0000
     Parameter 95    0.0400    1.0000
     Parameter 100    0.0400    1.0000
     Parameter 102    0.0400    1.0000
     Parameter 144    0.0400    1.0000
     Parameter 56    0.0400    1.0000
     Parameter 114    0.0400    1.0000
     Parameter 145    0.0400    1.0000
     Parameter 61    0.0400    1.0000
     Parameter 99    0.0400    1.0000
     Parameter 33    0.0300    1.0000
     Parameter 136    0.0300    1.0000
     Parameter 70    0.0300    1.0000
     Parameter 142    0.0300    1.0000
     Parameter 141    0.0300    1.0000
     Parameter 146    0.0300    1.0000
     Parameter 150    0.0300    1.0000
     Parameter 50    0.0300    1.0000
     Parameter 28    0.0300    1.0000
     Parameter 41    0.0300    1.0000
     Parameter 42    0.0300    1.0000
     Parameter 89    0.0300    1.0000
     Parameter 47    0.0300    1.0000
     Parameter 23    0.0300    1.0000
     Parameter 112    0.0300    1.0000
     Parameter 52    0.0300    1.0000
     Parameter 73    0.0300    1.0000
     Parameter 34    0.0300    1.0000
     Parameter 75    0.0300    1.0000
     Parameter 128    0.0200    1.0000
     Parameter 148    0.0200    1.0000
     Parameter 135    0.0200    1.0000
     Parameter 69    0.0200    1.0000
     Parameter 120    0.0200    1.0000
     Parameter 78    0.0200    1.0000
     Parameter 79    0.0200    1.0000
     Parameter 140    0.0200    1.0000
     Parameter 82    0.0200    1.0000
     Parameter 84    0.0200    1.0000
     Parameter 103    0.0200    1.0000
     Parameter 139    0.0200    1.0000
     Parameter 46    0.0200    1.0000
     Parameter 98    0.0200    1.0000
     Parameter 53    0.0200    1.0000
     Parameter 109    0.0200    1.0000
     Parameter 14    0.0200    1.0000
     Parameter 124    0.0200    1.0000
     Parameter 63    0.0200    1.0000
     Parameter 38    0.0200    1.0000
     Parameter 129    0.0100    1.0000
     Parameter 66    0.0100    1.0000
     Parameter 134    0.0100    1.0000
     Parameter 18    0.0100    1.0000
     Parameter 123    0.0100    1.0000
     Parameter 133    0.0100    1.0000
     Parameter 7    0.0100    1.0000
     Parameter 130    0.0100    1.0000
     Parameter 127    0.0100    1.0000
     Parameter 122    0.0100    1.0000
     Parameter 131    0.0100    1.0000
     Parameter 16    0.0100    1.0000
     Parameter 6    0.0100    1.0000
     Parameter 3    0.0100    1.0000
     Parameter 48    0.0100    1.0000
     Parameter 110    0.0100    1.0000
     Parameter 11    0.0100    1.0000
     Parameter 2    0.0100    1.0000
     Parameter 117    0.0000    1.0000
     Parameter 13    0.0000    1.0000
     Parameter 126    0.0000    1.0000
     Parameter 19    0.0000    1.0000
     Parameter 15    0.0000    1.0000
     Parameter 125    0.0000    1.0000
     Parameter 119    0.0000    1.0000
     Parameter 1    0.0000    1.0000
     Parameter 9    0.0000    1.0000
     Parameter 10    0.0000    1.0000
     Parameter 4    0.0000    1.0000
     Parameter 20    0.0000    1.0000
     Parameter 132    0.0000    1.0000
     Parameter 17    0.0000    1.0000
     Parameter 12    0.0000    1.0000
     Parameter 116    0.0000    1.0000
     Parameter 5    0.0000    1.0000
     Parameter 8    0.0000    1.0000
     Parameter 121    0.0000    1.0000


     Simulated prior distributions

     Parameter       Prior Mean  Prior Variance  Prior Std. Dev.


     Parameter 1 Improper Prior
     Parameter 2 Improper Prior
     Parameter 3 Improper Prior
     Parameter 4 Improper Prior
     Parameter 5 Improper Prior
     Parameter 6 Improper Prior
     Parameter 7 Improper Prior
     Parameter 8 Improper Prior
     Parameter 9 Improper Prior
     Parameter 10 Improper Prior
     Parameter 11 Improper Prior
     Parameter 12 Improper Prior
     Parameter 13 Improper Prior
     Parameter 14 Improper Prior
     Parameter 15 Improper Prior
     Parameter 16 Improper Prior
     Parameter 17 Improper Prior
     Parameter 18 Improper Prior
     Parameter 19 Improper Prior
     Parameter 20 Improper Prior
     Parameter 21        -0.0047          0.0107          0.1033
     Parameter 22        -0.0047          0.0101          0.1003
     Parameter 23        -0.0043          0.0096          0.0977
     Parameter 24         0.0015          0.0103          0.1014
     Parameter 25         0.0001          0.0101          0.1004
     Parameter 26         0.0055          0.0096          0.0980
     Parameter 27         0.0057          0.0099          0.0997
     Parameter 28        -0.0020          0.0102          0.1008
     Parameter 29         0.0103          0.0103          0.1016
     Parameter 30        -0.0029          0.0101          0.1006
     Parameter 31        -0.0001          0.0098          0.0992
     Parameter 32         0.0006          0.0089          0.0944
     Parameter 33         0.0005          0.0101          0.1006
     Parameter 34        -0.0003          0.0108          0.1040
     Parameter 35         0.0005          0.0106          0.1031
     Parameter 36        -0.0013          0.0096          0.0981
     Parameter 37         0.0008          0.0100          0.1000
     Parameter 38         0.0012          0.0114          0.1067
     Parameter 39         0.0004          0.0105          0.1025
     Parameter 40         0.0012          0.0095          0.0975
     Parameter 41 Improper Prior
     Parameter 42        -0.0035          0.0104          0.1022
     Parameter 43        -0.0092          0.0096          0.0980
     Parameter 44         0.0037          0.0094          0.0968
     Parameter 45         0.0035          0.0091          0.0954
     Parameter 46        -0.0005          0.0097          0.0987
     Parameter 47 Improper Prior
     Parameter 48         0.0071          0.0100          0.1001
     Parameter 49         0.0008          0.0097          0.0984
     Parameter 50         0.0048          0.0094          0.0970
     Parameter 51         0.0024          0.0101          0.1005
     Parameter 52         0.0031          0.0114          0.1066
     Parameter 53 Improper Prior
     Parameter 54        -0.0024          0.0101          0.1003
     Parameter 55        -0.0012          0.0097          0.0985
     Parameter 56         0.0022          0.0102          0.1012
     Parameter 57         0.0037          0.0098          0.0989
     Parameter 58         0.0007          0.0104          0.1022
     Parameter 59 Improper Prior
     Parameter 60        -0.0001          0.0100          0.1000
     Parameter 61         0.0005          0.0090          0.0949
     Parameter 62        -0.0078          0.0103          0.1013
     Parameter 63         0.0022          0.0094          0.0971
     Parameter 64         0.0007          0.0105          0.1025
     Parameter 65 Improper Prior
     Parameter 66 Improper Prior
     Parameter 67        -0.0003          0.0106          0.1030
     Parameter 68        -0.0009          0.0092          0.0962
     Parameter 69        -0.0004          0.0099          0.0993
     Parameter 70         0.0025          0.0100          0.0998
     Parameter 71         0.0084          0.0107          0.1036
     Parameter 72 Improper Prior
     Parameter 73         0.0003          0.0108          0.1037
     Parameter 74         0.0013          0.0104          0.1019
     Parameter 75         0.0079          0.0100          0.0999
     Parameter 76         0.0035          0.0096          0.0982
     Parameter 77         0.0003          0.0092          0.0962
     Parameter 78 Improper Prior
     Parameter 79         0.0002          0.0105          0.1023
     Parameter 80         0.0043          0.0107          0.1037
     Parameter 81        -0.0020          0.0100          0.0999
     Parameter 82         0.0040          0.0097          0.0983
     Parameter 83         0.0011          0.0100          0.1001
     Parameter 84 Improper Prior
     Parameter 85        -0.0012          0.0105          0.1025
     Parameter 86        -0.0033          0.0096          0.0978
     Parameter 87        -0.0020          0.0099          0.0995
     Parameter 88         0.0040          0.0101          0.1006
     Parameter 89         0.0012          0.0101          0.1005
     Parameter 90 Improper Prior
     Parameter 91 Improper Prior
     Parameter 92         0.0035          0.0105          0.1025
     Parameter 93        -0.0018          0.0107          0.1032
     Parameter 94        -0.0049          0.0110          0.1048
     Parameter 95        -0.0020          0.0094          0.0969
     Parameter 96        -0.0026          0.0092          0.0961
     Parameter 97 Improper Prior
     Parameter 98         0.0025          0.0094          0.0968
     Parameter 99         0.0006          0.0089          0.0943
     Parameter 100        -0.0025          0.0095          0.0974
     Parameter 101         0.0019          0.0109          0.1044
     Parameter 102        -0.0031          0.0099          0.0994
     Parameter 103 Improper Prior
     Parameter 104        -0.0013          0.0099          0.0997
     Parameter 105        -0.0008          0.0099          0.0995
     Parameter 106        -0.0001          0.0103          0.1013
     Parameter 107        -0.0080          0.0091          0.0954
     Parameter 108        -0.0054          0.0100          0.0998
     Parameter 109 Improper Prior
     Parameter 110        -0.0021          0.0102          0.1010
     Parameter 111         0.0023          0.0102          0.1011
     Parameter 112        -0.0003          0.0105          0.1026
     Parameter 113        -0.0047          0.0099          0.0996
     Parameter 114         0.0009          0.0106          0.1029
     Parameter 115 Improper Prior
     Parameter 116 Improper Prior
     Parameter 117 Improper Prior
     Parameter 118 Improper Prior
     Parameter 119 Improper Prior
     Parameter 120 Improper Prior
     Parameter 121 Improper Prior
     Parameter 122 Improper Prior
     Parameter 123 Improper Prior
     Parameter 124 Improper Prior
     Parameter 125 Improper Prior
     Parameter 126 Improper Prior
     Parameter 127 Improper Prior
     Parameter 128 Improper Prior
     Parameter 129 Improper Prior
     Parameter 130 Improper Prior
     Parameter 131 Improper Prior
     Parameter 132 Improper Prior
     Parameter 133 Improper Prior
     Parameter 134 Improper Prior
     Parameter 135 Improper Prior
     Parameter 136 Improper Prior
     Parameter 137 Improper Prior
     Parameter 138 Improper Prior
     Parameter 139 Improper Prior
     Parameter 140 Improper Prior
     Parameter 141 Improper Prior
     Parameter 142 Improper Prior
     Parameter 143 Improper Prior
     Parameter 144 Improper Prior
     Parameter 145 Improper Prior
     Parameter 146 Improper Prior
     Parameter 147 Improper Prior
     Parameter 148 Improper Prior
     Parameter 149 Improper Prior
     Parameter 150 Improper Prior


   TECHNICAL 8 OUTPUT FOR BAYES ESTIMATION

     CHAIN    BSEED
     1        0
     2        285380
     3        253358
     4        93468
     5        608496
     6        903420
     7        195873
     8        462953

                     POTENTIAL       PARAMETER WITH
     ITERATION    SCALE REDUCTION      HIGHEST PSR
     100              1.515               139
     200              1.261               149
     300              1.228               143
     400              1.122               137
     500              1.073               137
     600              1.068               137
     700              1.055               146
     800              1.040               143
     900              1.047               148
     1000             1.052               148
     1100             1.032               147
     1200             1.036               143
     1300             1.038               140
     1400             1.033               137
     1500             1.030               150
     1600             1.027               137
     1700             1.021               137
     1800             1.020               138
     1900             1.021               114
     2000             1.021               26
     2100             1.026               26
     2200             1.027               26
     2300             1.029               26
     2400             1.025               26
     2500             1.021               26
     2600             1.020               26
     2700             1.022               114
     2800             1.022               27
     2900             1.019               27
     3000             1.023               27
     3100             1.025               27
     3200             1.019               27
     3300             1.019               27
     3400             1.014               27
     3500             1.012               149
     3600             1.013               27
     3700             1.012               146
     3800             1.012               27
     3900             1.011               146
     4000             1.009               146
     4100             1.009               150
     4200             1.009               150
     4300             1.007               150
     4400             1.007               150
     4500             1.006               150
     4600             1.007               146
     4700             1.007               27
     4800             1.009               27
     4900             1.011               27
     5000             1.010               27
     5100             1.008               27
     5200             1.008               137
     5300             1.009               137
     5400             1.011               137
     5500             1.011               137
     5600             1.013               137
     5700             1.011               137
     5800             1.009               146
     5900             1.008               147
     6000             1.007               146
     6100             1.008               146
     6200             1.007               111
     6300             1.006               137
     6400             1.006               148
     6500             1.006               137
     6600             1.006               111
     6700             1.006               137
     6800             1.006               111
     6900             1.006               111
     7000             1.006               111
     7100             1.006               111
     7200             1.006               111
     7300             1.007               137
     7400             1.006               137
     7500             1.006               137
     7600             1.007               137
     7700             1.007               137
     7800             1.008               137
     7900             1.008               137
     8000             1.008               137
     8100             1.009               137
     8200             1.009               137
     8300             1.008               137
     8400             1.008               137
     8500             1.007               137
     8600             1.007               137
     8700             1.007               137
     8800             1.006               137
     8900             1.008               137
     9000             1.008               137
     9100             1.008               137
     9200             1.009               137
     9300             1.008               137
     9400             1.008               137
     9500             1.008               137
     9600             1.007               137
     9700             1.007               137
     9800             1.007               143
     9900             1.007               143
     10000            1.007               143


     Beginning Time:  09:31:45
        Ending Time:  10:04:47
       Elapsed Time:  00:33:02


MUTHEN & MUTHEN
3463 Stoner Ave.
Los Angeles, CA  90066

Tel: (310) 391-9971
Fax: (310) 391-8971
Web: www.StatModel.com
Support: Support@StatModel.com

Copyright (c) 1998-2015 Muthen & Muthen
