# Supplementary material for: Modeling Measurement as a Sequential Process: Autoregressive Confirmatory Factor Analysis (AR-CFA)
Source: Front Psychol. 2019 Sep 20;10:2108. doi: 10.3389/fpsyg.2019.02108 (PMC6763968; doi:10.3389/fpsyg.2019.02108)
Supplement: Supplementary file 2 [file Data_Sheet_1.ZIP › Mplus files and data for AR-CFA paper/AR-CFA Bayes files/PV20.20.dat]

    -1.093     -0.304      0.839      1.184     -1.963      0.324     -0.907     -1.457     -0.614     -1.676     -2.276     -1.374      1.068      1.177     -1.725      0.555     -0.130      0.080      1.866     -2.188     -0.510     -0.363      0.157      0.867     -1.712     -0.664      0.035      0.579      0.178     -0.136      0.974     -0.491     -1.610     -1.495     -1.050     -1.448     -0.805      0.706      0.516     -0.801      0.932      0.352     -0.172      1.461     -0.629
    -2.093      0.696      0.839      2.184     -1.963     -2.676     -1.907     -1.457      1.386     -0.676     -2.276      0.626      1.068      2.177     -0.725     -1.445     -0.130      1.080      1.866     -0.188     -1.704      0.582      0.715      1.823     -1.404     -0.375      0.144      0.204      0.287     -0.653     -0.886     -2.487     -2.186     -0.153      0.067      0.103     -0.072      0.081      0.702     -0.026      0.364     -0.735     -0.112      1.143      0.998
    -1.093      0.696     -0.161      1.184      1.037     -1.676      1.093     -0.457     -0.614      1.324     -1.276      1.626      1.068     -1.823      1.275     -1.445      0.870     -0.920     -1.134      0.812     -0.776      0.738     -0.104      0.055      1.782     -0.221     -0.052     -0.058      1.025     -0.764     -0.762      0.306     -0.375     -0.789      0.422     -0.239      0.531      1.202     -2.001      0.479     -0.391      0.112     -0.717     -1.120     -1.119
    -2.093     -1.304     -0.161      0.184     -0.963     -0.676     -0.907     -0.457     -1.614     -0.676     -0.276     -0.374     -0.932      0.177     -0.725     -0.445     -1.130     -0.920     -0.134     -1.188     -0.398     -0.652     -0.475     -0.134     -0.624     -1.685     -0.542      0.112      0.377     -0.264     -0.157     -0.193      0.130     -1.420     -0.228      0.205      0.559     -0.287      0.092     -0.602      0.119     -0.386     -0.244     -0.110     -0.751
    -0.093      0.696     -0.161     -1.816      1.037     -0.676      0.093      0.543     -0.614      0.324      0.724      0.626      0.068     -1.823      1.275      0.555     -0.130      1.080     -0.134      0.812      0.045      0.946      0.715     -0.647      0.611     -0.066     -0.216     -0.916     -0.985      0.418     -0.827     -0.859     -0.310     -0.012     -0.042      0.690     -0.674     -0.978     -1.287      1.039      0.471     -1.069     -0.097      0.244      0.212
     0.907      0.696      1.839      0.184     -0.963     -1.676      1.093      0.543     -1.614     -2.676      1.724      1.626      0.068      1.177     -2.725     -2.445     -0.130      0.080     -1.134     -1.188     -0.358      0.775      0.144     -0.890     -1.559      1.195     -0.113      1.735      0.949      0.641     -1.128      0.192      0.326     -0.924     -1.986      1.988      0.459     -0.043      2.075     -2.034     -2.096     -0.989      0.036     -0.766      0.255
     1.907      0.696      1.839      0.184      1.037      1.324      1.093      1.543      0.386      0.324      1.724      0.626      1.068      0.177     -0.725      0.555          *      1.080     -0.134     -0.188      1.159      0.600      0.741      0.071      0.060      0.722      0.099      1.225      0.136      0.966      0.115      0.472      0.490      0.252      0.174      0.052     -0.285     -0.027      0.089     -0.829     -0.461      0.028     -0.075     -0.181     -0.376
    -0.093     -0.304      0.839      2.184      0.037     -2.676     -0.907      1.543      0.386     -0.676     -0.276     -0.374      1.068      1.177     -0.725      1.555     -1.130      1.080     -0.134      0.812     -0.408     -1.058      0.819      1.408      0.160      0.222      0.731      0.027      0.907     -0.145     -2.288      0.206      0.401     -0.773     -0.599      0.396      1.112      0.169      0.073     -0.666      1.927     -0.050     -0.112     -0.883      0.814
     1.907     -2.304     -2.161      1.184      1.037     -2.676      0.093     -2.457      1.386      0.324      1.724     -1.374     -2.932      1.177      0.275      1.555     -0.130     -2.920      1.866      0.812      1.005     -0.278     -1.607      0.678      1.174      0.803     -1.965     -0.548      0.433     -0.212     -3.596      0.401     -0.718      0.868     -0.107      0.317     -1.029     -0.689      0.529     -0.416      0.354      0.212     -0.472      1.563     -0.280
     0.907      0.696     -1.161      2.184      1.037      1.324      1.093     -0.457      1.386      0.324      1.724     -0.374     -0.932      0.177      0.275     -0.445     -0.130     -0.920     -1.134      0.812      0.824     -0.220     -0.454      1.550      0.532      0.196      0.856     -0.776      0.815      0.457      0.622      1.526     -0.005      0.280     -0.083      0.685     -0.061     -0.385     -1.068      0.036     -1.189      0.241     -0.405     -1.670      0.318
    -2.093      0.696      0.839      1.184      1.037     -1.676      1.093     -1.457     -1.614      0.324      1.724     -0.374      1.068      1.177      0.275     -2.445      0.870      1.080      0.866     -0.188     -0.033      0.469      0.391      0.127     -0.046     -2.076     -0.127      0.587      0.975      0.883     -1.728      0.591     -2.104     -1.700      0.354      1.608     -0.999      0.541      1.158      0.441     -2.333      0.333      0.336      0.693     -0.122
    -1.093     -0.304     -0.161     -1.816      0.037     -1.676     -1.907     -0.457     -0.614      1.324     -0.276     -0.374     -1.932      0.177      1.275      0.555     -0.130      0.080     -1.134      0.812     -0.474     -0.325     -0.794     -1.467      0.163     -0.714     -0.002      0.621     -0.229     -0.063     -1.227     -1.542      0.425      0.686      1.086      0.377      0.136     -0.783      1.050      1.119      0.972      0.350      1.255     -0.407      0.667
    -1.093     -1.304     -1.161      0.184      1.037      0.324     -1.907     -0.457      1.386      1.324     -0.276     -2.374      0.068     -1.823      0.275      0.555     -0.130     -0.920      0.866      0.812     -0.294     -0.812     -0.066      0.779      0.327     -0.903     -0.353     -1.069     -0.539      0.632      0.699     -1.033     -0.455      0.835      1.076      0.266     -1.129      0.134     -2.330      0.137      0.734      0.719     -0.740      0.387      0.410
    -1.093      0.696      1.839      0.184      0.037     -0.676      1.093      0.543      0.386      0.324     -0.276      0.626      0.068     -0.823      0.275     -0.445     -0.130      0.080      1.866      0.812     -1.085      0.543      0.131      0.506     -0.074      0.043      0.294      1.726     -0.201      0.137      0.469      0.410      0.258      0.012      0.333      1.130     -0.087     -0.256     -1.301      0.425      0.430     -0.702     -0.267      1.692      0.672
    -0.093     -0.304     -1.161      0.184     -0.963     -1.676      0.093      1.543      0.386      1.324     -1.276      0.626     -0.932     -0.823      1.275      0.555     -0.130      1.080      1.866      0.812     -0.804      0.473      0.079     -0.548      0.579      0.780     -0.829     -1.300      0.631     -1.462     -0.845     -0.374      1.445      0.846      1.002     -0.146      0.005     -1.093     -0.394      0.967      1.396     -0.631      1.125      2.104      0.302
    -1.093      0.696      0.839      1.184      1.037      0.324      1.093      0.543      1.386      1.324     -1.276      0.626      1.068      1.177     -1.725      0.555     -0.130      0.080      0.866     -3.188     -0.627      0.263      0.075      0.849     -0.305     -0.483      0.448      0.790      0.361      1.313      0.928      0.870      0.545      0.692      1.382     -0.310      0.130      0.839      0.459     -1.495      1.229     -0.261      0.131      0.738     -2.784
    -2.093      0.696     -0.161      0.184      0.037     -2.676      0.093      1.543      1.386     -0.676     -2.276      0.626     -0.932      0.177     -0.725     -2.445     -1.130     -0.920     -1.134     -0.188     -1.775      0.169     -0.337      0.510     -0.056     -0.402      0.503      0.273     -0.250      0.052     -0.870     -0.015      1.938      1.045     -0.647      0.136      0.480     -0.628     -0.097     -0.662     -0.650     -1.296     -0.364     -1.385     -0.141
    -1.093      0.696     -2.161      1.184      1.037      0.324     -1.907     -2.457      1.386     -0.676      1.724      0.626      1.068      2.177     -0.725      0.555      0.870      1.080     -2.134      0.812      0.877      0.354      0.379      0.331      0.509     -1.851      0.207     -2.577      0.891      0.473     -0.535     -2.422     -2.911      1.142     -0.779      0.565     -0.020      0.403      1.894     -0.957     -0.443      0.482      0.388     -2.117      0.455
    -2.093      0.696      1.839      1.184      1.037     -2.676      0.093      1.543      0.386     -0.676     -2.276      0.626      1.068     -1.823     -0.725     -2.445     -0.130      1.080     -1.134      0.812     -1.840     -0.148      0.689     -0.813      0.845     -0.311      0.666      1.098      2.111      0.148     -0.823      0.414      0.567      1.128     -1.030      0.456      0.842      0.016     -1.191     -0.858     -0.550     -0.164     -0.050     -0.598      0.217
    -0.093     -1.304     -1.161     -1.816      1.037      0.324      0.093     -1.457     -0.614      0.324     -0.276     -1.374     -0.932     -1.823     -0.725      0.555     -0.130     -0.920     -1.134      0.812      0.359     -0.574     -0.061     -1.496      0.572     -0.350     -0.644     -1.079     -0.257      0.362      0.275      0.702     -1.489      0.538      0.121     -0.681     -0.462     -0.715     -0.513     -0.827      0.143      0.418     -0.647     -0.460      0.204
    -2.093     -1.304     -0.161     -0.816      0.037     -2.676      0.093      0.543      0.386     -0.676     -2.276     -1.374      1.068     -0.823      0.275     -1.445     -0.130      0.080      0.866     -0.188     -0.914     -0.487      0.088     -0.046      0.498     -1.168     -0.882     -0.119     -0.755     -0.438     -1.627      0.342      0.488      0.692     -0.921     -0.822     -0.666      0.804     -0.803     -0.123     -0.435      0.379     -0.109      0.910     -0.561
    -1.093     -0.304     -0.161      1.184      1.037      0.324      0.093      0.543      1.386      0.324     -0.276      0.626      0.068      0.177      0.275     -0.445     -0.130      0.080     -0.134      0.812      0.165      0.078     -0.157      0.919      0.852     -1.351     -0.193      0.046      0.333      0.102      0.115     -0.036      0.551      0.671     -0.100     -0.434      0.692      0.274     -0.731     -0.142     -0.448     -0.134      0.235     -0.412      0.180
     1.907      0.696     -0.161      0.184      1.037      1.324      1.093      0.543     -0.614     -2.676      0.724      1.626      1.068     -1.823      1.275      1.555      0.870      1.080     -2.134      0.812      0.700      0.709      0.346     -0.812      0.452      1.204     -0.045     -0.410      1.104      0.465      0.616      0.269      0.103      0.079     -2.820     -0.243      0.626      0.393     -1.199      1.006      0.685      0.184      0.545     -1.670      0.344
    -2.093      0.696     -2.161     -0.816      1.037     -1.676      1.093     -2.457     -0.614      1.324     -1.276      0.626     -1.932     -0.823      1.275     -1.445      0.870     -1.920     -0.134      0.812     -0.719      0.224     -1.329     -0.429      1.997     -1.254      0.549     -0.634     -0.595     -1.008     -0.848      0.755     -0.921     -0.438      0.210     -0.208      0.357     -0.002     -0.475      0.322     -0.725      0.472      0.063      0.134     -0.991
    -0.093      0.696     -1.161      1.184      0.037     -0.676      1.093     -1.457     -0.614      0.324      0.724      0.626      0.068      0.177      0.275     -1.445     -0.130     -0.920     -1.134     -1.188      0.261      0.046     -0.505     -0.259     -0.022     -0.292      0.532     -0.598      1.378      0.145     -1.031      0.953     -0.817     -0.506      0.297      0.417      0.546      0.918      0.335      0.160     -1.782      0.013     -0.083     -1.149     -1.119
    -2.093      0.696      1.839      1.184      1.037     -1.676      1.093      1.543      1.386      1.324     -2.276      1.626      1.068      2.177      1.275     -2.445     -0.130      1.080     -0.134      0.812     -1.624      0.318      0.507      1.187      1.034     -0.677      0.224      1.302     -0.018      0.052      0.131      0.853      0.862      0.468      0.801      0.071      1.129      0.379      1.194      0.751     -0.640     -0.433      0.270     -0.733     -0.106
    -1.093     -0.304      1.839     -1.816      1.037      1.324      1.093     -0.457      0.386     -2.676     -1.276     -2.374      1.068      0.177     -1.725      0.555      0.870      1.080      1.866      0.812     -0.416     -0.034      0.439     -0.423      0.872     -0.730     -0.281      1.349     -1.320      0.012      1.743      1.000     -0.990      0.749     -3.091     -0.723     -2.541      0.317      0.524     -2.036      1.161      0.882      0.330      1.980      0.066
    -0.093      0.696      1.839      0.184      1.037      0.324     -0.907     -0.457      0.386      1.324      1.724      1.626     -0.932      0.177      1.275      0.555     -1.130     -0.920     -0.134     -1.188      0.737      0.132     -0.436      0.412      0.186     -0.843      0.421      2.247     -0.167      0.868     -0.414     -0.958      0.066      0.158      1.159      0.646      1.292     -0.416     -0.108      0.998     -0.231     -1.267      0.014     -0.365     -1.220
     1.907     -1.304      1.839      2.184      1.037      0.324     -0.907      0.543      2.386      1.324      1.724     -1.374     -2.932      1.177      0.275      1.555      0.870     -1.920     -0.134      0.812      1.117     -0.455     -1.461      1.578      1.017      0.895     -0.939      3.249      0.620      0.100     -0.889     -0.474      2.074      1.144      0.978      0.117     -0.766     -0.822     -0.124     -0.137      0.398      1.421      0.351     -0.822      0.090
    -0.093      0.696      0.839      1.184      1.037      1.324      0.093     -0.457     -0.614      1.324     -0.276      1.626      0.068      1.177      1.275     -0.445      0.870      0.080     -0.134      0.812      0.019      0.859     -0.165      0.836      0.756     -0.041     -0.192      0.880      0.090     -0.039      1.439     -0.811     -0.351     -1.136      0.993     -0.139      0.359      0.247      0.675      0.940     -0.325     -0.115      0.419     -0.531      0.093
     1.907     -3.304      0.839      0.184     -1.963      1.324     -2.907      0.543      1.386     -2.676      1.724     -2.374      1.068      1.177     -1.725      0.555     -2.130      1.080      1.866     -2.188      1.017     -1.527      0.228      0.762     -2.555      1.024     -1.786      0.536     -0.771      0.701      0.194     -1.221      0.179      0.834     -1.287      0.316     -0.365      0.788      0.606     -0.455     -0.648     -0.434      0.768      1.432      0.026
     1.907     -0.304      1.839      2.184     -0.963      0.324      0.093      1.543      1.386     -2.676      1.724     -0.374      1.068      1.177     -1.725      1.555      0.870      1.080      0.866     -1.188      1.240      0.016      0.943      1.594     -1.428      0.750     -0.235      0.972      0.430      0.335     -0.946      0.317      0.539      0.143     -1.804     -0.029     -0.388     -0.382     -0.227     -1.218      0.357      0.850     -0.455      0.014      0.022
    -2.093      0.696      0.839      1.184      0.037      0.324      1.093     -1.457      2.386      0.324     -1.276      0.626      1.068      1.177      0.275     -1.445      0.870      1.080     -1.134     -0.188     -0.617      0.327      0.729      0.116      0.272     -1.553      0.258      0.121      1.015     -0.223      0.985      0.957     -2.469      2.204      0.216     -0.286      0.189     -0.043      1.180      0.182     -0.589      0.543     -0.232     -1.209     -0.436
    -0.093      0.696     -2.161      1.184      1.037     -0.676      0.093      1.543      2.386     -0.676     -0.276     -0.374      1.068      1.177      1.275      0.555     -0.130      0.080      1.866      0.812     -0.014     -0.025     -0.072      1.861      0.161      0.031      0.794     -2.048     -0.774      0.934     -0.667      0.088      1.630      1.005     -0.688     -0.052     -0.241      1.079     -0.342      1.217      0.477     -0.188      0.124      0.868      0.717
    -2.093     -1.304      1.839      2.184      1.037     -2.676     -1.907      1.543     -0.614      1.324     -2.276     -1.374      1.068      2.177      1.275     -2.445     -0.130      1.080     -0.134      0.812     -1.496     -0.465      0.435      1.044     -0.167     -0.639     -0.968      1.359      1.164      1.245     -1.047     -1.302      0.997     -1.381      1.469     -0.035     -0.739      0.543      1.442      1.454     -0.765      0.450      0.435     -0.551      0.941
     0.907      0.696      0.839      1.184      1.037      1.324      1.093     -1.457      0.386      1.324     -0.276      1.626      1.068      1.177      0.275      0.555      0.870      1.080      0.866      0.812      0.034      1.105      0.611      0.444      0.409      0.954     -0.372      0.133      0.925      0.452      1.241     -0.006     -2.299     -0.032      0.973     -0.276      0.333      0.183      0.814      0.055      0.539     -0.115      0.112      0.646      0.387
    -1.093     -0.304     -0.161     -1.816     -1.963     -1.676      1.093      1.543      1.386     -1.676      0.724      0.626      0.068      1.177      1.275      0.555      0.870      1.080      0.866     -1.188     -0.063     -0.116      0.259      0.318     -1.280     -0.987     -0.278     -0.429     -2.182     -0.799     -1.568      1.122      1.302      1.151     -1.053      0.610      0.723     -0.247      0.871      1.850      0.843      1.029      0.780      0.665     -0.045
    -0.093      0.696     -0.161          *     -0.963      1.324      1.093      1.543      0.386          *          *          *      0.068          *          *          *          *          *          *     -1.188      0.810      0.279      0.285      0.117     -0.852     -0.724      0.198     -0.453      1.152     -0.030      0.520      0.744      1.247      0.229     -1.721      0.714     -0.610     -0.322     -0.536      0.351     -0.925     -0.064      0.586      0.439     -0.289
    -0.093      0.696     -0.161      0.184      0.037      0.324      1.093      0.543      0.386      1.324      1.724      1.626      1.068      0.177      1.275      0.555      0.870      1.080     -0.134     -0.188      1.189      0.137      0.342      0.205      0.447     -1.185      0.447     -0.601      0.047     -0.475     -0.877      0.908      0.233      0.288      1.164     -0.073      1.467      0.588      0.124      1.130     -0.689      0.745      0.313     -0.103     -0.672
    -0.093     -0.304     -0.161     -0.816     -0.963     -0.676     -0.907      0.543     -0.614     -0.676     -0.276     -0.374     -0.932     -0.823     -0.725     -0.445     -0.130      0.080     -1.134     -0.188      0.026     -0.500     -0.734     -0.591     -0.192     -0.226      0.130      0.642     -0.053     -0.944     -0.683     -0.505      1.319     -0.072     -0.644     -0.273      0.310      0.202     -0.295     -0.744     -0.551      0.432      1.298     -0.749      0.066
    -0.093      0.696     -2.161     -1.816     -0.963      1.324      1.093     -2.457      0.386     -0.676      1.724     -0.374     -1.932     -1.823     -0.725     -1.445      0.870     -0.920     -0.134     -1.188      0.730      0.437     -1.080      0.054      0.189     -1.033      0.164     -1.217     -1.858     -1.139      0.546      0.586     -1.124      0.263     -0.725      0.871     -0.989     -0.376     -1.691     -0.869     -2.142      0.373      0.905      0.100     -1.353
    -0.093     -2.304     -1.161      2.184     -2.963     -0.676      0.093      0.543     -0.614     -1.676     -1.276     -2.374     -1.932     -0.823     -1.725      1.555     -2.130      0.080     -1.134     -0.188      0.006     -1.027     -0.613      1.159     -2.393     -0.189     -1.322     -0.606      0.933     -0.586     -0.705      1.297      1.352     -1.478     -0.388     -1.235     -0.891     -1.076     -1.707     -0.430      1.593     -0.839      1.011     -1.763      1.757
     0.907     -0.304      0.839     -0.816      0.037     -0.676      0.093      0.543      1.386      0.324      1.724     -0.374     -0.932      1.177     -0.725      0.555     -0.130      1.080      1.866     -1.188      0.390     -0.321     -0.013      0.848      0.553      0.726     -0.071      0.761     -1.623     -0.312     -1.140      0.424      0.548      0.832      0.039      1.263      0.069     -0.964      0.394     -0.927     -0.019      0.368      1.085      1.585     -1.676
    -1.093      0.696      0.839     -0.816     -1.963      0.324      0.093      1.543      1.386      0.324      0.724      0.626      1.068      1.177      0.275     -1.445      0.870      1.080     -1.134      0.812     -0.016      0.550      0.615      0.170     -0.302     -1.077      0.359      0.166     -0.872     -1.567      0.324     -0.446      0.877      1.200      0.457      0.888     -0.183      0.152      1.154      0.413     -1.273      0.290      0.214     -1.336      1.053
     0.907      0.696     -1.161      0.184      1.037      1.324      1.093     -1.457     -0.614      0.324      0.724      1.626     -0.932     -1.823      0.275      1.555     -0.130     -0.920     -1.134     -3.188      0.553      0.546     -0.571     -0.339     -0.343      0.370      0.262     -0.530      0.456      1.536      0.834      0.488     -1.081     -0.388      0.579     -0.042      0.954     -0.018     -1.608      0.491      1.020     -0.615      0.030     -0.696     -2.756
    -0.093      0.696     -1.161      0.184      0.037      0.324      1.093     -1.457      1.386      1.324      0.724      0.626      0.068     -0.823      0.275      0.555      0.870      0.080     -0.134     -0.188      0.343      0.411      0.026      0.354     -0.373     -0.386      0.260     -1.341     -0.152      0.358     -0.104      0.512     -1.475      1.182      1.423      0.083      0.064      0.020     -1.244      0.438      0.102      0.496      0.010     -0.380      0.054
     1.907      0.696      0.839     -1.816      1.037      1.324     -1.907     -0.457     -0.614     -1.676     -0.276      0.626     -2.932     -1.823      0.275     -1.445     -2.130     -0.920     -0.134     -1.188     -0.249     -0.711     -1.023     -1.539     -0.321      2.163      1.396      1.822     -0.200      1.335      1.316     -1.038      0.771      0.451     -1.533      0.092      1.590     -1.423     -0.486      0.543     -1.204     -1.280      0.678      0.563     -0.846
     0.907     -1.304     -0.161     -1.816      1.037     -1.676      0.093     -1.457     -0.614     -0.676      0.724     -2.374      1.068     -1.823      1.275      1.555     -0.130      1.080     -1.134     -0.188      0.738     -0.588      0.508     -1.116      0.657      0.216     -0.811     -0.547     -0.720      0.338     -2.467      0.643     -2.033      0.340     -0.995     -0.247     -1.509      0.143     -0.976      0.914      0.755      0.457      0.197     -0.495     -0.747
    -1.093     -1.304     -1.161     -1.816     -1.963     -1.676      1.093     -1.457      1.386     -0.676     -1.276      1.626     -1.932      1.177     -1.725      0.555      0.870      0.080      1.866      0.812     -0.740      0.495     -0.626     -0.152     -1.956     -0.075     -1.842     -0.734     -1.567     -0.068     -0.961      0.693     -0.722      1.617      0.336     -0.188      1.004     -1.038      1.184     -0.781      1.127      0.142      1.052      1.929      2.699
    -0.093      0.696     -0.161      1.184     -0.963     -0.676      0.093      0.543      0.386     -0.676      0.724     -0.374      1.068      0.177     -0.725     -1.445     -0.130      1.080     -0.134     -1.188     -0.078     -0.128      0.901     -0.056     -1.892      0.119      1.025     -1.010      1.137      0.845     -0.684      0.242     -0.450      0.437      0.242      0.891     -0.273     -0.269      0.175      0.214     -1.355      0.045     -0.281     -0.122      0.340
    -0.093     -1.304     -0.161      0.184     -0.963     -0.676     -0.907      1.543      0.386     -0.676     -0.276     -0.374     -0.932      0.177     -0.725     -0.445     -1.130     -0.920     -0.134     -1.188     -0.615     -0.788     -0.442      0.314     -0.830      0.509     -0.486      0.482     -0.131     -0.050     -0.248      0.068      2.169      0.327     -0.092      0.681      0.747     -0.340     -0.021     -0.197      0.368     -0.187     -0.281     -0.215     -0.413
    -0.093     -1.304     -0.161      1.184     -1.963     -1.676     -1.907      1.543      1.386     -0.676     -0.276     -0.374      1.068      0.177     -0.725     -1.445      0.870      1.080     -1.134     -0.188     -0.767     -0.492      0.921      0.997     -0.947      0.937     -0.955     -1.087      0.144     -0.899     -0.843     -1.309      0.573      0.522     -0.465      0.950      0.385     -0.310     -0.618     -0.315     -0.555      1.498     -0.416     -1.608      0.822
    -2.093      0.696      0.839      1.184      0.037     -2.676      0.093     -1.457      0.386      0.324     -2.276      1.626      1.068      2.177      0.275     -2.445     -0.130     -1.920     -1.134     -2.188     -1.554      0.317     -0.467      0.502     -0.069     -0.453      0.309      1.489      0.810     -0.045     -1.000     -0.434     -0.840     -0.155      0.419     -0.187      1.142      1.811      1.828      0.473     -0.559     -0.788     -1.163     -1.284     -2.177
    -0.093     -0.304     -1.161     -1.816      1.037      0.324      0.093     -0.457     -1.614      1.324      1.724     -0.374     -0.932     -1.823      1.275      0.555     -1.130     -1.920     -2.134      0.812      1.342     -0.286     -0.587     -1.574      1.013     -1.448     -0.101     -0.642     -0.354     -0.067     -1.079      0.483      0.031     -0.214      0.897     -0.231     -0.034     -0.199     -0.580      0.816     -0.870     -0.818     -0.876     -1.343     -0.067
     0.907     -0.304     -1.161      0.184      0.037      0.324     -1.907     -1.457      0.386      0.324      0.724      0.626      0.068     -0.823      0.275      0.555      0.870     -0.920     -0.134     -0.188      0.357      0.564     -0.259      0.096      0.427      0.561     -0.680     -0.868     -0.034     -0.300     -0.044     -2.392     -1.193      0.347     -0.053      0.301     -0.082      0.528     -1.023      0.039      0.187      0.247     -0.588     -0.280     -0.554
    -0.093     -0.304     -2.161      1.184     -1.963      0.324      1.093     -2.457     -0.614     -0.676     -1.276     -1.374     -0.932     -0.823     -1.725      0.555     -0.130     -1.920     -0.134     -2.188     -0.154     -0.511     -0.697      0.712     -1.939      0.186      0.219     -1.525      0.525      0.014      0.539      1.600     -1.693     -1.318      0.376     -0.993     -0.651      0.095     -1.340     -0.868      0.683      0.535     -0.795     -0.579     -0.622
    -0.093     -1.304     -1.161      1.184      1.037     -1.676     -0.907     -0.457     -0.614      1.324     -0.276     -1.374      0.068      1.177      1.275      0.555     -1.130     -1.920      0.866      0.812     -0.060     -0.443     -0.347      0.623      0.975     -0.011     -0.886     -0.909      0.545     -0.065     -1.765     -0.534     -0.141     -1.063      0.697     -0.116     -0.719      0.570      0.543      0.795      0.493     -0.707     -1.368      0.421     -0.085
     0.907     -0.304      0.839     -0.816      0.037      0.324     -1.907     -1.457     -0.614     -1.676      0.724      0.626      0.068      1.177     -1.725      0.555     -0.130      1.080      1.866      0.812      0.706      0.022      0.631     -0.386      0.026      0.155     -0.334      0.135     -0.390     -0.046     -0.281     -1.899     -2.070     -0.373     -1.632     -0.232      0.522     -0.688      1.397     -1.764     -0.152     -0.115     -0.050      2.112      0.765
    -0.093     -0.304     -0.161     -0.816      0.037     -0.676      0.093      0.543     -0.614      1.324     -0.276     -0.374     -0.932     -0.823      0.275     -0.445     -0.130     -0.920     -0.134     -2.188      0.080      0.227      0.039      0.063     -0.270     -0.221     -0.503     -0.243     -0.780      0.383     -0.656     -0.341      0.351     -0.515      1.402     -0.379     -0.621     -0.960     -1.009      0.359     -0.500     -0.426     -0.886     -0.023     -1.936
     0.907     -0.304     -0.161      0.184     -1.963      0.324      0.093     -1.457     -0.614     -0.676      0.724     -0.374      0.068     -1.823      0.275     -1.445     -0.130      0.080     -1.134     -1.188      0.416     -0.210      0.062     -0.886     -1.457      0.559     -0.101     -0.156      1.052     -0.416     -0.163      0.116     -1.495      0.291      0.255      0.175     -0.223     -0.079     -1.091      1.110     -1.964      0.123      0.019     -0.723      0.052
    -0.093     -0.304     -0.161     -0.816     -0.963      0.324      0.093      0.543     -0.614      1.324      0.724      0.626      0.068     -0.823      0.275     -0.445     -0.130      1.080     -1.134     -0.188     -0.017      0.236      0.280     -0.020     -0.170     -0.055     -0.560     -0.415     -0.882     -0.923      0.278     -0.120      0.042     -0.600      1.521      0.790      0.353     -0.434     -0.785      0.348     -0.452     -0.352      0.578     -1.015      0.077
    -0.093      0.696      0.839      0.184     -0.963     -2.676      0.093     -0.457      0.386     -0.676     -0.276      1.626      1.068      2.177      0.275     -2.445      0.870     -0.920      0.866     -0.188     -0.737      0.637     -0.288      0.054     -0.601      0.629     -0.063      1.069      0.094     -0.229     -1.917     -0.624     -0.326      0.510     -0.267      0.707      0.659      1.365      2.260      0.538     -1.386      0.168     -0.442      0.707      0.478
     0.907      0.696     -1.161     -1.816      1.037     -0.676     -2.907      1.543      2.386      1.324     -0.276     -2.374      1.068      2.177      1.275     -0.445     -2.130      1.080      1.866      0.812     -0.131     -1.222      0.831      0.377      0.857      0.997      1.930     -1.994     -2.272      0.206     -0.451     -1.601      0.578      2.288      0.813     -0.143     -0.688     -0.178      1.974      0.930     -0.118     -0.712     -0.190      1.601      0.120
     0.907      0.696      1.839      0.184      0.037      0.324      1.093      1.543     -0.614      1.324      0.724      1.626      1.068     -0.823      0.275      1.555      0.870      1.080     -1.134      0.812      0.924      0.354      0.660     -0.186      0.516     -0.011      0.259      1.209      0.419     -0.645     -0.776      0.609      0.778     -0.631      0.848     -0.594      1.064      0.171     -0.837      0.189      0.591      0.440     -0.038     -1.290      0.414
     0.907      0.696     -0.161      1.184      0.037     -0.676      1.093      0.543     -1.614     -1.676     -1.276      0.626     -2.932      2.177      0.275     -2.445      0.870      0.080      0.866     -0.188     -0.566      0.672     -0.757      0.167     -0.262      1.325     -0.020      0.543      1.069      0.356     -0.049      0.329      1.565     -1.694     -1.586     -0.354     -0.372     -2.023      1.982      0.391     -1.955      0.098      1.115      0.714     -0.088
    -0.093     -0.304      0.839     -1.816      0.037      0.324     -1.907      0.543      1.386     -1.676     -0.276     -0.374      1.068     -1.823     -0.725      0.555     -0.130      0.080     -1.134     -0.188     -0.123     -0.312      0.398     -0.253     -0.879      0.000      0.002      0.427     -1.541      0.827      0.452     -1.596      0.165      1.651     -1.377     -0.258     -0.053      0.437     -1.798     -0.150      0.626      0.345     -0.356     -1.063      0.538
    -0.093      0.696      1.839     -1.816      1.037      0.324     -0.907      1.543      0.386      1.324      0.724     -1.374      1.068      0.177     -0.725     -0.445      0.870      1.080     -2.134      0.812      0.311     -0.073      0.621     -0.877      0.690     -0.454      0.844      1.128     -0.832      0.322     -0.011     -0.810      0.809      1.029      0.988      0.303     -1.198      0.103      0.773     -1.232     -0.739      1.044     -0.045     -1.746      0.194
    -0.093      0.696      0.839      0.184      0.037      0.324      0.093      1.543     -1.614      1.324      1.724      0.626      1.068      0.177      1.275      0.555     -1.130      1.080     -1.134      0.812      0.959     -0.311      0.629     -0.740     -0.097     -1.112      0.878      0.271      0.896      0.174     -0.649      0.396      0.689     -1.176      1.316      0.449      1.016      0.010      0.690      1.474     -0.545     -0.845      0.164     -0.577      1.058
     1.907     -1.304      1.839     -0.816      1.037      1.324     -0.907     -0.457      1.386     -2.676      1.724     -0.374      1.068      1.177     -0.725      0.555     -1.130      0.080     -1.134      0.812      0.390     -0.748      0.370      0.399      0.378      1.514     -0.607      1.364     -1.124      0.649      0.883      0.017     -0.986      1.092     -2.974      1.062      0.658      0.627      0.680     -0.789     -0.009     -0.255     -0.518     -1.421      0.356
     1.907     -0.304     -1.161     -1.816      1.037      1.324      1.093     -2.457     -1.614     -0.676      1.724     -0.374     -1.932     -1.823     -0.725      1.555      0.870     -2.920     -2.134      0.812      1.351      0.094     -1.272     -1.147      0.792      0.490     -0.373     -0.001     -0.662      0.320     -0.124      0.839     -1.056     -0.567     -1.005     -0.286     -0.351     -0.070     -0.849     -1.273      0.070      0.884     -1.052     -1.501      0.139
     0.907      0.696     -2.161      1.184      1.037      1.324      1.093     -1.457      1.386      0.324      0.724     -1.374      0.068      2.177      1.275     -0.445     -1.130     -2.920      1.866      0.812      0.137     -0.720     -0.968      1.063      1.371      0.944      1.390     -1.189      0.291     -0.338      1.178      1.643     -0.260      0.535     -0.308      0.665     -0.354      1.360      1.390      0.753     -0.621     -0.353     -1.494      1.551     -0.315
    -0.093     -2.304     -2.161      1.184      1.037      1.324     -1.907      0.543     -0.614      1.324      0.724     -2.374     -1.932      1.177      1.275      0.555     -2.130     -1.920     -0.134     -0.188      0.464     -1.540     -1.308      1.277      0.210     -0.600     -0.927     -0.796     -0.071      0.834      1.012     -0.282      2.131     -1.440      1.124      0.213     -0.450      0.078      0.100      1.287      0.187     -0.417     -0.027     -0.883     -0.269
     0.907      0.696      1.839      2.184      1.037      1.324      1.093      1.543      1.386     -1.676     -1.276      1.626      1.068      2.177      0.275     -1.445      0.870      1.080      1.866      0.812     -0.613      0.866      0.543      0.740      0.305      1.751     -0.020      1.321      1.491      0.688      1.920      0.171      0.885      0.798     -1.941     -0.306      0.334      0.094      1.609      0.019     -0.747     -0.153      0.153      1.676      0.416
     0.907      0.696      1.839      1.184      1.037      1.324      1.093      1.543      2.386     -0.676      1.724      0.626      1.068      2.177     -0.725      1.555      0.870      1.080      0.866      0.812      0.979      0.884      0.810      1.969      0.483     -0.013     -0.211      0.788     -0.915      0.517      0.370      0.323      0.620      0.896     -1.162      0.320     -0.565     -0.197      0.631     -0.838      0.584     -0.154     -0.387     -0.133      0.424
     0.907      0.696     -0.161     -0.816     -0.963      1.324      1.093      0.543      0.386      1.324      1.724     -0.374      1.068      1.177      0.275      1.555      0.870     -0.920     -0.134     -0.188      1.543      0.525      0.228     -0.456     -0.406     -0.659     -0.040     -0.322     -0.102     -0.561     -0.342      0.656      0.249      0.711      1.478     -0.454     -0.944      0.655      1.546      0.474     -0.130      0.231     -1.365      0.090      0.056
    -2.093      0.696      0.839     -0.816      0.037     -1.676      1.093     -1.457      1.386      0.324     -2.276      1.626      0.068      1.177      0.275     -2.445      0.870      0.080     -1.134     -0.188     -2.063      0.330      0.126     -0.148     -0.241     -0.045      0.236      0.495     -0.542      0.220      0.519      0.721     -1.833      1.481      0.520      0.631      1.216     -0.216      1.259      0.397     -0.160      0.429     -0.228     -0.835     -0.155
     1.907      0.696     -2.161     -1.816      1.037      1.324     -2.907     -2.457     -1.614     -2.676      1.724      1.626     -2.932     -1.823      1.275      1.555      0.870      1.080     -2.134      0.812      1.192      0.472     -0.546     -1.414      0.895      0.718      0.385     -1.597     -0.393      0.112      0.209     -3.216     -1.867     -0.481     -3.102     -0.108      0.981     -2.114     -0.770      0.912      0.065      0.673      1.808     -1.433     -0.114
    -0.093      0.696      0.839      2.184      1.037     -2.676      1.093     -0.457     -0.614      1.324      0.724      1.626     -0.932      1.177      0.275     -2.445      0.870     -0.920      1.866     -0.188     -0.399      0.563     -0.731      0.570     -0.067      0.349      0.183      1.494      1.514      1.073     -2.149      0.472      0.263     -1.132      1.285      1.346      0.805      0.134      0.807      0.385     -2.151      0.205      0.164      1.614     -0.206
    -0.093      0.696      0.839     -0.816      0.037     -0.676     -1.907      0.543     -0.614      0.324     -0.276      1.626      0.068     -0.823      0.275     -0.445      0.870      0.080     -1.134     -0.188      0.088      0.891      0.185     -1.052      0.123     -0.218     -0.127      0.588      0.336     -0.243     -0.699     -2.740      0.353      0.129      0.151     -0.392      0.755     -0.196     -0.028      0.290     -0.280     -0.132     -0.174     -0.610     -0.239
     0.907      0.696      1.839      0.184      0.037      0.324      1.093     -0.457     -0.614      0.324      0.724     -0.374      1.068      1.177      0.275      0.555     -1.130      1.080      0.866     -0.188      0.431     -0.055      0.511      0.688     -0.065      0.289      0.866      1.210     -0.405     -0.027     -0.133      1.143     -1.079     -1.236      0.420     -0.129     -0.349      0.195      0.653      0.514      0.092     -0.997      0.204      0.580     -0.193
    -2.093     -1.304     -0.161      1.184     -1.963     -1.676      0.093     -0.457      0.386     -0.676     -0.276     -1.374      0.068      0.177     -0.725     -0.445     -1.130     -0.920     -1.134     -2.188     -0.513     -0.474     -0.277      1.012     -2.310     -1.537     -0.824      0.113      0.276      0.312     -1.030      0.592     -0.115     -0.418      0.526      0.612     -0.787      0.566     -0.575      0.234      0.114     -0.567     -0.674     -1.544     -0.342
     0.907      0.696      0.839      1.184     -0.963     -1.676      0.093      0.543     -0.614      0.324     -2.276     -1.374      0.068     -0.823      0.275     -1.445     -0.130      1.080      1.866      0.812     -1.113     -0.773      0.319      0.535     -0.444      2.020      1.603      0.735      0.469     -0.480     -0.502      0.960      0.236     -0.997      0.535     -0.914     -0.171     -0.542     -1.353      0.323     -0.145      0.697      0.682      1.635      1.118
    -1.093      0.696      0.839      1.184     -0.963     -0.676      0.093      1.543     -1.614     -0.676     -1.276     -0.374      0.068     -0.823     -0.725     -0.445     -0.130      0.080     -0.134     -1.188     -0.557      0.042      0.281      0.246     -1.088     -0.531      0.624      0.479      1.104      0.130     -0.141      0.162      1.427     -1.784     -0.229     -0.218     -0.452     -0.128     -1.092     -0.259      0.269     -0.204     -0.386     -0.202     -0.179
     0.907      0.696      1.839     -0.816      0.037      0.324      1.093      1.543      0.386      0.324      1.724     -0.374     -2.932      0.177      0.275     -0.445      0.870      1.080     -2.134     -0.188      0.906      0.112     -0.087     -0.694     -0.298      0.017      0.597      1.879     -0.191      0.406     -0.658      1.005      1.675      0.849      0.530      0.529     -0.492     -2.676      0.748      0.365     -1.511      0.768      1.159     -1.932      0.006
     0.907     -0.304     -1.161     -0.816     -0.963     -1.676      0.093     -1.457     -0.614     -0.676     -0.276      0.626      0.068      1.177     -0.725      0.555     -1.130     -0.920     -1.134     -2.188      0.003      0.196     -0.379     -0.087     -0.910      0.928     -0.460     -0.989     -0.778     -0.069     -1.570      0.079     -1.094     -0.626     -0.132     -0.086      0.438      0.694      1.344     -0.149      0.533     -1.252     -0.458     -0.981     -1.555
     1.907      0.696      1.839     -0.816     -0.963      1.324      1.093      0.543      2.386     -0.676      1.724      1.626      0.068     -1.823      0.275     -0.445      0.870      1.080      0.866     -1.188      0.758      0.593      0.393      0.467     -1.019      1.270      0.191      1.568     -1.501      0.013      0.580      0.532      0.178      1.912     -0.062      0.695      0.803     -0.363     -1.928      0.757     -0.990      0.160      0.400      0.776     -0.256
     0.907      0.696     -0.161      1.184      1.037      1.324      0.093      0.543      0.386     -0.676      1.724      0.626      1.068      0.177      0.275      1.555      0.870      1.080     -0.134      0.812      0.822      0.456      0.663      0.424      0.748      0.104      0.311     -1.034      0.771      0.261      0.366     -0.513     -0.327      0.203     -1.254      0.472      0.073      0.030     -0.048     -0.034      0.696      0.366     -0.050     -0.425      0.187
     1.907      0.696     -2.161     -1.816      0.037      1.324      0.093     -2.457     -1.614      0.324     -0.276     -2.374     -0.932      0.177     -0.725      0.555     -0.130     -2.920     -0.134      0.812      0.617     -0.402     -0.817     -0.791      0.149      1.406      1.172     -1.488     -0.881     -0.147      0.630      0.529     -1.581     -0.916      0.230     -1.116     -1.629      0.193      0.566     -0.884     -0.116      0.206     -1.751      0.359      0.577
     0.907      0.696     -0.161      0.184      0.037      0.324      0.093     -1.457      0.386      0.324      0.724     -0.374      0.068     -0.823     -0.725     -0.445     -0.130      0.080     -0.134     -0.188      0.388     -0.295      0.002      0.026      0.129      0.399      0.934     -0.290      0.219     -0.146     -0.261      0.403     -1.376      0.382      0.246      0.250      0.197      0.046     -0.771     -0.834     -0.900      0.137      0.152      0.114     -0.396
     0.907     -1.304      0.839     -1.816      1.037      1.324      0.093      1.543     -0.614      1.324      0.724     -1.374      1.068     -0.823      1.275      1.555      0.870      1.080     -1.134      0.812      0.707      0.056      0.383     -1.061      0.937      0.119     -1.305      0.499     -0.915     -0.034      0.622     -0.027      1.130      0.108      0.788     -0.326     -1.450      0.499      0.020      0.829      0.705      0.814      0.497     -0.691      0.011
     1.907      0.696     -0.161      2.184      0.037     -0.676      1.093     -0.457     -0.614     -0.676      1.724     -0.374      0.068      2.177      0.275      1.555      0.870      1.080     -0.134     -0.188      0.567      0.237      0.158      0.903     -0.286      1.228      0.350     -0.376      1.413      0.424     -1.199      0.892     -0.680     -1.328     -0.603      0.923     -0.688     -0.114      1.557      0.296      0.918      0.619      0.724     -0.477      0.108
     0.907      0.696      0.839     -1.816      1.037      1.324     -0.907     -1.457     -0.614      0.324      1.724      0.626      1.068      0.177      1.275      1.555      0.870      1.080     -2.134      0.812      0.839      0.109      0.267     -1.203      0.486      0.166      0.498      0.483     -0.700      0.400      0.442     -0.875     -1.752      0.453      0.038      0.535      0.401      0.662      1.169      1.150      0.384      0.573      0.697     -1.627      0.319
    -0.093     -2.304     -0.161      1.184      0.037     -0.676     -1.907      0.543      0.386     -0.676     -1.276     -1.374      0.068      1.177      0.275     -0.445     -0.130     -0.920     -0.134      0.812     -0.506     -0.905     -0.567      0.431      0.034      0.385     -1.311      0.503      0.807     -0.160     -0.272     -1.093      1.113      0.051     -0.669     -0.493     -0.071      0.660      0.845      0.108      0.023      0.888     -0.015     -0.340      0.958
    -0.093     -0.304     -0.161      1.184      1.037      0.324      0.093      0.543     -1.614     -0.676     -0.276     -0.374      0.068     -1.823     -0.725     -0.445     -0.130     -0.920     -0.134      0.812      0.280     -0.093     -0.360     -1.188      0.322     -0.354     -0.025      0.145      2.270      0.692      0.146      0.119      0.903     -0.698     -0.851     -0.454     -0.080      0.539     -0.965     -0.948     -0.660     -0.071     -0.376      0.458      0.458
    -0.093      0.696      1.839      2.184      1.037     -2.676      1.093     -0.457      0.386      1.324      0.724     -1.374     -0.932     -0.823      1.275          *     -1.130     -0.920     -0.134      0.812     -0.144      0.281     -0.556      0.537      0.494      0.056      0.550      2.395      1.641      0.443     -2.470      0.856      0.073     -0.003      0.953      0.763     -1.588     -0.047     -1.211      1.094      0.351     -1.316     -0.017     -0.272      0.418
     0.907      0.696     -2.161      1.184      1.037     -2.676      1.093     -0.457     -1.614      1.324     -1.276      0.626     -0.932     -1.823      1.275     -2.445      0.870      1.080     -0.134      0.812     -0.944      0.576      0.089      0.351      0.765      1.863      0.074     -2.338      0.828      0.239     -1.628      0.285     -0.592     -1.946      0.978     -0.079     -0.061     -1.056     -2.218      0.825     -1.464      0.174      0.986     -0.343      0.187
    -1.093     -0.304      0.839      1.184      1.037      0.324      0.093     -0.457     -0.614     -1.676      0.724     -1.374      0.068     -0.823      0.275      0.555     -0.130      0.080     -1.134     -0.188      1.149     -0.195      0.083      0.237      0.186     -2.175     -0.259      0.744      0.972      0.710     -0.847      0.322     -0.599     -0.866     -1.685     -0.958     -1.125      0.049     -0.787      0.009     -0.817      0.110      0.100     -1.092     -0.425
    -2.093      0.696      1.839      1.184     -2.963     -2.676      1.093      1.543      2.386     -2.676     -2.276     -2.374      1.068      1.177     -2.725     -2.445      0.870      1.080      0.866     -3.188     -1.998     -0.322      0.484      1.968     -2.628     -0.054      1.110      1.396     -0.727     -0.232     -0.518      1.423      1.068      0.761     -1.266      0.627     -1.935      0.338     -0.298     -1.480     -0.158      1.214      0.244     -0.053     -0.841
     0.907     -2.304     -2.161     -0.816      1.037      1.324      1.093     -1.457      1.386      1.324      1.724     -2.374      0.068      1.177      1.275      1.555      0.870      1.080      0.866      0.812      1.418      0.061     -0.038      0.742      1.298     -0.349     -2.328     -2.151     -1.473     -0.556     -0.204      1.139     -1.237      0.755      0.751     -0.282     -2.520     -0.041      0.553      0.698      0.172      0.731      1.124      0.449     -0.400
    -0.093     -1.304      0.839      1.184      0.037      1.324      1.093      1.543      0.386      0.324      0.724      0.626     -0.932     -0.823      0.275      1.555      0.870      1.080      0.866      0.812      0.558      0.315     -0.210      1.453      0.170     -0.568     -1.665      0.952     -0.250     -0.094      0.643      0.684      1.572     -0.733      0.251     -0.086      0.162     -0.562     -2.024      0.225      0.744      0.392      1.254      0.207      0.576
    -2.093     -0.304     -0.161      1.184     -2.963      0.324     -0.907     -0.457      0.386     -0.676     -1.276     -0.374      0.068      1.177     -0.725     -0.445     -1.130      0.080     -0.134     -2.188     -0.336     -0.453     -0.051     -0.129     -2.349     -1.788     -0.006     -0.184      1.169     -0.554      0.346     -0.437     -0.266      0.549      0.491     -0.889      0.382      0.186      1.314      0.532     -0.146     -0.626     -0.029     -0.070     -0.194
     0.907     -0.304     -1.161      0.184      1.037      1.324     -0.907     -1.457     -0.614     -0.676     -0.276     -0.374     -0.932      0.177     -0.725     -0.445     -1.130     -0.920     -0.134      0.812      0.003     -0.458     -0.585     -0.547      0.351      0.786      0.200     -0.556      0.738      0.806      1.239     -0.341     -0.661     -0.130     -0.961     -0.050      0.359     -0.111      0.512     -0.839     -0.520     -0.562     -0.230      0.172      0.452
     0.907     -0.304      1.839     -0.816     -2.963      0.324     -0.907     -0.457      0.386     -0.676     -0.276      1.626      1.068      2.177     -2.725     -2.445     -1.130     -0.920     -0.134     -0.188     -0.775     -0.089      0.149      0.766     -1.394      1.653     -0.246      1.701     -1.428     -1.648      0.940     -0.868     -0.568     -0.258      0.093      0.892      1.801      1.058      1.731     -1.816     -1.472     -0.932     -1.323     -0.555      1.039
    -0.093      0.696      0.839     -1.816      1.037      1.324      1.093      0.543      1.386     -0.676     -1.276     -0.374     -2.932      2.177      1.275      0.555     -0.130     -0.920      1.866      0.812      0.083     -0.258     -1.280     -0.285      0.483     -0.251      1.002      2.199     -1.475      0.482      1.242      1.353      2.052      1.706     -1.063     -1.406      0.115     -0.970      2.364      1.119      0.443      0.193      1.123      1.958      0.402
    -0.093     -0.304     -1.161     -1.816      1.037     -0.676     -0.907      1.543     -1.614      1.324     -0.276      0.626      1.068     -1.823      1.275      0.555     -1.130     -0.920     -2.134      0.812     -0.086     -0.449      0.285     -1.967      0.722      0.144      0.258     -1.518      0.123      0.292     -0.470     -0.382      1.255     -0.022      1.087     -0.170      1.293      0.585     -0.311      0.962      0.472     -0.689     -1.236     -1.097      0.171
     0.907     -0.304      1.839     -0.816     -1.963      0.324      0.093      1.543     -0.614     -0.676     -1.276      0.626      1.068      1.177     -1.725     -0.445     -0.130      1.080      0.866     -1.188     -0.293      0.088      0.781     -0.651     -0.881      1.149     -0.380      0.981     -0.201     -1.158      0.644      0.151      0.794      0.098     -0.259     -0.743      0.497      0.158      1.767     -1.290     -0.157     -0.221     -0.068      1.182     -0.465
    -1.093     -0.304     -2.161      2.184     -0.963      0.324      0.093      0.543     -0.614      0.324      1.724     -0.374     -0.932      0.177      0.275      0.555      0.870      0.080      0.866      0.812      0.776      0.135     -0.052      0.824      0.020     -1.775     -0.384     -2.202      1.214     -0.966     -0.413     -0.038      0.448     -1.399      0.428      0.720     -0.597     -0.823     -0.279      0.299     -0.232      0.622      0.183      0.303      0.772
    -0.093     -0.304     -1.161     -0.816     -1.963      1.324      0.093      0.543      0.386      0.324     -1.276     -1.374      1.068     -0.823      0.275     -0.445     -0.130      0.080      0.866     -0.188     -0.254      0.018      0.431     -0.151     -0.474      0.085     -0.235     -1.594     -0.569     -1.532      1.463      0.134     -0.019      0.579      0.554     -0.932     -1.505      0.361     -0.533      0.590     -0.153     -0.082     -0.484      1.227      0.426
    -0.093     -1.304      0.839      0.184      0.037      1.324      1.093     -1.457      2.386     -0.676      0.724     -2.374      1.068     -1.823      0.275     -0.445     -1.130      1.080      1.866      0.812      0.051     -0.466      0.612      0.221     -0.188      0.015     -0.737      0.175      0.046      0.148      1.145      1.557     -2.038      2.167     -0.550      0.793     -1.507      0.140     -1.946      0.419     -0.632     -0.426      0.001      1.572      1.065
    -1.093     -0.304     -0.161      1.184      0.037      0.324      0.093     -0.457     -0.614      0.324     -0.276     -1.374      0.068     -0.823      0.275      0.555     -0.130      0.080     -1.134     -2.188      0.325     -0.823      0.116     -0.276      0.047     -1.396      0.662     -0.417      1.337     -0.112     -0.008      0.894     -0.597     -0.295      0.359     -0.766     -0.194     -0.077     -0.723      0.392      0.177      0.770      0.027     -0.714     -2.259
     1.907     -0.304     -0.161      0.184      0.037      0.324     -1.907      1.543      0.386      1.324      1.724      0.626      0.068     -0.823      0.275      0.555     -0.130     -0.920     -1.134     -0.188      0.841     -0.069     -0.075     -1.360      0.042      1.083     -0.210      0.053      1.762      0.206     -0.601     -1.662      1.834      1.390      1.327      0.647      0.698      0.390      0.269      0.339     -0.364      0.030     -0.836     -0.346     -0.106
     0.907     -0.304     -0.161     -1.816      1.037      1.324      0.093      1.543      0.386     -2.676      0.724      0.626      1.068      1.177      0.275      1.555      0.870      1.080     -2.134     -1.188      0.558      0.365      0.611     -0.422     -0.061      0.302     -0.618     -0.725     -1.475      1.069      0.750     -0.368      0.842      0.605     -2.443     -0.257      0.252      0.160      1.588      0.317      0.773      0.533      0.147     -1.848     -1.243
    -0.093      0.696      0.839      0.184      0.037      1.324      1.093      1.543      0.386      1.324     -1.276     -0.374      1.068      0.177      1.275      1.555      0.870      1.080     -1.134      0.812      0.252      0.324      0.453      0.538      0.451     -0.368      0.394      0.461     -0.502     -0.320      0.920      0.656      0.936     -0.062      1.027     -1.670     -0.689      0.240     -0.284      1.249      1.269      0.476      0.272     -1.482      0.494
     0.907      0.696      0.839      1.184     -0.963      0.324      1.093      0.543      2.386      1.324      0.724      1.626      0.068     -0.823     -0.725      1.555      0.870      0.080      0.866     -1.188      0.355      0.633     -0.005      0.624     -0.471      0.635      0.015      0.812      0.548     -0.668      0.035      0.389      0.664      1.853      1.594      0.141      0.576      0.020     -1.319     -0.401      1.220      0.183      0.134      0.625     -0.503
    -1.093     -0.304      0.839      0.184      1.037     -0.676      1.093      0.543     -1.614      0.324      0.724      0.626      1.068      0.177      0.275      0.555      0.870      1.080     -0.134      0.812      0.046      0.400      0.460     -0.533      0.891     -1.135     -0.638      0.237      0.933     -0.033     -0.882      0.750     -0.094     -1.200     -0.051      0.690      0.226      0.486      0.596     -0.136      0.502      0.419      0.477      0.047      0.044
    -1.093     -0.304     -2.161      1.184      0.037     -0.676      0.093     -2.457      1.386      0.324     -1.276     -2.374      0.068      1.177     -0.725     -0.445     -0.130     -2.920      0.866     -0.188     -0.582     -0.475     -0.867      1.230     -0.362     -0.486      0.181     -1.432      0.022      0.296      0.168      0.588     -1.413      0.420      0.614     -0.359     -1.720      1.165      0.260     -0.595      0.270      0.301     -1.430      0.265     -0.020
    -0.093      0.696      0.839      1.184      1.037      1.324      1.093     -1.457      1.386      1.324      0.724     -0.374      1.068      2.177     -0.725      0.555      0.870      0.080     -0.134      0.812      0.715     -0.036      0.318      1.596      0.834     -0.767      0.730      0.527     -0.291      0.172      0.508      1.086     -1.929      0.080      0.944     -0.245     -0.389      0.602      0.843     -1.160     -0.413      0.982     -0.517     -0.847      0.063
    -0.093     -0.304     -2.161     -0.816      0.037      1.324     -1.907     -2.457     -0.614     -2.676     -2.276      1.626      1.068      2.177     -2.725     -1.445     -0.130     -1.920     -1.134      0.812     -1.124     -0.484     -0.564     -0.619      0.137      1.085      0.170     -1.584     -0.426      0.000      2.344     -1.361     -1.686     -0.062     -2.807     -0.613      2.311      1.856      2.712     -2.929     -0.015      0.311     -1.102     -0.754      0.779
    -0.093      0.696      1.839      2.184      0.037      1.324      1.093      1.543      0.386     -0.676     -0.276     -0.374      0.068      1.177     -1.725      0.555     -0.130      1.080      0.866     -0.188      0.339      0.274      0.646      0.679     -0.361     -0.252      0.374      1.089      1.671      0.428      0.997      0.815      0.733     -0.046     -0.504     -0.605     -0.772     -0.808      0.572     -1.592      0.124     -0.481      0.042      0.330      0.150
    -0.093     -0.304      0.839     -0.816      0.037      0.324      1.093      1.543     -0.614      0.324     -0.276      0.626      1.068     -0.823      1.275      1.555     -0.130      0.080     -0.134     -0.188      0.280      0.263      0.628     -0.394     -0.291     -0.493     -0.519      0.185     -0.478      0.445      0.106      0.724      0.670     -0.349      0.552     -0.767      0.215      0.108     -0.362      1.413      1.287     -0.355     -0.897     -0.108     -0.104
     1.907     -0.304     -0.161      0.184      0.037      1.324      0.093     -0.457     -0.614     -0.676      1.724     -0.374      0.068      0.177     -0.725      1.555      0.870      0.080      0.866     -0.188      0.727      0.165     -0.056      0.455      0.324      1.147     -0.512     -0.081     -0.124     -0.323      0.478     -0.330     -0.414     -0.962     -0.854      0.597     -0.786      0.060     -0.077     -0.887      0.762      0.650      0.299      0.644     -0.488
    -0.093     -0.304     -2.161      1.184     -0.963      0.324      0.093      1.543      0.386     -0.676     -1.276     -0.374     -1.932      0.177     -0.725     -1.445     -0.130      1.080      0.866     -1.188     -0.240     -0.075     -0.094      0.135     -0.898      0.198     -0.043     -2.075      1.156     -0.169      0.693      0.146      1.633      0.164     -0.083     -0.849     -0.195     -1.917      0.104     -0.319     -1.162     -0.152      1.228      0.843     -0.675
    -0.093      0.696      1.839     -0.816      1.037      1.324      1.093      1.543      0.386      0.324      1.724      1.626      1.068     -0.823      0.275     -0.445      0.870     -1.920      0.866      0.812      0.738      0.901     -0.406     -0.970      1.211     -0.604     -0.221      2.245      0.216     -0.165      0.518      0.169      1.809      1.162     -0.292      0.638      0.459      1.563      0.072     -0.264     -1.355     -0.122     -1.504      1.221     -0.289
     1.907     -1.304     -1.161      1.184     -1.963      1.324      1.093      1.543      0.386     -1.676     -1.276      0.626      0.068      1.177     -1.725      1.555      0.870      1.080      0.866     -0.188     -0.133      0.374      0.095      1.705     -1.401      2.016     -1.536     -1.363     -0.537     -0.618      1.382      0.796      1.314     -0.975     -0.838     -1.104      0.143     -0.054     -0.205     -1.198      1.716      0.496      0.845      0.064      1.158
    -0.093     -0.304     -1.161      1.184     -0.963      0.324      1.093     -1.457      0.386     -1.676     -0.276      0.626      1.068      2.177      0.275     -0.445     -0.130      1.080      0.866     -1.188     -0.274      0.065      0.340      1.966     -0.700      0.258     -0.424     -1.428     -0.906     -0.135      0.632      0.972     -1.883     -1.090     -1.356      0.175      0.565      0.532      0.517      0.504     -0.033     -0.226      0.536     -0.182     -0.648
    -0.093      0.696     -0.161      0.184     -0.963     -0.676     -0.907      0.543     -0.614      0.324      1.724      0.626      0.068     -0.823      0.275     -0.445      0.870      0.080      1.866      0.812      0.237      0.786      0.491      0.430      0.229     -0.259     -0.255     -0.700     -0.193     -1.219     -0.853     -1.511     -0.009     -1.032      0.237      1.363     -0.284     -0.595     -1.078      0.135     -0.760      0.162     -0.635      1.644      0.549
     0.907     -0.304      1.839     -1.816      1.037     -0.676     -2.907      1.543     -1.614      1.324      1.724     -0.374      1.068     -0.823      1.275     -0.445     -2.130      1.080      1.866      0.812      0.438     -1.335      0.437     -0.967      0.961      0.661      1.066      1.461     -0.621      0.040     -1.075     -1.277      0.936     -0.889      0.803      0.978      1.288      0.534     -0.086      0.802     -0.873     -0.637      0.433      2.318      0.107
    -2.093     -0.304     -0.161     -0.816      1.037     -1.676      1.093      1.543     -1.614     -0.676     -1.276     -1.374     -2.932     -1.823     -0.725     -0.445     -1.130      1.080     -1.134      0.812     -0.427     -1.044     -0.398     -1.407      0.328     -1.553      0.703      0.199      0.587      0.746     -1.357      2.024      1.843     -0.487     -0.929     -0.652      0.062     -2.306     -0.691     -0.777      0.154      0.101      1.773     -0.611      0.619
    -2.093     -0.304     -1.161     -0.816      0.037      0.324      0.093      1.543      0.386      1.324     -1.276     -1.374     -1.932     -0.823      0.275      0.555     -1.130     -0.920      0.866     -0.188     -0.310     -0.731     -0.751      0.018     -0.018     -1.790      0.391     -0.484     -0.785      0.091      0.618      0.880      2.454      0.425      1.131     -0.872     -0.487     -0.731     -1.036      0.195      0.930     -0.342      0.347      0.716     -0.265
    -0.093      0.696      1.839      0.184      0.037     -0.676      1.093      0.543     -1.614      0.324     -0.276      0.626      1.068      0.177     -0.725      0.555     -0.130      1.080     -1.134      0.812     -0.350      0.081      0.503     -0.385     -0.203      0.464      0.668      1.384      0.585      0.109     -0.264      0.931     -0.010     -1.290      0.534      0.275      0.585      0.453      0.438     -0.706      1.057     -0.325      0.149     -0.973      0.915
    -2.093      0.696      0.839      1.184      0.037      1.324      1.093     -0.457      0.386      0.324      1.724      1.626      1.068      1.177      0.275      0.555      0.870      0.080      0.866      0.812      0.644      1.057      0.675      1.621      0.732     -2.922     -0.539      0.086     -0.449     -0.627      0.756     -0.044     -1.162     -0.932     -0.217      0.891      0.311      0.037     -0.031     -0.103     -0.166     -0.376     -1.018      0.227      0.048
     0.907     -1.304      0.839      0.184      0.037      1.324     -0.907      0.543      0.386     -0.676      1.724     -0.374      0.068     -0.823      0.275      1.555      0.870      0.080     -0.134      0.812      1.015      0.146      0.268      0.124      0.713     -0.139     -1.468      0.511      0.147     -0.834      0.373     -1.038      0.149      0.377     -0.921      0.424     -0.598     -0.333     -0.973      0.031      0.530      0.578     -0.346     -0.276      0.173
     0.907      0.696      0.839     -1.816      1.037      1.324      1.093      1.543     -0.614      0.324      0.724      0.626      0.068     -1.823      1.275      0.555      0.870      1.080     -1.134      0.812      0.669      0.513      0.440     -0.562      1.067      0.197      0.195      0.344     -1.190     -0.176      0.678      0.636      1.055     -0.162     -0.223     -0.364     -0.020     -0.602     -1.243      0.758     -0.295      0.236      0.386     -0.744      0.006
     0.907      0.696     -1.161      1.184      0.037      0.324      0.093     -1.457     -0.614      0.324      0.724      0.626      0.068      1.177      0.275      0.555     -0.130      0.080      0.866     -0.188      0.459      0.341      0.028      0.111     -0.057      0.374      0.258     -1.111      1.194      0.026     -0.216     -0.238     -1.444     -0.712      0.560      0.095      0.161     -0.010      1.145      0.318      0.092     -0.514     -0.027      0.734     -0.257
     0.907      0.696     -2.161      1.184      0.037      1.324      1.093     -1.457     -0.614      0.324      1.724      0.626      0.068     -0.823      0.275      0.555      0.870     -0.920      0.866      0.812      0.804      0.743      0.014      0.014      0.886      0.233     -0.054     -2.189      1.149     -0.789      0.434      0.341     -1.597     -0.686     -0.187      0.764     -0.471      0.037     -0.667     -0.172     -0.389     -0.022     -0.959      0.934      0.068
    -1.093      0.696      0.839      0.184      1.037     -0.676      0.093      1.543     -0.614      0.324     -1.276      0.626      1.068     -1.823      0.275     -1.445     -0.130      1.080      0.866     -0.188     -1.358     -0.084      0.386     -0.334      0.562      0.257      0.554      0.399      0.529      0.608      0.729      0.242      0.958     -0.455     -0.051      0.734      1.000      0.219     -1.340     -0.061      0.045      0.214      0.426      1.141     -0.718
     0.907     -0.304     -2.161     -1.816      0.037     -1.676     -0.907     -0.457     -0.614     -0.676      1.724      0.626     -1.932      1.177     -0.725     -0.445      0.870     -1.920     -0.134     -0.188      0.116      0.681     -0.890     -0.548      0.076      0.877     -0.964     -1.356     -1.378     -0.121     -1.857     -1.586      0.742     -0.279     -0.921      1.535     -0.209     -0.725      1.492     -0.762     -0.579      0.003     -0.633      0.123     -0.206
     0.907      0.696      0.839     -1.816     -0.963     -0.676      0.093      1.543     -0.614      0.324      1.724     -0.374      0.068     -1.823      1.275      0.555      0.870      1.080      1.866      0.812      0.348      0.195      0.445     -0.803      0.251      0.524      0.298      0.377     -1.045     -1.004     -1.070     -0.151      0.866      0.059      0.187      1.096     -0.538     -0.652     -1.141      0.950      0.091      0.619      0.375      2.164      0.583
     0.907      0.696      1.839      0.184      1.037      1.324      1.093     -1.457      1.386      0.324     -1.276      0.626      1.068      1.177     -1.725      1.555      0.870      1.080     -1.134      0.812      0.536      0.496      0.540      0.640     -0.081      0.122      0.282      1.281     -0.369      1.062      0.673      0.445     -2.126      0.894      0.278     -1.981      0.049      0.269      0.866     -1.714      0.913      0.285      0.187     -1.480      0.922
    -0.093     -0.304     -1.161      0.184      0.037     -0.676     -0.907     -1.457      0.386     -0.676     -0.276     -0.374      0.068     -0.823     -0.725     -1.445     -1.130     -1.920      0.866     -2.188     -0.528     -0.021     -0.867     -0.165     -1.081      0.429     -0.282     -0.423      0.285      1.124     -0.261     -0.837     -0.551      0.561      0.023      0.641     -0.458      1.273     -0.712     -0.382     -0.863     -1.114     -0.522      0.943     -1.206
    -0.093     -1.304     -1.161      0.184     -1.963     -0.676     -0.907     -0.457      0.386     -0.676     -1.276     -0.374     -0.932     -0.823      0.275     -0.445     -1.130     -0.920      0.866     -0.188     -0.697     -0.445     -0.418     -0.183     -0.633      0.535     -0.859     -0.822      0.516     -1.320     -0.103     -0.559     -0.096      0.614     -0.187     -0.317      0.136     -0.246     -0.611      0.730      0.473     -0.498     -0.157      0.962      0.480
     0.907      0.696     -2.161      1.184      1.037      1.324      0.093     -2.457      0.386      0.324      1.724     -2.374     -0.932      1.177      0.275      1.555      0.870     -1.920      0.866      0.812      0.767     -0.502     -0.964      0.618      1.705      0.171      1.358     -1.327      0.532     -0.622      0.500      0.517     -1.339     -0.053     -0.427      0.587     -1.580      0.375      0.737     -0.537      0.817      1.311     -0.445      0.558     -0.812
     0.907     -0.304     -1.161     -0.816      1.037      0.324     -2.907     -1.457      0.386     -0.676      1.724      1.626     -1.932     -0.823      1.275      1.555      0.870      1.080     -0.134      0.812      0.869      0.061     -0.330      0.097      0.256      0.062     -0.395     -0.761     -1.045      0.662     -0.528     -2.903     -1.085      0.439     -0.686      0.506      1.813     -1.587     -0.812      1.164      0.664      0.910      1.659     -0.002      0.710
     1.907      0.696     -1.161     -0.816      1.037      1.324      1.093     -0.457     -0.614      1.324      1.724      1.626     -0.932     -0.823      1.275      1.555      0.870      1.080      1.866      0.812      1.367      0.768      0.191     -0.290      1.003      0.362      0.049     -1.355     -0.680     -0.060     -0.123      0.259     -0.620     -0.175      0.877     -0.204      0.558     -1.103     -0.590      0.793      0.001      0.049      0.733      1.984     -0.033
    -1.093      0.696      0.839     -0.816      1.037     -0.676      1.093      1.543     -0.614      0.324      0.724      1.626      0.068     -0.823     -0.725     -0.445     -0.130      0.080     -0.134      0.812      0.342      0.874      0.330     -0.740      1.526     -1.550     -0.185      0.474      0.010     -0.266     -1.121      0.185      0.985     -0.212     -0.264      0.175      0.617     -0.265     -0.311     -1.365     -0.755     -1.062     -0.446      0.215     -0.465
     0.907      0.696      1.839      2.184     -0.963      1.324      1.093      1.543     -0.614      0.324     -0.276      0.626      1.068      2.177     -0.725      0.555      0.870      1.080     -0.134      0.812      0.067      0.313      0.855      0.481     -0.717      0.859      0.260      0.961      1.527     -0.233      1.193      0.881      0.631     -1.270      0.635     -0.542      0.217     -0.252      1.536     -0.337      0.526      0.496     -0.262     -0.383      1.414
    -0.093      0.696     -2.161      1.184      1.037      0.324      1.093     -2.457      1.386      0.324     -1.276      0.626      1.068      0.177      0.275     -1.445     -0.130     -0.920      0.866      0.812     -0.869      0.406      0.008      0.343      0.284      0.962      0.314     -2.160      0.738      0.902      1.304      0.539     -2.634      1.136      0.076     -0.052      0.005      1.179      0.119      0.197     -0.447     -0.696     -0.898      0.646      0.645
     0.907     -0.304     -1.161      1.184      1.037      0.324      1.093     -1.457     -0.614      0.324      0.724      0.626     -0.932      1.177      0.275      1.555      0.870     -0.920     -0.134      0.812      0.595      0.387     -0.597      0.707      0.751      0.262     -0.585     -0.639      0.477      0.372     -0.268      0.828     -0.854     -1.143      0.162     -0.112      0.086      0.078      0.646     -0.023      0.807      0.389     -0.254     -0.595      0.078
    -0.093     -0.304     -0.161     -0.816      1.037     -0.676      0.093     -1.457      2.386      1.324     -0.276      1.626     -0.932     -0.823      1.275      1.555     -0.130     -1.920      1.866      0.812      0.305      0.140     -0.873      0.674      1.309     -0.640     -0.419      0.467     -1.691     -0.298     -1.211     -0.139     -0.258      1.821      0.545     -0.511      1.374      0.294     -1.311      0.692      1.316     -0.323     -0.546      1.525     -0.317
     0.907      0.696     -0.161      1.184      0.037     -0.676     -0.907      0.543      1.386      1.324      0.724     -1.374     -0.932      0.177      0.275     -0.445     -2.130     -0.920      1.866     -0.188     -0.185     -0.938     -0.645      1.310      0.279      1.168      1.632      0.537     -0.210     -0.188     -0.401      0.004      1.329      0.140      1.387      1.040     -0.138      0.051     -0.864      0.199     -0.401     -1.261     -0.096      1.165     -0.492
     0.907     -1.304      0.839      1.184      1.037     -0.676     -0.907     -1.457     -0.614     -0.676     -0.276     -0.374      0.068     -0.823     -0.725      1.555     -0.130     -0.920     -2.134      0.812      0.580     -0.628     -0.405     -0.883      0.640      0.430     -0.548      1.422      1.997      0.437     -1.404     -0.236     -0.976      0.034     -0.911     -1.000      0.410      0.813      0.084     -1.003      0.787      0.621     -0.416     -1.719      0.157
    -1.093      0.696      0.839      0.184      1.037     -0.676      0.093      1.543      0.386      1.324     -1.276     -0.374     -0.932     -0.823      1.275     -0.445     -0.130      0.080      0.866      0.812     -0.518     -0.015      0.034      0.174      0.878     -0.414      0.587      0.701      0.055      0.215     -0.335      0.080      1.505      0.239      0.798     -0.668     -0.418     -0.992     -0.981      0.928      0.077     -0.275      0.257      0.772     -0.185
    -1.093     -0.304      1.839      0.184      1.037      0.324      0.093      1.543     -1.614     -2.676     -1.276     -0.374      1.068     -0.823     -1.725     -1.445     -0.130      0.080     -0.134     -0.188     -0.824     -0.225      0.459     -1.230     -0.131     -0.099     -0.089      1.296      1.400      0.838      1.099      0.371      1.036     -0.617     -2.576     -0.054     -0.120      0.361      0.084     -1.513     -0.371      0.207     -0.661      0.488      0.006
    -2.093      0.696     -1.161      0.184      1.037     -0.676      0.093      1.543     -1.614      0.324     -2.276     -1.374      1.068     -0.823      0.275     -1.445     -0.130      1.080      0.866     -0.188     -1.564     -0.042      0.733     -0.865      0.372     -0.494      0.661     -1.938      1.049      0.498      0.987      0.253      0.632     -1.038      0.031      0.079     -1.103     -0.216     -0.083      0.115      0.242      0.016     -0.060      1.313     -0.388
    -0.093     -0.304     -1.161      1.184      1.037     -0.676     -0.907     -1.457      2.386     -1.676     -1.276     -0.374      1.068      2.177     -1.725      0.555     -1.130     -1.920      1.866      0.812     -0.194     -0.180     -0.628      0.951      0.457      0.316     -0.154     -0.533      0.188      0.477     -0.605     -0.646     -0.880      1.654     -1.892     -0.964     -0.064      1.848      1.235     -2.145      0.822     -1.084     -0.930      1.304      0.328
     0.907     -0.304      0.839     -0.816      0.037      0.324     -0.907      0.543     -0.614     -0.676      0.724     -0.374      0.068      0.177      0.275     -0.445     -0.130      0.080     -0.134     -0.188      0.489      0.051     -0.083     -0.853     -0.661      0.582     -0.475      1.004      0.109      0.585     -0.194     -0.897      0.570     -0.038     -0.301      0.182     -0.310      0.120      0.918      0.388     -0.836     -0.172      0.062      0.282      0.275
    -0.093      0.696     -1.161     -1.816      0.037      1.324     -2.907     -1.457     -0.614     -0.676     -1.276      0.626      0.068      0.177     -0.725      0.555     -0.130     -0.920     -1.134      0.812     -0.189      0.199     -0.365     -0.994      0.510      0.282      0.483     -1.002     -0.776     -0.471      1.577     -3.119     -0.858      0.221     -1.025     -1.118      0.321      0.619      1.100     -1.083      0.599     -0.327     -0.220     -0.710      0.353
    -0.093     -0.304     -2.161      0.184     -1.963      0.324      1.093     -1.457      0.386     -1.676      0.724     -2.374     -0.932      1.177      0.275     -0.445      0.870     -0.920     -0.134     -2.188     -0.069     -0.321     -0.726      0.815     -2.276     -0.094      0.043     -1.368     -0.592      0.420      0.286      1.245     -0.623     -0.246     -0.431      0.766     -1.623      0.249      0.561      1.502     -0.382      1.229      0.282     -0.680     -0.260
    -0.093     -3.304      0.839      0.184     -1.963     -0.676     -1.907      0.543      0.386     -0.676     -1.276     -2.374      1.068      0.177     -0.725     -0.445     -2.130      1.080     -0.134     -1.188     -0.656     -1.347      0.608     -0.080     -1.616      0.577     -1.923      0.318      0.376     -0.458      0.091     -0.418     -0.294      0.392      0.342     -0.417     -0.518      0.248      0.180      0.063      0.416     -0.579      0.006     -0.027      0.229
    -0.093     -0.304      0.839      0.184     -0.963     -1.676      0.093      0.543      0.386      0.324      0.724      0.626      1.068     -0.823      0.275     -0.445     -0.130      0.080     -0.134     -1.188      0.094     -0.129      0.404     -0.780     -0.767     -0.160     -0.222      0.572      0.999     -0.160     -1.735      0.313      0.089      0.989      0.748      0.684      0.789      0.511     -0.362      0.497     -0.543      0.033     -0.556      0.289     -0.545
    -0.093      0.696      1.839     -1.816      1.037      1.324      1.093      1.543     -1.614     -0.676      1.724      0.626      0.068     -1.823      0.275      1.555      0.870      1.080     -2.134      0.812      0.859      0.357      0.467     -1.730      0.731     -1.085      0.110      1.340     -0.235      0.333      0.298      0.763      0.846     -0.341     -1.059      0.490      0.218     -0.485     -0.399     -0.094      0.757      0.459      0.235     -1.286      0.255
     0.907     -0.304     -2.161     -0.816      0.037      1.324      1.093     -2.457     -1.614     -0.676      1.724     -1.374     -1.932      0.177      1.275      1.555     -0.130     -2.920     -1.134     -0.188      0.930     -0.396     -1.469     -0.450      0.587     -0.086      0.101     -0.580     -0.294     -0.411      0.255      1.726     -0.701     -1.170     -0.970      0.416     -0.865      0.174      0.701      1.032      0.588      0.306     -0.512     -0.866     -0.649
    -0.093     -1.304     -1.161     -0.816      0.037     -1.676     -0.907     -0.457      0.386     -1.676      0.724     -0.374     -0.932      0.177     -1.725     -1.445     -1.130     -0.920     -0.134     -2.188     -0.158     -0.548     -0.802      0.326     -0.212      0.111     -0.839     -0.403     -1.245      0.317     -1.552     -0.502      0.267      0.085     -1.391      0.960      0.517      0.250     -0.177     -1.554     -1.089     -0.392      0.187     -0.177     -1.837
     1.907     -0.304     -0.161      0.184      0.037      1.324     -0.907      1.543      1.386      1.324      0.724     -2.374     -0.932      1.177      1.275      1.555      0.870      1.080     -0.134      0.812      1.079     -0.405     -0.089      0.738      0.029      0.880      0.010      0.039     -0.561      0.161      0.011     -0.651      1.442      0.590      1.331     -0.684     -1.747     -0.811      0.514      1.293      0.198      1.352      1.323     -0.558      0.609
    -2.093     -2.304     -2.161      2.184      1.037     -1.676     -1.907     -0.457      0.386     -2.676     -1.276     -2.374     -0.932      2.177     -2.725     -0.445     -1.130     -0.920     -1.134      0.812     -1.036     -1.270     -0.615      1.252     -0.458     -0.989     -0.857     -1.490      0.946      1.409     -0.394     -0.726      0.262     -0.775     -2.401      0.230     -0.689     -0.064      1.258     -2.519      0.707      0.288     -0.142     -1.685      1.014
     0.907      0.696      0.839     -1.816      1.037      0.324      0.093      0.543      0.386      1.324      1.724     -0.374     -1.932     -0.823      0.275      0.555     -0.130      1.080     -0.134      0.812      0.847      0.276     -0.397     -0.870      1.597     -0.138      0.373      1.293     -0.882     -0.633     -0.592     -0.119      0.982      0.891      0.427      0.625     -0.808     -1.254     -0.104     -0.515     -0.328     -0.372      1.633      0.191     -0.725
    -0.093      0.696     -2.161      1.184      1.037      1.324      1.093     -2.457     -0.614      1.324     -2.276      1.626     -2.932      0.177     -0.725     -0.445     -0.130     -2.920      0.866      0.812     -0.435      0.471     -2.093      0.717      0.872      0.336      0.166     -0.075      0.444      0.093      1.711      0.727     -0.057     -1.125      0.982     -1.376      0.892      0.006     -0.303     -1.269     -0.135     -0.724      0.279      0.376     -0.010
    -0.093     -0.304     -2.161      2.184      0.037      1.324      1.093      1.543      0.386     -0.676     -0.276      0.626      0.068      2.177     -0.725     -0.445      0.870     -0.920      0.866     -1.188      0.058      0.177     -0.526      1.278     -0.452     -0.030     -0.414     -1.346      0.750      0.681      1.134      0.990      1.909     -0.727     -0.454     -0.195      0.466      0.754      1.261     -0.552     -0.491      0.624     -0.009      0.195     -0.770
     0.907     -0.304      0.839     -1.816      1.037      1.324      0.093      0.543     -0.614      1.324      1.724      0.626      1.068     -1.823      1.275      1.555      0.870      1.080     -1.134      0.812      0.618     -0.056      0.640     -0.939      1.098      0.404     -0.256      0.224     -1.079      0.119      0.657      0.067      0.140      0.330      0.840      0.911      0.653      0.024     -1.118      0.734      0.854      1.050      0.072     -0.411     -0.274
    -2.093     -1.304      0.839     -0.816     -1.963     -1.676      1.093      0.543     -1.614     -2.676     -1.276      1.626     -1.932     -0.823     -0.725     -1.445     -0.130      0.080     -0.134     -1.188     -1.369      0.365     -0.703      0.198     -1.116     -0.846     -1.507      1.525     -1.049     -0.982     -0.478      0.702      1.273     -1.800     -2.135      0.721      1.068     -0.892     -0.876     -0.280      0.080     -0.666      1.207     -0.052     -0.119
    -1.093      0.696      1.839      1.184      0.037     -1.676      1.093      1.543      0.386      0.324     -1.276      0.626      1.068      0.177      0.275     -2.445      0.870      1.080     -0.134      0.812     -1.500      0.257      0.602      0.451     -0.076      0.306      0.243      1.155      0.669      0.095     -0.011      0.848      0.775      0.111      0.356      0.745      0.154      0.297     -0.072      0.399     -0.743      0.574      0.150     -0.449      0.821
    -0.093     -0.304     -0.161      0.184      0.037     -0.676      0.093      0.543     -0.614     -0.676      0.724     -0.374      0.068      0.177     -0.725      0.555     -0.130      1.080     -0.134      0.812      0.103     -0.104      0.161      0.028     -0.433     -0.140     -0.166     -0.484      0.197      0.429     -0.705      0.154      0.328     -0.774     -0.461      0.537     -0.097     -0.242      0.174     -0.427      0.422      0.074      0.762     -0.175      1.139
    -1.093     -1.304      0.839     -0.816     -0.963      1.324      1.093     -1.457      1.386     -2.676     -0.276      0.626      1.068      1.177     -0.725      0.555     -1.130      1.080     -1.134     -1.188      0.028     -0.236      0.453      0.586     -0.483     -1.045     -1.064      0.475     -1.174     -0.339      1.190      1.115     -1.947      0.965     -2.367     -0.332      0.996      0.406      0.764     -0.538      0.428     -1.011      0.233     -1.302     -0.780
     0.907      0.696      1.839     -1.816      1.037      1.324     -2.907     -1.457     -1.614      0.324      1.724     -0.374      0.068     -1.823      1.275      1.555      0.870      0.080     -0.134      0.812      1.127     -0.017     -0.113     -1.811      0.267     -0.173      0.698      1.924     -0.071      0.694      0.034     -2.898     -1.357     -0.216      0.051      0.053     -0.217      0.354     -0.342      1.048      0.250      0.879      0.194      0.827      0.689
    -0.093     -0.304     -0.161     -0.816      0.037     -2.676     -1.907     -0.457     -0.614     -1.676     -1.276     -1.374      0.068     -0.823      0.275     -0.445     -1.130     -0.920     -0.134     -0.188     -0.551     -0.730     -0.063     -0.877     -0.417      0.541      0.414      0.079      0.012      0.441     -1.910     -1.012     -0.498      0.096     -1.417     -0.556     -0.208      0.045     -0.188      0.330      0.180     -0.128     -0.736      0.501      0.119
    -1.093      0.696     -0.161     -0.816     -1.963      0.324     -1.907      0.543      1.386     -0.676     -0.276      1.626      0.068      1.177     -0.725     -0.445     -1.130      0.080      0.866     -2.188     -0.330     -0.121     -0.006      0.586     -0.900     -0.749      0.688     -0.132     -1.382     -1.149      0.658     -1.794      0.512      0.931     -0.285      0.320      1.817      0.177      0.763     -0.316     -0.118     -1.156      0.086      0.752     -1.503
    -2.093      0.696      0.839     -0.816      1.037     -0.676      1.093      0.543      1.386     -0.676     -2.276     -2.374      1.068      2.177     -0.725     -0.445      0.870      1.080     -1.134      0.812     -0.832     -0.260      0.384      0.451      0.392     -1.184      0.743      0.390     -1.318      0.638      0.348      1.197      0.118      1.087     -0.865     -1.020     -1.974      0.635      1.905     -0.748      0.283      1.017      0.453     -1.509      0.495
    -1.093     -0.304     -2.161      2.184     -0.963     -1.676     -1.907     -1.457      2.386      0.324     -1.276     -0.374      0.068      2.177      0.275      0.555     -2.130     -0.920      1.866     -0.188     -1.085     -0.865     -0.449      2.717     -0.923      0.021      0.598     -1.898     -0.562     -0.091     -0.256     -0.863     -1.030      0.305      0.707      0.221      0.954      0.713      0.119      0.773      1.601     -0.974     -0.139      0.572      0.523
    -2.093      0.696      0.839      1.184      1.037     -2.676      0.093      1.543      1.386      1.324     -0.276      0.626      0.068     -0.823      1.275     -2.445      0.870      1.080      0.866      0.812     -1.634      0.498      0.140     -0.348      1.093     -0.524      0.224      0.736      1.572     -0.027     -0.768     -0.323      1.264      1.609      0.803      2.103      0.033     -0.125     -0.394      0.725     -0.434      0.335      0.974      1.186     -0.138
     0.907     -0.304      0.839      1.184     -2.963      1.324      1.093     -2.457     -1.614     -2.676      1.724      1.626     -2.932      0.177     -0.725      0.555      0.870     -1.920     -0.134     -2.188      1.210      0.150     -1.554      0.312     -2.173     -0.398     -0.449      2.549      0.799     -0.802      0.031      0.861     -0.801     -1.623     -1.601     -0.046      1.493     -0.523      0.066      0.348     -0.771      0.653      0.468     -0.238     -0.325
     1.907      0.696     -2.161      1.184      1.037      1.324      1.093     -1.457      1.386      1.324      1.724      0.626     -1.932     -0.823      1.275      1.555      0.870      0.080     -0.134      0.812      1.231      0.962     -0.198      0.556      1.243      0.841     -0.384     -1.918      0.662     -0.382     -0.041      0.157     -1.280      1.019      0.695     -0.078     -0.772     -1.568     -1.190      0.576      0.129     -0.257      0.524     -0.408     -0.450
     0.907     -0.304     -1.161      0.184     -0.963      1.324      0.093     -2.457      0.386      0.324      0.724      0.626      0.068      1.177      1.275      0.555     -1.130     -1.920      0.866     -1.188      0.295     -0.219     -0.726      1.406     -0.602      0.601     -0.066     -0.636     -1.061     -0.394      0.961      0.448     -1.681     -0.723      0.643      0.376      1.066      1.175      0.192      1.587      0.399     -0.946     -0.828      0.258     -0.623
    -0.093     -0.304     -1.161      0.184     -0.963      0.324     -0.907     -1.457     -0.614      0.324     -0.276     -0.374     -0.932      0.177      0.275     -0.445     -1.130     -1.920      0.866     -2.188     -0.458     -1.012     -0.756      0.187     -1.434      0.427      0.647     -0.445      0.121      0.571      0.636     -0.063     -0.715     -0.787      1.091      0.279      0.967      0.003      0.011      0.951      0.134     -0.067     -0.926      0.723     -1.017
     0.907      0.696      0.839      0.184      0.037      1.324      0.093     -0.457      0.386     -0.676      0.724     -0.374      1.068      0.177     -0.725      0.555     -0.130      1.080     -0.134      0.812      0.060     -0.570      0.472      0.148      0.174      0.926      1.289      0.477      0.110     -0.070      1.258      0.705     -0.959      0.398     -0.808      0.744      0.479      0.413     -0.070     -0.849      0.335      0.561      0.313     -0.400      0.390
    -2.093      0.696     -2.161      2.184      0.037     -1.676      0.093      0.543     -1.614      0.324     -2.276      0.626      0.068      1.177      0.275     -1.445     -2.130      0.080     -1.134     -0.188     -1.286     -0.558      0.246     -0.069     -0.424     -0.763      1.252     -2.283      2.083      0.460     -0.088      0.567      0.330     -1.591      0.421     -0.432      1.413     -0.271      1.148      0.571     -0.012     -1.408     -0.395     -1.004      0.252
     0.907     -0.304     -1.161      2.184     -1.963      0.324     -1.907     -0.457      2.386      0.324     -0.276     -0.374     -2.932      0.177     -0.725     -1.445     -1.130      1.080      1.866     -1.188     -0.331     -0.458     -0.499      2.061     -0.626      1.283      0.107     -0.728      0.107     -1.307      0.589     -1.324      0.092      0.794      0.711      0.214      0.338     -2.164     -1.398     -0.399     -1.159     -0.610      1.565      1.017     -0.616
    -0.093     -0.304      0.839     -0.816     -0.963      0.324      1.093      1.543      0.386     -0.676     -0.276     -0.374      0.068      0.177     -0.725      0.555      0.870      1.080      1.866     -0.188      0.233      0.189      0.344      0.231      0.003     -0.327     -0.458      0.487     -0.825     -1.223      0.140      0.881      0.948      0.099     -0.427     -0.672     -0.727     -0.447     -0.216     -0.663      0.310      0.720      0.528      1.794     -0.042
    -1.093     -0.304     -2.161      0.184      0.037      1.324      1.093      1.543      0.386      1.324     -0.276      0.626      0.068     -0.823      1.275     -0.445      0.870      1.080      1.866      0.812      0.389      0.436     -0.018      0.979      0.617     -1.369     -0.886     -2.080     -0.788     -0.509      0.988      0.572      1.470     -0.405      0.986     -0.950     -0.094     -0.064     -1.556      0.948     -0.889      0.346      1.008      1.272      0.364
     0.907      0.696      0.839     -0.816      0.037      0.324      0.093      0.543     -0.614      1.324      1.724      0.626      0.068     -0.823      1.275      1.555      0.870      0.080      1.866     -0.188      1.378      0.645     -0.014     -0.072      0.119     -0.499     -0.085      0.907     -0.447     -0.084     -1.088     -0.567      0.527     -0.525      1.277     -0.313     -0.247      0.100     -0.860      1.074      0.064      0.149     -0.009      1.842     -0.284
    -0.093      0.696     -0.161      0.184      0.037     -0.676      0.093      0.543     -1.614      0.324      1.724      1.626      1.068      0.177      0.275     -0.445     -0.130      1.080     -0.134     -1.188      0.463      0.499      0.509     -0.529     -0.279     -0.659      0.213     -0.523      0.785      0.342     -1.298     -0.470     -0.010     -1.067      0.376      0.963      0.764      0.199      0.696      0.388     -0.859     -0.503      0.132      0.228     -0.947
     1.907      0.696     -0.161     -0.816      0.037      0.324     -1.907     -0.457     -0.614      0.324      0.724     -0.374     -0.932     -0.823      0.275      0.555     -2.130     -0.920     -1.134     -0.188      0.542     -0.869     -0.507      0.085     -0.069      1.327      1.478      0.405     -0.743     -0.157     -0.194     -0.927      0.101     -0.573      0.170     -0.172      0.590     -0.188     -0.808      0.354      0.009     -0.994     -0.059     -1.124     -0.176
     0.907      0.696      1.839     -1.816     -0.963      0.324      1.093      1.543      0.386     -0.676      0.724      1.626      0.068     -1.823     -0.725      0.555      0.870      1.080      0.866     -1.188      0.622      0.816      0.594     -0.015     -0.528      0.262     -0.286      1.235     -1.609     -0.394     -0.250      0.355      0.926      0.395     -0.435     -0.081      0.482     -0.801     -1.871     -0.411     -0.104     -0.113      0.077      0.974     -0.753
    -1.093     -1.304      0.839     -1.816      1.037     -2.676      0.093      1.543     -1.614      1.324     -1.276     -1.374      0.068     -1.823      1.275     -0.445      0.870      1.080     -0.134      0.812     -0.760     -0.153      0.393     -1.885      0.500     -0.183     -0.967      0.532      0.153      0.455     -1.829      0.114      0.965     -0.158      1.129     -0.031     -0.987     -0.652     -0.132      0.940      0.423      0.980      0.543      0.807      0.524
    -1.093     -0.304      0.839      1.184      0.037     -1.676      0.093      1.543      2.386     -0.676     -0.276     -0.374      1.068      1.177     -0.725     -0.445     -0.130      0.080      0.866      0.812     -0.546      0.059      0.455      1.925     -0.327     -0.423     -0.357      0.285     -0.593      0.397     -1.040      0.062      0.996      0.819     -0.574      0.457     -0.415      0.462     -0.400     -0.796      0.055     -0.218     -0.633     -0.237      1.263
    -2.093      0.696     -1.161     -1.816      1.037      1.324      1.093      1.543     -1.614      1.324      1.724      0.626      1.068      1.177      1.275      1.555      0.870      1.080     -2.134      0.812      0.884      1.108      0.397     -1.509      1.129     -3.048     -0.285     -1.671     -0.153     -0.128      0.251     -0.205      0.960     -0.360      0.738      0.393     -0.666      0.504      2.303      0.845      0.577     -0.504      0.586     -1.206     -0.149
     0.907     -0.304      0.839     -1.816      0.037      0.324      0.093      1.543     -1.614     -2.676     -0.276     -0.374      0.068     -1.823      1.275     -0.445     -2.130      0.080     -1.134      0.812     -0.086     -0.853      0.130     -1.466     -0.134      1.044      0.415      0.654     -0.471      0.338      0.285      0.991      1.549     -0.410     -2.727     -0.243      0.771     -0.129     -0.743      1.272     -0.365     -1.155     -0.125     -0.534      0.987
    -0.093      0.696     -0.161      0.184     -0.963     -0.676      1.093      0.543     -0.614     -0.676     -0.276      0.626      1.068      1.177     -0.725      0.555     -1.130      0.080      1.866      0.812     -0.340      0.306      0.328      0.614     -0.091      0.238      0.408     -0.630     -0.511     -0.829     -0.350      0.866      0.242     -1.105     -0.496      0.220      0.215      0.647      0.638     -0.611      1.054     -1.317     -0.297      1.461      0.954
    -1.093     -0.304     -1.161     -0.816      0.037     -0.676     -0.907     -0.457      1.386     -0.676      0.724      0.626      0.068      0.177     -0.725      0.555     -1.130      0.080     -1.134     -2.188      0.351     -0.295     -0.096      0.247     -0.966     -1.401     -0.080     -1.123     -0.957      0.713     -1.067     -0.572     -0.521      1.062     -0.230      0.257      1.009      0.232     -0.083     -0.446      0.170     -0.865      0.314     -1.230     -1.334
    -0.093     -0.304     -1.161      2.184      0.037      1.324      0.093      0.543      1.386      0.324      0.724      0.626      0.068      2.177      0.275     -0.445     -0.130     -1.920     -2.134     -0.188      0.396      0.031     -0.421      1.044      0.305     -0.505     -0.445     -0.763      1.075     -0.302      0.958      0.099      1.114      0.634      0.054     -0.033      0.657      0.873      1.341      0.137     -0.860     -0.154     -1.317     -2.648     -0.204
    -0.093     -3.304      0.839      2.184     -2.963     -0.676     -0.907      1.543      1.386      1.324     -0.276     -2.374      1.068     -1.823      1.275     -0.445     -1.130      1.080     -1.134     -1.188     -0.208     -1.160      0.558      1.072     -1.819      0.084     -2.226      0.293      1.147     -1.178     -0.593      0.444      0.918      0.507      2.249     -0.096     -0.726      0.314     -2.644      2.175     -0.197      0.139      0.343     -1.897      0.427
    -2.093     -1.304     -1.161     -1.816      1.037     -2.676     -0.907     -2.457     -1.614     -0.676     -2.276     -0.374      1.068      2.177      1.275     -1.445     -2.130      0.080     -1.134      0.812     -1.313     -0.974     -0.032     -0.449      1.303     -0.653     -0.322     -1.176     -1.241     -0.393     -1.332      0.063     -2.422     -1.162     -1.403     -0.502      0.880      1.072      2.558      0.581     -0.196     -0.910      0.132     -0.878     -0.222
     0.907      0.696      0.839     -1.816      0.037      0.324     -2.907     -1.457     -0.614     -0.676      0.724      0.626      1.068     -0.823      0.275      1.555      0.870     -0.920      1.866     -0.188      1.179      0.488     -0.368     -0.410      0.032     -0.059      0.242      1.050     -1.473      0.082     -0.872     -3.389     -1.065     -0.193     -0.867     -0.696     -0.025      1.664     -0.637      0.344      0.243      0.352     -0.255      1.987     -0.234
    -0.093     -0.304     -1.161      0.184     -0.963      0.324     -0.907      0.543     -0.614     -0.676     -1.276     -0.374     -0.932      0.177     -0.725      0.555     -0.130      0.080     -0.134     -0.188     -0.848     -0.380     -0.303     -0.608     -0.456      0.765      0.035     -0.746      0.791     -0.517      1.300     -0.487      0.959     -0.071     -0.530      0.042      0.145     -0.284      0.604     -0.607      1.722      0.304      0.492      0.129      0.156
     0.907     -0.304     -1.161     -1.816      1.037      0.324      0.093      0.543      0.386      0.324      0.724     -0.374      0.068     -1.823      0.275      1.555      0.870      1.080      1.866      0.812      0.641      0.244      0.648     -0.911      1.129      0.196     -0.384     -1.681     -0.849     -0.091     -0.259     -0.064     -0.499      1.200     -0.277     -0.203     -0.715     -0.992     -1.038     -0.071      0.810      0.449      0.014      2.220     -0.169
    -2.093     -0.304     -0.161      2.184      1.037     -0.676     -0.907     -1.457      2.386     -0.676     -2.276     -0.374      0.068      2.177     -0.725     -2.445     -1.130     -0.920     -2.134     -0.188     -1.070     -0.052     -0.325      2.407      0.445     -0.934     -0.002      0.120     -0.094      0.462      0.442     -0.826     -0.955      0.562     -0.854     -0.722     -0.275      0.482      0.246     -0.850     -1.219     -1.053     -0.323     -3.276     -0.643
    -2.093      0.696     -0.161     -0.816     -2.963      0.324     -2.907     -1.457     -0.614     -0.676     -0.276      0.626      1.068      0.177     -0.725     -2.445      0.870      1.080     -2.134     -2.188     -0.643      0.567      0.769     -0.248     -1.887     -1.605      0.093     -1.167     -0.607     -1.213      0.889     -3.307     -2.344     -0.297      0.371      0.513      0.042     -0.007      0.256      0.152     -1.939      0.238     -0.127     -1.954     -0.431
     0.907      0.696      1.839      0.184      0.037      0.324      1.093      0.543      0.386      1.324      0.724      0.626      0.068      0.177      1.275      0.555      0.870      0.080     -1.134     -0.188      0.586      0.391     -0.283      0.013      0.467      0.318      0.417      2.088      0.276     -0.528     -0.339      0.512      0.800      0.449      1.083     -0.172      0.136      0.412      0.139      1.109     -0.113      0.386      0.470     -1.177     -0.609
     1.907      0.696      1.839      0.184      0.037      1.324     -0.907      0.543      0.386     -0.676     -0.276      1.626      1.068      1.177      0.275      1.555     -1.130      1.080      0.866      0.812      0.849      0.635      0.670      0.592      1.157      1.182      0.023      0.997     -0.203     -1.022      0.471     -1.566     -0.473     -0.042     -1.219     -1.433      0.751     -0.018      0.691     -0.172      0.616     -1.692     -0.019      0.518     -0.204
    -2.093     -0.304      0.839     -1.816      0.037     -0.676     -0.907      1.543     -1.614      1.324     -0.276     -2.374      1.068     -0.823      1.275     -0.445      0.870      1.080      1.866      0.812     -0.325     -0.446      0.628     -0.547     -0.137     -1.673      0.019      0.136     -1.230      0.139     -0.499     -0.550      0.978     -1.309      1.415      0.224     -1.830      0.163     -0.393      1.232     -0.162      1.434      0.143      2.196      0.838
    -2.093     -0.304     -0.161      2.184      0.037     -2.676     -1.907     -1.457      0.386      0.324     -1.276     -1.374      0.068      1.177      0.275     -2.445     -0.130     -0.920      0.866     -0.188     -1.511     -0.466     -0.098      0.820      0.337     -0.537      0.442     -0.002      1.436     -0.405     -1.047     -1.300     -1.294     -0.392     -0.121      0.829     -0.647      0.211      0.321      0.142     -0.892      0.410     -0.727      0.486     -0.455
     1.907      0.696     -1.161      0.184      1.037      1.324      1.093     -0.457     -0.614          *     -0.276      0.626     -0.932      0.177          *      0.555      0.870     -0.920      0.866     -0.188      0.523      0.851     -0.646      0.246     -0.065      1.313     -0.288     -0.545      0.110      1.062      0.727      0.218      0.176     -0.766     -0.426     -0.958     -0.548     -0.089     -0.063      0.154      0.049     -0.191     -0.011      0.722     -0.055
    -0.093     -0.304      0.839      1.184     -0.963      0.324      1.093     -1.457      1.386     -0.676     -0.276      0.626      1.068      2.177     -0.725      0.555     -0.130     -0.920      0.866     -0.188     -0.046      0.579     -0.185      1.193     -0.896     -0.025     -0.779      0.965      0.084     -0.201      0.388      0.304     -1.210      0.643     -0.297     -0.194     -0.142      1.468      1.301     -0.219      0.677     -0.693     -0.511      0.380      0.693
     0.907      0.696     -1.161      1.184     -0.963      0.324      0.093     -1.457      1.386      0.324      1.724      1.626     -0.932      1.177     -0.725      0.555     -0.130     -0.920     -0.134     -0.188      0.377      0.190     -0.616      1.426     -0.565      0.698      0.590     -0.351     -0.210     -0.474      0.075     -0.307     -0.659      0.246      0.746      1.079      1.372     -0.114      0.001     -0.572      0.478     -0.413      0.034     -0.832      0.461
    -2.093     -1.304     -0.161     -1.816      0.037     -1.676     -0.907      0.543      1.386      0.324     -2.276     -0.374      1.068      0.177     -0.725     -1.445     -2.130      1.080      1.866      0.812     -1.527     -0.949     -0.074     -0.578      0.820     -0.517     -0.511     -0.178     -1.235     -0.687     -0.056      0.050      0.466      1.791     -0.333     -0.072      1.012      1.005      0.639     -1.078      0.383     -1.107      1.394      2.291      0.074
     0.907      0.696     -1.161     -1.816      1.037      0.324      0.093     -1.457     -1.614      1.324      0.724     -0.374      1.068     -0.823      0.275      0.555      0.870      0.080     -1.134     -0.188      0.373      0.551      0.189     -1.794      0.472      0.522      0.148     -1.399     -0.173      0.437     -0.152     -0.317     -1.514     -0.162      1.108      0.225     -0.917      0.651      0.378      0.183      0.169      0.238     -0.308     -0.292     -0.655
     0.907      0.696     -1.161     -1.816      0.037      1.324      0.093      0.543     -0.614      0.324      1.724      0.626      1.068     -0.823      0.275      1.555      0.870      1.080     -1.134      0.812      1.331      0.399      0.694     -1.442      0.380     -0.424      0.259     -2.046     -0.371     -0.277     -0.092     -0.330     -0.432      0.550      0.087     -0.105      0.125     -0.011      0.253      0.181      0.163      0.443      0.030     -0.347      0.412
    -0.093      0.696      0.839      0.184      0.037      1.324      1.093      1.543      1.386      0.324      0.724      1.626      1.068      0.177     -0.725     -0.445     -0.130     -0.920      0.866     -0.188      0.463      0.455      0.048      0.170      0.678     -0.537      0.408      0.661     -0.186     -0.826      0.866      0.503      1.272      1.347      0.013      0.113      0.989      1.010      0.195     -1.082     -1.065     -0.530     -1.059      0.934     -0.681
    -1.093      0.696      1.839     -1.816     -0.963      1.324      1.093      1.543     -0.614      1.324     -1.276      0.626     -1.932     -1.823      0.275     -2.445      0.870      1.080      0.866     -0.188     -0.642      0.504     -0.132     -0.375      0.396     -0.405      0.156      2.103     -1.487     -1.582      1.910      0.622      1.598     -0.422      1.023     -0.205     -0.111     -1.747     -1.546      0.108     -1.724      0.433      1.349      1.144     -0.335
    -2.093     -3.304     -1.161     -1.816      1.037     -1.676      1.093      1.543     -1.614     -0.676     -0.276      1.626      1.068      0.177      0.275      1.555      0.870      1.080     -0.134      0.812     -0.203      0.102      0.713     -1.755      1.228     -1.796     -3.294     -1.786      0.021     -0.158     -1.449      1.054      0.666     -0.287     -1.224      0.060      1.542     -0.102      1.652     -0.431      1.799      0.933      0.001      0.839     -0.358
    -1.093      0.696     -0.161      1.184     -0.963     -2.676     -0.907      0.543     -1.614      1.324     -0.276     -1.374      0.068     -0.823     -0.725     -0.445     -0.130      1.080      0.866     -1.188     -0.351     -0.310      0.206     -0.048     -0.360     -0.695      1.002     -0.496      1.291     -0.416     -2.194     -0.433      0.148     -1.449      1.356      0.184     -0.894     -0.131     -0.766     -0.555     -0.176      0.304      0.816      0.956     -0.910
     0.907      0.696     -0.161     -1.816      1.037      0.324     -0.907      0.543     -1.614      1.324     -0.276     -1.374      0.068     -0.823      1.275      0.555      0.870      0.080     -1.134      0.812      0.403     -0.102      0.015     -1.438      1.557      0.502      0.848     -0.208     -0.419     -0.446     -0.120     -0.846      0.405     -0.297      0.627     -0.644     -1.262      0.109      0.375      0.489     -0.008      0.937      0.184     -0.451     -0.448
     1.907      0.696      0.839     -1.816      1.037      0.324     -2.907      0.543     -0.614      1.324      1.724      0.626      0.068     -0.823      1.275      0.555      0.870      1.080     -2.134      0.812      1.129     -0.027      0.532     -1.468      1.364      0.709      0.795      0.310     -0.382     -0.232     -1.061     -2.856     -0.217      0.432      0.541     -0.043      0.553     -0.702      0.346      0.583     -0.608      1.010      0.193     -1.459     -0.380
    -0.093      0.696      1.839      0.184      0.037      0.324      0.093      0.543      1.386      0.324      0.724      0.626      1.068      1.177     -0.725      0.555     -0.130      0.080     -0.134      0.812      0.617      0.161      0.210      0.156     -0.562     -0.775      0.408      1.509      0.076      0.502     -0.240     -0.154      0.207      1.367      0.650     -0.058      0.378      0.806      0.984     -0.458     -0.049     -0.201     -0.317     -0.262      1.294
    -1.093     -1.304     -1.161     -1.816     -1.963      0.324      1.093      1.543      1.386      1.324     -0.276     -2.374     -2.932     -1.823      1.275     -1.445     -0.130      1.080      0.866     -0.188     -0.312     -0.542     -0.524     -0.066     -0.712     -0.798     -0.658     -0.634     -1.726     -1.198      0.614      1.632      2.312      1.285      1.589      0.060     -1.473     -2.094     -1.727      1.461     -0.981      0.578      2.095      1.031      0.621
     0.907     -0.304      1.839      0.184      0.037      1.324      0.093     -0.457      1.386     -0.676     -0.276      0.626      0.068      0.177     -0.725      1.555      0.870      0.080      0.866      0.812      0.209      0.179      0.483      0.847     -0.170      0.701     -0.407      1.237     -0.689      0.102      1.234     -0.160     -1.115      0.734     -0.683     -0.379      0.434     -0.651     -0.387     -0.664      1.483      0.530     -0.728      0.611      1.121
     0.907      0.696     -1.161      0.184      1.037      1.324      1.093     -2.457     -0.614      1.324      1.724      1.626     -0.932      0.177      1.275      1.555      0.870     -1.920     -0.134      0.812      1.127      0.867     -0.612      0.372      0.286     -0.227     -0.283     -0.697     -0.089      0.665      0.186      0.037     -1.700     -1.033      1.341      0.097      0.225     -0.018     -0.185      1.135      0.345     -0.148     -0.976     -0.205      0.451
    -0.093      0.696     -0.161     -1.816      0.037      1.324      0.093     -0.457      1.386      1.324     -1.276     -1.374      1.068      0.177      0.275      1.555      0.870     -0.920     -2.134      0.812     -0.093     -0.350     -0.394     -0.716      1.339      0.045      0.955      0.136     -1.033     -1.388      1.264      0.336     -0.031      2.009      0.514     -1.032     -0.855      1.499      0.792     -0.363      1.813      1.313     -0.433     -1.833     -0.314
     0.907      0.696      0.839      1.184      0.037      0.324      0.093      0.543      1.386      0.324     -1.276      0.626      0.068      1.177      0.275      0.555     -0.130      0.080      0.866     -0.188     -0.098     -0.258      0.154      0.549      0.003      0.951      0.857      0.569      0.678      0.005      0.642      0.449      0.504      1.006      0.308     -1.151      0.933     -0.148      0.823      0.394      0.707      0.120     -0.008      0.644      0.149
    -1.093     -2.304     -1.161      0.184     -0.963      1.324     -0.907     -0.457      1.386      0.324     -0.276     -0.374     -1.932      2.177     -0.725      0.555     -1.130     -0.920      0.866     -1.188     -0.028     -0.484     -1.032      1.456     -0.246     -1.020     -1.739     -0.201     -1.028     -0.708      1.213     -0.348      0.392      0.201      0.531     -0.141      0.180     -0.423      1.157     -0.665      0.485     -0.378      0.587      0.357     -1.212
     0.907     -0.304     -1.161     -0.816      1.037      0.324     -0.907      0.543      1.386      0.324     -0.276     -0.374      0.068     -1.823      0.275      1.555     -1.130      0.080      0.866      0.812     -0.009     -0.014     -0.190      0.288      1.011      0.868     -0.014     -1.000     -1.075      0.151      0.246     -0.828      0.780      1.144     -0.183     -0.390     -0.269      0.433     -1.903     -0.098      1.499     -1.171      0.265      0.676     -0.041
    -2.093      0.696      0.839      1.184      0.037     -2.676      0.093     -1.457     -1.614      1.324     -1.276      0.626      1.068      1.177     -0.725     -0.445     -1.130      0.080     -1.134     -0.188     -0.430     -0.235      0.200      0.590     -0.295     -1.732      0.886      0.478      0.582      0.110     -2.251      0.461     -1.642     -1.955      1.480     -0.790      0.965      0.783      0.571     -0.566     -0.152     -0.775     -0.352     -1.524      0.240
    -0.093     -0.304     -1.161     -1.816      0.037      1.324      1.093     -2.457     -1.614      0.324      0.724      0.626      1.068     -1.823      1.275      1.555      0.870     -0.920     -2.134      0.812      0.514      0.624     -0.347     -1.705      1.154     -0.718     -0.759     -0.740     -0.054     -1.028      0.783      0.481     -2.002     -0.320     -0.466      0.151     -0.160      1.600     -0.295      0.792      1.030      0.183     -0.574     -1.299     -0.057
    -0.093      0.696     -0.161      1.184      1.037     -1.676      0.093      1.543     -0.614      0.324      0.724      0.626      1.068      1.177     -1.725     -1.445     -1.130     -1.920     -1.134      0.812      0.536      0.582      0.198      0.332      0.950     -0.671      0.069     -0.321      0.701      0.074     -2.081     -0.755      1.208     -0.872     -0.146     -0.041     -0.190      0.698      0.958     -2.061     -2.039     -1.624     -2.101     -1.184     -0.096
    -0.093     -0.304     -1.161     -1.816      1.037     -2.676     -0.907      1.543     -0.614      1.324     -0.276      0.626     -0.932     -0.823     -0.725     -1.445     -1.130      0.080     -1.134      0.812     -0.660     -0.137     -0.114     -0.440      0.816      0.708     -0.122     -1.137     -1.464      0.147     -1.942     -0.773      1.632     -0.372      1.001      0.713      0.597     -0.786     -0.356     -1.066     -0.719     -0.982      0.313     -0.931      0.113
    -1.093     -0.304      0.839     -1.816     -2.963      0.324      0.093      1.543     -1.614     -0.676      0.724     -0.374      1.068     -0.823      0.275      0.555      0.870      1.080      0.866      0.812      0.137      0.124      0.523     -0.663     -1.087     -1.144     -0.439      0.369     -1.151     -1.883      0.062     -0.003      0.971     -1.138     -0.061      0.585     -0.571      0.362     -0.299      0.795      0.275      0.849      0.038      1.301      1.850
     1.907      0.696     -0.161     -1.816      0.037      1.324      1.093      1.543     -1.614     -0.676      1.724     -0.374      1.068      0.177     -0.725      1.555     -1.130     -0.920     -0.134      0.812      1.332      0.059      0.086     -1.006      0.558      0.601      0.582     -0.270     -0.777     -0.387     -0.082      0.963      1.351     -0.540     -1.063     -0.212     -0.381      0.952      0.800     -0.831      0.146     -1.140     -1.062      0.361      0.300
    -0.093      0.696     -2.161     -0.816      0.037      1.324      1.093     -2.457     -1.614      1.324     -2.276      0.626     -1.932     -1.823      1.275      0.555      0.870      1.080      0.866      0.812     -0.746      0.118     -0.411     -0.470      0.157      0.670      0.617     -1.676     -0.344     -0.167      2.029      0.860     -1.980     -1.278      1.230     -1.224      0.442     -1.324     -1.280      1.327      1.651      0.669      1.732      1.074      0.679
    -0.093      0.696      1.839     -0.816     -0.963      0.324      1.093      1.543     -0.614      0.324      0.724      0.626      1.068     -1.823      0.275      0.555      0.870      1.080     -0.134     -1.188      0.211      0.416      0.460     -0.325     -0.474     -0.313      0.282      1.299     -0.678     -0.511      0.050      0.731      1.028     -0.256      0.516      0.391      0.122      0.218     -1.470      0.519      0.416      0.477      0.173     -0.092     -0.799
     0.907      0.696      1.839      1.184     -1.963      1.324      1.093      0.543      1.386     -1.676     -1.276      0.626      1.068      1.177     -1.725      0.555      0.870      0.080      0.866     -2.188      0.001      0.529      0.378      1.389     -1.669      1.072      0.199      1.640     -0.174     -0.079      1.234      0.621      0.146      0.202     -0.671     -1.101     -0.264      0.626      0.154     -0.728      0.592      0.192     -0.491      0.147     -0.791
     1.907      0.696      1.839     -0.816      0.037      1.324     -0.907      1.543      0.386     -0.676     -0.276     -0.374      0.068     -1.823      0.275     -0.445     -0.130      1.080     -0.134      0.812      0.249     -0.637      0.178     -0.565      0.279      1.592      1.268      1.626     -0.239     -0.276      1.151     -0.147      1.224      0.821     -0.819     -0.531      0.418     -0.197     -1.437      0.139     -0.724      0.624      0.630      0.119      0.617
     0.907     -0.304     -0.161     -0.816      0.037      1.324      0.093      0.543     -0.614     -0.676      0.724      0.626     -0.932     -1.823     -0.725      1.555     -0.130      0.080      1.866     -0.188      0.828      0.227     -0.265     -0.659     -0.477      0.175     -0.492      0.099     -0.265      0.622      0.472     -0.364      0.821     -0.024     -0.092     -0.418      0.278     -0.579     -1.102     -0.391      0.515     -0.384      0.355      2.047      0.217
    -2.093     -0.304      0.839      1.184     -0.963     -1.676     -1.907     -2.457      1.386     -1.676     -2.276     -0.374     -1.932      1.177     -1.725     -2.445     -0.130     -0.920      0.866     -1.188     -1.371     -0.413     -0.966      2.124     -1.164     -0.568      0.073      1.787     -0.970      0.170     -0.050     -1.400     -1.434     -0.288     -1.151     -0.357      0.315     -0.527     -0.467     -1.038     -0.588      0.211      0.423     -0.382     -0.148
    -0.093      0.696     -1.161      0.184     -0.963      1.324     -0.907      0.543     -1.614     -0.676     -1.276     -1.374     -0.932      1.177      1.275     -0.445     -0.130      0.080     -1.134     -2.188      0.006     -0.112     -0.281     -0.058     -0.853     -0.237      0.809     -0.891      0.285     -0.039      1.423     -0.590      0.799     -1.443     -0.097     -1.103     -1.379     -0.388      1.306      1.489     -0.493      0.193      0.490     -1.072     -1.282
     1.907     -1.304      0.839     -1.816      1.037      1.324     -1.907     -0.457     -1.614      0.324      1.724     -2.374     -0.932     -1.823      1.275      1.555      0.870      0.080     -2.134      0.812      1.288     -0.238     -0.380     -1.331      0.571      0.525     -0.846      1.348     -0.460      0.354     -0.124     -1.558     -0.136     -0.716      0.065     -0.152     -1.932     -0.378     -0.594      1.063      0.029      1.316      0.591     -1.345      0.593
    -0.093      0.696     -1.161     -0.816      1.037      0.324      1.093     -0.457     -0.614      1.324      1.724      1.626      1.068      1.177      0.275      0.555      0.870      1.080     -1.134      0.812      0.896      0.749      0.778     -0.070      1.190     -1.049     -0.010     -1.873     -0.699     -0.358     -0.611      0.381     -1.365     -0.498      0.708      0.557      0.454     -0.190      1.183     -0.416     -0.498      0.233     -0.311     -1.125     -0.218
     1.907      0.696      1.839     -1.816      1.037      1.324      1.093      1.543      0.386     -0.676      1.724      0.626     -0.932     -0.823     -0.725      1.555      0.870      1.080      1.866      0.812      0.946      0.409      0.119     -0.484      0.748      0.838      0.161      1.806     -1.246      0.251      0.039      0.500      1.357      0.778     -1.103      0.418      0.191     -0.992     -0.493     -0.907      0.444      0.310      0.716      2.136      0.252
     1.907     -0.304      0.839     -1.816      1.037      1.324      1.093      0.543     -1.614          *      0.724     -2.374      1.068     -1.823          *      1.555      0.870      1.080     -2.134      0.812      0.712      0.141      0.682     -1.414      1.131      1.184     -0.613      0.184     -0.457     -0.014      0.556      0.994     -0.347     -0.653      0.643     -0.444     -2.616      0.032     -0.639     -0.135      0.827      0.695     -0.114     -1.543     -0.260
    -1.093     -0.304     -0.161     -0.816     -0.963      0.324     -0.907      0.543      0.386     -1.676     -0.276     -1.374      0.068      1.177     -0.725     -1.445     -0.130     -0.920      0.866     -2.188     -0.207     -0.396     -0.221      0.479     -0.712     -0.991     -0.041     -0.040     -1.178     -0.163      0.663     -0.429      0.816      0.133     -1.300      0.030     -0.913      0.277      0.896     -0.364     -1.366      0.363     -0.388      0.547     -1.573
    -0.093      0.696      1.839     -0.816     -1.963     -1.676      1.093      1.543     -1.614     -1.676      1.724      1.626      1.068      0.177     -2.725      0.555      0.870      1.080     -1.134     -2.188     -0.042      0.386      0.796     -0.868     -1.614      0.019      0.350      0.921      0.026     -0.521     -1.607      0.703      0.809     -0.845     -0.960      1.823      1.183     -0.156      0.737     -1.861      0.514      0.331     -0.396     -0.582     -0.718
    -2.093      0.696     -2.161     -0.816      0.037     -0.676      0.093     -1.457      0.386      0.324     -1.276      1.626      0.068     -0.823      0.275      0.555      0.870      0.080     -0.134     -0.188     -0.542      0.880      0.285     -0.062      0.307     -1.442     -0.185     -2.270     -0.878     -0.244     -0.226     -0.722     -1.781      0.504      0.289     -0.516      0.488     -0.545     -0.855      0.018      1.062     -0.227     -0.352      0.077     -0.496
     1.907      0.696      1.839     -1.816      1.037      1.324      1.093      1.543     -1.614     -2.676      1.724      1.626      1.068     -1.823      1.275     -2.445     -3.130      0.080     -2.134      0.812      0.720      0.096      0.683     -2.154      0.941      1.167      0.780      1.233      0.281      0.277      0.544      0.856      0.865      0.246     -3.124      0.563      1.278      0.293     -0.059      0.965     -3.169     -3.183     -0.879     -0.997      0.059
    -0.093     -2.304      0.839      0.184      0.037     -0.676      0.093     -2.457      1.386     -0.676     -1.276     -1.374     -0.932     -0.823      0.275     -0.445     -0.130      1.080      0.866     -0.188     -0.579     -0.224     -0.157      0.134     -0.197      0.670     -2.037      1.049      0.121      0.264      0.000      0.325     -2.289      1.318     -0.580     -0.539     -1.054     -0.666     -0.874      0.607      0.277      0.297      1.342      0.602      0.014
     0.907      0.696     -2.161      1.184     -0.963      0.324      0.093     -0.457     -0.614     -0.676      1.724     -0.374      0.068      0.177     -0.725      1.555     -0.130     -0.920      1.866     -0.188      0.716      0.090     -0.086      0.706     -0.059      0.284      0.555     -2.019      0.526     -0.905     -0.344      0.058     -0.377     -1.139     -0.803      0.549     -0.359      0.191     -0.307     -0.438      0.853     -0.225     -0.587      1.475     -0.272
    -0.093      0.696     -0.161      0.184      0.037     -0.676      0.093      0.543      1.386      0.324     -1.276     -0.374     -0.932     -0.823      0.275     -1.445     -0.130      0.080      0.866      0.812     -0.815     -0.331     -0.232      1.167     -0.119      0.755      1.021      0.018     -0.988      0.234      0.232      0.269      0.875      0.474      0.269     -0.158     -0.044     -0.582     -1.718      0.308     -0.586      0.324      0.356      0.481      0.760
    -0.093     -2.304      0.839      2.184     -2.963      0.324     -0.907      1.543      1.386     -2.676     -2.276     -0.374      1.068      2.177     -2.725     -0.445      0.870      1.080      0.866     -3.188     -0.459     -0.344      0.584      1.434     -3.410      0.234     -1.818      0.360      0.682      0.425      0.873     -0.459      0.939      0.004     -0.875     -1.786      0.160      0.180      0.943     -1.104     -0.023      1.346      0.245      0.296      0.037
    -0.093      0.696     -1.161     -1.816      0.037      1.324      0.093     -2.457      0.386      0.324      1.724     -2.374      1.068     -1.823     -1.725     -0.445      0.870      1.080     -2.134     -0.188      0.819     -0.078      0.750     -0.851     -0.146     -0.715      0.529     -2.091     -0.964      0.140      0.473      0.133     -3.322      1.042      0.401      0.566     -2.178      0.078     -1.124     -1.737     -1.340      0.793     -0.066     -1.617     -0.035
    -1.093     -0.304     -1.161      1.184      1.037      0.324      0.093     -0.457      1.386      1.324      0.724      0.626      0.068     -0.823      0.275      0.555     -0.130      0.080      0.866      0.812      0.030     -0.295      0.088      0.906      0.831     -1.010      0.056     -1.396      0.359      0.082      0.304      0.529     -0.634      0.441      0.819      0.738      1.046      0.093     -1.564     -0.020      0.301      0.368     -0.174      0.201      0.130
    -0.093      0.696     -0.161      1.184     -0.963     -1.676     -0.907      0.543     -0.614      0.324      0.724     -0.374      0.068     -1.823      0.275     -0.445     -0.130      0.080     -0.134     -0.188      0.275      0.150      0.158     -0.362     -1.129     -0.260      0.448     -0.291      1.717      0.207     -1.942     -1.023      0.405     -0.369      0.853      0.139     -0.538     -0.123     -1.522      0.747     -1.046     -0.259     -0.206      0.093      0.913
    -1.093     -0.304      0.839     -0.816      0.037      0.324     -0.907     -1.457     -1.614      1.324     -0.276      0.626      0.068     -1.823      1.275      0.555      0.870      0.080     -1.134      0.812      0.272     -0.027      0.198     -1.424      0.253     -1.324     -0.230      0.660      0.666     -0.271      0.087     -0.813     -1.624     -0.564      1.243     -0.734      0.674     -0.141     -0.755      1.032      0.239      1.135     -0.195     -0.357      0.613
    -0.093      0.696     -1.161      1.184     -0.963      0.324      1.093      1.543      0.386      1.324     -1.276     -1.374      0.068     -0.823      1.275      1.555     -0.130      1.080      1.866      0.812      0.236     -0.097      0.270      0.193      0.026     -0.312      0.594     -1.329      1.035     -0.962      0.125      1.233      1.164      0.286      1.352     -1.509     -1.298     -0.510     -0.870      1.228      1.073      0.125      0.515      1.856      0.858
     0.907      0.696      0.839      0.184      1.037     -1.676     -1.907      1.543     -0.614     -0.676     -1.276      1.626      1.068      1.177     -0.725      0.555     -2.130      0.080     -1.134     -0.188     -0.555     -0.423      0.530      0.192     -0.019      1.460      1.040      0.360      0.010      0.816     -1.095     -1.392      0.908     -0.899     -0.529     -0.647      2.099      0.357      1.070     -0.685      1.425     -1.758     -0.814     -1.222     -0.281
     0.907     -1.304     -1.161      1.184      0.037     -0.676      0.093     -1.457      1.386      0.324     -0.276     -2.374      0.068      2.177     -0.725     -0.445     -1.130     -1.920     -1.134     -0.188     -0.320     -0.842     -0.394      0.705      0.014      1.145     -0.629     -0.653      0.536     -0.026     -0.303      0.854     -1.064      0.764      0.402      0.269     -1.192      0.715      1.676     -0.577     -0.207     -0.172     -1.253     -1.598     -0.195
    -0.093      0.696      1.839     -0.816      0.037      0.324      1.093      1.543     -1.614      1.324      0.724     -0.374      1.068     -1.823      1.275     -0.445      0.870      1.080      1.866      0.812      0.213      0.179      0.741     -0.857      0.356     -0.321      0.351      1.161     -0.042     -0.362      0.040      0.984      0.494     -0.858      1.161      0.505     -0.457     -0.056     -1.117      1.107     -0.656      0.725     -0.112      2.214      0.537
    -1.093     -0.304      1.839      1.184      1.037     -0.676      0.093     -2.457      1.386      0.324     -2.276          *      1.068      0.177      0.275     -0.445     -0.130      0.080      0.866     -0.188     -0.852     -0.375      0.192      0.450      0.181     -0.396      0.256      1.706      0.747      0.884      0.293      0.516     -2.834      0.863      0.174     -0.972     -0.401      0.692     -0.111      0.214      0.385      0.198     -0.261      0.718     -0.209
    -1.093      0.696     -0.161     -1.816      1.037     -0.676      0.093     -0.457     -0.614     -1.676     -0.276      0.626      0.068     -1.823     -1.725     -0.445     -0.130     -1.920     -1.134      0.812     -0.255      0.101     -0.463     -1.356      0.828     -0.848      0.464      0.427     -0.398      0.125     -0.550     -0.011     -0.138      0.616     -2.185      0.188      0.389      0.734     -0.750     -2.121     -0.283     -0.120     -1.218     -0.494      0.281
    -0.093      0.696      0.839     -1.816      1.037     -1.676      1.093      1.543     -1.614      1.324     -0.276     -0.374      0.068     -1.823      1.275     -0.445      0.870      1.080      1.866      0.812     -0.475      0.940      0.418     -1.637      1.403      0.566     -0.140      0.372     -0.173     -0.286     -1.058      0.132      1.111     -0.116      0.670      0.360     -1.572     -0.495     -0.502      0.515      0.121     -0.081      0.436      2.646     -0.471
     1.907      0.696      0.839     -1.816      0.037      1.324      0.093      1.543     -0.614     -0.676      0.724     -1.374      0.068     -1.823     -0.725      0.555      0.870      0.080     -1.134     -0.188      0.444      0.002     -0.204     -1.477     -0.147      1.424      0.813      1.216     -0.349      0.227      0.853      0.157      1.762      0.461     -0.461      0.065     -1.315      0.395     -0.487     -0.670      0.192      0.866      0.500     -0.409      0.000
    -1.093     -0.304     -0.161     -1.816     -0.963     -1.676     -0.907      1.543     -1.614      0.324      0.724     -1.374     -0.932     -1.823      0.275     -0.445      0.870      1.080      0.866      0.812      0.185     -0.210     -0.159     -1.196      0.013     -1.235     -0.174      0.011     -0.780     -1.130     -1.882     -0.683      1.747     -0.649      0.404      0.426     -1.096     -0.633     -1.059      0.284     -0.526      1.048      1.305      1.211      0.726
     0.907     -0.304      1.839      0.184      0.037      1.324     -0.907      0.543      0.386     -0.676     -0.276     -0.374      1.068      1.177     -0.725     -1.445     -1.130      0.080     -0.134     -0.188     -0.204     -0.302      0.173      0.624      0.922      1.337     -0.021      1.757     -0.263     -0.928      1.484     -0.500      0.421     -0.313     -1.277      0.037      0.087      0.700      0.721     -1.257     -1.196     -0.767     -0.284     -0.492     -1.123
     0.907     -2.304     -0.161     -0.816     -1.963      0.324      1.093     -2.457      0.386     -0.676     -0.276      1.626      1.068      1.177     -1.725     -1.445     -3.130     -2.920      0.866     -0.188     -0.291     -0.172     -0.596      0.702     -0.664      1.165     -1.966      0.473     -1.492     -1.311      0.783      1.203     -1.697     -0.119     -0.277      0.138      2.015      1.934      0.794     -1.223     -1.021     -2.911     -1.881      0.416      0.337
     0.907      0.696      1.839     -1.816      0.037      1.324      1.093      0.543     -0.614     -0.676     -1.276     -0.374      0.068      1.177     -0.725      1.555      0.870      1.080     -1.134      0.812     -0.113      0.430      0.467     -0.613     -0.026      0.767      0.223      1.309     -1.168     -0.033      1.250      0.631     -0.166     -0.088     -0.775     -1.221     -0.867     -0.656      1.701     -0.599      1.725      0.335      0.529     -0.690      1.077
     1.907      0.696     -2.161      2.184      1.037      1.324      1.093     -2.457     -0.614     -0.676      1.724      1.626     -2.932      2.177     -0.725      1.555      0.870     -1.920      0.866      0.812      1.015      0.778     -1.641      1.128      0.194      0.845     -0.199     -0.483      1.162      0.734      0.214      0.138     -0.580     -1.402     -0.800      0.269      0.643     -0.632      1.334     -0.836      0.459      0.103      0.632      0.240      0.494
     0.907      0.696     -0.161      0.184     -0.963      1.324      0.093     -0.457     -0.614      1.324      0.724     -0.374      0.068      1.177      1.275      1.555      0.870      1.080     -0.134      0.812      0.549      0.387     -0.166      1.134      0.076      0.432      0.197      0.189     -0.986     -0.983      0.633     -0.297     -0.254     -1.598      1.236      0.016     -0.838      0.351      0.321      1.097      1.041      0.443      1.307     -0.661      0.463
     0.907     -1.304     -0.161     -0.816     -0.963     -0.676     -0.907     -0.457     -0.614     -0.676     -1.276     -1.374      0.068     -0.823     -0.725      0.555     -1.130      1.080      0.866     -1.188     -0.241     -0.894      0.037     -0.617     -1.316      1.113     -0.298     -0.257     -0.067      0.459     -0.264      0.039     -0.680     -0.158      0.041     -0.995     -0.065     -0.092     -0.372     -0.157      0.812     -0.217      1.081      1.187      0.044
     0.907      0.696      0.839      0.184      1.037      0.324     -1.907      0.543     -0.614      0.324      0.724     -0.374      0.068     -0.823     -0.725      1.555      0.870      1.080      0.866      0.812      0.622      0.009      0.574     -1.327      0.083      0.289      0.759      0.259      1.691      0.850     -0.490     -1.782     -0.085      0.589      0.250     -0.181     -0.292     -0.742      0.158     -0.830      0.568      0.762      0.064      1.643      0.802
    -0.093      0.696      1.839      0.184      1.037      1.324      1.093      1.543     -1.614     -0.676     -0.276      1.626      0.068     -0.823      0.275      0.555      0.870      1.080     -1.134      0.812     -0.092      0.774      0.455     -0.479      0.807     -0.012     -0.141      1.161      0.650      0.179      1.349      0.210      1.050     -1.062     -1.030     -0.320      0.557     -0.729     -0.441     -0.119      0.584     -0.020      0.461     -1.022      0.176
     1.907     -0.304     -1.161      0.184     -0.963      1.324     -0.907     -0.457      1.386      1.324      1.724     -1.374      1.068     -1.823      1.275      1.555      0.870      1.080     -0.134      0.812      1.396     -0.126      0.341      0.027     -0.109      0.452     -0.116     -1.385      0.259     -0.861     -0.364     -0.742     -0.877      1.129      1.340     -0.360     -1.182      0.549     -1.789      1.287      0.165      0.936      0.310     -0.050      0.927
    -0.093     -0.304      0.839      1.184      0.037      0.324      0.093      0.543      1.386      0.324      0.724      0.626      1.068      0.177      0.275      0.555     -0.130      0.080     -0.134     -0.188      0.265     -0.077      0.289      1.031      0.257     -0.337     -0.320      0.421      0.202     -0.076     -0.094      0.280      0.308      0.427      0.095      0.430      0.869      0.555     -0.750      0.127      0.171      0.117     -0.456     -0.618     -0.335
     0.907      0.696      0.839      0.184      0.037     -1.676      0.093     -2.457      0.386      1.324     -0.276      0.626     -0.932      1.177     -0.725     -1.445     -1.130      1.080      0.866      0.812     -0.810      0.118      0.046      0.174      0.216      1.595      0.635      0.904      0.077     -0.109     -0.580     -0.045     -2.504      0.116      1.232      0.859      0.542     -0.959      0.959     -0.831     -0.570     -1.349      0.928      0.959      0.675
     1.907      0.696      1.839     -0.816      1.037      1.324     -2.907     -0.457     -0.614      1.324      1.724      1.626      1.068      2.177      1.275     -2.445     -0.130     -0.920     -0.134      0.812      0.745      0.452     -0.045     -0.560      0.861      1.108      0.341      1.805     -0.238      0.097      0.517     -3.229     -0.362     -0.089      0.919      0.568      0.998      1.134      2.696      0.846     -3.156     -0.760     -0.939      0.273      0.020
     0.907     -0.304      1.839      1.184      1.037      0.324      0.093      1.543      1.386      0.324      1.724      0.626      1.068     -0.823      0.275      0.555     -0.130      1.080      1.866      0.812      0.340      0.002      0.679      1.318      0.541      0.535     -0.166      0.958     -0.068      0.454     -0.049      0.000      0.740      0.317     -0.100      1.073      0.679      0.153     -1.616     -0.131      0.291     -0.055     -0.102      1.234      0.279
    -2.093      0.696     -1.161     -0.816     -0.963     -1.676      0.093      0.543     -0.614      1.324      0.724     -0.374     -0.932     -1.823      1.275     -0.445     -0.130     -0.920     -1.134     -0.188     -0.452     -0.086     -0.678     -0.480      0.194     -1.649      0.583     -0.309     -0.436     -1.091     -1.154      0.162      1.370     -0.340      1.152      1.362     -0.398      0.026     -1.519      1.185      0.027     -0.035      0.321     -0.983     -0.411
    -0.093      0.696      0.839      0.184      0.037     -0.676      0.093      0.543     -0.614      1.324     -0.276      0.626      0.068     -0.823      0.275     -1.445     -0.130      0.080      0.866      0.812     -0.960     -0.436     -0.078      0.607      0.514      1.027      0.987      0.721     -0.469     -0.441      0.261      0.692      0.586     -1.049      1.018      1.159      1.223      0.131     -1.389      0.085     -0.509      0.540      0.161      0.523      0.418
     1.907      0.696     -1.161     -1.816      1.037      1.324      1.093      0.543     -1.614     -2.676      0.724     -2.374      0.068     -0.823     -2.725     -0.445     -0.130      0.080     -2.134      0.812      0.431     -0.483     -0.268     -1.445      0.312      1.498      1.263     -0.919     -0.354      0.655      0.819      1.599      0.790     -0.474     -2.963      0.003     -1.856      0.356      0.139     -2.997     -0.855      0.376      0.427     -1.369      0.487
     0.907      0.696     -0.161     -1.816      1.037      1.324     -0.907      1.543      0.386      1.324      1.724     -2.374     -0.932     -1.823      1.275      1.555      0.870      1.080     -2.134      0.812      1.226     -0.330      0.174     -0.898      0.968     -0.389      1.196     -0.381     -0.986     -0.076     -0.150     -0.460      1.279      1.057      0.836     -0.016     -1.919     -1.285     -0.983      0.790      0.214      1.271      0.795     -1.810      0.087
     0.907      0.696      1.839      2.184      0.037      1.324      1.093      0.543      0.386      0.324      0.724      1.626      1.068      1.177      0.275      0.555     -0.130      0.080     -0.134     -1.188      0.494      0.573      0.302      1.301     -0.287      0.414      0.158      1.470      0.888      0.205      0.756      0.238      0.167     -0.534      0.375     -0.030      0.741      0.735      0.164      0.418     -0.032     -0.847     -0.325     -0.872     -0.843
    -0.093      0.696      0.839     -0.816      1.037      0.324      1.093      0.543      0.386      0.324      0.724      0.626      0.068      0.177     -0.725     -0.445     -0.130      0.080     -1.134      0.812      0.302      0.134     -0.106     -0.183      0.944     -0.559      0.455      0.940     -0.415      0.070      0.073      0.979      0.693      0.550      0.008      0.432      0.613      0.308      0.153     -1.300     -0.770     -0.382      0.126     -0.938     -0.198
     0.907     -0.304      0.839      0.184     -2.963     -1.676      0.093     -1.457      1.386     -0.676     -2.276     -1.374      0.068     -0.823     -0.725     -1.445     -2.130      0.080      0.866     -1.188     -1.170     -0.713      0.000      0.671     -1.697      2.022      0.477      0.683     -0.574     -1.235     -0.364      0.868     -1.431      0.881      0.222     -0.797     -0.177      0.121     -1.448      0.077     -0.149     -1.388      0.316      0.542      0.404
     0.907      0.696      1.839     -0.816      1.037      1.324     -0.907      0.543     -0.614      1.324     -2.276     -0.374      0.068     -1.823      0.275      1.555     -0.130     -0.920     -2.134      0.812      0.115      0.129     -0.133     -1.070      1.322      0.838      0.586      2.061      0.251     -0.411      1.248     -1.043      0.550      0.438      0.608     -2.507     -0.715      0.071     -1.085     -0.501      1.449     -0.266     -0.613     -1.531     -0.367
    -0.093      0.696     -1.161     -1.816     -1.963      0.324      1.093      0.543     -1.614     -0.676      1.724      1.626      0.068     -1.823     -0.725      0.555      0.870     -0.920      0.866     -0.188      0.622      0.730     -0.259     -1.554     -0.456     -0.788     -0.059     -1.042     -0.250     -1.477     -0.468      0.252      0.854     -0.320     -0.413      0.799      0.583      0.460     -0.589     -0.598     -0.088      0.059     -0.736      1.544      0.063
    -0.093     -0.304      1.839      1.184     -0.963     -0.676      0.093      1.543      0.386     -0.676     -1.276     -0.374      0.068      1.177     -0.725     -0.445     -1.130      0.080     -0.134     -1.188     -0.484     -0.189      0.203      0.643     -0.939      0.313     -0.171      1.575      0.463      0.052     -0.093      0.497      1.177     -0.073     -0.383     -0.580     -0.239     -0.208      0.737     -0.204     -0.200     -0.796     -0.049     -0.383     -0.135
    -2.093     -2.304     -0.161     -0.816      0.037      0.324      0.093      1.543      1.386      0.324     -2.276      1.626     -0.932      0.177      1.275      0.555     -0.130      0.080      0.866     -2.188     -0.611      0.305      0.010      0.626      0.236     -1.444     -2.553     -0.214     -1.406     -0.335      0.819     -0.331      1.507      0.952      0.129     -1.305      1.364     -1.046     -0.245      1.051      1.107     -0.400      0.069      0.541     -2.420
     0.907     -2.304     -0.161      2.184      1.037      0.324     -2.907      0.543      0.386      1.324     -1.276     -0.374      0.068      2.177      1.275     -0.445     -1.130     -0.920     -0.134      0.812     -0.067     -1.005     -0.033      1.841      0.221      0.932     -1.253     -0.161      0.519      0.756      0.581     -1.726      0.632     -1.203      1.094     -1.105      0.994      0.141      0.768      1.129     -0.327     -0.194     -0.993     -1.141      0.641
     0.907      0.696      0.839     -1.816      1.037      0.324      0.093      0.543     -1.614      1.324      1.724     -0.374      0.068     -1.823      1.275      0.555      0.870      0.080     -2.134      0.812      1.144      0.253     -0.055     -1.832      1.539     -0.109      0.386      0.885     -0.066     -0.656     -0.904     -0.265      0.811     -0.098      0.463      0.228     -0.614      0.166     -0.376      0.526     -0.764      0.546      0.289     -0.963     -0.260
    -2.093     -0.304     -0.161      0.184      0.037      1.324      1.093      1.543      2.386     -0.676     -0.276     -2.374      1.068      0.177      0.275      0.555      0.870      0.080     -0.134     -0.188     -0.219     -0.067      0.552      1.545     -0.231     -1.903     -0.048     -0.879     -1.219      0.274      1.657      1.132      0.899      1.367     -0.600     -0.012     -2.237      0.376     -1.053      0.426      0.878      0.950     -0.772     -0.804      0.132
     0.907      0.696      0.839      1.184      1.037      1.324      1.093      0.543     -0.614      0.324      0.724      0.626     -0.932     -0.823      0.275      0.555     -0.130      1.080      0.866      0.812      0.675      0.265     -0.232      0.466      0.633      0.294      0.484      1.051      0.717      0.435      0.709      0.565      0.799     -0.974     -0.086     -0.385      0.136     -0.659     -1.227     -0.120     -0.100     -0.370      1.283      0.635      0.275
     1.907     -1.304      1.839      2.184      1.037      1.324      0.093      1.543      1.386     -1.676      1.724     -2.374      1.068      1.177      1.275      1.555     -1.130      1.080      0.866      0.812      0.817     -0.722      0.619      1.729     -0.221      1.186     -0.679      0.904      0.471      1.241      0.442      0.800      0.827      0.009     -1.610      0.476     -1.359      0.145     -0.229      1.051      0.801     -0.061      0.073     -0.034      0.971
     0.907      0.696     -2.161      0.184      1.037     -0.676      0.093      0.543      0.386      0.324     -0.276     -1.374     -0.932     -0.823     -0.725      0.555     -0.130      0.080      0.866     -1.188      0.217     -0.030     -0.277     -0.178      0.344      0.748      0.661     -1.957      0.298      0.751     -0.843      0.253      0.793      0.615      0.142     -0.654     -1.220     -0.513     -0.726     -0.807      0.424     -0.152      0.452      1.018     -1.532
    -0.093     -3.304     -0.161     -1.816      0.037     -0.676      1.093      1.543      1.386      1.324     -0.276      1.626      1.068     -1.823      1.275      1.555      0.870      1.080      1.866     -0.188      0.700      0.321      0.858     -0.567     -0.025     -0.728     -3.528     -1.045     -1.289      0.138     -1.309      0.741      0.466      1.860      1.070     -1.107      1.330     -0.222     -1.265      1.361      0.766      0.565     -0.318      2.167     -0.111
     0.907     -0.304      0.839      0.184      1.037      1.324      1.093     -0.457      0.386      0.324      0.724      0.626      0.068     -1.823     -0.725      0.555      0.870      0.080      0.866      0.812      0.787      0.599      0.270      0.035      0.537      0.018     -0.862      0.447      0.049      0.423      0.367      0.426     -0.755      0.464     -0.158     -0.193     -0.271     -0.349     -2.003     -1.058     -0.197      0.230     -0.268      0.680      0.316
    -1.093     -0.304     -0.161      0.184     -1.963      0.324     -1.907     -0.457      1.386     -0.676      0.724      0.626      1.068      1.177     -1.725      0.555     -2.130      0.080     -1.134     -3.188      0.097     -0.808      0.258      0.927     -1.748     -1.077      0.583     -0.419     -0.914     -0.532      0.230     -1.201     -0.790      0.748      0.186      0.694      1.665      0.633      0.653     -1.005      0.374     -1.266     -0.481     -1.418     -1.624
    -0.093     -0.304     -1.161     -0.816     -2.963     -1.676     -1.907      0.543     -0.614     -1.676      0.724     -0.374     -0.932     -0.823     -1.725      1.555      0.870      0.080      1.866     -0.188      0.408     -0.397     -0.008     -0.359     -1.327     -0.349     -0.014     -1.209     -0.339     -1.533     -1.918     -1.451      0.441     -0.334     -1.021      0.188      0.126     -0.888     -0.526     -0.962      1.071      1.275      0.110      2.036      0.842
     0.907     -1.304     -0.161      0.184     -0.963      0.324      0.093     -0.457     -0.614     -0.676     -1.276      0.626     -1.932      0.177     -1.725     -0.445     -3.130     -0.920      0.866     -0.188     -0.347     -0.750     -0.503      0.390     -1.326      1.317     -0.529      0.158     -0.176      0.508      0.622      1.017      0.185     -0.978      0.108     -0.841      1.603     -1.161     -0.087     -1.003     -0.195     -2.090     -0.157      0.699      1.045
     1.907      0.696      0.839      1.184     -0.963      1.324     -0.907      1.543      0.386     -0.676      0.724      0.626      0.068      1.177     -0.725      1.555      0.870      1.080     -0.134      0.812      0.388      0.222      0.176      0.801     -1.015      1.482      0.541      0.681      0.265      0.052      0.866     -1.273      1.277     -0.338     -0.073      0.157      0.361     -0.153      0.595     -0.206      1.134      0.563      0.614     -0.546      1.701
    -0.093     -0.304      0.839     -0.816     -0.963     -0.676      0.093     -0.457      0.386      0.324      0.724     -0.374      1.068     -0.823      0.275      0.555     -0.130      0.080      1.866     -1.188     -0.078     -0.227      0.632     -0.215     -1.071      0.030     -0.033      0.222     -0.765      0.082     -0.628      0.333     -1.246      0.530      0.810      1.040      0.081      0.194     -0.832      0.739      0.671      0.096     -1.085      2.134     -0.242
     0.907     -0.304     -1.161      0.184     -1.963      0.324      1.093     -0.457     -0.614     -0.676      0.724      0.626      0.068      0.177      0.275      0.555      0.870      0.080     -0.134     -1.188      0.612      0.482      0.097     -0.440     -1.117      0.333     -0.810     -1.247      0.580     -0.884     -0.340      0.707     -0.550     -0.335     -0.140     -0.265      0.040     -0.039      0.685      0.866     -0.034      0.163     -0.173      0.003     -0.180
     0.907     -0.304     -0.161     -0.816      0.037      0.324      0.093     -1.457      0.386     -1.676      0.724     -0.374      0.068     -0.823     -0.725      0.555     -0.130      0.080     -0.134     -0.188      0.529     -0.062     -0.262     -0.617     -0.196      0.477     -0.237      0.111     -0.341      0.191     -0.066      0.287     -1.156      0.960     -1.627     -0.057     -0.194      0.499     -0.329     -0.693     -0.149     -0.050      0.526      0.062      0.034
    -2.093     -0.304     -1.161      1.184     -0.963     -1.676     -0.907     -0.457      0.386     -0.676     -2.276     -0.374      1.068      1.177     -0.725     -0.445     -1.130      0.080     -1.134     -1.188     -1.252     -0.261     -0.028      0.524     -0.035     -0.849     -0.083     -1.315      0.916     -0.887     -0.406     -0.878     -0.510     -0.042     -0.793     -0.481      0.119      1.083      0.763     -0.649      0.940     -0.707      0.152     -1.366     -1.309
    -2.093      0.696      1.839      1.184      1.037     -2.676     -2.907      1.543     -1.614     -2.676     -2.276     -2.374      1.068      2.177      1.275      1.555      0.870     -2.920     -2.134     -3.188     -0.882     -0.662     -0.306     -0.541     -1.156     -1.119      1.238      2.040      1.837      2.195     -1.486     -2.036      1.908     -1.342     -2.024     -0.913     -1.520      1.400      2.620      1.850      2.645      1.536     -2.394     -1.709     -2.209
     1.907      0.696     -1.161      2.184      1.037      1.324      1.093      0.543      1.386      1.324      1.724      1.626      0.068      2.177      1.275      1.555      0.870     -1.920      0.866      0.812      1.499      0.583     -0.691      1.553      1.075      0.277      0.194     -0.345      0.426     -0.115     -0.194      0.495      1.277      0.092      0.838     -0.342      0.690      1.007      1.042      0.698     -0.156      0.393     -0.902      0.278     -0.191
    -1.093      0.696     -2.161      2.184     -0.963     -1.676     -1.907      0.543      1.386      0.324      0.724      0.626      1.068      2.177     -0.725      1.555      0.870     -1.920     -2.134     -0.188      0.283     -0.207     -0.443      1.099     -0.174     -1.433      0.961     -1.828      1.028     -0.710     -2.029     -1.706      0.818      0.548      0.464      0.515      0.829      1.585      1.279     -0.626      1.224      1.193     -1.108     -2.581     -0.183
    -1.093     -0.304     -0.161     -1.816      1.037      0.324     -1.907      1.543     -1.614      1.324     -1.276     -2.374     -0.932      1.177      0.275     -1.445     -1.130      1.080     -1.134      0.812     -0.549     -1.198     -0.255     -1.496      0.356     -0.480      0.972      0.179     -0.259      0.675      0.937     -0.334      1.794     -0.488      1.082     -0.605     -1.016     -0.468      2.368      0.051     -0.888      0.304      1.474     -0.199      0.394
    -0.093      0.696     -0.161     -1.816      1.037     -0.676     -0.907     -2.457     -0.614     -2.676     -0.276      1.626      1.068     -0.823     -0.725     -0.445     -1.130          *      0.866      0.812      0.136     -0.259      0.359     -0.817      0.106     -0.191      0.951     -0.528     -1.050      0.864     -0.592     -0.548     -2.907     -0.138     -2.666     -0.343      1.958      0.531     -0.245     -0.709     -0.630     -0.769     -0.423      1.149      0.811
     1.907      0.696     -1.161      1.184      0.037      0.324      0.093      0.543      0.386     -0.676      0.724      1.626      1.068      0.177     -0.725     -1.445      0.870     -0.920      0.866     -0.188      0.580      1.149     -0.056      0.715     -0.836      1.402     -0.457     -1.138      0.327      0.952     -0.350     -1.045      0.598     -0.183     -0.196     -0.066      0.057      1.035     -0.453     -0.381     -2.155     -0.406     -0.767      0.705      0.431
    -2.093     -0.304     -0.161      1.184      1.037      1.324     -2.907     -1.457     -1.614      1.324      0.724     -0.374     -0.932     -0.823      1.275     -0.445      0.870      0.080     -1.134      0.812      0.227      0.118     -0.527      0.087      0.758     -2.317     -0.385      0.428      1.121      0.260      0.872     -3.076     -0.809     -1.591      0.949      0.545     -0.534     -0.218     -0.853      0.767     -0.564      0.864      0.939     -1.230      0.172
     0.907     -1.304     -2.161     -1.816      1.037     -0.676     -1.907     -0.457     -1.614     -0.676      0.724      0.626      0.068      0.177      0.275      0.555      0.870      1.080     -1.134      0.812      0.526     -0.080      0.366     -1.082      1.093      0.516     -1.316     -2.431     -0.604     -0.231     -1.216     -1.979     -0.958     -0.648     -1.161     -0.172      0.613     -0.383      1.144     -0.143     -0.098      0.888      0.570     -0.620     -0.191
     1.907      0.696      1.839     -0.816      1.037      1.324      1.093      1.543     -1.614      1.324      0.724     -0.374      1.068     -1.823      1.275      0.555      0.870      1.080     -1.134      0.812      1.056      0.363      0.817     -0.709      0.714      1.019      0.218      0.910     -0.093      0.270      0.352      0.740      0.799     -1.038      0.878     -0.708     -1.002     -0.125     -1.243      0.872     -0.514      0.312     -0.248     -0.782     -0.036
    -0.093      0.696      1.839      1.184      1.037      1.324     -0.907      1.543      0.386     -0.676     -1.276     -0.374      1.068      2.177     -0.725     -1.445     -0.130      1.080     -1.134      0.812     -0.230     -0.036      0.704      0.451      0.532      0.243      0.771      1.040      0.630      0.503      1.560     -0.776      0.485      0.081     -0.902     -0.993     -0.209      0.085      1.804     -0.914     -1.259     -0.067     -0.159     -1.287      0.327
    -0.093      0.696     -1.161      0.184      0.037      1.324      1.093      0.543      0.386     -0.676     -2.276      1.626      0.068     -1.823     -0.725     -0.445     -0.130      1.080     -0.134      0.812     -0.974      0.517     -0.036     -0.238      0.274      0.911      0.161     -1.243      0.393     -0.134      2.231      0.475      0.324      0.508     -0.722     -0.878      1.044      0.116     -1.682     -0.698      0.554     -0.687      0.974      0.052      0.744
     1.907      0.696     -0.161      0.184      1.037      1.324      1.093     -2.457      2.386      1.324      1.724     -1.374     -0.932      1.177     -0.725      1.555      0.870     -1.920     -0.134      0.812      1.523     -0.215     -0.952      0.893      1.029      0.236      0.879      0.729     -0.633     -0.037     -0.184      1.176     -1.386      1.765      0.756     -0.479     -0.996      0.493      0.528     -1.437      0.029      1.149     -0.596     -0.653     -0.137
    -0.093     -0.304     -2.161      2.184      1.037      0.324     -1.907      1.543      2.386      0.324     -0.276      0.626      1.068      2.177      0.275     -0.445     -0.130     -1.920     -2.134     -0.188      0.367     -0.384     -0.279      1.296     -0.076     -0.297      0.138     -1.927      0.892      0.990      0.078     -1.450      1.764      1.417      0.229     -0.780      1.175      1.372      1.125      0.395     -0.687      0.224     -1.527     -2.806     -0.042
    -1.093      0.696     -2.161      0.184      1.037     -1.676      1.093      0.543      0.386      0.324     -2.276      0.626     -0.932      1.177      0.275     -1.445      0.870      0.080     -1.134      0.812     -1.338      0.479     -0.363     -0.421      0.115      0.269      0.108     -1.763      0.532      0.866     -0.448      0.649      0.968      0.854      0.343     -0.330      0.087     -0.482      1.487      0.254      0.178      0.418      0.670     -0.751      0.626
     0.907      0.696     -1.161     -1.816     -0.963      1.324      1.093      1.543     -1.614      1.324      0.724      1.626      1.068     -1.823      1.275      0.555      0.870      1.080     -2.134      0.812      1.227      0.885      0.577     -1.859      0.426     -0.432     -0.193     -1.704      0.059     -1.397     -0.038      0.080      0.633     -0.004      1.166     -1.001      0.326      0.205     -0.326      1.121     -0.830     -0.277      0.001     -1.097      0.585
    -2.093     -1.304     -0.161      0.184      0.037     -2.676     -0.907     -0.457     -1.614     -0.676     -2.276     -2.374     -1.932      0.177     -0.725     -2.445     -1.130      1.080     -1.134     -0.188     -1.694     -0.405     -0.419     -1.441     -0.207     -0.342     -0.923      0.300      1.635      0.022     -1.048     -0.531      0.159     -0.393     -0.757      0.080     -1.874     -1.351      1.374     -0.705     -0.604     -0.691      1.689     -0.375      0.076
    -0.093      0.696     -0.161     -0.816      1.037     -0.676      1.093      1.543      0.386     -0.676     -0.276      1.626      1.068     -0.823     -0.725     -0.445      0.870      0.080     -0.134      0.812      0.023      0.709      0.424     -0.543      0.643     -0.045     -0.048     -0.489     -0.271      0.617     -0.635      0.443      0.968      0.885     -1.188     -0.481      0.633      0.296     -0.330     -0.944     -0.498      0.125     -0.690      0.205      0.192
    -0.093     -1.304     -0.161      0.184     -0.963     -0.676     -0.907     -0.457      0.386     -0.676     -0.276     -0.374     -0.932      0.177     -0.725     -0.445     -1.130     -0.920     -0.134     -1.188     -0.342     -1.039     -0.700      0.290     -1.218      0.406     -0.322      0.567      0.009      0.195     -0.350      0.099      0.320      0.091     -0.102      0.288      1.029      0.082     -0.145     -0.127     -0.123     -0.013      0.049     -0.243     -0.177
    -1.093     -0.304     -1.161     -0.816      0.037      0.324      0.093      0.543     -0.614     -1.676     -1.276     -1.374      0.068     -1.823      0.275     -0.445      0.870      1.080     -1.134      0.812     -0.898      0.308      0.332     -0.556     -0.936     -0.154     -0.638     -1.430     -0.230      0.908      1.268     -0.355      0.211     -0.164     -1.266     -0.038     -1.744     -0.416     -1.354      0.779      0.574      0.527      0.478     -0.866      1.636
    -0.093     -0.304      0.839      0.184      0.037      0.324      0.093      0.543     -0.614     -0.676     -0.276      0.626      1.068     -0.823     -0.725     -1.445     -0.130      0.080     -0.134     -0.188     -0.523      0.050      0.534      0.263      0.040      0.450     -0.437      0.533     -0.198     -0.303      0.997      0.025      0.137     -0.695     -0.602      0.362      0.661      0.420     -1.151     -0.694     -0.714     -0.121     -0.696     -0.176     -0.089
    -0.093      0.696     -1.161      0.184      1.037      0.324      1.093     -0.457      0.386      0.324      0.724      1.626      0.068      1.177      0.275      0.555      0.870     -1.920      0.866      0.812      0.133      0.867     -0.160      0.210      0.415     -0.246     -0.225     -0.918      0.018      0.498      0.322      0.046     -0.263      0.201      0.015      0.406      0.470      0.249      1.102      0.134      0.429      0.047     -1.695      0.535      0.345
    -1.093      0.696      0.839     -1.816      0.037      0.324      1.093      1.543      0.386     -0.676      0.724      0.626      1.068     -1.823      0.275      1.555      0.870      1.080      1.866      0.812      0.132      0.347      0.609     -1.169      0.627     -1.151      0.171      0.257     -0.662     -0.609      0.054      0.808      0.797      1.317     -0.884      0.281      0.173      0.192     -0.869     -0.035      1.275      0.467      0.227      2.741      0.435
    -1.093     -0.304      0.839     -0.816     -0.963     -0.676      0.093      0.543      0.386     -0.676     -0.276     -0.374      0.068     -0.823      0.275      0.555      0.870      1.080     -0.134     -0.188     -0.002      0.111      0.164      0.208     -0.298     -0.984     -0.266      0.496     -1.086     -0.581     -0.741      0.094      0.468      0.295     -0.605     -0.246     -0.621     -0.183     -0.930      0.416      0.595      0.710      0.805     -0.200      0.140
     0.907     -0.304     -1.161      0.184      1.037      0.324     -1.907     -1.457      0.386      0.324      1.724      0.626      0.068     -0.823      0.275      0.555     -0.130     -0.920     -1.134      0.812      0.655     -0.357     -0.159     -0.152      0.299      0.308      0.148     -0.974      0.338      0.708     -0.364     -1.468     -1.359      0.475      0.200      0.739      0.852      0.326     -0.678      0.106     -0.044      0.243     -0.498     -1.098      0.376
     0.907      0.696     -1.161      0.184      0.037      0.324      1.093     -1.457      0.386      1.324      0.724      0.626      1.068      1.177      0.275      1.555      0.870      1.080     -0.134      0.812      0.977      0.713      0.372     -0.192      0.934     -0.102      0.120     -1.537      0.384     -0.806     -0.579      0.272     -1.859      0.596      0.990     -0.667     -0.377      0.681      1.160     -0.044      0.364      0.088      0.484      0.057     -0.051
    -2.093      0.696     -0.161      0.184     -0.963      0.324      1.093     -1.457      0.386      0.324     -2.276     -0.374     -0.932      0.177     -0.725     -1.445      0.870     -0.920      0.866      0.812     -1.330     -0.032     -0.903      0.557     -0.210     -0.625      0.706      0.574     -0.216     -0.841      1.681      1.126     -0.286     -0.150      0.503     -0.406     -0.307      0.311     -0.164     -0.419      0.008      0.713      0.356      0.396      0.997
    -0.093     -0.304     -0.161      0.184      0.037     -1.676      0.093     -0.457      0.386     -0.676     -0.276      0.626      0.068      0.177     -0.725     -0.445     -0.130      0.080     -0.134     -1.188     -0.499      0.791      0.019      0.099     -0.332      0.368     -1.074     -0.268      0.103      0.347     -1.067     -0.779     -0.471      0.380     -0.528      0.392     -0.389      0.092      0.102     -0.549      0.089     -0.780     -0.009      0.030     -0.855
    -2.093      0.696      0.839      1.184      1.037      1.324      1.093      0.543      1.386      1.324     -2.276      1.626      0.068      1.177      0.275     -1.445      0.870      1.080      0.866      0.812     -0.739      0.578      0.109      0.500      1.564     -1.225      0.000      0.907      0.754     -0.407      2.125      0.520      0.410      0.964      0.362     -1.175      0.856     -0.153      0.766     -0.316     -0.757      0.243      0.931      0.594     -0.725
    -0.093      0.696      0.839     -0.816     -0.963      0.324      0.093      0.543     -0.614      1.324     -0.276     -0.374      0.068     -0.823      1.275     -0.445     -0.130      1.080     -2.134     -0.188     -0.428      0.268      0.114     -0.243     -0.816      0.146      0.494      0.630     -0.506      0.047      0.866     -0.382      0.395     -0.373      1.493      0.306     -0.664     -0.167     -0.633      1.522      0.022     -0.487      0.717     -2.029      0.649
    -1.093     -3.304     -2.161      2.184      1.037     -1.676     -1.907     -2.457     -0.614     -1.676      0.724      1.626     -2.932      2.177      1.275      0.555     -0.130     -1.920      1.866      0.812      0.039     -0.661     -1.371      1.190      0.424     -1.149     -2.567     -0.968      1.066      0.449     -1.704     -1.116     -0.849     -1.646     -1.712      0.802      2.566     -0.939      1.176      0.838      0.514      0.743      0.135      1.341      0.403
     1.907     -1.304      0.839     -1.816      1.037      1.324      0.093     -0.457     -1.614      0.324      1.724     -1.374     -0.932     -1.823     -0.725      0.555      0.870      1.080     -1.134      0.812      1.302      0.067     -0.235     -1.896      0.858      0.644     -1.316      1.172      0.148      0.110     -0.125     -0.064      0.016     -0.147     -0.288     -0.187     -1.355     -0.640     -0.168     -1.088     -0.732      0.754      1.404     -0.183      0.143
    -2.093      0.696      1.839     -0.816      1.037     -1.676      1.093      0.543     -1.614      1.324     -0.276     -0.374      1.068     -1.823      1.275     -0.445     -2.130      1.080      1.866      0.812     -0.491     -0.330      0.869     -1.065      1.183     -1.607      0.982      1.083      0.304     -0.165     -1.118      1.340     -0.534     -0.797      0.554      0.418      0.022     -0.274     -1.018      0.730      0.275     -1.336     -0.380      2.285     -0.255
     0.907      0.696      0.839     -0.816      1.037      1.324      1.093     -1.457     -0.614      0.324      1.724      0.626      0.068      1.177      1.275      0.555      0.870      0.080     -1.134      0.812      1.274      1.100      0.232     -1.300      2.216     -0.381     -0.321      0.495      0.524     -1.077     -0.007     -0.321     -1.755      0.498     -0.845     -0.153     -0.813     -0.329      2.170      0.198     -0.743     -0.403     -0.337     -0.322     -1.175
    -0.093      0.696      0.839      2.184      0.037      1.324      1.093      0.543     -0.614      1.324      1.724      0.626      1.068     -0.823      0.275     -0.445      0.870      0.080      0.866     -0.188      0.247      0.399      0.477      0.687      0.341     -0.327      0.195      0.263      1.428     -0.300      1.083      0.562     -0.062     -1.213      1.137      1.220     -0.062      0.353     -1.295      0.179     -0.612      0.452     -0.709      0.580     -0.463
     1.907     -1.304     -0.161      0.184      1.037      1.324     -0.907     -0.457     -1.614      1.324      1.724     -1.374      1.068      2.177      1.275      1.555      0.870      1.080     -1.134      0.812      0.916     -0.787      0.556     -0.177      1.343      1.042     -0.605     -0.960      0.380     -0.262      0.218     -0.357     -1.006     -1.241      0.792      0.501     -0.309      0.235      2.340      0.780      0.576      1.819      0.276     -1.090     -0.404
    -2.093     -1.304     -2.161      0.184     -1.963     -2.676     -0.907     -0.457      2.386     -0.676     -0.276     -0.374     -1.932      2.177     -0.725     -2.445     -2.130     -0.920      1.866     -2.188     -1.197     -1.063     -0.836      1.449     -1.175     -0.814     -0.328     -1.218     -1.248     -0.916     -1.163      0.194      0.450      1.384     -0.057      1.398      1.049     -0.681      1.063     -0.188     -1.037     -0.965      0.317      1.111     -1.259
    -1.093     -0.304      0.839     -1.816      1.037      0.324      1.093      0.543      1.386     -0.676      0.724      1.626      0.068     -1.823     -2.725      0.555      0.870      1.080      1.866      0.812     -0.003      0.673      0.366     -0.368      0.756     -1.077     -0.835      0.471     -1.413      0.238      0.335      0.282      0.152      1.658     -1.315      0.628      0.574     -0.369     -1.674     -2.979      0.637      0.184      0.513      2.144      0.125
    -0.093      0.696      1.839     -1.816      1.037      1.324      0.093      1.543     -0.614     -0.676      0.724     -0.374      1.068     -1.823      0.275      0.555      0.870      1.080      1.866      0.812      0.574     -0.014      0.636     -0.989      0.549     -0.572      0.636      1.225     -0.687      0.385      0.756     -0.101      0.742      0.228     -0.896     -0.199     -0.303      0.104     -1.005      0.162     -0.110      0.705     -0.046      2.361      0.391
     0.907     -0.304     -0.161      1.184      0.037      0.324      1.093      1.543      0.386      1.324      0.724     -1.374      0.068      1.177      1.275      1.555      0.870      1.080      0.866      0.812      0.277      0.066      0.136      0.887      0.760      0.415     -0.338     -0.333      0.297     -0.674     -0.083      1.131      1.592     -0.304      1.088      0.413     -1.557     -0.256      0.510      0.798      1.244      0.945      0.797      0.395      0.070
     0.907     -0.304     -1.161     -1.816     -0.963      0.324     -0.907     -0.457      0.386     -0.676      0.724      0.626     -0.932     -1.823     -0.725     -0.445     -0.130      1.080      1.866      0.812     -0.129      0.077      0.191      0.034     -0.100      1.101     -0.390     -1.415     -1.810     -0.829      0.608     -0.911     -0.786      0.464     -0.454      0.932      0.517     -1.105     -1.792     -0.662     -0.231     -0.149      0.815      1.856      1.037
     0.907      0.696     -1.161      0.184      1.037      0.324      1.093     -1.457     -0.614     -1.676      0.724      0.626     -0.932      1.177     -2.725     -0.445      0.870     -1.920      0.866      0.812      0.647      0.414     -0.983     -0.131      0.309      0.260      0.376     -0.279      0.449      0.729     -0.430      0.606     -0.568     -0.552     -1.794     -0.187      0.160      0.556      1.313     -2.857     -1.221      0.326     -0.383      0.934      0.470
    -2.093      0.696      1.839      1.184      0.037      0.324      1.093      0.543      1.386      1.324     -2.276      1.626      1.068      2.177      1.275     -0.445     -1.130      1.080     -0.134      0.812     -0.668      0.173      0.761      1.496      1.243     -1.379      0.350      1.166     -0.255     -1.242      0.982      0.861     -0.345      0.169      0.762     -1.310      1.520     -0.015      0.848      0.606      0.349     -1.062     -0.150     -1.049     -0.368
    -1.093     -1.304      0.839      0.184      0.037      0.324     -0.907      0.543     -0.614      0.324     -0.276     -0.374      0.068      0.177     -0.725     -0.445     -1.130     -0.920      0.866     -0.188     -0.360     -0.661     -0.253     -0.323     -0.221     -0.825     -0.590      1.011      0.551      0.185      0.543     -0.041      0.795     -0.302      0.496      0.196      0.469      0.514      0.369     -0.579      0.046     -0.333     -0.553      0.881     -0.111
     1.907      0.696      1.839      0.184     -0.963     -0.676     -0.907     -0.457      1.386     -0.676     -0.276      1.626     -0.932     -0.823      0.275      1.555     -0.130     -2.920     -0.134     -1.188      0.373      0.220     -0.958      0.674     -1.276      1.520      0.525      2.801     -0.390      0.468     -1.145     -1.101      0.794      0.817     -0.062     -0.828      1.372      0.603     -1.477      0.780      1.159     -0.519     -1.334     -0.323     -0.005
    -2.093     -1.304      0.839      0.184      0.037     -2.676     -1.907      0.543     -0.614     -0.676     -1.276     -1.374      0.068     -0.823     -0.725     -2.445     -1.130      0.080     -1.134     -0.188     -1.703     -0.694      0.017      0.146     -0.431     -0.324     -0.618      0.904      0.120      0.532     -0.802     -1.246      0.535     -0.776     -0.411      1.267     -0.339      0.127     -1.007     -0.458     -0.573     -0.346      0.122     -1.162      0.319
     0.907     -0.304      1.839      2.184      1.037      1.324     -0.907     -1.457      0.386      0.324     -2.276     -0.374      0.068      0.177     -0.725      0.555     -1.130      0.080      0.866      0.812     -0.252     -0.437      0.191      0.355      0.502      1.217      0.109      1.570      1.814      0.563      1.501     -0.450     -1.569      0.141      0.310     -1.854      0.120     -0.298     -0.080     -0.882      0.749     -0.492     -0.280      0.709      0.386
    -1.093     -1.304      0.839      0.184      0.037      0.324      1.093      1.543     -0.614      0.324     -0.276      0.626      0.068     -0.823     -0.725      0.555      0.870      0.080      1.866      0.812      0.007      0.615     -0.119      0.068     -0.022     -1.040     -1.884      0.754      0.189      0.120      0.285      0.432      1.747     -0.606      0.175     -0.273     -0.238      0.214     -0.917     -0.729      0.399      0.234      0.169      1.754      0.851
     0.907      0.696     -2.161     -1.816      1.037      1.324      1.093     -1.457     -0.614      1.324      1.724      1.626     -0.932     -0.823      0.275      1.555      0.870     -1.920     -1.134     -3.188      0.689      0.189     -0.741     -0.726      0.131      0.223      0.461     -1.409     -1.199      0.800      0.564      0.897     -0.698     -0.079      1.368      0.725      1.425      0.133     -0.074      0.295      0.958      0.583     -0.773     -0.822     -3.278
    -2.093     -1.304     -0.161      0.184      1.037     -2.676     -1.907     -1.457      0.386      1.324     -0.276      0.626      0.068      1.177     -2.725     -0.445     -1.130     -2.920     -1.134     -1.188     -0.917     -0.592     -0.649     -0.502     -0.287     -1.254     -0.927      0.443      0.778      1.463     -1.568     -1.249     -0.711      0.819      1.398      0.980      1.318      1.051      1.645     -2.421      0.592     -0.567     -1.919     -0.788     -0.989
     0.907      0.696      1.839      2.184     -1.963      1.324     -0.907     -1.457      2.386      1.324     -1.276      0.626      1.068      2.177     -0.725      0.555     -0.130     -0.920     -1.134     -2.188      0.002      0.135      0.031      1.923     -1.195      0.722      0.499      1.756      0.307     -0.853      1.304     -0.854     -1.479      0.842      1.855     -1.348      0.372      1.137      0.798     -0.134      0.605     -0.209     -0.920     -2.019     -0.889
    -0.093      0.696      1.839     -1.816     -0.963     -0.676     -0.907      1.543     -0.614      0.324     -0.276     -0.374     -0.932     -1.823      1.275     -0.445     -1.130      0.080      1.866      0.812     -0.105     -0.479      0.285     -0.883      0.256     -0.042      1.210      1.508     -0.836     -1.266     -0.617     -0.360      1.158      0.102      0.212      0.035      0.445     -1.215     -1.083      1.018     -0.424     -0.628     -0.321      2.171      0.509
     0.907     -0.304      0.839     -0.816      0.037     -0.676      0.093     -0.457     -0.614      0.324      0.724      0.626      0.068     -0.823      0.275     -0.445     -0.130      0.080      0.866     -0.188     -0.479     -0.176     -0.032     -0.029     -0.293      1.451     -0.012      1.003     -0.702      0.306     -0.232      0.298     -0.604     -0.533      0.317      1.269      0.860      0.034     -0.704      0.599      0.029      0.034      0.067      0.922      0.042
    -0.093      0.696     -0.161      1.184     -0.963     -1.676      1.093      1.543      0.386      0.324      0.724          *      1.068      0.177      1.275     -0.445      0.870      0.080      0.866     -0.188      0.625      0.723      0.313      1.193     -0.168     -0.568      0.018     -0.725      0.137     -0.695     -2.263      0.403      1.125     -0.436      0.478     -0.058     -0.709      0.721     -0.638      1.305     -1.042      0.041     -0.444      0.381      0.054
     0.907     -0.304      0.839      0.184      1.037     -0.676     -0.907      0.543     -0.614     -0.676     -0.276     -1.374      0.068     -0.823      0.275      0.555     -0.130      0.080      0.866      0.812     -0.104     -0.181     -0.005     -0.609      0.938      0.938     -0.080      0.756      0.825      0.022     -0.507     -0.899      0.451     -0.205     -1.257      0.035     -1.138     -0.024     -0.470     -0.126      0.600     -0.036     -0.083      1.222     -0.132
    -1.093     -1.304     -1.161      1.184     -0.963     -0.676     -0.907     -0.457      0.386     -0.676     -0.276     -0.374     -0.932      0.177      0.275      0.555     -0.130     -0.920     -0.134     -2.188     -0.112     -0.185     -0.429      0.805     -0.827     -0.925     -0.992     -0.553      0.225     -0.079     -0.561     -0.728     -0.029     -0.372     -0.483     -0.202      0.127     -0.344     -0.506      0.633      0.478     -0.108     -0.232     -0.443     -1.263
    -2.093      0.696      0.839      0.184      1.037     -1.676      1.093     -1.457     -0.614      0.324      1.724      1.626      1.068      2.177      0.275     -2.445      0.870      1.080     -0.134      0.812     -0.288      0.921      0.670      0.446      1.450     -1.729     -0.224      0.125     -0.343     -0.542     -1.498      0.064     -2.100     -1.066     -0.296      2.077      0.351      0.134      1.734     -0.401     -2.123     -0.250      0.075     -0.416     -0.430
    -2.093     -1.304     -2.161     -1.816      1.037     -0.676      0.093     -2.457     -1.614      1.324     -2.276     -2.374     -2.932     -1.823     -0.725     -0.445     -2.130     -2.920     -2.134      0.812     -1.067     -1.033     -1.789     -1.527      1.197     -0.791     -0.378     -0.442     -0.327     -0.321      0.719      1.288     -0.436     -0.509      0.706     -0.875     -0.960     -0.165     -0.648     -1.411      0.664     -0.785     -0.020     -1.373     -0.163
     0.907      0.696     -0.161      1.184      0.037     -0.676      0.093      0.543     -0.614     -0.676     -0.276      0.626     -0.932     -0.823     -0.725     -0.445     -0.130     -0.920     -0.134     -0.188     -0.206     -0.041     -0.472      0.716      0.035      1.100      0.635      0.222      0.585     -0.011     -0.505      0.180      1.102     -1.016     -0.682      0.109      0.704     -0.239     -1.364     -0.676     -0.107     -0.225     -0.242     -0.535     -0.121
     0.907      0.696     -1.161      1.184     -0.963      0.324      1.093      1.543     -0.614      0.324      1.724      0.626      1.068     -0.823      1.275      1.555      0.870      1.080     -1.134     -0.188      0.850      0.786      0.728      0.879     -0.671      0.262     -0.054     -1.849      0.351     -0.415     -0.686      0.228      1.000     -1.217      0.621      0.433     -0.489     -0.138     -1.577      1.562      0.667     -0.041      0.089     -1.598      0.581
    -0.093      0.696     -1.161      1.184      0.037      1.324      0.093     -2.457      0.386      1.324     -1.276     -0.374      1.068      1.177      0.275      0.555      0.870     -1.920     -1.134      0.812     -0.002     -0.087     -0.399      0.874      0.018     -0.073      0.899     -0.796      0.209      0.111      1.425      0.251     -2.040     -0.394      1.228     -1.335     -0.244      1.648      0.483      0.353      0.624      0.841     -1.300     -1.572      0.883
     0.907      0.696     -0.161     -1.816      0.037      0.324      1.093     -1.457     -1.614      1.324      1.724     -0.374      0.068     -1.823      1.275      1.555      0.870      1.080     -2.134      0.812      0.927      0.200      0.444     -1.308      0.657      0.076      0.405     -0.423     -0.553     -0.731     -0.767      1.001     -2.011     -0.478      1.020      0.421     -0.761     -0.560     -0.942      1.236      0.422      0.712      0.314     -1.537      0.432
     1.907      0.696     -1.161      1.184      1.037      1.324      1.093     -0.457      1.386     -0.676      0.724     -0.374     -0.932      0.177     -0.725      1.555      0.870      0.080      0.866      0.812      1.075      0.445     -0.458      0.820      0.841      1.094      0.188     -0.781      0.351      0.278      0.076      0.738      0.122      0.599     -1.197     -0.776     -1.020     -0.220     -0.402     -1.120      0.442      0.364      0.693      0.437      0.092
     0.907     -0.304     -0.161      2.184      0.037     -1.676      0.093     -1.457      2.386      0.324     -1.276      0.626     -0.932      1.177      0.275      0.555     -0.130     -1.920      0.866      0.812     -0.455      0.017     -0.895      2.100     -0.120      1.511     -0.367      0.841      0.066     -0.011     -1.116      0.411     -0.584      0.593      0.409     -0.526      0.574      0.509     -0.423      0.370      0.998     -0.013     -0.557     -0.203      1.041
     0.907     -0.304      0.839     -0.816      0.037      1.324      0.093      1.543     -1.614      0.324      0.724      0.626      0.068     -0.823      0.275      1.555      0.870      0.080     -1.134     -0.188      0.567      0.618      0.030     -0.611      0.358      0.406     -1.038      0.745     -0.212     -0.431      0.612     -0.658      1.542     -0.989      0.256     -0.268     -0.261     -0.030     -0.320      0.232      0.756      0.155      0.007     -0.678     -0.462
     1.907      0.696      0.839     -1.816      1.037      1.324     -0.907      0.543      0.386      1.324      1.724      0.626      0.068     -0.823      1.275      1.555      0.870      1.080     -1.134      0.812      1.471      0.333      0.297     -0.860      0.857      0.347      0.304      0.385     -1.089     -0.005     -0.319     -1.237      0.210      1.171      0.893     -0.428      0.306     -0.417     -0.118      0.783     -0.137      0.275      0.685     -0.615      0.252
     0.907      0.696      1.839      2.184      1.037     -2.676      1.093      1.543     -1.614     -0.676      1.724      1.626      1.068      0.177     -0.725     -0.445     -1.130      1.080      1.866      0.812      0.071      0.631      0.606      0.068      0.815      0.892      0.089      1.275      2.062      0.208     -2.700      0.251      0.646     -1.834     -1.191      1.584      0.717      0.162      0.133     -0.951     -0.637     -1.813      0.202      2.028      0.130
     1.907      0.696     -0.161      1.184      0.037      1.324      1.093      0.543      0.386      0.324      0.724      0.626      0.068      0.177      0.275      1.555      0.870      1.080      0.866      0.812      1.051      0.244      0.424      0.406      0.657      0.867      0.377     -0.347      0.637     -0.673      0.291      0.901      0.090     -0.038      0.052     -0.734      0.345     -0.425      0.002     -0.172      0.409      0.585      0.299      0.632      0.290
    -0.093      0.696      0.839     -1.816     -2.963      0.324      0.093     -1.457     -0.614     -0.676      0.724     -0.374      0.068      0.177      0.275     -0.445      0.870      1.080     -0.134     -0.188      0.363      0.538      0.165     -0.762     -1.132     -0.569      0.007      0.673     -0.839     -2.015     -0.056     -0.592     -1.724      0.097     -0.037      0.153     -1.115     -0.195      0.890      0.776     -0.809      0.140      0.843      0.400      1.041
    -0.093      0.696      1.839     -0.816     -1.963      1.324     -0.907      1.543      2.386      1.324     -2.276     -0.374      1.068      0.177     -0.725     -0.445      0.870      1.080      1.866      0.812     -0.686      0.134      1.125     -0.160     -0.198      0.370      0.479      0.667     -0.587     -1.926      2.081     -1.016      0.215      2.500      1.537     -1.254     -0.541     -0.674      0.357     -0.609      0.298      0.731     -0.683      1.760      0.998
    -0.093     -0.304      1.839      0.184      1.037     -1.676     -0.907     -0.457     -0.614     -2.676     -1.276     -1.374      1.068     -0.823      0.275     -0.445     -1.130      1.080      1.866      0.812     -0.555     -0.898      0.542     -0.369      0.302      0.453      0.806      1.360      0.488      0.703     -1.235     -0.065     -0.991     -0.272     -2.703     -0.476     -0.168      0.350     -0.500      0.039      0.013     -0.062      0.289      2.162      0.509
    -0.093     -0.304     -1.161     -1.816      0.037      1.324      0.093      1.543      1.386      0.324      0.724     -0.374     -0.932     -0.823      0.275      0.555      0.870     -1.920     -1.134      0.812      0.174      0.156     -0.912     -0.419     -0.147     -0.294     -0.352     -0.300     -1.389      0.187      1.067     -0.035      2.529      1.571      0.523      0.526     -0.567      0.255     -0.462      0.371      0.336      0.738     -0.407     -0.955      0.780
     0.907      0.696     -0.161     -0.816      1.037      1.324     -1.907     -0.457     -1.614      1.324      1.724      0.626     -0.932     -0.823     -0.725      1.555      0.870      1.080      1.866      0.812      1.357      0.298      0.104     -0.688      0.608     -0.345      0.374     -0.272     -0.086      0.315     -0.063     -2.146     -0.728     -0.875      1.065     -0.212      0.294     -1.056     -0.237     -0.925      0.141      0.724      1.038      2.170      0.246
    -0.093      0.696     -1.161      2.184      1.037      0.324      0.093     -2.457      2.386      1.324      0.724     -0.374     -1.932      1.177      0.275      1.555     -0.130     -0.920      0.866      0.812      0.605      0.352     -0.777      1.822      0.758     -0.829      0.329     -0.401      0.350      0.344     -0.406     -0.113     -1.543      1.078      0.835     -0.259     -0.670     -0.747     -0.307     -0.073      1.141     -0.383      0.546      0.061      0.105
     0.907      0.696      1.839      2.184      1.037      0.324     -2.907     -1.457     -0.614     -1.676      0.724      1.626      1.068      2.177      0.275      0.555     -0.130      0.080      1.866      0.812     -0.062     -0.250      0.117      1.181     -0.144      1.162      0.813      1.586      1.093      1.021      0.490     -2.585     -1.677     -1.479     -1.537      0.697      2.089      0.855      1.185      0.562      0.477      0.028     -0.109      1.185      1.022
    -0.093      0.696      1.839     -0.816     -1.963     -0.676      0.093      1.543      0.386     -0.676      0.724      0.626      1.068     -0.823     -0.725      0.555     -0.130      1.080     -1.134     -2.188      0.335     -0.064      1.002     -0.391     -1.332     -0.457      0.661      0.900     -0.373     -0.681     -1.018      0.276      0.291      0.805     -0.173      0.204      0.786     -0.506     -0.172     -0.060      0.189     -0.150     -0.735     -0.826     -0.840
     0.907     -0.304     -0.161     -1.816      1.037      1.324      1.093      0.543     -1.614      0.324      1.724     -0.374      0.068     -1.823      0.275     -0.445      0.870      1.080      1.866      0.812      0.435      0.437      0.357     -1.258      0.145      0.416     -0.754     -0.380     -0.526      0.941      1.164      0.603      0.040     -0.741      0.082      1.104     -1.012     -0.321     -0.582      0.223     -1.124      0.270      0.712      2.401      0.692
    -1.093      0.696      0.839     -1.816      1.037     -1.676     -0.907      0.543     -1.614      1.324     -1.276      1.626      0.068     -0.823      1.275     -1.445     -1.130      0.080      0.866      0.812     -0.782     -0.087     -0.193     -0.997      1.249     -0.276      0.858      0.933     -0.897     -0.133     -0.782     -0.944      0.735     -0.743      0.636     -0.083      1.730      0.160     -0.289      0.661     -0.562     -0.968      0.355      1.565     -0.111
     0.907      0.696     -1.161      0.184      1.037     -0.676      0.093     -1.457     -0.614     -0.676      0.724      1.626     -0.932      0.177      0.275     -0.445     -0.130     -1.920     -1.134      0.812      0.357      0.540     -0.726      0.550      0.164      0.413      0.263     -0.590     -0.417      0.715     -0.976     -0.314     -0.563     -1.085     -0.581      0.354      0.945      0.098     -0.243      0.064     -0.796     -0.578     -0.696     -1.269      0.753
     0.907     -0.304      0.839      2.184      1.037     -0.676     -1.907     -1.457     -0.614     -1.676      0.724      0.626      0.068      1.177     -1.725     -0.445     -1.130     -0.920     -0.134     -2.188      0.309     -0.595     -0.412      0.814      0.091      0.637      0.254      1.273      1.608      0.743     -0.993     -1.162     -0.900     -1.325     -1.887      0.316      1.319      0.685      0.647     -1.634     -0.696     -0.512     -0.347     -0.560     -2.163
    -2.093     -0.304     -1.161     -0.816      0.037      1.324      1.093      0.543      0.386      0.324     -1.276     -2.374     -0.932     -0.823      0.275     -1.445     -0.130      1.080     -0.134     -0.188     -0.395     -0.245     -0.085     -0.375      0.186     -1.574      0.006     -1.097     -0.497      0.007      1.666      1.279      0.635      0.631      0.311     -0.659     -1.942     -0.911     -0.487      0.077     -1.040      0.013      1.146      0.065     -0.400
     0.907      0.696     -0.161      0.184     -0.963      0.324      0.093      0.543      0.386     -0.676     -1.276     -0.374      1.068      1.177     -0.725      0.555     -0.130      1.080     -1.134     -0.188     -0.284      0.105      0.873      0.034     -0.802      1.281      0.560     -0.950      0.109     -0.381      0.548     -0.090     -0.308      0.455     -0.193     -0.877     -0.368     -0.089      1.096     -0.341      0.830     -0.201     -0.210     -1.166      0.477
     1.907     -0.304     -1.161      0.184      0.037      1.324     -1.907     -1.457      0.386      0.324      0.724     -2.374      0.068      1.177      1.275      1.555     -1.130      1.080     -1.134      0.812      0.564     -1.123      0.139      0.131     -0.436      1.302      0.733     -1.308     -0.071      0.283      0.646     -0.742     -2.008      0.390      0.209      0.054     -0.832     -0.148      1.112      1.436      1.037      0.207      0.651     -1.078      1.266
    -2.093     -0.304     -0.161      0.184     -0.963     -0.676      1.093      0.543      2.386     -0.676     -1.276      0.626     -0.932      0.177     -0.725      0.555     -0.130      0.080     -0.134     -0.188     -0.487     -0.024     -0.357      1.035     -0.279     -1.705     -0.220      0.132     -0.777     -0.750     -0.039      0.985      0.817      1.560     -0.421     -0.641      0.618     -0.498     -0.605     -0.498      1.070     -0.017      0.703     -0.752      0.069
     0.907     -0.304     -1.161     -1.816      0.037     -0.676      1.093     -2.457     -1.614      0.324      1.724     -1.374     -1.932     -1.823      0.275      0.555      0.870      1.080      1.866      0.812      0.757      0.238     -0.128     -1.384      0.252     -0.063     -0.500     -1.013     -0.347     -0.287     -1.470      0.752     -2.226     -0.278      0.176      0.697     -1.778     -1.750     -0.645      0.072     -0.321      0.468      1.273      2.465      0.681
     0.907      0.696     -2.161     -1.816      1.037     -1.676      1.093      1.543     -1.614      1.324     -2.276      0.626      1.068     -1.823      1.275      1.555      0.870      1.080     -1.134      0.812     -0.604      0.681      0.553     -1.197      1.000      1.606     -0.082     -2.748     -0.610     -0.042     -1.192      0.171      0.726     -0.622      0.923     -1.279     -0.297      0.333     -0.927      0.836      2.183      0.161      0.185     -0.579     -0.163
    -1.093      0.696      1.839     -1.816      0.037     -1.676      0.093      1.543     -0.614      0.324     -1.276     -1.374      1.068     -1.823      1.275      0.555     -0.130      1.080     -2.134     -0.188     -0.446      0.171      0.791     -1.495      0.526     -0.715      0.460      1.005     -0.460     -0.534     -1.233     -0.097      0.551      0.566      0.214     -0.448     -1.618     -0.141     -0.556      1.204      1.046     -0.208     -0.200     -1.345     -0.398
     1.907      0.696      1.839     -0.816      1.037      0.324      0.093      1.543     -0.614      1.324      1.724     -0.374      1.068     -1.823      1.275      1.555      0.870      1.080      0.866      0.812      0.882      0.257      0.678      0.112      1.058      1.205      0.323      1.146     -0.967      0.153     -0.568     -0.007      0.661     -0.578      0.888      0.403     -0.610      0.105     -1.921      0.799      0.662      0.652      0.104      0.636     -0.122
    -0.093      0.696     -0.161     -0.816     -2.963     -1.676     -1.907      0.543     -1.614     -0.676      0.724      0.626      0.068      2.177     -1.725     -0.445     -0.130      0.080     -1.134     -3.188     -0.134      0.100      0.015      0.085     -1.606      0.209      0.700     -0.335     -1.049     -1.316     -1.522     -1.882      0.208     -1.617      0.101      1.018      0.422      0.016      2.085     -1.075     -0.240     -0.154     -0.043     -0.911     -1.569
     0.907      0.696     -1.161     -1.816     -0.963      1.324      1.093     -2.457      1.386     -1.676      1.724      1.626     -1.932     -1.823     -1.725      1.555      0.870     -1.920      0.866     -1.188      0.964      0.244     -1.248     -0.735     -0.576      0.038      0.334     -0.106     -1.113     -0.216      0.290      0.690     -1.209      1.902     -1.482      0.424      1.336     -0.140     -1.379     -1.521      0.531      0.703      0.051      1.155     -0.539
    -0.093     -0.304     -0.161     -1.816      0.037     -0.676     -1.907      0.543     -1.614      0.324      1.724     -1.374     -0.932     -1.823      1.275      0.555     -1.130      0.080      1.866     -0.188      0.578     -0.968     -0.120     -1.047      0.279     -0.508      0.687      0.106     -0.696     -0.063     -1.424     -1.083      0.605     -0.674      0.197      0.970     -0.204     -0.899     -0.883      1.166      0.037      0.039      0.097      2.298     -0.644
     0.907     -1.304     -2.161      1.184      0.037      1.324     -0.907     -1.457      0.386      1.324      0.724     -2.374      1.068      1.177      1.275      1.555     -2.130      0.080     -2.134      0.812      0.361     -1.431      0.176      0.134      0.356      0.463     -0.004     -2.511      1.051     -0.266      0.834      0.513     -1.735      0.411      1.050      0.211     -0.579      1.016      1.205      1.180      1.149     -0.469     -0.219     -2.074      0.451
     1.907      0.696     -0.161     -0.816      1.037     -0.676     -0.907     -0.457     -1.614      0.324     -0.276      0.626      0.068      1.177      0.275     -1.445     -0.130      0.080     -1.134      0.812     -0.500     -0.671     -0.166     -0.730      0.590      2.376      1.453      0.052      0.006      0.487     -0.307     -0.098     -0.312     -1.214      0.179      0.527      1.462      0.339      1.655     -0.145     -1.001      0.448      0.409     -1.220      0.185
    -0.093      0.696     -1.161      0.184      0.037      0.324      0.093     -0.457     -1.614     -0.676     -0.276      0.626     -0.932     -0.823      0.275     -1.445      0.870     -1.920     -1.134     -0.188      0.176      0.054     -1.120     -0.567      0.118     -0.116      0.537     -0.065      0.670     -0.042     -0.070      0.091      0.680     -1.170     -0.653     -0.677      0.632      0.694     -0.308      0.204     -1.472      0.893     -0.021     -0.623     -0.326
    -1.093     -0.304     -0.161     -1.816      0.037     -0.676      0.093      1.543     -0.614      1.324      0.724      0.626     -0.932     -1.823      1.275     -0.445     -0.130          *     -1.134     -0.188      0.260     -0.095      0.421     -0.691      0.220     -1.422     -0.317     -0.816     -1.152     -0.228     -1.010      0.061      1.003      0.008      1.094      0.492      0.813     -1.510     -1.162      1.138     -0.762     -0.069      0.998     -0.894     -0.404
    -0.093      0.696     -2.161     -0.816     -0.963     -0.676      1.093     -1.457     -1.614      0.324      0.724      1.626     -1.932     -0.823      0.275      0.555      0.870     -0.920     -1.134     -0.188      0.709      0.915     -0.746     -0.342     -0.948     -0.740     -0.323     -1.525     -0.588      0.028     -1.272      0.065     -0.727     -1.422      0.893     -0.238      0.380     -0.768     -0.443      0.722     -0.438     -0.070      0.167     -0.923      0.714
    -1.093      0.696     -0.161      0.184      0.037      0.324      1.093      0.543     -1.614      0.324     -1.276      0.626      1.068     -0.823      1.275      1.555      0.870      1.080      0.866      0.812     -0.091      0.673      0.657      0.247      0.849     -0.881      0.123     -1.027      0.020     -0.780      0.473      0.350     -0.269     -1.625     -0.048     -0.923     -0.225      0.058     -0.827      0.733      1.610     -0.027      0.084      0.904     -0.167
    -1.093      0.696     -2.161      2.184     -0.963     -0.676      1.093     -2.457      0.386     -0.676     -1.276      0.626      0.068      1.177     -0.725     -1.445     -0.130     -0.920      1.866     -1.188     -0.588      0.384     -0.271      1.105     -0.536     -0.380      0.441     -1.687      1.042     -0.458     -0.064      0.753     -2.026     -0.492     -0.231     -0.498      0.229      0.511      0.356     -0.550     -0.863     -0.426     -0.488      1.247     -0.818
    -0.093     -3.304     -0.161      0.184      0.037     -1.676      0.093     -0.457      0.386      0.324     -1.276      0.626      0.068      1.177     -0.725     -2.445     -0.130     -0.920      0.866     -0.188     -0.954     -0.043      0.158      0.628      0.366      0.857     -3.105     -0.291     -0.239     -0.203     -0.671      0.266     -0.627      0.016      0.076      0.017      0.652     -0.135      0.587     -0.976     -1.399     -0.081     -0.955      0.644     -0.531
    -1.093     -0.304     -2.161      1.184     -1.963     -2.676     -0.907      0.543     -0.614     -0.676     -2.276      0.626      0.068      1.177      0.275     -2.445     -0.130      1.080      0.866     -1.188     -1.752     -0.125      0.003      0.726     -0.919      0.581     -0.029     -2.097      0.449     -0.969     -0.721     -0.848      0.526     -1.037     -0.035      0.327      0.797     -0.199      0.622      0.788     -0.448     -0.123      1.186      0.470     -0.359
     0.907     -0.304     -0.161      0.184      0.037      0.324      0.093     -0.457      1.386      0.324      0.724      0.626     -0.932      1.177     -0.725      0.555     -0.130     -0.920     -0.134     -0.188      0.470      0.227     -0.379      1.031     -0.003      0.520     -0.517      0.158     -0.973     -0.017     -0.356     -0.264     -0.121      0.648      0.209      0.154      0.413     -0.459      0.482     -0.705      0.056     -0.408     -0.395     -0.572     -0.095
    -0.093     -2.304     -0.161      0.184      1.037      1.324     -2.907      1.543     -0.614      0.324     -1.276     -1.374     -1.932     -0.823     -1.725     -1.445     -1.130      0.080      0.866     -1.188     -0.454     -1.284     -0.283     -0.143     -0.029      0.430     -1.013      0.066      0.360      0.924      1.746     -1.490      1.996     -0.415      0.391     -0.735      0.288     -1.488     -0.683     -1.850     -1.052      0.341      0.510      0.930     -1.350
    -0.093      0.696     -1.161     -0.816      0.037      0.324      1.093      0.543     -0.614      0.324      0.724      0.626      0.068     -0.823      0.275      0.555      0.870      0.080      0.866      0.812      0.706      0.567     -0.164     -1.187      0.494     -0.722      0.132     -1.059      0.440     -0.368     -0.386      0.497      0.621      0.267      0.048     -0.268     -0.199      0.207      0.155      0.032     -0.161      0.413      0.297      1.359      0.332
    -2.093     -2.304      0.839      2.184     -2.963      1.324      0.093      0.543      0.386     -1.676     -0.276     -0.374     -0.932     -0.823      0.275      1.555     -1.130      1.080      0.866     -0.188      0.098     -0.177      0.131      0.826     -1.550     -2.115     -2.220      0.787      1.637     -1.354      1.251      0.315      0.281     -0.112     -0.889     -0.246     -0.099     -1.142     -1.443      0.891      1.372     -0.902      0.995      0.583      1.089
    -0.093     -2.304     -0.161     -0.816     -1.963      0.324      0.093      1.543      2.386      1.324     -2.276     -2.374     -0.932      0.177     -0.725     -0.445     -1.130     -0.920     -0.134     -0.188     -1.197     -0.797     -0.307      0.580     -0.431      1.012     -1.314      0.125     -1.306     -1.488      1.469      0.728      2.031      1.830      1.462     -0.433     -1.299     -0.502     -0.337     -0.450      0.891     -0.189     -0.368     -0.383      0.146
    -1.093     -0.304      0.839      1.184      0.037     -1.676      0.093      0.543     -0.614     -1.676     -0.276     -1.374      0.068      0.177     -1.725          *     -0.130      1.080      0.866     -3.188     -0.539     -0.614      0.089      0.394     -1.241     -0.575      0.210      0.729      0.780      1.180     -1.235      0.821      0.285     -0.853     -1.072      0.424     -0.565     -0.077     -0.140     -1.175     -0.010      0.612      0.906      0.691     -2.143
    -1.093     -0.304      0.839     -1.816      0.037      1.324      0.093      0.543     -0.614     -1.676     -1.276     -0.374      0.068     -0.823      1.275     -1.445     -0.130      0.080     -1.134      0.812     -0.440     -0.363      0.091     -1.188      0.709     -0.812     -0.068      0.694     -0.728     -0.558      1.739      0.470      0.380      0.301     -2.033     -0.462      0.079     -0.075     -0.136      0.979     -0.901      0.343      0.101     -0.494      0.126
    -0.093      0.696     -0.161      0.184      0.037      0.324      0.093     -0.457     -0.614     -1.676     -0.276      0.626      0.068      0.177     -0.725     -0.445     -0.130      0.080     -0.134     -0.188     -0.281      0.624      0.132      0.589     -1.101      0.311     -0.004     -0.343     -0.255      1.279      0.531     -0.639     -0.532     -1.074     -1.014      0.133     -0.289      0.032     -0.226     -0.161     -0.101     -0.909     -0.144     -0.696      0.802
    -0.093     -0.304      0.839      2.184      1.037      1.324      1.093      0.543      0.386      1.324     -0.276      0.626     -0.932     -1.823      0.275      0.555      0.870     -0.920     -0.134     -0.188      0.015      0.488     -0.822      0.639      0.865      0.123     -0.799      1.678      1.803      0.184      1.092      0.518      1.581     -0.174      0.992     -0.132     -0.052      0.207     -2.376     -0.249      0.716      0.226      0.301     -0.410     -0.902
     0.907     -0.304     -0.161     -1.816      1.037      1.324      0.093      0.543     -0.614      0.324      1.724     -0.374      0.068     -0.823      0.275      0.555      0.870      1.080     -1.134      0.812      0.490      0.140      0.028     -1.404      0.931      0.345     -0.351     -0.361     -0.406      0.113      0.801      0.029      0.403      0.552     -0.109      1.076     -0.574      0.055      0.330     -0.032      0.027      0.522      0.935     -0.400      0.047
    -0.093      0.696     -0.161     -0.816      1.037      0.324      1.093      0.543     -1.614      1.324      0.724      0.626     -0.932      0.177      1.275     -0.445      0.870      0.080     -0.134     -3.188      0.125      0.607     -0.702     -0.948     -0.024     -0.268      0.034      0.393     -0.009      1.047      0.215      0.392      1.238     -0.816      1.265      0.603     -0.254      0.117      0.928      1.113     -0.590      0.140      1.115      0.212     -3.130
    -0.093      0.696     -1.161      1.184      0.037     -2.676      1.093     -2.457      1.386      1.324     -2.276      1.626     -0.932      1.177      0.275     -1.445      0.870      1.080     -0.134     -0.188     -1.339      0.811     -0.494      0.785      0.192      1.301     -0.208     -0.534      0.435     -0.141     -1.275      0.118     -1.824      0.623      1.348     -0.445      0.594     -0.224      0.617      0.162      0.080     -0.030      1.886     -0.425     -0.403
     0.907     -0.304     -0.161      0.184      0.037      1.324      1.093     -1.457     -0.614      1.324      0.724      0.626      0.068      1.177      1.275      1.555      0.870      0.080     -1.134      0.812      1.167      0.677      0.250     -0.738      0.674     -0.109     -0.851     -0.502      0.960     -0.676      0.182      0.587     -1.882      0.137      0.934     -0.888     -0.415     -0.308      1.606      1.026      0.385      0.202     -0.267     -0.701      0.233
    -0.093      0.696      0.839      0.184      1.037     -0.676      1.093     -0.457     -0.614      1.324     -1.276      1.626      0.068      0.177      1.275     -1.445      0.870     -0.920      1.866      0.812     -1.173      0.621     -0.250     -0.198      0.771      1.007      0.065      1.103      0.391      0.228      0.321      0.361     -0.178     -0.385      1.015      0.346      0.831      0.475      0.113      0.936     -0.134      0.225     -0.371      2.043      0.053
     1.907      0.696      0.839      2.184      1.037      1.324      0.093      0.543     -0.614      0.324      0.724      0.626      1.068      1.177     -1.725          *      0.870      1.080      0.866      0.812      1.266      0.488      0.719      1.168      0.225      0.796      0.231      0.076      1.045      0.858      0.090     -0.442     -0.300     -1.511      0.166     -0.891      0.028     -0.021      0.234     -1.831     -0.417      0.110      0.026      0.408      0.616
    -1.093     -0.304     -2.161      1.184      1.037     -0.676      0.093      0.543     -0.614     -0.676     -1.276      0.626      0.068      0.177     -0.725     -1.445     -0.130     -1.920      0.866      0.812     -0.870      0.358     -0.419      0.269      0.426     -0.444     -0.628     -1.436      0.769      0.449      0.217     -0.131      0.820     -0.798     -0.884      0.146      0.236      0.693      0.022     -0.804     -0.660     -0.592     -1.348      0.806      0.445
    -0.093      0.696     -0.161      2.184      1.037      1.324      1.093     -0.457      0.386      0.324     -0.276      0.626     -0.932      2.177     -0.725     -0.445     -0.130     -0.920     -0.134     -0.188     -0.256      0.177     -0.320      1.298      0.436      0.021      0.641      0.263      0.956      0.620      1.669      0.739     -0.111     -0.670      0.149      0.130      0.314     -0.362      1.240     -0.819     -0.115     -0.528     -0.441     -0.781     -0.547
    -1.093      0.696     -0.161     -0.816      1.037      0.324      0.093     -1.457     -0.614     -0.676      0.724      0.626     -0.932     -1.823      1.275     -1.445     -0.130     -1.920     -2.134      0.812     -0.096      0.396     -1.108     -0.804      0.354     -0.871      0.275      0.831     -0.112      0.612      0.522     -0.391     -0.248     -0.094     -0.723      0.805      0.152      0.557     -1.052      1.050     -1.333     -0.635     -0.260     -1.619      0.695
     0.907      0.696      1.839     -0.816      1.037      0.324      1.093     -2.457     -0.614      1.324      0.724     -0.374     -0.932     -0.823      1.275      1.555      0.870      0.080     -1.134      0.812      0.319      0.160     -0.149     -0.583      1.706      0.841      0.595      1.995     -0.160     -0.740     -0.167      0.912     -2.365     -0.113      0.437      0.271     -0.610     -0.800     -0.266      0.596      1.292      0.747      0.455     -0.768     -0.861
    -2.093      0.696      0.839     -1.816      1.037     -2.676      1.093      1.543     -1.614      1.324     -2.276     -0.374      1.068     -1.823      1.275     -2.445      0.870      1.080     -0.134      0.812     -1.287      0.295      0.801     -1.582      1.085     -0.665      0.564      0.066     -0.125      0.030     -1.478      0.791      0.728     -0.266      0.737     -0.456     -0.698     -0.036     -0.481      0.831     -1.021      0.338     -0.295      0.757     -0.097
    -2.093      0.696      0.839      1.184      0.037     -2.676      0.093     -2.457     -0.614      0.324     -1.276      1.626      0.068      1.177     -0.725     -0.445     -0.130      0.080      0.866     -0.188     -1.205      0.258      0.235      0.624     -0.346     -0.906      0.295      0.551      0.389      0.458     -1.329     -0.293     -2.693     -0.935      0.342      0.445      1.194     -0.264      0.726     -0.539      0.832     -0.259     -0.316      0.552     -0.042
    -2.093      0.696     -0.161     -0.816      1.037     -1.676      1.093     -1.457      0.386      1.324     -2.276      1.626     -0.932      0.177      1.275     -2.445     -0.130      0.080     -0.134      0.812     -1.379      0.164     -0.238      0.361      0.540     -0.654      0.526      0.131     -0.989      0.568     -0.095      1.016     -1.293      0.026      1.081     -0.376      1.269     -0.642     -0.010      0.986     -1.023     -0.154      0.477     -0.355      0.191
     0.907      0.696      0.839      1.184      1.037      0.324      1.093      1.543      0.386      1.324      0.724      0.626     -0.932     -1.823      1.275      0.555     -1.130     -1.920     -0.134      0.812      0.573      0.472     -0.549      0.222      0.140      0.440      0.108      1.252      0.918      0.828     -0.259      0.760      2.047      0.253      1.055     -0.091     -0.033     -0.187     -2.000      1.157     -0.026     -1.611     -0.981     -0.276      0.630
    -1.093     -1.304     -2.161     -0.816      1.037     -2.676     -1.907      1.543     -1.614      1.324     -2.276     -1.374      0.068      2.177      1.275     -0.445     -2.130      1.080     -2.134      0.812     -1.446     -1.236      0.343     -0.396      0.219      0.305     -0.230     -2.564     -0.308      0.767     -1.272     -0.617      1.126     -1.374      1.199     -0.174      0.226     -0.522      2.533      1.210      1.035     -0.742      0.545     -1.912      0.493
    -0.093     -3.304     -1.161      0.184      0.037     -1.676      0.093     -0.457     -0.614      0.324     -0.276     -0.374      0.068      1.177      0.275      0.555      0.870      0.080     -0.134     -0.188      0.273     -0.562      0.211     -0.373     -0.544     -0.370     -2.902     -1.334      0.612      0.453     -2.017      0.905     -0.785     -0.258      0.617     -0.663      0.408     -0.044      1.376      0.614      0.438      1.241     -0.450      0.140      0.206
     0.907     -3.304      0.839      0.184     -1.963      0.324      0.093     -1.457      0.386     -1.676     -1.276     -2.374     -1.932     -0.823      1.275      1.555      0.870      0.080     -2.134     -2.188      0.068     -0.808     -0.600     -0.401     -1.629      0.737     -2.489      1.508      0.638     -0.359      0.324      1.051     -0.749      0.670     -0.767     -1.341     -1.132     -1.209     -0.632      1.919      1.479      1.700      1.225     -1.959     -0.653
    -2.093      0.696     -2.161     -0.816     -0.963      0.324      0.093      0.543     -1.614     -0.676     -0.276     -0.374     -1.932      2.177      0.275     -0.445     -1.130      0.080      0.866     -1.188     -0.077     -0.389     -0.656      0.194     -0.996     -2.084      0.987     -1.586     -0.902     -0.100      0.404      0.492      1.184     -1.726     -0.256     -0.222     -0.003     -0.962      1.985      0.799     -0.321     -0.623      1.026      0.796     -0.338
    -1.093      0.696     -2.161      0.184     -0.963      0.324      1.093      1.543      1.386      0.324      0.724     -2.374      1.068      1.177     -0.725      0.555      0.870      1.080      1.866      0.812      0.681     -0.100      0.713      1.026     -0.205     -1.563      0.517     -2.784     -0.651     -0.821     -0.381      1.180      0.831      0.645      0.509     -0.096     -2.205     -0.018      0.196     -0.752     -0.166      0.975     -0.107      1.352      0.964
    -0.093      0.696     -0.161      0.184     -0.963     -1.676      0.093      1.543      1.386      1.324     -1.276     -0.374      0.068      1.177      0.275      0.555      0.870      1.080      1.866     -1.188     -0.141     -0.098      0.275      0.239     -0.320      0.285      0.690     -0.478     -0.216     -0.612     -1.452      0.116      1.215      1.275      1.398     -1.023     -0.161     -0.422      1.059      0.342      0.851      0.995      0.972      1.658     -0.859
    -2.093     -0.304      0.839     -1.816     -0.963     -2.676     -1.907      1.543     -0.614      1.324     -2.276      0.626      1.068     -1.823      1.275     -2.445     -1.130      1.080      0.866      0.812     -1.886     -0.518      0.601     -0.662      0.244     -0.174      0.345      0.145     -1.237     -1.252     -0.560     -1.254      0.922     -0.041      1.036      0.388      1.390      0.140     -1.242      1.282     -0.522     -0.554      0.109      1.189      0.601
    -1.093      0.696      0.839     -1.816     -0.963      0.324      1.093     -1.457     -0.614     -0.676      0.724     -1.374     -2.932     -0.823     -0.725      0.555      0.870      1.080     -1.134     -0.188      0.197      0.303     -0.347     -0.975      0.691     -1.296      0.473      1.226     -0.892     -1.426      0.123      0.861     -1.085      0.107     -1.078      0.491     -1.709     -2.178      0.195     -1.084      0.570      0.423      1.625     -0.468     -0.734
    -1.093      0.696      0.839      1.184      1.037     -1.676      1.093      0.543      1.386      1.324     -0.276      0.626      0.068      1.177      0.275     -0.445     -0.130      0.080     -1.134     -0.188     -0.750      0.184     -0.044      0.801      0.761     -0.381      0.601      0.898      0.467      0.142     -0.819      0.785      0.646      0.746      0.904      0.780      0.356      0.143      0.616     -0.151      0.485     -0.468      0.221     -1.460     -0.904
    -1.093      0.696      0.839     -1.816      0.037      1.324      1.093      1.543     -0.614     -0.676      0.724     -1.374      1.068      0.177      0.275     -1.445     -0.130      1.080     -1.134     -0.188      0.039      0.290      0.806     -1.037      0.460     -1.154      0.527      0.040     -0.885     -0.481      1.178      0.762      0.464      0.069     -0.867      0.710     -1.935     -0.039      0.898      0.072     -1.488     -0.448     -0.215     -0.544     -0.608
     1.907      0.696     -1.161      2.184     -1.963      1.324      1.093      1.543      1.386     -0.676      0.724      1.626      0.068      2.177     -0.725     -0.445      0.870     -1.920     -2.134     -2.188      0.367      1.042     -0.449      1.177     -1.703      1.575     -0.347     -0.765      0.965     -0.287      0.917     -0.075      1.909      0.427      0.353      0.278      0.301      0.813      1.099     -0.001     -0.817     -0.225     -1.265     -2.826     -0.881
     0.907      0.696     -0.161      1.184      1.037      1.324      1.093     -1.457      1.386      1.324      0.724     -0.374      0.068      1.177      1.275      1.555      0.870     -0.920     -1.134      0.812      1.229      0.279     -0.490      1.386      0.505     -0.485      0.440      0.441     -0.250      0.495     -0.049      0.838     -0.928      0.288      1.100     -1.129     -0.631      0.841      0.114      1.057      0.374      0.563     -0.045     -1.830      0.442
    -0.093      0.696      1.839     -1.816      1.037      1.324      1.093      1.543     -1.614     -0.676      1.724      0.626      1.068     -1.823     -0.725     -0.445      0.870      1.080     -2.134      0.812      0.525      0.430      1.035     -1.901      0.429     -0.540      0.287      0.769      0.255      0.490      0.688      0.541      0.263     -0.065     -0.949      0.958     -0.028     -0.271     -0.178     -1.181     -1.117      0.378     -0.524     -0.994      0.445
    -1.093     -0.304     -1.161      2.184      0.037     -1.676      0.093     -0.457      1.386     -0.676      0.724     -1.374     -0.932      1.177     -0.725      0.555     -2.130     -0.920     -0.134     -0.188      0.039     -0.541     -0.471      0.802     -0.784     -1.298      0.126     -0.833      1.258      0.820     -1.681      0.674     -0.163      0.745     -0.359      0.645     -0.658     -0.095      0.426     -0.295      0.478     -1.409     -0.339     -0.679      0.544
    -0.093      0.696      0.839     -0.816      0.037      1.324      1.093      1.543     -0.614      1.324      0.724      0.626      0.068      0.177      0.275     -0.445      0.870     -0.920     -0.134      0.812      0.369      0.291     -0.095     -0.059      0.516     -0.239      0.297      1.099     -0.929     -0.531      0.979      0.825      1.869     -0.447      1.058      0.073      0.239      0.156      0.139     -0.012     -0.704      0.665     -0.701     -0.233      0.398
     0.907     -0.304     -1.161      1.184      1.037     -1.676      0.093     -2.457      2.386     -0.676     -2.276      0.626      0.068     -0.823      0.275      0.555     -0.130     -0.920      0.866     -0.188     -0.535      0.114     -0.503      1.450     -0.413      1.427     -0.352     -0.722     -0.170      1.365     -0.905      0.002     -1.953      1.153     -0.533     -1.601      0.408      0.796     -1.954      0.389      1.144     -0.214     -0.319      0.283      0.098
    -0.093      0.696     -0.161     -0.816      0.037      0.324      1.093     -0.457     -0.614      1.324      0.724      0.626     -0.932     -0.823      0.275     -0.445      0.870      1.080     -0.134     -0.188      0.226      0.672     -0.167     -0.815     -0.610     -0.238     -0.047      0.119     -0.097      0.657      0.137      0.096     -0.279      0.089      1.845      0.340     -0.131     -0.419     -0.217      0.499     -0.771      0.081      1.273      0.353      0.361
     0.907     -0.304     -1.161     -1.816      1.037      0.324      0.093     -1.457     -0.614      0.324      0.724     -0.374      0.068     -1.823     -0.725      0.555     -0.130      1.080     -1.134      0.812      0.812      0.023     -0.003     -1.456      1.272      0.002     -0.281     -1.210     -0.340     -0.412     -0.457     -0.106     -1.510      0.693     -0.316     -0.301     -0.541      0.144     -0.722     -1.105     -0.303     -0.125      1.029     -0.420     -0.294
    -0.093     -0.304     -1.161      2.184      1.037      1.324      0.093     -1.457      0.386      0.324     -1.276     -1.374      0.068      2.177      0.275      0.555     -0.130     -0.920     -1.134      0.812     -0.159     -0.105     -0.131      1.716      0.436      0.102     -0.166     -1.015      0.338      0.677      1.446      0.291     -1.303     -0.845     -0.015     -0.845     -1.152      0.127      0.796      0.239      0.792     -0.003     -0.692     -1.917      0.349
    -2.093      0.696      1.839      1.184     -0.963      0.324      0.093      1.543      2.386      0.324     -2.276      0.626      0.068      0.177     -0.725      0.555     -0.130      1.080      0.866     -1.188     -0.826     -0.016      0.208      0.825     -0.506     -1.286      0.641      1.566      0.357     -0.426      1.154      0.248      1.274      1.627      0.482     -1.141      0.740     -0.256     -0.496     -0.336      1.442     -0.208      0.627      0.597     -0.810
    -0.093      0.696      0.839     -0.816      0.037     -0.676      0.093      1.543     -1.614     -0.676     -1.276      1.626      0.068      0.177     -0.725      0.555     -0.130      1.080     -1.134      0.812     -0.155      0.365      0.519     -0.667     -0.391      0.048      0.422      0.324     -0.154      0.498     -0.508     -0.149      0.727     -1.044     -0.472     -1.062      1.017     -0.740      0.908     -0.532      0.696     -0.405      0.216     -0.952      1.308
     0.907     -0.304     -1.161      0.184      0.037     -0.676      0.093     -1.457      1.386     -0.676     -0.276      0.626     -0.932     -0.823     -0.725     -0.445     -0.130     -0.920     -1.134      0.812     -0.268      0.443     -0.570      0.515      0.580      1.251     -0.647     -0.662     -0.357     -0.589     -0.477     -0.323     -0.720      0.968     -1.043      0.169     -0.083     -0.141     -1.154     -1.129     -0.224     -0.689     -0.090     -1.491      0.375
    -1.093     -0.304      1.839     -0.816      1.037     -1.676     -0.907      0.543     -0.614     -0.676     -0.276     -1.374      0.068      0.177      0.275     -0.445     -1.130      0.080      0.866      0.812     -0.948     -0.904      0.039     -0.809      0.049      0.003      0.606      1.667      0.004      1.006     -0.642      0.075      0.623     -0.135     -0.539      1.175     -0.091      0.154      0.857      0.230      0.668     -0.458      0.134      1.367      0.601
    -0.093     -0.304      0.839     -1.816     -0.963      0.324      1.093      0.543     -1.614     -0.676      0.724      0.626      1.068     -0.823     -0.725     -1.445      0.870      1.080      1.866     -1.188      0.052      0.541      0.716     -1.146     -0.195     -0.272     -0.799      0.125     -0.610     -0.840      0.422      0.432     -0.205     -0.614     -0.513      0.691      0.014     -0.036      0.076     -0.541     -1.441      0.233      0.044      2.316     -0.967
    -1.093     -2.304     -1.161      0.184     -1.963      1.324      1.093      0.543     -0.614     -2.676      0.724      0.626      0.068      1.177      0.275      0.555      0.870     -1.920     -1.134     -1.188      0.326      0.213     -0.281     -0.345     -1.982     -1.518     -2.529     -0.898      0.488      0.111      0.981      0.822      0.795     -0.374     -1.732      0.270      0.315      0.620      1.440      1.155      0.458      0.629     -1.681     -0.892      0.693
     1.907      0.696     -0.161     -1.816      1.037      1.324     -0.907      1.543     -0.614      1.324     -1.276     -0.374      1.068     -1.823      1.275     -1.445     -1.130     -0.920      1.866      0.812     -0.085      0.129      0.198     -0.694      1.260      1.908      0.507     -0.443     -1.027     -0.247      1.399     -0.904      1.368     -0.139      0.737     -1.265     -0.583      0.755     -1.075      0.518     -1.379     -1.071     -1.247      2.149     -0.321
     0.907     -0.304     -0.161      0.184      1.037      0.324      0.093     -0.457      0.386      1.324      0.724     -0.374     -0.932      0.177      1.275     -0.445      0.870     -0.920      0.866      0.812      0.586      0.075     -0.241      0.249      1.115     -0.001     -0.312     -0.044     -0.107      0.027     -0.308      0.089     -0.163      0.294      0.638      0.005     -0.430     -0.368     -0.096      0.808     -0.999      0.595     -0.645      0.619     -0.201
    -2.093      0.696      0.839     -0.816     -1.963     -0.676      0.093     -0.457     -0.614      0.324     -1.276      1.626      1.068      0.177     -0.725     -2.445      0.870      1.080      0.866     -1.188     -0.855      1.075      0.684     -0.960     -1.091     -1.266     -0.413      0.137     -0.054     -0.939      0.192     -0.935     -1.197      0.047      0.999      0.294      0.050      0.096      0.939     -0.216     -1.397     -0.394      0.026      1.388     -0.313
    -1.093     -0.304     -0.161     -0.816     -0.963     -2.676      1.093      0.543     -1.614      0.324     -1.276     -1.374      0.068     -0.823      0.275     -1.445     -0.130      1.080     -0.134     -0.188     -1.409     -0.193      0.064     -0.339     -0.833      0.247     -0.026     -0.304     -0.476     -0.087     -1.214      1.267      0.265     -1.310      0.969      0.792     -1.126     -0.006     -0.471      0.686      0.254      0.096      0.972      0.037      0.656
    -0.093     -2.304     -2.161      1.184     -0.963      0.324     -0.907     -1.457      1.386     -0.676      0.724     -2.374     -0.932      1.177      0.275      1.555     -1.130     -0.920      1.866     -0.188      0.607     -1.651     -0.686      1.814     -0.005     -0.583     -0.750     -1.308     -0.648     -0.999     -0.427      0.805     -0.732     -0.030     -0.527     -0.115     -0.162     -0.048     -0.120      0.437      0.937      0.701      0.132      1.147     -0.176
     0.907      0.696      0.839     -1.816      0.037      1.324      1.093      0.543     -0.614      0.324      0.724      0.626      1.068      1.177     -0.725      0.555     -0.130      0.080      1.866     -2.188      0.100      0.123      0.314     -0.526     -1.224      0.856      0.645      0.463     -1.167      1.147      1.305      0.927      0.118     -0.284      1.001      0.605      0.474      0.462      1.474     -0.014      0.587     -0.335     -0.389      2.119     -1.060
    -0.093     -0.304     -0.161     -0.816      0.037      0.324      0.093      1.543     -0.614      0.324     -0.276     -1.374      0.068      2.177     -0.725      0.555     -0.130      0.080      1.866      0.812      0.330     -0.333      0.130     -0.226      0.285     -0.270     -0.139     -0.200     -0.612     -0.415     -0.042      0.496      1.297     -0.482      0.146     -0.770     -1.008     -0.249      2.345     -0.826      0.345      0.316      0.001      1.868      0.565
    -2.093     -0.304     -2.161      2.184      0.037      0.324      1.093     -2.457     -0.614      1.324     -1.276     -0.374     -2.932     -0.823      0.275     -2.445     -2.130      0.080     -1.134      0.812     -0.866     -0.761     -0.921      0.716     -0.071     -1.268      0.598     -1.377      1.488      0.148      1.192      1.958     -1.552     -1.179      1.296      0.128      0.597     -1.602     -1.326      0.378     -1.414     -1.325      1.360     -1.389      0.934
    -0.093     -0.304     -2.161      0.184      0.037      1.324      1.093      0.543      1.386     -0.676     -1.276     -0.374      1.068      2.177      0.275     -1.445      0.870      1.080     -2.134      0.812     -0.286      0.310      0.283      1.183      0.486      0.337     -0.637     -2.353     -1.129     -0.585      1.658      0.610      0.234      0.415     -0.931     -0.767     -0.673      0.613      1.233      0.044     -0.898      0.435      0.464     -2.543      0.388
    -1.093     -2.304     -1.161      0.184     -0.963     -0.676     -0.907     -0.457      0.386     -0.676     -0.276     -0.374     -0.932      0.177     -0.725     -0.445     -1.130     -0.920     -0.134     -1.188     -0.220     -0.779     -0.218     -0.092     -1.296     -0.884     -1.588     -0.708      0.270      0.308     -0.461     -0.004     -0.287      0.536      0.008     -0.032      0.665     -0.648      0.233     -0.080     -0.213     -0.218     -0.591     -0.193     -0.162
    -0.093      0.696     -2.161      1.184      0.037      0.324     -0.907     -2.457     -0.614      0.324     -1.276     -0.374     -0.932      0.177      0.275     -1.445     -2.130      1.080      0.866     -0.188     -0.427     -0.786     -0.179      0.626     -1.011      0.296      1.388     -1.973      0.565      1.027      0.723     -0.144     -2.121     -0.986      0.854     -0.711      0.702     -0.584     -0.224      0.540     -0.986     -1.257      1.341      0.640      0.902
     0.907     -0.304      1.839      1.184      0.037     -1.676      0.093      0.543     -0.614      0.324     -1.276      0.626      1.068     -0.823      0.275     -1.445     -0.130      0.080      0.866     -0.188     -0.822      0.172      0.444      0.533     -0.527      1.722     -0.404      1.486      0.632      0.419     -0.926     -0.071      0.052     -1.065      0.567      0.097      0.329      0.508     -1.362      0.592     -0.642     -0.547     -0.705      0.626      0.289
    -0.093      0.696     -2.161     -0.816      1.037     -0.676     -0.907     -1.457      0.386     -1.676     -0.276     -1.374      0.068      0.177      0.275     -0.445      0.870      1.080     -0.134      0.812      0.062      0.248      0.117     -0.278      0.964      0.006      0.600     -2.109     -0.607      0.140     -0.734     -1.275     -1.735      0.784     -2.018     -0.459     -1.738     -0.098      0.446     -0.107     -0.429      0.609      0.875      0.073      0.013
    -0.093      0.696      0.839      2.184     -0.963     -1.676      1.093     -2.457      0.386     -0.676     -1.276      1.626      1.068      1.177     -0.725     -1.445      0.870      1.080      0.866      0.812     -1.312      0.756      0.211      2.029     -0.897      1.266     -0.040      0.624      0.181     -0.276     -0.124      0.351     -2.655     -1.165      0.015      0.683      0.719      0.668     -0.379     -0.174     -0.143      0.095      0.788     -0.085      1.624
    -2.093     -0.304     -0.161     -0.816      0.037     -1.676      0.093     -1.457      0.386     -0.676     -1.276     -0.374     -0.932      0.177     -0.725      0.555     -0.130      0.080     -1.134     -0.188     -0.826     -0.221     -0.484      0.161     -0.744     -1.127     -0.116      0.352     -1.115      0.993     -0.797      0.241     -1.105      0.407     -0.406      0.028     -0.147     -0.294     -0.004     -0.242      1.469      0.151      0.902     -1.372      0.582
    -0.093      0.696      0.839      1.184      1.037      1.324     -0.907      1.543      1.386     -0.676     -1.276     -1.374      1.068      0.177      0.275      1.555     -0.130      1.080     -1.134      0.812      0.157     -0.585      0.554      0.390      0.326     -0.162      1.145      0.283      0.839      1.012      1.191     -0.338      0.824      1.157     -1.075     -1.437     -0.453      0.157     -0.225      0.135      1.499      0.481      0.159     -1.345      0.598
     0.907      0.696     -0.161     -0.816      1.037      0.324      0.093      0.543      0.386      1.324     -0.276     -0.374     -0.932     -0.823      0.275     -0.445     -0.130      1.080     -2.134      0.812     -0.218     -0.137      0.146     -0.413      0.486      1.003      0.763     -0.261     -0.269      0.609      0.488      0.190      0.262      0.641      1.096      0.205     -0.250     -1.050     -0.508      0.098     -0.232      0.017      0.809     -2.006      0.402
    -0.093      0.696     -2.161      0.184     -0.963      0.324      1.093     -2.457      1.386      0.324     -1.276     -1.374     -0.932      0.177     -1.725      0.555      0.870     -1.920     -1.134      0.812     -0.098      0.486     -0.761      0.552      0.018     -0.013      0.304     -1.499     -0.354     -0.906      0.488      0.552     -1.598      0.966      0.245     -1.065     -1.877      0.151     -0.397     -1.613      0.653      0.067     -0.801     -1.433      0.882
    -0.093     -0.304     -2.161     -0.816      1.037      1.324      0.093     -1.457      0.386      0.324     -0.276     -1.374     -1.932      1.177      0.275     -0.445     -0.130      0.080     -0.134      0.812      0.362      0.042     -1.037      0.072      1.321     -0.554     -0.327     -1.210     -0.791     -0.098      1.020     -0.016     -0.260      0.363     -0.273     -0.672     -1.350     -0.365      1.074     -0.367     -0.891     -0.289      1.859     -0.088     -0.251
     0.907     -0.304      0.839     -1.816      0.037      1.324      1.093      1.543     -0.614     -0.676      0.724     -0.374      1.068      0.177      0.275      1.555     -1.130      1.080     -0.134      0.812      0.546     -0.344      0.831     -1.129     -0.407      0.450      0.032      0.079     -0.696      0.333      0.631      1.343      0.538      0.265     -0.567     -0.207     -0.012     -0.210      1.073      0.464      1.027     -0.735     -0.300      0.420      1.170
    -1.093      0.696     -2.161      2.184      0.037     -0.676      0.093     -1.457     -0.614      0.324     -0.276      1.626      1.068      1.177      0.275     -1.445     -0.130     -1.920      1.866     -0.188     -0.753      0.666     -0.803      0.892      0.189     -0.477      0.125     -1.386      1.227     -0.041      0.186     -0.580     -0.615     -1.326      0.238      0.780      0.758      2.053      0.586      0.133     -0.555     -0.854     -0.494      1.444     -0.270
     0.907      0.696     -0.161      0.184      1.037      1.324     -2.907     -0.457      0.386      1.324      1.724     -0.374      1.068      0.177      0.275     -0.445     -1.130     -2.920     -0.134      0.812      0.615     -0.082     -0.608      0.170      0.804      0.302      0.830      0.539      0.037      0.207      0.748     -2.698      0.295      0.260      1.042      0.844     -0.075      2.092      0.277     -0.185     -0.978     -0.984     -1.933     -0.173      0.237
    -0.093     -0.304      1.839      2.184      0.037     -1.676      0.093      1.543      0.386      0.324     -0.276     -2.374      1.068      0.177     -0.725     -0.445     -0.130      0.080      1.866     -0.188     -0.586     -0.392      0.539      0.837     -0.332      0.532      0.008      1.239      1.223      0.399     -1.164      0.505      0.901     -0.306      0.489      0.288     -1.824      0.425     -0.281     -0.730      0.192      0.465     -0.671      1.326     -0.017
    -1.093      0.696      0.839     -0.816     -0.963      0.324     -1.907      1.543      0.386     -0.676     -2.276     -2.374      0.068     -0.823      1.275     -1.445      0.870      1.080      0.866      0.812     -0.735     -0.561      0.248      0.176     -0.297     -0.387      1.198      0.573     -0.963     -0.679      1.160     -1.159      1.180      0.358     -0.610     -1.199     -1.659     -0.587     -0.942      1.438     -0.566      1.395      0.714      0.581      1.072
    -0.093     -0.304      0.839      0.184     -1.963     -1.676      0.093      0.543     -1.614     -0.676     -1.276      0.626      1.068      0.177     -0.725     -0.445     -0.130      0.080     -1.134     -2.188     -0.681     -0.199      0.517     -0.040     -1.190      0.528     -0.244      0.467      0.028     -0.896     -1.142      0.319     -0.234     -1.471      0.006     -0.413      0.879      0.343      0.235     -0.087      0.315      0.188     -0.877     -1.059     -1.146
    -0.093      0.696     -1.161      1.184     -2.963      1.324      1.093     -2.457      0.386     -0.676      0.724      1.626     -2.932     -1.823     -0.725      0.555      0.870     -1.920      0.866     -3.188      0.119      0.595     -1.176      0.892     -1.875     -0.363      0.029     -0.086      0.247     -1.063      1.045      0.435     -1.096     -0.282      0.396      0.533      0.842     -1.217     -2.515      0.244      0.401      0.295     -0.015      0.386     -1.545
     1.907      0.696     -1.161      1.184      0.037      1.324      0.093     -1.457      0.386     -1.676      0.724      0.626     -0.932      1.177     -1.725      1.555      0.870     -1.920      1.866      0.812      0.773      0.572     -1.031      1.289      0.028      1.170      0.226     -0.372     -0.033     -0.043      0.479     -0.666     -0.162     -0.572     -1.453     -0.385     -0.132      0.540      0.192     -1.530      0.749      0.240     -0.440      1.113      0.688
    -0.093      0.696     -1.161      1.184      0.037      0.324      0.093      1.543     -1.614     -0.676     -1.276     -1.374      0.068      2.177     -0.725     -2.445     -0.130      1.080      0.866      0.812     -0.868     -0.477      0.510      0.294     -0.069      0.605      1.096     -1.777      0.838      0.126      1.107      0.464      0.891     -1.681     -0.621     -0.079     -0.777     -0.852      2.035     -0.569     -1.622      0.411      0.382      0.928      0.864
     0.907     -2.304     -1.161      2.184      1.037      1.324      1.093      0.543      0.386      0.324     -1.276     -2.374      1.068     -0.823      1.275      1.555      0.870     -2.920     -0.134      0.812      0.394     -0.464     -0.372      0.022      0.647      0.705     -1.779     -0.890      2.068      0.347      0.717      1.594      0.863      0.164     -0.067     -2.016     -1.475      1.590     -0.792      0.758      1.129      1.465     -2.173      0.003      0.125
     0.907     -0.304     -0.161      1.184      1.037      0.324     -0.907     -0.457      1.386     -0.676      0.724     -0.374     -0.932      2.177      0.275      0.555     -2.130      0.080      0.866      0.812      0.648     -0.621     -0.778      1.669      0.999      0.432      0.436      0.686     -0.462      0.047     -0.382     -0.141      0.449     -0.075     -1.338     -0.076      0.570      0.281      0.852     -0.140     -0.125     -1.280      1.314     -0.015      0.019
    -2.093      0.696     -1.161      0.184      1.037      0.324     -1.907     -1.457     -1.614      1.324     -2.276     -1.374      0.068     -1.823      1.275      0.555      0.870     -0.920     -0.134      0.812     -0.364      0.151     -0.384     -1.000      0.077     -1.748      0.468     -0.793      1.383      0.926      0.562     -2.051     -1.135     -0.774      1.166     -1.663     -1.451      0.645     -1.011      1.097      0.861      0.852     -0.246      0.370      0.809
    -2.093      0.696     -1.161     -1.816      1.037     -0.676      1.093      1.543     -0.614      0.324     -2.276      0.626      1.068     -0.823     -0.725     -0.445     -2.130      1.080     -1.134      0.812     -0.762     -0.206      0.767     -1.067      0.602     -1.332      0.920     -1.905     -0.527      0.387      0.181      1.253      0.607      0.423      0.168     -1.047      0.937     -0.127      0.000     -0.909      0.456     -1.702     -0.179     -0.699      0.228
    -0.093      0.696     -0.161      0.184      1.037     -0.676      1.093     -0.457     -0.614     -1.676      0.724      0.626      1.068     -0.823      0.275     -2.445      0.870      1.080     -0.134      0.812     -0.739      0.604      0.230     -0.218      0.601      0.576      0.156     -0.412      0.352      0.249     -0.042      0.670     -0.666     -0.521     -1.908      1.786     -0.178      0.721     -0.686      0.011     -1.641      0.023      0.510      0.140      0.205
    -1.093     -0.304     -0.161     -0.816      0.037      0.324     -1.907     -1.457     -0.614     -0.676     -1.276     -1.374      0.068     -0.823      0.275     -0.445     -2.130      0.080     -0.134     -0.188     -0.375     -0.955      0.206     -0.998     -0.563     -0.727      0.604     -0.386      0.120      0.718      0.640     -0.896     -1.791      0.305     -0.420     -0.737     -0.011     -0.074     -0.204      0.612     -0.133     -0.951     -0.270      0.429      0.285
    -2.093      0.696      1.839      2.184     -2.963     -1.676      0.093     -1.457      2.386     -0.676     -2.276      0.626      1.068      2.177     -0.725     -2.445     -0.130     -1.920      1.866     -3.188     -1.759     -0.025      0.040      1.987     -2.237     -0.267      0.765      1.895      0.259     -0.619      0.205      0.234     -1.432      0.657      0.462      0.270      0.638      1.098      0.711      0.303     -0.433      0.032     -1.997      0.782     -1.283
    -0.093     -0.304      0.839      1.184      1.037      0.324      0.093      0.543      1.386     -0.676     -0.276      0.626      1.068      2.177     -1.725      0.555     -0.130      1.080     -1.134      0.812      0.106     -0.186      0.534      0.369      1.476     -0.233     -0.162      0.420      0.945     -0.211      0.111      0.235      0.047      1.226     -1.372     -0.517      0.990      0.318      2.018     -2.385      0.216      0.008      0.162     -1.339     -0.564
     0.907      0.696     -0.161     -1.816      0.037     -0.676     -1.907     -0.457     -1.614      1.324      1.724     -0.374     -1.932     -1.823      1.275     -1.445      0.870      0.080      1.866     -0.188      0.535      0.123     -0.515     -1.479      0.642      0.498      0.604      0.445     -0.326     -0.612     -1.134     -2.073      0.043     -0.489      0.881      1.064     -0.590     -1.165     -0.670      0.963     -1.960      0.875      0.933      2.690     -0.829
    -0.093      0.696      0.839     -0.816      1.037      0.324      0.093      1.543     -1.614      0.324      0.724     -1.374      0.068     -1.823      1.275      0.555     -0.130      1.080     -2.134      0.812      0.239     -0.565      0.416     -1.240      1.407     -0.329      1.276      0.295      0.359     -0.510      0.097      0.809      1.065     -0.558     -0.503      0.175     -0.643     -0.578     -0.881      0.655      0.317      0.769      0.214     -1.297     -0.393
     0.907     -0.304     -1.161      0.184     -0.963     -0.676      0.093     -0.457     -0.614      0.324      0.724      0.626      1.068      1.177      1.275      0.555      0.870      0.080     -1.134      0.812      0.490      0.357     -0.270      0.627     -0.040      0.467     -0.642     -1.081     -0.385     -0.867     -1.133     -0.220     -0.050     -1.148      0.251      0.167     -0.019      1.490      0.694      1.231      0.067      0.447      0.417     -1.315      0.870
     1.907      0.696      1.839      0.184      1.037      1.324      1.093      1.543     -0.614      1.324      1.724      0.626      1.068      0.177     -1.725      1.555      0.870      1.080     -0.134      0.812      1.278      1.035      0.719     -0.390      0.790      0.579     -0.371      1.097      0.616      0.347     -0.050      0.145      0.868     -0.401      1.012      0.058     -0.704     -0.010      0.253     -2.130     -0.015     -0.350     -0.085      0.214      0.028
    -0.093     -1.304     -0.161      0.184     -0.963     -0.676     -0.907     -0.457      0.386     -0.676     -0.276      0.626      1.068      0.177     -1.725     -0.445     -3.130     -0.920     -2.134     -2.188     -0.298     -0.772     -0.067     -0.448     -1.699      0.200     -0.539     -0.030      0.523      0.787     -0.447     -0.081     -0.431      0.789      0.001      0.111      1.683      1.012      0.359     -0.968      0.003     -2.166     -0.690     -1.700     -0.685
     1.907     -0.304     -0.161      2.184      1.037      1.324      1.093      1.543     -0.614     -0.676      0.724      0.626      1.068      1.177     -0.725      0.555     -0.130      1.080      1.866      0.812      0.512     -0.056      0.170      0.811     -0.040      1.529     -0.191     -0.482      1.417      1.018      0.899      1.210      1.230     -1.229     -0.693      0.063      0.553      0.808      0.598     -0.813      0.022     -0.216      0.821      1.483      0.890
    -0.093     -0.304      0.839     -0.816     -0.963      0.324     -1.907      1.543      0.386     -0.676      0.724      0.626      0.068     -0.823     -0.725     -0.445     -0.130      0.080     -1.134     -1.188     -0.052      0.055      0.228      0.158     -1.365      0.098     -0.414      0.763     -0.901      0.489      0.387     -1.965      1.192      0.341      0.182      0.707      0.644     -0.175     -0.818     -0.082     -0.544     -0.045     -0.368     -1.030     -0.005
    -0.093     -0.304      0.839     -1.816     -2.963     -0.676          *      0.543      0.386     -0.676     -0.276     -0.374      1.068     -0.823     -0.725     -0.445     -1.130     -0.920     -0.134     -1.188     -0.278     -0.325      0.122      0.129     -1.268      0.226      0.072      0.557     -1.872     -1.653     -0.475      0.354      0.377      0.347      0.172      0.298     -0.051      0.798     -1.093      0.042     -0.244     -0.829     -1.225     -0.187     -0.194
     1.907      0.696      1.839      1.184      1.037      1.324      1.093     -0.457     -1.614      1.324      1.724      0.626     -0.932      0.177     -0.725     -0.445     -0.130     -1.920     -0.134     -1.188      0.710      0.276     -0.562     -0.660      0.840      1.127      0.575      2.535      1.894      0.305      0.651      0.691      0.185     -0.982      0.769      0.847      0.349     -0.115      0.804     -0.970     -1.115     -0.393     -1.181      0.390     -1.879
     0.907     -1.304      1.839      1.184      1.037      1.324      0.093      1.543      1.386      1.324      1.724      0.626      1.068      1.177      1.275      1.555     -1.130      1.080      0.866      0.812      1.196     -0.097      0.499      0.614      0.911     -0.376     -1.207      1.234      0.535      0.099      0.171      0.333      1.060      0.799      0.773      0.102      0.695      0.329      0.566      0.868      0.290     -0.940      0.180      0.389     -0.025
     0.907      0.696     -1.161     -1.816      1.037      1.324      1.093      1.543     -1.614      1.324      1.724      1.626      1.068     -1.823      1.275      0.555     -0.130      1.080     -2.134      0.812      0.734      0.642      0.859     -1.984      0.894      0.227      0.031     -2.059      0.147      0.165      0.602      0.464      0.657     -0.168      0.858      0.590      0.692     -0.237     -0.281      0.915     -0.349     -0.800     -0.301     -1.103      0.110
    -0.093      0.696      0.839      2.184      0.037      1.324      1.093     -2.457      0.386      0.324      0.724      0.626      1.068      1.177     -0.725     -1.445      0.870     -1.920      0.866     -1.188      0.380      0.748     -0.191      1.047     -0.001     -0.491     -0.149      0.825      1.262      0.048      0.947      0.162     -2.069     -0.377      0.235      0.263     -0.271      1.436      0.475     -0.657     -1.753      0.120     -1.658      0.395     -1.101
    -2.093      0.696      1.839     -0.816      1.037      1.324      1.093      0.543      0.386      0.324      1.724      0.626      0.068     -0.823     -1.725      0.555      0.870     -0.920      1.866     -0.188      0.888      0.843      0.088     -0.460      0.204     -2.701     -0.306      1.794     -0.418      0.652      0.375      0.205      0.556      0.861      0.362      0.420     -0.467      0.042     -0.525     -1.781     -0.387     -0.003     -1.136      2.040     -0.172
    -0.093      0.696     -0.161      0.184     -1.963      0.324      1.093      1.543      0.386     -0.676     -1.276     -0.374     -0.932     -1.823      0.275     -2.445      0.870      1.080     -1.134     -2.188     -0.850     -0.036     -0.180     -0.026     -1.279      0.566      0.766     -0.041      0.254     -0.747      1.225      1.181      1.767      0.337     -0.007     -0.023     -0.465     -0.710     -1.683      0.863     -1.569      0.926      1.282     -1.065     -1.045
     0.907     -1.304     -0.161      1.184      0.037     -0.676     -1.907      0.543     -0.614     -0.676     -0.276     -0.374      1.068      0.177     -0.725     -0.445     -1.130      0.080     -2.134     -0.188     -0.129     -0.695      0.082      0.121     -0.418      1.033     -0.547     -0.199      1.103      0.754     -0.440     -1.174      0.339     -0.533     -0.420     -0.238      0.374      0.917      0.187     -0.481     -0.158     -0.313     -0.127     -2.130      0.122
    -0.093      0.696      1.839      0.184     -0.963      1.324     -0.907     -2.457      0.386     -0.676      1.724     -0.374      1.068     -1.823      0.275     -0.445     -0.130      0.080      1.866     -2.188      0.465     -0.104      0.231      0.340     -1.297     -0.495      0.879      1.711     -0.052      0.109      0.834     -0.656     -2.822      0.136      0.059      0.995     -0.075      0.546     -1.930      0.898     -0.815      0.122     -0.205      1.567     -0.870
    -2.093      0.696      0.839     -0.816      0.037      1.324      1.093      0.543     -1.614      1.324     -2.276      1.626      0.068     -1.823      0.275     -2.445      0.870     -2.920     -0.134      0.812     -1.160      0.698     -0.808     -0.417      0.617     -0.850      0.011      1.653     -0.456     -0.468      2.610      0.392      1.400     -1.235      1.164     -0.646      0.650      1.148     -1.273      0.101     -1.163     -0.020     -1.452      0.015      0.207
    -0.093      0.696     -1.161      1.184     -0.963     -0.676      0.093      0.543      0.386      0.324     -0.276      0.626      1.068      2.177      0.275      0.555     -0.130      0.080     -0.134     -1.188      0.212     -0.184      0.218      0.376     -1.628     -0.451      0.840     -1.362      1.047      0.520     -0.850      0.309      0.384      0.109      1.204     -0.662      0.873      0.660      1.972      1.140      0.332      0.098     -0.296     -0.515      0.336
     0.907     -0.304     -2.161     -0.816     -0.963      0.324      0.093     -1.457     -1.614     -0.676      1.724      0.626     -0.932      1.177      0.275      1.555      0.870     -1.920     -1.134     -1.188      1.114      0.354     -0.954     -0.286     -0.611     -0.143     -0.727     -1.167     -0.553     -0.306     -0.897     -0.202     -0.392     -1.353     -0.457      0.176      0.146      0.300      1.223      0.406      0.418      0.558     -0.383     -0.910     -0.665
    -0.093      0.696      1.839      0.184     -0.963      0.324      1.093     -1.457      1.386      1.324     -1.276      0.626     -0.932     -0.823      1.275      0.555      0.870      1.080     -0.134      0.812     -0.374      0.371     -0.239      0.532      0.227      0.254      0.371      2.206     -0.274     -1.315      0.708      0.696     -1.270      1.101      1.223     -0.759      0.207     -0.585     -1.186      1.130      0.929      0.557      1.263     -0.274      0.403
    -1.093     -0.304     -0.161     -1.816     -0.963      0.324     -0.907     -0.457     -0.614      0.324     -0.276      0.626     -0.932     -1.823      0.275     -1.445     -0.130      0.080     -0.134     -1.188     -0.330     -0.079     -0.152     -0.888     -0.158     -0.735     -0.308     -0.010     -0.901     -0.743      0.545     -0.881     -0.344      0.225      0.650      0.180      0.849     -0.740     -1.146      0.397     -0.944      0.005      0.246      0.250     -1.111
    -0.093     -1.304      0.839      0.184     -0.963     -0.676     -0.907     -0.457      0.386     -0.676     -0.276     -0.374     -0.932      0.177     -0.725     -0.445     -1.130     -0.920     -0.134     -0.188     -0.125     -0.670     -0.579      0.412     -0.207      0.114     -0.750      1.529     -0.268     -0.744     -0.428     -0.020      0.295      0.006     -0.442      0.075      0.468     -0.079      0.078     -0.570     -0.248     -0.378     -0.231     -0.277      0.059
     0.907     -0.304     -0.161     -0.816      0.037      0.324      0.093     -0.457      1.386     -0.676      0.724      0.626      0.068      0.177      0.275      0.555     -0.130     -0.920      1.866     -1.188      0.539      0.221      0.012      0.580      0.081      0.310     -0.727     -0.218     -1.280     -0.059     -0.121     -0.197     -0.363      1.021     -0.715      0.137      0.552      0.180     -0.203      0.303     -0.014     -0.344     -0.853      1.594     -1.274
    -0.093     -0.304      0.839     -1.816     -0.963      1.324      1.093      0.543      0.386      0.324     -0.276     -0.374      1.068     -1.823      0.275      0.555     -0.130      1.080     -1.134     -0.188      0.297     -0.353      0.977     -1.124      0.185     -0.419      0.036     -0.187     -0.827     -1.181      0.945      1.236     -0.423      1.387      0.315     -0.547      0.151     -0.127     -0.878      0.080      0.176      0.085     -0.509     -0.558     -0.291
     1.907      0.696      0.839      1.184      1.037      1.324     -1.907      0.543      2.386     -0.676      1.724      0.626      0.068      0.177     -1.725      1.555     -2.130     -2.920     -2.134      0.812      1.028     -0.264     -0.508      0.705      0.626      0.794      0.953      1.265      0.578      0.406      0.166     -1.553      1.220      1.835     -1.018      0.234      1.029      0.774     -0.311     -1.837      0.519     -1.850     -1.880     -2.315      0.284
    -1.133     -1.206     -0.936      0.424      0.185     -0.736      0.121      0.687     -0.493      0.419     -1.476     -0.280     -0.709      0.251     -0.549     -1.379     -0.178      1.245      0.886      0.021     -1.047     -0.516      0.009      0.543     -0.518     -0.214     -0.715     -0.996     -0.073      0.701      0.410      0.740      0.765     -0.820      0.680      0.163      0.375     -0.821     -0.227     -0.217     -0.201      0.411      1.264      0.478      0.368
     0.867      0.794      0.064      0.424      1.185      0.264      0.121      0.687     -1.493     -0.581      0.524      1.720      1.291     -1.749      0.451     -0.379     -0.178      1.245      0.886      1.021      0.406      0.490      0.650     -0.790      0.790      0.512      0.404     -0.574      1.181      0.310     -0.129     -0.404     -0.069     -0.932     -0.837     -0.086      1.067      0.473     -1.143     -0.011     -0.797     -0.799      0.270      1.205      0.183
    -1.133     -1.206     -1.936     -1.576     -0.815      0.264     -2.879     -0.313     -1.493      0.419     -0.476     -2.280     -0.709      0.251      1.451     -1.379     -2.178      1.245     -0.114     -0.979     -0.448     -1.018      0.245     -1.311     -0.314     -0.690     -0.231     -2.199     -0.061     -0.475      0.825     -1.683     -0.732     -0.484      0.457      0.274     -0.974     -1.140      1.272      1.473     -1.171     -0.841      0.755      0.522     -0.485
     0.867      0.794      0.064     -1.576      1.185      1.264      1.121     -1.313     -1.493      1.419      1.524      0.720     -0.709     -1.749      1.451      1.621      0.822      1.245     -2.114      1.021      1.142      0.862     -0.022     -1.816      1.530     -0.138     -0.157      0.208      0.060     -0.358      0.039      0.205     -1.179     -0.038      0.564      0.099     -0.517     -0.538     -0.480      0.642      0.348     -0.238      1.093     -1.105     -0.413
     0.867     -0.206     -0.936     -0.576      0.185      1.264      0.121     -1.313     -0.493      0.419      1.524      1.720      0.291      1.251      0.451      0.621      0.822     -0.755     -1.114      1.021      0.679      0.894     -0.207     -0.491      0.741      0.174     -1.323     -0.774     -0.357     -0.359      0.622     -0.781     -1.092     -0.103     -0.015      0.482      0.647      0.533      1.689      0.073     -0.240     -0.398     -0.556     -0.812      0.468
    -0.133      0.794     -0.936      0.424      0.185      1.264      1.121     -2.313      1.507     -2.581     -0.476     -0.280      0.291      2.251     -2.549      0.621      0.822     -0.755      0.886     -0.979      0.418      0.112     -0.419      0.626     -0.464     -0.632      0.636     -0.548     -0.169      0.674      0.764      0.903     -1.753      1.064     -2.434     -1.012     -0.447      0.717      1.636     -2.395      0.242      0.680     -0.054      0.669     -0.558
    -1.133     -0.206      1.064      0.424      0.185     -0.736      0.121     -1.313      2.507     -1.581     -2.476     -1.280      0.291      1.251     -1.549     -2.379      0.822      0.245      0.886     -0.979     -0.946      0.040      0.042      1.867     -0.134     -0.160     -0.131      0.855     -1.558      0.275      0.292      0.054     -1.284      1.121     -1.446     -1.099     -1.480      0.280     -0.126     -1.472     -1.353      0.575      0.220     -0.109     -0.877
    -1.133     -0.206      0.064     -1.576     -1.815      1.264      0.121      1.687     -0.493     -0.581     -2.476     -1.280      0.291     -0.749     -0.549     -1.379     -0.178      0.245     -0.114     -0.979     -0.555     -0.622      0.207     -0.821     -1.792     -0.720      0.266     -0.161     -0.796      0.142      1.884      0.791      1.237      0.133      0.359     -1.654     -0.394     -0.003      0.037      0.157     -0.663      0.472     -0.105      0.383      0.743
     0.867     -0.206     -0.936      0.424     -0.815     -1.736      0.121      1.687     -1.493     -0.581      0.524     -0.280     -1.709     -1.749     -1.549     -0.379     -0.178      1.245     -1.114     -1.979     -0.590      0.342     -0.118     -0.338     -1.128      1.515     -0.437     -0.798      0.792      0.312     -1.074     -0.354      1.751     -1.362     -0.042      1.450     -0.587     -1.552     -1.314     -1.094      0.187     -0.483      1.377     -0.854     -1.044
    -2.133     -0.206     -0.936     -1.576     -0.815     -2.736      0.121      0.687     -1.493     -1.581     -2.476      0.720      1.291      1.251     -2.549     -2.379     -0.178      0.245     -0.114     -0.979     -2.088      0.166      0.312     -0.652     -0.911     -0.124     -0.288     -1.167     -1.137     -0.053     -0.292      0.021      0.095     -0.956     -1.209      0.574      0.512      0.873      1.633     -2.095     -0.153     -0.263     -0.149      0.189     -0.181
     0.867      0.794     -0.936      0.424      1.185      1.264      0.121     -1.313     -0.493      0.419      1.524      0.720     -0.709     -0.749     -0.549      0.621      0.822      0.245     -1.114      1.021      0.973      0.379      0.046     -0.430      0.670     -0.109      0.382     -0.987      0.841      0.409      0.367     -0.058     -1.375     -0.105     -0.023      0.275      0.292     -0.559     -0.398     -1.042     -0.331      0.328      0.232     -0.887      0.521
     1.867     -0.206     -1.936      0.424      0.185      1.264      1.121      0.687     -0.493      0.419      1.524     -1.280     -2.709      1.251      0.451     -2.379      0.822      1.245      0.886      1.021      0.391      0.182     -0.569      0.788      1.090      1.513     -0.377     -1.225     -0.200     -0.962      0.820      0.778      1.339     -0.907     -0.080      0.924     -1.400     -1.843      0.482      0.112     -2.621      0.659      2.168      0.452      0.091
     0.867     -0.206      0.064     -0.576      0.185      0.264      0.121      1.687      0.507      0.419      0.524     -0.280      1.291     -0.749      1.451      0.621      0.822      0.245      0.886      1.021      1.020      0.385      0.189      0.004      0.759     -0.135     -0.640     -0.099     -0.625     -0.746     -0.796     -0.379      1.623      0.599      0.121     -1.001     -0.733      0.917     -0.595      1.197     -0.525      0.328     -0.041      0.776      0.400
     0.867     -0.206     -0.936      0.424      0.185      0.264      0.121     -0.313      0.507      1.419      0.524     -0.280     -2.709      1.251      0.451      0.621     -0.178     -1.755     -0.114      0.021      1.118      0.310     -1.191      0.504      0.618     -0.074     -0.441      0.300      0.021     -0.231     -0.964     -0.168      0.907      0.087      1.172     -0.933     -0.628     -0.882      0.974      0.065     -0.619     -0.616      0.101     -0.355     -0.393
     0.867     -0.206      1.064      1.424     -0.815      1.264      0.121      0.687      1.507     -0.581      0.524     -0.280      0.291      1.251      0.451     -1.379     -0.178     -1.755      0.886      0.021      0.098      0.441     -0.416      1.229      0.138      0.812     -0.637      1.412      0.114     -0.974      1.121     -0.226      1.351      0.417     -0.617      0.281     -0.714      0.936      0.341      0.363     -1.427     -0.607     -1.058      0.302     -0.303
    -0.133     -0.206     -0.936     -1.576     -0.815      0.264      1.121      1.687     -1.493     -0.581      1.524     -1.280     -0.709     -1.749     -0.549     -0.379     -0.178      1.245     -1.114      0.021      0.433     -0.547      0.347     -1.154      0.071     -0.520      0.335     -1.316     -0.417     -0.894     -0.016      1.642      1.273     -0.628     -0.786      0.997     -0.532     -1.217     -0.800     -0.631     -0.685      0.503      0.602     -0.712     -0.313
     0.867     -0.206      1.064     -0.576      1.185      1.264      0.121      1.687     -0.493      1.419      1.524     -1.280      1.291      1.251      1.451      0.621     -0.178      1.245     -1.114      1.021      1.104     -0.190      0.719     -0.547      1.220     -0.165     -0.054      0.286     -0.129     -0.031     -0.023      0.246      0.699      0.001      0.861      0.027     -0.938      0.153      1.628      0.927     -0.566     -0.100      0.086     -0.944     -0.009
     0.867      0.794     -1.936      1.424      1.185      1.264      0.121     -1.313      2.507      1.419      1.524      0.720      0.291      1.251      0.451      1.621      0.822      1.245      1.886      1.021      1.126      0.594      0.144      1.754      1.020     -0.368      0.234     -1.872     -0.229      0.186     -0.025     -0.602     -1.528      1.103      0.831     -0.057      0.026      0.200     -0.082     -0.046      0.415      0.013      1.123      1.078      0.196
    -0.133          *      1.064      1.424     -1.815      0.264      1.121      1.687      2.507     -0.581      0.524      1.720      1.291      1.251     -1.549     -0.379      0.822      1.245     -1.114     -0.979     -0.702      0.407      0.695      1.941     -0.037      0.703      0.589      0.413     -0.611     -1.756      0.924      0.870      0.953      1.039     -0.514      1.496      1.309      0.346     -0.348     -1.453      0.373      0.258      0.054     -2.199     -0.936
    -2.133      0.794      0.064      2.424      1.185     -1.736      0.121      1.687      2.507      0.419     -2.476      0.720      1.291      1.251      0.451     -2.379     -1.178      1.245      1.886      1.021     -1.530      0.245      0.460      1.069      0.419     -0.455      0.593     -0.647      1.286      0.575     -0.188     -0.106      1.186      1.614      0.345     -0.167      0.429      0.508      0.285      0.301     -0.714     -1.481      0.462      1.276      0.634
    -0.133     -0.206      1.064     -1.576     -2.815      1.264      1.121      0.687      0.507     -0.581     -0.476      0.720      1.291     -1.749     -0.549      0.621      0.822      0.245     -2.114      1.021      0.251      0.151      0.313     -0.896     -0.721     -0.416     -0.361      0.608     -0.721     -2.126      0.956      0.911      0.375      1.320     -0.247     -0.932      0.629      0.765     -0.880     -0.468      0.319      0.619     -0.312     -1.497      1.498
    -0.133      0.794      0.064     -0.576      1.185      0.264      0.121      1.687     -1.493      1.419     -1.476     -1.280      0.291      1.251      1.451      0.621      0.822      1.245     -0.114      1.021     -0.364      0.242      0.286     -0.204      0.730      0.374      0.599     -0.120     -0.149      0.284      0.612     -0.146      1.253     -1.067      0.990     -0.924     -1.598     -0.192      1.524      1.067      0.938      0.431      0.851     -0.017      0.309
     0.867      0.794      0.064     -0.576      0.185      0.264      1.121      0.687     -0.493      0.419      0.524      1.720      0.291      1.251      0.451      1.621      0.822      0.245     -2.114      1.021      0.709      1.046      0.371     -0.824      0.458      0.178     -0.253     -0.426      0.256     -0.166     -0.520      0.175      0.115      0.280      0.063     -0.484      0.452     -0.217      1.848      0.170      0.823     -0.397     -0.457     -1.817      0.598
     0.867      0.794     -1.936     -0.576      1.185      1.264     -1.879     -0.313      0.507      0.419      1.524      0.720     -0.709     -0.749      1.451      0.621      0.822     -0.755     -1.114      1.021      0.531      0.380     -0.753     -0.274      1.215      0.242      0.372     -1.170     -0.169     -0.243      0.630     -2.232      0.428      0.807     -0.133      0.886      0.355      0.538     -0.567      0.922      0.022      0.494      0.458     -0.898     -0.122
    -2.133      0.794      1.064      1.424      0.185     -1.736      0.121      0.687      1.507      0.419     -2.476      0.720      1.291      2.251     -1.549     -1.379     -0.178      1.245      0.886      0.021     -1.512      0.243      0.436      1.650      0.272     -0.714      0.423      0.584     -0.260      0.025     -0.259     -0.120      0.106      0.333      0.169     -0.222      0.569      0.721      0.922     -1.518      0.516     -0.273      0.557      0.004     -0.358
     0.867     -0.206      0.064      2.424     -1.815      0.264     -1.879      0.687      0.507     -2.581     -1.476     -0.280     -1.709      0.251      0.451     -1.379     -1.178     -2.755     -1.114     -2.979      0.039     -0.092     -1.077      0.253     -2.152      0.763      0.026      1.169      2.189      0.284      0.163     -1.706      1.748      0.319     -1.499     -1.269     -0.219     -0.096      0.071      1.400     -1.269     -1.104     -1.044     -1.159     -1.077
    -1.133      0.794     -0.936      0.424     -1.815     -0.736      0.121     -0.313      0.507      0.419      0.524     -0.280      0.291      2.251     -0.549     -1.379     -0.178     -1.755      0.886     -1.979     -0.610      0.019     -0.244      0.859     -1.370     -0.445      0.810     -0.709     -0.487     -0.340     -0.137      0.128     -0.245     -0.007      1.035      1.280     -0.354      0.617      1.416      0.112     -0.568     -0.292     -1.278      0.465     -0.837
    -1.133     -0.206     -0.936      0.424     -0.815      0.264      0.121      1.687      1.507     -1.581     -2.476     -0.280      1.291     -0.749     -0.549     -0.379     -0.178      1.245     -2.114      0.021     -1.184      0.093      0.678      1.135     -0.594      0.270     -0.026     -1.441     -0.649     -0.289      1.754      0.062      0.842      0.594     -1.355     -0.595     -0.391      0.282     -1.626     -0.150      0.812     -0.199      0.176     -2.813      0.680
     1.867     -3.206     -1.936      0.424     -0.815      1.264      1.121      1.687      0.507     -0.581     -2.476     -1.280     -1.709     -0.749     -0.549     -0.379     -0.178      0.245     -0.114     -0.979     -0.081     -1.014     -0.223      0.387     -0.995      1.893     -2.366     -1.891      0.140      0.073      1.542      2.155      1.858      0.222      0.067     -2.311     -0.116     -1.136     -1.113      0.000     -0.234      0.865      0.565     -0.297     -0.170
     1.867     -0.206     -1.936      2.424      1.185      1.264      0.121     -1.313      0.507      1.419      1.524      0.720     -2.709      0.251      1.451      0.621      0.822     -2.755     -0.114      1.021      0.729      0.182     -1.167      0.847      0.923      1.198     -0.297     -0.678      1.434      0.455      0.586     -0.187      0.030     -0.162      0.924      0.418      0.610     -0.958     -0.360      1.077     -0.175      0.429     -0.778     -0.457      0.200
    -0.133      0.794     -0.936      0.424      0.185      0.264      1.121     -1.313      0.507      1.419     -0.476      1.720     -0.709      0.251      0.451     -0.379     -3.178     -0.755      0.886      0.021     -0.251      0.338      0.039     -0.070      0.084      0.233      0.355     -0.917      0.403      0.128      0.498      0.855     -1.336      0.622      1.429     -0.090      1.171     -0.692      0.449      0.348     -0.071     -3.419     -0.848      0.941     -0.057
     0.867     -0.206     -0.936      2.424      0.185      1.264      0.121      0.687      2.507      1.419      0.524     -1.280     -1.709     -0.749      1.451      1.621      0.822      0.245      0.886      0.021      1.044      0.054     -0.377      0.836      0.422     -0.141     -0.158     -0.485      1.540     -0.366      0.100     -0.087      1.100      1.710      1.249     -0.686     -1.204     -1.066     -1.468      1.101      0.630      0.703      0.856      0.509     -0.346
     0.867     -0.206     -0.936     -0.576     -0.815      1.264     -2.879     -1.313     -0.493      0.419      0.524      0.720     -2.709     -0.749     -0.549      1.621      0.822     -0.755     -1.114      0.021      0.395     -0.129     -1.127      0.041     -0.837      0.374     -0.011      0.246     -0.686     -0.102      0.747     -2.780      0.047     -0.544      0.941     -0.068      0.951     -1.099     -0.894     -0.143      1.154      0.889      0.973     -1.174      0.602
     0.867     -0.206      2.064     -0.576      0.185      1.264      1.121      1.687     -0.493      1.419      1.524     -0.280      0.291     -0.749      1.451      1.621      0.822      1.245     -0.114      1.021      1.106      0.404      0.448     -0.736      0.544     -0.157     -0.471      1.686     -0.007     -0.507     -0.026      0.583      1.156      0.040      0.987      0.018     -0.759     -0.438     -0.299      1.118      0.489      0.630      0.446      0.150      0.423
    -2.133      0.794      1.064      1.424     -1.815     -0.736     -0.879      0.687      0.507     -0.581      0.524      0.720      1.291      0.251      1.451     -0.379      0.822      1.245     -0.114     -0.979     -0.034      0.372      0.721      0.324     -0.983     -2.091      0.472      0.378      1.128     -0.810     -0.620     -1.287     -0.116      0.261     -0.105      0.457      0.249      0.184      0.158      1.724     -0.362      0.388      0.089     -0.260      0.033
    -2.133     -3.206     -0.936     -1.576      1.185     -0.736     -1.879      0.687     -0.493      0.419     -2.476     -2.280      0.291     -1.749      0.451     -1.379     -1.178      0.245     -1.114      0.021     -1.624     -1.128      0.238     -0.637      0.530     -0.479     -2.100     -1.247     -0.866      0.593      0.819     -0.588      0.449      0.010      0.147      0.023     -0.969      0.032     -1.270      0.208      0.322      0.119     -0.153     -0.776     -0.483
     0.867      0.794      1.064      0.424      1.185      1.264      1.121      0.687     -0.493      1.419      0.524      1.720      1.291      1.251      1.451      0.621      0.822      1.245     -0.114      1.021      0.003      0.882      0.584      0.124      1.306      0.841     -0.197      0.530      0.396     -0.152      1.217      0.121     -0.113     -0.629      0.686      0.452      0.447      0.446      1.039      0.680      0.754     -0.249      0.093     -0.210     -0.132
     1.867      0.794      0.064      1.424     -2.815     -1.736     -0.879      1.687     -0.493     -0.581      1.524     -0.280      0.291     -0.749     -0.549     -0.379     -3.178     -1.755      0.886     -0.979      0.350     -0.941     -0.014      1.614     -2.507      1.444      1.712      0.288     -0.009     -0.302     -2.173      0.098      1.480     -1.823      0.674      0.936      1.131      0.271     -1.920      0.596     -0.621     -1.973     -1.683      0.012      1.260
    -1.133     -0.206      0.064     -0.576      0.185     -0.736     -0.879     -0.313     -1.493      1.419      1.524     -2.280      0.291     -1.749      1.451     -1.379     -0.178      0.245     -0.114      1.021      0.276     -0.423      0.082     -1.164      0.397     -1.318      0.162      0.048      0.643     -0.217     -0.989     -0.453     -0.388     -0.655      1.142      1.146     -1.573      0.184     -0.817      1.243     -1.717      0.197      0.211      0.475      0.658
     0.867     -2.206     -0.936      0.424      0.185      1.264      0.121     -1.313     -1.493      0.419      0.524      0.720     -0.709     -1.749     -0.549      0.621     -1.178     -0.755     -1.114     -0.979      0.728     -0.471     -0.569     -1.324     -0.291      0.177     -1.633     -0.355      1.664      0.298      0.493      0.560     -0.877     -0.324      0.558     -0.619      1.316      0.210     -0.801     -0.329     -0.084     -0.668      0.240     -0.310     -0.730
     0.867      0.794      0.064      1.424      0.185      0.264      0.121     -0.313      0.507     -0.581     -0.476     -0.280      0.291      0.251     -0.549      0.621     -0.178      0.245      0.886      0.021      0.239      0.264      0.191     -0.211     -1.029      0.797      0.654     -0.068      1.500      1.111      0.070     -0.260     -0.568      0.766     -0.258     -0.768     -0.499      0.135      0.353     -0.102      0.484     -0.496     -0.268      0.965      0.737
    -1.133     -0.206     -0.936     -0.576      0.185     -0.736      0.121     -1.313     -0.493      1.419     -1.476      0.720     -0.709     -1.749      0.451     -2.379     -2.178      0.245      0.886      0.021     -1.157     -0.533     -0.263     -0.252      0.199     -0.131      0.368     -0.518     -0.223      0.002      0.495      0.759     -1.255     -0.334      1.339      0.377      1.500     -0.222     -1.686      0.259     -1.014     -1.398      0.564      1.141     -0.081
     0.867      0.794     -0.936      1.424      1.185      1.264      1.121     -1.313      1.507      0.419      0.524      0.720     -1.709      2.251      0.451      0.621      0.822     -2.755      1.886      1.021      0.732      0.500     -1.458      2.066      1.684      0.107      0.162      0.579     -0.607     -0.435      0.480      0.642      0.271     -0.112     -0.484     -0.408     -0.072      0.360      0.516     -0.524     -0.316      0.279     -0.436      0.820     -0.314
     0.867     -0.206      1.064      1.424      0.185     -1.736     -1.879     -1.313     -1.493     -1.581      0.524      0.720      0.291      1.251     -1.549     -1.379     -2.178     -1.755     -1.114     -1.979     -0.095     -0.869     -0.207     -0.063     -1.080      0.976      0.530      1.140      1.499      1.380     -1.572     -0.869     -1.128     -1.494     -1.144      0.764      1.954      0.648      1.388     -0.984     -1.422     -1.152     -1.401     -0.974     -1.164
     0.867     -1.206      1.064     -0.576      0.185      0.264      0.121     -1.313     -0.493      0.419     -0.476     -1.280      0.291     -0.749     -0.549      0.621     -1.178     -0.755     -1.114     -0.979     -0.028     -0.633      0.041     -0.835     -0.796      0.808     -0.526      1.055      0.178      1.003      0.209      0.852     -1.290      0.064      0.800     -0.350     -0.418      0.195     -0.089     -0.299      0.754     -0.344     -0.742     -0.732     -0.426
    -0.133      0.794      0.064     -1.576     -0.815      1.264      1.121     -1.313     -0.493      0.419      1.524     -1.280      0.291     -1.749     -1.549      0.621      0.822      0.245     -1.114     -1.979      0.830      0.301      0.015     -1.074     -0.797     -0.838      0.475     -0.116     -0.474     -0.084      0.364      0.895     -1.238      0.193      0.838      0.241     -1.679      0.295     -0.784     -1.213     -0.321      0.676      0.349     -0.656     -1.366
     0.867      0.794     -1.936     -1.576      0.185      1.264      1.121      1.687     -1.493      1.419      1.524     -1.280     -0.709     -1.749      1.451     -0.379      0.822      1.245     -2.114      1.021      1.282      0.375     -0.037     -0.445      0.786     -0.494      0.332     -1.843     -1.330     -0.597     -0.213      0.678      1.932     -1.262      0.840     -0.301     -1.643     -0.697     -1.454      0.970     -1.792      0.273      1.271     -1.797      0.281
     0.867      0.794      0.064     -0.576      0.185     -0.736      1.121     -2.313     -0.493      1.419      0.524      1.720      1.291      0.251      0.451     -0.379      0.822      1.245     -1.114      1.021      0.301      0.850      0.798     -0.610      0.849      0.625     -0.134     -0.742     -0.163     -0.589     -1.048      0.255     -3.294     -0.143      0.802     -0.002      0.744      0.193      0.844      0.027     -0.732     -0.296      0.043     -0.844      0.332
     1.867     -0.206      2.064      0.424      0.185     -2.736     -0.879     -0.313      1.507      0.419     -1.476     -0.280      1.291      1.251      0.451     -0.379     -1.178     -1.755      1.886      1.021     -0.400     -0.352      0.032      0.962      0.402      2.150      0.149      2.095     -0.553     -0.207     -2.180     -0.539     -0.411      0.748      0.066     -0.879      0.207      1.152      0.356      0.306      0.062     -0.648     -1.719      1.446      0.697
    -0.133      0.794      1.064     -0.576      0.185      0.264      1.121      0.687      0.507      0.419      0.524      0.720      0.291      0.251      0.451      0.621      0.822          *      0.886     -0.979     -0.019      0.601     -0.033     -0.578      0.575     -0.143      0.395      1.204     -0.074     -0.417      0.397      0.554      0.742      1.115      0.042      0.470     -0.170      0.135      0.812      0.280      0.744      0.068     -0.667      1.212     -1.453
     0.867      0.794      2.064      0.424      1.185     -1.736      1.121      1.687     -0.493     -2.581     -0.476     -0.280      1.291      0.251      1.451     -0.379      0.822      1.245      0.886      1.021     -0.156      0.502      0.809     -0.172      0.676      1.027      0.139      1.329      0.565      0.534     -1.647      0.671      0.825     -0.215     -2.936     -0.259     -0.799     -0.093      0.324      1.111     -0.138      0.300      0.010      0.903      0.192
     0.867      0.794      1.064     -0.576     -1.815      1.264      1.121     -0.313      0.507     -0.581      1.524      0.720      0.291      1.251     -0.549      1.621      0.822      1.245     -1.114      0.021      0.823      0.304      0.595     -0.078     -0.734      0.136      0.452      0.573     -0.375     -1.182      0.277      0.846     -1.049      0.674     -0.246      0.416      0.375     -0.563      1.258     -0.289      0.690      0.521      0.271     -0.882      0.513
     0.867     -0.206     -0.936      0.424      1.185      0.264     -0.879     -0.313      2.507     -0.581      1.524     -1.280     -0.709      0.251      0.451      1.621     -1.178     -0.755      0.886      1.021      1.091     -0.612     -0.375      0.879      0.449     -0.164      0.514     -0.479     -0.419      0.629     -0.964     -0.154      0.013      1.689     -0.755     -0.069     -0.385     -0.239     -0.526      0.218      0.426     -0.256     -0.283      0.590      0.619
    -0.133     -1.206     -0.936     -0.576      0.185      1.264      0.121      1.687      0.507      1.419      1.524     -0.280      0.291     -1.749      1.451      0.621     -3.178      1.245     -1.114     -0.979      0.559     -1.313      0.718      0.053     -0.240     -0.568      0.115     -1.668     -0.694      0.376      0.532      1.456      0.857      0.477      1.521      0.636      1.422     -0.818     -1.809      1.505     -0.064     -1.633      0.172     -1.042     -0.841
    -2.133     -0.206     -0.936      0.424      0.185     -1.736      0.121     -1.313      0.507     -1.581     -0.476      0.720      0.291      1.251     -1.549     -1.379     -0.178      0.245     -0.114      0.021     -0.395      0.095      0.002      0.306     -0.809     -1.634     -0.254     -0.848      0.118      0.934     -1.413     -0.182     -1.394      0.234     -0.953      0.131      0.520      0.180      1.053     -1.221     -0.836     -0.328      0.282     -0.225      0.736
    -0.133     -0.206      0.064      1.424     -0.815     -0.736      0.121     -1.313      0.507     -0.581      0.524      0.720      1.291      2.251     -0.549     -1.379     -0.178      0.245     -1.114      0.021     -0.367      0.343      0.842      1.854     -0.147      0.266     -0.564     -0.677     -0.416     -0.797     -0.418     -0.276     -2.152     -1.066     -0.283      0.954      0.065     -0.135      0.867     -0.420     -0.938     -0.619     -1.045     -2.024      0.047
     0.867      0.794      0.064     -0.576      0.185     -0.736     -0.879      0.687     -1.493     -0.581      0.524      1.720      1.291      0.251      0.451      1.621     -2.178      0.245      0.886     -0.979      0.959      0.227      0.442     -0.663      0.115     -0.093      0.722     -0.514      0.180      0.020     -1.754     -1.088      0.024     -0.985     -0.673     -0.781      1.383      0.633      0.890      0.364      0.557     -2.180     -0.476      1.182     -1.006
    -2.133     -0.206     -0.936     -1.576     -0.815     -2.736      0.121      1.687     -1.493      0.419     -0.476     -1.280      1.291     -1.749      0.451     -2.379     -2.178      1.245      0.886     -0.979     -0.808     -0.558      0.852     -0.914     -0.762     -1.342      0.315     -1.951     -0.520     -0.179     -2.025      0.624      0.625     -0.723      0.778      0.732     -0.327      0.068     -1.059      0.879     -1.324     -1.493     -0.259      1.474     -0.470
     0.867     -2.206     -0.936     -1.576      0.185      0.264     -1.879      0.687     -0.493     -0.581      1.524     -2.280      0.291     -0.749     -0.549      0.621     -2.178      0.245     -1.114      0.021      0.932     -1.411      0.462     -0.667      0.207     -0.154     -0.777     -1.616     -0.804      0.133     -0.795     -0.414      0.246     -0.048     -0.667      0.249     -0.243     -0.391     -0.017     -0.465     -0.402     -0.592     -0.565     -0.813     -0.128
    -0.133     -0.206     -0.936     -1.576      0.185      1.264      0.121      1.687     -0.493      1.419      1.524     -0.280      0.291     -0.749      0.451      1.621      0.822      1.245     -2.114      1.021      0.994      0.108      0.530     -1.714      0.966     -1.109     -0.449     -1.240      0.193     -0.892      0.207      0.003      0.986      1.009      0.904      0.129     -0.470     -0.331      0.623     -0.013      0.468      0.549      0.368     -1.257      0.144
     0.867     -1.206      2.064     -0.576     -1.815      0.264     -1.879     -1.313      1.507     -0.581      1.524     -1.280      0.291      0.251     -1.549     -0.379     -0.178      0.245     -1.114     -1.979      0.454     -0.619      0.414      0.664     -0.900      0.337     -0.603      1.608     -1.280     -1.067     -0.144     -1.124     -1.731      0.919     -0.230      0.833     -0.398     -0.251     -0.129     -1.253     -0.957      0.593     -0.530     -1.416     -1.130
    -0.133     -1.206      1.064     -0.576      1.185     -0.736     -0.879      1.687     -1.493      1.419      1.524     -1.280      0.291     -1.749      0.451      0.621     -1.178      1.245     -1.114      0.021      0.522     -0.300      0.749     -1.097      0.928     -0.559     -0.912      0.247      0.579      0.363     -1.163     -0.578      0.565     -0.350      1.055      0.849     -0.808     -0.728     -0.903      0.098     -0.047     -0.847      0.126     -0.551     -0.653
     0.867     -0.206      0.064     -1.576     -0.815      0.264     -0.879      0.687     -0.493      1.419      0.524     -2.280     -0.709     -1.749     -1.549     -0.379      0.822      0.245     -2.114     -1.979      0.229     -0.314     -0.206     -1.161     -1.397      0.699     -0.012      0.189     -0.446      0.442     -0.125     -0.589      0.841      0.560      2.082     -0.057     -1.931     -0.494     -0.776     -0.652     -0.650      1.395      0.526     -1.469     -0.795
    -0.133     -1.206      2.064      0.424      0.185      0.264      0.121     -0.313     -1.493      0.419     -2.476     -0.280      0.291      1.251      0.451      0.621     -0.178     -0.755     -1.114      0.021     -0.722     -0.465     -0.166     -0.506      0.667      0.733     -0.790      2.256      0.960     -0.364      1.034      0.587     -0.187     -1.036      0.001     -1.550      0.296      0.539      1.534      0.022      1.495      0.282     -0.500     -0.812     -0.435
    -0.133     -1.206      0.064      0.424     -0.815     -0.736     -0.879     -0.313      0.507     -0.581     -0.476     -0.280     -0.709      0.251     -0.549     -0.379     -1.178     -0.755     -0.114     -0.979     -0.360     -0.588     -0.469      0.156     -0.577      0.107     -0.958      0.531      0.249     -0.136     -0.347     -0.166      0.155      0.380     -0.376      0.067      0.567     -0.135      0.134     -0.270     -0.042     -0.576     -0.039     -0.180     -0.298
     0.867     -0.206     -0.936     -0.576      1.185      0.264     -0.879      1.687      0.507     -0.581      0.524     -0.280      0.291      0.251     -1.549     -0.379     -0.178      0.245      0.886      0.021     -0.062     -0.067      0.438      0.142      0.432      1.033     -0.124     -1.221     -0.834      0.778      0.359     -0.787      1.131      0.364     -0.858      0.737     -0.280     -0.480      0.245     -1.701     -0.369     -0.081     -0.354      1.029     -0.375
     0.867      0.794      0.064     -1.576     -0.815      0.264      0.121      1.687     -0.493     -1.581      1.524     -1.280      0.291     -1.749     -1.549      1.621      0.822      1.245     -1.114     -0.979      1.112      0.086      0.247     -1.162     -0.496     -0.130      0.748     -0.217     -0.209     -0.279     -0.711      0.091      1.470      0.401     -1.346     -0.094     -1.437     -0.074     -0.931     -1.343      0.366      0.597      0.754     -0.331     -0.325
    -0.133      0.794      0.064     -0.576      0.185      0.264      0.121      1.687     -0.493      0.419      0.524     -0.280      0.291     -0.749      0.451     -0.379      0.822      0.245     -0.114      0.021      0.318      0.061      0.043     -0.261      0.338     -0.298      0.889     -0.006     -0.370     -0.453     -0.073     -0.003      1.686     -0.372      0.307     -0.069     -0.305      0.262     -0.589      0.309     -0.618      0.668      0.117      0.038     -0.227
     1.867     -0.206      0.064     -1.576      1.185      1.264     -1.879     -0.313     -0.493      0.419      0.524      0.720     -0.709     -0.749      0.451      1.621      0.822      0.245     -0.114      1.021      0.737      0.599      0.141     -0.760      1.315      1.178     -0.849     -0.206     -0.870     -0.073      0.451     -2.474     -0.432      0.093     -0.197     -0.583     -0.149     -1.029     -0.235     -0.015      0.780      0.062     -0.064      0.132     -0.238
    -0.133      0.794      1.064      1.424     -2.815      1.264      1.121      1.687      0.507     -0.581      1.524     -0.280      1.291      1.251     -0.549     -1.379      0.822      1.245     -1.114     -2.979      0.490      0.502      0.972      0.996     -2.550     -0.654      0.279      0.025      0.470     -0.363      0.632      0.431      0.629     -0.115      0.799      0.739     -0.769     -0.010      0.417      0.821     -1.698      0.321     -0.245     -1.579     -0.616
    -1.133      0.794      0.064     -1.576      1.185      1.264      1.121      1.687     -0.493      1.419     -1.476      1.720     -0.709     -0.749      1.451      1.621      0.822      1.245     -0.114      1.021      0.226      0.956      0.225     -0.014      0.933     -1.418     -0.242     -0.110     -1.525      0.439      0.875      0.114      1.540     -0.467      0.918     -1.783      0.459     -0.992     -0.778      0.939      1.129     -0.251      0.622     -0.054      0.238
    -0.133      0.794     -0.936     -0.576      1.185      1.264     -1.879      0.687     -1.493     -0.581      0.524      1.720     -0.709     -0.749      0.451      0.621      0.822     -0.755     -1.114      1.021      0.240      0.526     -0.007     -0.713      1.221     -0.369      0.416     -0.964      0.161     -0.126      0.961     -2.485      0.514     -0.934     -1.328      0.264      1.219     -0.634     -0.326     -0.029      0.353      0.328     -0.865     -0.752      0.043
    -1.133      0.794      1.064     -1.576     -2.815      0.264     -2.879      1.687     -0.493     -2.581      0.524      0.720      1.291     -0.749      0.451      0.621      0.822      1.245      1.886     -2.979      0.168      0.392      0.850     -0.114     -1.694     -1.245      0.459      0.189     -1.558     -1.028      0.194     -3.482      0.521     -0.464     -1.630      0.179      0.081      0.199     -0.689      1.192      0.577      0.506     -0.133      2.043     -1.586
    -1.133      0.794     -1.936     -0.576      0.185     -1.736      1.121     -1.313     -0.493     -0.581     -0.476     -1.280      0.291     -0.749     -0.549     -1.379      0.822     -1.755     -0.114      1.021     -0.766     -0.043     -0.566      0.018      0.284     -0.467      0.896     -1.298     -0.621      0.001     -0.981      1.217     -0.851     -0.579     -0.655      0.678     -1.310      1.032     -0.781     -0.709     -0.457      0.878     -0.832     -0.051      0.781
    -2.133     -1.206      0.064      0.424     -0.815     -0.736     -0.879     -0.313      0.507     -0.581     -0.476     -0.280     -0.709      0.251     -0.549     -0.379     -1.178     -0.755     -0.114     -0.979     -0.512     -0.591     -0.526      0.310     -1.260     -1.597     -0.580      0.588     -0.103      0.290     -0.257     -0.184     -0.001      0.058      0.318      0.266      0.230      0.078     -0.088     -0.066      0.335     -0.581      0.069     -0.193      0.206
    -0.133     -0.206     -0.936     -1.576     -0.815      0.264      0.121     -2.313     -1.493      0.419      0.524     -0.280     -0.709     -0.749      0.451      1.621      0.822      0.245      1.886      0.021      0.523     -0.020     -0.147     -0.172     -0.044     -0.664     -0.145     -0.860     -1.556     -0.881     -0.414      0.238     -2.262     -1.297      0.257     -0.148     -0.346     -0.507     -0.356      0.624      0.979      0.970      0.362      1.930      0.202
     0.867     -0.206      1.064      0.424      0.185      0.264      0.121      0.687     -0.493      0.419      0.524     -0.280     -0.709     -0.749      1.451      0.621     -0.178      0.245      0.886      1.021      0.363     -0.172      0.272      0.120     -0.229      0.430      0.088      0.758      0.236      0.447     -0.139      0.425      0.200     -0.492      0.546      0.004     -0.165     -1.012     -0.653      1.662      0.192      0.087     -0.415      0.732      1.188
    -0.133     -0.206      0.064     -1.576      0.185      1.264      1.121     -0.313     -0.493      0.419      0.524     -1.280     -1.709     -0.749      0.451      0.621      0.822      1.245      0.886      1.021      0.798      0.538     -0.018     -0.858      0.224     -0.916     -0.731     -0.041     -0.597     -0.053      0.503      0.610     -0.383      0.263      0.533     -0.502     -1.734     -1.784      0.037      0.358     -0.092      0.389      1.127      1.328      0.745
    -2.133     -0.206      1.064     -1.576     -2.815      1.264      1.121      0.687      2.507     -1.581     -2.476     -2.280      1.291     -0.749      0.451     -2.379     -2.178     -1.755     -1.114      0.021     -1.558     -0.647     -0.247     -0.446     -0.831     -0.452      0.591      1.359     -1.249     -2.102      2.765      1.675      1.014      2.990     -1.317     -0.151     -1.532      1.395     -0.291      0.815     -0.416     -1.273     -1.295     -0.893      0.668
    -0.133      0.794          *     -1.576      1.185      0.264      1.121     -1.313     -0.493      1.419      1.524      0.720      0.291     -1.749      1.451      1.621      0.822     -0.755     -2.114      1.021      1.080      0.231     -0.142     -1.613      1.042     -1.024      0.664     -0.231     -0.094      0.073     -0.912      0.783     -1.156      0.755      0.943      0.052      0.411      0.521     -0.263      0.756      0.509      0.563     -0.391     -1.323      0.145
     0.867      0.794     -0.936      1.424     -0.815      0.264      0.121      0.687      2.507      1.419      0.524      0.720     -0.709     -0.749      1.451      0.621      0.822     -0.755      0.886      1.021      0.462      0.908     -0.305      1.095      0.119      0.282     -0.235     -0.477      0.410     -0.785     -0.148     -0.853      0.947      1.670      1.356     -0.039     -0.504     -0.132     -1.546      1.242     -0.007     -0.229     -0.310      0.344      0.934
    -0.133      0.794     -0.936      0.424      0.185     -0.736      1.121      1.687     -1.493      1.419     -2.476      1.720     -0.709     -1.749      0.451     -0.379     -1.178     -0.755     -1.114      1.021     -1.279      0.166     -0.314     -0.680     -0.104      1.231      0.622     -0.555      1.096      0.253      0.547      0.926      1.883     -0.968      1.421     -0.651      1.475     -0.260     -1.175      0.689      1.055     -1.185     -0.424     -0.824      0.937
     0.867     -0.206     -0.936      2.424      0.185      1.264      1.121     -1.313     -0.493      1.419     -0.476     -0.280     -1.709      1.251      0.451      0.621      0.822     -1.755      1.886     -1.979      0.561      0.595     -1.088      1.509      0.239      0.296     -0.838      0.189      0.933     -0.129      0.797      0.651     -0.048     -1.604      1.156     -1.304     -1.005     -0.245     -0.060      0.439     -0.028      0.183     -0.183      1.231     -2.190
     0.867     -0.206      0.064     -1.576      1.185      1.264      0.121     -0.313     -0.493      0.419     -1.476     -1.280      0.291     -0.749      0.451     -0.379      0.822      0.245     -1.114      1.021     -0.257     -0.170      0.265     -1.345      1.209      1.235     -0.063     -0.281     -0.128      0.040      1.607      0.392     -0.572      0.575     -0.172     -0.948     -1.002     -0.108      0.402     -0.141      0.059      1.105     -0.097     -0.482     -0.183
     0.867     -1.206      2.064      0.424      0.185      1.264     -0.879     -1.313     -0.493     -0.581      1.524     -0.280      0.291     -0.749     -0.549      0.621     -1.178      0.245     -0.114     -0.979      0.795     -0.483      0.161     -0.553     -0.216      0.184     -0.590      1.725      0.890      0.306      0.405     -0.510     -1.501      0.076     -0.500      0.431      0.471      0.031     -0.335     -0.347     -0.185     -0.638      0.004      0.335     -0.685
    -0.133     -0.206     -0.936     -0.576     -0.815     -0.736      0.121     -0.313     -0.493      0.419      0.524      0.720      1.291     -0.749      0.451     -0.379     -0.178      1.245     -1.114     -0.979     -0.035      0.164      0.550     -1.161      0.112     -0.046     -0.294     -1.619      0.370     -0.918     -0.719      0.170     -0.920      0.373      0.371      0.385      0.607      0.405      0.070      0.218     -0.408     -0.449      0.431     -0.534     -1.153
    -1.133      0.794     -0.936     -1.576     -0.815      0.264      1.121     -2.313      2.507     -1.581     -1.476      0.720      0.291      1.251     -1.549      0.621      0.822      0.245     -2.114      0.021     -0.413     -0.224     -0.229     -0.043     -1.047     -0.655      0.953     -0.674     -1.486      0.068      0.556      1.309     -2.222      2.736     -0.942     -0.812      1.064      0.755      1.256     -0.977      1.015      1.110      0.398     -2.082      1.080
     0.867      0.794     -0.936     -0.576      1.185      0.264     -2.879     -1.313      1.507     -0.581     -1.476      0.720      1.291     -0.749      0.451     -1.379      0.822     -1.755     -1.114      0.021     -0.443      0.299     -0.123     -0.049      0.122      1.347      0.712     -0.685     -0.632      1.134      0.598     -3.107     -1.156      1.578     -0.474     -0.695      0.421      1.605     -0.702      0.563     -0.869      0.471     -1.550     -1.123     -0.133
     0.867      0.794      0.064      2.424      0.185      1.264      0.121      0.687      1.507     -0.581     -0.476      0.720      1.291      1.251     -1.549      0.621      0.822     -0.755      0.886     -1.979     -0.470      0.225      0.244      1.917     -0.711      1.221      0.591     -0.182      0.373      0.635      1.887     -0.121      0.469     -0.111     -0.220      0.180      0.373      0.818     -0.173     -1.103      1.375      0.482     -1.202     -0.125     -1.494
    -0.133      0.794     -0.936      1.424     -0.815     -0.736      0.121     -0.313     -0.493     -0.581     -1.476      0.720     -0.709      0.251     -0.549      0.621     -0.178     -0.755     -0.114     -0.979     -0.315      0.169     -0.146      0.504     -1.258      0.235      0.691     -0.656      0.834      0.453     -0.453     -0.057     -0.241     -0.866      0.095     -1.079      0.547     -0.482     -0.138      0.130      1.028     -0.301     -0.422     -0.420     -0.036
    -0.133     -0.206     -0.936     -0.576     -1.815     -0.736      0.121      0.687     -1.493     -0.581      0.524      0.720      0.291     -1.749     -0.549     -0.379      0.822      0.245     -0.114     -1.979     -0.155      0.199      0.084     -0.335     -1.134     -0.001     -0.349     -0.940     -0.313     -0.741     -0.550      0.121      0.635     -1.246      0.029      0.724      0.492      0.023     -1.673     -0.132     -0.047      0.648      0.172      0.055     -1.011
     0.867     -0.206      0.064     -1.576     -1.815     -0.736     -0.879      1.687     -1.493     -0.581     -0.476     -0.280      1.291     -1.749      0.451      0.621     -0.178      1.245     -2.114     -1.979      0.298     -0.264      0.749     -2.338     -1.247      0.498     -0.059     -0.623      0.763     -0.534     -1.063     -0.602      0.838      0.386     -0.016     -0.866      0.170      0.224      0.027      1.073      0.333      0.181     -0.027     -0.810     -0.897
     0.867     -0.206      0.064     -0.576      0.185      0.264     -0.879      1.687     -0.493      0.419          *     -0.280     -0.709      0.251     -0.549     -0.379      0.822      0.245     -0.114      0.021      0.131      0.558     -0.354     -0.041      0.379      0.736     -0.960      0.544     -0.546     -0.076      0.188     -1.335      2.128     -0.372      0.274     -1.547     -1.136     -0.267      0.324     -0.688     -0.438      0.108      0.780     -0.159     -0.442
     0.867      0.794     -0.936     -1.576      1.185      1.264      1.121     -2.313      1.507     -1.581     -1.476      1.720      0.291      1.251     -1.549      0.621      0.822      0.245     -1.114      1.021     -0.096      0.307     -0.076      0.159      0.978      1.074      0.253     -0.971     -1.822      0.164      1.430      0.642     -2.299      1.445     -2.150     -1.199      1.189      0.438      1.077     -1.927      0.800      0.329      0.344     -1.291      0.044
    -0.133      0.794     -0.936     -0.576      0.185      1.264      1.121     -0.313      0.507      0.419      0.524      0.720     -0.709     -0.749      0.451      0.621      0.822     -0.755     -0.114      1.021      0.587      0.722     -0.367     -0.603      0.965     -0.673     -0.051     -0.570     -0.031     -0.742      0.702      0.468      0.010      0.844      0.030     -0.252     -0.147     -0.081     -0.440     -0.066      0.078      0.043     -0.241      0.082      0.236
     0.867     -0.206      0.064     -0.576      0.185      1.264     -1.879      0.687     -0.493      0.419      0.524     -0.280     -1.709     -0.749      0.451     -0.379      0.822      1.245     -0.114      0.021      0.636      0.303      0.175      0.008      0.362      0.295     -0.474     -0.226     -0.576     -0.122      0.584     -2.260      0.627     -0.450      0.109     -0.296     -0.672     -1.818     -0.842      0.134     -0.859      0.650      1.045     -0.148     -0.291
     0.867      0.794     -1.936     -1.576      1.185      1.264      1.121     -1.313     -0.493      1.419      1.524      1.720     -1.709      1.251      1.451      1.621      0.822      1.245     -0.114      1.021      1.337      0.620     -0.252     -0.812      0.922     -0.363     -0.144     -1.634     -0.787      0.168     -0.241      0.383     -0.947      0.087      0.888     -0.363      0.703     -1.326      1.927      0.990      0.346      0.132      1.651      0.244      0.151
     0.867      0.794     -1.936      1.424     -0.815      1.264      0.121      0.687      1.507      0.419     -0.476     -1.280      1.291     -0.749     -1.549      0.621     -0.178      1.245     -1.114      0.021      0.798     -0.310      0.678      0.232      0.135      0.142      1.052     -2.529      1.163     -0.941      0.537      0.361      0.041      1.240      0.283     -1.681     -0.809      0.336     -0.870     -1.557     -0.131      0.335      0.083     -1.058     -0.011
    -0.133     -0.206     -0.936      0.424      1.185     -0.736     -0.879      0.687     -1.493      1.419     -0.476      0.720     -0.709      0.251      1.451     -0.379     -0.178     -0.755     -1.114      1.021     -0.105     -0.683     -0.488      0.467     -0.024      0.024      0.414     -0.315     -0.194      1.137     -0.771     -0.119      1.146     -1.920      1.402     -0.344      1.553      0.057     -0.244      1.552     -0.428      0.615     -0.108     -1.474      0.867
    -0.133     -1.206      1.064      0.424      0.185     -0.736     -0.879      1.687     -0.493     -0.581     -0.476     -1.280      1.291      0.251     -0.549     -1.379     -0.178      1.245     -1.114      1.021     -0.701     -0.676      0.449      0.332     -0.784      0.383     -0.522      0.677      0.182      0.801      0.021     -0.050      1.214     -0.768     -0.309      0.423     -0.333      0.581     -0.102     -0.154     -0.630      0.544      0.719     -1.120      1.572
    -1.133      0.794      1.064     -0.576      0.185     -1.736      1.121     -1.313     -1.493      0.419     -1.476      0.720      0.291     -0.749     -1.549     -2.379      0.822     -1.755     -0.114      1.021     -1.367      0.209     -0.431     -0.585      0.365      0.311      0.555      1.628     -0.012     -0.065     -0.338      0.851     -0.797     -1.021      0.300      0.568      0.352      0.841     -0.256     -1.621     -0.875      0.544     -1.031      0.207      0.814
    -0.133     -0.206     -1.936      2.424     -1.815     -1.736      0.121     -2.313      1.507      1.419     -0.476     -1.280     -0.709      1.251     -1.549     -0.379      0.822     -0.755      1.886     -1.979     -0.176     -0.299     -0.912      1.867     -1.135      0.047      0.335     -1.009      0.526     -0.522     -1.291      0.384     -1.270      0.106      2.223     -0.372     -0.839      0.499     -0.331     -0.844     -0.305      1.345      0.565      0.884     -0.891
    -0.133     -0.206     -0.936      0.424     -0.815      1.264      0.121      0.687      0.507     -0.581      1.524     -0.280     -0.709      0.251     -0.549     -1.379      0.822      0.245     -0.114      0.021      0.475      0.380     -0.016      0.320     -0.217     -0.441     -0.582     -1.054      0.007     -0.846      0.950     -0.207      0.845      0.295     -0.504      0.960     -0.705     -0.742     -0.030     -0.529     -1.785      0.462      0.230     -0.232      0.208
    -0.133     -1.206      2.064      0.424     -1.815      1.264      0.121      1.687      1.507     -1.581      0.524     -1.280      0.291      1.251     -0.549      0.621     -0.178      1.245     -0.114      0.021      0.629     -0.918      0.277     -0.054     -0.756     -0.974     -0.161      1.754      0.428     -1.197      0.554      1.244      1.422      1.732     -1.119     -0.526     -0.227     -0.201      1.308     -0.225     -0.052      1.048      0.711     -0.070      0.564
     0.867     -0.206     -0.936     -1.576     -0.815      1.264      0.121     -1.313     -0.493     -1.581      1.524     -1.280      1.291     -0.749      0.451      0.621     -0.178      1.245      0.886      0.021      0.700     -0.249      0.356     -0.867     -0.757      0.266     -0.087     -1.330     -0.666     -0.144      0.559      0.285     -1.822     -0.005     -1.219      0.507     -0.874      0.812     -0.039      0.790     -0.375      0.150      0.560      1.391      0.608
    -0.133      0.794      0.064      1.424      1.185     -2.736      0.121      0.687      0.507     -0.581     -2.476      0.720      1.291      0.251     -1.549     -1.379     -0.178     -0.755     -1.114      0.021     -0.805     -0.112      0.185      0.565      0.183      0.795      1.001     -0.028      0.722      1.009     -1.797      0.160      0.468      0.070     -0.760     -1.214      0.929      1.053     -0.110     -1.599     -0.479     -0.099     -1.073     -1.389     -0.107
    -0.133     -0.206      1.064     -0.576      0.185      1.264      1.121     -1.313      0.507      0.419      1.524     -1.280      0.291     -0.749      1.451     -1.379      0.822     -0.755      0.886      1.021      0.211     -0.235     -0.311     -0.842      0.724     -0.514     -0.163      1.343      0.326     -0.552      1.084      1.288     -0.777      1.139     -0.005      1.254     -0.858      0.785      0.099      0.948     -1.787      0.953     -0.237      1.480      0.454
     1.867      0.794      0.064     -0.576      1.185      1.264      1.121     -1.313      1.507      1.419      1.524      0.720      0.291     -0.749      1.451      0.621      0.822     -0.755      0.886      1.021      1.259      0.541     -0.361      0.364      1.096      0.582      0.221      0.298     -0.913      0.051      0.144      0.618     -0.782      0.994      0.808     -0.177     -0.030      0.846     -0.974      0.770     -0.598      0.235     -0.362      0.609      0.320
     0.867     -1.206      0.064     -0.576     -2.815      0.264      0.121      1.687      0.507     -2.581      1.524     -2.280      1.291     -0.749     -1.549      1.621     -0.178      1.245     -1.114     -2.979      0.781     -0.694      0.820      0.026     -2.407      0.106     -0.602     -0.894     -0.703     -0.349     -0.635      0.753      0.608      0.447     -1.275      0.425     -1.384     -0.066     -0.907     -0.574      0.751      0.506     -0.154     -1.100     -0.999
     0.867      0.794      0.064     -1.576      0.185      1.264      0.121      0.687     -0.493      0.419      1.524     -0.280      0.291     -0.749      0.451      0.621     -0.178      0.245     -2.114      0.021      0.745      0.042     -0.099     -0.805      0.590      0.308      0.899     -0.034     -0.695     -0.469      0.567      0.222      0.821      0.191      0.119      0.382     -0.327      0.491     -0.163      0.255     -0.051     -0.177      0.323     -1.527     -0.489
    -0.133      0.794     -0.936      2.424      0.185     -1.736      1.121      0.687     -0.493      0.419      0.524     -0.280      0.291      1.251      0.451     -1.379      0.822     -1.755      1.886      1.021     -0.006      0.381     -0.247      1.316     -0.547     -0.087      0.488     -0.811      1.064      0.861     -1.608      0.586      1.103     -1.460      0.684      0.533     -0.887      0.786      0.117      0.666     -1.339      0.498     -1.369      1.175      1.541
     0.867      0.794      0.064     -1.576      1.185      1.264      1.121      0.687     -0.493     -0.581      1.524      1.720      0.291      0.251     -0.549      0.621      0.822      1.245      0.886      1.021      0.587      1.184      0.644     -0.140      0.685      0.200     -0.345     -0.575     -1.325      0.309      0.582     -0.207      0.081     -0.258     -0.869      0.777      0.254     -0.590      0.245     -0.963     -0.024     -0.537      0.294      0.949      0.286
     0.867      0.794      0.064      1.424      1.185      1.264      1.121      1.687      0.507      1.419      1.524      1.720      1.291      1.251      0.451      1.621      0.822      1.245      1.886      1.021      1.251      0.555      0.481      0.996      1.258     -0.339      0.099     -0.559      0.390     -0.168     -0.128      0.506      0.898     -0.581      0.841     -0.014      0.866      0.456      0.514     -0.175      0.421      0.428      0.426      1.259     -0.161
     0.867     -0.206      1.064      1.424      0.185     -0.736      1.121     -1.313     -0.493     -0.581      0.524      0.720      0.291      1.251     -0.549      0.621     -1.178     -0.755      0.886      0.021      0.357      0.025     -0.082     -0.153      0.104      0.309     -0.246      1.125      1.563     -0.126     -1.162      1.133     -1.166     -0.433     -0.630      0.129      0.553      0.536      1.284     -0.582      0.256     -1.052     -0.625      0.966     -0.153
    -0.133     -0.206      1.064     -0.576      0.185      0.264      0.121      1.687     -0.493      0.419     -0.476      0.720      0.291     -0.749      0.451      0.621     -0.178      0.245     -1.114      0.021     -0.131      0.104      0.198     -1.363      0.408     -0.001     -0.294      0.759      0.929     -0.355      0.454     -0.008      1.443      0.635      0.113     -0.248      0.554      0.166      0.327      0.219      0.765     -0.355     -0.106     -0.341     -0.333
         *     -0.206     -0.936     -1.576      0.185     -1.736     -0.879     -2.313     -0.493      0.419     -1.476      0.720      0.291     -0.749     -0.549     -1.379     -0.178     -1.755      0.886      1.021     -0.561     -0.244     -0.457     -1.242     -0.247      0.369      0.083     -0.516     -0.328      0.259     -1.221     -0.641     -1.735      0.362      0.591     -0.623      1.096      0.904      0.169     -0.482     -0.758      0.011     -0.989      1.447      1.190
     0.867     -0.206     -0.936      0.424      1.185      0.264      0.121     -1.313      0.507      1.419      1.524      1.720     -0.709      0.251      0.451     -0.379     -0.178      0.245     -0.114      1.021      0.392      0.374     -0.069      0.506      1.441      0.539     -0.386     -0.920     -0.242     -0.222      0.045     -0.340     -1.245      0.262      0.722      0.910      1.182     -0.495     -0.159     -0.277     -0.928     -0.490      0.232     -0.452     -0.312
    -1.133     -0.206     -0.936     -0.576      1.185      0.264      0.121     -1.313      1.507      0.419      0.524     -1.280      1.291      1.251      0.451     -0.379     -0.178      1.245      0.886      1.021      0.259     -0.192      0.344      0.423      0.854     -1.276     -0.030     -1.210     -0.942      0.221     -0.062      0.374     -1.754      1.124      0.006      0.129     -1.063      0.796      0.981      0.107     -0.664      0.060      0.774      0.618     -0.010
    -0.133     -1.206      0.064      0.424     -0.815     -0.736     -1.879      0.687      0.507      1.419     -1.476      0.720     -0.709      0.251     -1.549     -0.379     -0.178     -0.755     -1.114      0.021     -0.695     -0.353     -0.386      0.433     -1.224      0.509     -0.863      0.479      0.014      0.488     -0.057     -1.415      1.022      0.237      2.083     -0.577      0.963     -0.158      0.058     -1.014      0.246      0.343     -0.088     -1.215      0.986
    -0.133     -0.206      0.064     -0.576      0.185      1.264      1.121      0.687     -0.493      0.419      1.524     -0.280      0.291     -0.749      0.451      1.621      0.822      0.245     -0.114      0.021      0.326      0.354      0.328     -0.784     -0.250     -0.391     -0.581     -0.198      0.458      0.597      0.918      0.796      0.268      0.180      0.317      0.942     -0.743     -0.209     -0.175      0.579      1.411      0.438     -0.257      0.403      0.342
     0.867      0.794     -1.936     -1.576     -1.815      1.264      1.121     -0.313     -1.493      1.419      1.524      1.720      1.291     -0.749      1.451     -0.379      0.822     -2.755      0.886     -2.979      0.406      0.518     -0.059     -0.463     -1.430      0.451      0.306     -1.853     -0.914     -0.350      1.011      0.501     -0.208     -1.158      2.197      1.005      1.056      1.217     -0.396      2.326     -0.874      0.143     -2.701      1.164     -1.552
     0.867     -0.206      1.064     -1.576     -1.815      0.264      0.121      0.687     -0.493      0.419     -0.476     -1.280      0.291      1.251      0.451      0.621     -0.178      0.245      1.886      1.021      0.224     -0.123      0.140     -0.204     -0.145      0.576     -0.071      0.952     -1.369     -1.828     -0.168      0.185      0.485     -0.452      0.389     -0.782     -0.959      0.184      1.560      0.328      0.267     -0.045      0.119      1.921      1.211
    -0.133      0.794      0.064      0.424      0.185     -2.736     -0.879     -0.313      0.507     -0.581     -2.476     -0.280     -0.709      1.251     -0.549     -0.379     -1.178     -0.755     -0.114     -0.979     -0.788     -0.119     -0.342      1.616      0.204      0.640      0.997      0.388     -1.223     -0.148     -1.682     -0.615      0.045     -0.737     -0.803     -1.178     -0.329     -0.182      0.072     -0.611      0.456     -1.003     -0.334     -0.928     -1.115
    -0.133     -2.206      0.064      2.424      0.185     -0.736      0.121     -0.313      1.507     -1.581      0.524     -1.280      0.291      1.251      0.451     -1.379     -1.178     -0.755     -0.114      0.021     -0.140     -0.923     -0.261      2.086     -0.198     -0.033     -1.226      0.332      0.295      0.486     -0.654      1.112      0.001     -0.032     -1.675      0.614      0.035      0.782     -0.219      0.647     -1.071     -0.036     -0.369     -1.182      0.062
    -0.133      0.794      1.064      0.424      1.185     -0.736      0.121      1.687     -0.493      0.419      0.524     -0.280      0.291      2.251      1.451      0.621      0.822      0.245      0.886      1.021     -0.247      0.306      0.245      0.061      1.065      0.051      0.424      0.814      0.321     -0.009     -0.452     -0.367      1.185     -0.547      0.028      0.957     -0.666      0.115      2.215      1.099      0.930      0.711     -0.144      0.969      0.048
    -0.133      0.794      1.064      0.424     -1.815     -0.736     -0.879      1.687      0.507     -0.581      0.524      0.720      1.291     -0.749      1.451     -0.379     -2.178      1.245     -0.114     -1.979     -0.045     -0.417      0.687     -0.228     -1.325      0.030      1.241      0.363      0.705     -0.561     -0.760     -0.245      1.063      0.751      0.069      0.540      1.352      0.181     -0.659      2.010     -0.281     -1.760      0.025      0.133     -0.726
    -0.133     -2.206      1.064      0.424      1.185     -0.736     -1.879      0.687      0.507     -2.581      0.524     -0.280     -0.709      0.251     -0.549     -0.379     -1.178     -0.755     -0.114     -0.979     -0.364     -1.153     -0.527      0.063      0.044      0.186     -1.017      1.576      0.350      1.317     -0.224     -0.478      1.226      0.477     -2.636      0.900      1.177     -0.012      0.203     -0.642      0.155      0.091      0.038     -0.107     -1.055
     0.867     -0.206      0.064      0.424      0.185      0.264      0.121     -0.313      0.507      0.419      0.524     -0.280      0.291      0.251     -0.549      0.621      0.822      1.245      0.886      1.021     -0.003      0.177      0.331      0.438      0.139      0.715     -0.263     -0.271     -0.018     -0.049      0.386     -0.025     -0.659      0.028      0.297      0.575     -0.557     -0.143     -0.109     -0.496      0.816      0.395      0.769      0.734      0.878
     0.867      0.794     -0.936     -1.576      0.185      1.264      1.121     -1.313     -1.493      0.419      1.524     -0.280      0.291     -1.749      0.451      0.621      0.822      0.245     -1.114      1.021      0.777      0.330      0.407     -0.952      0.701      0.036      0.684     -1.250     -0.358     -0.314      0.321      0.762     -1.707     -0.682      0.029      0.499     -0.586     -0.232     -0.922     -0.040     -0.380      0.412     -0.626     -0.935      0.262
    -0.133     -0.206      0.064      0.424      0.185      0.264     -0.879     -0.313      0.507     -0.581     -0.476     -0.280     -0.709      0.251     -0.549     -0.379     -1.178     -0.755     -0.114     -0.979     -0.172     -0.461     -0.525     -0.395      0.155      0.037      0.199      0.647      0.571      0.122      0.400     -0.225      0.272      0.808     -0.567     -0.158      0.327     -0.055      0.508     -0.527     -0.104     -0.395      0.104      0.097     -0.810
    -1.133      0.794      1.064     -0.576      0.185      1.264      1.121     -2.313     -0.493      0.419      1.524      0.720     -1.709      1.251      0.451      0.621      0.822     -1.755     -0.114      1.021      0.776      0.118     -1.220     -0.056      0.233     -1.854      0.609      2.171     -0.676     -0.021      0.485      0.922     -0.966     -0.365      0.270      0.340      0.558      0.006      1.332      0.298     -0.283      0.710      0.395     -0.125      0.731
    -1.133     -1.206     -0.936      0.424     -0.815     -0.736     -0.879     -0.313      0.507     -0.581     -0.476     -0.280     -0.709      0.251     -0.549     -0.379     -0.178      0.245     -0.114      0.021     -0.160     -0.100      0.033      0.924     -0.358     -0.839     -1.023     -0.897     -0.678     -0.371     -0.633     -0.822     -0.435     -0.089     -0.387     -0.280      0.036     -0.850     -0.306     -0.391     -0.230     -0.070      0.252     -0.498      0.320
     0.867     -1.206      2.064      0.424     -0.815      0.264      0.121      1.687      0.507      0.419      0.524     -1.280      1.291      0.251     -1.549      0.621     -0.178      0.245     -1.114      0.021      0.055     -0.200      0.570      0.429     -0.147      0.776     -0.911      1.303     -0.144     -0.757      0.103      0.311      0.896      0.325      0.775      0.362     -0.889      0.566      0.021     -1.271      0.635     -0.047     -0.687     -1.430      0.033
     0.867      0.794      0.064     -1.576      1.185      0.264      1.121     -0.313     -1.493      1.419      1.524      1.720      0.291     -1.749      1.451      0.621      0.822      1.245     -1.114      1.021      0.890      1.011      0.506     -2.043      1.883      0.067     -0.112     -0.443      0.285     -0.742     -0.670      0.161     -0.917      0.248      0.460      0.267      0.408     -0.408     -0.108      0.482     -0.380     -0.232      0.470     -0.161     -0.479
     0.867     -0.206      0.064     -0.576     -0.815      0.264      0.121      0.687     -1.493      0.419      0.524     -2.280      0.291     -0.749      0.451     -1.379     -0.178      1.245     -1.114      0.021      0.432     -0.430      0.382     -1.075     -0.555      0.493      0.194     -0.287      0.630     -0.161     -0.035      0.511      0.156     -0.630      0.768     -0.153     -1.527     -0.346      0.072      0.650     -1.757      0.401      0.651     -0.581      0.547
    -0.133      0.794     -1.936      1.424      1.185      0.264      0.121      1.687      0.507          *      0.524      0.720     -2.709     -1.749          *      0.621      0.822      0.245      0.886      1.021      0.240      0.072     -1.113      0.813      0.535     -0.274      0.798     -0.713      0.630      0.637      0.145      0.100      2.958     -0.142      0.429      0.241      0.646     -1.191     -2.412      1.139      0.351      0.807      1.939      0.358      0.549
    -0.133      0.794      0.064     -0.576      0.185      1.264      1.121     -1.313      1.507     -0.581      1.524      1.720     -0.709     -0.749     -0.549     -0.379     -0.178     -0.755      0.886      0.021      0.543      0.823     -0.292      1.058      0.324     -0.606      0.124      0.313     -1.557     -0.320      0.562      0.156     -0.967      0.711     -0.846      0.545      0.742     -0.242     -1.453     -0.537     -0.931     -0.994     -0.208      0.278     -0.290
    -0.133      0.794     -0.936      2.424      1.185     -0.736      1.121      0.687     -0.493      1.419      0.524      1.720     -0.709      2.251      1.451     -0.379     -0.178      1.245     -0.114      1.021     -0.244      0.654      0.270      1.613      0.821      0.094      0.312     -1.294      0.906      0.301     -0.484      0.431      0.197     -1.822      0.911      0.896      0.857     -1.162      0.760      0.999     -0.248     -1.140      0.779     -1.094      0.297
    -0.133     -3.206      2.064      2.424     -1.815      1.264     -1.879      1.687      1.507     -2.581      0.524     -2.280      1.291      2.251     -2.549      0.621     -2.178      1.245      1.886     -1.979      0.616     -1.796      0.769      1.035     -2.180     -0.825     -1.385      1.179      1.385      0.296      0.491      0.145      0.842      0.757     -1.347     -0.223      0.187      0.148      1.577     -1.405      0.082     -0.220      0.198      1.458     -0.019
    -1.133     -0.206      1.064     -1.576     -1.815      0.264      0.121      1.687     -0.493     -1.581     -1.476     -1.280      1.291     -0.749      0.451     -1.379     -1.178      1.245     -2.114     -0.979     -0.671     -0.814      0.787     -0.627     -1.599     -0.476      0.690      0.353     -0.929     -0.289      0.820      0.930      0.611      0.048     -0.702     -0.470     -0.095      0.182     -0.349      1.092     -0.617     -0.142     -0.016     -1.572      0.418
     0.867      0.794     -1.936      2.424      1.185      1.264      1.121     -1.313      0.507      1.419     -0.476      1.720      0.291      0.251      1.451      1.621      0.822     -1.755      0.886      1.021      0.940      0.484     -0.657      1.223      0.902     -0.152      0.311     -1.243      1.393      0.135      0.219      0.590     -0.616     -0.548      0.983     -1.730      1.146      1.259     -0.599      0.898      0.502      0.231     -0.989      0.297      0.249
    -1.133      0.794      2.064     -0.576      0.185      1.264      1.121      1.687      1.507      1.419      0.524      1.720      1.291      1.251      1.451     -1.379      0.822      1.245      0.886      1.021      0.256      1.000      0.684      0.720      0.872     -1.223     -0.212      1.269     -1.511     -0.653      0.930      0.018      0.910      0.900      0.949      0.208      0.443      0.268      0.563      0.977     -1.810     -0.189      0.216      0.585      0.151
     1.867     -1.206      2.064      2.424      1.185     -0.736     -2.879     -0.313     -0.493      1.419     -2.476     -2.280      1.291      0.251     -2.549     -2.379      0.822      1.245      1.886      1.021     -1.415     -1.200      0.811      0.618      0.175      3.277     -0.066      1.283      1.770      0.858      0.662     -1.773     -1.307     -1.111      1.291     -0.303     -0.696      0.195     -0.110     -2.685     -0.827      2.133     -0.092      1.466      0.920
     0.867      0.794      1.064      0.424      1.185      1.264      1.121      1.687      1.507     -0.581          *      1.720     -0.709      1.251      0.451      1.621      0.822      1.245     -1.114      1.021      1.471      0.444      0.238      0.564      1.121     -0.488      0.426      0.741     -0.075      0.287     -0.380      0.448      1.288      0.911     -1.063      0.074      0.999     -0.936      0.800     -0.128      0.164      0.368      0.839     -1.577     -0.009
    -0.133     -0.206     -0.936     -1.576     -0.815      0.264     -1.879     -1.313     -0.493      1.419      1.524      0.720     -0.709     -1.749     -0.549      0.621     -0.178     -1.755     -1.114      0.021      0.951      0.133     -0.917     -1.578     -0.854     -0.980     -0.398     -0.133      0.048     -0.062     -0.741     -2.122     -0.294      0.794      1.640      0.335      0.443      0.652     -0.506     -0.099     -0.405     -0.360     -0.256     -0.283      0.803
     0.867      0.794     -0.936      0.424     -0.815     -2.736      1.121     -0.313      0.507      0.419      0.524      1.720      0.291      1.251      0.451      0.621      0.822     -0.755      0.886      0.021     -0.187      0.829      0.065      0.631     -0.213      1.136      0.047     -0.890     -0.142     -0.617     -2.578      0.217     -0.538      0.033      0.691      0.722      0.514      0.067      0.758      0.653      0.878     -0.047     -0.793      0.570      0.237
     0.867     -0.206     -1.936      1.424      1.185      0.264      0.121     -1.313      1.507      0.419      0.524     -1.280      0.291      1.251     -0.549     -1.379     -0.178     -1.755      0.886      1.021      0.510     -0.114     -0.713      1.207      0.808      0.410      0.008     -1.408      0.212      0.374     -0.314      0.319     -0.658      0.539     -0.037     -0.097     -0.914      1.302      0.299     -0.809     -1.879     -0.012     -0.823      0.323      0.359
     0.867      0.794     -1.936      0.424      1.185      1.264      0.121      0.687      0.507      1.419      1.524     -0.280     -1.709      2.251      1.451      1.621      0.822     -0.755     -1.114      1.021      0.715      0.314     -0.668      0.195      0.568      0.353      0.287     -1.181      0.084      0.538      0.516     -0.245      1.380      0.500      1.120      0.666     -0.595     -0.736      1.958      1.297      0.788      0.368      0.190     -1.134      0.398
     0.867      0.794      0.064     -1.576     -0.815     -1.736      0.121     -1.313     -0.493     -0.581      0.524     -0.280      0.291     -0.749     -0.549      0.621      0.822     -0.755     -1.114      0.021      0.315      0.008     -0.058     -0.437     -0.033      0.753      0.763      0.146     -1.111     -0.837     -1.912     -0.022     -1.420      0.049     -0.599      0.057     -0.248      0.188     -0.430     -0.421      0.245      0.949     -0.740     -0.871      0.062
    -1.133     -0.206      0.064      0.424     -0.815     -1.736      0.121     -2.313     -0.493      0.419     -2.476     -0.280     -0.709     -0.749     -0.549     -1.379     -1.178     -2.755     -0.114     -0.979     -1.485     -0.335     -0.729     -0.632     -0.694      0.379      0.231      0.810      1.035      0.007     -0.316      0.492     -1.377      0.102      0.861     -0.247      0.172      0.566     -0.077     -0.202      0.278     -0.721     -1.446     -0.004     -0.248
    -0.133      0.794      1.064      0.424      0.185      0.264      1.121     -1.313      0.507     -0.581      0.524      0.720      0.291      0.251      1.451      0.621      0.822     -0.755     -2.114      1.021      0.183      0.236     -0.170      0.143      0.826     -0.322      0.505      1.231      0.416     -0.478     -0.015      1.032     -0.920      0.364     -0.973      0.243      0.432      0.412      0.082      1.059      0.565      0.522     -0.315     -2.059      0.459
    -2.133     -0.206     -0.936      1.424     -1.815      0.264      0.121     -0.313      0.507     -1.581     -2.476     -0.280      0.291      1.251     -0.549     -1.379     -0.178      0.245      0.886      0.021     -0.994     -0.472      0.064      1.566     -0.890     -1.302      0.382     -0.941     -0.186     -0.764      1.128      0.795     -0.455     -0.723     -0.997     -1.047      0.508      0.149      0.237     -0.261     -0.312      0.249      0.164      0.045      0.945
     0.867     -3.206     -0.936      0.424      1.185     -0.736      0.121     -2.313      0.507     -0.581     -1.476      0.720     -0.709     -1.749     -2.549      0.621     -0.178     -0.755     -0.114     -1.979     -0.372     -0.290     -0.340      0.135     -0.721      1.182     -2.873     -0.586      0.174      1.921     -0.347      0.299     -1.857      0.518     -0.199     -0.996      1.256     -0.273     -1.677     -1.980      1.053      0.018     -0.246     -0.094     -1.329
    -1.133     -0.206     -1.936     -1.576      1.185     -0.736      1.121      0.687     -1.493      1.419      0.524      0.720      0.291     -1.749      0.451     -0.379      0.822      1.245     -0.114      0.021      0.115      0.227      0.013     -1.619      1.257     -1.197     -0.404     -1.714      0.085     -0.003     -0.781      0.697      0.609     -0.005      0.726      0.279      0.647      0.438     -0.613     -0.151     -0.474      0.521      1.037      0.749     -0.974
    -0.133      0.794      1.064      1.424     -0.815      1.264      1.121     -0.313      0.507     -0.581      0.524      0.720      0.291     -0.749     -0.549      0.621      0.822      0.245     -0.114      0.021      0.354      0.341      0.196      0.862      0.283     -0.442      0.445      0.825      0.616     -1.073      0.711      0.727     -0.536     -0.228     -0.682     -0.008      0.265     -0.129     -1.430     -0.797      0.359      0.477     -0.170     -0.610     -0.269
    -0.133      0.794      1.064      1.424      1.185      0.264      1.121      1.687      0.507     -0.581     -1.476     -0.280      0.291      0.251      0.451     -0.379     -0.178      1.245     -1.114      1.021     -0.506      0.486      0.440      0.961      1.009      0.515      0.301      0.720      0.367      0.142      0.782      0.578      0.973     -0.262     -1.027     -0.767     -0.626     -0.496     -0.590     -0.002      0.074     -0.799      0.560     -1.533      0.161
    -1.133      0.794      1.064     -1.576     -2.815      1.264      1.121     -1.313      0.507     -0.581     -0.476      0.720     -0.709      0.251     -0.549      0.621      0.822     -0.755     -0.114     -1.979      0.398      0.573     -0.445     -0.608     -1.095     -1.610      0.271      1.377     -1.063     -1.541      0.766      0.562     -0.689      1.081     -0.130     -1.176      0.078      0.042      0.705      0.065      0.116      0.344     -0.281      0.000     -0.879
    -0.133     -0.206      1.064      0.424     -0.815      0.264      0.121      0.687      0.507     -1.581     -1.476      0.720      0.291      1.251      0.451     -1.379     -0.178      0.245     -0.114      0.021     -0.938     -0.085      0.450      1.041     -0.670      0.862      0.028      0.484     -0.593     -0.144      1.227      0.221      0.061     -0.335     -1.240     -0.020      0.803     -0.384      0.638      0.713     -0.162     -0.012     -0.449     -0.746      0.628
     0.867     -0.206     -0.936      0.424     -0.815      0.264     -0.879     -0.313     -0.493     -0.581      0.524     -0.280      0.291      1.251     -2.549      1.621     -0.178      0.245     -1.114     -0.979      0.433     -0.067      0.070      0.125     -0.237      0.619     -0.020     -0.838      0.275     -0.556     -0.165     -0.728     -0.347     -0.574     -0.346      0.005     -0.139      0.366      1.202     -2.543      1.128      0.070      0.225     -1.183     -0.741
     0.867      0.794      2.064     -0.576      1.185      1.264      1.121      0.687     -0.493      1.419      1.524      0.720      0.291      0.251      1.451      0.621      0.822     -0.755     -1.114      1.021      0.574      0.359      0.076     -0.823      0.637      0.205      0.415      2.079      0.276      0.437      0.679      0.913      0.451      0.030      1.076      0.821      0.334      0.179      0.791      1.050     -0.001      0.474     -0.686     -0.700      0.321
    -0.133     -2.206     -1.936      1.424     -1.815     -0.736     -1.879      1.687      2.507      1.419      0.524     -1.280      1.291      1.251      0.451      0.621     -0.178     -1.755      1.886     -0.979      0.036     -0.263     -0.235      1.644     -1.671     -0.214     -1.804     -1.678     -0.107     -0.140     -0.769     -1.426      1.906      1.305      2.104      0.491     -0.941      1.588      0.136      1.295      0.672      0.032     -1.433      1.095      0.526
     0.867     -0.206      0.064      0.424      1.185      0.264      0.121      0.687     -0.493     -0.581      1.524      0.720      0.291     -0.749     -0.549      0.621      0.822     -0.755     -1.114      1.021      0.865      0.322     -0.156     -0.358      0.647     -0.213     -0.600      0.247      0.862      0.650     -0.648     -0.184      0.836     -0.077     -0.907      0.214      0.384      0.451     -0.509     -0.793     -0.214      0.366     -0.432     -0.841      0.467
    -1.133     -0.206     -1.936     -0.576     -0.815     -0.736      0.121     -2.313      0.507     -0.581      0.524     -0.280     -0.709     -0.749     -1.549      0.621     -0.178     -1.755     -1.114      0.021      0.291      0.041     -0.888      0.289      0.383     -1.430     -0.224     -1.075     -0.735     -0.995     -0.885      0.068     -1.433      0.299     -0.863      0.071     -0.460      0.574     -1.007     -1.524      0.300     -0.086     -0.487     -1.350     -0.336
     0.867      0.794      0.064     -0.576      0.185      1.264      1.121     -1.313     -1.493      0.419      0.524      0.720      0.291     -0.749      0.451      0.621     -0.178     -0.755     -0.114      0.021      0.280      0.267     -0.408     -0.711     -0.144      0.487      0.738      0.500      0.177      0.219      1.041      0.784     -0.870     -0.818      0.634      0.223      0.331      0.839     -0.277      0.754      0.176     -0.400      0.026      0.241      0.086
    -1.133      0.794      1.064     -0.576     -0.815      0.264      0.121     -1.313     -0.493      0.419      0.524      0.720      0.291      1.251      0.451     -1.379     -0.178      0.245     -0.114      0.021     -0.045      0.855      0.051      0.414     -0.199     -1.094      0.018      1.033     -0.942     -0.565      0.423     -0.853     -1.431     -0.745      0.615      0.589     -0.362      0.053      0.718      0.493     -1.395     -1.088      0.158     -0.379      0.145
    -1.133     -0.206      0.064     -1.576     -0.815      0.264     -0.879      0.687     -1.493     -0.581     -0.476     -0.280     -0.709     -1.749     -0.549     -0.379     -1.178     -0.755     -1.114     -0.979     -0.316     -0.460     -0.439     -1.602     -0.261     -0.861      0.357      0.553     -0.063     -0.306      0.549     -0.348      1.189     -0.180     -0.524      0.013      0.189     -0.131     -0.492     -0.342     -0.044     -0.542     -0.158     -0.327     -0.849
    -0.133      0.794     -0.936     -1.576     -0.815      0.264      1.121     -1.313      1.507     -1.581      1.524      0.720      1.291     -0.749     -1.549     -1.379      0.822     -0.755     -1.114      0.021      0.428      0.136      0.265     -0.477     -0.144     -0.433      0.783     -1.356     -1.203     -0.782     -0.196      0.821     -1.764      1.907     -1.435      0.940      0.456      0.893     -0.248     -1.445     -1.817      0.685     -1.119     -0.864      0.129
    -0.133     -0.206     -0.936     -0.576      0.185     -0.736      0.121     -1.313     -0.493      1.419      0.524     -1.280      0.291      0.251      1.451      0.621     -0.178      0.245     -1.114      1.021      0.446     -0.075      0.031      0.665      1.221     -0.511     -0.117     -0.986     -1.287     -0.971     -1.203      0.146     -1.545     -1.057      0.700     -0.177     -1.320      0.424     -0.242      0.867     -0.001     -0.108      0.241     -1.504     -0.151
     0.867     -0.206      0.064     -0.576     -0.815      1.264      1.121      0.687     -0.493     -1.581      1.524      0.720      1.291      0.251     -1.549     -0.379      0.822     -0.755     -1.114     -0.979      0.362      0.453      0.069     -1.256     -0.417      0.460     -0.681     -0.058      0.421     -0.422      0.712      0.562      0.299      0.522     -1.373      1.176      0.209      1.200      1.334     -1.360     -0.637      0.308     -0.984     -0.363     -0.542
    -1.133      0.794     -0.936     -0.576     -0.815     -0.736     -1.879      0.687     -0.493     -1.581     -1.476     -2.280     -0.709     -0.749     -0.549     -1.379     -0.178     -1.755      0.886     -0.979     -0.670     -0.904     -0.558     -0.397     -0.958     -0.380      1.480     -0.257     -0.085      0.155     -0.001     -1.111      1.222     -0.126     -1.102     -0.382     -1.048      0.099     -0.241     -0.051     -0.560      0.849     -0.787      0.972     -0.109
    -1.133      0.794      1.064      0.424     -1.815     -0.736      1.121      0.687      0.507      1.419     -0.476      1.720      1.291      1.251     -0.549     -1.379     -0.178     -0.755     -0.114     -0.979     -0.541      0.246     -0.226      0.764     -1.119     -0.706      0.629      1.265     -0.419     -0.667     -0.241      0.943      0.895     -0.178      2.090      0.541      1.389      1.462      0.611      0.085     -0.765     -0.490     -0.532     -0.483     -0.010
    -1.133     -1.206     -1.936     -0.576      1.185     -1.736     -0.879      0.687     -1.493      1.419     -1.476     -1.280     -2.709     -1.749      0.451     -1.379     -0.178      0.245     -2.114      1.021     -0.774     -1.042     -0.620     -1.026      1.532     -0.348     -0.053     -1.481      0.504     -0.238     -0.941      0.135      1.085     -0.634      0.725     -0.391      0.196     -1.720     -0.893     -0.176     -0.659      0.889      1.263     -1.562     -0.558
    -0.133     -0.206      1.064     -0.576     -0.815     -0.736      0.121     -0.313      0.507          *      0.524     -0.280      0.291      0.251      0.451     -0.379     -0.178      0.245     -0.114      0.021     -0.195     -0.253      0.254     -0.095      0.087      0.184     -0.039      0.751     -0.334     -1.008     -0.488      0.592     -0.815      0.586     -0.083      1.078      0.161     -0.104      0.395      0.497     -0.274      0.109     -0.050     -0.050     -0.062
     0.867      0.794     -0.936          *     -1.815      1.264      1.121      1.687     -1.493      1.419      0.524      0.720     -1.709      1.251      1.451      0.621      0.822      1.245     -1.114     -0.979      0.582      0.600     -0.065     -0.193     -1.332      0.350      0.276     -0.951      0.101     -0.500      0.585      0.585      1.893     -1.367      2.214     -0.343     -0.054     -1.569      1.326      2.188     -0.101      0.206      1.287     -1.133      0.390
     0.867     -0.206      2.064     -0.576      1.185      1.264     -0.879     -1.313     -1.493      1.419      1.524      0.720      1.291     -1.749      1.451      1.621      0.822      0.245     -1.114      1.021      0.840      0.117      0.496     -1.897      1.214      0.294     -0.310      1.520      1.239      0.108      0.321     -0.862     -1.975     -0.084      0.856      0.267      0.471      0.479     -0.087      0.823      0.897      0.861     -0.462     -0.100      0.041
    -0.133     -0.206      1.064     -0.576      0.185      0.264      0.121      1.687     -0.493     -1.581     -1.476      0.720      1.291     -1.749      0.451     -1.379      0.822      1.245     -2.114     -1.979     -0.867      0.087      0.946     -0.657     -0.008      0.873     -0.186      0.297      0.112      0.176      1.232     -0.150      0.797     -0.095     -1.618     -0.386      0.641     -0.073     -1.356      0.239     -0.355      0.627     -0.339     -1.639     -2.029
    -0.133     -0.206     -0.936      0.424      0.185      1.264      1.121      1.687     -1.493      1.419      1.524      0.720      0.291      1.251      0.451      1.621      0.822      1.245      1.886      1.021      1.121      0.693      0.405      0.233      0.579     -1.196     -0.842     -1.460     -0.087     -0.394      0.070      0.428      1.182     -1.754      1.091      0.006     -0.337     -0.357      1.137      0.263      0.461      0.173      0.629      1.801      0.479
    -2.133     -0.206      1.064      0.424     -1.815     -1.736     -0.879     -1.313     -0.493      0.419      0.524      0.720     -0.709      1.251     -0.549     -2.379     -1.178      0.245      0.886      0.021     -0.528      0.151     -0.151      0.760     -0.902     -1.575     -0.262      1.155     -0.256     -0.829     -1.270     -0.950     -1.369     -1.059      0.844      1.193      0.600     -0.411      0.615     -0.048     -1.747     -1.267      0.531      0.391      0.769
    -1.133      0.794     -1.936      0.424      0.185      0.264      1.121     -0.313      0.507     -0.581     -1.476     -1.280     -0.709      0.251     -0.549      0.621      0.822     -0.755      0.886      0.021     -0.267      0.112     -0.509      0.244      0.588     -0.904      0.565     -1.463      0.371     -0.427      0.407      0.882      0.345      0.197     -1.100     -1.014     -1.459      0.078      0.127     -0.859      0.844      0.648      0.179      0.767     -0.454
    -1.133     -0.206     -0.936     -0.576      1.185     -1.736     -1.879     -1.313     -0.493      0.419     -1.476     -2.280      0.291     -0.749      0.451     -0.379     -2.178      1.245      0.886      1.021     -1.109     -1.192      0.410     -1.150      0.663      0.125      1.117     -1.390      0.543      0.394     -0.506     -0.652     -1.737      0.527      0.192     -0.064     -0.770     -0.321      0.185      0.282      0.948     -0.841      0.573      1.463      0.511
    -2.133      0.794      2.064      1.424     -1.815     -1.736      0.121      1.687      1.507     -0.581     -2.476      0.720      0.291      1.251     -0.549      1.621     -0.178      0.245      0.886     -0.979     -1.080     -0.009     -0.209      1.577     -1.426     -0.987      0.870      2.308     -0.209     -0.292     -0.475      0.158      1.886      0.116      0.216     -0.857      0.813      0.371      0.194      0.288      2.977     -0.120      0.543      0.027      0.040
     0.867      0.794     -0.936     -1.576      0.185      1.264      1.121     -1.313     -0.493      0.419      1.524     -0.280     -0.709     -1.749      0.451     -0.379      0.822      1.245     -0.114      1.021      0.313      0.347     -0.284     -0.499      0.677      0.583      0.523     -0.540     -0.986     -0.354      0.836      0.596     -1.100      0.030      0.100      0.976     -0.557     -0.192     -1.377     -0.002     -0.946      0.450      1.658      0.101      0.359
     0.867     -0.206      1.064      1.424      0.185     -1.736     -0.879     -0.313      1.507      0.419     -1.476     -1.280      0.291      1.251     -1.549     -0.379     -0.178      0.245      0.886      0.021     -0.444     -0.500     -0.159      1.289      0.232      1.295      0.217      1.051      0.128      0.060     -1.192     -0.309     -0.103      0.368      0.381     -0.624     -0.639      0.417      0.166     -1.619      0.050      0.291      0.492      0.313     -0.264
     0.867     -0.206      1.064     -0.576     -0.815      1.264      0.121      1.687      1.507     -0.581     -1.476     -1.280      0.291      0.251      0.451      0.621      0.822      1.245      0.886      1.021     -0.454     -0.114      0.700      0.469     -0.077      1.192     -0.021      0.326     -1.176     -0.859      1.811      0.298      0.778      1.154     -0.468     -0.862     -1.078     -0.719     -0.068      0.522      1.096      0.827      0.237      0.589      1.215
    -0.133     -0.206      1.064     -0.576     -1.815      0.264      0.121      0.687     -0.493      0.419      0.524     -0.280      0.291     -0.749      0.451     -0.379     -0.178      0.245     -0.114     -0.979      0.106     -0.139      0.265      0.504     -0.320     -0.178     -0.070      0.885     -0.963     -1.346     -0.055      0.418      0.329     -0.899      0.441      0.505     -0.077     -0.100     -1.015      0.434     -0.627     -0.112     -0.155     -0.216     -0.575
    -0.133      0.794      2.064      0.424      0.185      1.264      0.121     -1.313      2.507      0.419      0.524      0.720      1.291      2.251     -0.549      1.621     -0.178      1.245     -0.114     -1.979      0.688      0.577      0.588      0.001      0.409     -0.913      0.256      1.334      0.340     -0.203      0.525     -0.222     -1.928      2.453      0.339     -0.423     -0.048      0.345      2.072     -0.809      0.868     -0.880      0.240     -0.117     -2.355
    -1.133     -2.206      0.064      0.424      0.185     -0.736     -1.879     -2.313     -1.493     -0.581      1.524     -1.280     -1.709     -0.749     -0.549      0.621     -2.178     -2.755      0.886     -1.979      0.374     -1.195     -1.316     -0.478     -1.354     -1.483     -1.203      1.269      0.794      1.609     -1.041     -0.565     -0.963     -1.141      0.167      1.177      0.242      0.291     -0.474     -0.008      0.176     -0.785     -0.652      0.995     -0.833
     0.867     -0.206     -0.936      1.424      1.185      1.264     -1.879      0.687      0.507      0.419      0.524      0.720      0.291     -0.749      0.451     -0.379     -3.178     -1.755      0.886      0.021      0.088     -0.774     -0.565      0.574      0.137      0.840      0.561     -0.172      0.838      1.092      1.055     -1.051      1.193      0.025      0.309      0.313      1.589      1.171     -1.318      0.290     -0.452     -2.452     -0.909      0.535     -0.060
     0.867      0.794      1.064     -0.576      1.185      0.264      1.121     -0.313      0.507      0.419     -0.476      0.720     -0.709      0.251      0.451      0.621      0.822      0.245     -0.114      1.021      0.073      0.669     -0.122      0.000      1.034      0.640      0.286      1.137     -0.525      0.125      0.089      0.350     -0.196      0.551     -0.198     -0.581     -0.013     -0.536      0.340     -0.046      0.468     -0.006      0.386     -0.134      0.213
    -0.133     -0.206      1.064      0.424      0.185     -0.736     -1.879      0.687      1.507     -1.581      0.524     -1.280      1.291     -0.749     -1.549      0.621     -1.178      0.245     -0.114      0.021      0.262     -0.945      0.432      0.548      0.058     -0.547      0.713      0.406     -0.137      0.165     -0.955     -0.774      0.174      1.073     -1.711      0.286      0.165      0.597     -1.017     -1.498      0.221     -0.146     -0.491     -0.355     -0.036
    -0.133     -0.206      0.064     -0.576      1.185      0.264     -1.879      1.687     -0.493      0.419      1.524     -1.280      1.291      1.251      0.451      0.621     -1.178      0.245     -0.114      1.021      0.414     -0.372      0.619      0.273      0.427     -0.523      0.217     -0.538     -0.840      0.814     -0.049     -1.488      0.891     -0.620      0.169      0.957     -0.758      0.417      1.002      0.219      0.210     -0.633     -0.567     -0.326      0.943
     0.867      0.794      0.064      1.424      0.185      0.264      1.121     -0.313      1.507      0.419      1.524      1.720      0.291     -1.749      0.451     -0.379      0.822      0.245      0.886      0.021      0.483      0.586      0.120      0.327      0.608      0.339      0.143     -0.029      1.096     -0.459     -0.341      0.237     -0.347      1.265      0.044      0.826      0.963      0.230     -1.795      0.292     -0.942      0.146     -0.014      0.679     -0.372
     0.867     -1.206     -1.936     -1.576     -0.815     -0.736      0.121      0.687      0.507     -0.581      0.524     -0.280      0.291      1.251     -0.549      0.621     -1.178      0.245     -1.114     -2.979     -0.045     -0.632      0.165     -0.020     -1.341      0.822     -0.621     -1.972     -1.436      0.545     -0.717      0.874      0.464      0.559      0.138      0.562      0.656     -0.188      1.275      0.120      0.649     -0.543     -0.245     -1.128     -1.728
     0.867     -1.206     -0.936     -1.576     -0.815     -0.736     -1.879      0.687     -1.493     -0.581      0.524     -1.280      0.291     -0.749     -0.549      0.621     -1.178      0.245     -2.114      0.021      0.545     -1.051      0.069     -1.863     -0.299      0.397     -0.065     -1.238      0.443     -0.417     -1.268     -0.931      0.553      0.053     -0.291     -0.135      0.289      0.108      0.772     -0.392     -0.089     -0.069      0.089     -1.067      0.261
    -1.133      0.794      0.064     -1.576     -1.815      0.264      1.121      0.687     -0.493     -0.581      0.524     -0.280     -0.709      1.251     -1.549      0.621      0.822      1.245     -1.114     -0.979      0.130      0.240      0.302     -0.282     -0.721     -1.186      0.493     -0.308     -1.282     -1.091      0.100      0.990      0.344     -0.323     -0.206      0.158     -0.568     -1.237      1.602     -1.247      0.407      0.529      0.749     -0.844     -0.213
     1.867      0.794      0.064     -1.576      0.185      1.264      1.121     -0.313     -1.493      1.419      1.524      0.720      0.291     -0.749      1.451      1.621      0.822     -1.755     -1.114      1.021      1.066      0.962     -0.477     -1.353      0.718      0.723     -0.274      0.562     -0.054     -0.599      0.162      0.130      0.280     -0.516      0.862      0.005     -0.481      0.981      0.167      1.047      0.403     -0.267     -0.928     -0.398      0.313
     0.867      0.794     -1.936      1.424      0.185      1.264      0.121      0.687     -0.493     -0.581      0.524      0.720      0.291      1.251      0.451      0.621      0.822      0.245      0.886      0.021      0.030      0.399      0.004      0.722     -0.516      0.715      0.163     -1.946      0.674      0.678      1.241     -0.306      0.639     -1.185     -0.367      0.513      0.080      0.305      0.737      0.693      0.483      0.236      0.171      0.436      0.503
     0.867      0.794     -1.936      0.424      0.185     -1.736      1.121      0.687     -1.493     -0.581     -0.476      0.720      1.291      1.251     -0.549     -0.379      0.822      0.245     -0.114      0.021     -0.639      0.551      0.127     -0.005      0.383      1.498      0.241     -2.079      0.500     -0.064     -0.942      0.612      0.566     -1.505     -0.721      0.416      0.064      0.961      1.317     -0.707      0.366      0.241      0.130     -0.194     -0.496
    -1.133      0.794     -1.936     -0.576      1.185      1.264     -2.879      0.687     -1.493      1.419      1.524      0.720     -2.709     -0.749      1.451      1.621      0.822      0.245     -1.114      1.021      0.849      0.476     -0.723     -0.691      0.938     -2.000      0.126     -1.138      0.360      0.385      0.436     -3.226      1.603     -0.866      0.941      0.226      0.147     -1.730     -0.063      1.107      0.651      0.219      1.156     -0.879      0.251
     0.867      0.794      2.064     -1.576     -0.815      1.264      0.121      1.687      0.507     -2.581      1.524     -0.280      1.291      1.251      1.451      1.621     -0.178      1.245     -2.114     -0.979      0.986      0.263      1.160      0.322     -1.045      0.027      0.473      1.013     -1.611      0.242      0.354     -0.164      0.351      0.116     -1.996      0.110     -0.511     -0.268      0.859      1.753      0.628     -0.435     -0.747     -2.354      0.040
    -0.133      0.794     -0.936     -1.576      1.185      0.264      0.121     -0.313     -1.493      0.419      1.524      0.720      1.291     -1.749     -0.549     -1.379     -1.178     -1.755     -0.114     -2.979      0.285      0.038      0.241     -1.787     -0.344     -0.243      0.942     -1.365      0.097      1.491     -0.075     -0.246     -0.639     -0.149      0.588      1.063      0.715      0.846     -0.265     -0.393     -1.625     -1.207     -2.249      0.695     -2.834
    -0.133     -0.206      1.064     -0.576      0.185      0.264     -1.879      1.687     -0.493     -0.581      0.524      0.720      0.291     -1.749      0.451     -0.379     -0.178      1.245     -0.114      0.021      0.154      0.229      0.372     -1.469      0.376     -0.128     -0.482      0.869      1.045     -0.118      0.067     -2.070      1.340      0.723     -0.685      0.359      0.252     -0.257     -0.648      0.462     -0.464     -0.384      0.721      0.472     -0.493
     0.867     -1.206     -0.936      1.424      0.185      0.264     -0.879     -1.313      0.507     -1.581     -1.476     -1.280      0.291      1.251     -1.549     -1.379     -2.178      0.245      1.886     -1.979     -0.265     -0.727      0.350      0.430     -0.397      1.108     -0.240     -1.192      0.944      0.715      0.549      0.001     -1.746      0.327     -1.352     -1.094     -0.334     -0.275      0.746     -1.285     -1.155     -1.278     -0.283      1.581     -1.739
    -0.133      0.794      0.064      1.424     -0.815     -1.736      0.121      1.687      0.507      0.419     -0.476      0.720     -0.709      0.251      1.451     -0.379     -0.178      1.245     -0.114      0.021     -0.809      0.144      0.174     -0.331     -0.523      0.553      0.651     -0.087      1.749     -0.276     -1.004     -0.211      1.597      0.847      0.745      0.748      0.689     -1.013      0.487      1.611      0.763     -0.192      0.927      0.193      0.513
    -0.133     -0.206      1.064     -0.576      1.185     -0.736      0.121     -0.313     -0.493      0.419     -1.476     -0.280     -0.709     -0.749      0.451     -0.379     -0.178      0.245     -0.114      0.021     -0.657      0.078      0.016     -0.517      0.465      0.666     -0.421      1.057     -0.258      0.913      0.041     -0.016     -0.359     -0.133      0.225     -0.478     -0.406     -0.790     -0.161      0.415      0.401     -0.338      0.274      0.067     -0.380
    -0.133     -1.206      1.064      2.424      0.185     -1.736      0.121     -1.313      0.507     -0.581     -1.476     -1.280      1.291      1.251     -0.549     -0.379     -1.178      1.245      0.886     -0.979     -0.540     -0.199      0.915      0.748     -0.912      0.599     -0.960      0.255      1.730      1.218     -0.933      0.406     -2.336     -0.067     -0.122     -0.546     -1.074     -0.122      0.656     -0.133      0.392     -0.820     -0.207      0.564     -0.149
    -2.133     -2.206      0.064      0.424     -0.815      1.264      0.121     -1.313      0.507      0.419     -1.476     -1.280      0.291     -0.749     -1.549     -1.379     -0.178      0.245      0.886     -1.979     -0.571     -0.566      0.144      0.808     -0.690     -1.483     -1.689     -0.093     -0.182     -0.178      1.828      0.877     -1.482     -0.106      0.745     -0.742     -0.523      0.198     -1.298     -1.266     -0.652      0.544      0.093      0.551     -1.300
    -1.133     -2.206      2.064      1.424     -0.815      0.264     -1.879     -2.313     -0.493     -0.581     -1.476     -1.280      1.291     -0.749     -0.549     -1.379      0.822      1.245      1.886     -1.979     -0.912     -0.373      0.786      0.495     -1.173     -0.306     -1.682      1.296      0.965      0.353      1.055     -1.307     -2.968     -0.909     -0.151     -0.144     -0.758      0.128     -1.044      0.100     -0.273      1.338      0.101      1.608     -0.825
    -0.133      0.794     -1.936      2.424      1.185     -0.736      1.121     -2.313      2.507      1.419      1.524      1.720      1.291      2.251      1.451      0.621      0.822     -1.755      1.886      1.021      0.663      0.766     -0.534      2.178      1.323     -0.740     -0.172     -1.548      0.170     -0.080     -1.379      0.396     -1.704      0.754      0.649      0.672      0.564      2.035      0.396      0.940     -0.078     -0.115     -1.063      0.722     -0.199
     0.867     -0.206      1.064     -0.576      0.185      1.264      0.121     -1.313     -0.493      0.419     -0.476      0.720     -1.709      1.251      0.451     -1.379     -0.178      0.245      0.886     -1.979     -0.057      0.025     -0.583     -0.349      0.139      1.027     -0.346      1.809     -0.283      0.087      1.276      0.197     -0.672     -0.231      0.371     -0.356      0.623     -0.856      1.498      0.363     -1.466     -0.370      1.291      1.021     -2.100
    -2.133     -0.206     -1.936      0.424     -1.815     -2.736      0.121      0.687      1.507      0.419     -0.476     -1.280      0.291      1.251      0.451     -1.379     -0.178      0.245      0.886     -1.979     -0.438     -0.539      0.211      1.071     -1.283     -1.820      0.276     -2.238     -0.518     -0.353     -2.314      0.679      0.513      0.648      0.931      0.044     -0.478     -0.069      0.321      1.210     -0.885      0.275     -0.144      0.364     -0.885
     0.867      0.794      0.064      0.424      0.185      1.264     -0.879      0.687      0.507     -1.581     -1.476      0.720     -0.709      0.251      0.451      1.621      0.822      0.245     -0.114      0.021     -0.349     -0.080     -0.343      0.258     -0.182      1.205      0.890      0.426      0.203      0.191      1.577     -0.828      0.962      0.387     -1.370     -0.911      0.942     -0.300     -0.032      0.627      1.985      0.925      0.813     -0.132      0.177
    -0.133     -1.206      0.064     -1.576     -0.815     -1.736     -0.879     -0.313     -1.493     -0.581      0.524      0.720      0.291     -0.749      0.451      0.621     -0.178      0.245     -2.114      0.021      0.460      0.006      0.317     -0.706     -0.249     -0.540     -1.057     -0.136     -0.699     -0.486     -2.199     -0.944     -0.702     -0.911     -0.431      0.011      0.686     -0.268     -0.002      0.428      0.210     -0.018     -0.244     -1.948      0.244
    -0.133     -1.206      1.064     -1.576      0.185     -0.736     -0.879      0.687     -0.493     -0.581     -0.476     -1.280     -0.709     -0.749      0.451      0.621     -0.178      0.245     -1.114      1.021     -0.138     -0.049     -0.301     -0.763     -0.341     -0.089     -1.233      1.402     -0.651      0.554     -0.534     -0.743      0.919      0.065     -0.307     -0.207     -1.187     -0.413     -0.174      0.565      0.625      0.022      0.632     -0.454      1.418
     0.867     -0.206      1.064     -0.576     -0.815     -0.736      1.121      1.687     -0.493     -0.581     -0.476      0.720      1.291     -0.749     -0.549      0.621     -0.178      0.245     -1.114     -0.979     -0.174      0.038      0.575     -0.747      0.222      1.037     -0.060      0.468      0.083     -0.905     -0.743      1.101      0.973      0.044     -0.723     -0.180      0.623      0.611     -0.045     -0.498      0.956     -0.332     -0.621     -0.898     -1.208
    -1.133     -0.206      0.064      1.424      0.185      1.264      0.121      0.687      0.507      0.419      0.524     -0.280      0.291     -0.749      0.451      1.621      0.822      0.245     -0.114      0.021      0.462     -0.266     -0.240      0.201      0.222     -1.619      0.059      0.171      1.088      0.002      0.688      0.446      0.860      0.428      0.205      0.045      0.023      0.684     -0.798      0.248      1.162      1.154      0.567     -0.186     -0.274
     0.867     -3.206      1.064     -1.576      1.185      0.264      1.121     -2.313     -1.493      1.419      1.524      0.720      1.291     -1.749      1.451      1.621      0.822     -0.755     -1.114     -0.979      1.557      0.326      0.246     -1.713      1.133     -0.777     -3.347      0.863      0.109     -0.109     -1.267      0.709     -2.548     -0.062      0.846     -0.672      0.117      1.035     -0.430      0.952      0.000      0.428     -1.079     -0.234     -1.882
     0.867      0.794     -0.936     -1.576     -0.815      1.264      1.121     -2.313     -0.493     -0.581      1.524     -0.280      0.291      1.251      0.451      0.621      0.822     -0.755     -1.114     -0.979      0.609      0.182     -0.081     -0.607     -0.949      0.290      0.591     -0.979     -0.847      0.118      0.529      0.844     -2.307      0.136     -0.233      0.661     -0.470      0.360      1.804      0.721     -0.303      0.731     -0.619     -0.861     -0.130
    -1.133     -3.206      1.064      0.424      1.185     -2.736      1.121     -1.313      2.507     -2.581     -1.476      1.720      0.291      1.251     -2.549     -2.379      0.822     -0.755      0.886      0.021     -1.110     -0.098      0.008      0.570     -0.092      0.025     -3.118      1.081     -0.072      1.097     -1.543      1.087     -1.376      2.350     -2.467      0.216      1.813      0.246      0.726     -2.562     -0.901      0.860     -0.770      0.651      0.106
     0.867      0.794      1.064      1.424      0.185      1.264      1.121      1.687     -1.493      1.419      0.524      1.720      1.291      2.251      1.451     -1.379     -0.178     -0.755      1.886      1.021      0.090      0.510      0.149      0.805      0.693      0.764      0.417      1.083      0.632     -0.488      1.093      0.537      1.401     -2.231      1.140      0.327      1.214      0.914      1.572      1.038     -1.461     -0.813     -1.013      1.665      0.408
    -0.133     -1.206      0.064      0.424     -0.815     -0.736     -0.879     -0.313      0.507     -0.581     -0.476     -0.280     -0.709      0.251     -0.549     -0.379     -1.178     -0.755     -0.114     -0.979     -0.537     -0.198     -0.214      0.952     -0.824      0.313     -0.943      0.179     -0.553     -0.103     -0.274     -0.699     -0.001     -0.113     -0.317      0.349     -0.049     -0.474     -0.499     -0.262      0.088     -0.801     -0.646     -0.474     -0.232
    -0.133     -0.206      1.064     -0.576      0.185      1.264      0.121     -1.313     -1.493      0.419      0.524     -0.280      0.291     -0.749     -1.549      0.621      0.822      0.245     -2.114      0.021      0.077      0.164      0.150     -1.329     -0.214     -0.192     -0.320      0.746      0.776      0.480      1.079      0.154     -1.477     -0.380      0.363      0.403     -0.333      0.093      0.285     -1.436      0.619      0.476      0.015     -1.250      0.196
     0.867      0.794     -1.936      2.424      1.185      0.264      1.121     -1.313     -1.493      1.419     -1.476      1.720     -1.709      1.251      0.451     -1.379     -0.178      0.245      0.886      1.021     -0.611      0.750     -0.532      1.197     -0.329      1.362      0.017     -1.402      1.263      1.477      0.934      0.190     -0.820     -2.511      1.520     -0.562      0.653     -0.899      0.322      0.732     -0.615     -0.860      1.055      0.415      1.304
     0.867     -0.206      0.064     -0.576      0.185      0.264     -1.879     -1.313     -0.493      1.419      0.524     -0.280     -0.709     -0.749      1.451     -0.379      0.822      0.245     -1.114      0.021      0.532      0.448     -0.100      0.364      0.167      0.286     -0.658      0.273     -0.691     -0.031     -0.289     -2.383     -1.216     -0.799      1.486     -0.111     -0.955     -0.559     -1.054      1.391     -1.085      0.397      0.486     -1.183      0.059
    -0.133     -0.206      1.064     -0.576      1.185      1.264      0.121      0.687      0.507      1.419     -0.476      0.720     -1.709      0.251      0.451      0.621      0.822      0.245     -0.114      1.021      0.398      0.684     -0.703      0.270      0.951     -0.437     -0.857      1.669     -0.820      0.349      0.806     -0.581      1.479      0.439      1.002     -1.233     -0.161     -0.585      0.023     -0.083      0.247      0.208      1.289     -0.368      0.185
    -0.133     -0.206      0.064     -1.576     -0.815     -0.736     -0.879     -0.313     -0.493     -0.581     -0.476     -0.280      0.291     -1.749     -0.549     -0.379     -1.178      0.245      1.886     -0.979     -0.162     -0.661      0.061     -1.279     -0.148      0.051      0.352     -0.026     -0.381     -0.741     -0.403     -0.156     -0.521      0.479     -0.582     -0.342      0.627      0.254     -0.737     -0.386     -0.127     -0.296      0.167      2.404     -0.918
     0.867      0.794     -0.936     -1.576      0.185      1.264     -2.879     -1.313     -1.493      1.419      0.524      0.720      0.291     -1.749      1.451      1.621     -0.178      1.245     -2.114      1.021      0.694     -0.128      0.348     -1.137     -0.137      0.341      0.789     -1.179     -0.453      0.332      0.399     -2.549     -1.687     -0.483      1.518     -0.261      0.884     -0.167     -0.712      1.539      0.904     -0.023      0.727     -1.480      1.028
    -1.133      0.794      1.064      1.424      0.185     -1.736      0.121     -1.313      0.507     -0.581      0.524     -1.280      0.291      1.251     -0.549     -1.379     -0.178      0.245      0.886      0.021     -0.288      0.067     -0.096      1.073      0.455     -0.949      0.787      1.189      0.499     -0.179     -1.253     -0.091     -1.343     -0.356     -0.777      0.946     -1.122      0.297      0.390     -0.711     -0.897     -0.295      0.278      0.810     -0.435
    -2.133      0.794      0.064      0.424      0.185      0.264     -2.879     -1.313      2.507     -2.581     -0.476      0.720      1.291      0.251      0.451     -1.379     -2.178     -2.755     -0.114     -1.979     -0.598     -0.153     -0.457      0.674     -0.767     -1.434      0.979      0.494     -0.077      0.998      0.850     -2.577     -0.858      1.854     -2.337      0.433      1.052      1.786     -0.212      0.738     -0.782     -1.922     -1.961     -0.422     -1.281
     0.867     -0.206      0.064     -0.576     -0.815      1.264      1.121     -0.313      1.507     -0.581     -0.476     -2.280      0.291     -0.749     -0.549      1.621     -0.178     -0.755     -0.114      0.021      0.389     -0.355      0.244     -0.313     -1.184      0.542      0.082     -0.174     -0.146      0.437      0.968      1.379     -0.610      1.784      0.053     -0.961     -1.687     -0.048     -0.345      0.009      1.101      0.173     -1.072      0.031      0.815
    -0.133     -0.206      0.064      1.424      1.185     -1.736      0.121     -0.313      0.507      0.419     -0.476     -0.280     -0.709      1.251     -0.549     -1.379     -1.178     -0.755      1.886      1.021     -0.655     -0.503     -0.394      1.058      0.774      0.423      0.377      0.404      0.499      0.549     -0.868      0.623      0.187     -0.263      0.078      0.410      0.150     -0.123      0.215     -0.872     -0.629     -0.566     -0.001      1.235      0.178
    -0.133      0.794      2.064     -0.576     -1.815      0.264      1.121      1.687      0.507      1.419      0.524     -0.280      0.291     -0.749      0.451     -0.379      0.822      1.245     -0.114     -0.979      0.102      0.476      0.427     -0.369     -1.171     -0.098      0.391      1.726     -0.200     -0.656      0.149      0.325      1.154      0.859      2.164      0.438     -0.990     -0.268     -0.445      1.114     -0.334      0.172      0.367     -0.124      0.064
     0.867      0.794     -0.936     -1.576      1.185     -0.736      0.121      0.687      1.507      1.419      1.524      0.720      0.291      0.251      1.451     -0.379     -1.178      1.245      0.886      1.021      0.641      0.159      0.319     -0.232      1.405      0.230      0.608     -1.234     -1.320     -0.189     -1.467     -0.094      0.243      1.778      0.702      0.596      0.565     -0.202      0.457      0.828     -1.121     -1.371      0.687      1.098     -0.186
     1.867      0.794      1.064      1.424      1.185      1.264      0.121     -0.313     -0.493      1.419      1.524      0.720     -0.709     -0.749      0.451      1.621      0.822      0.245     -0.114      0.021      1.497      0.874     -0.166      0.288      0.759      0.334     -0.073      1.446      1.269      0.296     -0.234     -0.709     -0.189     -0.816      0.975     -0.683     -0.450     -0.385     -1.041      0.222     -0.162     -0.167      0.511     -0.253     -0.545
     1.867      0.794      2.064      0.424      1.185      1.264      1.121     -1.313     -1.493      1.419      1.524     -0.280      1.291      2.251      1.451      1.621      0.822     -0.755      0.886      1.021      1.195      0.530      0.145      1.011      0.988      0.633      0.264      1.865     -0.404      0.273     -0.002      0.665     -1.583     -2.216      0.867     -0.400     -0.978      1.090      1.316      0.968      0.379      0.371     -0.835      0.419      0.052
    -2.133     -1.206     -1.936     -0.576     -1.815     -1.736     -0.879      0.687     -0.493     -1.581     -1.476     -0.280      0.291      0.251     -0.549     -0.379     -1.178      0.245     -0.114     -1.979     -1.314     -0.365      0.188     -0.984     -1.552     -0.766     -0.656     -2.228      0.309     -0.333     -0.510     -0.520      0.398      0.350     -0.812      0.387      0.224      0.066      0.990      0.355      1.130     -0.692     -0.005      0.447     -0.503
    -1.133      0.794      1.064     -1.576     -2.815      1.264     -0.879      0.687     -1.493     -0.581      0.524      0.720      0.291     -1.749      0.451     -0.379      0.822      1.245     -0.114      1.021     -0.161      0.458      0.352     -1.692     -0.270     -0.834      0.371      0.690      0.228     -2.443      1.626     -1.501      0.016      0.110     -0.284      0.986      0.118     -0.380     -0.427      0.466     -0.262      0.358      0.674      0.729      1.303
     0.867     -0.206      0.064      2.424      1.185     -2.736     -0.879     -1.313     -1.493     -0.581     -2.476     -0.280      1.291      1.251     -1.549     -2.379     -1.178      1.245     -0.114      1.021     -1.770     -0.359      0.390      0.361     -0.153      2.503      0.268     -0.159      2.148      1.225     -1.017     -0.580     -1.938     -1.603     -0.627      0.214      0.177      0.714      1.096     -1.337     -0.515     -0.715      0.631     -0.204      1.040
     0.867      0.794     -0.936      1.424      1.185      0.264      0.121     -0.313      0.507      1.419     -1.476     -0.280     -2.709      0.251      1.451      1.621     -0.178      0.245     -0.114      1.021      0.090     -0.160     -0.531      0.603      1.214      0.880      0.961     -0.524      0.716      0.021      0.107      0.440      0.290     -0.033      0.889     -1.619     -0.061     -1.716     -0.237      0.615      1.515      0.033      0.909     -0.475     -0.062
     0.867      0.794     -0.936     -0.576      1.185      0.264     -2.879     -2.313     -1.493      1.419      0.524      1.720     -1.709      2.251      1.451     -1.379      0.822     -1.755      1.886      1.021      0.217      0.203     -1.219      0.449      1.325      0.566      0.638      0.253     -1.159     -0.303     -0.023     -3.101     -1.119     -1.824      0.647      0.194      1.521      0.079      1.762      0.835     -1.433      0.422      0.309      1.624     -0.188
    -0.133     -0.206     -1.936      0.424      1.185      1.264      1.121     -1.313     -1.493      1.419      0.524     -1.280     -0.709     -1.749      1.451      1.621      0.822      1.245     -1.114      1.021      0.986     -0.161      0.014     -0.437      0.790     -0.940     -0.126     -1.844      0.780      0.371      0.213      1.257     -1.320     -1.089      1.069     -0.940     -1.022     -0.798     -1.328      1.334      0.356      0.898      1.182     -0.706      0.397
    -1.133     -1.206     -1.936      1.424     -0.815     -2.736     -0.879     -2.313     -0.493     -0.581     -1.476     -0.280      0.291     -1.749     -1.549     -1.379     -1.178     -0.755      1.886     -0.979     -1.290     -0.833      0.056      0.858     -0.697      0.135     -0.378     -1.993      0.579     -0.132     -1.311      0.076     -2.328     -0.929     -0.099      0.397      0.753      0.066     -2.364     -1.072     -0.099     -0.203     -0.848      1.429     -0.351
    -1.133     -2.206      1.064     -1.576      0.185     -1.736     -0.879     -2.313      0.507     -0.581     -0.476     -1.280      0.291      0.251     -0.549     -1.379     -1.178      0.245     -0.114      1.021     -0.446     -0.967      0.248     -0.271      0.828     -0.678     -1.147      0.901     -1.227     -0.762     -1.162      0.378     -2.547      0.684     -0.878      0.091      0.115     -0.018      0.445     -0.918     -0.752     -0.050     -0.147      0.238      0.217
    -0.133     -1.206      0.064      1.424     -0.815      0.264     -0.879     -1.313      0.507      0.419     -0.476      0.720     -0.709     -0.749     -0.549     -1.379     -3.178      1.245     -1.114      0.021     -0.146     -1.103      0.095      0.431     -0.111     -0.097     -0.103      0.007      1.070     -0.739      0.201      0.348     -1.512      0.189      0.362     -0.244      2.100     -0.964     -1.098     -0.342     -1.178     -1.861      1.308     -1.337      0.225
    -0.133     -1.206      0.064     -0.576      0.185     -1.736     -0.879     -1.313      0.507     -2.581     -0.476     -1.280      0.291     -0.749     -1.549     -0.379     -2.178      1.245     -0.114     -0.979     -0.621     -0.727      0.584      0.421     -1.159      0.660     -0.412     -0.647     -0.906      1.458     -0.976     -0.084     -1.957      0.149     -1.988      0.307     -0.239     -0.423     -1.193     -1.227      0.315     -1.236      0.320     -0.334     -0.069
    -2.133     -2.206     -0.936      1.424     -0.815     -1.736      1.121     -2.313      1.507     -0.581     -0.476      0.720     -0.709     -0.749     -1.549      0.621     -0.178     -0.755     -0.114      1.021     -0.489     -0.321     -0.625      0.668     -0.248     -1.614     -1.827     -0.389      0.615     -0.694     -1.226      1.364     -1.633      0.909     -0.224      0.234      1.154      0.103     -1.192     -1.401      1.203      0.131      0.332     -0.436      1.299
     0.867     -1.206      0.064      0.424     -0.815     -0.736      0.121     -0.313      0.507     -0.581     -0.476     -0.280     -0.709      0.251     -0.549     -0.379     -1.178     -0.755     -0.114     -0.979     -0.553     -0.414     -0.320     -0.113     -1.238      1.436     -0.823      0.257      0.663      0.503     -0.153      0.565      0.104      0.517      0.049      0.205      0.342     -0.107      0.299      0.164      0.318     -0.565     -0.167     -0.077      0.161
    -0.133      0.794      0.064      0.424      0.185     -0.736      1.121     -0.313      0.507      0.419      0.524      0.720     -0.709     -0.749      0.451     -1.379      0.822     -0.755     -0.114      1.021      0.079      0.832     -0.314      0.191      0.336     -0.068     -0.059      0.273      0.320     -0.140     -0.987      0.342     -0.140      0.367     -0.029      0.462     -0.343     -0.282     -0.900      0.363     -1.418     -0.210     -0.156     -0.236      0.454
    -2.133     -0.206      0.064      1.424     -0.815      0.264      0.121      0.687      1.507      0.419     -1.476     -1.280     -1.709     -0.749      0.451      0.621      0.822      0.245      0.886      0.021     -0.338     -0.240     -0.326      0.562     -1.013     -1.589      0.121      0.455      0.746      0.257      0.584      0.343      0.938      1.022      1.011     -0.994     -0.929     -1.114     -1.141      0.841      1.181      1.436      0.654      0.646      0.756
     0.867      0.794     -0.936     -0.576      0.185      0.264      1.121     -0.313     -1.493      1.419     -0.476     -0.280      0.291     -0.749      0.451     -0.379      0.822     -1.755     -0.114      0.021     -0.264      0.030     -0.525     -0.812      0.305      1.274      0.668     -0.489      0.218     -0.147      0.373      0.944      0.216     -0.621      1.237     -0.164     -0.367      0.970     -0.038      0.246      0.112      0.829     -0.967      0.235      0.034
     0.867      0.794      0.064      0.424      0.185      1.264      1.121     -1.313      0.507     -0.581      0.524      0.720     -0.709      0.251     -0.549     -0.379     -1.178     -0.755      0.886      1.021      0.318     -0.215     -0.510     -0.009      0.042      0.574      1.014      0.593      0.395      0.103      1.044      1.346     -0.794      0.653     -0.479      0.141      1.030     -0.047      0.272     -0.639     -0.717     -0.870     -0.013      0.873      1.202
    -0.133     -0.206      1.064      0.424     -0.815      0.264     -1.879      0.687      0.507     -0.581      0.524     -0.280      0.291     -0.749     -0.549     -0.379     -0.178      0.245     -1.114     -0.979      0.006     -0.679      0.614     -0.305     -1.545     -0.056      0.296      0.371      0.652      0.636      0.209     -1.019     -0.009      0.729      0.212      0.555      0.609     -0.631     -0.317      0.255     -0.318      0.584     -0.647     -0.951      0.357
    -1.133      0.794     -0.936      1.424      1.185      0.264     -1.879     -1.313      1.507      1.419     -1.476      0.720      1.291      1.251      0.451     -1.379     -0.178      0.245      0.886      0.021     -0.461      0.107      0.362      1.279      0.459     -0.761      0.571     -1.090     -0.091      0.655      0.819     -1.988     -1.636      0.617      1.015     -0.898      0.611      0.832      0.265      0.194     -0.848     -0.111     -0.525      0.258     -0.499
    -0.133     -0.206      0.064     -0.576      0.185      0.264      1.121     -0.313     -0.493     -0.581     -1.476     -0.280     -0.709     -0.749     -0.549     -0.379      0.822     -0.755     -1.114      0.021     -0.340      0.080     -0.351     -0.108      0.846      0.183     -0.101      0.250     -0.454     -0.519      0.594      0.987     -0.046     -0.474     -1.027     -1.105     -0.345     -0.136     -0.615     -0.869      0.004      0.922     -0.159     -1.089     -0.637
    -0.133      0.794      1.064      2.424      1.185      0.264     -1.879      1.687      2.507      1.419     -0.476     -0.280      0.291      2.251      1.451     -0.379     -1.178     -1.755      1.886      1.021      0.401     -0.261     -0.072      1.779      0.403     -0.506      0.907      1.227      0.620      0.856      0.002     -1.633      1.746      1.140      1.315     -0.866      0.132      0.465      0.787      1.182     -0.792     -0.990     -1.554      1.021      0.686
     0.867     -0.206      0.064      0.424      0.185      1.264      0.121      0.687     -0.493     -0.581      0.524     -0.280      0.291     -0.749      0.451      0.621     -0.178      0.245     -1.114      0.021      0.521     -0.486      0.082      0.472      0.746      0.686      0.401      0.020      0.067     -0.585      0.754      0.844      0.475     -0.896     -0.977     -0.297      0.294      0.064     -1.187      0.213      0.090      0.140      0.104     -1.449     -0.650
     0.867      0.794     -0.936     -1.576      1.185      1.264      1.121      0.687     -0.493      1.419      1.524      1.720      0.291     -1.749      1.451      1.621      0.822      1.245     -1.114      1.021      1.014      0.385      0.551     -1.384      0.939     -0.108      0.630     -1.460     -0.069      0.146      0.203      0.678     -0.020      0.777      1.011      0.050      1.139     -0.417     -0.705      0.869      0.580      0.532      0.318     -0.383      0.149
    -1.133     -0.206      2.064      1.424     -0.815     -1.736      0.121      1.687      0.507      0.419      0.524     -0.280      1.291      0.251      0.451     -0.379     -0.178      1.245      1.886      0.021     -0.283     -0.478      0.758      1.036     -0.117     -0.727      0.311      1.267      0.349     -0.742     -1.297      0.557      0.743     -0.290      0.705      0.882      0.433      0.355     -0.635      0.506      0.009      0.590     -0.104      1.296      0.199
     0.867     -0.206      1.064      1.424      1.185      0.264     -1.879     -2.313     -1.493     -1.581      1.524      0.720      0.291      0.251      0.451     -0.379      0.822     -1.755     -1.114      1.021      0.145     -0.040     -0.831      0.362      0.781      0.719     -0.244      1.630      0.990      0.566      0.018     -1.780     -1.325     -1.798     -2.007      1.399      0.666      1.451     -0.119      0.100     -0.791      0.941     -0.573     -1.156      0.353
    -1.133      0.794     -0.936      1.424     -0.815      0.264      0.121     -1.313      0.507      0.419     -0.476     -1.280      0.291      2.251     -1.549      0.621     -0.178     -0.755     -0.114     -0.979     -0.135     -0.012     -0.454      1.424     -0.444     -0.859      0.874     -0.425      0.051     -0.491      0.379      0.095     -0.669     -0.730      0.717     -0.244     -1.278      0.961      1.254     -1.117      0.844     -0.014     -0.182     -0.757     -0.588
    -0.133      0.794     -0.936     -1.576     -0.815     -1.736      1.121     -1.313     -1.493     -0.581     -1.476      0.720      0.291     -0.749     -1.549     -0.379      0.822     -1.755     -0.114     -0.979     -0.898      0.346     -0.177     -0.904     -0.966      0.734      0.496     -0.630     -0.815      0.106     -0.895      0.834     -1.164     -0.760     -0.100     -0.330      0.405      0.569     -0.163     -1.035      0.627      0.406     -1.622      0.277     -0.112
     1.867      0.794      1.064     -1.576      1.185      1.264      1.121     -1.313     -1.493      1.419      1.524      0.720     -0.709     -1.749      1.451      1.621      0.822      1.245     -2.114      1.021      0.631      0.419     -0.323     -1.331      2.150      1.116      0.416      1.516     -0.265     -0.999      0.556      0.692     -0.995     -0.337      0.374      0.707      0.242     -0.253     -0.633      0.496      0.964      0.305      1.721     -1.549     -0.807
     0.867     -0.206      1.064     -1.576     -0.815      1.264      0.121      1.687     -0.493      0.419      0.524     -0.280      0.291     -1.749      0.451     -0.379      0.822      1.245      1.886      1.021      0.534      0.816      0.739     -0.601      0.359      0.409     -1.072      0.237     -0.920     -1.206      0.746     -0.732      0.829      0.044      0.352     -0.059     -1.339     -0.858     -1.389      0.242     -1.053     -0.021      0.024      2.007      0.742
    -1.133      0.794      1.064      0.424      0.185     -0.736      1.121      1.687     -0.493     -1.581      0.524     -0.280      0.291      0.251     -0.549      0.621      0.822      0.245     -0.114      0.021      0.366      0.363     -0.094     -0.462     -0.601     -1.466      0.359      1.079      1.050      0.757     -1.181      0.799      1.658     -0.033     -1.237     -0.018     -0.738      0.530      0.697     -0.235      0.254      0.389      0.394      0.065      0.452
     1.867     -0.206      0.064      1.424      0.185      1.264      0.121      0.687     -0.493     -0.581      0.524     -1.280     -0.709     -0.749     -1.549      0.621     -0.178     -1.755     -1.114     -1.979      0.809     -0.387     -0.741     -0.239     -0.239      1.174      0.292      0.813      1.631      0.450      0.486      0.657      1.736     -0.342     -0.548     -0.635     -0.943      0.470     -0.566     -1.265     -0.196      0.346     -0.519     -0.759     -1.748
    -0.133     -0.206     -1.936      2.424      0.185     -0.736      0.121     -2.313      0.507     -0.581     -1.476     -0.280     -2.709     -0.749     -0.549      1.621      0.822     -2.755     -2.114      1.021     -0.035     -0.055     -1.631      1.155      0.092     -0.124     -0.075     -0.310      1.120      0.082     -0.632      0.116     -0.307     -0.235     -0.684     -1.232     -0.057     -0.194     -1.549     -0.485      1.493      0.897     -0.179     -2.519      0.820
    -0.133     -0.206      1.064     -0.576      0.185     -0.736      0.121      0.687     -0.493     -0.581      0.524     -1.280     -0.709     -0.749      0.451     -0.379     -0.178      0.245      1.886      1.021      0.257     -0.162      0.182     -0.820      0.402     -0.354     -0.004      0.853      0.303     -0.129     -1.003      0.318      0.267      0.226     -0.705      0.119     -0.989     -0.869     -0.180      0.140     -0.450      0.136     -0.003      2.173      0.767
    -1.133     -1.206      0.064      0.424      0.185     -0.736      0.121     -0.313     -1.493     -1.581     -0.476     -1.280      0.291     -0.749     -0.549      0.621     -0.178      0.245     -0.114      0.021     -0.268     -0.069      0.604     -0.454      0.641     -0.932     -1.100     -0.450      0.835     -0.526     -0.679      0.288     -1.094     -0.962     -1.894     -0.166     -1.228     -0.575     -0.431     -1.073      0.920     -0.082     -0.643      0.179     -0.629
    -2.133     -0.206      0.064     -0.576      0.185     -2.736     -1.879     -1.313      0.507      0.419     -1.476      0.720      0.291      0.251      0.451     -1.379     -2.178      0.245     -0.114      0.021     -1.099     -0.442      0.354     -0.537      0.203     -1.090      0.349     -0.369     -0.138      0.064     -1.693     -1.414     -1.764      0.926      0.279      0.177      1.365     -0.260      0.674      0.372     -0.097     -1.868     -0.180      0.193     -0.294
    -2.133     -0.206      0.064     -1.576     -0.815      0.264      0.121      1.687     -0.493      0.419     -0.476     -0.280      1.291      0.251     -0.549      0.621      0.822      1.245     -0.114      1.021     -0.229      0.116      0.842     -0.394      0.656     -1.947     -0.154     -0.723     -1.116     -1.445      0.584     -0.004      0.508     -0.233      0.062     -0.026     -0.325      0.183      0.700     -0.821      0.926      0.631     -0.105      0.189      0.436
    -0.133     -0.206     -1.936     -0.576      1.185      0.264     -1.879     -2.313     -1.493     -2.581      1.524     -2.280     -0.709      0.251     -0.549     -0.379     -1.178     -1.755     -1.114      1.021      0.498     -0.859     -1.002     -0.194      0.286     -0.618      0.815     -0.835     -0.385      0.647     -0.243     -0.945     -1.311     -1.247     -2.676      0.852     -1.165      0.644      0.522     -0.598     -1.018     -0.115     -0.227     -0.924      0.779
     0.867      0.794      1.064      0.424      1.185      1.264      1.121     -1.313     -0.493     -0.581      0.524      0.720     -0.709      1.251      0.451      0.621      0.822     -0.755      0.886      1.021      0.868      0.715     -0.629      1.198      1.029     -0.149      0.017      1.914     -0.861      0.103      0.165      0.368     -0.523     -1.368     -1.273     -0.677     -0.260      0.168      0.314     -0.177     -0.351      0.024      0.143      0.463      0.030
     0.867      0.794      0.064     -1.576      0.185      0.264      0.121      0.687     -0.493      0.419      1.524      0.720      0.291     -0.749      0.451      0.621     -0.178      1.245     -0.114      1.021      0.630      0.469      0.429     -0.789      0.483      0.281      0.498     -0.434     -0.708     -0.401     -0.374     -0.434      0.102     -0.017      0.239      0.694     -0.122     -0.429     -0.146      0.075     -0.066     -0.672      0.549      0.467      0.613
    -2.133      0.794      1.064      1.424      1.185     -0.736      1.121      1.687      0.507     -0.581     -2.476     -1.280      1.291      2.251     -0.549     -0.379      0.822     -0.755      1.886      1.021     -1.085      0.242      0.276      0.820      0.312     -0.936      0.500      0.921      0.754      0.811      0.577      0.746      1.315     -0.275     -0.656     -0.969     -1.708      0.904      1.471     -0.707      0.757      0.598     -1.161      1.436      0.905
    -1.133      0.794     -1.936      1.424     -0.815     -0.736      0.121     -1.313      0.507     -1.581     -0.476     -0.280     -0.709      2.251     -1.549     -1.379      0.822     -0.755      0.886     -0.979     -0.250      0.065     -0.835      1.801     -1.468     -0.961      0.656     -1.088     -0.495      0.603     -0.477     -0.061     -0.523     -0.898     -0.824     -0.150     -0.446      0.408      0.789     -0.765     -0.984      0.796      0.356     -0.079      0.323
    -1.133     -0.206      0.064      1.424     -0.815     -0.736      0.121     -1.313      0.507      0.419     -0.476      0.720     -0.709     -0.749     -0.549     -1.379     -2.178     -2.755      0.886     -0.979     -0.556     -0.346     -1.299      0.830     -0.742     -0.645      0.054      1.368      0.435     -0.099     -0.085      0.498      0.206     -0.163      0.712      0.332      1.220      1.236     -1.436     -0.225     -0.740     -1.707     -0.649      0.493     -0.254
     0.867     -0.206     -0.936      1.424      1.185     -1.736      0.121     -1.313     -0.493     -0.581      0.524     -1.280     -1.709     -1.749     -1.549      0.621     -0.178      0.245     -0.114      0.021      0.001     -0.008     -0.738     -0.491      0.173      0.909     -0.152     -0.159      1.854      0.872     -1.634      0.168     -0.563      0.018     -0.697      0.415     -1.088     -0.599     -1.677     -1.420      0.511     -0.039      1.282      0.130     -0.038
     0.867     -0.206     -0.936      0.424      0.185     -0.736      0.121     -0.313     -0.493     -0.581      0.524     -0.280      0.291      0.251     -0.549      0.621      0.822     -0.755     -0.114      0.021      0.108      0.281     -0.218     -0.224      0.564      0.901     -0.535     -0.755      0.540     -0.288     -0.891     -0.220     -0.238     -0.180     -0.973      0.465     -0.606      0.677      0.310     -0.831      0.567      0.546     -0.307     -0.116     -0.468
     0.867      0.794      1.064      1.424      0.185      0.264      1.121      1.687      1.507      0.419      0.524     -0.280      0.291     -0.749      0.451      0.621     -1.178      0.245      0.886      0.021      0.597      0.008      0.571      0.738     -0.114      0.282      0.760      0.541      0.581      0.182     -0.398      1.206      1.021      0.900      0.601     -0.267     -0.442     -0.375     -1.358      0.466      0.014     -1.059     -0.769      0.497      0.306
    -2.133      0.794      1.064      1.424      0.185      0.264      1.121      0.687     -0.493      0.419     -1.476      0.720      1.291     -0.749      0.451     -1.379     -0.178      1.245      0.886     -0.979     -0.882      0.197      0.426     -0.163     -1.195     -1.209      0.538      0.726      1.489      1.216      0.933      1.037      0.262     -0.427      1.201     -0.016      0.464      0.620     -0.622      0.899     -0.321     -0.360      0.556      1.017      0.184
    -0.133      0.794     -0.936     -1.576      1.185      0.264      1.121      1.687      0.507      0.419      0.524      0.720      0.291     -0.749      1.451      0.621      0.822      1.245     -0.114      1.021      0.553      0.485      0.154     -1.173      1.255     -0.584      0.270     -0.898     -0.517     -0.055     -0.314      0.869      1.372      1.508     -0.184     -0.068      0.200      0.036      0.212      1.053      0.149      0.414      0.981      0.386     -0.249
    -0.133     -3.206     -1.936     -0.576      0.185      1.264     -1.879     -2.313      2.507     -1.581     -0.476     -2.280      1.291     -0.749     -0.549      0.621     -1.178     -0.755      0.886      0.021      0.320     -1.378      0.124     -0.125     -0.016     -0.384     -1.841     -1.965     -0.567      0.188      0.876     -0.284     -2.471      2.671     -1.578     -1.138     -0.390      1.059     -0.656     -0.459      0.224      0.268     -0.934      1.012     -0.003
     0.867      0.794      1.064     -1.576      1.185      1.264      1.121      1.687     -1.493      0.419      1.524      1.720      1.291     -1.749      1.451      1.621      0.822      1.245      0.886      1.021      1.235      0.837      0.844     -0.017      0.568     -0.368     -0.062     -0.029     -1.588      0.574     -0.062      0.162      0.617     -1.458      0.056     -0.217      0.585     -0.050     -1.778      1.168      0.363     -0.177      0.005      0.726      0.498
     0.867     -0.206     -0.936     -1.576     -0.815      0.264     -0.879      0.687     -0.493     -0.581      1.524     -2.280     -0.709     -0.749     -0.549      0.621     -0.178      0.245     -1.114      0.021      0.835     -0.893     -0.100     -1.830     -0.943     -0.001      0.596     -0.879      0.357      0.071     -0.422      0.033      0.761      1.086     -0.126      0.332     -1.100     -0.713      0.508     -0.188     -0.134      0.983      0.318     -0.211      0.708
     0.867     -0.206     -1.936     -1.576      1.185      1.264      1.121     -2.313     -0.493     -0.581      0.524     -0.280     -0.709     -0.749      0.451      0.621      0.822      0.245     -1.114      1.021      0.305      0.493      0.104     -0.506      0.305      0.536     -0.565     -2.051     -0.958      0.815      0.857      0.610     -2.505     -0.101     -0.756      0.242     -0.983     -0.778     -0.392      0.162      0.249      0.269     -0.018     -0.847      0.698
    -1.133      0.794     -1.936      1.424      1.185     -2.736      1.121     -0.313     -0.493     -0.581     -1.476      0.720     -0.709      0.251     -1.549     -1.379      0.822     -1.755      0.886      1.021     -1.595      0.210     -0.923      0.524     -0.073      0.457      0.518     -1.060      1.133      1.275     -0.878      0.991      0.782     -0.758     -0.409      0.821      0.334      0.710     -0.191     -1.496      0.389      0.624     -0.266      0.757      0.974
    -1.133      0.794      0.064      0.424      0.185     -1.736     -0.879      0.687     -1.493      0.419     -1.476     -0.280     -0.709     -0.749      0.451     -2.379     -0.178     -0.755      1.886      0.021     -1.786     -0.609     -0.501     -0.285      0.106      0.667      1.480      0.676      0.844     -0.031      0.204     -0.447      1.115     -1.200      0.394      0.974      0.459     -0.194     -0.565      0.405     -0.361      0.355      0.051      2.053     -0.128
    -0.133     -0.206      1.064      0.424     -1.815      0.264      0.121      0.687      2.507      0.419      0.524     -1.280      0.291      0.251     -0.549     -0.379     -0.178      0.245     -0.114      0.021      0.221     -0.122      0.408      1.576     -0.883     -0.331      0.038      0.826     -1.093     -0.933      0.018      0.215      0.252      1.416      1.061      0.220     -1.006     -0.366     -1.200     -0.190     -0.644     -0.033     -0.509     -0.976      0.746
     0.867      0.794     -1.936      0.424      0.185      0.264      1.121      1.687      0.507      0.419      0.524     -0.280     -1.709      2.251      0.451      0.621      0.822     -2.755      0.886      1.021      0.429      0.506     -1.128      0.393      0.254      0.468      0.248     -0.849     -0.029      0.078     -0.143      0.410      2.938      0.191      0.407     -0.095     -0.844     -0.078      2.150      0.312      0.313      0.053     -0.944      0.810      0.811
    -0.133      0.794     -1.936     -0.576      0.185      1.264      0.121     -2.313     -1.493     -1.581     -1.476      0.720     -2.709     -1.749      0.451     -0.379      0.822     -2.755     -0.114      1.021     -0.661      0.366     -1.549     -0.416      0.446      0.435      0.298     -0.376     -0.086     -0.259      1.773     -0.317     -0.470     -1.074     -1.806     -0.619      0.148     -0.314     -1.423      0.244      0.278      0.363     -0.304      0.112      0.693
    -2.133     -0.206      1.064      1.424      1.185      0.264      0.121     -0.313      0.507     -0.581     -1.476     -0.280      0.291      2.251     -0.549     -2.379     -0.178     -0.755     -0.114     -0.979     -0.583      0.050     -0.197      2.121     -0.172     -1.525     -0.329      1.198     -0.574      1.394      0.801     -0.024     -0.078     -1.161     -0.575     -0.623     -0.425      0.656      0.486     -0.310     -1.810     -0.165     -0.433     -0.974     -0.844
     0.867     -0.206      2.064      1.424      1.185     -0.736      1.121      1.687      2.507      0.419      1.524      1.720     -2.709     -1.749      0.451      0.621      0.822      1.245      0.886      1.021      0.775      0.589     -0.126      0.614      0.619      0.128     -0.740      2.205      0.845      0.534     -1.561      0.525      1.717      1.966      0.087      0.574      1.027     -2.535     -2.093      0.181     -0.278      0.264      1.403      0.551      0.444
[truncated: 3,842,686 more chars]
