# Supplementary material for: Modeling Measurement as a Sequential Process: Autoregressive Confirmatory Factor Analysis (AR-CFA)
Source: Front Psychol. 2019 Sep 20;10:2108. doi: 10.3389/fpsyg.2019.02108 (PMC6763968; doi:10.3389/fpsyg.2019.02108)
Supplement: Supplementary file 2 [file Data_Sheet_1.ZIP › Mplus files and data for AR-CFA paper/AR-CFA Bayes files/PV20.19.dat]

    -1.093     -0.304      0.839      1.184     -1.963      0.324     -0.907     -1.457     -0.614     -1.676     -2.276     -1.374      1.068      1.177     -1.725      0.555     -0.130      0.080      1.866     -2.188     -0.904     -0.301      0.376      0.111     -2.339     -0.134      0.072      0.472      0.874      0.298      1.375     -0.620     -1.731     -0.797     -0.544     -0.838     -1.065      0.420      0.972     -0.559      1.496      0.418     -0.690      1.980     -0.092
    -2.093      0.696      0.839      2.184     -1.963     -2.676     -1.907     -1.457      1.386     -0.676     -2.276      0.626      1.068      2.177     -0.725     -1.445     -0.130      1.080      1.866     -0.188     -1.090     -0.067      0.456      1.511     -1.049     -1.249      0.697      0.382      0.698     -0.901     -1.492     -1.813     -1.984     -0.067      0.061     -0.272      0.678      0.326      0.863     -0.336     -0.087     -0.214      0.448      1.262      0.784
    -1.093      0.696     -0.161      1.184      1.037     -1.676      1.093     -0.457     -0.614      1.324     -1.276      1.626      1.068     -1.823      1.275     -1.445      0.870     -0.920     -1.134      0.812     -0.901      0.468      0.370     -0.195      0.428     -0.189      0.373     -0.512      1.498      0.579     -0.781      0.747     -0.908     -0.322      1.147      0.405      0.873      0.682     -1.779      0.939     -0.165      0.322     -1.462     -1.065      0.471
    -2.093     -1.304     -0.161      0.184     -0.963     -0.676     -0.907     -0.457     -1.614     -0.676     -0.276     -0.374     -0.932      0.177     -0.725     -0.445     -1.130     -0.920     -0.134     -1.188     -0.233     -1.134     -0.770     -0.042     -0.876     -1.789     -0.148      0.781      0.412     -0.074     -0.629      0.493      0.389     -1.594     -0.244      0.031      1.167      0.288      0.181     -0.180     -0.122      0.058      0.209     -0.091     -0.186
    -0.093      0.696     -0.161     -1.816      1.037     -0.676      0.093      0.543     -0.614      0.324      0.724      0.626      0.068     -1.823      1.275      0.555     -0.130      1.080     -0.134      0.812      0.135     -0.215      0.149     -0.943      0.816     -0.318      0.849     -0.275     -0.923      0.309     -0.763      0.236      0.493      0.037     -0.149      0.427      0.687     -0.131     -0.999      0.905      0.274      0.014      0.696      0.225     -0.058
     0.907      0.696      1.839      0.184     -0.963     -1.676      1.093      0.543     -1.614     -2.676      1.724      1.626      0.068      1.177     -2.725     -2.445     -0.130      0.080     -1.134     -1.188     -0.035      0.250      0.339     -0.122     -1.666      1.024      0.387      1.532      0.337      0.549     -1.521      0.871      0.033     -1.594     -1.749      1.882      1.327     -0.341      1.184     -1.975     -2.482     -0.401     -0.538     -0.935      0.306
     1.907      0.696      1.839      0.184      1.037      1.324      1.093      1.543      0.386      0.324      1.724      0.626      1.068      0.177     -0.725      0.555          *      1.080     -0.134     -0.188      0.742      0.408      0.744      0.427     -0.120      1.032      0.511      1.032     -0.223      1.054      0.592      0.747      0.834      0.138      0.168      0.573      0.140      0.220     -0.107     -0.578     -0.460      0.184     -0.111     -0.376      0.075
    -0.093     -0.304      0.839      2.184      0.037     -2.676     -0.907      1.543      0.386     -0.676     -0.276     -0.374      1.068      1.177     -0.725      1.555     -1.130      1.080     -0.134      0.812     -0.157     -0.637      0.761      0.970     -0.239      0.109      0.131      0.094      1.253      0.408     -2.304     -0.192      0.659     -0.417     -0.715     -0.273      0.548     -0.224      0.382     -0.576      1.740     -0.253     -0.105     -0.573      1.011
     1.907     -2.304     -2.161      1.184      1.037     -2.676      0.093     -2.457      1.386      0.324      1.724     -1.374     -2.932      1.177      0.275      1.555     -0.130     -2.920      1.866      0.812      0.765     -0.596     -1.927      1.504      0.868      1.274     -1.620     -0.294     -0.396      0.030     -3.193      0.798     -0.083      0.123      0.017      0.461     -0.511     -0.146     -0.045     -0.235      0.747      0.607      0.191      1.042      0.055
     0.907      0.696     -1.161      2.184      1.037      1.324      1.093     -0.457      1.386      0.324      1.724     -0.374     -0.932      0.177      0.275     -0.445     -0.130     -0.920     -1.134      0.812      0.343      0.084     -0.432      1.104      0.252      0.612      0.550     -0.723      0.989      0.605      0.981      0.992     -0.006      0.539      0.303      1.134     -0.461     -0.302     -0.576      0.213     -0.760     -0.270     -0.291     -1.589      0.440
    -2.093      0.696      0.839      1.184      1.037     -1.676      1.093     -1.457     -1.614      0.324      1.724     -0.374      1.068      1.177      0.275     -2.445      0.870      1.080      0.866     -0.188     -0.137      0.821      0.610      0.562      0.386     -1.873     -0.145      0.220      0.588      0.442     -1.550      0.308     -2.149     -2.002     -0.004      1.939     -1.533      0.217      0.780     -0.071     -2.192     -0.119      0.139      0.541     -0.521
    -1.093     -0.304     -0.161     -1.816      0.037     -1.676     -1.907     -0.457     -0.614      1.324     -0.276     -0.374     -1.932      0.177      1.275      0.555     -0.130      0.080     -1.134      0.812     -0.014     -0.797     -0.824     -1.162      0.486     -1.086      0.446      0.660     -0.651     -0.548     -1.545     -0.903      0.468      0.201      1.209     -0.327      0.723     -0.712      1.027      1.000      0.675      0.778      1.323     -0.755      0.322
    -1.093     -1.304     -1.161      0.184      1.037      0.324     -1.907     -0.457      1.386      1.324     -0.276     -2.374      0.068     -1.823      0.275      0.555     -0.130     -0.920      0.866      0.812     -0.079     -0.565     -0.517     -0.395      0.760     -1.066     -0.772     -0.623      0.473      0.257      0.336     -1.278      0.226      1.665      1.082     -0.249     -1.501      0.822     -1.361     -0.041      0.719      0.511     -0.138      0.932     -0.069
    -1.093      0.696      1.839      0.184      0.037     -0.676      1.093      0.543      0.386      0.324     -0.276      0.626      0.068     -0.823      0.275     -0.445     -0.130      0.080      1.866      0.812     -0.268      0.274      0.317      0.201      0.104     -0.944      0.517      1.309      0.035     -0.215     -0.404      0.866      0.393      0.105      0.241      0.228      0.172     -0.316     -1.128      0.248     -0.066     -0.349     -0.437      1.968      0.716
    -0.093     -0.304     -1.161      0.184     -0.963     -1.676      0.093      1.543      0.386      1.324     -1.276      0.626     -0.932     -0.823      1.275      0.555     -0.130      1.080      1.866      0.812     -0.488     -0.234     -0.049     -0.202      0.298      0.339     -0.043     -1.113      0.316     -1.224     -1.054      0.256      1.758      0.642      1.138     -0.524      0.894     -0.796     -0.725      1.035      1.166      0.054      0.957      1.903      0.610
    -1.093      0.696      0.839      1.184      1.037      0.324      1.093      0.543      1.386      1.324     -1.276      0.626      1.068      1.177     -1.725      0.555     -0.130      0.080      0.866     -3.188     -0.163      0.088      0.439      0.820     -0.400     -0.892      0.684      0.631      0.477      1.315      0.517      1.069     -0.044      0.742      1.524     -1.042      0.414      0.464      0.301     -1.584      0.971     -0.184     -0.646      0.446     -2.840
    -2.093      0.696     -0.161      0.184      0.037     -2.676      0.093      1.543      1.386     -0.676     -2.276      0.626     -0.932      0.177     -0.725     -2.445     -1.130     -0.920     -1.134     -0.188     -1.272     -0.289     -0.416      0.886      0.205     -0.810      0.797      0.324     -0.633     -0.155     -1.363      0.465      1.961      0.741     -0.750     -0.201      0.957     -0.190     -0.631     -0.923     -0.924     -0.945     -0.203     -1.466     -0.198
    -1.093      0.696     -2.161      1.184      1.037      0.324     -1.907     -2.457      1.386     -0.676      1.724      0.626      1.068      2.177     -0.725      0.555      0.870      1.080     -2.134      0.812      0.770      0.027      0.152      0.983      0.204     -1.828      0.569     -2.082      0.315      0.900     -0.440     -1.931     -2.633      0.421     -0.908      0.480      0.825      0.861      1.359     -0.962     -0.267      0.927      0.634     -2.535      0.710
    -2.093      0.696      1.839      1.184      1.037     -2.676      0.093      1.543      0.386     -0.676     -2.276      0.626      1.068     -1.823     -0.725     -2.445     -0.130      1.080     -1.134      0.812     -1.712     -0.351      0.638     -0.070     -0.609     -0.308      0.786      1.121      1.232      1.565     -0.866      0.474      0.628      0.539     -0.448      0.622      1.046      0.255     -1.762     -0.382     -0.323      0.452      0.137     -1.126      1.160
    -0.093     -1.304     -1.161     -1.816      1.037      0.324      0.093     -1.457     -0.614      0.324     -0.276     -1.374     -0.932     -1.823     -0.725      0.555     -0.130     -0.920     -1.134      0.812     -0.139     -0.516     -0.342     -1.484      0.941     -0.024     -0.732     -0.857     -0.347      0.027      0.517      0.744     -1.024      0.747     -0.087     -0.133     -0.450     -0.304     -0.456     -1.288      0.642      0.605     -0.515     -0.485      0.112
    -2.093     -1.304     -0.161     -0.816      0.037     -2.676      0.093      0.543      0.386     -0.676     -2.276     -1.374      1.068     -0.823      0.275     -1.445     -0.130      0.080      0.866     -0.188     -1.377     -0.390      0.489     -0.676      0.124     -0.636     -1.032     -0.783     -0.274     -0.028     -1.260      0.400     -0.181      0.715     -0.832     -0.071     -0.732      0.375     -0.412      0.393      0.206      0.482     -0.591      1.123     -0.370
    -1.093     -0.304     -0.161      1.184      1.037      0.324      0.093      0.543      1.386      0.324     -0.276      0.626      0.068      0.177      0.275     -0.445     -0.130      0.080     -0.134      0.812     -0.010      0.085      0.269      0.639      1.767     -1.014     -0.306     -0.358      0.556     -0.684      0.194      0.033      0.116      0.672     -0.645     -0.239      0.730     -0.359     -0.300     -0.687     -0.262     -0.315     -0.378     -0.529     -0.855
     1.907      0.696     -0.161      0.184      1.037      1.324      1.093      0.543     -0.614     -2.676      0.724      1.626      1.068     -1.823      1.275      1.555      0.870      1.080     -2.134      0.812      0.572      0.447      0.582     -0.302      0.996      1.237      0.227     -0.758      0.626      0.005      0.731      0.676     -0.165     -0.227     -3.099     -0.108      1.225      0.122     -1.712      0.709      0.944      0.422      0.008     -2.109     -0.023
    -2.093      0.696     -2.161     -0.816      1.037     -1.676      1.093     -2.457     -0.614      1.324     -1.276      0.626     -1.932     -0.823      1.275     -1.445      0.870     -1.920     -0.134      0.812     -0.853      0.471     -1.198      0.370      0.814     -1.039      0.261     -0.940     -1.170      0.205     -0.763      0.672     -1.124     -1.101      0.963      0.206     -0.201     -0.331     -0.865      0.684     -0.357      0.336     -0.035     -0.241      0.049
    -0.093      0.696     -1.161      1.184      0.037     -0.676      1.093     -1.457     -0.614      0.324      0.724      0.626      0.068      0.177      0.275     -1.445     -0.130     -0.920     -1.134     -1.188     -0.173      0.279     -0.132     -0.171     -0.599     -0.143      0.532     -1.214      1.612      0.569     -0.579      0.697     -1.442     -0.411      0.815      1.066      0.195      0.173      0.261      0.541     -1.112     -0.556     -0.646     -1.132     -0.533
    -2.093      0.696      1.839      1.184      1.037     -1.676      1.093      1.543      1.386      1.324     -2.276      1.626      1.068      2.177      1.275     -2.445     -0.130      1.080     -0.134      0.812     -1.483      0.839      0.876      0.822      0.816     -0.585     -0.116      0.903      0.343      0.184     -0.280      0.192      0.682      0.774      0.883      0.317      0.456     -0.279      1.471      0.830     -0.641     -1.014     -0.228     -0.573      0.077
    -1.093     -0.304      1.839     -1.816      1.037      1.324      1.093     -0.457      0.386     -2.676     -1.276     -2.374      1.068      0.177     -1.725      0.555      0.870      1.080      1.866      0.812     -0.198     -0.304      0.496     -1.575      0.557     -0.763      0.153      1.361     -0.237      0.383      1.616      1.483     -0.925      1.624     -3.075     -0.987     -1.880      0.155      1.315     -1.841      0.798      1.159      0.292      2.556      0.429
    -0.093      0.696      1.839      0.184      1.037      0.324     -0.907     -0.457      0.386      1.324      1.724      1.626     -0.932      0.177      1.275      0.555     -1.130     -0.920     -0.134     -1.188      0.754     -0.169     -0.590     -0.043      0.417     -0.620      0.856      2.352      0.197      0.646     -0.487     -0.882      0.285      0.683      0.961      0.500      1.811     -0.140      0.106      1.030     -0.325     -0.866     -0.036     -0.105     -1.577
     1.907     -1.304      1.839      2.184      1.037      0.324     -0.907      0.543      2.386      1.324      1.724     -1.374     -2.932      1.177      0.275      1.555      0.870     -1.920     -0.134      0.812      1.058      0.040     -1.619      2.320      1.046      0.919     -1.294      3.495     -0.038      0.024     -0.598     -1.003      2.247      0.247      0.847      0.003     -1.350     -0.501     -0.534     -0.254      0.404      0.830      0.526     -1.110     -0.081
    -0.093      0.696      0.839      1.184      1.037      1.324      0.093     -0.457     -0.614      1.324     -0.276      1.626      0.068      1.177      1.275     -0.445      0.870      0.080     -0.134      0.812     -0.253      1.055     -0.034      0.845      1.042      0.087     -0.506      0.840      0.306      0.122      1.520     -0.874     -0.467     -1.305      0.694     -0.004      0.152      0.234      0.670      0.867     -0.056     -0.272      0.014     -0.435     -0.262
     1.907     -3.304      0.839      0.184     -1.963      1.324     -2.907      0.543      1.386     -2.676      1.724     -2.374      1.068      1.177     -1.725      0.555     -2.130      1.080      1.866     -2.188      0.630     -2.235      0.454      0.820     -2.842      1.212     -1.195      0.416     -0.631      0.788      0.849     -0.760      0.041      0.748     -1.197      0.619      0.504      0.316      0.422     -0.211     -0.180      0.331      0.345      1.532      0.479
     1.907     -0.304      1.839      2.184     -0.963      0.324      0.093      1.543      1.386     -2.676      1.724     -0.374      1.068      1.177     -1.725      1.555      0.870      1.080      0.866     -1.188      1.200      0.473      0.812      1.276     -0.585      0.559     -0.858      0.908      0.855     -0.323     -0.700     -0.455      0.706      0.431     -2.521     -0.120     -0.945     -0.228      0.008     -1.460      0.196      0.182     -0.266      0.300     -0.744
    -2.093      0.696      0.839      1.184      0.037      0.324      1.093     -1.457      2.386      0.324     -1.276      0.626      1.068      1.177      0.275     -1.445      0.870      1.080     -1.134     -0.188     -0.933      1.028      0.877      1.156     -0.781     -1.257     -0.287      0.027     -0.057      0.747      1.420     -0.084     -2.557      1.322      0.853      0.266     -0.783     -0.174      0.178      0.681     -0.111     -0.192     -0.273     -1.602      0.474
    -0.093      0.696     -2.161      1.184      1.037     -0.676      0.093      1.543      2.386     -0.676     -0.276     -0.374      1.068      1.177      1.275      0.555     -0.130      0.080      1.866      0.812      0.119     -0.146      0.190      1.730      1.018     -0.095      0.682     -2.360     -0.553     -0.133     -0.682      0.197      1.180      0.778     -1.049     -0.521     -0.116      0.680     -0.191      0.552      0.378     -0.042     -0.303      0.988      0.010
    -2.093     -1.304      1.839      2.184      1.037     -2.676     -1.907      1.543     -0.614      1.324     -2.276     -1.374      1.068      2.177      1.275     -2.445     -0.130      1.080     -0.134      0.812     -1.516     -0.847      0.662      0.142     -0.229     -0.620     -0.354      1.219      1.991      1.490     -1.052     -1.212      0.821     -0.841      1.412      0.299     -0.192      0.005      2.156      1.374     -0.496      0.787     -0.015     -0.050      1.010
     0.907      0.696      0.839      1.184      1.037      1.324      1.093     -1.457      0.386      1.324     -0.276      1.626      1.068      1.177      0.275      0.555      0.870      1.080      0.866      0.812      0.278      0.577      0.599      0.038      0.833      0.731      0.129      0.160      1.229      0.283      1.013      0.533     -2.147      0.246      0.924     -0.760      0.729      0.147      0.960     -0.208      0.387      0.132     -0.013      0.816     -0.173
    -1.093     -0.304     -0.161     -1.816     -1.963     -1.676      1.093      1.543      1.386     -1.676      0.724      0.626      0.068      1.177      1.275      0.555      0.870      1.080      0.866     -1.188      0.062      0.171      0.113     -0.211     -0.724     -1.140     -0.543     -0.110     -1.558     -1.236     -1.784      0.962      1.465      1.785     -1.416      0.464      0.223     -0.182      1.422      1.565      0.559      0.600      0.912      0.762     -0.573
    -0.093      0.696     -0.161          *     -0.963      1.324      1.093      1.543      0.386          *          *          *      0.068          *          *          *          *          *          *     -1.188      0.341      0.783      0.159      0.139     -0.014     -0.459     -0.110     -0.420     -0.096     -1.014      1.052      0.268      1.544      0.261     -0.432     -0.247     -0.467     -0.286     -2.919     -0.783      0.158     -0.144     -0.839      2.049     -1.021
    -0.093      0.696     -0.161      0.184      0.037      0.324      1.093      0.543      0.386      1.324      1.724      1.626      1.068      0.177      1.275      0.555      0.870      1.080     -0.134     -0.188      0.870      0.612      0.451      0.165     -0.279     -0.953      0.230     -0.603      0.142      0.388     -0.612      0.332     -0.009      0.455      1.564      0.269      0.968      0.503     -0.070      1.409     -0.443      0.098      0.489     -0.123      0.147
    -0.093     -0.304     -0.161     -0.816     -0.963     -0.676     -0.907      0.543     -0.614     -0.676     -0.276     -0.374     -0.932     -0.823     -0.725     -0.445     -0.130      0.080     -1.134     -0.188     -0.205     -0.166     -0.130     -1.267     -0.813      0.064     -0.185     -0.020      0.362     -0.163     -0.329     -0.734      0.578      0.264     -0.275      0.051     -0.183     -0.772      0.300     -0.487     -0.055      0.090      0.214     -0.546      0.509
    -0.093      0.696     -2.161     -1.816     -0.963      1.324      1.093     -2.457      0.386     -0.676      1.724     -0.374     -1.932     -1.823     -0.725     -1.445      0.870     -0.920     -0.134     -1.188      0.319     -0.277     -1.142     -0.686     -0.045     -0.437      0.961     -1.192     -0.977     -0.849      1.095      1.195     -1.163      1.001     -0.509      1.264     -0.066     -0.179     -1.157     -0.593     -1.759      1.150      0.961      0.077     -1.161
    -0.093     -2.304     -1.161      2.184     -2.963     -0.676      0.093      0.543     -0.614     -1.676     -1.276     -2.374     -1.932     -0.823     -1.725      1.555     -2.130      0.080     -1.134     -0.188     -0.062     -1.428     -0.234      0.502     -1.054     -0.086     -0.990     -0.995      1.747     -1.686     -0.712      1.499      0.936     -1.123     -1.255     -1.115     -0.422     -1.618     -1.187     -1.193      1.451     -0.548      0.506     -1.425      0.800
     0.907     -0.304      0.839     -0.816      0.037     -0.676      0.093      0.543      1.386      0.324      1.724     -0.374     -0.932      1.177     -0.725      0.555     -0.130      1.080      1.866     -1.188      0.976     -0.027      0.109      0.286     -0.338     -0.053     -0.168      0.850     -1.136      0.308     -1.616      0.289      0.580      1.181      0.362      0.328     -0.555     -1.077      0.904     -0.653     -0.438     -0.203      0.878      1.789     -0.743
    -1.093      0.696      0.839     -0.816     -1.963      0.324      0.093      1.543      1.386      0.324      0.724      0.626      1.068      1.177      0.275     -1.445      0.870      1.080     -1.134      0.812     -0.125      0.711      0.693      0.566     -0.110     -0.981     -0.051      0.050     -1.380     -1.741      0.525     -0.612      0.683      0.858      0.384      0.773     -0.351      0.053      0.740      0.362     -1.323      0.149     -0.129     -1.304      0.981
     0.907      0.696     -1.161      0.184      1.037      1.324      1.093     -1.457     -0.614      0.324      0.724      1.626     -0.932     -1.823      0.275      1.555     -0.130     -0.920     -1.134     -3.188      0.622      0.667     -0.728     -1.106     -0.662      0.304      0.008     -0.250      1.263      1.630      0.694      0.543     -0.793      0.291      0.659     -0.336      0.757      0.090     -1.149      0.502      0.894     -0.832      0.096     -0.580     -2.573
    -0.093      0.696     -1.161      0.184      0.037      0.324      1.093     -1.457      1.386      1.324      0.724      0.626      0.068     -0.823      0.275      0.555      0.870      0.080     -0.134     -0.188      0.492      0.754      0.294     -0.441      0.062     -0.481     -0.157     -1.332      0.596     -0.117     -0.281      0.408     -1.928      1.753      1.392     -0.075     -0.230     -0.334     -0.387      0.195     -0.174      0.037     -0.386      0.200     -0.183
     1.907      0.696      0.839     -1.816      1.037      1.324     -1.907     -0.457     -0.614     -1.676     -0.276      0.626     -2.932     -1.823      0.275     -1.445     -2.130     -0.920     -0.134     -1.188     -0.274     -0.388     -0.779     -0.558     -0.380      2.197      1.025      1.610     -1.382      1.194      1.554     -1.492      0.514     -0.158     -1.653      0.322      1.080     -1.711     -1.502      0.493     -0.935     -1.490      0.240      0.124     -0.805
     0.907     -1.304     -0.161     -1.816      1.037     -1.676      0.093     -1.457     -0.614     -0.676      0.724     -2.374      1.068     -1.823      1.275      1.555     -0.130      1.080     -1.134     -0.188      0.307     -0.588      0.809     -1.388      0.338      0.489     -0.666     -0.908     -0.510      0.575     -1.935      0.697     -2.276      0.508     -0.750      0.277     -1.573     -0.061     -0.868      1.071      1.096      0.572     -0.273     -0.301     -0.496
    -1.093     -1.304     -1.161     -1.816     -1.963     -1.676      1.093     -1.457      1.386     -0.676     -1.276      1.626     -1.932      1.177     -1.725      0.555      0.870      0.080      1.866      0.812     -0.617      0.681     -0.622      0.182     -0.976     -0.445     -1.966     -0.452     -1.776     -0.902     -0.993      0.477     -0.771      1.123     -0.227     -0.227      0.680     -0.942      1.153     -1.278      1.396     -0.040      0.946      1.756      1.775
    -0.093      0.696     -0.161      1.184     -0.963     -0.676      0.093      0.543      0.386     -0.676      0.724     -0.374      1.068      0.177     -0.725     -1.445     -0.130      1.080     -0.134     -1.188     -0.304      0.121      0.775      0.706     -1.279      0.195      0.619     -0.987      0.542      0.379     -0.314     -0.126     -0.315     -0.253     -0.056      1.186     -0.482      0.066     -0.292      0.175     -0.969     -0.412     -0.099     -0.331     -0.236
    -0.093     -1.304     -0.161      0.184     -0.963     -0.676     -0.907      1.543      0.386     -0.676     -0.276     -0.374     -0.932      0.177     -0.725     -0.445     -1.130     -0.920     -0.134     -1.188     -0.113     -0.318     -0.402      0.220      0.031      0.042     -1.093      0.146      0.084     -0.882     -0.450     -0.575      1.803      0.233     -0.583     -0.086      0.281     -0.439      0.077     -0.672      0.052     -0.741     -0.303     -0.213     -1.063
    -0.093     -1.304     -0.161      1.184     -1.963     -1.676     -1.907      1.543      1.386     -0.676     -0.276     -0.374      1.068      0.177     -0.725     -1.445      0.870      1.080     -1.134     -0.188     -0.386     -0.302      0.437      0.468     -1.463      0.149     -1.060     -0.680      0.669     -0.383     -1.290     -1.765      1.069      0.988     -0.033      0.360     -0.046      0.454     -0.294     -0.144     -0.930      1.218      0.355     -1.422      1.146
    -2.093      0.696      0.839      1.184      0.037     -2.676      0.093     -1.457      0.386      0.324     -2.276      1.626      1.068      2.177      0.275     -2.445     -0.130     -1.920     -1.134     -2.188     -1.554      0.210     -0.493      0.828     -0.150     -0.432      0.578      1.336      0.553      0.310     -1.013     -0.212     -1.117     -0.293      0.465      0.196      1.306      1.788      1.510      0.403     -0.549     -0.519     -1.054     -1.408     -2.232
    -0.093     -0.304     -1.161     -1.816      1.037      0.324      0.093     -0.457     -1.614      1.324      1.724     -0.374     -0.932     -1.823      1.275      0.555     -1.130     -1.920     -2.134      0.812      0.724     -0.079     -0.706     -1.477      1.035     -1.035     -0.330     -0.542     -0.339     -0.024     -0.193      0.225      0.348     -0.336      0.668      0.553     -0.212      0.167     -0.575      0.633     -0.111     -1.108     -0.691     -1.408     -0.058
     0.907     -0.304     -1.161      0.184      0.037      0.324     -1.907     -1.457      0.386      0.324      0.724      0.626      0.068     -0.823      0.275      0.555      0.870     -0.920     -0.134     -0.188      0.844     -0.041     -0.287     -0.577      1.250     -0.002     -0.403     -0.954      0.582     -1.230     -0.553     -1.864     -1.319      0.757     -0.230     -0.666      0.712      0.404     -0.235     -0.314     -0.390      0.850     -0.507      0.295     -1.319
    -0.093     -0.304     -2.161      1.184     -1.963      0.324      1.093     -2.457     -0.614     -0.676     -1.276     -1.374     -0.932     -0.823     -1.725      0.555     -0.130     -1.920     -0.134     -2.188     -0.348     -0.138     -0.605     -0.619     -1.907      0.172     -0.058     -1.547      1.796     -0.068      0.598      1.170     -1.833      0.061      0.190     -0.755     -1.258     -0.048     -0.342     -0.861      0.909     -0.061     -0.942      0.207     -0.443
    -0.093     -1.304     -1.161      1.184      1.037     -1.676     -0.907     -0.457     -0.614      1.324     -0.276     -1.374      0.068      1.177      1.275      0.555     -1.130     -1.920      0.866      0.812      0.104     -0.634     -0.628      0.325     -0.364     -0.016     -0.637     -0.631      0.961      1.336     -1.820     -0.469      0.148     -0.846      1.582     -0.201     -0.475      0.916      0.786      1.453      0.632     -0.485     -1.026      0.827      1.295
     0.907     -0.304      0.839     -0.816      0.037      0.324     -1.907     -1.457     -0.614     -1.676      0.724      0.626      0.068      1.177     -1.725      0.555     -0.130      1.080      1.866      0.812      0.551     -0.076      0.233     -0.593      0.158      0.384     -0.396      0.610     -0.220     -0.112     -0.051     -1.851     -1.700     -0.350     -1.779     -0.172      0.782     -0.240      1.583     -1.846     -0.227     -0.191      0.887      2.047      0.533
    -0.093     -0.304     -0.161     -0.816      0.037     -0.676      0.093      0.543     -0.614      1.324     -0.276     -0.374     -0.932     -0.823      0.275     -0.445     -0.130     -0.920     -0.134     -2.188     -0.111     -0.136     -0.445     -0.841      0.280      0.057     -0.137      0.143     -0.109     -0.423     -0.540      0.240      0.933      0.131      1.060     -0.163     -0.196     -0.241     -0.087      0.144     -0.283     -0.038     -0.057      0.155     -2.289
     0.907     -0.304     -0.161      0.184     -1.963      0.324      0.093     -1.457     -0.614     -0.676      0.724     -0.374      0.068     -1.823      0.275     -1.445     -0.130      0.080     -1.134     -1.188     -0.146      0.082      0.300     -0.104     -1.296      0.964     -0.377     -0.517      0.097     -0.498      0.376      0.007     -1.599     -0.747     -0.027      0.937     -0.309     -0.351     -1.791      0.724     -1.100     -0.159     -0.319     -0.986      0.014
    -0.093     -0.304     -0.161     -0.816     -0.963      0.324      0.093      0.543     -0.614      1.324      0.724      0.626      0.068     -0.823      0.275     -0.445     -0.130      1.080     -1.134     -0.188      0.001     -0.016      0.434     -1.272     -0.619     -0.024     -0.334     -0.672      0.440     -0.389      0.350      0.114      0.057      0.511      1.648      0.730      0.658     -0.605      0.027      0.519     -0.395     -0.014      0.521     -0.454      0.354
    -0.093      0.696      0.839      0.184     -0.963     -2.676      0.093     -0.457      0.386     -0.676     -0.276      1.626      1.068      2.177      0.275     -2.445      0.870     -0.920      0.866     -0.188     -0.795      1.000     -0.280      0.105     -0.843      0.761     -0.238      1.090      0.114     -0.214     -1.849     -0.908     -0.087      0.183     -0.235      1.185      0.315      1.530      2.157      0.735     -1.425     -0.332     -0.574      0.856      0.535
     0.907      0.696     -1.161     -1.816      1.037     -0.676     -2.907      1.543      2.386      1.324     -0.276     -2.374      1.068      2.177      1.275     -0.445     -2.130      1.080      1.866      0.812     -0.287     -1.216      0.649      0.349      0.588      1.229      1.863     -1.827     -2.345      0.479     -0.389     -1.500      0.792      2.143      0.980      0.202     -0.630      0.085      1.674      1.000     -0.077     -0.698      0.029      1.639      0.272
     0.907      0.696      1.839      0.184      0.037      0.324      1.093      1.543     -0.614      1.324      0.724      1.626      1.068     -0.823      0.275      1.555      0.870      1.080     -1.134      0.812      0.511      0.729      0.712     -0.624      0.773      0.305      0.101      1.124      0.779     -0.829     -0.370      0.551      0.604     -0.137      0.867     -0.064      0.620     -0.072     -0.344      0.012      0.872      0.092     -0.111     -0.806      0.045
     0.907      0.696     -0.161      1.184      0.037     -0.676      1.093      0.543     -1.614     -1.676     -1.276      0.626     -2.932      2.177      0.275     -2.445      0.870      0.080      0.866     -0.188     -0.958      0.292     -0.520      0.925      0.244      1.700      0.461      0.076      0.311     -0.158      0.239      0.857      0.995     -2.349     -1.768      0.424      0.518     -1.907      1.342      0.019     -1.316      0.663      0.832      0.404     -0.343
    -0.093     -0.304      0.839     -1.816      0.037      0.324     -1.907      0.543      1.386     -1.676     -0.276     -0.374      1.068     -1.823     -0.725      0.555     -0.130      0.080     -1.134     -0.188     -0.028     -0.758      0.525     -0.139     -0.813      0.026      0.347      0.153     -1.726      0.871      0.375     -1.282      0.035      1.520     -1.354     -0.193      0.769      0.229     -1.749     -0.327      0.379      0.556     -0.703     -0.943      0.632
    -0.093      0.696      1.839     -1.816      1.037      0.324     -0.907      1.543      0.386      1.324      0.724     -1.374      1.068      0.177     -0.725     -0.445      0.870      1.080     -2.134      0.812      0.199      0.300      0.739     -0.534      0.782     -0.284      0.507      1.021     -1.111      0.233      0.071     -1.131      0.710      0.823      0.858      0.430     -1.748      0.060      0.458     -1.085     -0.682      0.538     -0.103     -1.754      0.333
    -0.093      0.696      0.839      0.184      0.037      0.324      0.093      1.543     -1.614      1.324      1.724      0.626      1.068      0.177      1.275      0.555     -1.130      1.080     -1.134      0.812      0.714     -0.257      0.621     -0.669      0.349     -0.644      0.931      0.207      0.744     -0.225     -0.370      0.222      0.673     -0.843      1.209      0.521      1.055      0.302      0.610      0.887     -0.463     -0.673      0.172     -0.909      0.370
     1.907     -1.304      1.839     -0.816      1.037      1.324     -0.907     -0.457      1.386     -2.676      1.724     -0.374      1.068      1.177     -0.725      0.555     -1.130      0.080     -1.134      0.812      1.120     -0.630      0.264     -0.292     -0.054      1.010     -0.583      1.523     -0.441      1.222      0.295     -0.139     -0.869      1.627     -2.608     -0.052      0.466      0.643      1.226     -0.763     -0.497     -0.560     -0.370     -1.082      0.734
     1.907     -0.304     -1.161     -1.816      1.037      1.324      1.093     -2.457     -1.614     -0.676      1.724     -0.374     -1.932     -1.823     -0.725      1.555      0.870     -2.920     -2.134      0.812      1.145      0.534     -1.416     -1.528      1.210      0.705     -0.795      0.181     -0.393     -0.112      0.194      0.566     -0.693     -0.339     -1.233     -0.194     -1.059      0.154     -0.781     -1.359      0.344      0.237     -0.612     -1.389     -0.297
     0.907      0.696     -2.161      1.184      1.037      1.324      1.093     -1.457      1.386      0.324      0.724     -1.374      0.068      2.177      1.275     -0.445     -1.130     -2.920      1.866      0.812      0.249     -0.196     -0.678      1.102      0.824      0.579      0.768     -1.359     -0.087      0.346      1.343      1.204     -0.775      0.537      0.044      0.240     -1.136      1.049      1.304      0.822     -0.667     -0.847     -1.945      1.557     -0.012
    -0.093     -2.304     -2.161      1.184      1.037      1.324     -1.907      0.543     -0.614      1.324      0.724     -2.374     -1.932      1.177      1.275      0.555     -2.130     -1.920     -0.134     -0.188      0.393     -1.500     -1.113      0.305     -0.208     -0.514     -0.888     -1.064      0.713      1.328      0.970     -0.464      1.676     -1.043      1.336      0.255     -0.255     -0.173      0.929      1.322      0.030     -0.332     -0.212     -0.223     -0.104
     0.907      0.696      1.839      2.184      1.037      1.324      1.093      1.543      1.386     -1.676     -1.276      1.626      1.068      2.177      0.275     -1.445      0.870      1.080      1.866      0.812     -0.699      0.076      0.600      1.462      0.427      1.728      0.540      1.138      0.729      0.700      2.096      1.077      0.713      0.057     -1.884     -0.141      1.661      0.216      1.062      0.241     -0.539      0.698      0.187      1.246      0.507
     0.907      0.696      1.839      1.184      1.037      1.324      1.093      1.543      2.386     -0.676      1.724      0.626      1.068      2.177     -0.725      1.555      0.870      1.080      0.866      0.812      0.995      0.438      0.725      1.137      0.454     -0.112      0.287      1.210      0.132      0.501      0.438      0.592      0.719      1.237     -0.919      0.093      0.075     -0.085      1.219     -1.151      0.311      0.365     -0.229      0.345      0.490
     0.907      0.696     -0.161     -0.816     -0.963      1.324      1.093      0.543      0.386      1.324      1.724     -0.374      1.068      1.177      0.275      1.555      0.870     -0.920     -0.134     -0.188      0.955      0.350      0.260     -0.104     -0.004     -0.121      0.278     -0.557     -0.769     -0.927      0.393      0.669      0.161      0.564      1.291     -0.086     -0.960      0.596      1.193      0.223      0.410      0.452     -1.410     -0.071     -0.218
    -2.093      0.696      0.839     -0.816      0.037     -1.676      1.093     -1.457      1.386      0.324     -2.276      1.626      0.068      1.177      0.275     -2.445      0.870      0.080     -1.134     -0.188     -1.615      0.640      0.172      0.249      0.165     -0.588     -0.012      0.668     -0.962     -0.233     -0.207      0.270     -1.604      1.183      0.152      0.463      0.710     -0.324      0.778      0.030     -0.442      0.044     -0.197     -1.388     -0.341
     1.907      0.696     -2.161     -1.816      1.037      1.324     -2.907     -2.457     -1.614     -2.676      1.724      1.626     -2.932     -1.823      1.275      1.555      0.870      1.080     -2.134      0.812      1.092      0.356     -0.640     -1.655      0.580      0.826      0.367     -1.447     -0.163      0.287      0.116     -3.243     -1.769     -0.197     -2.957     -0.247      1.081     -1.878     -0.460      0.881      0.154      0.497      1.950     -1.400      0.222
    -0.093      0.696      0.839      2.184      1.037     -2.676      1.093     -0.457     -0.614      1.324      0.724      1.626     -0.932      1.177      0.275     -2.445      0.870     -0.920      1.866     -0.188     -0.331      0.428     -0.639      0.193     -0.055      0.164      0.085      1.338      2.044      0.887     -2.338      0.666      0.104     -0.733      1.299      1.227      0.994      0.082      1.062      0.282     -2.063      0.500      0.154      1.726     -0.171
    -0.093      0.696      0.839     -0.816      0.037     -0.676     -1.907      0.543     -0.614      0.324     -0.276      1.626      0.068     -0.823      0.275     -0.445      0.870      0.080     -1.134     -0.188     -0.140      0.662     -0.079     -0.405     -0.193      0.146      0.218      0.834     -0.395      0.158     -0.432     -2.576      0.753     -0.371      0.458     -0.120      0.735      0.307     -0.649      0.304     -0.032      0.333      0.164     -0.647     -0.016
     0.907      0.696      1.839      0.184      0.037      0.324      1.093     -0.457     -0.614      0.324      0.724     -0.374      1.068      1.177      0.275      0.555     -1.130      1.080      0.866     -0.188      0.340      0.291      0.657     -0.156      0.164      0.577      0.462      1.160      0.432     -0.046     -0.137      0.767     -1.073     -0.577      0.340      0.011     -0.833      0.115      1.270      0.083      0.216     -1.224      0.007      0.819     -0.356
    -2.093     -1.304     -0.161      1.184     -1.963     -1.676      0.093     -0.457      0.386     -0.676     -0.276     -1.374      0.068      0.177     -0.725     -0.445     -1.130     -0.920     -1.134     -2.188     -0.305     -0.913     -0.552      0.742     -1.667     -1.736     -0.399      0.352      0.454     -0.273     -1.348      0.926      0.107     -0.302      0.301      0.283     -0.063      0.714     -0.320      0.147     -0.077     -0.192     -0.112     -1.297     -0.696
     0.907      0.696      0.839      1.184     -0.963     -1.676      0.093      0.543     -0.614      0.324     -2.276     -1.374      0.068     -0.823      0.275     -1.445     -0.130      1.080      1.866      0.812     -1.349     -0.166      0.414     -0.653     -0.530      2.157      0.935      0.430      1.730     -0.504     -0.309      0.253      0.006      0.153      0.605      0.063     -1.043     -0.532     -0.389      0.579      0.089      0.076      0.450      2.038      1.257
    -1.093      0.696      0.839      1.184     -0.963     -0.676      0.093      1.543     -1.614     -0.676     -1.276     -0.374      0.068     -0.823     -0.725     -0.445     -0.130      0.080     -0.134     -1.188     -0.561     -0.006      0.231     -0.088     -1.116     -0.319      0.728      0.601      1.207      0.241     -0.125     -0.087      1.290     -1.912     -0.042     -0.453     -0.300     -0.222     -0.805     -0.270      0.226     -0.149     -0.372     -0.234     -0.128
     0.907      0.696      1.839     -0.816      0.037      0.324      1.093      1.543      0.386      0.324      1.724     -0.374     -2.932      0.177      0.275     -0.445      0.870      1.080     -2.134     -0.188      0.853      0.606     -0.543     -0.147     -0.247      0.154      0.225      2.399     -0.783      0.288     -0.271      0.393      2.210      0.648      0.521      0.363     -1.169     -2.149      0.296      0.292     -1.291      0.081      1.974     -1.988      0.012
     0.907     -0.304     -1.161     -0.816     -0.963     -1.676      0.093     -1.457     -0.614     -0.676     -0.276      0.626      0.068      1.177     -0.725      0.555     -1.130     -0.920     -1.134     -2.188      0.070     -0.321     -0.057      0.111     -0.989      0.918      0.029     -1.156     -0.934     -0.008     -1.614      0.581     -1.511     -0.770     -0.249     -0.438      1.062      0.126      0.909     -0.284      0.466     -0.783     -0.657     -1.101     -1.164
     1.907      0.696      1.839     -0.816     -0.963      1.324      1.093      0.543      2.386     -0.676      1.724      1.626      0.068     -1.823      0.275     -0.445      0.870      1.080      0.866     -1.188      0.462      0.573      0.579     -0.028     -0.763      1.401      0.058      1.289     -0.920     -0.390      1.063      0.667     -0.090      2.390     -0.217      0.839      0.784     -0.966     -1.735      0.753     -0.808      0.195      0.222      0.890     -0.585
     0.907      0.696     -0.161      1.184      1.037      1.324      0.093      0.543      0.386     -0.676      1.724      0.626      1.068      0.177      0.275      1.555      0.870      1.080     -0.134      0.812      1.196      0.435      0.601      1.011      0.257     -0.188      0.137     -0.690      0.290      0.842      0.164     -0.235     -0.225     -0.428     -0.735     -0.329      0.259      0.151     -0.739      0.161      0.179      0.446      0.047     -0.623      0.618
     1.907      0.696     -2.161     -1.816      0.037      1.324      0.093     -2.457     -1.614      0.324     -0.276     -2.374     -0.932      0.177     -0.725      0.555     -0.130     -2.920     -0.134      0.812     -0.132     -0.429     -0.944     -0.543      0.678      2.023      1.047     -1.266     -1.237     -0.728      1.378      0.571     -1.338     -0.966      0.124     -0.032     -1.635      0.603      0.546     -0.947      0.588      0.394     -1.260      0.034      0.279
     0.907      0.696     -0.161      0.184      0.037      0.324      0.093     -1.457      0.386      0.324      0.724     -0.374      0.068     -0.823     -0.725     -0.445     -0.130      0.080     -0.134     -0.188      0.274     -0.082     -0.076      0.285     -0.341      0.618      0.959     -0.172     -0.061      0.407      0.079     -0.084     -1.349      0.133      0.485      0.354     -0.216      0.183     -1.005     -0.585     -0.744      0.064      0.112     -0.150      0.070
     0.907     -1.304      0.839     -1.816      1.037      1.324      0.093      1.543     -0.614      1.324      0.724     -1.374      1.068     -0.823      1.275      1.555      0.870      1.080     -1.134      0.812      0.738      0.055      0.666     -1.000      0.488      0.090     -1.051      0.239     -0.776      0.471      0.540      0.115      0.858      0.276      1.126     -0.389     -1.259      0.194     -0.043      0.976      0.607      0.775     -0.032     -0.695      0.362
     1.907      0.696     -0.161      2.184      0.037     -0.676      1.093     -0.457     -0.614     -0.676      1.724     -0.374      0.068      2.177      0.275      1.555      0.870      1.080     -0.134     -0.188      0.863     -0.094      0.028      1.389     -0.155      0.877      0.822     -0.143      0.859      0.234     -1.378      1.008     -0.687     -1.851     -0.714      0.291     -0.277      0.029      1.045      0.523      0.343      0.952      1.137     -0.781      0.000
     0.907      0.696      0.839     -1.816      1.037      1.324     -0.907     -1.457     -0.614      0.324      1.724      0.626      1.068      0.177      1.275      1.555      0.870      1.080     -2.134      0.812      1.083     -0.297      0.280     -0.963      0.891     -0.265      1.118      0.756     -0.793      0.044      0.312     -0.774     -1.892     -0.003     -0.129      0.098      1.066      0.507      0.926      0.915      0.264      1.365      0.529     -1.824     -0.118
    -0.093     -2.304     -0.161      1.184      0.037     -0.676     -1.907      0.543      0.386     -0.676     -1.276     -1.374      0.068      1.177      0.275     -0.445     -0.130     -0.920     -0.134      0.812     -0.520     -0.643     -0.210      0.374     -0.737      0.498     -1.664      0.201      0.757      0.712     -0.267     -1.202      0.796      0.067     -0.192     -0.389     -0.445      0.313      1.002      0.697      0.284      0.764     -0.623     -0.181      1.388
    -0.093     -0.304     -0.161      1.184      1.037      0.324      0.093      0.543     -1.614     -0.676     -0.276     -0.374      0.068     -1.823     -0.725     -0.445     -0.130     -0.920     -0.134      0.812     -0.162      0.097     -0.192     -0.950      0.924     -0.044     -0.384      0.083      2.214      0.243      0.579      0.031      0.729     -0.863     -1.173      0.012     -0.399      0.243     -0.919     -1.194     -0.335     -0.078     -0.680      0.446     -0.201
    -0.093      0.696      1.839      2.184      1.037     -2.676      1.093     -0.457      0.386      1.324      0.724     -1.374     -0.932     -0.823      1.275          *     -1.130     -0.920     -0.134      0.812      0.033     -0.076     -0.264      0.391      1.115     -0.135      0.866      2.027      1.607      0.024     -2.639      1.143     -0.151      0.190      0.659      0.820     -1.101     -0.479     -1.082      0.663     -0.306     -0.968     -0.486     -0.400     -0.243
     0.907      0.696     -2.161      1.184      1.037     -2.676      1.093     -0.457     -1.614      1.324     -1.276      0.626     -0.932     -1.823      1.275     -2.445      0.870      1.080     -0.134      0.812     -0.960      0.936      0.054     -0.518      0.460      1.683     -0.212     -2.152      1.787      0.554     -1.707      0.092     -0.544     -1.138      1.252      0.398     -0.635     -1.037     -1.464      1.145     -1.189     -0.161      0.968      0.212      0.290
    -1.093     -0.304      0.839      1.184      1.037      0.324      0.093     -0.457     -0.614     -1.676      0.724     -1.374      0.068     -0.823      0.275      0.555     -0.130      0.080     -1.134     -0.188      0.454     -0.569      0.308     -0.718      0.171     -1.417      0.138      0.526      1.877      0.857      0.055      0.552     -0.711     -0.232     -1.718      0.005     -0.482     -0.331     -0.445      0.209     -0.152      0.544     -0.323     -0.585     -0.293
    -2.093      0.696      1.839      1.184     -2.963     -2.676      1.093      1.543      2.386     -2.676     -2.276     -2.374      1.068      1.177     -2.725     -2.445      0.870      1.080      0.866     -3.188     -1.369     -0.705      0.589      2.304     -2.285     -0.789      1.407      1.361     -1.041     -0.590     -1.142      1.794      0.926      0.420     -1.435     -0.017     -1.324      0.161     -0.722     -1.490     -0.804      1.614      0.025     -0.128     -1.105
     0.907     -2.304     -2.161     -0.816      1.037      1.324      1.093     -1.457      1.386      1.324      1.724     -2.374      0.068      1.177      1.275      1.555      0.870      1.080      0.866      0.812      0.744     -0.528      0.323      0.420      0.621      0.279     -1.608     -2.636     -1.261      0.339      0.665      1.749     -1.786      1.004      0.943      0.326     -1.585     -0.431      0.650      1.139      0.710      1.367      0.491      0.455      0.306
    -0.093     -1.304      0.839      1.184      0.037      1.324      1.093      1.543      0.386      0.324      0.724      0.626     -0.932     -0.823      0.275      1.555      0.870      1.080      0.866      0.812      0.521      0.296      0.308      0.024     -0.036     -0.553     -1.682      0.416      1.132     -0.019      0.881      0.543      1.196      0.479      0.331     -0.007      0.227     -1.340     -0.894      0.469      0.891      0.472      0.648      0.902      0.875
    -2.093     -0.304     -0.161      1.184     -2.963      0.324     -0.907     -0.457      0.386     -0.676     -1.276     -0.374      0.068      1.177     -0.725     -0.445     -1.130      0.080     -0.134     -2.188     -0.783     -0.352      0.149      0.120     -2.673     -1.369     -0.004     -0.118      0.958     -0.361      0.881     -0.605     -0.696      0.252      0.599     -0.125      0.138     -0.033      1.139      0.644      0.595     -0.575     -0.145     -0.125      0.402
     0.907     -0.304     -1.161      0.184      1.037      1.324     -0.907     -1.457     -0.614     -0.676     -0.276     -0.374     -0.932      0.177     -0.725     -0.445     -1.130     -0.920     -0.134      0.812     -0.136     -0.280     -0.312     -0.395      0.911      0.897     -0.096     -0.753      0.709      0.134      1.429     -0.466     -1.050     -0.351     -1.076      0.040      0.094     -0.396      0.464     -1.115     -0.124     -0.785     -0.343     -0.195      0.115
     0.907     -0.304      1.839     -0.816     -2.963      0.324     -0.907     -0.457      0.386     -0.676     -0.276      1.626      1.068      2.177     -2.725     -2.445     -1.130     -0.920     -0.134     -0.188     -0.526      0.092      0.283     -0.513     -1.854      1.522     -0.411      1.470     -0.360     -1.075      0.731     -0.910     -0.829      0.772      0.421      0.614      1.560      0.564      2.643     -1.875     -1.929     -1.196     -1.163      0.209      1.539
    -0.093      0.696      0.839     -1.816      1.037      1.324      1.093      0.543      1.386     -0.676     -1.276     -0.374     -2.932      2.177      1.275      0.555     -0.130     -0.920      1.866      0.812     -0.368      0.005     -0.720      0.839      1.502      0.154      0.803      1.600     -2.646     -0.535      1.708      1.218      1.385      0.657     -1.316     -0.461     -0.427     -1.861      1.431      0.677      1.049     -0.066      0.225      1.419     -0.437
    -0.093     -0.304     -1.161     -1.816      1.037     -0.676     -0.907      1.543     -1.614      1.324     -0.276      0.626      1.068     -1.823      1.275      0.555     -1.130     -0.920     -2.134      0.812      0.051      0.004     -0.013     -1.680      0.830     -0.100     -0.138     -1.128     -0.154      0.044     -0.650     -0.974      1.588     -0.221      0.902     -0.197      0.737      0.920     -0.508      0.829      0.453     -1.237     -0.991     -1.431      0.138
     0.907     -0.304      1.839     -0.816     -1.963      0.324      0.093      1.543     -0.614     -0.676     -1.276      0.626      1.068      1.177     -1.725     -0.445     -0.130      1.080      0.866     -1.188     -0.533      0.177      0.590      0.176     -0.529      1.229     -0.373      1.090     -1.020     -1.239      0.780     -0.108      0.879     -0.663     -0.387     -0.421      0.463      0.101      1.205     -1.602      0.224     -0.233      0.151      0.871     -0.729
    -1.093     -0.304     -2.161      2.184     -0.963      0.324      0.093      0.543     -0.614      0.324      1.724     -0.374     -0.932      0.177      0.275      0.555      0.870      0.080      0.866      0.812      0.934      0.272     -0.272      0.933      0.580     -1.910     -0.561     -1.782      1.171     -1.471     -0.683     -0.124      0.861     -1.471     -0.012      0.261     -0.545     -0.539     -0.624     -0.056     -0.569      0.461      0.501      0.491      0.247
    -0.093     -0.304     -1.161     -0.816     -1.963      1.324      0.093      0.543      0.386      0.324     -1.276     -1.374      1.068     -0.823      0.275     -0.445     -0.130      0.080      0.866     -0.188     -0.340     -0.365      0.308     -0.551     -1.227      0.363      0.097     -1.438     -0.266     -0.764      1.645      0.606      0.181      0.916      0.921     -0.569     -0.789      0.646     -0.627      0.819      0.002      0.276     -0.303      1.092      0.918
    -0.093     -1.304      0.839      0.184      0.037      1.324      1.093     -1.457      2.386     -0.676      0.724     -2.374      1.068     -1.823      0.275     -0.445     -1.130      1.080      1.866      0.812      0.046     -0.798      0.503      0.866      0.035     -0.105     -0.545      0.340     -0.490     -0.049      1.385      1.888     -2.223      1.652     -0.815      0.630     -1.111      0.317     -2.442      0.115     -0.549     -0.222      0.196      1.646      0.732
    -1.093     -0.304     -0.161      1.184      0.037      0.324      0.093     -0.457     -0.614      0.324     -0.276     -1.374      0.068     -0.823      0.275      0.555     -0.130      0.080     -1.134     -2.188     -0.104     -0.730      0.052     -0.218     -0.168     -1.076      0.393     -0.180      1.380      0.167      0.485      0.733     -0.555     -0.450      0.297     -0.181     -0.399      0.084     -0.655      0.236      0.654      0.717     -0.038     -1.179     -1.900
     1.907     -0.304     -0.161      0.184      0.037      0.324     -1.907      1.543      0.386      1.324      1.724      0.626      0.068     -0.823      0.275      0.555     -0.130     -0.920     -1.134     -0.188      0.734      0.230     -0.310     -0.433      0.033      1.203     -0.490     -0.036      0.562      0.022     -0.297     -2.189      1.803      0.786      1.447      0.473      0.304      0.362     -0.369      0.351     -0.412     -0.473     -0.437     -1.033     -0.234
     0.907     -0.304     -0.161     -1.816      1.037      1.324      0.093      1.543      0.386     -2.676      0.724      0.626      1.068      1.177      0.275      1.555      0.870      1.080     -2.134     -1.188      0.949      0.399      0.443     -0.898      0.510     -0.157     -0.558     -0.589     -0.830      0.504      0.474     -0.204      1.033      1.141     -2.984     -0.925      0.078      0.356      2.020     -0.076      0.353      0.563      0.272     -1.662     -1.827
    -0.093      0.696      0.839      0.184      0.037      1.324      1.093      1.543      0.386      1.324     -1.276     -0.374      1.068      0.177      1.275      1.555      0.870      1.080     -1.134      0.812     -0.029      0.399      0.428     -0.043      0.127      0.024      0.339      0.440      0.426     -0.062      1.313      0.641      1.157      0.575      1.503     -1.235     -0.800      0.358      0.296      1.261      1.566      0.576      0.549     -1.104      0.711
     0.907      0.696      0.839      1.184     -0.963      0.324      1.093      0.543      2.386      1.324      0.724      1.626      0.068     -0.823     -0.725      1.555      0.870      0.080      0.866     -1.188      0.562      0.751      0.022      0.586     -0.551      0.405     -0.125      0.848      0.702     -0.452     -0.247      0.310      0.314      1.864      1.415     -0.285      0.753      0.037     -1.194     -0.375      0.881     -0.041     -0.100      0.645     -0.595
    -1.093     -0.304      0.839      0.184      1.037     -0.676      1.093      0.543     -1.614      0.324      0.724      0.626      1.068      0.177      0.275      0.555      0.870      1.080     -0.134      0.812      0.290      0.335      0.538     -0.518      0.392     -1.397     -0.744      0.419      0.764      0.553     -0.872      0.712     -0.167     -0.997      0.015      0.410      0.128      0.230      0.445      0.051      0.160      0.383      0.150     -0.037      0.507
    -1.093     -0.304     -2.161      1.184      0.037     -0.676      0.093     -2.457      1.386      0.324     -1.276     -2.374      0.068      1.177     -0.725     -0.445     -0.130     -2.920      0.866     -0.188     -0.548     -0.868     -0.947      1.878     -0.088     -0.595      0.641     -1.251     -0.767      0.004     -0.027      1.048     -1.381     -0.261      0.512     -0.176     -1.256      1.583     -0.196     -0.765      0.066      0.672     -1.274      0.055     -0.077
    -0.093      0.696      0.839      1.184      1.037      1.324      1.093     -1.457      1.386      1.324      0.724     -0.374      1.068      2.177     -0.725      0.555      0.870      0.080     -0.134      0.812      0.439      0.463      0.589      1.135      0.524     -0.467      0.207      0.257     -0.027      0.537      0.980      0.587     -1.949      0.530      1.113     -0.074     -0.881      0.171      1.254     -0.625      0.207      0.491     -0.887     -0.516      0.456
    -0.093     -0.304     -2.161     -0.816      0.037      1.324     -1.907     -2.457     -0.614     -2.676     -2.276      1.626      1.068      2.177     -2.725     -1.445     -0.130     -1.920     -1.134      0.812     -1.094      0.041     -0.466      0.253     -0.210      0.843     -0.195     -1.711     -1.189      0.257      2.506     -2.027     -1.837     -0.946     -2.654     -0.438      1.735      1.777      1.956     -2.452     -0.271     -0.160     -1.242     -1.322      1.082
    -0.093      0.696      1.839      2.184      0.037      1.324      1.093      1.543      0.386     -0.676     -0.276     -0.374      0.068      1.177     -1.725      0.555     -0.130      1.080      0.866     -0.188      0.142      0.260      0.298      0.814     -0.669     -0.271      0.554      1.580      1.535      0.703      1.314      0.799      1.226     -0.486     -0.167     -0.455     -0.683     -0.354      0.409     -1.309      0.394     -0.436      0.288      0.574      0.552
    -0.093     -0.304      0.839     -0.816      0.037      0.324      1.093      1.543     -0.614      0.324     -0.276      0.626      1.068     -0.823      1.275      1.555     -0.130      0.080     -0.134     -0.188      0.433     -0.252      0.303     -0.914      0.089     -0.470     -0.076      0.566      0.191     -0.082      0.025      1.189      1.272     -0.104      0.205     -0.997      1.063      0.596      0.042      1.083      1.154      0.114     -0.437      0.153     -0.151
     1.907     -0.304     -0.161      0.184      0.037      1.324      0.093     -0.457     -0.614     -0.676      1.724     -0.374      0.068      0.177     -0.725      1.555      0.870      0.080      0.866     -0.188      1.323      0.496      0.145      0.049      0.556      0.551     -0.772     -0.190      0.208     -0.544      0.122     -0.477     -0.664     -0.604     -1.008     -0.371     -1.107     -0.136      0.028     -1.132     -0.085      0.514     -0.300      0.962     -0.818
    -0.093     -0.304     -2.161      1.184     -0.963      0.324      0.093      1.543      0.386     -0.676     -1.276     -0.374     -1.932      0.177     -0.725     -1.445     -0.130      1.080      0.866     -1.188     -0.778     -0.346     -0.340      0.980     -0.396      0.554     -0.057     -1.750      0.123     -0.449      1.277      0.599      1.965     -0.524     -0.515      0.058      0.125     -1.307     -0.702     -0.715     -0.618      0.225      1.558      0.496     -0.854
    -0.093      0.696      1.839     -0.816      1.037      1.324      1.093      1.543      0.386      0.324      1.724      1.626      1.068     -0.823      0.275     -0.445      0.870     -1.920      0.866      0.812      0.603      1.029      0.242     -1.138      0.751     -0.749     -0.527      1.568      0.302      0.551      0.584      0.050      1.244      1.479     -0.060      0.591      0.208      0.676      0.021     -0.146     -1.144     -0.289     -2.291      1.370      0.229
     1.907     -1.304     -1.161      1.184     -1.963      1.324      1.093      1.543      0.386     -1.676     -1.276      0.626      0.068      1.177     -1.725      1.555      0.870      1.080      0.866     -0.188     -0.048      0.217      0.380      0.537     -0.678      1.953     -1.465     -1.357      0.553     -1.188      1.538      0.888      1.047     -0.126     -1.315     -1.088      0.434     -0.441      0.782     -1.342      1.638      0.650      0.494      0.786      0.280
    -0.093     -0.304     -1.161      1.184     -0.963      0.324      1.093     -1.457      0.386     -1.676     -0.276      0.626      1.068      2.177      0.275     -0.445     -0.130      1.080      0.866     -1.188     -0.161     -0.042      0.522      1.711     -0.804      0.005     -0.337     -1.683     -0.643     -0.108      0.451      1.102     -2.221     -1.068     -1.335      0.028      0.702      0.280      0.809      0.581     -0.126      0.093      0.343      0.140     -0.350
    -0.093      0.696     -0.161      0.184     -0.963     -0.676     -0.907      0.543     -0.614      0.324      1.724      0.626      0.068     -0.823      0.275     -0.445      0.870      0.080      1.866      0.812      0.466      0.261      0.005     -0.546     -0.178     -0.599      0.232     -0.274      0.682     -0.821     -1.128     -0.969      0.517     -0.058      0.301      1.110      0.284     -0.101     -0.379      0.297     -0.905      0.560      0.171      2.092      1.131
     0.907     -0.304      1.839     -1.816      1.037     -0.676     -2.907      1.543     -1.614      1.324      1.724     -0.374      1.068     -0.823      1.275     -0.445     -2.130      1.080      1.866      0.812      0.671     -0.599      1.053     -0.584      0.990      0.178      0.131      0.743     -1.129      0.040     -1.179     -2.379      0.216     -1.016      0.756      0.655      0.559     -0.466     -0.370      0.680     -1.142     -1.216     -0.471      2.053      0.124
    -2.093     -0.304     -0.161     -0.816      1.037     -1.676      1.093      1.543     -1.614     -0.676     -1.276     -1.374     -2.932     -1.823     -0.725     -0.445     -1.130      1.080     -1.134      0.812     -0.911     -0.560     -0.459     -0.495      0.299     -1.092      0.209      0.410     -0.358      0.682     -0.730      1.782      1.839     -1.237     -0.789      0.197     -0.497     -2.104     -1.336     -0.780      0.596     -0.374      1.888     -0.979      0.531
    -2.093     -0.304     -1.161     -0.816      0.037      0.324      0.093      1.543      0.386      1.324     -1.276     -1.374     -1.932     -0.823      0.275      0.555     -1.130     -0.920      0.866     -0.188     -0.319     -0.439     -0.652      0.269      0.226     -1.959      0.127     -0.490     -1.125     -0.004      0.809      0.529      2.148      0.377      1.284     -0.851     -0.768     -1.054     -1.075      0.221      0.889     -0.506     -0.060      0.779     -0.409
    -0.093      0.696      1.839      0.184      0.037     -0.676      1.093      0.543     -1.614      0.324     -0.276      0.626      1.068      0.177     -0.725      0.555     -0.130      1.080     -1.134      0.812      0.172      0.421      0.911      0.057     -0.149     -0.144      0.230      0.901      0.095      0.144     -0.747      0.613     -0.630     -1.728      0.220     -0.545      0.303     -0.251      0.138     -0.502      0.341     -0.574     -0.562     -1.205      0.907
    -2.093      0.696      0.839      1.184      0.037      1.324      1.093     -0.457      0.386      0.324      1.724      1.626      1.068      1.177      0.275      0.555      0.870      0.080      0.866      0.812      0.674      0.706      0.308      0.656     -0.185     -2.684     -0.104      0.545      0.607      0.223      0.673      0.354     -0.835     -0.243      0.059      0.471      0.763      0.658      0.765      0.433     -0.326      0.131     -0.332      0.462      0.969
     0.907     -1.304      0.839      0.184      0.037      1.324     -0.907      0.543      0.386     -0.676      1.724     -0.374      0.068     -0.823      0.275      1.555      0.870      0.080     -0.134      0.812      1.129      0.122     -0.124     -0.263     -0.060     -0.084     -1.454      0.812      0.417      0.088      0.282     -0.999      0.784      0.611     -0.556     -0.096     -0.387      0.196     -0.664      0.262      0.320      0.655      0.258      0.147      0.873
     0.907      0.696      0.839     -1.816      1.037      1.324      1.093      1.543     -0.614      0.324      0.724      0.626      0.068     -1.823      1.275      0.555      0.870      1.080     -1.134      0.812      0.344      0.465      0.405     -1.495      0.827      0.456      0.314      0.370     -0.261      0.290      1.060      0.396      1.223      0.684     -0.114      0.310     -0.050     -0.576     -0.599      0.822      0.032      0.507      0.514     -0.568     -0.166
     0.907      0.696     -1.161      1.184      0.037      0.324      0.093     -1.457     -0.614      0.324      0.724      0.626      0.068      1.177      0.275      0.555     -0.130      0.080      0.866     -0.188      0.537      0.773      0.002      0.988     -0.100      0.285     -0.166     -1.277      0.162      0.109     -0.025     -0.872     -1.540     -1.507      0.363     -0.120     -0.410      0.158      0.506      0.220      0.071     -1.152      0.028      0.428     -0.032
     0.907      0.696     -2.161      1.184      0.037      1.324      1.093     -1.457     -0.614      0.324      1.724      0.626      0.068     -0.823      0.275      0.555      0.870     -0.920      0.866      0.812      0.702      0.601     -0.377      0.757     -1.170      0.119      0.003     -1.632      0.445      1.035      0.560      0.455     -1.073     -1.249      1.046      0.649     -0.312      0.663     -1.447      0.737     -0.293      0.200     -0.449      0.429      1.549
    -1.093      0.696      0.839      0.184      1.037     -0.676      0.093      1.543     -0.614      0.324     -1.276      0.626      1.068     -1.823      0.275     -1.445     -0.130      1.080      0.866     -0.188     -0.674      0.235      0.742      0.120      0.370     -0.393      0.485      0.250      0.218      0.668     -0.067     -0.123      0.689     -0.742      0.074     -0.026      0.262     -0.070     -1.948     -0.063     -0.590     -0.187     -0.274      0.636     -0.524
     0.907     -0.304     -2.161     -1.816      0.037     -1.676     -0.907     -0.457     -0.614     -0.676      1.724      0.626     -1.932      1.177     -0.725     -0.445      0.870     -1.920     -0.134     -0.188      0.443     -0.406     -1.429     -0.292      0.309      0.559      0.287     -0.555     -1.603     -0.093     -2.061     -0.488      1.175     -0.342     -0.718      0.893      1.167      0.309      1.435     -0.805     -1.084      1.321      0.325      0.103     -0.372
     0.907      0.696      0.839     -1.816     -0.963     -0.676      0.093      1.543     -0.614      0.324      1.724     -0.374      0.068     -1.823      1.275      0.555      0.870      1.080      1.866      0.812      0.919      0.190      0.500     -1.626      0.937     -0.036      0.573      0.317     -0.291     -1.933     -1.619     -0.069      0.968      0.668     -0.334      0.321     -0.595     -0.580     -0.469      0.655     -0.369      0.505      0.216      2.722     -0.035
     0.907      0.696      1.839      0.184      1.037      1.324      1.093     -1.457      1.386      0.324     -1.276      0.626      1.068      1.177     -1.725      1.555      0.870      1.080     -1.134      0.812     -0.390      0.436      0.416      0.701      0.815      1.289      0.298      1.340     -0.524      0.150      1.782      0.592     -1.865      0.831     -0.093     -0.493     -0.108      0.571      0.488     -2.015      2.179      0.518      0.401     -1.347     -0.060
    -0.093     -0.304     -1.161      0.184      0.037     -0.676     -0.907     -1.457      0.386     -0.676     -0.276     -0.374      0.068     -0.823     -0.725     -1.445     -1.130     -1.920      0.866     -2.188     -0.369     -0.451     -0.380     -0.495     -0.727      0.408      0.227     -0.938      0.684      0.849     -0.164     -0.333     -0.882      0.733     -0.450      0.413      0.445      0.524     -0.504     -0.405     -1.022     -0.518     -1.313      1.132     -1.734
    -0.093     -1.304     -1.161      0.184     -1.963     -0.676     -0.907     -0.457      0.386     -0.676     -1.276     -0.374     -0.932     -0.823      0.275     -0.445     -1.130     -0.920      0.866     -0.188     -0.501     -0.488     -0.599     -0.024     -0.893      0.496     -0.659     -0.509      0.137     -1.125     -0.235     -0.486      0.266      0.514     -0.167     -0.441      0.323      0.029     -0.699      0.777      0.247     -0.803     -0.058      0.771      0.670
     0.907      0.696     -2.161      1.184      1.037      1.324      0.093     -2.457      0.386      0.324      1.724     -2.374     -0.932      1.177      0.275      1.555      0.870     -1.920      0.866      0.812      1.110      0.272     -0.894      0.630      0.209     -0.303      0.295     -1.146      0.703      0.827      0.151     -0.092     -1.383     -0.149      0.351     -0.008     -2.786      0.438      0.631      0.170      0.375      0.453     -0.503      0.693      0.434
     0.907     -0.304     -1.161     -0.816      1.037      0.324     -2.907     -1.457      0.386     -0.676      1.724      1.626     -1.932     -0.823      1.275      1.555      0.870      1.080     -0.134      0.812      0.755      0.474     -0.644     -0.162      0.857      0.142     -0.867     -0.476     -0.565      0.121     -0.480     -3.435     -0.649      0.850     -1.128      0.428      1.075     -1.128     -0.639      0.831      0.628      0.362      1.921      0.168      0.117
     1.907      0.696     -1.161     -0.816      1.037      1.324      1.093     -0.457     -0.614      1.324      1.724      1.626     -0.932     -0.823      1.275      1.555      0.870      1.080      1.866      0.812      0.917      1.076      0.027     -0.883      0.912      1.042     -0.392     -1.159      0.006      0.062      0.559      0.053     -0.512      0.100      0.953      0.311      0.366     -0.921     -0.231      0.834      0.522     -0.417      1.111      2.254      0.192
    -1.093      0.696      0.839     -0.816      1.037     -0.676      1.093      1.543     -0.614      0.324      0.724      1.626      0.068     -0.823     -0.725     -0.445     -0.130      0.080     -0.134      0.812      0.001      0.321      0.022     -0.851      0.777     -0.859      0.284      0.691      0.150      0.259     -0.773      0.840      1.413      0.133     -0.047      0.743      1.252      0.071      0.011     -1.031     -0.329     -0.470     -0.152      0.172      0.090
     0.907      0.696      1.839      2.184     -0.963      1.324      1.093      1.543     -0.614      0.324     -0.276      0.626      1.068      2.177     -0.725      0.555      0.870      1.080     -0.134      0.812     -0.069      0.728      0.569      1.206      0.006      0.998      0.003      1.128      0.987     -1.001      1.404      0.227      0.843     -1.477      0.134     -0.173     -0.407      0.226      1.320     -0.458      0.562      0.247      0.049     -0.608      0.836
    -0.093      0.696     -2.161      1.184      1.037      0.324      1.093     -2.457      1.386      0.324     -1.276      0.626      1.068      0.177      0.275     -1.445     -0.130     -0.920      0.866      0.812     -0.655      0.239      0.148      0.382      0.727      0.430      0.397     -2.298      0.843      0.535      0.994      1.012     -2.549      0.879     -0.183     -0.073      0.377      0.890     -0.085     -0.254     -0.581     -0.330     -1.244      0.787      0.109
     0.907     -0.304     -1.161      1.184      1.037      0.324      1.093     -1.457     -0.614      0.324      0.724      0.626     -0.932      1.177      0.275      1.555      0.870     -0.920     -0.134      0.812      0.878      0.392     -0.594      1.058      0.774      0.055     -0.667     -0.537      0.120      0.155     -0.463      0.684     -0.769     -1.337     -0.078     -0.790     -0.008      0.066      0.398     -0.117      0.552      0.467      0.017     -0.686      0.196
    -0.093     -0.304     -0.161     -0.816      1.037     -0.676      0.093     -1.457      2.386      1.324     -0.276      1.626     -0.932     -0.823      1.275      1.555     -0.130     -1.920      1.866      0.812      0.308      0.013     -0.720      0.434      1.017     -0.402     -0.350      0.441     -1.140      0.021     -0.871      0.036     -0.742      2.048      0.690     -0.890      1.762      0.197     -1.095      0.778      1.310     -0.034     -0.750      1.695     -0.123
     0.907      0.696     -0.161      1.184      0.037     -0.676     -0.907      0.543      1.386      1.324      0.724     -1.374     -0.932      0.177      0.275     -0.445     -2.130     -0.920      1.866     -0.188      0.035     -1.144     -0.422      0.751     -0.818      1.003      1.700      0.375      0.477      0.690     -0.690      0.216      1.113      0.609      1.630      0.749      0.237     -0.290     -0.381      0.666     -0.594     -0.895     -0.413      1.599      0.363
     0.907     -1.304      0.839      1.184      1.037     -0.676     -0.907     -1.457     -0.614     -0.676     -0.276     -0.374      0.068     -0.823     -0.725      1.555     -0.130     -0.920     -2.134      0.812      0.618     -0.661     -0.269      0.058     -0.096      0.121     -0.627      1.044      1.161      1.038     -1.392     -0.138     -1.174     -0.680     -0.689     -1.165      0.657      0.382     -0.730     -0.773      0.911      0.683     -0.511     -1.924      1.009
    -1.093      0.696      0.839      0.184      1.037     -0.676      0.093      1.543      0.386      1.324     -1.276     -0.374     -0.932     -0.823      1.275     -0.445     -0.130      0.080      0.866      0.812     -0.418      0.374      0.022     -0.023      0.595     -0.627      0.452      0.682      0.265      0.398     -0.289     -0.385      1.487      0.573      1.035     -0.801     -0.928     -0.941     -0.764      0.960      0.188     -0.430      0.134      0.890      0.338
    -1.093     -0.304      1.839      0.184      1.037      0.324      0.093      1.543     -1.614     -2.676     -1.276     -0.374      1.068     -0.823     -1.725     -1.445     -0.130      0.080     -0.134     -0.188     -0.957     -0.061      0.663     -0.466      0.182     -0.145     -0.324      1.024      0.704      0.896      1.234      0.147      0.712     -1.149     -2.702      0.435     -0.275      0.233     -0.410     -1.742     -0.195     -0.121     -1.079     -0.079     -0.340
    -2.093      0.696     -1.161      0.184      1.037     -0.676      0.093      1.543     -1.614      0.324     -2.276     -1.374      1.068     -0.823      0.275     -1.445     -0.130      1.080      0.866     -0.188     -1.369     -0.433      0.432     -1.022      0.343     -0.706      1.189     -1.368      1.129      0.727      0.607      0.510      1.026     -0.694      0.207     -0.159     -0.640      0.432      0.130      0.067      0.186      0.283      0.060      1.266     -0.331
    -0.093     -0.304     -1.161      1.184      1.037     -0.676     -0.907     -1.457      2.386     -1.676     -1.276     -0.374      1.068      2.177     -1.725      0.555     -1.130     -1.920      1.866      0.812     -0.122     -0.874     -0.371      1.772      0.058      0.016      0.465     -0.756     -0.725      0.975     -0.551     -0.177     -0.989      0.672     -1.752     -0.973      0.846      1.652      0.912     -1.755      0.763     -0.145     -1.320      1.088      0.783
     0.907     -0.304      0.839     -0.816      0.037      0.324     -0.907      0.543     -0.614     -0.676      0.724     -0.374      0.068      0.177      0.275     -0.445     -0.130      0.080     -0.134     -0.188      0.266      0.249      0.067     -0.593     -0.096      0.461     -0.572      0.888     -0.115      0.175      0.085     -1.149      0.449     -0.016     -0.597      0.281     -0.723      0.026      0.666      0.238     -0.720     -0.282      0.000      0.207     -0.248
    -0.093      0.696     -1.161     -1.816      0.037      1.324     -2.907     -1.457     -0.614     -0.676     -1.276      0.626      0.068      0.177     -0.725      0.555     -0.130     -0.920     -1.134      0.812     -0.350     -0.361     -0.516     -1.038      0.408      0.416      1.003     -0.796     -0.709     -0.478      1.765     -2.365     -0.964      0.369     -0.867     -0.676      1.067      0.915      1.001     -0.956      1.036      0.176     -0.096     -0.645      0.379
    -0.093     -0.304     -2.161      0.184     -1.963      0.324      1.093     -1.457      0.386     -1.676      0.724     -2.374     -0.932      1.177      0.275     -0.445      0.870     -0.920     -0.134     -2.188      0.036     -0.679     -0.687      0.726     -1.323     -0.226      0.453     -1.498     -0.475     -0.739      0.227      1.746     -0.674     -0.176     -1.054      0.712     -1.412     -0.022      0.706      0.810     -0.461      1.688      0.136     -0.474     -1.064
    -0.093     -3.304      0.839      0.184     -1.963     -0.676     -1.907      0.543      0.386     -0.676     -1.276     -2.374      1.068      0.177     -0.725     -0.445     -2.130      1.080     -0.134     -1.188     -0.558     -1.468      0.496      0.906     -1.851      0.533     -1.905      0.448     -0.774      0.134     -0.159     -0.263     -0.118     -0.480      0.245     -0.227     -0.151      0.359     -0.466      0.171      0.335     -0.436      0.198     -0.527      0.450
    -0.093     -0.304      0.839      0.184     -0.963     -1.676      0.093      0.543      0.386      0.324      0.724      0.626      1.068     -0.823      0.275     -0.445     -0.130      0.080     -0.134     -1.188      0.179      0.680      0.138     -0.409     -0.503     -0.439     -1.026      0.652      0.457     -0.369     -1.915     -0.625      0.387      0.582      0.548      0.418     -0.360      0.866     -0.427      0.462     -0.613     -0.741     -0.167      0.091     -0.661
    -0.093      0.696      1.839     -1.816      1.037      1.324      1.093      1.543     -1.614     -0.676      1.724      0.626      0.068     -1.823      0.275      1.555      0.870      1.080     -2.134      0.812      1.255      0.533      0.320     -1.481      1.282     -1.379      0.007      1.495     -0.329     -0.231      0.166      0.647      1.278     -0.423     -1.352     -0.320     -0.002     -0.493     -0.545     -0.434     -0.129      0.513      0.730     -1.539     -0.213
     0.907     -0.304     -2.161     -0.816      0.037      1.324      1.093     -2.457     -1.614     -0.676      1.724     -1.374     -1.932      0.177      1.275      1.555     -0.130     -2.920     -1.134     -0.188      1.037     -0.040     -1.400     -0.788      0.159     -0.220     -0.349     -0.681      0.260     -0.334      0.368      1.160     -0.751     -0.998     -0.737     -0.085     -1.325      0.248      0.722      1.201      0.433     -0.094     -0.597     -0.923      0.055
    -0.093     -1.304     -1.161     -0.816      0.037     -1.676     -0.907     -0.457      0.386     -1.676      0.724     -0.374     -0.932      0.177     -1.725     -1.445     -1.130     -0.920     -0.134     -2.188     -0.185     -0.639     -0.652     -0.140     -1.636      0.082     -0.665     -0.473     -0.674      1.640     -1.673     -0.194      0.249      0.498     -0.783      1.032      0.565     -0.036      0.200     -0.805     -1.239     -0.410      0.140     -0.256     -0.522
     1.907     -0.304     -0.161      0.184      0.037      1.324     -0.907      1.543      1.386      1.324      0.724     -2.374     -0.932      1.177      1.275      1.555      0.870      1.080     -0.134      0.812      0.816     -0.318     -0.254      1.213      0.849      0.875      0.107     -0.023     -0.932     -0.945      0.510     -0.658      1.993      0.381      0.950     -0.446     -1.717     -0.607      0.156      0.566      0.690      1.285      1.418     -0.667     -0.056
    -2.093     -2.304     -2.161      2.184      1.037     -1.676     -1.907     -0.457      0.386     -2.676     -1.276     -2.374     -0.932      2.177     -2.725     -0.445     -1.130     -0.920     -1.134      0.812     -0.667     -1.459     -0.723      0.936     -0.068     -1.444     -0.892     -1.322      1.111      1.033     -0.905     -0.513      0.166     -0.441     -2.525     -0.103     -0.380      0.131      1.284     -2.516      0.282      0.614      0.283     -1.585      0.678
     0.907      0.696      0.839     -1.816      1.037      0.324      0.093      0.543      0.386      1.324      1.724     -0.374     -1.932     -0.823      0.275      0.555     -0.130      1.080     -0.134      0.812      0.945      0.087     -0.216     -0.798      0.770     -0.032      0.742      1.033     -0.959      0.516     -0.715     -0.034      0.781      1.319      0.734      0.310     -0.465     -1.737     -0.155     -0.113     -0.541     -0.344      1.477      0.198     -0.005
    -0.093      0.696     -2.161      1.184      1.037      1.324      1.093     -2.457     -0.614      1.324     -2.276      1.626     -2.932      0.177     -0.725     -0.445     -0.130     -2.920      0.866      0.812     -0.725      0.707     -1.573      0.475      0.931      0.572     -0.052     -0.665      0.476      0.008      1.925      0.445     -0.713     -1.064      0.923     -1.136      0.583     -0.627     -0.297     -1.106      0.519     -0.937     -0.510      0.642     -0.004
    -0.093     -0.304     -2.161      2.184      0.037      1.324      1.093      1.543      0.386     -0.676     -0.276      0.626      0.068      2.177     -0.725     -0.445      0.870     -0.920      0.866     -1.188     -0.106      0.173     -0.302      1.597     -0.705      0.035     -0.503     -1.806      0.529      0.516      1.475      0.898      1.933     -0.900     -0.366      0.059      0.419      0.483      1.113     -0.543     -0.359      0.964     -0.387      0.313     -0.539
     0.907     -0.304      0.839     -1.816      1.037      1.324      0.093      0.543     -0.614      1.324      1.724      0.626      1.068     -1.823      1.275      1.555      0.870      1.080     -1.134      0.812      0.924      0.080      0.459     -0.179      0.783     -0.036     -0.400      0.319     -1.609      0.224      0.376      0.097      0.082     -0.562      0.863      0.102      0.673      0.371     -1.817      0.867      0.432      0.546      0.333     -1.044      0.164
    -2.093     -1.304      0.839     -0.816     -1.963     -1.676      1.093      0.543     -1.614     -2.676     -1.276      1.626     -1.932     -0.823     -0.725     -1.445     -0.130      0.080     -0.134     -1.188     -0.862     -0.047     -0.529     -0.408     -1.404     -1.332     -1.384      1.177     -0.426     -0.560     -0.729      1.138      1.126     -1.254     -2.163      0.102      1.909     -1.110     -0.542     -0.209     -0.474     -0.047      0.971      0.291     -0.021
    -1.093      0.696      1.839      1.184      0.037     -1.676      1.093      1.543      0.386      0.324     -1.276      0.626      1.068      0.177      0.275     -2.445      0.870      1.080     -0.134      0.812     -1.179      0.813      0.431      0.698      1.051      0.033      0.085      1.315      0.420     -0.925     -0.481      0.258      1.093     -0.119     -0.095      0.746     -0.523      0.409     -0.501     -0.249     -1.053      0.026      0.476     -0.362     -0.064
    -0.093     -0.304     -0.161      0.184      0.037     -0.676      0.093      0.543     -0.614     -0.676      0.724     -0.374      0.068      0.177     -0.725      0.555     -0.130      1.080     -0.134      0.812      0.258      0.463      0.295     -0.024      0.922     -0.269     -0.718     -0.537      0.258     -0.912     -0.767     -0.280      0.189     -0.564     -1.213      0.479     -0.949     -0.412      0.286     -1.136      0.210     -0.793      0.535     -0.292     -0.014
    -1.093     -1.304      0.839     -0.816     -0.963      1.324      1.093     -1.457      1.386     -2.676     -0.276      0.626      1.068      1.177     -0.725      0.555     -1.130      1.080     -1.134     -1.188     -0.123     -0.349      0.457      0.385     -0.371     -0.968     -0.897      0.555     -1.344     -0.585      1.452      1.574     -1.961      1.084     -2.245     -0.013      1.442      0.440      0.889     -0.594      0.767     -0.711      0.431     -1.220     -0.767
     0.907      0.696      1.839     -1.816      1.037      1.324     -2.907     -1.457     -1.614      0.324      1.724     -0.374      0.068     -1.823      1.275      1.555      0.870      0.080     -0.134      0.812      1.059      0.075      0.072     -1.701      1.017     -0.217      0.616      1.708     -0.113      0.137      0.226     -2.908     -1.512     -0.063     -0.185      0.189     -0.463     -0.047     -0.535      0.822      0.306      0.762      0.077      0.491     -0.022
    -0.093     -0.304     -0.161     -0.816      0.037     -2.676     -1.907     -0.457     -0.614     -1.676     -1.276     -1.374      0.068     -0.823      0.275     -0.445     -1.130     -0.920     -0.134     -0.188     -1.098     -0.899     -0.421      0.508     -0.155      1.112      0.619      0.257     -1.549      0.175     -1.358     -1.025     -0.034     -0.854     -1.666      0.477     -0.259      0.678     -1.354      0.438      0.782     -0.052     -0.187     -0.326     -0.113
    -1.093      0.696     -0.161     -0.816     -1.963      0.324     -1.907      0.543      1.386     -0.676     -0.276      1.626      0.068      1.177     -0.725     -0.445     -1.130      0.080      0.866     -2.188     -0.349      0.226      0.043      0.496     -1.236     -0.732      0.474     -0.276     -1.335     -0.834      0.667     -1.912      0.322      0.976     -0.085      0.391      1.425     -0.025      1.046     -0.214      0.055     -1.368     -0.120      0.760     -1.050
    -2.093      0.696      0.839     -0.816      1.037     -0.676      1.093      0.543      1.386     -0.676     -2.276     -2.374      1.068      2.177     -0.725     -0.445      0.870      1.080     -1.134      0.812     -1.153     -0.391      0.483      0.524      0.686     -0.954      0.990      0.450     -1.182      0.314      0.514      1.601     -0.081      1.073     -0.831     -0.324     -1.912      0.249      1.707     -0.983      0.975      1.428      0.345     -1.455      0.239
    -1.093     -0.304     -2.161      2.184     -0.963     -1.676     -1.907     -1.457      2.386      0.324     -1.276     -0.374      0.068      2.177      0.275      0.555     -2.130     -0.920      1.866     -0.188     -0.467     -0.943     -0.084      1.499     -1.360     -0.538      0.631     -2.258      0.687      0.361     -1.159     -0.959     -1.366      1.247      1.083     -0.423      1.026      0.224      1.038      0.858      1.027     -1.085     -0.756      1.139      1.007
    -2.093      0.696      0.839      1.184      1.037     -2.676      0.093      1.543      1.386      1.324     -0.276      0.626      0.068     -0.823      1.275     -2.445      0.870      1.080      0.866      0.812     -0.434      0.377      0.544      1.326      0.583     -1.648      0.429      0.140     -0.094      0.367     -2.251     -0.401      0.860      0.254      0.974      0.411      0.213     -0.787     -1.809      1.112     -1.784      0.285      0.190      0.373      0.017
     0.907     -0.304      0.839      1.184     -2.963      1.324      1.093     -2.457     -1.614     -2.676      1.724      1.626     -2.932      0.177     -0.725      0.555      0.870     -1.920     -0.134     -2.188      0.672      1.010     -1.279      0.078     -1.931      0.134     -1.309      2.061      1.114     -1.128      0.630      0.230     -0.837     -1.869     -1.760      0.554      0.161     -1.140      0.047      0.174     -0.270     -0.317      0.154     -0.332     -0.385
     1.907      0.696     -2.161      1.184      1.037      1.324      1.093     -1.457      1.386      1.324      1.724      0.626     -1.932     -0.823      1.275      1.555      0.870      0.080     -0.134      0.812      1.431      0.231     -0.362     -0.136      1.466      0.455      0.341     -1.711      1.270     -0.594     -0.113      0.903     -0.991      1.455      0.634     -0.377      0.342     -1.492     -0.839      0.577     -0.260      0.625      0.557     -0.012     -0.566
     0.907     -0.304     -1.161      0.184     -0.963      1.324      0.093     -2.457      0.386      0.324      0.724      0.626      0.068      1.177      1.275      0.555     -1.130     -1.920      0.866     -1.188      0.326     -0.366     -0.787     -0.058     -0.460      0.503      0.161     -0.464      0.339     -0.401      1.092      0.535     -1.592      0.516      0.762      0.200      1.114      1.120      1.157      1.235      0.311     -0.642     -0.724      0.913     -0.738
    -0.093     -0.304     -1.161      0.184     -0.963      0.324     -0.907     -1.457     -0.614      0.324     -0.276     -0.374     -0.932      0.177      0.275     -0.445     -1.130     -1.920      0.866     -2.188     -0.338     -0.584     -0.989      0.313     -0.774      0.295      0.460     -0.185     -0.216     -0.070      0.716     -0.355     -0.395     -0.838      0.694      0.171      0.370      0.453      0.031      0.758      0.183     -0.378     -0.486      0.560     -1.441
     0.907      0.696      0.839      0.184      0.037      1.324      0.093     -0.457      0.386     -0.676      0.724     -0.374      1.068      0.177     -0.725      0.555     -0.130      1.080     -0.134      0.812      0.815     -0.028      0.511      0.241     -0.165      0.462      0.333      0.349      0.011      0.187      0.520      0.185     -1.168     -0.048     -0.820     -0.509     -0.237      0.293      0.164     -0.716     -0.487     -0.124      0.247     -0.325      1.122
    -2.093      0.696     -2.161      2.184      0.037     -1.676      0.093      0.543     -1.614      0.324     -2.276      0.626      0.068      1.177      0.275     -1.445     -2.130      0.080     -1.134     -0.188     -1.474     -0.465      0.263      0.552      0.111     -0.678      1.138     -2.189      1.527     -0.208     -0.071      0.686      0.293     -2.232      0.241      0.124      1.210     -0.183      0.822      0.241      0.214     -1.645     -0.413     -1.368     -0.269
     0.907     -0.304     -1.161      2.184     -1.963      0.324     -1.907     -0.457      2.386      0.324     -0.276     -0.374     -2.932      0.177     -0.725     -1.445     -1.130      1.080      1.866     -1.188     -0.267     -0.411     -0.585      2.325     -0.974      1.128      0.170     -0.607     -0.005     -1.009      0.778     -1.496      0.142      0.580      0.827      0.330      0.268     -2.024     -1.549     -0.356     -1.101     -0.476      1.969      0.732     -0.179
    -0.093     -0.304      0.839     -0.816     -0.963      0.324      1.093      1.543      0.386     -0.676     -0.276     -0.374      0.068      0.177     -0.725      0.555      0.870      1.080      1.866     -0.188     -0.160     -0.028      0.278      0.068     -0.750      0.037     -0.189      0.644     -0.839     -0.285      0.475      0.927      1.154      0.465     -0.263      0.045     -0.408     -0.309      0.140     -0.374      0.754      0.874      0.780      1.863      0.582
    -1.093     -0.304     -2.161      0.184      0.037      1.324      1.093      1.543      0.386      1.324     -0.276      0.626      0.068     -0.823      1.275     -0.445      0.870      1.080      1.866      0.812     -0.207      0.648      0.226      0.259      0.850     -1.015     -0.710     -2.382     -0.052     -0.674      1.611      0.473      1.342      0.153      1.026      0.038     -0.149     -0.040     -1.002      0.769     -0.116      0.099      0.751      1.806     -0.027
     0.907      0.696      0.839     -0.816      0.037      0.324      0.093      0.543     -0.614      1.324      1.724      0.626      0.068     -0.823      1.275      1.555      0.870      0.080      1.866     -0.188      1.095      0.934     -0.130     -0.961     -0.316     -0.326     -0.294      1.191      0.295      0.421     -0.734     -0.674      0.805      0.029      1.466     -0.100     -0.530      0.142      0.084      1.388      0.251     -0.071      0.255      2.345      0.066
    -0.093      0.696     -0.161      0.184      0.037     -0.676      0.093      0.543     -1.614      0.324      1.724      1.626      1.068      0.177      0.275     -0.445     -0.130      1.080     -0.134     -1.188      0.451      0.775      0.730     -1.147     -0.236     -0.574     -0.029     -0.817      1.177      0.311     -1.067     -0.704     -0.390     -0.593      0.567      0.921      0.645     -0.129      1.073      0.142     -0.945     -1.026     -0.187      0.369     -0.944
     1.907      0.696     -0.161     -0.816      0.037      0.324     -1.907     -0.457     -0.614      0.324      0.724     -0.374     -0.932     -0.823      0.275      0.555     -2.130     -0.920     -1.134     -0.188      0.467     -0.540     -0.532     -0.684     -0.224      1.457      1.171      0.294     -0.030      0.169     -0.187     -1.214     -0.028     -0.030      0.508     -0.153      0.473     -0.076     -0.332      0.348      0.002     -1.433     -0.028     -0.725      0.004
     0.907      0.696      1.839     -1.816     -0.963      0.324      1.093      1.543      0.386     -0.676      0.724      1.626      0.068     -1.823     -0.725      0.555      0.870      1.080      0.866     -1.188      0.179      0.967      0.504     -1.190     -1.240      0.689     -0.328      1.256     -0.570      0.224      0.069      0.062      1.197      1.382     -0.059      0.391      0.186     -0.566     -0.873     -0.171      0.376     -0.048      0.227      1.241     -0.098
    -1.093     -1.304      0.839     -1.816      1.037     -2.676      0.093      1.543     -1.614      1.324     -1.276     -1.374      0.068     -1.823      1.275     -0.445      0.870      1.080     -0.134      0.812     -0.817     -0.003      0.390     -1.661      0.924     -0.235     -1.308      0.411     -0.141      0.034     -1.891     -0.049      1.029     -0.170      0.992     -0.042     -1.277     -0.358     -0.616      0.981      0.628      0.919      0.387      0.499     -0.006
    -1.093     -0.304      0.839      1.184      0.037     -1.676      0.093      1.543      2.386     -0.676     -0.276     -0.374      1.068      1.177     -0.725     -0.445     -0.130      0.080      0.866      0.812     -0.591     -0.326      0.166      1.498      0.062     -0.643      0.100      0.560     -0.231     -0.128     -1.136      0.536      1.446      1.234     -0.684      0.536      0.124      0.704     -0.005     -0.907      0.297      0.343     -0.230      0.116      0.795
    -2.093      0.696     -1.161     -1.816      1.037      1.324      1.093      1.543     -1.614      1.324      1.724      0.626      1.068      1.177      1.275      1.555      0.870      1.080     -2.134      0.812      0.748      0.868      0.699     -1.337      1.255     -2.882     -0.082     -1.939     -0.535     -0.243      0.517      0.199      0.627     -0.470      0.729      0.323     -0.449      0.010      2.225      0.529      0.750     -0.183     -0.074     -1.479     -0.199
     0.907     -0.304      0.839     -1.816      0.037      0.324      0.093      1.543     -1.614     -2.676     -0.276     -0.374      0.068     -1.823      1.275     -0.445     -2.130      0.080     -1.134      0.812     -0.275     -0.720      0.245     -2.199      0.304      1.185      0.503      0.453      0.337     -0.259      0.469      0.877      1.175      0.277     -2.652      0.295      0.704     -0.186     -0.075      1.064     -0.093     -1.203     -0.291     -0.206      0.469
    -0.093      0.696     -0.161      0.184     -0.963     -0.676      1.093      0.543     -0.614     -0.676     -0.276      0.626      1.068      1.177     -0.725      0.555     -1.130      0.080      1.866      0.812     -0.062      0.389      0.424      0.642      0.050     -0.114      0.313     -0.709     -0.499     -1.053     -0.642      0.660      0.124     -1.217     -0.597     -0.253      0.092      0.406      0.630     -0.718      0.630     -1.420     -0.785      1.451      0.738
    -1.093     -0.304     -1.161     -0.816      0.037     -0.676     -0.907     -0.457      1.386     -0.676      0.724      0.626      0.068      0.177     -0.725      0.555     -1.130      0.080     -1.134     -2.188      0.351     -0.533      0.169      0.504     -0.639     -1.420      0.094     -1.330     -1.236      0.592     -0.977     -0.343     -0.599      0.924     -0.362      0.167      1.379     -0.086     -0.211     -0.373      0.150     -0.356     -0.183     -1.266     -1.368
    -0.093     -0.304     -1.161      2.184      0.037      1.324      0.093      0.543      1.386      0.324      0.724      0.626      0.068      2.177      0.275     -0.445     -0.130     -1.920     -2.134     -0.188      0.035     -0.238     -0.649      1.429     -0.793     -0.057     -0.132     -0.522      0.774      0.851      1.468      0.414      1.375      0.067      0.538      0.637      1.023      0.898      0.984      0.557     -0.666      0.288     -0.933     -2.641      0.501
    -0.093     -3.304      0.839      2.184     -2.963     -0.676     -0.907      1.543      1.386      1.324     -0.276     -2.374      1.068     -1.823      1.275     -0.445     -1.130      1.080     -1.134     -1.188     -0.352     -1.406      0.417      1.384     -0.976      0.073     -1.826      0.502      0.730     -2.043     -0.328      0.276      0.933      0.135      1.668      0.273     -0.432      0.375     -2.827      1.626      0.072      0.387      0.394     -1.731     -0.465
    -2.093     -1.304     -1.161     -1.816      1.037     -2.676     -0.907     -2.457     -1.614     -0.676     -2.276     -0.374      1.068      2.177      1.275     -1.445     -2.130      0.080     -1.134      0.812     -1.201     -0.623      0.199     -0.903      0.471     -0.768     -0.518     -1.315     -0.918      0.498     -1.360     -0.471     -2.574     -0.757     -0.858     -0.176      0.557      0.726      2.863      0.967      0.030     -1.185     -0.005     -0.910      0.532
     0.907      0.696      0.839     -1.816      0.037      0.324     -2.907     -1.457     -0.614     -0.676      0.724      0.626      1.068     -0.823      0.275      1.555      0.870     -0.920      1.866     -0.188      0.871      0.286     -0.179     -1.154     -0.371      0.068      0.458      0.875     -0.724      0.488     -0.503     -3.145     -1.152      0.651     -0.420     -0.729      0.204      1.137     -0.093      0.602      0.448      0.631     -0.644      2.326      0.247
    -0.093     -0.304     -1.161      0.184     -0.963      0.324     -0.907      0.543     -0.614     -0.676     -1.276     -0.374     -0.932      0.177     -0.725      0.555     -0.130      0.080     -0.134     -0.188     -0.287     -0.742     -0.263      0.355     -0.427      0.155      0.537     -0.884     -0.071     -0.584      0.524     -0.021      0.830     -0.851     -0.546     -0.770      0.701     -0.748     -0.077     -0.532      0.971      0.553      0.667     -0.354      0.280
     0.907     -0.304     -1.161     -1.816      1.037      0.324      0.093      0.543      0.386      0.324      0.724     -0.374      0.068     -1.823      0.275      1.555      0.870      1.080      1.866      0.812      0.859      0.287      0.394     -0.078      0.443      0.132     -0.506     -1.662     -1.653      0.501     -0.444     -0.321     -0.110      0.413      0.024     -0.522     -0.920     -0.647     -1.635      0.122      0.587      0.602      0.312      2.114      0.360
    -2.093     -0.304     -0.161      2.184      1.037     -0.676     -0.907     -1.457      2.386     -0.676     -2.276     -0.374      0.068      2.177     -0.725     -2.445     -1.130     -0.920     -2.134     -0.188     -1.372     -0.912     -0.299      1.495     -0.473     -0.731      0.562      0.308      0.707      1.677      0.704      0.046     -1.140      0.895     -0.369      0.032      1.013      0.544      1.055     -0.391     -0.711     -0.122     -0.494     -2.755      0.213
    -2.093      0.696     -0.161     -0.816     -2.963      0.324     -2.907     -1.457     -0.614     -0.676     -0.276      0.626      1.068      0.177     -0.725     -2.445      0.870      1.080     -2.134     -2.188     -0.905      0.100      0.560     -0.907     -2.023     -1.154      0.511     -0.762      0.068     -1.055      1.312     -2.893     -2.225      0.243      0.422      1.305      0.582      0.371      0.792      0.258     -1.238      0.621      0.163     -1.647     -0.363
     0.907      0.696      1.839      0.184      0.037      0.324      1.093      0.543      0.386      1.324      0.724      0.626      0.068      0.177      1.275      0.555      0.870      0.080     -1.134     -0.188      0.109      0.386      0.235     -0.267      0.030      0.797      0.362      1.616      0.286      0.250      0.364      0.625      0.208      0.710      1.196      0.709      0.046     -0.354      0.299      1.261      0.237      0.673     -0.362     -1.026     -0.276
     1.907      0.696      1.839      0.184      0.037      1.324     -0.907      0.543      0.386     -0.676     -0.276      1.626      1.068      1.177      0.275      1.555     -1.130      1.080      0.866      0.812      0.532     -0.050      0.557      0.869     -0.530      1.318      0.727      1.326     -0.537      0.481      0.926     -0.801     -0.132     -0.367     -0.366     -1.098      1.657      0.228      0.480      0.516      0.923     -1.141      0.485      0.694      1.189
    -2.093     -0.304      0.839     -1.816      0.037     -0.676     -0.907      1.543     -1.614      1.324     -0.276     -2.374      1.068     -0.823      1.275     -0.445      0.870      1.080      1.866      0.812     -0.265     -0.454      0.605     -1.485      0.499     -1.823     -0.006      0.412     -0.311     -0.550     -0.423     -0.591      0.779     -0.275      1.127      0.016     -1.927      0.275      0.295      1.056     -0.256      1.336      0.126      2.307      0.355
    -2.093     -0.304     -0.161      2.184      0.037     -2.676     -1.907     -1.457      0.386      0.324     -1.276     -1.374      0.068      1.177      0.275     -2.445     -0.130     -0.920      0.866     -0.188     -1.385     -1.021     -0.262      1.727     -0.260     -0.649      0.821      0.153      0.335      0.258     -1.235     -0.956     -1.306     -1.097      0.525      1.021      0.034      0.378     -0.147      0.588     -0.646      1.025     -0.421      0.144     -0.150
     1.907      0.696     -1.161      0.184      1.037      1.324      1.093     -0.457     -0.614          *     -0.276      0.626     -0.932      0.177          *      0.555      0.870     -0.920      0.866     -0.188      0.341      0.504     -0.723     -0.150     -0.003      1.526      0.053     -0.415      0.233      1.054      1.100      0.589      0.161     -0.407      0.462     -0.749     -0.054      0.144      0.389      0.237      0.268      0.285      0.113      1.023     -0.253
    -0.093     -0.304      0.839      1.184     -0.963      0.324      1.093     -1.457      1.386     -0.676     -0.276      0.626      1.068      2.177     -0.725      0.555     -0.130     -0.920      0.866     -0.188      0.131     -0.004     -0.101      0.815      0.511     -0.057     -0.238      0.751      0.371     -1.341      0.362      0.959     -1.271      0.664     -0.983     -0.506      0.497      1.320      1.469     -1.003      0.333     -0.229     -0.876      0.427     -0.507
     0.907      0.696     -1.161      1.184     -0.963      0.324      0.093     -1.457      1.386      0.324      1.724      1.626     -0.932      1.177     -0.725      0.555     -0.130     -0.920     -0.134     -0.188      0.754      0.062     -0.245      0.903     -0.654      0.158      0.671     -0.843      0.335     -0.259     -0.398      0.024     -1.284      0.505      0.562      0.525      1.504     -0.610      0.497     -0.567     -0.281     -0.179     -0.564     -0.437      0.339
    -2.093     -1.304     -0.161     -1.816      0.037     -1.676     -0.907      0.543      1.386      0.324     -2.276     -0.374      1.068      0.177     -0.725     -1.445     -2.130      1.080      1.866      0.812     -0.833     -1.142      0.646      0.248      0.664     -1.237     -0.131     -0.823     -1.964     -0.679     -0.830      0.130     -0.088      1.316      0.073     -0.822      1.378      0.183      0.069     -0.912     -0.099     -0.968      0.045      1.666      0.251
     0.907      0.696     -1.161     -1.816      1.037      0.324      0.093     -1.457     -1.614      1.324      0.724     -0.374      1.068     -0.823      0.275      0.555      0.870      0.080     -1.134     -0.188      0.453      0.521      0.212     -1.817      1.363      0.402      0.171     -1.078      0.159     -0.373     -0.128     -0.288     -1.675     -0.250      0.653     -0.092     -0.988      0.785      0.468     -0.372      0.153      0.165     -0.330     -0.236     -1.247
     0.907      0.696     -1.161     -1.816      0.037      1.324      0.093      0.543     -0.614      0.324      1.724      0.626      1.068     -0.823      0.275      1.555      0.870      1.080     -1.134      0.812      1.025      0.299      0.491     -0.979     -0.313     -0.211      0.242     -1.678     -0.901      0.161      0.259     -0.044     -0.055      0.161      0.280      0.132      0.377      0.251     -0.059      0.495      0.266      0.482      0.440     -0.553      1.119
    -0.093      0.696      0.839      0.184      0.037      1.324      1.093      1.543      1.386      0.324      0.724      1.626      1.068      0.177     -0.725     -0.445     -0.130     -0.920      0.866     -0.188      0.270      0.525      0.126      0.607     -0.028     -0.364      0.157      0.756     -0.587      0.256      0.990      0.594      1.285      0.923      0.298      0.170      0.820      0.822     -0.180     -0.842     -0.828     -0.665     -1.156      0.754     -0.206
    -1.093      0.696      1.839     -1.816     -0.963      1.324      1.093      1.543     -0.614      1.324     -1.276      0.626     -1.932     -1.823      0.275     -2.445      0.870      1.080      0.866     -0.188     -0.961      0.818      0.122     -0.844      0.362     -0.109     -0.103      1.874     -0.929     -1.366      2.295      0.140      1.386      0.085      1.094      0.263     -0.462     -2.226     -1.109      0.232     -1.283      0.065      0.845      1.158     -0.423
    -2.093     -3.304     -1.161     -1.816      1.037     -1.676      1.093      1.543     -1.614     -0.676     -0.276      1.626      1.068      0.177      0.275      1.555      0.870      1.080     -0.134      0.812      0.075      0.331      0.473     -1.571      0.400     -2.138     -3.479     -1.506     -0.394      0.735     -1.785      0.721      0.958     -0.210     -1.023     -0.433      1.072      0.370      1.458      0.011      1.513      0.619      0.400      0.811      0.484
    -1.093      0.696     -0.161      1.184     -0.963     -2.676     -0.907      0.543     -1.614      1.324     -0.276     -1.374      0.068     -0.823     -0.725     -0.445     -0.130      1.080      0.866     -1.188     -0.250      0.350      0.478      0.249     -1.063     -0.804      0.339     -0.711      0.987      0.200     -2.329     -1.319     -0.031     -1.961      1.783      0.252     -1.743     -0.777     -1.160     -0.130     -0.327     -0.436      0.280      0.864     -0.194
     0.907      0.696     -0.161     -1.816      1.037      0.324     -0.907      0.543     -1.614      1.324     -0.276     -1.374      0.068     -0.823      1.275      0.555      0.870      0.080     -1.134      0.812      0.167     -0.286     -0.319     -2.015      0.993      0.613      0.881      0.154      0.216      0.000      0.292     -0.687      0.918      0.072      0.845     -0.332     -0.840      0.602      0.690      0.813      0.308      0.972      0.586     -0.027     -0.190
     1.907      0.696      0.839     -1.816      1.037      0.324     -2.907      0.543     -0.614      1.324      1.724      0.626      0.068     -0.823      1.275      0.555      0.870      1.080     -2.134      0.812      0.563      0.034      0.581     -1.758      0.936      1.445      0.526      0.392      0.034      0.124     -0.339     -2.734     -0.066      0.877      0.967      0.883      0.472     -0.703      0.461      0.827     -0.113      0.786      0.211     -1.370     -0.091
    -0.093      0.696      1.839      0.184      0.037      0.324      0.093      0.543      1.386      0.324      0.724      0.626      1.068      1.177     -0.725      0.555     -0.130      0.080     -0.134      0.812      0.386      0.540      0.398      0.412     -0.570     -0.409     -0.043      1.411     -0.058      0.549     -0.123     -0.447      0.027      0.924      0.649      0.019      0.073      0.514      0.777     -0.455      0.030     -0.667     -0.786     -0.668      1.304
    -1.093     -1.304     -1.161     -1.816     -1.963      0.324      1.093      1.543      1.386      1.324     -0.276     -2.374     -2.932     -1.823      1.275     -1.445     -0.130      1.080      0.866     -0.188     -0.392     -0.539     -0.283     -0.024     -0.840     -0.720     -0.904     -0.925     -1.840     -1.015      1.003      1.326      1.864      1.306      1.840      0.523     -1.562     -2.476     -1.749      1.691     -1.029      0.648      1.439      0.777      0.570
     0.907     -0.304      1.839      0.184      0.037      1.324      0.093     -0.457      1.386     -0.676     -0.276      0.626      0.068      0.177     -0.725      1.555      0.870      0.080      0.866      0.812      0.505      0.541      0.283      1.251      0.283      0.398     -0.879      1.548     -0.899     -0.501      0.892     -0.567     -0.729      0.372     -0.879     -1.005     -0.104     -0.178     -0.946     -0.813      1.132      0.240     -0.409      0.324      0.618
     0.907      0.696     -1.161      0.184      1.037      1.324      1.093     -2.457     -0.614      1.324      1.724      1.626     -0.932      0.177      1.275      1.555      0.870     -1.920     -0.134      0.812      0.811      0.634     -0.820      0.349      1.050      0.035     -0.039     -0.149     -0.092      0.015      0.543      0.421     -1.714     -0.810      0.808      0.469      0.906      0.230     -0.194      0.555      0.448      0.053     -0.752     -0.338     -0.182
    -0.093      0.696     -0.161     -1.816      0.037      1.324      0.093     -0.457      1.386      1.324     -1.276     -1.374      1.068      0.177      0.275      1.555      0.870     -0.920     -2.134      0.812     -0.130      0.099      0.081     -0.479      0.143      0.148      0.525     -0.186     -1.130     -0.268      1.455     -0.138     -0.555      1.825      1.383     -1.073     -1.493      0.848      0.723      0.234      1.915      0.763     -0.829     -1.874      0.571
     0.907      0.696      0.839      1.184      0.037      0.324      0.093      0.543      1.386      0.324     -1.276      0.626      0.068      1.177      0.275      0.555     -0.130      0.080      0.866     -0.188     -0.121      0.392      0.167      0.558      0.600      0.963      0.580      0.698      0.579     -0.479      0.445     -0.228      0.068      0.820      0.024     -0.856     -0.063     -0.245      0.757     -0.063      0.819     -0.602     -0.299      0.761     -0.786
    -1.093     -2.304     -1.161      0.184     -0.963      1.324     -0.907     -0.457      1.386      0.324     -0.276     -0.374     -1.932      2.177     -0.725      0.555     -1.130     -0.920      0.866     -1.188     -0.066     -0.622     -0.734      0.815     -0.116     -1.031     -1.607     -0.402     -0.486     -0.831      1.436     -0.268      0.223      0.561      0.464     -0.025      0.401     -0.704      1.495     -0.609      0.456     -0.429      0.246      0.530     -0.971
     0.907     -0.304     -1.161     -0.816      1.037      0.324     -0.907      0.543      1.386      0.324     -0.276     -0.374      0.068     -1.823      0.275      1.555     -1.130      0.080      0.866      0.812      0.461     -0.245     -0.086     -0.718      1.080      0.544     -0.103     -1.000     -0.099     -0.103     -0.102     -0.541      0.685      1.829     -0.242     -0.992     -0.044      0.213     -1.234     -0.356      0.997     -0.745      0.321      1.404     -0.277
    -2.093      0.696      0.839      1.184      0.037     -2.676      0.093     -1.457     -1.614      1.324     -1.276      0.626      1.068      1.177     -0.725     -0.445     -1.130      0.080     -1.134     -0.188     -0.601     -0.103      0.529     -0.856     -0.452     -1.382      0.806      0.293      1.882      0.416     -1.988     -0.088     -2.006     -0.919      1.543     -0.177      0.768      0.082      1.738     -0.638      0.422     -0.967     -0.777     -0.810      0.227
    -0.093     -0.304     -1.161     -1.816      0.037      1.324      1.093     -2.457     -1.614      0.324      0.724      0.626      1.068     -1.823      1.275      1.555      0.870     -0.920     -2.134      0.812      0.812      0.460      0.293     -1.759      0.790     -0.916     -0.827     -1.340     -0.083     -0.747      0.449      0.662     -2.774     -0.308     -0.089     -0.477     -0.005      0.467     -0.460      1.073      0.487      0.273     -1.238     -1.250      0.177
    -0.093      0.696     -0.161      1.184      1.037     -1.676      0.093      1.543     -0.614      0.324      0.724      0.626      1.068      1.177     -1.725     -1.445     -1.130     -1.920     -1.134      0.812     -0.118      0.371     -0.292     -0.030      1.031      0.050      0.427      0.106      1.178      0.020     -1.615     -0.314      1.870     -0.714     -0.171      0.785      0.120      1.404      1.115     -2.317     -1.226     -1.454     -1.396     -0.824     -0.113
    -0.093     -0.304     -1.161     -1.816      1.037     -2.676     -0.907      1.543     -0.614      1.324     -0.276      0.626     -0.932     -0.823     -0.725     -1.445     -1.130      0.080     -1.134      0.812     -0.272     -0.205     -0.414     -1.371      0.678      0.299      0.017     -0.785     -0.512      0.217     -2.378     -0.749      2.000      0.300      0.972      0.093      0.928     -0.384      0.146     -0.945     -0.997     -1.018      0.827     -0.619      0.358
    -1.093     -0.304      0.839     -1.816     -2.963      0.324      0.093      1.543     -1.614     -0.676      0.724     -0.374      1.068     -0.823      0.275      0.555      0.870      1.080      0.866      0.812      0.456      0.163      0.157     -1.220     -0.920     -1.462     -0.268      0.803     -0.576     -2.142     -0.045     -0.118      1.571     -0.738     -0.312      0.065     -0.796      0.775      0.202      0.694      0.095      0.711      0.767      1.345      1.304
     1.907      0.696     -0.161     -1.816      0.037      1.324      1.093      1.543     -1.614     -0.676      1.724     -0.374      1.068      0.177     -0.725      1.555     -1.130     -0.920     -0.134      0.812      1.249     -0.047      0.360     -0.920     -0.116      0.615      0.871     -0.708     -0.710      0.110      0.265      1.185      0.974     -0.908     -0.569     -0.410     -0.365      0.570      0.871     -0.521      0.058     -1.014     -1.463      0.263      0.959
    -0.093      0.696     -2.161     -0.816      0.037      1.324      1.093     -2.457     -1.614      1.324     -2.276      0.626     -1.932     -1.823      1.275      0.555      0.870      1.080      0.866      0.812     -0.768      0.199     -0.201     -1.148      0.685      0.608      0.466     -2.101      0.227     -0.625      2.081      0.824     -2.066     -0.798      0.902     -0.959      0.338     -1.684     -0.764      0.803      1.403      0.968      1.354      1.360      0.181
    -0.093      0.696      1.839     -0.816     -0.963      0.324      1.093      1.543     -0.614      0.324      0.724      0.626      1.068     -1.823      0.275      0.555      0.870      1.080     -0.134     -1.188      0.150      0.342      0.721     -0.832     -1.121     -0.150      0.411      0.930     -0.056      0.134      0.311      0.819      0.847      0.185      0.962      0.430      0.222     -0.083     -1.209      0.878      0.604      0.560     -0.121      0.233     -0.182
     0.907      0.696      1.839      1.184     -1.963      1.324      1.093      0.543      1.386     -1.676     -1.276      0.626      1.068      1.177     -1.725      0.555      0.870      0.080      0.866     -2.188     -0.379      0.129      0.358      0.624     -1.778      1.133      0.581      1.613      0.520     -0.320      1.668      1.015      0.065      0.844     -0.759     -0.650      0.472      0.446      0.735     -0.867      0.879      0.755     -0.545      0.719     -0.522
     1.907      0.696      1.839     -0.816      0.037      1.324     -0.907      1.543      0.386     -0.676     -0.276     -0.374      0.068     -1.823      0.275     -0.445     -0.130      1.080     -0.134      0.812     -0.201      0.030      0.327     -0.471     -0.180      1.922      0.727      1.433     -0.399      0.267      1.544     -0.981      1.074      0.796     -0.556      0.033     -0.512     -0.376     -1.362      0.446     -0.148     -0.258      0.638     -0.166      0.957
     0.907     -0.304     -0.161     -0.816      0.037      1.324      0.093      0.543     -0.614     -0.676      0.724      0.626     -0.932     -1.823     -0.725      1.555     -0.130      0.080      1.866     -0.188      0.512      0.377     -0.237     -0.415     -0.789      0.505     -0.397      0.099     -0.383      0.770      0.980     -0.227      0.796     -0.176     -0.450     -0.083      0.098     -0.733     -1.509     -0.387      0.936     -0.589      0.425      1.823      0.434
    -2.093     -0.304      0.839      1.184     -0.963     -1.676     -1.907     -2.457      1.386     -1.676     -2.276     -0.374     -1.932      1.177     -1.725     -2.445     -0.130     -0.920      0.866     -1.188     -1.408     -0.395     -0.742      1.715     -1.530     -0.598     -0.065      1.612     -0.500      0.647     -0.394     -1.666     -1.542     -0.147     -0.900      0.127     -0.040     -0.822     -0.417     -1.163     -0.600      0.359      0.294      0.070      0.048
    -0.093      0.696     -1.161      0.184     -0.963      1.324     -0.907      0.543     -1.614     -0.676     -1.276     -1.374     -0.932      1.177      1.275     -0.445     -0.130      0.080     -1.134     -2.188     -0.540      0.193     -0.402      0.127     -1.153      0.541      0.653     -0.896      0.314      0.181      1.767     -1.202      0.851     -1.436     -0.156     -0.381     -1.437     -0.430      1.035      1.898      0.189     -0.404      0.751     -1.078     -1.098
     1.907     -1.304      0.839     -1.816      1.037      1.324     -1.907     -0.457     -1.614      0.324      1.724     -2.374     -0.932     -1.823      1.275      1.555      0.870      0.080     -2.134      0.812      0.810     -0.445     -0.470     -1.598      1.717      1.092     -0.790      1.263     -0.205     -0.731      0.595     -1.358      0.074     -0.305     -0.520      0.357     -1.758     -0.345     -0.668      0.338      0.618      1.352      0.683     -1.439     -0.764
    -0.093      0.696     -1.161     -0.816      1.037      0.324      1.093     -0.457     -0.614      1.324      1.724      1.626      1.068      1.177      0.275      0.555      0.870      1.080     -1.134      0.812      0.692      0.835      0.601     -0.015      1.457     -0.755     -0.001     -1.900     -0.813     -0.497     -0.226      0.249     -1.043     -0.654      0.563      0.397      0.419      0.123      1.281     -0.434     -0.237     -0.140      0.167     -1.029     -0.553
     1.907      0.696      1.839     -1.816      1.037      1.324      1.093      1.543      0.386     -0.676      1.724      0.626     -0.932     -0.823     -0.725      1.555      0.870      1.080      1.866      0.812      1.117      0.428     -0.196     -0.807      1.059      0.873      0.264      2.080     -1.050     -0.039      0.093      0.666      1.595      1.071     -1.146     -0.119     -0.125     -0.560     -0.341     -1.107      0.046      0.353      1.463      2.153     -0.172
     1.907     -0.304      0.839     -1.816      1.037      1.324      1.093      0.543     -1.614          *      0.724     -2.374      1.068     -1.823          *      1.555      0.870      1.080     -2.134      0.812      0.783     -0.327      0.580     -1.748      1.069      1.036      0.168      0.218      0.032     -0.060      0.603      1.281     -0.007     -0.168     -0.793     -0.477     -1.763      0.144     -0.584      0.800      0.637      1.219      0.127     -1.473     -0.198
    -1.093     -0.304     -0.161     -0.816     -0.963      0.324     -0.907      0.543      0.386     -1.676     -0.276     -1.374      0.068      1.177     -0.725     -1.445     -0.130     -0.920      0.866     -2.188     -0.515     -1.039     -0.261      0.121     -1.196     -0.781      0.483      0.206     -0.879      0.188      0.800      0.030      0.729      0.386     -1.235      0.581     -0.075      0.412      1.173     -0.191     -0.984      0.896     -0.565      0.968     -0.984
    -0.093      0.696      1.839     -0.816     -1.963     -1.676      1.093      1.543     -1.614     -1.676      1.724      1.626      1.068      0.177     -2.725      0.555      0.870      1.080     -1.134     -2.188      0.568      0.313      0.501     -1.120     -1.786     -0.876      0.136      1.192      0.465     -0.301     -2.113      0.852      0.885     -0.459     -0.632      0.783      1.146      0.137      1.103     -1.715     -0.114      0.590      0.228     -0.567     -0.568
    -2.093      0.696     -2.161     -0.816      0.037     -0.676      0.093     -1.457      0.386      0.324     -1.276      1.626      0.068     -0.823      0.275      0.555      0.870      0.080     -0.134     -0.188     -0.518      0.576     -0.173      0.079      0.365     -1.487      0.174     -1.980     -0.750     -0.147     -0.237     -0.539     -1.222      0.229      0.134     -0.405      0.717      0.316     -0.669      0.058      1.382      0.230      0.542     -0.214     -0.589
     1.907      0.696      1.839     -1.816      1.037      1.324      1.093      1.543     -1.614     -2.676      1.724      1.626      1.068     -1.823      1.275     -2.445     -3.130      0.080     -2.134      0.812      0.167     -0.366      0.743     -1.324      0.633      1.763      0.930      1.168     -0.482      0.397      1.090      1.493      0.753     -0.632     -3.062      1.560      2.064     -0.231     -0.856      1.017     -2.498     -2.669     -1.061     -1.670      0.159
    -0.093     -2.304      0.839      0.184      0.037     -0.676      0.093     -2.457      1.386     -0.676     -1.276     -1.374     -0.932     -0.823      0.275     -0.445     -0.130      1.080      0.866     -0.188     -0.356     -0.731     -0.079      1.035     -0.555      0.192     -1.600      0.841     -0.857      0.507     -0.306      0.902     -2.311      0.618     -0.619     -0.691     -0.502     -0.936     -1.553      0.296      0.108      0.424      1.048      0.293      0.288
     0.907      0.696     -2.161      1.184     -0.963      0.324      0.093     -0.457     -0.614     -0.676      1.724     -0.374      0.068      0.177     -0.725      1.555     -0.130     -0.920      1.866     -0.188      0.980     -0.219     -0.235      0.484     -0.381     -0.159      0.834     -1.968      0.892     -0.558     -0.736      0.205     -0.202     -1.032     -0.496      0.131     -0.056      0.502     -0.156     -0.613      0.353      0.034     -0.529      1.607      0.192
    -0.093      0.696     -0.161      0.184      0.037     -0.676      0.093      0.543      1.386      0.324     -1.276     -0.374     -0.932     -0.823      0.275     -1.445     -0.130      0.080      0.866      0.812     -0.912     -0.092      0.093      0.738      0.222      0.772      0.793     -0.383     -0.539     -0.247      0.283      0.118      0.461      0.607      0.330      0.385     -0.260     -1.089     -1.540      0.248     -0.397     -0.022     -0.137      0.521      0.774
    -0.093     -2.304      0.839      2.184     -2.963      0.324     -0.907      1.543      1.386     -2.676     -2.276     -0.374      1.068      2.177     -2.725     -0.445      0.870      1.080      0.866     -3.188     -1.159     -0.317      0.702      0.935     -2.490      0.997     -2.095      0.028      1.331     -0.496      1.504     -0.533      0.602      0.493     -1.509     -0.366      0.187      0.059      1.467     -1.586      0.984      1.129      0.099      0.458     -0.984
    -0.093      0.696     -1.161     -1.816      0.037      1.324      0.093     -2.457      0.386      0.324      1.724     -2.374      1.068     -1.823     -1.725     -0.445      0.870      1.080     -2.134     -0.188      0.737      0.118      0.523     -1.496     -0.056     -0.853      0.511     -1.746     -0.305      0.199      0.508      0.016     -3.147      1.824      0.318      0.515     -2.313      0.113     -0.523     -1.733     -1.174      0.684      0.460     -1.646     -0.059
    -1.093     -0.304     -1.161      1.184      1.037      0.324      0.093     -0.457      1.386      1.324      0.724      0.626      0.068     -0.823      0.275      0.555     -0.130      0.080      0.866      0.812      0.557      0.455     -0.019      0.976      0.391     -1.707     -0.876     -1.055      0.091      0.705     -0.190     -0.292     -0.548      0.380      1.188      0.058      0.082      0.103     -1.474     -0.057     -0.149     -0.703     -0.069      0.560      0.456
    -0.093      0.696     -0.161      1.184     -0.963     -1.676     -0.907      0.543     -0.614      0.324      0.724     -0.374      0.068     -1.823      0.275     -0.445     -0.130      0.080     -0.134     -0.188      0.009     -0.018      0.424      0.458     -0.535     -0.076      0.637     -0.591      0.885     -0.502     -1.708     -0.879     -0.019     -1.078      0.638      0.791     -0.108     -0.441     -1.927      0.709     -0.574     -0.050     -0.626     -0.333      0.490
    -1.093     -0.304      0.839     -0.816      0.037      0.324     -0.907     -1.457     -1.614      1.324     -0.276      0.626      0.068     -1.823      1.275      0.555      0.870      0.080     -1.134      0.812     -0.061      0.141     -0.123     -0.900      1.244     -1.258     -0.549      0.704      0.073     -1.162      0.242     -1.122     -1.232     -0.678      0.592     -0.284      0.564      0.079     -1.294      0.733      0.726      0.507      0.322     -0.731     -0.336
    -0.093      0.696     -1.161      1.184     -0.963      0.324      1.093      1.543      0.386      1.324     -1.276     -1.374      0.068     -0.823      1.275      1.555     -0.130      1.080      1.866      0.812     -0.154     -0.091      0.140      0.717     -0.119      0.045      0.956     -1.397      0.553     -0.676      0.526      1.249      1.250     -0.164      1.371     -0.944     -1.148     -0.128     -1.413      1.173      1.783      0.120      0.724      1.444      0.761
     0.907      0.696      0.839      0.184      1.037     -1.676     -1.907      1.543     -0.614     -0.676     -1.276      1.626      1.068      1.177     -0.725      0.555     -2.130      0.080     -1.134     -0.188     -0.498     -0.318      0.430      0.012     -0.430      1.297      1.051      0.486      0.285      1.268     -1.052     -1.418      1.001     -0.480     -0.482     -0.568      2.149      0.456      1.308     -0.545      1.290     -1.589     -0.646     -1.167      0.361
     0.907     -1.304     -1.161      1.184      0.037     -0.676      0.093     -1.457      1.386      0.324     -0.276     -2.374      0.068      2.177     -0.725     -0.445     -1.130     -1.920     -1.134     -0.188     -0.173     -1.099     -0.579      2.094     -0.729      1.048     -0.159     -0.542     -0.881      0.982     -0.395      1.274     -0.870     -0.309      0.711     -0.088     -0.713      0.737      0.586     -0.419     -0.056      0.073     -0.982     -2.239      0.615
    -0.093      0.696      1.839     -0.816      0.037      0.324      1.093      1.543     -1.614      1.324      0.724     -0.374      1.068     -1.823      1.275     -0.445      0.870      1.080      1.866      0.812      0.270      0.589      0.884     -0.820      0.113     -0.451      0.028      0.933      0.052     -0.051      0.185      0.469      0.501     -0.922      1.132      0.206     -1.279     -0.311     -1.377      0.969     -0.702      0.085     -0.302      2.048      0.716
    -1.093     -0.304      1.839      1.184      1.037     -0.676      0.093     -2.457      1.386      0.324     -2.276          *      1.068      0.177      0.275     -0.445     -0.130      0.080      0.866     -0.188     -0.731     -0.819      0.119      0.377     -0.175     -0.595      0.703      1.733      0.989      1.158     -0.007      0.747     -2.503      1.095      0.416     -1.094     -1.046      0.777     -0.075      0.256      0.501      0.807     -0.124      0.697      0.171
    -1.093      0.696     -0.161     -1.816      1.037     -0.676      0.093     -0.457     -0.614     -1.676     -0.276      0.626      0.068     -1.823     -1.725     -0.445     -0.130     -1.920     -1.134      0.812     -0.066      0.456     -0.568     -1.430      0.265     -0.945      0.255      0.407     -0.322      0.758     -0.602     -0.532      0.250      0.572     -1.768     -0.108      0.034      0.888     -0.572     -1.642     -0.421     -0.585     -1.077     -0.568      0.612
    -0.093      0.696      0.839     -1.816      1.037     -1.676      1.093      1.543     -1.614      1.324     -0.276     -0.374      0.068     -1.823      1.275     -0.445      0.870      1.080      1.866      0.812      0.112      0.467      0.141     -1.701      1.173     -0.288      0.236      0.696     -0.271     -0.097     -1.923      0.526      1.206     -0.146      0.727     -0.325     -0.972     -0.077     -0.535      0.793     -0.756      0.295      0.789      2.760     -0.361
     1.907      0.696      0.839     -1.816      0.037      1.324      0.093      1.543     -0.614     -0.676      0.724     -1.374      0.068     -1.823     -0.725      0.555      0.870      0.080     -1.134     -0.188      0.642     -0.091     -0.177     -1.187      0.338      1.372      0.585      0.981     -0.730     -0.136      0.668      0.189      1.584      0.351     -0.920     -0.252     -1.367      0.257     -0.847     -0.798     -0.140      1.010      0.284     -0.553     -0.529
    -1.093     -0.304     -0.161     -1.816     -0.963     -1.676     -0.907      1.543     -1.614      0.324      0.724     -1.374     -0.932     -1.823      0.275     -0.445      0.870      1.080      0.866      0.812     -0.144     -0.405     -0.026     -1.064      0.090     -0.909      0.412     -0.132     -0.743     -0.917     -1.346     -0.373      1.434     -0.650      0.305      1.052     -0.711     -0.869     -1.093      0.432     -0.238      1.173      0.960      1.513      0.871
     0.907     -0.304      1.839      0.184      0.037      1.324     -0.907      0.543      0.386     -0.676     -0.276     -0.374      1.068      1.177     -0.725     -1.445     -1.130      0.080     -0.134     -0.188     -0.337     -0.090      0.314      0.504     -0.722      1.286     -0.215      1.568     -0.264      0.664      1.678     -0.772      0.220     -0.110     -0.206      0.081     -0.255      0.420      0.861     -0.288     -0.960     -1.058     -0.315     -0.398      0.418
     0.907     -2.304     -0.161     -0.816     -1.963      0.324      1.093     -2.457      0.386     -0.676     -0.276      1.626      1.068      1.177     -1.725     -1.445     -3.130     -2.920      0.866     -0.188     -0.162     -0.690     -0.600      0.288     -0.968      1.078     -1.438      0.465     -1.146     -1.021      0.505      1.652     -1.553      0.130     -0.093     -0.028      2.462      2.096      0.852     -1.226     -1.235     -2.399     -1.974      0.644      0.762
     0.907      0.696      1.839     -1.816      0.037      1.324      1.093      0.543     -0.614     -0.676     -1.276     -0.374      0.068      1.177     -0.725      1.555      0.870      1.080     -1.134      0.812     -0.197      0.014      0.209     -0.551      0.909      1.037      0.864      1.607     -1.043     -0.817      1.572      1.026      0.339     -0.109     -1.206     -0.889     -0.270     -0.179      1.656     -1.116      1.835      0.726      0.818     -0.934      0.083
     1.907      0.696     -2.161      2.184      1.037      1.324      1.093     -2.457     -0.614     -0.676      1.724      1.626     -2.932      2.177     -0.725      1.555      0.870     -1.920      0.866      0.812      0.802      0.597     -1.291      1.523      0.794      1.108      0.203     -0.971      0.579      0.204      0.576      0.496     -0.881     -1.957     -0.976      0.492      0.905     -0.957      0.986     -1.066      0.541      0.137      0.258      0.169      0.058
     0.907      0.696     -0.161      0.184     -0.963      1.324      0.093     -0.457     -0.614      1.324      0.724     -0.374      0.068      1.177      1.275      1.555      0.870      1.080     -0.134      0.812      0.644      0.021      0.341     -0.358      0.174      0.187      0.692     -0.574      0.487     -1.066      0.724      0.263     -0.950     -0.261      1.268     -0.460     -0.286     -0.272      1.357      1.068      0.575      0.749      0.460      0.114      0.437
     0.907     -1.304     -0.161     -0.816     -0.963     -0.676     -0.907     -0.457     -0.614     -0.676     -1.276     -1.374      0.068     -0.823     -0.725      0.555     -1.130      1.080      0.866     -1.188     -0.157     -0.763     -0.148     -1.001     -0.325      1.090     -0.502      0.017      0.307     -0.551     -0.351     -0.266     -0.325      0.220     -0.562     -0.709     -0.334      0.167     -0.157     -0.684      0.764     -0.208      1.206      1.315     -0.937
     0.907      0.696      0.839      0.184      1.037      0.324     -1.907      0.543     -0.614      0.324      0.724     -0.374      0.068     -0.823     -0.725      1.555      0.870      1.080      0.866      0.812      0.784      0.008     -0.067     -0.803      1.272      0.307      0.503      0.737      1.047     -0.278     -0.302     -1.895      0.606     -0.133     -0.224     -0.545     -0.426      0.094     -0.239     -1.351      0.483      0.865      1.261      1.212     -0.542
    -0.093      0.696      1.839      0.184      1.037      1.324      1.093      1.543     -1.614     -0.676     -0.276      1.626      0.068     -0.823      0.275      0.555      0.870      1.080     -1.134      0.812     -0.082      1.203      0.506     -0.863      0.615     -0.041     -0.435      1.473      1.233      0.297      1.343     -0.070      0.974     -0.805     -1.152     -0.003      0.106     -0.648     -0.353      0.134      0.675     -0.610      0.244     -0.772      0.321
     1.907     -0.304     -1.161      0.184     -0.963      1.324     -0.907     -0.457      1.386      1.324      1.724     -1.374      1.068     -1.823      1.275      1.555      0.870      1.080     -0.134      0.812      1.130     -0.274      0.211      0.492      0.419      0.924     -0.104     -1.398     -0.316     -1.335      0.341     -0.450     -0.971      0.686      1.019     -0.129     -0.778      0.340     -2.252      1.033      0.183      1.212      0.719     -0.322      0.348
    -0.093     -0.304      0.839      1.184      0.037      0.324      0.093      0.543      1.386      0.324      0.724      0.626      1.068      0.177      0.275      0.555     -0.130      0.080     -0.134     -0.188      0.359      0.250      0.526      0.968     -0.631     -0.318     -0.674      0.151      0.236      0.578     -0.236     -0.074      0.132      0.573      0.551      0.178      0.264      0.463     -0.489      0.746      0.246     -0.392     -0.779     -0.303      0.432
     0.907      0.696      0.839      0.184      0.037     -1.676      0.093     -2.457      0.386      1.324     -0.276      0.626     -0.932      1.177     -0.725     -1.445     -1.130      1.080      0.866      0.812     -0.460     -0.100      0.157      0.498     -0.212      1.491      0.887      0.786     -0.299      0.248     -1.156      0.286     -2.695     -0.127      1.296      0.481      0.723     -1.114      0.702     -0.478     -0.809     -1.204      0.833      0.694      0.912
     1.907      0.696      1.839     -0.816      1.037      1.324     -2.907     -0.457     -0.614      1.324      1.724      1.626      1.068      2.177      1.275     -2.445     -0.130     -0.920     -0.134      0.812      0.228      0.133      0.070      0.126      1.464      1.720      0.557      1.793     -0.765     -0.414      1.224     -3.153     -0.645     -0.779      0.612      1.562      1.513      0.991      1.965      0.477     -2.586     -0.275     -1.168     -0.245     -0.532
     0.907     -0.304      1.839      1.184      1.037      0.324      0.093      1.543      1.386      0.324      1.724      0.626      1.068     -0.823      0.275      0.555     -0.130      1.080      1.866      0.812      0.837      0.245      0.494      1.423      0.864     -0.077     -0.507      1.345     -0.147      0.108     -0.487     -0.213      0.988      0.149     -0.101      0.257      0.179      0.366     -1.938     -0.107     -0.605     -0.440      0.252      1.390      0.163
    -2.093      0.696     -1.161     -0.816     -0.963     -1.676      0.093      0.543     -0.614      1.324      0.724     -0.374     -0.932     -1.823      1.275     -0.445     -0.130     -0.920     -1.134     -0.188     -0.095      0.083     -0.729     -0.089     -0.135     -2.036      0.618     -0.415     -0.866     -0.727     -1.425      0.038      1.408     -0.479      1.485      0.678     -0.505      0.239     -1.678      1.245     -0.232     -0.294      0.432     -1.192     -0.084
    -0.093      0.696      0.839      0.184      0.037     -0.676      0.093      0.543     -0.614      1.324     -0.276      0.626      0.068     -0.823      0.275     -1.445     -0.130      0.080      0.866      0.812     -0.572      0.510     -0.069     -0.597      0.896      0.566      0.280      0.598      0.820     -0.662     -0.086     -0.476      0.537      0.016      0.591      0.564     -0.142      0.246     -0.202     -0.131     -0.819     -0.663      0.181      0.920      0.071
     1.907      0.696     -1.161     -1.816      1.037      1.324      1.093      0.543     -1.614     -2.676      0.724     -2.374      0.068     -0.823     -2.725     -0.445     -0.130      0.080     -2.134      0.812      0.279      0.024     -0.028     -1.728      0.505      1.642      0.608     -1.125     -0.041      0.593      1.058      0.877      0.429     -0.098     -3.092      0.325     -2.317      0.191      0.471     -2.763     -0.818     -0.191      0.230     -1.236      0.278
     0.907      0.696     -0.161     -1.816      1.037      1.324     -0.907      1.543      0.386      1.324      1.724     -2.374     -0.932     -1.823      1.275      1.555      0.870      1.080     -2.134      0.812      0.885     -0.102     -0.158     -1.456      0.714      0.128      0.691      0.041     -0.338      0.287      0.581     -0.671      1.571      1.711      1.175      0.304     -2.303     -0.777     -0.749      1.051      0.478      0.979      1.152     -1.477      0.324
     0.907      0.696      1.839      2.184      0.037      1.324      1.093      0.543      0.386      0.324      0.724      1.626      1.068      1.177      0.275      0.555     -0.130      0.080     -0.134     -1.188      0.389      0.699      0.062      0.476     -0.680      0.466     -0.232      1.802      1.838      0.598      0.857      0.305      0.268      0.262      0.646      0.122      0.668      0.854      0.960      0.606      0.121     -0.734     -0.081     -0.432     -0.573
    -0.093      0.696      0.839     -0.816      1.037      0.324      1.093      0.543      0.386      0.324      0.724      0.626      0.068      0.177     -0.725     -0.445     -0.130      0.080     -1.134      0.812      0.366      0.199      0.235     -0.979      0.946     -0.256      0.405      0.633      0.052      0.199      0.208      0.885      0.167      1.316     -0.227      0.193      0.386     -0.332      0.761     -1.261     -0.819     -0.421     -0.378     -0.711     -0.048
     0.907     -0.304      0.839      0.184     -2.963     -1.676      0.093     -1.457      1.386     -0.676     -2.276     -1.374      0.068     -0.823     -0.725     -1.445     -2.130      0.080      0.866     -1.188     -1.188     -1.323      0.172      1.051     -1.733      1.963      0.971      0.661     -0.855     -1.237     -0.577      1.443     -1.655      0.563      0.176     -0.382      0.565     -0.427     -1.703      0.078     -0.089     -0.825      0.011      0.374      0.376
     0.907      0.696      1.839     -0.816      1.037      1.324     -0.907      0.543     -0.614      1.324     -2.276     -0.374      0.068     -1.823      0.275      1.555     -0.130     -0.920     -2.134      0.812     -0.791     -0.395     -0.300     -1.067      0.413      1.686      1.193      2.138      0.270      0.647      2.083     -0.534      0.858      0.300      1.084     -1.017      0.130      0.561     -0.997      0.007      2.575      0.206     -0.421     -1.879      0.297
    -0.093      0.696     -1.161     -1.816     -1.963      0.324      1.093      0.543     -1.614     -0.676      1.724      1.626      0.068     -1.823     -0.725      0.555      0.870     -0.920      0.866     -0.188      0.752      0.558      0.037     -1.087     -0.928     -0.742      0.148     -1.128     -0.696     -1.086     -0.328      0.517      0.613     -0.682     -0.154      0.523      0.882     -0.050     -0.888     -0.086     -0.392      0.126     -0.974      1.455      0.742
    -0.093     -0.304      1.839      1.184     -0.963     -0.676      0.093      1.543      0.386     -0.676     -1.276     -0.374      0.068      1.177     -0.725     -0.445     -1.130      0.080     -0.134     -1.188     -0.682     -0.535      0.273      0.516     -0.446      0.674      0.279      1.562      0.622     -0.636      0.150      0.537      1.044     -0.171     -0.487     -0.220      0.238     -0.459      0.578     -0.409      0.382     -0.526     -0.304     -0.404     -0.639
    -2.093     -2.304     -0.161     -0.816      0.037      0.324      0.093      1.543      1.386      0.324     -2.276      1.626     -0.932      0.177      1.275      0.555     -0.130      0.080      0.866     -2.188     -0.906     -0.041      0.076      0.722     -0.439     -1.153     -2.328     -0.261     -1.456      0.447      1.293      0.197      1.372      0.659      0.473     -0.923      1.718     -1.008     -0.556      1.521      1.727      0.020      0.083      0.508     -1.813
     0.907     -2.304     -0.161      2.184      1.037      0.324     -2.907      0.543      0.386      1.324     -1.276     -0.374      0.068      2.177      1.275     -0.445     -1.130     -0.920     -0.134      0.812     -0.585     -0.844     -0.310      1.952      0.071      1.363     -1.489      0.141      0.490      0.875      0.769     -2.050      0.922     -1.160      1.325     -0.322      0.816      0.608      0.515      1.385      0.309     -0.174     -0.435     -0.870      0.709
     0.907      0.696      0.839     -1.816      1.037      0.324      0.093      0.543     -1.614      1.324      1.724     -0.374      0.068     -1.823      1.275      0.555      0.870      0.080     -2.134      0.812      0.743      0.301      0.023     -1.670      1.123      0.151      0.258      0.925     -0.216     -0.038     -0.338     -0.029      0.569     -0.288      0.848      0.475     -0.703      0.019     -0.529      0.707     -0.359      0.641      0.059     -1.495     -0.187
    -2.093     -0.304     -0.161      0.184      0.037      1.324      1.093      1.543      2.386     -0.676     -0.276     -2.374      1.068      0.177      0.275      0.555      0.870      0.080     -0.134     -0.188     -0.182      0.223      0.421      0.680     -0.156     -1.848     -0.434     -0.610     -0.536      0.136      1.515      0.845      1.032      1.679     -0.605     -0.025     -2.708      0.403     -0.420      0.498      0.766      0.835     -0.499     -0.456      0.122
     0.907      0.696      0.839      1.184      1.037      1.324      1.093      0.543     -0.614      0.324      0.724      0.626     -0.932     -0.823      0.275      0.555     -0.130      1.080      0.866      0.812      0.477      0.135      0.267      0.020      0.673      0.521      0.409      0.787      1.232      0.210      0.836      0.900      0.174     -0.681     -0.042     -0.127      0.576     -1.328     -0.865      0.117     -0.036     -0.276      0.582      0.878      0.327
     1.907     -1.304      1.839      2.184      1.037      1.324      0.093      1.543      1.386     -1.676      1.724     -2.374      1.068      1.177      1.275      1.555     -1.130      1.080      0.866      0.812      0.818     -0.866      0.799      1.302      0.078      0.999     -0.346      1.134      0.906      0.776      0.424      1.151      0.737      0.220     -1.619      0.478     -0.943      0.061      0.149      1.263      0.544     -0.157     -0.168      0.311      0.593
     0.907      0.696     -2.161      0.184      1.037     -0.676      0.093      0.543      0.386      0.324     -0.276     -1.374     -0.932     -0.823     -0.725      0.555     -0.130      0.080      0.866     -1.188     -0.161     -0.344     -0.540     -0.153     -0.067      1.219      0.823     -1.498      0.410      1.161     -0.552      0.282      1.139      0.197      0.306      0.058     -0.826     -0.157     -0.762     -0.507      0.725      0.234      0.847      0.858     -1.047
    -0.093     -3.304     -0.161     -1.816      0.037     -0.676      1.093      1.543      1.386      1.324     -0.276      1.626      1.068     -1.823      1.275      1.555      0.870      1.080      1.866     -0.188      0.255      0.468      0.606     -0.096      0.294     -0.388     -3.710     -0.769     -1.709     -0.188     -0.922      0.535      0.728      1.515      1.206     -0.687      1.060      0.144     -1.833      0.952      1.175      0.584      0.169      2.004     -0.263
     0.907     -0.304      0.839      0.184      1.037      1.324      1.093     -0.457      0.386      0.324      0.724      0.626      0.068     -1.823     -0.725      0.555      0.870      0.080      0.866      0.812      0.616      0.875      0.117      0.013      0.806      0.301     -1.120      0.658      0.154      0.097      0.786      0.253     -0.698      0.439     -0.099     -0.377     -0.545     -0.114     -1.696     -1.194     -0.078     -0.116     -0.142      0.892      0.167
    -1.093     -0.304     -0.161      0.184     -1.963      0.324     -1.907     -0.457      1.386     -0.676      0.724      0.626      1.068      1.177     -1.725      0.555     -2.130      0.080     -1.134     -3.188      0.288     -0.732      0.106      1.078     -1.701     -1.432      0.553     -0.380     -1.020     -0.301      0.184     -1.283     -0.396      0.566     -0.025      0.195      1.527      0.956      0.252     -1.055      0.212     -1.302     -0.092     -1.466     -1.546
    -0.093     -0.304     -1.161     -0.816     -2.963     -1.676     -1.907      0.543     -0.614     -1.676      0.724     -0.374     -0.932     -0.823     -1.725      1.555      0.870      0.080      1.866     -0.188      0.798     -0.322     -0.375     -0.086     -1.534     -0.765      0.079     -0.927     -0.760     -1.437     -2.357     -1.497      1.028     -0.559     -0.816     -0.473      0.055     -0.398     -0.765     -1.008      0.400      1.239      0.654      1.831      0.981
     0.907     -1.304     -0.161      0.184     -0.963      0.324      0.093     -0.457     -0.614     -0.676     -1.276      0.626     -1.932      0.177     -1.725     -0.445     -3.130     -0.920      0.866     -0.188     -0.813     -0.560     -1.037     -0.027     -0.488      1.611     -0.746      0.963      0.284     -0.514      1.088      0.606      0.768     -0.365     -0.469      0.031      1.377     -0.372      0.133     -1.475      0.527     -2.512      0.801      1.016      0.246
     1.907      0.696      0.839      1.184     -0.963      1.324     -0.907      1.543      0.386     -0.676      0.724      0.626      0.068      1.177     -0.725      1.555      0.870      1.080     -0.134      0.812      0.664      0.626      0.178      0.583     -0.570      1.195      0.161      0.612      0.670     -0.332      0.634     -1.489      1.207     -0.162     -0.246     -0.380     -0.159     -0.287      0.699     -0.570      0.750      0.203      0.863     -0.247      1.352
    -0.093     -0.304      0.839     -0.816     -0.963     -0.676      0.093     -0.457      0.386      0.324      0.724     -0.374      1.068     -0.823      0.275      0.555     -0.130      0.080      1.866     -1.188      0.243     -0.015      0.360     -0.351     -0.950     -0.249     -0.206      0.442     -0.434      0.105     -0.987      0.160     -0.912      0.815      0.727      0.286     -0.296      0.458     -0.549      0.817      0.184     -0.121     -0.556      2.119     -0.420
     0.907     -0.304     -1.161      0.184     -1.963      0.324      1.093     -0.457     -0.614     -0.676      0.724      0.626      0.068      0.177      0.275      0.555      0.870      0.080     -0.134     -1.188      0.379      0.139     -0.234      0.537     -0.973      0.631     -0.457     -0.832     -0.357     -0.922      0.074      0.910     -0.216     -1.118     -0.129      0.053      0.415      0.526     -0.254      0.962      0.097      0.786      0.320     -0.263     -0.145
     0.907     -0.304     -0.161     -0.816      0.037      0.324      0.093     -1.457      0.386     -1.676      0.724     -0.374      0.068     -0.823     -0.725      0.555     -0.130      0.080     -0.134     -0.188      0.388     -0.310      0.326     -0.569      0.176      0.509      0.107     -0.445     -0.240     -0.121      0.119      0.375     -2.035      0.854     -1.751     -0.082     -0.027     -0.494     -0.433     -0.865      0.044      0.158     -0.444      0.042     -0.170
    -2.093     -0.304     -1.161      1.184     -0.963     -1.676     -0.907     -0.457      0.386     -0.676     -2.276     -0.374      1.068      1.177     -0.725     -0.445     -1.130      0.080     -1.134     -1.188     -1.031     -0.367      0.144      0.985     -1.338     -1.184     -0.025     -1.381      0.240      0.431     -0.696     -0.398     -0.592     -0.593      0.222     -0.582      0.098      0.608      0.326     -0.089      0.791     -0.619     -0.193     -1.679     -0.118
    -2.093      0.696      1.839      1.184      1.037     -2.676     -2.907      1.543     -1.614     -2.676     -2.276     -2.374      1.068      2.177      1.275      1.555      0.870     -2.920     -2.134     -3.188     -0.647     -0.668     -0.626      0.068     -1.744     -1.316      1.367      2.682      1.253      2.710     -2.015     -2.365      2.200     -1.727     -1.810     -1.175     -1.490      2.114      2.249      2.142      2.373      1.839     -1.897     -2.238     -1.612
     1.907      0.696     -1.161      2.184      1.037      1.324      1.093      0.543      1.386      1.324      1.724      1.626      0.068      2.177      1.275      1.555      0.870     -1.920      0.866      0.812      1.178      1.039     -0.364      2.000      0.743      0.556     -0.415     -0.840      0.212      0.204      0.245     -0.034      1.032     -0.478      1.045     -0.222      0.226      0.628      0.747      0.867      0.202     -0.422     -1.260      0.083      0.119
    -1.093      0.696     -2.161      2.184     -0.963     -1.676     -1.907      0.543      1.386      0.324      0.724      0.626      1.068      2.177     -0.725      1.555      0.870     -1.920     -2.134     -0.188      0.430      0.227     -0.129      1.820      0.050     -1.677      0.509     -2.175      0.416     -1.047     -2.109     -2.128      0.695     -0.141      0.412      0.082      0.454      1.288      0.808     -0.769      0.894      0.781     -1.717     -2.910     -0.232
    -1.093     -0.304     -0.161     -1.816      1.037      0.324     -1.907      1.543     -1.614      1.324     -1.276     -2.374     -0.932      1.177      0.275     -1.445     -1.130      1.080     -1.134      0.812     -0.808     -1.161     -0.383     -1.156      0.425     -0.175      0.986      0.468     -0.556      0.633      1.149     -0.628      1.876     -0.637      1.166      0.041     -0.815     -0.354      2.094      0.131     -0.469      0.137      1.690     -0.657      0.366
    -0.093      0.696     -0.161     -1.816      1.037     -0.676     -0.907     -2.457     -0.614     -2.676     -0.276      1.626      1.068     -0.823     -0.725     -0.445     -1.130          *      0.866      0.812     -0.444     -0.180     -0.253     -1.256      0.214      0.324      0.950      0.184     -0.620      0.877     -0.277     -0.845     -2.244      0.536     -2.647      0.469      1.796      1.396      0.243     -0.684      0.095     -0.909     -1.495      1.385      0.389
     1.907      0.696     -1.161      1.184      0.037      0.324      0.093      0.543      0.386     -0.676      0.724      1.626      1.068      0.177     -0.725     -1.445      0.870     -0.920      0.866     -0.188     -0.062      0.538     -0.165      0.663      0.177      2.070      0.046     -1.009      0.487     -0.270      0.477     -0.179      0.595     -0.085     -0.618      0.813      0.910      1.261     -0.288     -0.763     -1.435      0.203     -0.551      0.616     -0.266
    -2.093     -0.304     -0.161      1.184      1.037      1.324     -2.907     -1.457     -1.614      1.324      0.724     -0.374     -0.932     -0.823      1.275     -0.445      0.870      0.080     -1.134      0.812      0.221      0.067     -0.326      0.225      0.765     -2.339     -0.462      0.023      1.027      0.161      1.025     -2.952     -1.061     -1.759      0.933      0.313     -0.562     -0.708     -0.942      0.757     -0.547      0.708      0.685     -1.334      0.023
     0.907     -1.304     -2.161     -1.816      1.037     -0.676     -1.907     -0.457     -1.614     -0.676      0.724      0.626      0.068      0.177      0.275      0.555      0.870      1.080     -1.134      0.812      0.366     -0.070      0.380     -0.867      1.263      0.632     -1.109     -2.673     -0.980     -0.194     -0.838     -1.857     -0.946     -0.879     -1.329      0.107      0.712     -0.359      0.911     -0.314      0.154      0.724      0.435     -0.894     -0.443
     1.907      0.696      1.839     -0.816      1.037      1.324      1.093      1.543     -1.614      1.324      0.724     -0.374      1.068     -1.823      1.275      0.555      0.870      1.080     -1.134      0.812      0.329      0.034      1.081     -0.862      0.803      1.523      0.595      0.750      0.137      0.092      0.932      1.148      0.193     -0.904      0.915      0.281     -0.456     -0.562     -1.087      0.756      0.064      0.953     -0.554     -0.672      0.111
    -0.093      0.696      1.839      1.184      1.037      1.324     -0.907      1.543      0.386     -0.676     -1.276     -0.374      1.068      2.177     -0.725     -1.445     -0.130      1.080     -1.134      0.812     -0.546     -0.416      0.660      0.790      1.075      0.492      0.987      1.110      0.635      0.072      1.828     -0.546      0.728     -0.214     -1.220     -0.428      0.218      0.091      1.474     -1.214     -0.721      0.460     -0.077     -1.306     -0.135
    -0.093      0.696     -1.161      0.184      0.037      1.324      1.093      0.543      0.386     -0.676     -2.276      1.626      0.068     -1.823     -0.725     -0.445     -0.130      1.080     -0.134      0.812     -1.052      0.728      0.494     -0.140      0.227      0.942     -0.019     -1.534      0.367     -0.201      2.292      0.293     -0.065      0.387     -0.926     -0.430      0.838     -0.739     -1.774     -0.825      0.943     -0.675      0.417     -0.024      0.670
     1.907      0.696     -0.161      0.184      1.037      1.324      1.093     -2.457      2.386      1.324      1.724     -1.374     -0.932      1.177     -0.725      1.555      0.870     -1.920     -0.134      0.812      1.195     -0.254     -1.112      0.579      1.226      0.620      0.902      0.991     -0.501     -0.226      0.175      1.232     -0.947      1.945      0.556     -0.308     -0.953      0.702      0.705     -1.316     -0.077      1.199     -0.048     -0.462     -0.266
    -0.093     -0.304     -2.161      2.184      1.037      0.324     -1.907      1.543      2.386      0.324     -0.276      0.626      1.068      2.177      0.275     -0.445     -0.130     -1.920     -2.134     -0.188     -0.196     -0.358     -0.525      1.645     -0.477      0.200     -0.001     -1.677      0.486      1.370      0.508     -1.416      2.183      0.944      0.496      0.102      1.140      1.705      0.803      0.451     -0.254      0.291     -1.005     -2.619      0.184
    -1.093      0.696     -2.161      0.184      1.037     -1.676      1.093      0.543      0.386      0.324     -2.276      0.626     -0.932      1.177      0.275     -1.445      0.870      0.080     -1.134      0.812     -1.106      0.944     -0.272      0.611      0.728     -0.065     -0.238     -1.794     -0.282      0.227     -0.508      0.141      0.660     -0.119     -0.074     -0.348     -0.605     -0.689      0.645     -0.114     -0.064     -0.130      0.481     -1.271      0.140
     0.907      0.696     -1.161     -1.816     -0.963      1.324      1.093      1.543     -1.614      1.324      0.724      1.626      1.068     -1.823      1.275      0.555      0.870      1.080     -2.134      0.812      0.656      0.924      0.447     -1.569     -0.638      0.196     -0.213     -1.646     -0.242     -0.475      0.607      0.163      1.059     -0.236      1.626     -0.296      0.321      0.364     -0.431      1.645     -0.109     -0.398      0.192     -1.463      1.290
    -2.093     -1.304     -0.161      0.184      0.037     -2.676     -0.907     -0.457     -1.614     -0.676     -2.276     -2.374     -1.932      0.177     -0.725     -2.445     -1.130      1.080     -1.134     -0.188     -1.422     -1.176      0.145     -0.259     -0.478     -0.786     -0.299     -0.380      0.252      0.290     -1.223      0.381     -0.661     -1.167     -0.421      0.078     -0.687     -2.146      0.264     -0.644     -0.771      0.312      1.140     -1.150      0.132
    -0.093      0.696     -0.161     -0.816      1.037     -0.676      1.093      1.543      0.386     -0.676     -0.276      1.626      1.068     -0.823     -0.725     -0.445      0.870      0.080     -0.134      0.812     -0.379      0.794      0.494      0.169      0.591      0.291     -0.142     -0.701     -1.010      0.318     -0.269      0.276      0.850      0.154     -0.907      0.412      0.427      0.450     -1.094     -0.938      0.079     -0.094     -0.541     -0.333      0.393
    -0.093     -1.304     -0.161      0.184     -0.963     -0.676     -0.907     -0.457      0.386     -0.676     -0.276     -0.374     -0.932      0.177     -0.725     -0.445     -1.130     -0.920     -0.134     -1.188     -0.283     -0.469     -0.784     -0.206     -0.934      0.133     -0.630      0.770      0.432     -0.080     -0.148     -0.510      0.546      0.590     -0.263      0.007      0.421      0.159      0.449     -0.251     -0.087     -0.643      0.277     -0.163     -0.257
    -1.093     -0.304     -1.161     -0.816      0.037      0.324      0.093      0.543     -0.614     -1.676     -1.276     -1.374      0.068     -1.823      0.275     -0.445      0.870      1.080     -1.134      0.812     -0.407     -0.344      0.252     -0.826      0.564     -0.647      0.035     -1.562     -0.039     -0.550      0.643      0.339      0.200      0.211     -1.906     -0.418     -0.846     -0.219     -1.224      0.182      0.052      1.309      0.579     -0.789      0.366
    -0.093     -0.304      0.839      0.184      0.037      0.324      0.093      0.543     -0.614     -0.676     -0.276      0.626      1.068     -0.823     -0.725     -1.445     -0.130      0.080     -0.134     -0.188     -0.318     -0.051      0.561      0.234      0.009      0.194     -0.105      0.210     -0.004      0.074      0.828      0.047      0.042     -0.797     -0.803      0.357      0.804      0.389     -0.957     -0.602     -1.037     -0.128     -0.931     -0.172     -0.312
    -0.093      0.696     -1.161      0.184      1.037      0.324      1.093     -0.457      0.386      0.324      0.724      1.626      0.068      1.177      0.275      0.555      0.870     -1.920      0.866      0.812      0.568      0.857     -0.552      0.397      1.457     -0.659     -0.097     -0.579     -0.229     -0.515     -0.178      0.391      0.094      0.078     -0.419     -0.201      0.591      0.914      0.738     -0.472     -0.187     -0.007     -0.898      0.946     -0.468
    -1.093      0.696      0.839     -1.816      0.037      0.324      1.093      1.543      0.386     -0.676      0.724      0.626      1.068     -1.823      0.275      1.555      0.870      1.080      1.866      0.812      0.445      0.844      0.701     -0.705      0.081     -1.466     -0.335      0.019     -0.962     -0.112     -0.099      0.103      0.738      0.902     -0.535      0.074     -0.456      0.010     -1.105      0.048      0.972     -0.030     -0.055      2.167      0.768
    -1.093     -0.304      0.839     -0.816     -0.963     -0.676      0.093      0.543      0.386     -0.676     -0.276     -0.374      0.068     -0.823      0.275      0.555      0.870      1.080     -0.134     -0.188     -0.164      0.094      0.448     -0.068     -0.481     -0.746     -0.526      0.289     -0.755     -0.409     -0.476      0.231     -0.033      0.283     -0.525     -0.019     -0.292     -0.699     -0.821      0.445      0.751      0.762      0.158     -0.243      0.358
     0.907     -0.304     -1.161      0.184      1.037      0.324     -1.907     -1.457      0.386      0.324      1.724      0.626      0.068     -0.823      0.275      0.555     -0.130     -0.920     -1.134      0.812      0.601      0.072      0.206      0.486     -0.102      0.154     -0.296     -1.599     -0.066      1.137     -0.265     -2.119     -1.612     -0.083      0.165      0.792      0.430     -0.174     -1.238      0.198     -0.174     -0.306     -1.253     -1.276      1.042
     0.907      0.696     -1.161      0.184      0.037      0.324      1.093     -1.457      0.386      1.324      0.724      0.626      1.068      1.177      0.275      1.555      0.870      1.080     -0.134      0.812      0.679      0.768      0.226      0.306      0.445      0.309     -0.039     -1.455     -0.115     -0.654     -0.300      0.400     -1.609      0.254      1.042     -0.514     -0.483      0.627      0.807      0.063      0.638      0.011      0.842     -0.392      0.441
    -2.093      0.696     -0.161      0.184     -0.963      0.324      1.093     -1.457      0.386      0.324     -2.276     -0.374     -0.932      0.177     -0.725     -1.445      0.870     -0.920      0.866      0.812     -1.209      0.475     -0.190      0.494     -0.142     -0.752      0.167     -0.005     -0.246     -0.689      1.547      0.842     -1.260      0.025      0.363     -0.249     -0.992     -0.769     -0.333     -0.767     -0.025      0.226     -0.598      0.710      0.877
    -0.093     -0.304     -0.161      0.184      0.037     -1.676      0.093     -0.457      0.386     -0.676     -0.276      0.626      0.068      0.177     -0.725     -0.445     -0.130      0.080     -0.134     -1.188     -0.352      0.206      0.226      0.688     -0.322      0.161     -0.575     -0.367     -0.387      0.310     -1.365     -0.034     -0.498     -0.188     -0.637      0.336      0.507     -0.295     -0.382     -0.673     -0.090     -0.371     -0.160     -0.439     -0.743
    -2.093      0.696      0.839      1.184      1.037      1.324      1.093      0.543      1.386      1.324     -2.276      1.626      0.068      1.177      0.275     -1.445      0.870      1.080      0.866      0.812     -1.374      0.907      0.455      0.866      1.986     -0.671     -0.234      0.506      0.308     -0.986      2.856      0.231      0.057      0.680      0.228      0.233      0.438     -0.556      0.466     -0.781      0.268     -0.178      0.452      0.553     -0.914
    -0.093      0.696      0.839     -0.816     -0.963      0.324      0.093      0.543     -0.614      1.324     -0.276     -0.374      0.068     -0.823      1.275     -0.445     -0.130      1.080     -2.134     -0.188     -0.234     -0.085      0.265     -0.110      0.254      0.047      0.796      0.474     -0.608     -1.304      0.591      0.184      0.176     -0.528      1.291      0.132     -0.243     -0.190     -0.857      1.020     -0.054      0.057      0.706     -2.132     -0.260
    -1.093     -3.304     -2.161      2.184      1.037     -1.676     -1.907     -2.457     -0.614     -1.676      0.724      1.626     -2.932      2.177      1.275      0.555     -0.130     -1.920      1.866      0.812      0.249     -0.351     -1.770      1.830      0.463     -1.272     -2.862     -0.411      0.340      0.532     -2.022     -1.458     -0.516     -2.206     -1.813      0.377      1.918     -0.243      0.742      1.034      0.469      0.115      0.921      0.967      0.483
     1.907     -1.304      0.839     -1.816      1.037      1.324      0.093     -0.457     -1.614      0.324      1.724     -1.374     -0.932     -1.823     -0.725      0.555      0.870      1.080     -1.134      0.812      0.874     -0.395     -0.263     -2.486     -0.298      0.929     -1.002      1.166      0.659      1.250      0.541      0.404     -0.243      0.401      0.454      0.327     -0.669     -0.494      0.151     -0.586     -0.544      1.386      1.362      0.062      1.180
    -2.093      0.696      1.839     -0.816      1.037     -1.676      1.093      0.543     -1.614      1.324     -0.276     -0.374      1.068     -1.823      1.275     -0.445     -2.130      1.080      1.866      0.812     -0.392     -0.182      0.891     -1.383      0.082     -1.739      0.876      0.946      0.415      0.976     -1.223      1.303     -0.437     -0.567      1.257      0.245     -0.105     -0.044     -0.821      1.220     -0.171     -1.710     -0.289      2.348      0.794
     0.907      0.696      0.839     -0.816      1.037      1.324      1.093     -1.457     -0.614      0.324      1.724      0.626      0.068      1.177      1.275      0.555      0.870      0.080     -1.134      0.812      0.845      0.239     -0.022     -0.292      1.021      0.051      0.281      0.901     -0.414     -0.045      0.679      0.811     -1.444     -0.397     -0.128      0.268      0.287      0.076      1.224      0.576     -0.542      0.586     -0.012     -0.998     -0.261
    -0.093      0.696      0.839      2.184      0.037      1.324      1.093      0.543     -0.614      1.324      1.724      0.626      1.068     -0.823      0.275     -0.445      0.870      0.080      0.866     -0.188      0.561      0.611      0.582      0.664      0.127     -0.684      0.026      0.286      1.291     -0.004      0.813      0.432      0.042     -1.139      1.323      0.846     -0.195      0.201     -1.327      0.144     -1.185      0.357     -0.755      0.510     -0.305
     1.907     -1.304     -0.161      0.184      1.037      1.324     -0.907     -0.457     -1.614      1.324      1.724     -1.374      1.068      2.177      1.275      1.555      0.870      1.080     -1.134      0.812      1.011     -0.240      0.116     -1.009      0.797      0.885     -1.241     -0.302      1.031      0.320      0.370     -0.629     -0.572     -0.822      0.957     -0.012     -1.174      0.868      2.899      0.981      0.318      1.035      0.810     -0.525     -0.050
    -2.093     -1.304     -2.161      0.184     -1.963     -2.676     -0.907     -0.457      2.386     -0.676     -0.276     -0.374     -1.932      2.177     -0.725     -2.445     -2.130     -0.920      1.866     -2.188     -0.954     -0.852     -0.594      1.806     -2.540     -1.188     -0.415     -1.608     -1.573      0.535     -1.678     -0.123      0.299      0.866      0.649      1.250      0.833     -0.930      0.722      0.486     -1.188     -1.232      0.087      1.073      0.103
    -1.093     -0.304      0.839     -1.816      1.037      0.324      1.093      0.543      1.386     -0.676      0.724      1.626      0.068     -1.823     -2.725      0.555      0.870      1.080      1.866      0.812      0.445      0.808      0.584      0.688      0.519     -1.506     -1.064      0.246     -2.410      0.457     -0.035      0.388     -0.425      0.656     -0.879     -0.155      0.558     -0.877     -2.149     -2.822     -0.062     -0.016      0.178      1.731      0.276
    -0.093      0.696      1.839     -1.816      1.037      1.324      0.093      1.543     -0.614     -0.676      0.724     -0.374      1.068     -1.823      0.275      0.555      0.870      1.080      1.866      0.812      0.266      0.064      0.523     -1.555      0.975     -0.293      0.535      1.439     -0.376      0.063      1.137      0.139      0.998      0.791     -1.220      0.268     -0.277      0.352     -0.644     -0.281      0.144      0.863      0.317      2.372     -0.165
     0.907     -0.304     -0.161      1.184      0.037      0.324      1.093      1.543      0.386      1.324      0.724     -1.374      0.068      1.177      1.275      1.555      0.870      1.080      0.866      0.812      0.799      0.153      0.417      0.514      1.195      0.199     -0.396     -0.679      0.764     -1.172     -0.398      0.916      0.880     -0.149      0.826     -0.509     -1.572     -0.580      0.693      0.648      0.705      0.863      0.449      0.767     -0.202
     0.907     -0.304     -1.161     -1.816     -0.963      0.324     -0.907     -0.457      0.386     -0.676      0.724      0.626     -0.932     -1.823     -0.725     -0.445     -0.130      1.080      1.866      0.812      0.307     -0.042     -0.068     -0.781      0.336      0.609     -0.364     -1.159     -1.161     -1.317      0.131     -0.780     -0.555      1.115     -0.840      0.396      0.963     -0.721     -1.101     -0.914     -0.793     -0.126      1.100      2.169      0.714
     0.907      0.696     -1.161      0.184      1.037      0.324      1.093     -1.457     -0.614     -1.676      0.724      0.626     -0.932      1.177     -2.725     -0.445      0.870     -1.920      0.866      0.812      0.411      0.850     -0.569      0.021      1.281      0.523     -0.060     -0.580      0.155     -0.252     -0.068      0.189     -0.841     -0.535     -2.162      0.072     -0.421      0.003      1.085     -3.218     -0.953     -0.119     -1.118      0.926     -0.345
    -2.093      0.696      1.839      1.184      0.037      0.324      1.093      0.543      1.386      1.324     -2.276      1.626      1.068      2.177      1.275     -0.445     -1.130      1.080     -0.134      0.812     -0.884     -0.313      0.961      1.112      0.695     -1.213      1.089      0.850      0.051     -0.762      1.253      1.522     -0.536      0.357      0.879     -0.802      1.863     -0.387      1.405      0.994      0.456     -0.711     -0.307     -0.845      0.129
    -1.093     -1.304      0.839      0.184      0.037      0.324     -0.907      0.543     -0.614      0.324     -0.276     -0.374      0.068      0.177     -0.725     -0.445     -1.130     -0.920      0.866     -0.188     -0.105     -0.206     -0.037      0.175      0.283     -1.093     -1.073      0.801      0.100     -0.111      0.533     -0.629      0.510     -0.719      0.096     -0.100      0.068      0.069      0.098     -0.878     -0.378     -0.893     -0.874      0.619     -0.393
     1.907      0.696      1.839      0.184     -0.963     -0.676     -0.907     -0.457      1.386     -0.676     -0.276      1.626     -0.932     -0.823      0.275      1.555     -0.130     -2.920     -0.134     -1.188      0.315      0.320     -0.851      0.185     -0.020      1.573      0.247      2.676      0.100     -0.891     -1.033     -1.124      0.582      1.080     -0.730     -0.810      1.107      0.485     -0.934      0.354      1.246     -0.530     -1.495     -0.152     -1.095
    -2.093     -1.304      0.839      0.184      0.037     -2.676     -1.907      0.543     -0.614     -0.676     -1.276     -1.374      0.068     -0.823     -0.725     -2.445     -1.130      0.080     -1.134     -0.188     -1.177     -1.354     -0.096     -0.886      0.359     -0.971     -0.044      0.927      0.886     -0.327     -1.485     -0.561      0.906     -0.039     -0.976      0.673      0.601      0.202     -0.117     -0.816     -0.962      0.466      0.107     -0.782     -0.496
     0.907     -0.304      1.839      2.184      1.037      1.324     -0.907     -1.457      0.386      0.324     -2.276     -0.374      0.068      0.177     -0.725      0.555     -1.130      0.080      0.866      0.812     -0.678     -0.188     -0.110      0.766     -0.040      1.467     -0.115      1.990      1.561      1.030      1.981     -0.765     -1.339     -0.277      0.174     -0.843     -0.276      0.076     -0.526     -0.603      1.390     -0.943      0.172      0.717      0.752
    -1.093     -1.304      0.839      0.184      0.037      0.324      1.093      1.543     -0.614      0.324     -0.276      0.626      0.068     -0.823     -0.725      0.555      0.870      0.080      1.866      0.812      0.081      0.247      0.140     -0.060      0.211     -1.091     -1.345      0.697      0.260     -0.196      0.218      0.834      1.380     -0.558      0.245     -0.271      0.316     -0.189     -0.791     -0.872      0.616      0.737     -0.265      1.790      0.515
     0.907      0.696     -2.161     -1.816      1.037      1.324      1.093     -1.457     -0.614      1.324      1.724      1.626     -0.932     -0.823      0.275      1.555      0.870     -1.920     -1.134     -3.188      0.874      0.746     -0.832     -1.074     -0.060     -0.093     -0.003     -1.322     -0.769      1.008      0.428      0.322     -0.410      0.189      1.479      0.305      0.518      0.473      0.252      0.471      0.370      0.060     -0.343     -0.438     -2.912
    -2.093     -1.304     -0.161      0.184      1.037     -2.676     -1.907     -1.457      0.386      1.324     -0.276      0.626      0.068      1.177     -2.725     -0.445     -1.130     -2.920     -1.134     -1.188     -0.423     -0.675     -0.767      0.239     -0.575     -1.692     -0.720      0.681      0.075      1.509     -2.143     -1.206     -0.698      0.154      1.573      0.434      1.695      1.188      1.003     -2.317      0.158     -0.362     -1.839     -1.261     -0.687
     0.907      0.696      1.839      2.184     -1.963      1.324     -0.907     -1.457      2.386      1.324     -1.276      0.626      1.068      2.177     -0.725      0.555     -0.130     -0.920     -1.134     -2.188     -0.532     -0.253      0.088      1.758     -1.750      1.466      1.108      1.798      0.284     -0.247      1.920     -0.641     -1.519      0.958      2.236     -0.280      1.052      1.000      0.771     -0.097      1.250     -0.030     -1.228     -1.880     -0.569
    -0.093      0.696      1.839     -1.816     -0.963     -0.676     -0.907      1.543     -0.614      0.324     -0.276     -0.374     -0.932     -1.823      1.275     -0.445     -1.130      0.080      1.866      0.812     -0.264     -0.671     -0.112     -0.694     -0.408     -0.052      1.347      1.947     -1.072     -0.433     -0.296     -0.091      1.659     -0.096      0.307      0.223      0.339     -0.697     -1.384      1.467     -0.094     -0.550      0.267      2.116      1.217
     0.907     -0.304      0.839     -0.816      0.037     -0.676      0.093     -0.457     -0.614      0.324      0.724      0.626      0.068     -0.823      0.275     -0.445     -0.130      0.080      0.866     -0.188      0.551     -0.009     -0.011      0.569     -0.267      0.279     -0.330      0.874     -1.464      0.144     -1.159      0.131     -0.406     -1.216      0.353     -0.128      0.530      0.128     -1.379      0.428     -1.134     -0.129      0.056      0.665     -0.063
    -0.093      0.696     -0.161      1.184     -0.963     -1.676      1.093      1.543      0.386      0.324      0.724          *      1.068      0.177      1.275     -0.445      0.870      0.080      0.866     -0.188      0.098      1.047      0.066     -0.246      0.301     -0.170     -0.491     -0.259      1.296     -1.105     -1.811     -0.005      1.183      0.622      0.212      0.507      0.750      0.945      0.260      1.111     -0.612     -0.351     -0.182      0.967     -0.533
     0.907     -0.304      0.839      0.184      1.037     -0.676     -0.907      0.543     -0.614     -0.676     -0.276     -1.374      0.068     -0.823      0.275      0.555     -0.130      0.080      0.866      0.812      0.061     -0.386      0.032     -0.848      0.741      0.966      0.064      0.663      0.943      0.234     -0.666     -0.555      0.410      0.087     -1.039     -0.488     -0.848      0.134     -0.051     -0.238      0.436      0.300      0.085      1.204     -0.069
    -1.093     -1.304     -1.161      1.184     -0.963     -0.676     -0.907     -0.457      0.386     -0.676     -0.276     -0.374     -0.932      0.177      0.275      0.555     -0.130     -0.920     -0.134     -2.188     -0.065     -0.164     -0.194      0.626     -1.052     -1.171     -1.025     -1.127      0.441      0.135     -0.797     -0.746     -0.330     -0.198     -0.244     -0.210     -0.022     -0.628     -0.069      1.004      0.545      0.159     -0.525     -0.435     -1.116
    -2.093      0.696      0.839      0.184      1.037     -1.676      1.093     -1.457     -0.614      0.324      1.724      1.626      1.068      2.177      0.275     -2.445      0.870      1.080     -0.134      0.812      0.076      0.881      0.390      0.556      0.244     -2.190     -0.172      0.460     -0.432      0.701     -1.922      0.333     -2.094     -1.080      0.231      1.705      0.398      0.440      1.800      0.089     -2.414     -0.315      0.408     -0.443      0.396
    -2.093     -1.304     -2.161     -1.816      1.037     -0.676      0.093     -2.457     -1.614      1.324     -2.276     -2.374     -2.932     -1.823     -0.725     -0.445     -2.130     -2.920     -2.134      0.812     -0.929     -1.170     -1.471     -1.123      0.853     -1.310     -0.130     -0.721     -0.757      0.245      0.153      1.502     -0.603     -0.725      0.666     -0.735     -0.678     -0.570     -0.966     -1.142      0.718     -0.725     -0.440     -1.786     -0.011
     0.907      0.696     -0.161      1.184      0.037     -0.676      0.093      0.543     -0.614     -0.676     -0.276      0.626     -0.932     -0.823     -0.725     -0.445     -0.130     -0.920     -0.134     -0.188     -0.268      0.003     -0.911     -0.231     -0.179      1.172      0.740      0.574      1.511      0.315     -0.484     -0.107      1.715     -0.489     -0.568      0.409      0.552      0.439     -0.546     -0.606     -0.245     -0.081      0.385      0.075      0.085
     0.907      0.696     -1.161      1.184     -0.963      0.324      1.093      1.543     -0.614      0.324      1.724      0.626      1.068     -0.823      1.275      1.555      0.870      1.080     -1.134     -0.188      1.016      0.430      0.297      0.581     -0.004     -0.329      0.336     -1.215      0.498     -0.881     -0.596      0.634      1.260     -1.041      0.301      0.256      0.098      0.737     -1.131      1.101      0.371      0.685      0.407     -1.322     -0.287
    -0.093      0.696     -1.161      1.184      0.037      1.324      0.093     -2.457      0.386      1.324     -1.276     -0.374      1.068      1.177      0.275      0.555      0.870     -1.920     -1.134      0.812     -0.251      0.038     -0.116      0.544      0.828      0.019      0.760     -0.915      0.676     -0.819      1.538     -0.031     -2.364      0.061      0.912     -0.668     -0.440      1.185      0.640      0.120      0.841      0.864     -1.656     -1.510      0.076
     0.907      0.696     -0.161     -1.816      0.037      0.324      1.093     -1.457     -1.614      1.324      1.724     -0.374      0.068     -1.823      1.275      1.555      0.870      1.080     -2.134      0.812      0.871      0.512      0.232     -2.046      0.915      0.040      0.036     -0.499      0.144     -1.025     -0.491      0.643     -1.775      0.161      0.840      0.212     -1.074     -0.417     -0.136      0.905      0.288      0.178      0.860     -1.202      0.054
     1.907      0.696     -1.161      1.184      1.037      1.324      1.093     -0.457      1.386     -0.676      0.724     -0.374     -0.932      0.177     -0.725      1.555      0.870      0.080      0.866      0.812      0.692      0.198     -0.406      0.737      0.407      1.035      0.552     -0.810      0.392      0.639      0.912      0.844      0.030      0.844     -0.713     -0.593     -0.592     -0.396     -0.496     -1.059      0.635      0.568      0.695      0.593      0.477
     0.907     -0.304     -0.161      2.184      0.037     -1.676      0.093     -1.457      2.386      0.324     -1.276      0.626     -0.932      1.177      0.275      0.555     -0.130     -1.920      0.866      0.812     -0.458      0.249     -0.702      1.827     -0.540      1.332     -0.554      0.407      0.429      0.457     -1.315     -0.098     -0.717      0.609      0.608     -0.640      0.316      0.092     -0.146      0.493      1.284     -0.436     -0.562      0.043      1.234
     0.907     -0.304      0.839     -0.816      0.037      1.324      0.093      1.543     -1.614      0.324      0.724      0.626      0.068     -0.823      0.275      1.555      0.870      0.080     -1.134     -0.188      0.611      0.519      0.128     -1.010      0.042      0.278     -0.915      0.623      0.202      0.025      0.767     -0.537      1.264     -0.510      0.390     -0.298     -0.043     -0.133     -0.018      0.266      0.831      0.349     -0.102     -0.587     -0.252
     1.907      0.696      0.839     -1.816      1.037      1.324     -0.907      0.543      0.386      1.324      1.724      0.626      0.068     -0.823      1.275      1.555      0.870      1.080     -1.134      0.812      1.021      0.102      0.001     -0.626      0.456      0.721      0.504      0.720     -1.253      0.518      0.480     -0.909      0.796      0.867      1.092      0.032      0.489     -0.019     -0.357      1.040      0.169      0.802      0.954     -0.904      0.260
     0.907      0.696      1.839      2.184      1.037     -2.676      1.093      1.543     -1.614     -0.676      1.724      1.626      1.068      0.177     -0.725     -0.445     -1.130      1.080      1.866      0.812      0.258      0.267      0.768      0.756      0.673      0.826      0.333      1.016      1.426      0.368     -2.961      0.919      0.536     -2.282     -0.941      1.212      1.343     -0.070     -0.272     -0.814     -0.709     -1.511     -0.021      1.499      0.226
     1.907      0.696     -0.161      1.184      0.037      1.324      1.093      0.543      0.386      0.324      0.724      0.626      0.068      0.177      0.275      1.555      0.870      1.080      0.866      0.812      0.585      0.636      0.141      0.626      0.428      1.330      0.068     -0.250      0.684     -0.282      0.803      0.638      0.350     -0.309      0.134     -0.286     -0.305     -0.059     -0.285     -0.086      0.704      0.178      0.799      0.640      0.358
    -0.093      0.696      0.839     -1.816     -2.963      0.324      0.093     -1.457     -0.614     -0.676      0.724     -0.374      0.068      0.177      0.275     -0.445      0.870      1.080     -0.134     -0.188      0.198      0.335      0.242     -0.857     -1.186     -0.270      0.195      0.601     -1.221     -1.944      0.073     -0.285     -1.757      0.057      0.025      0.485     -0.670     -0.379      0.641      0.858     -0.550      0.562      0.766      0.287      0.869
    -0.093      0.696      1.839     -0.816     -1.963      1.324     -0.907      1.543      2.386      1.324     -2.276     -0.374      1.068      0.177     -0.725     -0.445      0.870      1.080      1.866      0.812     -0.724      0.082      0.434      0.909     -0.435      0.415      0.669      1.239     -1.526     -1.507      1.888     -0.917      1.133      1.737      1.575     -0.870     -0.614      0.561     -0.458     -0.386      0.610      0.566      0.167      1.542      1.087
    -0.093     -0.304      1.839      0.184      1.037     -1.676     -0.907     -0.457     -0.614     -2.676     -1.276     -1.374      1.068     -0.823      0.275     -0.445     -1.130      1.080      1.866      0.812     -0.494     -0.734      0.566     -0.260     -0.747      0.287      0.313      1.416      0.451      1.656     -1.200      0.003     -1.073     -0.310     -2.237     -0.382     -0.171      0.084     -0.777      0.512      0.276     -0.350      0.258      2.105      1.474
    -0.093     -0.304     -1.161     -1.816      0.037      1.324      0.093      1.543      1.386      0.324      0.724     -0.374     -0.932     -0.823      0.275      0.555      0.870     -1.920     -1.134      0.812      0.457      0.253     -0.654      0.247     -0.309     -0.439     -0.530     -0.478     -2.101      0.222      0.705     -0.014      2.339      0.989      0.452     -0.014     -0.754      0.082     -0.892      0.469      0.004      0.673     -0.865     -1.472      1.247
     0.907      0.696     -0.161     -0.816      1.037      1.324     -1.907     -0.457     -1.614      1.324      1.724      0.626     -0.932     -0.823     -0.725      1.555      0.870      1.080      1.866      0.812      1.120      0.128     -0.143     -1.179      0.952     -0.210      0.606      0.017      0.417     -0.075      0.197     -1.972     -0.127     -0.840      0.954     -0.152      0.498     -0.672      0.239     -1.343      0.170      0.769      1.217      2.457     -0.157
    -0.093      0.696     -1.161      2.184      1.037      0.324      0.093     -2.457      2.386      1.324      0.724     -0.374     -1.932      1.177      0.275      1.555     -0.130     -0.920      0.866      0.812      0.412      0.005     -0.780      1.575      1.081     -0.527      0.713     -0.322      0.590     -0.135     -0.035      0.067     -1.611      1.136      0.854      0.163     -0.285     -0.754     -0.130     -0.332      1.033     -0.206      0.440      0.247     -0.331
     0.907      0.696      1.839      2.184      1.037      0.324     -2.907     -1.457     -0.614     -1.676      0.724      1.626      1.068      2.177      0.275      0.555     -0.130      0.080      1.866      0.812      0.327      0.555      0.048      0.557      0.255      0.481      0.032      1.818      1.557      0.801      0.006     -3.474     -1.685     -0.903     -1.801      0.148      0.870      0.977      1.677      0.019      0.197     -0.856     -0.153      1.716      0.476
    -0.093      0.696      1.839     -0.816     -1.963     -0.676      0.093      1.543      0.386     -0.676      0.724      0.626      1.068     -0.823     -0.725      0.555     -0.130      1.080     -1.134     -2.188      0.463     -0.211      0.976     -1.068     -1.375     -0.577      1.099      0.750      0.292     -0.566     -1.097      0.217      0.367      1.443      0.039     -0.143      0.882     -0.302     -0.031     -0.014     -0.108      0.452     -0.463     -0.706     -0.886
     0.907     -0.304     -0.161     -1.816      1.037      1.324      1.093      0.543     -1.614      0.324      1.724     -0.374      0.068     -1.823      0.275     -0.445      0.870      1.080      1.866      0.812      0.660      0.096      0.163     -1.751      1.058      0.128     -0.338     -0.079     -0.013     -0.042      0.719      1.015      0.202     -0.250     -0.218      0.579     -0.408     -0.208     -0.355     -0.296     -1.250      0.728      0.733      2.660     -0.148
    -1.093      0.696      0.839     -1.816      1.037     -1.676     -0.907      0.543     -1.614      1.324     -1.276      1.626      0.068     -0.823      1.275     -1.445     -1.130      0.080      0.866      0.812     -0.689      0.246      0.347     -1.204      1.497     -0.403      0.417      0.398     -0.675     -0.347     -1.139     -1.080      0.228     -0.464      0.640     -0.122      1.402     -0.286      0.051      0.453     -0.594     -1.355     -0.340      1.396     -0.568
     0.907      0.696     -1.161      0.184      1.037     -0.676      0.093     -1.457     -0.614     -0.676      0.724      1.626     -0.932      0.177      0.275     -0.445     -0.130     -1.920     -1.134      0.812      0.216     -0.061     -0.839     -0.439      0.773      0.811      0.743     -0.447      0.656      0.326     -0.889      0.088     -0.668     -0.201     -0.886      0.475      1.747      0.353      0.488     -0.034     -0.626     -0.123     -0.620     -1.036      0.057
     0.907     -0.304      0.839      2.184      1.037     -0.676     -1.907     -1.457     -0.614     -1.676      0.724      0.626      0.068      1.177     -1.725     -0.445     -1.130     -0.920     -0.134     -2.188      0.424     -0.849     -0.117      0.433     -0.918      0.604      0.594      0.828      1.844      2.156     -1.002     -1.291     -1.318     -1.128     -1.230     -0.022      1.761      0.186      0.725     -1.281     -0.976     -0.363     -0.701     -0.305     -1.349
    -2.093     -0.304     -1.161     -0.816      0.037      1.324      1.093      0.543      0.386      0.324     -1.276     -2.374     -0.932     -0.823      0.275     -1.445     -0.130      1.080     -0.134     -0.188     -0.826     -0.440     -0.018     -0.087     -0.430     -1.294      0.101     -1.187     -0.845      0.334      2.150      1.464      0.416      0.336      0.545      0.158     -1.748     -0.881     -0.877      0.483     -0.389      0.299      1.159     -0.249      0.258
     0.907      0.696     -0.161      0.184     -0.963      0.324      0.093      0.543      0.386     -0.676     -1.276     -0.374      1.068      1.177     -0.725      0.555     -0.130      1.080     -1.134     -0.188     -0.239      0.113      0.628      0.392      0.377      1.099      0.510     -0.716     -0.240     -1.302      0.594     -0.004     -0.212     -0.013     -1.013     -0.920     -0.415      0.081      0.795     -0.871      1.001     -0.187      0.086     -1.319     -0.431
     1.907     -0.304     -1.161      0.184      0.037      1.324     -1.907     -1.457      0.386      0.324      0.724     -2.374      0.068      1.177      1.275      1.555     -1.130      1.080     -1.134      0.812      0.854     -0.986      0.269      0.348     -0.021      1.085      0.589     -1.339     -0.089     -0.030      0.534     -0.903     -1.699      0.083      0.453     -0.634     -0.867     -0.234      0.979      1.249      0.514     -0.190      0.356     -1.190      0.850
    -2.093     -0.304     -0.161      0.184     -0.963     -0.676      1.093      0.543      2.386     -0.676     -1.276      0.626     -0.932      0.177     -0.725      0.555     -0.130      0.080     -0.134     -0.188     -0.270      0.661      0.074      0.607     -0.270     -1.710     -0.789     -0.253     -0.497     -0.654     -0.461      0.397      0.514      1.971     -0.320     -0.927     -0.457     -0.910     -0.461     -0.676      0.889     -0.969     -0.178     -0.349      0.013
     0.907     -0.304     -1.161     -1.816      0.037     -0.676      1.093     -2.457     -1.614      0.324      1.724     -1.374     -1.932     -1.823      0.275      0.555      0.870      1.080      1.866      0.812      0.474      0.303     -0.216     -1.757      1.092      0.414     -0.722     -0.812      0.075     -1.010     -1.176      0.818     -2.138     -0.282     -0.233      0.937     -1.820     -1.706     -0.340     -0.085      0.036      0.511      1.399      2.791     -0.283
     0.907      0.696     -2.161     -1.816      1.037     -1.676      1.093      1.543     -1.614      1.324     -2.276      0.626      1.068     -1.823      1.275      1.555      0.870      1.080     -1.134      0.812     -0.556      0.426      0.425     -1.794      0.450      1.508      0.101     -2.459      0.136      0.486     -1.128      0.705      0.977     -0.122      1.072     -1.423     -0.162      0.462     -0.477      1.042      2.280      0.484      0.506     -0.378      0.334
    -1.093      0.696      1.839     -1.816      0.037     -1.676      0.093      1.543     -0.614      0.324     -1.276     -1.374      1.068     -1.823      1.275      0.555     -0.130      1.080     -2.134     -0.188     -0.407     -0.569      0.741     -1.040     -0.460     -0.469      1.195      1.205     -0.688      0.590     -1.339      0.674      0.616      0.130      0.700     -0.585     -0.508     -0.126     -0.744      1.274      1.187      0.610      0.031     -1.626      0.300
     1.907      0.696      1.839     -0.816      1.037      0.324      0.093      1.543     -0.614      1.324      1.724     -0.374      1.068     -1.823      1.275      1.555      0.870      1.080      0.866      0.812      0.971      0.346      0.500     -0.554      0.593      0.890      0.419      1.280     -0.097      0.354     -0.590     -0.205      0.834     -0.135      1.101      0.138     -0.781      0.250     -1.526      0.930      0.514      0.449      0.365      1.104      0.252
    -0.093      0.696     -0.161     -0.816     -2.963     -1.676     -1.907      0.543     -1.614     -0.676      0.724      0.626      0.068      2.177     -1.725     -0.445     -0.130      0.080     -1.134     -3.188     -0.346     -0.153     -0.325     -0.490     -1.981      0.215      0.611      0.225     -0.375     -0.980     -1.172     -1.578      0.809     -1.158      0.346      1.243      0.821      0.648      2.362     -0.906     -0.103     -0.015      0.558     -0.890     -1.443
     0.907      0.696     -1.161     -1.816     -0.963      1.324      1.093     -2.457      1.386     -1.676      1.724      1.626     -1.932     -1.823     -1.725      1.555      0.870     -1.920      0.866     -1.188      1.402      0.406     -1.157     -0.234      0.176     -0.529      0.266      0.010     -1.533     -1.319     -0.006      0.699     -1.217      1.418     -1.744     -0.533      1.080     -0.215     -1.639     -1.688      0.018      0.508     -0.061      0.878     -1.258
    -0.093     -0.304     -0.161     -1.816      0.037     -0.676     -1.907      0.543     -1.614      0.324      1.724     -1.374     -0.932     -1.823      1.275      0.555     -1.130      0.080      1.866     -0.188      0.803     -0.550     -0.376     -0.991      0.562     -0.997      0.425      0.319     -0.770     -0.396     -1.477     -1.455      0.865     -0.998      0.248      0.317     -0.519     -0.441     -0.934      1.256     -0.453     -0.493      0.759      2.588     -0.600
     0.907     -1.304     -2.161      1.184      0.037      1.324     -0.907     -1.457      0.386      1.324      0.724     -2.374      1.068      1.177      1.275      1.555     -2.130      0.080     -2.134      0.812      0.632     -1.199     -0.118      0.987      0.892      0.323     -0.092     -1.945      0.241     -0.976      0.658      0.198     -1.306     -0.483      0.857     -0.341     -0.693      1.299      0.597      0.958      0.644     -0.760      0.136     -2.537      0.006
     1.907      0.696     -0.161     -0.816      1.037     -0.676     -0.907     -0.457     -1.614      0.324     -0.276      0.626      0.068      1.177      0.275     -1.445     -0.130      0.080     -1.134      0.812     -0.561      0.044     -0.169     -0.549      1.266      2.356      0.656     -0.148     -0.248     -0.406     -0.189     -0.942     -0.288     -1.022     -0.367      0.587      0.659      0.287      1.548     -0.188     -0.624     -0.215      0.319     -0.831     -0.364
    -0.093      0.696     -1.161      0.184      0.037      0.324      0.093     -0.457     -1.614     -0.676     -0.276      0.626     -0.932     -0.823      0.275     -1.445      0.870     -1.920     -1.134     -0.188     -0.402      0.535     -0.862     -0.306     -0.727      0.291      0.179     -0.429      0.538      0.668      0.825     -0.462      0.470     -1.211     -0.295      0.300      0.017      0.498     -0.460      0.867     -0.977      0.350     -0.574     -0.850      0.314
    -1.093     -0.304     -0.161     -1.816      0.037     -0.676      0.093      1.543     -0.614      1.324      0.724      0.626     -0.932     -1.823      1.275     -0.445     -0.130          *     -1.134     -0.188      0.027      0.347      0.074     -1.313      0.247     -1.116     -0.691     -0.183     -0.291     -0.077     -0.650     -0.295      1.333      0.381      1.117      0.636      0.197     -1.170     -0.788      1.214     -0.303     -0.336      0.517     -0.284     -0.547
    -0.093      0.696     -2.161     -0.816     -0.963     -0.676      1.093     -1.457     -1.614      0.324      0.724      1.626     -1.932     -0.823      0.275      0.555      0.870     -0.920     -1.134     -0.188      0.207      0.707     -0.709     -0.587     -0.067     -0.222      0.009     -1.309     -0.167     -0.867     -0.905      0.227     -0.577     -1.052      0.224      0.369      0.493     -0.808     -0.551      0.400      0.200      0.041      0.275     -0.793     -0.128
    -1.093      0.696     -0.161      0.184      0.037      0.324      1.093      0.543     -1.614      0.324     -1.276      0.626      1.068     -0.823      1.275      1.555      0.870      1.080      0.866      0.812     -0.265      0.194      0.347     -0.035     -0.546     -0.744      0.461     -0.580      0.077      0.429      0.559      0.983      0.024     -1.714      0.629     -0.831      0.216      0.448     -0.773      1.400      1.761      0.658      0.480      0.938      1.167
    -1.093      0.696     -2.161      2.184     -0.963     -0.676      1.093     -2.457      0.386     -0.676     -1.276      0.626      0.068      1.177     -0.725     -1.445     -0.130     -0.920      1.866     -1.188     -0.829      0.261     -0.563      1.211     -1.034     -0.157      0.390     -1.478      0.852      0.096      0.147      0.955     -1.660     -0.692      0.038      0.040      0.257      0.845      0.059     -0.450     -0.412     -0.432      0.042      1.208     -0.148
    -0.093     -3.304     -0.161      0.184      0.037     -1.676      0.093     -0.457      0.386      0.324     -1.276      0.626      0.068      1.177     -0.725     -2.445     -0.130     -0.920      0.866     -0.188     -1.013     -0.399     -0.351      0.511     -0.261      0.940     -2.719      0.268     -0.421      0.189     -0.745      0.463      0.159      0.155      0.444      0.417      1.099      0.598      0.722     -0.576     -1.065      0.260     -0.294      0.580      0.012
    -1.093     -0.304     -2.161      1.184     -1.963     -2.676     -0.907      0.543     -0.614     -0.676     -2.276      0.626      0.068      1.177      0.275     -2.445     -0.130      1.080      0.866     -1.188     -1.691      0.491      0.407      0.655     -1.908      0.737     -0.981     -2.421      0.524     -0.203     -1.005     -1.127     -0.272     -1.139      0.157      0.538      0.144     -0.557      0.581      1.101     -0.142     -0.688      0.355      0.518      0.533
     0.907     -0.304     -0.161      0.184      0.037      0.324      0.093     -0.457      1.386      0.324      0.724      0.626     -0.932      1.177     -0.725      0.555     -0.130     -0.920     -0.134     -0.188      0.271     -0.110     -0.802      0.696      0.041      0.817     -0.354      0.404     -0.396     -0.018      0.111      0.293      0.385      1.019      0.388      0.288      0.898      0.145      0.374     -0.584      0.004      0.163      0.359     -0.511     -0.271
    -0.093     -2.304     -0.161      0.184      1.037      1.324     -2.907      1.543     -0.614      0.324     -1.276     -1.374     -1.932     -0.823     -1.725     -1.445     -1.130      0.080      0.866     -1.188     -0.562     -1.408     -0.274      0.659     -0.064      0.516     -0.896      0.144     -0.644      1.021      1.967     -1.803      1.776     -1.141      0.274     -0.393      0.659     -1.501     -1.351     -1.679     -0.943      0.418      0.523      0.338     -1.129
    -0.093      0.696     -1.161     -0.816      0.037      0.324      1.093      0.543     -0.614      0.324      0.724      0.626      0.068     -0.823      0.275      0.555      0.870      0.080      0.866      0.812      0.323      0.667      0.131     -0.751      0.004     -0.687     -0.045     -1.204     -0.065     -0.186     -0.039      0.384      0.255     -0.071      0.402      0.173     -0.278     -0.007     -0.294      0.189      0.148      0.047      0.060      1.137      0.706
    -2.093     -2.304      0.839      2.184     -2.963      1.324      0.093      0.543      0.386     -1.676     -0.276     -0.374     -0.932     -0.823      0.275      1.555     -1.130      1.080      0.866     -0.188      0.230     -0.152     -0.134      0.592     -1.271     -2.437     -2.124      0.918      1.711     -1.736      1.145      0.352      0.691     -0.303     -1.011     -0.591     -0.256     -0.946     -1.134      0.814      1.272     -0.973      1.321      0.658      0.882
    -0.093     -2.304     -0.161     -0.816     -1.963      0.324      0.093      1.543      2.386      1.324     -2.276     -2.374     -0.932      0.177     -0.725     -0.445     -1.130     -0.920     -0.134     -0.188     -1.168     -1.697     -0.342     -0.265     -1.493      1.163     -0.632      0.035     -0.595     -0.629      1.415      1.859      1.863      2.595      2.044     -0.297     -0.071     -0.344      0.499      0.063      1.087      0.830     -0.449     -0.165      1.098
    -1.093     -0.304      0.839      1.184      0.037     -1.676      0.093      0.543     -0.614     -1.676     -0.276     -1.374      0.068      0.177     -1.725          *     -0.130      1.080      0.866     -3.188     -0.433      0.274      0.391      0.531     -0.691     -0.725     -0.545      0.406      0.558      0.506     -1.014     -0.046     -0.082     -1.159     -1.257      0.236     -1.625     -0.463     -0.293     -1.295     -0.685     -0.482      0.487      0.766     -2.405
    -1.093     -0.304      0.839     -1.816      0.037      1.324      0.093      0.543     -0.614     -1.676     -1.276     -0.374      0.068     -0.823      1.275     -1.445     -0.130      0.080     -1.134      0.812     -0.696      0.271     -0.056     -1.205      0.627     -0.153     -0.371      1.036     -0.501     -0.637      1.868     -0.242      0.544      0.395     -1.923     -0.048     -0.582      0.401      0.106      0.770     -0.644     -0.459      0.101     -0.564      0.040
    -0.093      0.696     -0.161      0.184      0.037      0.324      0.093     -0.457     -0.614     -1.676     -0.276      0.626      0.068      0.177     -0.725     -0.445     -0.130      0.080     -0.134     -0.188     -0.378      0.054     -0.001     -0.510     -0.783      0.145      0.483     -0.163      0.905      0.791      0.583      0.184     -0.592     -0.247     -1.482      0.313      0.654      0.099      0.609     -0.449      0.040     -0.169     -0.049      0.103      0.508
    -0.093     -0.304      0.839      2.184      1.037      1.324      1.093      0.543      0.386      1.324     -0.276      0.626     -0.932     -1.823      0.275      0.555      0.870     -0.920     -0.134     -0.188      0.310      0.635     -0.439      0.472      0.443     -0.222     -0.808      1.250      1.775      0.460      1.159      0.465      1.050      0.051      1.015     -0.860     -0.164     -0.303     -2.027      0.004      0.153      0.226     -0.294     -0.311     -0.772
     0.907     -0.304     -0.161     -1.816      1.037      1.324      0.093      0.543     -0.614      0.324      1.724     -0.374      0.068     -0.823      0.275      0.555      0.870      1.080     -1.134      0.812      0.681      0.351      0.469     -1.073      0.312      0.102     -0.702     -0.775     -0.822      0.684      0.565     -0.296     -0.228      0.376      0.224      0.567     -0.725     -0.592     -0.018      0.196     -0.264      0.443      0.418     -0.642      0.473
    -0.093      0.696     -0.161     -0.816      1.037      0.324      1.093      0.543     -1.614      1.324      0.724      0.626     -0.932      0.177      1.275     -0.445      0.870      0.080     -0.134     -3.188      0.508      0.445     -0.352     -1.169     -0.268     -0.423      0.136      0.181      0.202      1.337     -0.294      0.674      0.996     -0.621      1.417     -0.085      0.053     -0.646      1.109      1.479     -1.175      0.428      0.598      0.303     -2.854
    -0.093      0.696     -1.161      1.184      0.037     -2.676      1.093     -2.457      1.386      1.324     -2.276      1.626     -0.932      1.177      0.275     -1.445      0.870      1.080     -0.134     -0.188     -1.255      0.405     -0.136      1.591     -0.702      1.070      0.208     -0.916     -0.491      0.745     -1.542      0.617     -2.443     -0.101      1.742     -0.217      0.961     -0.836     -0.194      0.569     -0.157      0.431      1.328     -0.819      0.408
     0.907     -0.304     -0.161      0.184      0.037      1.324      1.093     -1.457     -0.614      1.324      0.724      0.626      0.068      1.177      1.275      1.555      0.870      0.080     -1.134      0.812      0.623      0.342     -0.282     -0.373      1.723      0.217     -0.552      0.183      0.539     -1.867      0.740      0.616     -1.147     -0.237      0.218     -0.175      0.139      0.541      1.425      0.428      0.738      0.505      0.521     -1.054     -0.726
    -0.093      0.696      0.839      0.184      1.037     -0.676      1.093     -0.457     -0.614      1.324     -1.276      1.626      0.068      0.177      1.275     -1.445      0.870     -0.920      1.866      0.812     -0.711      0.649      0.325     -0.011      0.678      0.710     -0.017      0.502      0.130      0.451      0.052      0.776     -0.818     -0.665      0.932     -0.005      0.812     -0.302      0.227      1.071     -0.625      0.062     -1.558      1.879      0.223
     1.907      0.696      0.839      2.184      1.037      1.324      0.093      0.543     -0.614      0.324      0.724      0.626      1.068      1.177     -1.725          *      0.870      1.080      0.866      0.812      0.593      0.588      0.540      0.945      0.223      1.258      0.169      0.335      1.219      0.789      0.999     -0.634     -0.214     -1.406      0.278     -0.211     -0.075      0.225      0.455     -1.919     -0.570      0.253      0.335      0.478      0.546
    -1.093     -0.304     -2.161      1.184      1.037     -0.676      0.093      0.543     -0.614     -0.676     -1.276      0.626      0.068      0.177     -0.725     -1.445     -0.130     -1.920      0.866      0.812     -0.821      0.418     -0.419      1.179      0.278     -0.355     -0.647     -1.645     -0.071      0.659      0.102     -0.426      1.124     -1.545     -0.814      0.076     -0.037      0.594     -1.019     -0.779     -0.404     -0.641     -1.206      0.304      0.682
    -0.093      0.696     -0.161      2.184      1.037      1.324      1.093     -0.457      0.386      0.324     -0.276      0.626     -0.932      2.177     -0.725     -0.445     -0.130     -0.920     -0.134     -0.188     -0.149      0.027     -0.576      1.578      0.027     -0.033      0.693      0.142      0.664      0.905      1.398      1.006      0.122     -0.858      0.482     -0.105      0.556     -0.196      0.912     -0.802     -0.349     -0.065      0.069     -0.679     -0.371
    -1.093      0.696     -0.161     -0.816      1.037      0.324      0.093     -1.457     -0.614     -0.676      0.724      0.626     -0.932     -1.823      1.275     -1.445     -0.130     -1.920     -2.134      0.812      0.106      0.353     -0.874     -0.144      0.466     -1.414      0.430      0.749     -0.672      0.583      0.133     -0.286     -0.595     -0.327     -0.988      0.585      0.224      0.389     -1.672      0.836     -1.324     -0.500     -0.469     -1.978      0.334
     0.907      0.696      1.839     -0.816      1.037      0.324      1.093     -2.457     -0.614      1.324      0.724     -0.374     -0.932     -0.823      1.275      1.555      0.870      0.080     -1.134      0.812      0.222     -0.090     -0.289     -0.565      0.383      0.781      0.983      2.102     -0.187      0.722      0.178      1.263     -2.148     -0.116      1.184      0.307     -0.206     -0.536     -0.574      1.182      1.108      1.108      0.499     -1.006      0.475
    -2.093      0.696      0.839     -1.816      1.037     -2.676      1.093      1.543     -1.614      1.324     -2.276     -0.374      1.068     -1.823      1.275     -2.445      0.870      1.080     -0.134      0.812     -1.615      0.470      0.587     -2.446      0.194     -0.480      0.422      0.215      0.635      0.892     -1.314      0.534      0.823      0.445      1.286      0.176     -0.996      0.057     -0.032      1.100     -0.428      0.287      0.084      0.948      0.373
    -2.093      0.696      0.839      1.184      0.037     -2.676      0.093     -2.457     -0.614      0.324     -1.276      1.626      0.068      1.177     -0.725     -0.445     -0.130      0.080      0.866     -0.188     -0.701      0.433     -0.035      0.119     -0.326     -1.383     -0.002      0.835      0.863      0.407     -1.887     -0.343     -2.485     -0.694      0.489     -0.179      1.112      0.215      1.057     -0.470      0.393     -0.598      0.210      1.018      0.183
    -2.093      0.696     -0.161     -0.816      1.037     -1.676      1.093     -1.457      0.386      1.324     -2.276      1.626     -0.932      0.177      1.275     -2.445     -0.130      0.080     -0.134      0.812     -1.467      0.248     -0.387     -0.346      0.770     -0.579      0.352      0.018     -0.478      0.227     -0.197      0.930     -1.116      0.569      0.950      0.336      1.184     -0.213      0.576      0.735     -0.501     -0.429      0.551      0.154      0.213
     0.907      0.696      0.839      1.184      1.037      0.324      1.093      1.543      0.386      1.324      0.724      0.626     -0.932     -1.823      1.275      0.555     -1.130     -1.920     -0.134      0.812      0.490      0.035     -0.619     -0.441      0.554      0.402      0.612      1.350      1.578      0.277     -0.186      1.194      2.262      0.841      0.949     -0.090      0.632     -0.006     -1.477      1.007     -0.184     -1.191     -0.867     -0.019      0.355
    -1.093     -1.304     -2.161     -0.816      1.037     -2.676     -1.907      1.543     -1.614      1.324     -2.276     -1.374      0.068      2.177      1.275     -0.445     -2.130      1.080     -2.134      0.812     -1.354     -0.924     -0.209     -0.410      0.654      0.249     -0.232     -1.782     -0.441      0.499     -1.370     -0.887      1.795     -1.205      0.800     -0.160      0.013      0.321      2.465      0.826      1.201     -0.772      1.276     -1.888      0.178
    -0.093     -3.304     -1.161      0.184      0.037     -1.676      0.093     -0.457     -0.614      0.324     -0.276     -0.374      0.068      1.177      0.275      0.555      0.870      0.080     -0.134     -0.188     -0.058      0.038     -0.351     -0.583      0.268     -0.046     -3.368     -1.039      0.785     -0.352     -1.586     -0.023     -0.052     -0.015      0.053     -0.085     -0.449      0.631      1.628      0.212      0.661      0.827      0.596      0.119     -0.391
     0.907     -3.304      0.839      0.184     -1.963      0.324      0.093     -1.457      0.386     -1.676     -1.276     -2.374     -1.932     -0.823      1.275      1.555      0.870      0.080     -2.134     -2.188     -0.176     -0.422     -0.334      0.140     -1.602      1.053     -2.922      1.140      0.175     -0.472      0.348      0.552     -1.151      0.203     -0.875     -1.033     -1.846     -1.358     -0.969      1.955      1.948      1.406      0.677     -2.137     -0.571
    -2.093      0.696     -2.161     -0.816     -0.963      0.324      0.093      0.543     -1.614     -0.676     -0.276     -0.374     -1.932      2.177      0.275     -0.445     -1.130      0.080      0.866     -1.188     -0.406     -0.082     -0.582      0.124     -1.435     -1.575      0.652     -1.669     -0.920      0.407      0.822      0.248      1.147     -1.659      0.021      0.448     -0.156     -1.267      1.961      1.037      0.001     -0.996      0.915      0.866      0.157
    -1.093      0.696     -2.161      0.184     -0.963      0.324      1.093      1.543      1.386      0.324      0.724     -2.374      1.068      1.177     -0.725      0.555      0.870      1.080      1.866      0.812      0.146     -0.381      0.625      1.645     -0.087     -1.095      1.069     -2.794     -1.328     -0.868      0.464      1.393      0.715      0.041      0.490      0.544     -1.797      0.140     -0.120     -0.556      0.229      1.288      0.123      0.986      0.853
    -0.093      0.696     -0.161      0.184     -0.963     -1.676      0.093      1.543      1.386      1.324     -1.276     -0.374      0.068      1.177      0.275      0.555      0.870      1.080      1.866     -1.188     -0.364      0.093     -0.078      0.369     -0.232      0.322      0.523      0.049     -0.235     -0.807     -1.293     -0.103      1.745      1.039      1.502     -0.690     -0.509      0.147      0.846      0.228      0.922      0.770      1.106      1.821     -0.881
    -2.093     -0.304      0.839     -1.816     -0.963     -2.676     -1.907      1.543     -0.614      1.324     -2.276      0.626      1.068     -1.823      1.275     -2.445     -1.130      1.080      0.866      0.812     -1.362     -0.433      0.889     -0.505      0.220     -0.600      0.044     -0.102     -1.360     -1.108     -1.369     -1.526      0.512     -0.049      1.110      0.066      1.054     -0.289     -1.435      1.258     -0.632     -0.752     -0.178      1.132      0.536
    -1.093      0.696      0.839     -1.816     -0.963      0.324      1.093     -1.457     -0.614     -0.676      0.724     -1.374     -2.932     -0.823     -0.725      0.555      0.870      1.080     -1.134     -0.188      0.185      0.301     -0.496     -0.705     -0.563     -1.183      0.300      1.314     -1.110     -0.424      0.161      0.728     -0.923      0.141     -0.410      0.177     -1.682     -2.227     -0.317     -0.287      0.375      0.375      1.901     -0.779      0.400
    -1.093      0.696      0.839      1.184      1.037     -1.676      1.093      0.543      1.386      1.324     -0.276      0.626      0.068      1.177      0.275     -0.445     -0.130      0.080     -1.134     -0.188     -0.066      0.665      0.033      0.516      0.891     -0.885      0.152      0.948      0.702      0.099     -1.547      0.415      0.399      0.954      0.756     -0.249     -0.264      0.075      0.609     -0.109     -0.379     -0.972     -0.061     -1.359     -1.000
    -1.093      0.696      0.839     -1.816      0.037      1.324      1.093      1.543     -0.614     -0.676      0.724     -1.374      1.068      0.177      0.275     -1.445     -0.130      1.080     -1.134     -0.188     -0.265     -0.339      0.734     -1.243      0.331     -0.868      0.981      0.058     -0.691     -0.176      1.585      1.369      0.702      0.331     -0.854      1.122     -0.726      0.083      1.076      0.169     -1.113      0.439     -0.054     -0.700     -0.414
     1.907      0.696     -1.161      2.184     -1.963      1.324      1.093      1.543      1.386     -0.676      0.724      1.626      0.068      2.177     -0.725     -0.445      0.870     -1.920     -2.134     -2.188      0.128      0.580     -0.579      1.921     -1.614      1.810      0.283     -0.593      0.396     -0.329      1.098      0.550      2.343     -0.295      0.220      0.512      0.800      0.830      0.595     -0.008     -0.608      0.228     -0.802     -2.819     -0.613
     0.907      0.696     -0.161      1.184      1.037      1.324      1.093     -1.457      1.386      1.324      0.724     -0.374      0.068      1.177      1.275      1.555      0.870     -0.920     -1.134      0.812      0.610      0.423     -0.421      1.157      0.666      0.255      0.380      0.161     -0.023      0.374      0.794      0.544     -0.850      0.200      1.130     -0.355     -1.022      0.781      0.263      1.285      0.930      0.676     -0.326     -1.655      0.182
    -0.093      0.696      1.839     -1.816      1.037      1.324      1.093      1.543     -1.614     -0.676      1.724      0.626      1.068     -1.823     -0.725     -0.445      0.870      1.080     -2.134      0.812      0.378      0.738      0.660     -2.552     -0.591     -0.628      0.048      1.032      0.814      1.525      0.772      0.361      0.706      0.598     -0.531      1.082     -0.429      0.266     -0.022     -0.304     -0.937      0.024     -0.039     -1.143      1.328
    -1.093     -0.304     -1.161      2.184      0.037     -1.676      0.093     -0.457      1.386     -0.676      0.724     -1.374     -0.932      1.177     -0.725      0.555     -2.130     -0.920     -0.134     -0.188      0.182     -0.878     -0.515      1.714     -0.845     -1.081      0.585     -0.644      0.576      1.028     -1.950      0.944      0.030     -0.269     -0.114      0.458     -0.050     -0.276     -0.150     -0.341      0.073     -1.117     -0.259     -0.902      0.680
    -0.093      0.696      0.839     -0.816      0.037      1.324      1.093      1.543     -0.614      1.324      0.724      0.626      0.068      0.177      0.275     -0.445      0.870     -0.920     -0.134      0.812      0.375      0.840      0.096      0.210      0.199     -0.479     -0.175      0.793     -0.936     -0.193      0.887      0.380      1.268     -0.790      1.174      0.207     -0.707     -0.139     -0.074      0.205     -0.742      0.030     -1.096     -0.109      0.621
     0.907     -0.304     -1.161      1.184      1.037     -1.676      0.093     -2.457      2.386     -0.676     -2.276      0.626      0.068     -0.823      0.275      0.555     -0.130     -0.920      0.866     -0.188     -0.766     -0.052     -0.235      1.135      0.284      1.596     -0.150     -0.842      0.170      0.784     -0.979      0.181     -2.168      1.436     -0.754     -0.851      0.725      0.398     -1.801     -0.168      1.448     -0.108     -0.664      0.438     -0.374
    -0.093      0.696     -0.161     -0.816      0.037      0.324      1.093     -0.457     -0.614      1.324      0.724      0.626     -0.932     -0.823      0.275     -0.445      0.870      1.080     -0.134     -0.188      0.088      0.264     -0.021     -0.703      0.030     -0.267      0.198     -0.180     -0.177     -0.032      0.061      0.689     -0.469     -0.032      1.354      0.343      0.245     -0.815     -0.385      0.269     -0.562      0.409      1.126      0.176     -0.370
     0.907     -0.304     -1.161     -1.816      1.037      0.324      0.093     -1.457     -0.614      0.324      0.724     -0.374      0.068     -1.823     -0.725      0.555     -0.130      1.080     -1.134      0.812      0.562      0.122      0.197     -2.379      0.497      0.470     -0.548     -1.373      0.480      0.581     -0.163      0.007     -1.688      1.132      0.160     -0.101     -0.386     -0.097      0.211     -0.731     -0.254     -0.196      0.731     -0.089      0.314
    -0.093     -0.304     -1.161      2.184      1.037      1.324      0.093     -1.457      0.386      0.324     -1.276     -1.374      0.068      2.177      0.275      0.555     -0.130     -0.920     -1.134      0.812     -0.415     -0.448     -0.190      1.458      0.204      0.292      0.017     -0.940      0.786      0.935      1.654      0.713     -1.193     -0.811      0.280     -0.595     -0.515      0.360      1.047      0.176      1.160      0.247     -0.643     -1.767      0.419
    -2.093      0.696      1.839      1.184     -0.963      0.324      0.093      1.543      2.386      0.324     -2.276      0.626      0.068      0.177     -0.725      0.555     -0.130      1.080      0.866     -1.188     -0.748      0.292      0.140      0.938     -0.187     -1.244      0.366      1.693      0.374     -0.732      1.086     -0.176      1.253      1.587      0.337     -1.033      0.454     -0.204     -0.535     -0.755      1.454     -0.494      0.639      0.488     -1.042
    -0.093      0.696      0.839     -0.816      0.037     -0.676      0.093      1.543     -1.614     -0.676     -1.276      1.626      0.068      0.177     -0.725      0.555     -0.130      1.080     -1.134      0.812     -0.329     -0.242      0.378     -0.988     -0.376      0.200      0.900      0.502      0.136      0.505     -0.197      0.444      1.034     -0.869     -0.444     -0.565      1.978     -0.525      0.752     -0.583      1.011      0.029      0.385     -0.680      1.182
     0.907     -0.304     -1.161      0.184      0.037     -0.676      0.093     -1.457      1.386     -0.676     -0.276      0.626     -0.932     -0.823     -0.725     -0.445     -0.130     -0.920     -1.134      0.812      0.101     -0.200     -0.784      0.622      0.115      0.658     -0.176     -0.267     -0.442      0.017     -0.773      0.244     -0.604      0.982     -0.756     -0.262      0.869      0.065     -1.355     -0.843     -0.521      0.032      0.245     -1.356      0.880
    -1.093     -0.304      1.839     -0.816      1.037     -1.676     -0.907      0.543     -0.614     -0.676     -0.276     -1.374      0.068      0.177      0.275     -0.445     -1.130      0.080      0.866      0.812     -0.400     -0.661      0.065      0.080      0.811     -0.724      0.319      1.881     -0.920      0.370     -1.373     -0.194      0.435     -0.664     -1.332      0.459     -0.503     -0.069     -0.054     -0.069     -0.028     -0.233     -0.067      0.774      0.115
    -0.093     -0.304      0.839     -1.816     -0.963      0.324      1.093      0.543     -1.614     -0.676      0.724      0.626      1.068     -0.823     -0.725     -1.445      0.870      1.080      1.866     -1.188      0.020      0.386      0.970     -1.311     -0.239      0.112     -0.618     -0.162     -0.545     -0.636      0.349      0.651     -0.597     -0.516     -0.422      0.865      0.207     -0.365      0.137     -0.586     -1.449      0.478     -0.531      2.290     -0.923
    -1.093     -2.304     -1.161      0.184     -1.963      1.324      1.093      0.543     -0.614     -2.676      0.724      0.626      0.068      1.177      0.275      0.555      0.870     -1.920     -1.134     -1.188      0.581      0.496     -0.694      0.260     -1.687     -1.696     -2.786     -0.421     -0.008     -0.307      0.685      0.625      1.322     -0.830     -1.632     -0.176     -0.073      1.160      0.925      1.258     -0.040      0.377     -1.005     -1.319      0.268
     1.907      0.696     -0.161     -1.816      1.037      1.324     -0.907      1.543     -0.614      1.324     -1.276     -0.374      1.068     -1.823      1.275     -1.445     -1.130     -0.920      1.866      0.812     -0.766     -0.215      0.076     -1.289      1.067      2.663      0.855     -0.333     -0.638     -0.009      2.041     -0.675      1.437      0.188      0.812     -0.125      0.047      0.942     -0.749      0.791     -0.649     -0.959     -1.117      2.518     -0.232
     0.907     -0.304     -0.161      0.184      1.037      0.324      0.093     -0.457      0.386      1.324      0.724     -0.374     -0.932      0.177      1.275     -0.445      0.870     -0.920      0.866      0.812      0.782      0.058     -0.517      0.063      1.410      0.247     -0.372      0.303      0.189     -0.373     -0.544     -0.196     -0.041      0.441      0.625     -0.471     -0.240     -0.186      0.024      0.560     -1.421      0.763     -0.096      0.871     -0.495
    -2.093      0.696      0.839     -0.816     -1.963     -0.676      0.093     -0.457     -0.614      0.324     -1.276      1.626      1.068      0.177     -0.725     -2.445      0.870      1.080      0.866     -1.188     -1.050     -0.028      0.575      0.242     -1.199     -1.289      0.507      0.184     -0.963     -1.055      0.272      0.042     -1.130     -0.646      0.769      0.553      1.608      0.192      0.078      0.059     -1.183      0.802      0.249      0.795     -0.282
    -1.093     -0.304     -0.161     -0.816     -0.963     -2.676      1.093      0.543     -1.614      0.324     -1.276     -1.374      0.068     -0.823      0.275     -1.445     -0.130      1.080     -0.134     -0.188     -0.839     -0.827      0.298     -1.233     -1.146     -0.338      0.505     -0.696      0.164      0.110     -1.739      1.866      0.220     -0.403      0.860      0.215     -0.284     -0.305      0.080      0.667     -0.407      0.885      0.441      0.614      0.885
    -0.093     -2.304     -2.161      1.184     -0.963      0.324     -0.907     -1.457      1.386     -0.676      0.724     -2.374     -0.932      1.177      0.275      1.555     -1.130     -0.920      1.866     -0.188      0.599     -1.064     -0.563      0.885     -1.134     -0.762     -1.174     -1.492      0.230      0.254     -0.090      0.185     -0.766      0.659     -0.033     -0.335     -0.881     -0.221      0.443      0.786      0.763      0.276     -0.191      1.410      0.833
     0.907      0.696      0.839     -1.816      0.037      1.324      1.093      0.543     -0.614      0.324      0.724      0.626      1.068      1.177     -0.725      0.555     -0.130      0.080      1.866     -2.188      0.560      0.525      0.527     -0.136     -0.471      0.490      0.187      0.269     -1.507      0.470      0.898      0.639     -0.018     -0.323      0.420     -0.183      0.032      0.344      1.230     -0.406     -0.063     -0.630     -0.679      1.850     -1.688
    -0.093     -0.304     -0.161     -0.816      0.037      0.324      0.093      1.543     -0.614      0.324     -0.276     -1.374      0.068      2.177     -0.725      0.555     -0.130      0.080      1.866      0.812      0.354      0.485      0.185      0.109      0.366     -0.470     -0.576     -0.428     -1.017     -0.423      0.118     -0.298      1.328     -0.705      0.165     -0.938     -1.916     -0.299      1.963     -0.872      0.026     -0.677     -0.257      1.808      0.464
    -2.093     -0.304     -2.161      2.184      0.037      0.324      1.093     -2.457     -0.614      1.324     -1.276     -0.374     -2.932     -0.823      0.275     -2.445     -2.130      0.080     -1.134      0.812     -1.071     -0.727     -0.891      1.359     -0.303     -0.952      0.445     -1.341      0.808      0.196      1.333      1.757     -1.488     -1.846      1.465      0.409      0.760     -1.592     -1.994      0.554     -1.041     -1.279      1.366     -1.675      0.843
    -0.093     -0.304     -2.161      0.184      0.037      1.324      1.093      0.543      1.386     -0.676     -1.276     -0.374      1.068      2.177      0.275     -1.445      0.870      1.080     -2.134      0.812     -0.480      0.096      0.516      1.244     -0.501      0.291     -0.350     -2.665     -1.065      0.574      1.971      0.854     -0.056      0.292     -0.244     -0.393     -0.485      0.184      1.222      0.508     -0.721      0.717      0.331     -2.498      1.282
    -1.093     -2.304     -1.161      0.184     -0.963     -0.676     -0.907     -0.457      0.386     -0.676     -0.276     -0.374     -0.932      0.177     -0.725     -0.445     -1.130     -0.920     -0.134     -1.188     -0.245     -0.672     -0.434     -0.410     -0.697     -1.091     -1.499     -0.630      0.867     -0.481     -0.331     -0.246     -0.061      0.724     -0.214      0.235      0.609     -0.313      0.510     -0.513     -0.244     -0.429     -0.439      0.082     -0.588
    -0.093      0.696     -2.161      1.184      0.037      0.324     -0.907     -2.457     -0.614      0.324     -1.276     -0.374     -0.932      0.177      0.275     -1.445     -2.130      1.080      0.866     -0.188     -0.600     -0.415     -0.245      0.230      0.048      0.550      0.983     -1.816      0.908     -0.062      1.004     -0.548     -2.131     -0.907      0.097     -0.284      0.111     -0.565     -0.097      0.273     -0.611     -1.605      1.348      0.866     -0.167
     0.907     -0.304      1.839      1.184      0.037     -1.676      0.093      0.543     -0.614      0.324     -1.276      0.626      1.068     -0.823      0.275     -1.445     -0.130      0.080      0.866     -0.188     -0.783      0.024      0.610      0.070      0.067      1.726     -0.400      1.278      1.076     -0.115     -0.709      0.175     -0.164     -0.725      0.280      0.027      0.789      0.180     -0.875      0.116     -0.390     -0.102     -0.790      0.856     -0.279
    -0.093      0.696     -2.161     -0.816      1.037     -0.676     -0.907     -1.457      0.386     -1.676     -0.276     -1.374      0.068      0.177      0.275     -0.445      0.870      1.080     -0.134      0.812     -0.301     -0.108      0.409      0.060      0.358      0.217      0.770     -2.675     -0.708      0.499     -0.482     -0.728     -1.823      0.257     -1.777      0.214     -1.111     -0.470     -0.036      0.079     -0.019      0.917      0.557     -0.028      0.391
    -0.093      0.696      0.839      2.184     -0.963     -1.676      1.093     -2.457      0.386     -0.676     -1.276      1.626      1.068      1.177     -0.725     -1.445      0.870      1.080      0.866      0.812     -0.640      1.146      0.388      0.726     -0.395      0.715     -0.314      0.395      1.478     -0.643     -1.054     -0.131     -2.817     -0.166     -0.403     -0.135      0.105      0.439      0.620     -0.552     -0.599     -0.300      0.275      0.628      1.179
    -2.093     -0.304     -0.161     -0.816      0.037     -1.676      0.093     -1.457      0.386     -0.676     -1.276     -0.374     -0.932      0.177     -0.725      0.555     -0.130      0.080     -1.134     -0.188     -0.479     -0.236     -0.566     -0.473     -0.818     -1.626     -0.156      0.285     -0.298      0.637     -1.261      0.307     -0.905      0.720     -0.334     -0.535     -0.006     -0.119      0.414     -0.249      1.080      0.238      0.820     -0.859      0.413
    -0.093      0.696      0.839      1.184      1.037      1.324     -0.907      1.543      1.386     -0.676     -1.276     -1.374      1.068      0.177      0.275      1.555     -0.130      1.080     -1.134      0.812     -0.145     -0.050      0.525      0.489      0.478     -0.181      0.732      0.298      0.549      0.407      1.448     -0.706      1.083      0.823     -0.717     -0.893     -1.247      0.250     -0.304      0.007      1.653     -0.042      0.122     -1.262      0.451
     0.907      0.696     -0.161     -0.816      1.037      0.324      0.093      0.543      0.386      1.324     -0.276     -0.374     -0.932     -0.823      0.275     -0.445     -0.130      1.080     -2.134      0.812      0.094      0.137      0.071     -0.951      1.033      0.584      0.498     -0.322      0.100      0.014      0.146     -0.020      0.372      1.279      0.727     -0.413     -0.393     -1.048     -0.120     -0.121     -0.427     -0.338      0.770     -1.599     -0.116
    -0.093      0.696     -2.161      0.184     -0.963      0.324      1.093     -2.457      1.386      0.324     -1.276     -1.374     -0.932      0.177     -1.725      0.555      0.870     -1.920     -1.134      0.812     -0.426      0.149     -1.054      0.682     -0.038      0.436      0.546     -0.983     -0.463     -0.823      0.657      1.136     -1.380      0.656      0.407     -0.442     -1.551      0.552     -0.335     -1.774      1.038      0.679     -0.215     -1.449      0.780
    -0.093     -0.304     -2.161     -0.816      1.037      1.324      0.093     -1.457      0.386      0.324     -0.276     -1.374     -1.932      1.177      0.275     -0.445     -0.130      0.080     -0.134      0.812     -0.296     -0.516     -0.577     -0.088      0.615      0.254      0.169     -1.782     -0.811      0.358      1.594      0.753     -0.950      0.190     -0.039      0.247     -0.625     -1.049      1.113      0.166     -0.027      0.290      1.036      0.036      0.116
     0.907     -0.304      0.839     -1.816      0.037      1.324      1.093      1.543     -0.614     -0.676      0.724     -0.374      1.068      0.177      0.275      1.555     -1.130      1.080     -0.134      0.812      0.847     -0.313      0.547     -0.381      0.368      0.095      0.166      0.260     -1.401     -0.219      0.544      1.284      0.834     -0.221     -0.825     -0.618      0.027      0.223      0.518      0.090      0.528     -0.737      0.165      0.000      0.488
    -1.093      0.696     -2.161      2.184      0.037     -0.676      0.093     -1.457     -0.614      0.324     -0.276      1.626      1.068      1.177      0.275     -1.445     -0.130     -1.920      1.866     -0.188     -0.641      0.227     -0.495      0.715     -0.211     -0.562      0.609     -1.678      1.459      0.203     -0.088     -0.155     -0.990     -1.261      0.561      0.725      1.227      1.810      0.717      0.469     -0.517     -0.282     -1.285      1.501      0.034
     0.907      0.696     -0.161      0.184      1.037      1.324     -2.907     -0.457      0.386      1.324      1.724     -0.374      1.068      0.177      0.275     -0.445     -1.130     -2.920     -0.134      0.812      0.738     -0.411     -0.046     -0.239      1.063      0.187      0.973     -0.350      0.295     -0.119      0.569     -2.442     -0.537      0.617      0.639      0.493      0.278      1.169      0.272     -0.320     -1.489     -0.902     -2.825     -0.103     -0.181
    -0.093     -0.304      1.839      2.184      0.037     -1.676      0.093      1.543      0.386      0.324     -0.276     -2.374      1.068      0.177     -0.725     -0.445     -0.130      0.080      1.866     -0.188     -0.149     -0.648      0.671      0.984     -0.950     -0.121      0.468      1.050      1.345      1.000     -1.434      0.638      0.780     -0.520      0.733     -0.050     -1.525     -0.047     -0.559     -0.363     -0.303      0.549     -0.898      1.358      0.594
    -1.093      0.696      0.839     -0.816     -0.963      0.324     -1.907      1.543      0.386     -0.676     -2.276     -2.374      0.068     -0.823      1.275     -1.445      0.870      1.080      0.866      0.812     -1.162     -0.435      0.065      0.179     -0.276     -0.106      1.146      0.870     -1.011     -0.650      1.507     -1.271      1.284      0.309     -0.471     -0.266     -1.759     -0.013     -0.764      1.341      0.040      1.274      0.968      0.631      1.043
    -0.093     -0.304      0.839      0.184     -1.963     -1.676      0.093      0.543     -1.614     -0.676     -1.276      0.626      1.068      0.177     -0.725     -0.445     -0.130      0.080     -1.134     -2.188     -0.595      0.332      0.341      0.063     -1.446      0.412     -0.723      0.396      0.066     -0.644     -1.140     -0.267      0.070     -1.662      0.107     -0.299      0.140      0.692      0.195     -0.056      0.269     -0.578     -0.497     -1.093     -0.852
    -0.093      0.696     -1.161      1.184     -2.963      1.324      1.093     -2.457      0.386     -0.676      0.724      1.626     -2.932     -1.823     -0.725      0.555      0.870     -1.920      0.866     -3.188      0.404      0.741     -1.116      1.296     -1.940     -0.422     -0.035     -0.009     -0.235     -1.025      1.105      0.371     -1.274     -0.903      0.428     -0.039      0.503     -1.216     -2.820      0.289      0.099     -0.041     -0.114      0.380     -1.341
     1.907      0.696     -1.161      1.184      0.037      1.324      0.093     -1.457      0.386     -1.676      0.724      0.626     -0.932      1.177     -1.725      1.555      0.870     -1.920      1.866      0.812      0.680      0.107     -0.549      0.975     -0.411      1.261      0.579     -0.776      0.066      0.396      0.557     -0.079     -0.920     -0.463     -1.522     -0.469      0.410     -0.028      0.431     -1.572      0.566      0.671     -1.102      1.288      1.009
    -0.093      0.696     -1.161      1.184      0.037      0.324      0.093      1.543     -1.614     -0.676     -1.276     -1.374      0.068      2.177     -0.725     -2.445     -0.130      1.080      0.866      0.812     -0.634     -0.159      0.094      0.174     -0.006      0.543      0.810     -1.542      0.989      0.082      1.063      0.337      1.380     -1.782     -0.675     -0.241     -0.980      0.076      2.208     -0.620     -1.665     -0.005      0.961      0.765      0.585
     0.907     -2.304     -1.161      2.184      1.037      1.324      1.093      0.543      0.386      0.324     -1.276     -2.374      1.068     -0.823      1.275      1.555      0.870     -2.920     -0.134      0.812     -0.187     -0.705     -0.451      1.204      0.016      1.108     -1.617     -0.728      1.010      1.192      1.558      1.903      0.866     -0.696      0.205     -0.943     -1.300      1.722     -1.899      1.201      1.683      1.768     -2.173     -0.720      0.678
     0.907     -0.304     -0.161      1.184      1.037      0.324     -0.907     -0.457      1.386     -0.676      0.724     -0.374     -0.932      2.177      0.275      0.555     -2.130      0.080      0.866      0.812      0.344     -0.716     -0.167      2.244     -0.136      0.510      0.487      0.097     -1.067      1.175     -0.083     -0.151     -0.239     -0.526     -0.538      0.231      0.684     -0.660      0.412      0.399      0.151     -1.420      0.453     -0.068      0.770
    -2.093      0.696     -1.161      0.184      1.037      0.324     -1.907     -1.457     -1.614      1.324     -2.276     -1.374      0.068     -1.823      1.275      0.555      0.870     -0.920     -0.134      0.812     -0.786      0.247     -0.155     -0.444      1.078     -1.278      0.489     -1.112      0.725      0.140      1.002     -2.276     -1.254     -1.488      0.784     -0.875     -1.677      0.446     -1.506      0.642      1.486      0.733     -0.547      0.000     -0.220
    -2.093      0.696     -1.161     -1.816      1.037     -0.676      1.093      1.543     -0.614      0.324     -2.276      0.626      1.068     -0.823     -0.725     -0.445     -2.130      1.080     -1.134      0.812     -0.885      0.349      0.874     -1.338      0.544     -1.290      0.328     -2.000     -0.257      0.453      0.253      0.847      0.361      0.544      0.159     -0.773      0.159     -0.177      0.222     -0.826      0.763     -2.364     -0.336     -0.563      0.322
    -0.093      0.696     -0.161      0.184      1.037     -0.676      1.093     -0.457     -0.614     -1.676      0.724      0.626      1.068     -0.823      0.275     -2.445      0.870      1.080     -0.134      0.812     -0.253      0.353      0.599     -0.397      0.919      0.215      0.420     -0.642      0.722      0.122     -0.455      0.719     -1.212     -0.356     -2.140      1.179      0.166      0.272     -0.622     -0.178     -2.150      0.435     -0.001     -0.071     -0.174
    -1.093     -0.304     -0.161     -0.816      0.037      0.324     -1.907     -1.457     -0.614     -0.676     -1.276     -1.374      0.068     -0.823      0.275     -0.445     -2.130      0.080     -0.134     -0.188     -0.449     -0.828      0.041     -0.694     -1.228     -0.473      0.640     -0.190     -0.126      1.087      0.573     -0.884     -1.382     -0.064     -0.064     -0.566     -0.246     -0.043     -0.356      0.923      0.020     -1.110     -0.057      0.158      0.975
    -2.093      0.696      1.839      2.184     -2.963     -1.676      0.093     -1.457      2.386     -0.676     -2.276      0.626      1.068      2.177     -0.725     -2.445     -0.130     -1.920      1.866     -3.188     -1.381     -0.052     -0.236      1.680     -2.813     -0.791      0.619      1.952      0.415     -0.063     -0.505      0.164     -1.084      1.104      0.636     -0.039      0.804      1.269      0.896      0.626     -0.806     -0.121     -1.594      1.063     -0.638
    -0.093     -0.304      0.839      1.184      1.037      0.324      0.093      0.543      1.386     -0.676     -0.276      0.626      1.068      2.177     -1.725      0.555     -0.130      1.080     -1.134      0.812      0.054      0.220      0.188      0.110      0.164     -0.023     -0.524      0.531      1.127      0.971      0.205     -0.116      0.353      1.151     -0.917     -0.285      0.579      0.800      2.191     -1.828      0.641     -0.255      0.751     -1.119      0.647
     0.907      0.696     -0.161     -1.816      0.037     -0.676     -1.907     -0.457     -1.614      1.324      1.724     -0.374     -1.932     -1.823      1.275     -1.445      0.870      0.080      1.866     -0.188      0.345      0.234     -0.525     -1.058      0.026      0.571      0.379      0.523     -0.835      0.148     -1.096     -2.186      0.140     -0.791      1.272      1.213     -0.650     -1.153     -1.022      1.169     -1.810      0.669      0.790      2.344     -0.257
    -0.093      0.696      0.839     -0.816      1.037      0.324      0.093      1.543     -1.614      0.324      0.724     -1.374      0.068     -1.823      1.275      0.555     -0.130      1.080     -2.134      0.812      0.455     -0.331      0.563     -0.715      0.220     -0.613      0.890      0.103     -0.216      0.619     -0.187      0.355      0.944     -1.081      0.142     -0.157     -1.037     -0.705     -1.226      1.182      0.042      0.304      0.126     -1.820      0.592
     0.907     -0.304     -1.161      0.184     -0.963     -0.676      0.093     -0.457     -0.614      0.324      0.724      0.626      1.068      1.177      1.275      0.555      0.870      0.080     -1.134      0.812      0.639      0.059      0.633      0.278     -0.204      0.302     -0.360     -1.744     -0.111     -0.735     -1.223     -0.015     -1.258     -0.931      0.405     -0.378      0.526      0.203      0.964      1.370     -0.165      0.652     -0.919     -1.193      1.006
     1.907      0.696      1.839      0.184      1.037      1.324      1.093      1.543     -0.614      1.324      1.724      0.626      1.068      0.177     -1.725      1.555      0.870      1.080     -0.134      0.812      1.173      0.344      1.063     -0.461      0.758      0.715      0.276      0.784      0.770      0.193      0.076      0.832      0.106     -0.413      0.836     -0.154      0.147     -0.358      0.438     -2.153      0.111      0.569     -0.649      0.231      0.147
    -0.093     -1.304     -0.161      0.184     -0.963     -0.676     -0.907     -0.457      0.386     -0.676     -0.276      0.626      1.068      0.177     -1.725     -0.445     -3.130     -0.920     -2.134     -2.188     -0.376     -1.161      0.322     -0.448     -1.418      0.205     -0.059     -0.483      0.617      0.304     -0.383      0.079     -0.871      0.701     -0.081      0.220      2.273      0.581      0.635     -1.338      0.102     -1.729     -1.395     -1.843     -0.797
     1.907     -0.304     -0.161      2.184      1.037      1.324      1.093      1.543     -0.614     -0.676      0.724      0.626      1.068      1.177     -0.725      0.555     -0.130      1.080      1.866      0.812      0.506     -0.040      0.522      0.103      0.409      1.265     -0.307     -0.708      2.189      0.685      0.903      1.000      0.845     -0.647     -0.860     -0.010      0.651      0.191      1.003     -0.832     -0.035     -0.055      0.214      1.679      0.457
    -0.093     -0.304      0.839     -0.816     -0.963      0.324     -1.907      1.543      0.386     -0.676      0.724      0.626      0.068     -0.823     -0.725     -0.445     -0.130      0.080     -1.134     -1.188      0.315      0.105      0.088      0.341     -0.891     -0.456     -0.340      0.753     -0.904     -0.080      0.077     -2.031      1.256     -0.013     -0.227      0.321      0.207     -0.046     -1.086     -0.254     -1.059     -0.138     -0.093     -1.229     -0.408
    -0.093     -0.304      0.839     -1.816     -2.963     -0.676          *      0.543      0.386     -0.676     -0.276     -0.374      1.068     -0.823     -0.725     -0.445     -1.130     -0.920     -0.134     -1.188     -0.083     -0.982     -0.087     -0.664     -1.306      0.132      0.672      1.099     -1.279     -1.630     -0.489      0.589      0.573      0.874      0.240      0.079      0.900      1.197     -0.478      0.026     -0.240     -0.111     -0.856      0.155     -0.078
     1.907      0.696      1.839      1.184      1.037      1.324      1.093     -0.457     -1.614      1.324      1.724      0.626     -0.932      0.177     -0.725     -0.445     -0.130     -1.920     -0.134     -1.188      0.675      0.337     -0.738      0.151      0.735      1.333      0.245      2.601      0.964      0.181      0.685      0.682      0.409     -1.712      0.954      0.554      0.262      0.136      0.024     -1.069     -1.168     -0.517     -0.812     -0.433     -1.848
     0.907     -1.304      1.839      1.184      1.037      1.324      0.093      1.543      1.386      1.324      1.724      0.626      1.068      1.177      1.275      1.555     -1.130      1.080      0.866      0.812      1.145     -0.383      0.937      1.523      0.360     -0.403     -0.771      0.909     -0.456      0.648      0.136      0.559      0.247      0.026      0.947     -0.150      1.077     -0.400     -0.018      1.131      0.284     -0.567     -0.462      0.198      0.410
     0.907      0.696     -1.161     -1.816      1.037      1.324      1.093      1.543     -1.614      1.324      1.724      1.626      1.068     -1.823      1.275      0.555     -0.130      1.080     -2.134      0.812      1.030      0.787      0.821     -1.934      0.354      0.036     -0.272     -2.052      0.122      0.519      0.301      0.292      0.550      0.050      1.185     -0.065      0.686     -0.164     -0.371      1.340     -0.746     -0.913     -0.382     -1.481      0.466
    -0.093      0.696      0.839      2.184      0.037      1.324      1.093     -2.457      0.386      0.324      0.724      0.626      1.068      1.177     -0.725     -1.445      0.870     -1.920      0.866     -1.188      0.254      0.480     -0.156      1.101     -0.814     -0.329      0.233      0.953      0.978      0.830      0.938      0.582     -2.092     -0.517      0.772      0.160     -0.014      1.329      0.349     -0.340     -1.615      0.362     -1.713      0.339     -0.494
    -2.093      0.696      1.839     -0.816      1.037      1.324      1.093      0.543      0.386      0.324      1.724      0.626      0.068     -0.823     -1.725      0.555      0.870     -0.920      1.866     -0.188      1.134      0.596     -0.352     -0.214      0.584     -3.260      0.192      2.035     -0.894      0.507      0.145      0.580      0.992      0.633      0.031     -0.238     -0.195      0.428     -0.657     -2.070     -0.732      0.227     -0.238      2.011     -0.732
    -0.093      0.696     -0.161      0.184     -1.963      0.324      1.093      1.543      0.386     -0.676     -1.276     -0.374     -0.932     -1.823      0.275     -2.445      0.870      1.080     -1.134     -2.188     -1.297      0.112     -0.105     -0.705     -1.544      1.222      0.519     -0.036      0.814     -0.377      1.599      1.010      1.649      0.973      0.201      0.725     -0.454     -0.715     -1.420      1.137     -0.894      0.655      1.297     -0.682     -0.759
     0.907     -1.304     -0.161      1.184      0.037     -0.676     -1.907      0.543     -0.614     -0.676     -0.276     -0.374      1.068      0.177     -0.725     -0.445     -1.130      0.080     -2.134     -0.188     -0.254     -0.083      0.321     -0.043     -1.274      1.318     -1.097     -0.471      1.185      1.324     -0.427     -1.724      0.119     -0.493      0.121      0.122     -0.121      0.519      0.095     -0.175     -0.205     -1.126     -0.521     -2.225      1.076
    -0.093      0.696      1.839      0.184     -0.963      1.324     -0.907     -2.457      0.386     -0.676      1.724     -0.374      1.068     -1.823      0.275     -0.445     -0.130      0.080      1.866     -2.188      0.332      0.300      0.048     -0.263     -0.994     -0.335      0.350      1.816      0.528      0.162      1.142     -1.282     -2.485      0.639     -0.142      1.154     -0.700      1.004     -1.719      0.889     -0.903     -0.425      0.101      1.814     -1.198
    -2.093      0.696      0.839     -0.816      0.037      1.324      1.093      0.543     -1.614      1.324     -2.276      1.626      0.068     -1.823      0.275     -2.445      0.870     -2.920     -0.134      0.812     -1.724      0.775     -0.443     -1.508      0.239     -0.286     -0.225      1.266      0.560     -0.318      3.136      0.294      1.074     -0.423      1.103      0.414      0.460      0.787     -0.657      0.295     -0.337      0.035     -2.237      0.578      0.446
    -0.093      0.696     -1.161      1.184     -0.963     -0.676      0.093      0.543      0.386      0.324     -0.276      0.626      1.068      2.177      0.275      0.555     -0.130      0.080     -0.134     -1.188      0.149     -0.005      0.170      0.855     -0.278     -0.298      0.742     -1.091      0.455     -0.565     -0.814      0.077      0.182     -0.316      0.707     -0.510      0.726      0.717      1.520      0.294      0.446     -0.049     -0.258     -0.390     -0.917
     0.907     -0.304     -2.161     -0.816     -0.963      0.324      0.093     -1.457     -1.614     -0.676      1.724      0.626     -0.932      1.177      0.275      1.555      0.870     -1.920     -1.134     -1.188      0.991      0.571     -0.673     -0.498     -0.607     -0.027     -0.947     -1.438     -0.314     -0.278     -0.536     -0.459     -0.873     -1.248     -0.185      0.002     -0.196     -0.043      1.319      0.669      0.385      0.294     -0.787     -0.972     -0.684
    -0.093      0.696      1.839      0.184     -0.963      0.324      1.093     -1.457      1.386      1.324     -1.276      0.626     -0.932     -0.823      1.275      0.555      0.870      1.080     -0.134      0.812     -0.190      0.649     -0.221      0.590      0.530     -0.072     -0.016      1.881     -0.358     -1.403      0.467      0.398     -1.093      0.915      0.917     -0.984     -0.188     -0.519     -1.049      1.052      0.601      0.190      1.258     -0.253      0.385
    -1.093     -0.304     -0.161     -1.816     -0.963      0.324     -0.907     -0.457     -0.614      0.324     -0.276      0.626     -0.932     -1.823      0.275     -1.445     -0.130      0.080     -0.134     -1.188     -0.510      0.022     -0.295     -0.683     -0.809     -0.524     -0.338      0.081     -0.997     -0.115      0.874     -0.908     -0.122     -0.123      0.668      0.493      0.620     -0.398     -1.174      0.688     -0.809     -0.121      0.660     -0.009     -0.552
    -0.093     -1.304      0.839      0.184     -0.963     -0.676     -0.907     -0.457      0.386     -0.676     -0.276     -0.374     -0.932      0.177     -0.725     -0.445     -1.130     -0.920     -0.134     -0.188     -0.286     -0.591     -0.646      0.312     -0.513      0.284     -0.761      1.337     -0.158     -0.325     -0.548     -0.170      0.456      0.160     -0.460      0.151      0.580      0.001      0.042     -0.494     -0.156     -0.427      0.039     -0.315      0.236
     0.907     -0.304     -0.161     -0.816      0.037      0.324      0.093     -0.457      1.386     -0.676      0.724      0.626      0.068      0.177      0.275      0.555     -0.130     -0.920      1.866     -1.188      0.450      0.176     -0.355      0.195     -0.658      0.455     -0.645      0.090     -0.891      0.567     -0.182      0.006     -0.303      1.151     -0.273      0.011      0.489      0.639      0.091      0.589      0.068     -0.209     -0.342      1.636     -0.730
    -0.093     -0.304      0.839     -1.816     -0.963      1.324      1.093      0.543      0.386      0.324     -0.276     -0.374      1.068     -1.823      0.275      0.555     -0.130      1.080     -1.134     -0.188      0.079      0.019      0.660     -1.300     -0.620     -0.305     -0.340      0.092     -0.530     -0.343      1.327      1.077     -0.261      1.459      0.703     -0.489     -0.417      0.178     -0.818      0.591      0.364     -0.079     -0.085     -0.668      0.384
     1.907      0.696      0.839      1.184      1.037      1.324     -1.907      0.543      2.386     -0.676      1.724      0.626      0.068      0.177     -1.725      1.555     -2.130     -2.920     -2.134      0.812      1.191     -0.483     -0.512      0.564     -0.180      0.510      1.354      1.205      0.621      1.094      0.134     -1.246      1.050      1.762     -0.631     -0.276      1.251      0.691     -0.196     -1.384      0.138     -1.483     -2.042     -2.252      1.066
    -1.133     -1.206     -0.936      0.424      0.185     -0.736      0.121      0.687     -0.493      0.419     -1.476     -0.280     -0.709      0.251     -0.549     -1.379     -0.178      1.245      0.886      0.021     -0.769     -0.033      0.000      0.529     -0.433     -0.567     -1.154     -0.911      0.034      0.715      0.130      0.223      0.604     -0.966      0.605     -0.186     -0.170     -0.836     -0.160     -0.267     -0.457     -0.200      1.232      0.732      0.556
     0.867      0.794      0.064      0.424      1.185      0.264      0.121      0.687     -1.493     -0.581      0.524      1.720      1.291     -1.749      0.451     -0.379     -0.178      1.245      0.886      1.021      0.443      0.584      0.821     -1.244      0.158      0.392      0.268     -0.716      1.685      1.064     -0.265     -0.347     -0.281     -0.473     -0.720     -0.237      0.999      0.075     -0.736      0.279     -0.869     -1.011      0.050      1.283      0.724
    -1.133     -1.206     -1.936     -1.576     -0.815      0.264     -2.879     -0.313     -1.493      0.419     -0.476     -2.280     -0.709      0.251      1.451     -1.379     -2.178      1.245     -0.114     -0.979     -0.525     -1.630     -0.049     -1.055     -1.131     -0.650      0.459     -1.884     -0.317      0.295      0.699     -1.182     -0.358     -0.577      0.964      0.445      0.120     -0.568      0.907      1.887     -0.748     -0.258      1.222      0.493      0.146
     0.867      0.794      0.064     -1.576      1.185      1.264      1.121     -1.313     -1.493      1.419      1.524      0.720     -0.709     -1.749      1.451      1.621      0.822      1.245     -2.114      1.021      1.326      0.517      0.573     -1.665      0.648     -0.340      0.324     -0.598      0.215      0.528     -0.023      0.736     -1.993     -0.143      0.972     -0.596      0.103     -1.460     -0.700      1.222      0.032      0.146      0.396     -1.523      0.287
     0.867     -0.206     -0.936     -0.576      0.185      1.264      0.121     -1.313     -0.493      0.419      1.524      1.720      0.291      1.251      0.451      0.621      0.822     -0.755     -1.114      1.021      1.048      0.716     -0.626     -1.024      1.016     -0.124     -0.823     -0.370      0.600     -0.715      0.363     -0.711     -0.680      0.263     -0.079     -0.152      0.586      1.306      2.035     -0.015     -0.648      0.008      0.248     -0.692     -0.026
    -0.133      0.794     -0.936      0.424      0.185      1.264      1.121     -2.313      1.507     -2.581     -0.476     -0.280      0.291      2.251     -2.549      0.621      0.822     -0.755      0.886     -0.979      0.095      0.529     -0.432      0.777     -1.148     -0.260      0.214     -0.468     -0.348      1.414      1.212      0.658     -1.809      0.947     -1.986     -0.673     -0.932      0.967      1.728     -2.218      0.478      0.351     -0.166      0.468      0.153
    -1.133     -0.206      1.064      0.424      0.185     -0.736      0.121     -1.313      2.507     -1.581     -2.476     -1.280      0.291      1.251     -1.549     -2.379      0.822      0.245      0.886     -0.979     -1.482     -0.098     -0.030      1.468     -0.297      0.564     -0.074      1.114     -0.963      0.458      0.865      0.349     -1.306      1.278     -1.454     -0.045     -1.038      0.255      0.189     -1.326     -0.469      0.753      0.247      0.402     -0.660
    -1.133     -0.206      0.064     -1.576     -1.815      1.264      0.121      1.687     -0.493     -0.581     -2.476     -1.280      0.291     -0.749     -0.549     -1.379     -0.178      0.245     -0.114     -0.979     -1.281     -0.626      0.106     -0.297     -1.111      0.217      0.384      0.014     -1.158     -0.466      2.498      0.633      1.618     -0.192     -0.049     -0.271     -0.478      0.159     -0.515      0.103      0.304      0.513      0.091      0.191     -0.042
     0.867     -0.206     -0.936      0.424     -0.815     -1.736      0.121      1.687     -1.493     -0.581      0.524     -0.280     -1.709     -1.749     -1.549     -0.379     -0.178      1.245     -1.114     -1.979      0.304      0.153     -0.067     -0.835     -0.928      0.628     -0.364     -0.933      1.256      0.141     -2.059     -0.123      1.703     -0.807     -0.063      0.221     -0.437     -1.464     -1.001     -1.149     -0.530     -0.121      1.285     -0.720     -1.074
    -2.133     -0.206     -0.936     -1.576     -0.815     -2.736      0.121      0.687     -1.493     -1.581     -2.476      0.720      1.291      1.251     -2.549     -2.379     -0.178      0.245     -0.114     -0.979     -1.800     -0.245      0.428     -0.344     -1.052     -0.290      0.045     -1.347     -1.423      0.181     -0.798      0.270      0.204     -1.123     -0.785      0.502      1.159      0.580      1.570     -1.947     -0.247      0.036     -0.568      0.056     -0.018
     0.867      0.794     -0.936      0.424      1.185      1.264      0.121     -1.313     -0.493      0.419      1.524      0.720     -0.709     -0.749     -0.549      0.621      0.822      0.245     -1.114      1.021      0.665      1.074     -0.303     -0.852      0.787      0.200     -0.311     -0.490      1.244      0.351      0.548     -1.123     -1.108      0.112     -0.033      0.379     -0.800     -0.309      0.042     -0.930     -0.091     -0.382      0.694     -0.727      0.244
     1.867     -0.206     -1.936      0.424      0.185      1.264      1.121      0.687     -0.493      0.419      1.524     -1.280     -2.709      1.251      0.451     -2.379      0.822      1.245      0.886      1.021      0.151     -0.015     -0.426      0.797      0.049      1.699     -0.121     -1.378     -0.426     -0.030      1.052      0.862      1.197     -1.128      0.473      1.396     -1.252     -2.050      0.665      0.522     -2.454      0.919      1.845      0.533      0.851
     0.867     -0.206      0.064     -0.576      0.185      0.264      0.121      1.687      0.507      0.419      0.524     -0.280      1.291     -0.749      1.451      0.621      0.822      0.245      0.886      1.021      0.426      0.073      0.504     -0.651      0.033      0.276     -0.302     -0.439      0.028      0.221     -0.328      0.106      0.974      0.915      0.428      0.049     -0.454      0.451     -0.241      1.510      0.124      0.600     -0.407      1.148      1.049
     0.867     -0.206     -0.936      0.424      0.185      0.264      0.121     -0.313      0.507      1.419      0.524     -0.280     -2.709      1.251      0.451      0.621     -0.178     -1.755     -0.114      0.021      0.408     -0.177     -1.402      0.470      0.096      0.371     -0.243      0.414      0.021      0.091     -0.057      0.350      1.153      0.086      1.190     -0.156     -0.105     -0.605      1.076      0.568      0.001      0.213      0.299     -0.460     -0.250
     0.867     -0.206      1.064      1.424     -0.815      1.264      0.121      0.687      1.507     -0.581      0.524     -0.280      0.291      1.251      0.451     -1.379     -0.178     -1.755      0.886      0.021      0.060     -0.357     -0.212      1.183      0.157      0.831      0.078      1.287      0.227     -1.142      1.369      0.393      0.917      0.572     -0.641      0.571      0.262      0.648      0.266      0.545     -1.262      0.130     -1.693      0.220     -0.168
    -0.133     -0.206     -0.936     -1.576     -0.815      0.264      1.121      1.687     -1.493     -0.581      1.524     -1.280     -0.709     -1.749     -0.549     -0.379     -0.178      1.245     -1.114      0.021      0.726     -0.111     -0.054     -0.608     -0.282     -0.879     -0.159     -0.888     -1.020     -0.551     -0.558      1.364      1.616     -0.935     -0.393      0.469     -1.115     -0.450     -1.411     -0.488     -1.045     -0.016      1.190     -0.963      0.172
     0.867     -0.206      1.064     -0.576      1.185      1.264      0.121      1.687     -0.493      1.419      1.524     -1.280      1.291      1.251      1.451      0.621     -0.178      1.245     -1.114      1.021      0.549     -0.189      0.981     -0.671      0.991      0.301      0.006      0.156      0.122      0.262      0.645      0.245      0.692     -0.099      0.777      0.554     -0.876     -0.091      1.560      0.984     -0.118      0.220     -0.324     -0.771      0.270
     0.867      0.794     -1.936      1.424      1.185      1.264      0.121     -1.313      2.507      1.419      1.524      0.720      0.291      1.251      0.451      1.621      0.822      1.245      1.886      1.021      0.954      0.400      0.528      1.912      1.553     -0.190      0.386     -2.438     -0.350     -0.380      0.461     -0.216     -1.855      1.023      0.630     -0.058      0.288     -0.609     -0.120     -0.396      0.319      0.523      0.602      1.031     -0.300
    -0.133          *      1.064      1.424     -1.815      0.264      1.121      1.687      2.507     -0.581      0.524      1.720      1.291      1.251     -1.549     -0.379      0.822      1.245     -1.114     -0.979      0.245      0.952      0.631      1.434     -1.718     -0.491     -0.602      0.481      0.023     -0.089      0.001      0.138      0.927      1.222      0.062      0.045      0.381      0.204      0.198     -0.726     -0.604     -0.265      0.229     -1.942      0.541
    -2.133      0.794      0.064      2.424      1.185     -1.736      0.121      1.687      2.507      0.419     -2.476      0.720      1.291      1.251      0.451     -2.379     -1.178      1.245      1.886      1.021     -1.509      0.021      0.752      1.830      0.840     -0.645      0.731     -0.613      0.492      0.359     -0.494      0.224      0.672      0.858      0.052      0.145      0.729      0.158     -0.224     -0.022     -0.465     -1.127      0.017      1.103      0.279
    -0.133     -0.206      1.064     -1.576     -2.815      1.264      1.121      0.687      0.507     -0.581     -0.476      0.720      1.291     -1.749     -0.549      0.621      0.822      0.245     -2.114      1.021     -0.083      0.635      0.453     -1.125     -0.772     -0.018     -0.912      0.556     -0.532     -2.076      1.414      0.596      0.136      1.437     -0.151     -0.242      0.019      0.517     -0.929     -0.225      0.798      0.126     -0.512     -1.612      1.677
    -0.133      0.794      0.064     -0.576      1.185      0.264      0.121      1.687     -1.493      1.419     -1.476     -1.280      0.291      1.251      1.451      0.621      0.822      1.245     -0.114      1.021     -0.489      0.314      0.425      0.367     -0.101      0.402      0.283     -0.241     -0.989      1.128      0.687     -0.243      1.154     -1.791      1.437     -0.784     -1.632     -0.416      0.871      1.619      1.212      0.541      0.643     -0.412      1.126
     0.867      0.794      0.064     -0.576      0.185      0.264      1.121      0.687     -0.493      0.419      0.524      1.720      0.291      1.251      0.451      1.621      0.822      0.245     -2.114      1.021      0.666      0.682     -0.088     -0.830      0.506      0.360      0.310      0.189      0.185     -0.470     -0.344      0.513      0.766      0.151      0.151     -0.537      0.708      0.313      1.853      0.093      0.713      0.186      0.188     -1.928      0.594
     0.867      0.794     -1.936     -0.576      1.185      1.264     -1.879     -0.313      0.507      0.419      1.524      0.720     -0.709     -0.749      1.451      0.621      0.822     -0.755     -1.114      1.021      0.696      0.602     -0.319     -0.288      1.172      0.228      0.168     -1.658     -0.396     -0.083      0.736     -2.543      0.057      0.731     -0.091      0.320     -0.073     -0.293     -0.619      0.865     -0.119      0.087     -0.352     -1.056     -0.019
    -2.133      0.794      1.064      1.424      0.185     -1.736      0.121      0.687      1.507      0.419     -2.476      0.720      1.291      2.251     -1.549     -1.379     -0.178      1.245      0.886      0.021     -1.383      0.804      0.786      1.277      0.310     -0.842      0.234      0.308     -0.054     -0.298     -0.404     -0.577     -0.344      0.391      0.213     -0.201     -0.283      0.190      1.262     -1.729      0.304     -0.953      0.055      0.357     -0.244
     0.867     -0.206      0.064      2.424     -1.815      0.264     -1.879      0.687      0.507     -2.581     -1.476     -0.280     -1.709      0.251      0.451     -1.379     -1.178     -2.755     -1.114     -2.979     -0.843     -0.773     -1.215      0.850     -1.518      1.735      0.603      1.277      1.829     -0.239      1.103     -1.265      2.077     -0.220     -1.782     -0.061      0.917      0.070     -0.477      1.111     -0.174     -0.282     -0.892     -1.563     -1.571
    -1.133      0.794     -0.936      0.424     -1.815     -0.736      0.121     -0.313      0.507      0.419      0.524     -0.280      0.291      2.251     -0.549     -1.379     -0.178     -1.755      0.886     -1.979     -0.290     -0.293     -0.612      1.144     -0.995     -0.730      1.064     -0.327     -0.624     -0.732     -0.440      0.618      0.471     -0.455      1.059      1.032      0.198      1.394      1.391      0.004     -0.919      0.178     -0.742      0.358     -1.224
    -1.133     -0.206     -0.936      0.424     -0.815      0.264      0.121      1.687      1.507     -1.581     -2.476     -0.280      1.291     -0.749     -0.549     -0.379     -0.178      1.245     -2.114      0.021     -1.168     -0.227      0.791      0.303     -0.012      0.000      0.217     -1.716      0.246     -0.758      1.490      0.249      0.696      1.307     -1.589     -0.626     -0.121      0.070     -0.940     -0.420      0.985     -0.014     -0.059     -2.132      0.081
     1.867     -3.206     -1.936      0.424     -0.815      1.264      1.121      1.687      0.507     -0.581     -2.476     -1.280     -1.709     -0.749     -0.549     -0.379     -0.178      0.245     -0.114     -0.979     -1.020     -0.978     -0.617      0.437     -0.862      2.796     -2.172     -1.176     -0.041      0.066      2.323      1.982      2.263      0.493     -0.135     -0.909      0.009     -0.771     -1.072     -0.007      0.903      0.897      1.199     -0.228     -0.290
     1.867     -0.206     -1.936      2.424      1.185      1.264      0.121     -1.313      0.507      1.419      1.524      0.720     -2.709      0.251      1.451      0.621      0.822     -2.755     -0.114      1.021      0.826      0.524     -1.804      1.308      1.006      0.994     -0.580     -0.002      1.097      0.010      0.457     -0.451      0.729     -0.783      0.880      0.036      0.180     -0.075     -0.880      1.116     -0.402      0.095      0.239     -0.725      0.196
    -0.133      0.794     -0.936      0.424      0.185      0.264      1.121     -1.313      0.507      1.419     -0.476      1.720     -0.709      0.251      0.451     -0.379     -3.178     -0.755      0.886      0.021     -0.248      0.093     -0.740      1.257      0.421      0.221      0.699     -0.186     -0.713     -0.163      0.558      0.981     -0.574     -0.582      1.259     -0.006      1.654      0.314     -0.775      0.435      0.113     -3.249      0.262      0.189     -0.533
     0.867     -0.206     -0.936      2.424      0.185      1.264      0.121      0.687      2.507      1.419      0.524     -1.280     -1.709     -0.749      1.451      1.621      0.822      0.245      0.886      0.021      0.440     -0.014     -0.555      2.198      0.326      0.404     -0.125     -0.376      0.197     -0.181      0.690      0.046      1.130      0.589      1.054     -0.144     -1.139     -0.908     -2.422      1.440      1.048      0.967      1.229      0.025     -0.237
     0.867     -0.206     -0.936     -0.576     -0.815      1.264     -2.879     -1.313     -0.493      0.419      0.524      0.720     -2.709     -0.749     -0.549      1.621      0.822     -0.755     -1.114      0.021      0.679     -0.387     -1.179     -0.496     -0.145     -0.120      0.217      0.347     -0.212     -0.827      0.592     -2.491      0.014     -0.227      0.454     -0.498      1.198     -1.007     -0.412     -0.443      0.739      1.248      1.069     -0.815      0.240
     0.867     -0.206      2.064     -0.576      0.185      1.264      1.121      1.687     -0.493      1.419      1.524     -0.280      0.291     -0.749      1.451      1.621      0.822      1.245     -0.114      1.021      1.066      0.362      0.656     -1.009      0.886     -0.243     -0.498      1.585      0.456     -0.712      0.395      0.871      0.879      0.262      1.080     -0.372     -0.564     -0.582      0.027      0.933      0.400      0.456      0.334      0.275      0.322
    -2.133      0.794      1.064      1.424     -1.815     -0.736     -0.879      0.687      0.507     -0.581      0.524      0.720      1.291      0.251      1.451     -0.379      0.822      1.245     -0.114     -0.979      0.036      0.208      0.745      0.855     -0.771     -2.138      0.578      0.399      0.633     -1.004     -0.640     -0.968     -0.333     -0.108     -0.093      0.499      0.426      0.244     -0.595      1.624     -0.390      0.477      0.019     -0.586     -0.296
    -2.133     -3.206     -0.936     -1.576      1.185     -0.736     -1.879      0.687     -0.493      0.419     -2.476     -2.280      0.291     -1.749      0.451     -1.379     -1.178      0.245     -1.114      0.021     -1.538     -1.368      0.195     -1.195     -0.476     -0.682     -1.728     -1.126     -0.453      1.594      1.036     -0.565      0.447      0.528      0.641      0.084     -0.413     -0.002     -0.845      0.730      0.559      0.420     -0.004     -0.644      0.624
     0.867      0.794      1.064      0.424      1.185      1.264      1.121      0.687     -0.493      1.419      0.524      1.720      1.291      1.251      1.451      0.621      0.822      1.245     -0.114      1.021      0.170      0.628      0.732      0.154      1.720      0.806      0.167      0.437      0.145     -0.737      1.101      0.417     -0.065     -0.669      0.557      0.069      0.654      0.193      1.012      0.590      0.388      0.159      0.084     -0.195     -0.447
     1.867      0.794      0.064      1.424     -2.815     -1.736     -0.879      1.687     -0.493     -0.581      1.524     -0.280      0.291     -0.749     -0.549     -0.379     -3.178     -1.755      0.886     -0.979      0.239     -0.894     -0.148     -0.161     -1.611      1.619      1.710      0.149      1.544     -1.310     -1.904     -0.008      1.710     -0.457      0.444      1.262      0.891      0.367     -0.816      0.216     -0.754     -2.156     -1.550      0.954      0.217
    -1.133     -0.206      0.064     -0.576      0.185     -0.736     -0.879     -0.313     -1.493      1.419      1.524     -2.280      0.291     -1.749      1.451     -1.379     -0.178      0.245     -0.114      1.021      0.647     -0.419      0.043     -0.635      0.552     -1.692      0.163      0.043     -0.096     -0.502     -1.260     -0.534     -0.337     -1.110      1.094      0.466     -1.756      0.172     -1.309      1.294     -2.089      0.224      0.114      0.225      0.421
     0.867     -2.206     -0.936      0.424      0.185      1.264      0.121     -1.313     -1.493      0.419      0.524      0.720     -0.709     -1.749     -0.549      0.621     -1.178     -0.755     -1.114     -0.979      0.480      0.169     -0.347     -0.814     -0.558      0.489     -2.436     -0.730      1.359      0.666      0.793      0.117     -0.801     -0.681      0.727     -0.361      0.421     -0.071     -1.029     -0.252     -0.128     -1.343     -0.316     -0.773     -0.477
     0.867      0.794      0.064      1.424      0.185      0.264      0.121     -0.313      0.507     -0.581     -0.476     -0.280      0.291      0.251     -0.549      0.621     -0.178      0.245      0.886      0.021     -0.010     -0.420      0.188      1.315     -0.746      0.777      1.209     -0.143      0.150      0.637      0.285      0.507     -0.535     -0.689     -0.229     -0.486      0.352      0.221     -0.715     -0.308      0.685      0.250      0.048      0.452      0.620
    -1.133     -0.206     -0.936     -0.576      0.185     -0.736      0.121     -1.313     -0.493      1.419     -1.476      0.720     -0.709     -1.749      0.451     -2.379     -2.178      0.245      0.886      0.021     -1.104     -0.612     -0.042     -0.073      0.136     -0.019      0.569     -0.934     -0.539      0.028      0.126      0.644     -1.354     -0.528      1.210      0.271      1.623     -0.660     -1.595      0.383     -1.121     -1.418      0.405      0.834     -0.188
     0.867      0.794     -0.936      1.424      1.185      1.264      1.121     -1.313      1.507      0.419      0.524      0.720     -1.709      2.251      0.451      0.621      0.822     -2.755      1.886      1.021      0.571      0.839     -1.071      1.466      0.742      0.280     -0.164     -0.022     -0.065      0.473      0.803      0.378     -0.133      0.219      0.000     -0.432     -0.286     -0.070      0.906      0.154     -0.060     -0.082     -0.989      1.082      0.395
     0.867     -0.206      1.064      1.424      0.185     -1.736     -1.879     -1.313     -1.493     -1.581      0.524      0.720      0.291      1.251     -1.549     -1.379     -2.178     -1.755     -1.114     -1.979     -0.301     -0.701     -0.016      0.285      0.306      1.260      0.496      0.951      1.036     -0.171     -1.363     -0.960     -1.300     -1.818     -1.679      0.973      1.779      0.310      0.979     -1.423     -1.020     -1.284     -1.583     -1.221     -2.407
     0.867     -1.206      1.064     -0.576      0.185      0.264      0.121     -1.313     -0.493      0.419     -0.476     -1.280      0.291     -0.749     -0.549      0.621     -1.178     -0.755     -1.114     -0.979      0.259     -0.843     -0.144     -1.095     -0.008      0.493     -0.421      1.267      0.450      0.202     -0.029      0.996     -1.265      0.539      0.441     -0.834      0.037      0.352      0.122     -0.561      0.187     -0.383     -0.685     -0.610     -0.710
    -0.133      0.794      0.064     -1.576     -0.815      1.264      1.121     -1.313     -0.493      0.419      1.524     -1.280      0.291     -1.749     -1.549      0.621      0.822      0.245     -1.114     -1.979      0.793      0.329      0.228     -1.265     -0.515     -0.880      0.280     -0.161     -0.313     -0.412      0.406      0.863     -1.563      0.502      0.698      0.157     -1.691     -0.131     -0.680     -1.329     -0.348      0.446     -0.114     -0.412     -1.525
     0.867      0.794     -1.936     -1.576      0.185      1.264      1.121      1.687     -1.493      1.419      1.524     -1.280     -0.709     -1.749      1.451     -0.379      0.822      1.245     -2.114      1.021      0.181      0.032      0.033     -1.602      1.075      0.680      0.727     -2.051      0.136     -0.817      1.156      1.098      1.639      0.010      0.913      1.256     -1.389     -0.840     -0.560      1.011     -0.646      0.681      1.128     -1.431     -0.084
     0.867      0.794      0.064     -0.576      0.185     -0.736      1.121     -2.313     -0.493      1.419      0.524      1.720      1.291      0.251      0.451     -0.379      0.822      1.245     -1.114      1.021      0.120      0.642      0.485     -0.819      0.327      0.915      0.185     -0.417      0.074     -0.135     -0.863      0.514     -2.856      0.178      1.307      0.227      0.917      0.441      0.898      0.240     -0.393      0.189      0.341     -0.747      0.760
     1.867     -0.206      2.064      0.424      0.185     -2.736     -0.879     -0.313      1.507      0.419     -1.476     -0.280      1.291      1.251      0.451     -0.379     -1.178     -1.755      1.886      1.021     -0.741     -0.456     -0.014      0.747     -0.001      2.657      0.226      2.111     -0.152      0.259     -1.984     -0.414     -0.389      0.888      0.398     -0.276      0.466      1.010      0.661      0.478      0.627     -0.556     -1.876      1.413      0.764
    -0.133      0.794      1.064     -0.576      0.185      0.264      1.121      0.687      0.507      0.419      0.524      0.720      0.291      0.251      0.451      0.621      0.822          *      0.886     -0.979      0.206      0.433      0.522      0.370     -0.736     -0.252      0.323      0.560     -1.005      0.975     -0.011      0.622      0.054      0.333      0.749      0.154      0.127     -0.517      0.053      0.780      0.350      0.530      1.011      0.574     -0.493
     0.867      0.794      2.064      0.424      1.185     -1.736      1.121      1.687     -0.493     -2.581     -0.476     -0.280      1.291      0.251      1.451     -0.379      0.822      1.245      0.886      1.021     -0.491      0.294      0.760      0.075      1.820      1.335      0.531      1.152      0.355     -0.576     -1.271      0.626      0.687     -0.730     -3.329      0.361     -0.547      0.224      0.108      0.427      0.433      0.496     -0.014      0.996     -0.667
     0.867      0.794      1.064     -0.576     -1.815      1.264      1.121     -0.313      0.507     -0.581      1.524      0.720      0.291      1.251     -0.549      1.621      0.822      1.245     -1.114      0.021      0.731      0.763      0.263      0.935     -0.464      0.209      0.052      0.671     -1.457     -1.458      0.669      0.316     -0.662     -0.288     -0.047      0.272     -0.398     -0.105      0.381     -0.219      0.764     -0.254      0.882     -1.537      0.390
     0.867     -0.206     -0.936      0.424      1.185      0.264     -0.879     -0.313      2.507     -0.581      1.524     -1.280     -0.709      0.251      0.451      1.621     -1.178     -0.755      0.886      1.021      1.116     -0.857     -0.590      0.818      0.443     -0.263      0.601     -0.368     -0.098      0.685     -0.911      0.129      0.282      1.588     -0.849     -0.312     -0.165      0.153     -0.286      0.338      0.304     -0.221      0.464      0.488      0.662
    -0.133     -1.206     -0.936     -0.576      0.185      1.264      0.121      1.687      0.507      1.419      1.524     -0.280      0.291     -1.749      1.451      0.621     -3.178      1.245     -1.114     -0.979      0.704     -0.603      0.603      0.167     -0.098     -0.931     -0.637     -1.626     -0.633      0.141      0.523      0.664      0.960      0.297      1.500      0.614      0.381     -0.552     -1.971      1.553     -0.188     -2.609      0.364     -1.146     -0.848
    -2.133     -0.206     -0.936      0.424      0.185     -1.736      0.121     -1.313      0.507     -1.581     -0.476      0.720      0.291      1.251     -1.549     -1.379     -0.178      0.245     -0.114      0.021     -0.427      0.536      0.091     -0.272      0.157     -1.713     -0.818     -1.131      0.435      0.193     -1.570     -0.317     -1.443      0.566     -1.647      0.388      0.027      0.015      1.317     -1.478     -0.871     -0.726     -0.119     -0.089     -0.106
    -0.133     -0.206      0.064      1.424     -0.815     -0.736      0.121     -1.313      0.507     -0.581      0.524      0.720      1.291      2.251     -0.549     -1.379     -0.178      0.245     -1.114      0.021     -0.119      0.055      0.471      1.253     -0.614      0.094     -0.233     -0.535      0.175     -0.039     -0.642      0.156     -1.774     -0.618     -0.298      0.772      0.340      0.453      1.172     -0.284     -1.038      0.037     -0.557     -1.600      0.546
     0.867      0.794      0.064     -0.576      0.185     -0.736     -0.879      0.687     -1.493     -0.581      0.524      1.720      1.291      0.251      0.451      1.621     -2.178      0.245      0.886     -0.979      0.656     -0.204      0.479     -0.522      0.196      0.198      1.208     -0.353      0.096     -0.266     -1.402     -0.481     -0.043     -1.018     -0.828     -0.530      1.948      0.698      0.705      0.622      0.803     -1.930     -0.518      1.106     -1.110
    -2.133     -0.206     -0.936     -1.576     -0.815     -2.736      0.121      1.687     -1.493      0.419     -0.476     -1.280      1.291     -1.749      0.451     -2.379     -2.178      1.245      0.886     -0.979     -0.929     -0.527      0.745     -1.674     -0.495     -1.079      0.293     -1.717      0.100     -0.457     -1.786      0.542      0.826     -0.051      0.561      1.055     -0.571     -0.101     -0.360      0.473     -1.429     -1.484      0.049      1.656     -0.654
     0.867     -2.206     -0.936     -1.576      0.185      0.264     -1.879      0.687     -0.493     -0.581      1.524     -2.280      0.291     -0.749     -0.549      0.621     -2.178      0.245     -1.114      0.021      0.760     -1.219      0.121     -0.591     -0.206      0.007     -1.148     -0.861     -1.020      0.416     -0.472     -0.738      0.578     -0.102     -0.309      0.299     -0.451      0.162     -0.299     -0.399     -0.409     -0.909      0.244     -0.701      0.247
    -0.133     -0.206     -0.936     -1.576      0.185      1.264      0.121      1.687     -0.493      1.419      1.524     -0.280      0.291     -0.749      0.451      1.621      0.822      1.245     -2.114      1.021      0.963      0.133      0.648     -1.555      0.244     -1.114     -0.332     -1.519      0.067     -0.036      0.445      0.134      0.903      0.824      1.233      0.125     -0.558     -0.538      0.404      0.298      0.344      0.663      0.216     -1.382      0.721
     0.867     -1.206      2.064     -0.576     -1.815      0.264     -1.879     -1.313      1.507     -0.581      1.524     -1.280      0.291      0.251     -1.549     -0.379     -0.178      0.245     -1.114     -1.979      0.646     -0.529      0.198      0.334     -1.626      0.199     -0.566      1.871     -0.866     -0.158     -0.439     -1.193     -1.470      1.237      0.268      0.436     -0.485     -0.254      0.084     -0.848     -1.157      0.390     -0.055     -1.446     -0.409
    -0.133     -1.206      1.064     -0.576      1.185     -0.736     -0.879      1.687     -1.493      1.419      1.524     -1.280      0.291     -1.749      0.451      0.621     -1.178      1.245     -1.114      0.021      0.759     -0.561      0.743     -1.054      0.639     -0.742     -0.580      0.527      0.540      0.437     -1.352     -0.298      0.846     -0.595      1.040      0.297     -0.523     -0.762     -0.926      0.243     -0.268     -0.486     -0.005     -0.676     -0.450
     0.867     -0.206      0.064     -1.576     -0.815      0.264     -0.879      0.687     -0.493      1.419      0.524     -2.280     -0.709     -1.749     -1.549     -0.379      0.822      0.245     -2.114     -1.979      0.339     -0.390     -0.073     -1.448     -0.644      0.512      0.138      0.170      0.006     -0.122      0.050     -0.535      0.665      0.580      1.704      0.073     -1.909     -0.630     -0.725     -1.304     -0.753      1.083      0.334     -1.304     -1.328
    -0.133     -1.206      2.064      0.424      0.185      0.264      0.121     -0.313     -1.493      0.419     -2.476     -0.280      0.291      1.251      0.451      0.621     -0.178     -0.755     -1.114      0.021     -1.068     -0.300      0.268      0.316     -0.490      0.648     -0.820      1.692      0.365      0.772      1.369      0.490     -0.613     -1.670      0.601     -0.644      0.021      0.105      1.066      0.770      1.919      0.308     -0.999     -1.224      0.396
    -0.133     -1.206      0.064      0.424     -0.815     -0.736     -0.879     -0.313      0.507     -0.581     -0.476     -0.280     -0.709      0.251     -0.549     -0.379     -1.178     -0.755     -0.114     -0.979     -0.219     -0.658     -0.561      0.291     -0.578      0.043     -0.656      0.710      0.058     -0.092     -0.372     -0.164      0.496      0.163     -0.237      0.032      0.605      0.081     -0.178     -0.208      0.044     -0.251      0.173     -0.089     -0.543
     0.867     -0.206     -0.936     -0.576      1.185      0.264     -0.879      1.687      0.507     -0.581      0.524     -0.280      0.291      0.251     -1.549     -0.379     -0.178      0.245      0.886      0.021      0.050     -0.138      0.244      0.353      0.642      0.807     -0.219     -1.353     -0.794      0.647      0.170     -0.771      1.214      0.028     -0.767      0.416     -0.011     -0.168     -0.044     -1.950     -0.541     -0.119     -0.043      0.830     -0.496
     0.867      0.794      0.064     -1.576     -0.815      0.264      0.121      1.687     -0.493     -1.581      1.524     -1.280      0.291     -1.749     -1.549      1.621      0.822      1.245     -1.114     -0.979      1.048     -0.476      0.357     -0.322     -1.105     -0.259      1.127     -0.142     -1.284      0.197     -0.797      0.546      1.302     -0.164     -1.017     -0.113     -0.472     -0.285     -1.443     -1.070      0.435      1.489      0.694     -1.021      0.049
    -0.133      0.794      0.064     -0.576      0.185      0.264      0.121      1.687     -0.493      0.419      0.524     -0.280      0.291     -0.749      0.451     -0.379      0.822      0.245     -0.114      0.021     -0.077      0.216      0.517     -0.553     -0.955     -0.211      0.543     -0.550      0.053      0.972      0.376      0.020      1.108     -0.264      0.670      0.662     -0.612     -0.549     -0.479      1.041     -0.353      0.639     -0.540     -0.086      0.979
     1.867     -0.206      0.064     -1.576      1.185      1.264     -1.879     -0.313     -0.493      0.419      0.524      0.720     -0.709     -0.749      0.451      1.621      0.822      0.245     -0.114      1.021      0.580      0.438      0.103     -0.175      0.734      1.247     -0.696     -0.267     -1.407      0.453      0.532     -2.344     -0.581     -0.421      0.126     -0.515      0.171     -0.756     -0.498      0.020      0.927      0.378      0.041     -0.011      0.429
    -0.133      0.794      1.064      1.424     -2.815      1.264      1.121      1.687      0.507     -0.581      1.524     -0.280      1.291      1.251     -0.549     -1.379      0.822      1.245     -1.114     -2.979      0.321      0.300      0.799      1.218     -1.708     -0.552      0.519      0.143      0.208     -1.095      0.950      0.960      0.546     -0.572      0.242      1.010     -0.805      0.041      0.261      0.385     -1.678      0.495      0.081     -1.645     -1.566
    -1.133      0.794      0.064     -1.576      1.185      1.264      1.121      1.687     -0.493      1.419     -1.476      1.720     -0.709     -0.749      1.451      1.621      0.822      1.245     -0.114      1.021     -0.286      0.710      0.113     -0.976      1.481     -0.782      0.134     -0.029     -0.732     -0.293      1.799      0.447      1.429     -0.013      0.816     -0.892      0.883     -0.997      0.118      0.642      2.021      0.124      1.095      0.295     -0.488
    -0.133      0.794     -0.936     -0.576      1.185      1.264     -1.879      0.687     -1.493     -0.581      0.524      1.720     -0.709     -0.749      0.451      0.621      0.822     -0.755     -1.114      1.021      0.263      0.662     -0.585     -0.736      0.987     -0.374      0.231     -0.529      0.095      0.296      1.089     -2.438      1.124     -0.953     -1.188      0.227      0.930      0.452     -0.148     -0.129      0.279      0.110      0.036     -0.787      0.104
    -1.133      0.794      1.064     -1.576     -2.815      0.264     -2.879      1.687     -0.493     -2.581      0.524      0.720      1.291     -0.749      0.451      0.621      0.822      1.245      1.886     -2.979      0.644     -0.194      0.696     -0.998     -2.700     -1.633      0.983      0.415     -0.784     -0.165     -0.173     -2.572      0.841      0.364     -1.164     -0.415      1.092      0.331     -0.032      1.615     -0.164      0.893      0.165      2.369     -0.493
    -1.133      0.794     -1.936     -0.576      0.185     -1.736      1.121     -1.313     -0.493     -0.581     -0.476     -1.280      0.291     -0.749     -0.549     -1.379      0.822     -1.755     -0.114      1.021     -0.534     -0.017     -0.331     -0.653     -0.103     -0.542      0.675     -1.626      0.098      0.282     -0.951      1.127     -0.981      0.081     -0.507      0.391     -1.239      0.701     -0.190     -0.450     -0.866      0.620     -1.086      0.098      0.891
    -2.133     -1.206      0.064      0.424     -0.815     -0.736     -0.879     -0.313      0.507     -0.581     -0.476     -0.280     -0.709      0.251     -0.549     -0.379     -1.178     -0.755     -0.114     -0.979     -0.349     -0.908     -0.532      0.547     -1.067     -1.748     -0.227      0.434     -0.139      0.137     -0.378      0.116      0.214     -0.178     -0.079      0.174      0.948     -0.003     -0.316     -0.093      0.085     -0.183     -0.026     -0.192     -0.091
    -0.133     -0.206     -0.936     -1.576     -0.815      0.264      0.121     -2.313     -1.493      0.419      0.524     -0.280     -0.709     -0.749      0.451      1.621      0.822      0.245      1.886      0.021      0.585      0.220     -0.107     -0.715     -0.567     -0.932     -0.376     -0.679     -0.937     -0.313     -0.331     -0.156     -2.282     -0.813      0.670     -0.325     -0.506     -0.521     -0.051      0.759      0.889      0.652      0.300      2.020      0.691
     0.867     -0.206      1.064      0.424      0.185      0.264      0.121      0.687     -0.493      0.419      0.524     -0.280     -0.709     -0.749      1.451      0.621     -0.178      0.245      0.886      1.021      0.337     -0.512     -0.077     -0.117      0.455      0.579      0.173      1.087      0.568     -0.216     -0.057      0.700      0.705     -0.276      0.173      0.054      0.272     -0.524     -0.824      0.992      0.130      0.350      0.356      1.097      0.709
    -0.133     -0.206      0.064     -1.576      0.185      1.264      1.121     -0.313     -0.493      0.419      0.524     -1.280     -1.709     -0.749      0.451      0.621      0.822      1.245      0.886      1.021      0.373     -0.368     -0.396     -0.587      1.041     -0.546      0.094      0.296     -0.987     -0.832      1.060      1.399      0.115     -0.032     -0.029     -0.070     -0.869     -1.185     -0.376     -0.041      0.017      1.152      1.859      1.187      0.060
    -2.133     -0.206      1.064     -1.576     -2.815      1.264      1.121      0.687      2.507     -1.581     -2.476     -2.280      1.291     -0.749      0.451     -2.379     -2.178     -1.755     -1.114      0.021     -1.594     -0.736     -0.041      0.479     -1.172     -0.474      0.571      1.056     -2.002     -1.630      2.782      1.871      0.586      1.958     -0.826      0.179     -1.214      1.303     -1.123      0.904     -0.315     -1.355     -1.797     -1.210      1.084
    -0.133      0.794          *     -1.576      1.185      0.264      1.121     -1.313     -0.493      1.419      1.524      0.720      0.291     -1.749      1.451      1.621      0.822     -0.755     -2.114      1.021      0.872      0.672     -0.222     -1.557      0.784     -0.997     -0.014     -1.533      0.074      0.393     -0.494      0.424     -1.130      0.939      1.127      0.087     -0.333      0.706     -0.520      1.058      0.384      0.124     -0.368     -1.405      0.302
     0.867      0.794     -0.936      1.424     -0.815      0.264      0.121      0.687      2.507      1.419      0.524      0.720     -0.709     -0.749      1.451      0.621      0.822     -0.755      0.886      1.021      0.194      0.638     -0.343      1.107      0.354      0.817     -0.001     -0.565      0.334     -1.128      0.022     -0.397      0.968      1.623      1.308      0.206     -0.002     -0.284     -1.714      1.183      0.469      0.097     -0.278      0.523      0.597
    -0.133      0.794     -0.936      0.424      0.185     -0.736      1.121      1.687     -1.493      1.419     -2.476      1.720     -0.709     -1.749      0.451     -0.379     -1.178     -0.755     -1.114      1.021     -1.107      0.099     -0.275      0.352     -0.057      0.950      0.724     -0.673      0.113      0.270      0.449      1.268      1.960     -1.801      1.419     -0.730      1.491     -0.389     -2.215      0.413      1.010     -1.357     -0.391     -1.213      1.080
     0.867     -0.206     -0.936      2.424      0.185      1.264      1.121     -1.313     -0.493      1.419     -0.476     -0.280     -1.709      1.251      0.451      0.621      0.822     -1.755      1.886     -1.979     -0.087     -0.063     -0.890      0.409      0.755      0.871     -0.212     -0.060      1.977     -0.559      1.298      1.206     -0.471     -0.915      1.042     -0.460     -0.213     -0.219      1.037      0.009      0.646      0.941     -0.498      1.690     -2.602
     0.867     -0.206      0.064     -1.576      1.185      1.264      0.121     -0.313     -0.493      0.419     -1.476     -1.280      0.291     -0.749      0.451     -0.379      0.822      0.245     -1.114      1.021     -0.391      0.380      0.262     -1.382      1.313      1.195     -0.660     -0.215     -0.249     -0.091      1.760     -0.262     -0.534      0.558     -0.268     -0.729     -1.881     -0.169      0.380     -0.154      0.250      0.606     -0.063     -0.357     -0.202
     0.867     -1.206      2.064      0.424      0.185      1.264     -0.879     -1.313     -0.493     -0.581      1.524     -0.280      0.291     -0.749     -0.549      0.621     -1.178      0.245     -0.114     -0.979      0.639     -0.372      0.044      0.082      0.684      0.183     -0.771      1.929      0.354     -0.453      0.650     -0.515     -1.432     -0.457     -1.118      0.512      0.221      0.246     -0.643     -0.962     -0.298     -0.643      0.157     -0.117     -1.634
    -0.133     -0.206     -0.936     -0.576     -0.815     -0.736      0.121     -0.313     -0.493      0.419      0.524      0.720      1.291     -0.749      0.451     -0.379     -0.178      1.245     -1.114     -0.979      0.251      0.129      0.517     -0.741      0.085     -0.388     -0.396     -1.429     -0.027     -1.083     -0.696      0.046     -0.793     -0.046      0.395      0.182      0.458      0.524     -0.343      0.446     -0.622     -0.289      0.280     -0.862     -0.935
    -1.133      0.794     -0.936     -1.576     -0.815      0.264      1.121     -2.313      2.507     -1.581     -1.476      0.720      0.291      1.251     -1.549      0.621      0.822      0.245     -2.114      0.021     -0.422      0.557      0.112      0.253      0.113     -0.630      0.204     -1.027     -1.912     -0.860      0.797      0.585     -2.488      2.107     -1.691     -0.578     -0.072      0.123      1.142     -1.611      1.043      0.486      0.046     -2.181     -0.163
     0.867      0.794     -0.936     -0.576      1.185      0.264     -2.879     -1.313      1.507     -0.581     -1.476      0.720      1.291     -0.749      0.451     -1.379      0.822     -1.755     -1.114      0.021     -0.678     -0.167     -0.114      0.105      0.529      1.519      0.920     -1.044     -0.570      0.620      1.008     -2.551     -1.264      1.281     -1.035     -0.091      0.915      1.508     -0.581      0.156     -0.412      1.055     -1.637     -1.207     -0.644
     0.867      0.794      0.064      2.424      0.185      1.264      0.121      0.687      1.507     -0.581     -0.476      0.720      1.291      1.251     -1.549      0.621      0.822     -0.755      0.886     -1.979     -0.036      0.228      0.191      1.360     -1.198      1.053      0.689     -0.183      1.125      1.423      1.316     -0.347      0.365      0.341     -0.138     -0.332      0.338      0.958      0.319     -1.194      0.651      0.454     -1.155      0.308     -0.943
    -0.133      0.794     -0.936      1.424     -0.815     -0.736      0.121     -0.313     -0.493     -0.581     -1.476      0.720     -0.709      0.251     -0.549      0.621     -0.178     -0.755     -0.114     -0.979     -0.390      0.096     -0.413      0.984     -0.647      0.424      0.808     -0.589      0.341     -0.084     -0.385      0.003      0.113     -1.385     -0.315     -0.683      0.488     -0.284     -0.269     -0.196      1.018     -0.240     -0.144     -0.543     -0.511
    -0.133     -0.206     -0.936     -0.576     -1.815     -0.736      0.121      0.687     -1.493     -0.581      0.524      0.720      0.291     -1.749     -0.549     -0.379      0.822      0.245     -0.114     -1.979     -0.073      0.163      0.398     -1.439     -0.997     -0.206     -0.294     -1.279      0.843     -1.070     -0.545     -0.183      0.204     -0.151      0.126      0.654      0.483     -0.232     -0.856     -0.027     -0.352      0.667     -0.311      0.668     -1.200
     0.867     -0.206      0.064     -1.576     -1.815     -0.736     -0.879      1.687     -1.493     -0.581     -0.476     -0.280      1.291     -1.749      0.451      0.621     -0.178      1.245     -2.114     -1.979     -0.058     -0.294      0.703     -1.059     -1.931      0.923      0.152     -0.682     -0.637      0.095     -0.746     -0.506      0.785     -0.446      0.622     -0.318      0.164      0.224     -1.004      1.358      0.632     -0.006      0.116     -1.725     -0.116
     0.867     -0.206      0.064     -0.576      0.185      0.264     -0.879      1.687     -0.493      0.419          *     -0.280     -0.709      0.251     -0.549     -0.379      0.822      0.245     -0.114      0.021      0.032      0.057      0.204     -0.544     -0.230      1.014     -0.096     -0.277     -0.071      0.355      0.227     -0.972      1.575     -0.064      0.594      0.889     -0.386     -0.878      0.837     -0.455     -0.365      0.681     -0.148      0.237      0.306
     0.867      0.794     -0.936     -1.576      1.185      1.264      1.121     -2.313      1.507     -1.581     -1.476      1.720      0.291      1.251     -1.549      0.621      0.822      0.245     -1.114      1.021     -0.346      0.488      0.141     -0.127      0.505      1.127      0.198     -1.096     -1.352      0.680      1.717      0.576     -2.517      1.635     -1.829     -0.856      1.073      0.056      1.408     -1.769      1.092      0.336     -0.010     -1.154      0.516
    -0.133      0.794     -0.936     -0.576      0.185      1.264      1.121     -0.313      0.507      0.419      0.524      0.720     -0.709     -0.749      0.451      0.621      0.822     -0.755     -0.114      1.021      0.340      0.705     -0.422     -0.281      0.636     -0.552     -0.053     -0.682     -0.293     -0.419      0.950      0.415      0.224      0.698      0.132      0.052     -0.338      0.165     -0.806      0.125      0.159      0.020     -0.066      0.117      0.301
     0.867     -0.206      0.064     -0.576      0.185      1.264     -1.879      0.687     -0.493      0.419      0.524     -0.280     -1.709     -0.749      0.451     -0.379      0.822      1.245     -0.114      0.021      0.032      0.057     -0.067     -0.501     -0.365      0.828     -0.205      0.013     -0.260      0.440      1.117     -2.082      0.628      0.021      0.604      0.442     -0.248     -1.666     -0.559      0.539     -0.557      0.648      1.316      0.159      0.362
     0.867      0.794     -1.936     -1.576      1.185      1.264      1.121     -1.313     -0.493      1.419      1.524      1.720     -1.709      1.251      1.451      1.621      0.822      1.245     -0.114      1.021      0.881      0.628     -0.375     -0.150      1.389     -0.129      0.194     -1.511     -1.386     -0.229      0.513      0.535     -0.948     -0.373      0.772      0.054      1.051     -0.981      1.310      0.739      0.654      0.058      1.834     -0.156     -0.231
     0.867      0.794     -1.936      1.424     -0.815      1.264      0.121      0.687      1.507      0.419     -0.476     -1.280      1.291     -0.749     -1.549      0.621     -0.178      1.245     -1.114      0.021      0.228     -0.415      0.870      0.637     -0.541      0.748      1.233     -2.856      0.839     -0.156      1.109      0.505     -0.251      0.826      0.715     -0.757     -0.770     -0.036     -1.240     -1.546      0.334      0.095     -0.029     -1.492      0.691
    -0.133     -0.206     -0.936      0.424      1.185     -0.736     -0.879      0.687     -1.493      1.419     -0.476      0.720     -0.709      0.251      1.451     -0.379     -0.178     -0.755     -1.114      1.021     -0.135      0.364     -0.464     -0.392      0.870     -0.152     -0.469     -0.220      0.966      0.379     -0.569     -1.172      1.014     -1.148      0.823     -0.148      0.225     -0.111      0.467      0.942     -0.250     -0.595     -0.065     -0.920      0.406
    -0.133     -1.206      1.064      0.424      0.185     -0.736     -0.879      1.687     -0.493     -0.581     -0.476     -1.280      1.291      0.251     -0.549     -1.379     -0.178      1.245     -1.114      1.021     -0.281     -1.139      0.718     -0.018      0.323      0.042     -0.185      0.428      0.472     -0.136     -0.299      0.190      1.051     -0.492     -0.595      0.098      0.148      0.176      0.147     -0.671     -1.013      0.955      0.130     -1.116      0.830
    -1.133      0.794      1.064     -0.576      0.185     -1.736      1.121     -1.313     -1.493      0.419     -1.476      0.720      0.291     -0.749     -1.549     -2.379      0.822     -1.755     -0.114      1.021     -1.275      0.391     -0.331     -0.771      0.111      0.113      0.410      1.320      0.094      0.170     -0.346      0.754     -0.910     -1.041      0.412      0.702      0.453      0.730     -0.078     -1.653     -0.863      0.477     -1.215      0.268      0.933
    -0.133     -0.206     -1.936      2.424     -1.815     -1.736      0.121     -2.313      1.507      1.419     -0.476     -1.280     -0.709      1.251     -1.549     -0.379      0.822     -0.755      1.886     -1.979     -0.383     -0.512     -0.694      1.499     -2.024      0.241      0.174     -1.186      0.783      0.076     -1.212      0.538     -1.628      0.064      2.237      0.273     -0.463      0.317     -0.166     -0.409      0.102      1.271      0.281      1.193     -0.026
    -0.133     -0.206     -0.936      0.424     -0.815      1.264      0.121      0.687      0.507     -0.581      1.524     -0.280     -0.709      0.251     -0.549     -1.379      0.822      0.245     -0.114      0.021      0.430      0.441      0.048      0.113     -0.118     -0.579     -0.579     -1.083      0.208     -0.610      1.050     -0.254      0.601      0.444     -0.460      0.738     -0.715     -0.623      0.171     -0.553     -1.805      0.221      0.133     -0.182     -0.072
    -0.133     -1.206      2.064      0.424     -1.815      1.264      0.121      1.687      1.507     -1.581      0.524     -1.280      0.291      1.251     -0.549      0.621     -0.178      1.245     -0.114      0.021     -0.010     -0.557      0.438      1.129     -0.661     -0.236     -0.562      1.550     -0.627     -0.973      1.381      0.722      1.127      0.717     -1.092      0.679     -0.528     -0.392      0.334     -0.333      0.487      0.432      0.496     -0.458      0.553
     0.867     -0.206     -0.936     -1.576     -0.815      1.264      0.121     -1.313     -0.493     -1.581      1.524     -1.280      1.291     -0.749      0.451      0.621     -0.178      1.245      0.886      0.021      0.612     -0.384      0.445     -0.237     -0.566      0.408      0.222     -1.466     -1.367     -0.297      0.756      0.522     -1.736     -0.210     -1.146      0.499     -0.655      0.473     -0.648      0.627     -0.083     -0.010      0.448      1.145      0.484
    -0.133      0.794      0.064      1.424      1.185     -2.736      0.121      0.687      0.507     -0.581     -2.476      0.720      1.291      0.251     -1.549     -1.379     -0.178     -0.755     -1.114      0.021     -1.126      0.410      0.194      0.786      1.001      0.947      0.472     -0.092      0.525      0.215     -1.477     -0.333      0.411     -0.243     -1.054     -0.659      0.235      0.959     -0.253     -2.264     -0.002     -0.457     -1.046     -1.461     -0.848
    -0.133     -0.206      1.064     -0.576      0.185      1.264      1.121     -1.313      0.507      0.419      1.524     -1.280      0.291     -0.749      1.451     -1.379      0.822     -0.755      0.886      1.021      0.376      0.042     -0.334      0.491      0.611     -0.375      0.027      1.228     -0.860     -0.408      0.909      1.064     -1.108     -0.021      0.018      0.937     -1.599      0.759     -1.305      1.091     -1.670      0.710     -0.311      0.560      0.356
     1.867      0.794      0.064     -0.576      1.185      1.264      1.121     -1.313      1.507      1.419      1.524      0.720      0.291     -0.749      1.451      0.621      0.822     -0.755      0.886      1.021      0.768      0.360     -0.149      0.578      0.620      1.216      0.433      0.139     -1.114      0.575      0.422      0.632     -1.102      0.965      0.965      0.251      0.222      0.550     -1.253      1.281     -0.295      0.452     -0.657      0.638      0.495
     0.867     -1.206      0.064     -0.576     -2.815      0.264      0.121      1.687      0.507     -2.581      1.524     -2.280      1.291     -0.749     -1.549      1.621     -0.178      1.245     -1.114     -2.979      1.034     -0.858      0.559      0.341     -2.857     -0.059     -0.419     -0.448     -0.979     -0.102     -0.746      0.987      0.957      0.251     -1.099     -0.227     -0.960      0.379     -1.222     -0.123      0.386      0.913      0.311     -1.245     -0.486
     0.867      0.794      0.064     -1.576      0.185      1.264      0.121      0.687     -0.493      0.419      1.524     -0.280      0.291     -0.749      0.451      0.621     -0.178      0.245     -2.114      0.021      1.079      0.144     -0.012     -1.348      0.828     -0.173      0.524     -0.131     -0.129     -0.743      0.153      0.157      0.901      0.797     -0.130      0.005     -0.351      0.305      0.278     -0.012     -0.708     -0.501      0.273     -1.670     -0.569
    -0.133      0.794     -0.936      2.424      0.185     -1.736      1.121      0.687     -0.493      0.419      0.524     -0.280      0.291      1.251      0.451     -1.379      0.822     -1.755      1.886      1.021     -0.006      0.633     -0.176      0.746      0.351     -0.098      0.181     -0.855      1.802     -0.248     -1.778      0.301      0.863     -0.992      0.459      0.573     -1.051      0.519      0.437      0.283     -1.292      0.162     -1.483      1.687      0.690
     0.867      0.794      0.064     -1.576      1.185      1.264      1.121      0.687     -0.493     -0.581      1.524      1.720      0.291      0.251     -0.549      0.621      0.822      1.245      0.886      1.021      1.038      0.891      0.428     -0.079      1.066     -0.361     -0.235     -0.299     -1.580      0.076      0.268      0.256      0.109     -0.451     -0.992      0.098      0.447     -0.303      0.208     -1.049     -0.628     -0.149      0.570      0.934     -0.083
     0.867      0.794      0.064      1.424      1.185      1.264      1.121      1.687      0.507      1.419      1.524      1.720      1.291      1.251      0.451      1.621      0.822      1.245      1.886      1.021      0.984      0.495      0.613      0.062      1.635     -0.146      0.400     -0.530      1.181     -0.341      0.164      0.652      1.117      0.196      0.646     -0.150      0.936      0.146      0.963     -0.378      0.443      0.253      0.297      2.033     -0.512
     0.867     -0.206      1.064      1.424      0.185     -0.736      1.121     -1.313     -0.493     -0.581      0.524      0.720      0.291      1.251     -0.549      0.621     -1.178     -0.755      0.886      0.021      0.395     -0.037     -0.090      1.254     -0.425      0.504     -0.082      1.190      0.203      0.627     -1.099      1.147     -1.283     -1.494     -0.428     -0.312      0.734      0.430      0.345     -0.318      0.133     -1.005     -0.549      0.311      0.353
    -0.133     -0.206      1.064     -0.576      0.185      0.264      0.121      1.687     -0.493      0.419     -0.476      0.720      0.291     -0.749      0.451      0.621     -0.178      0.245     -1.114      0.021      0.092      0.043      0.142     -1.325     -0.188     -0.080     -0.314      1.075      0.796      0.326      0.063      0.028      1.605      0.669      0.437     -0.498      0.782      0.065      0.304      0.562      0.563     -0.131      0.030     -0.566     -0.025
         *     -0.206     -0.936     -1.576      0.185     -1.736     -0.879     -2.313     -0.493      0.419     -1.476      0.720      0.291     -0.749     -0.549     -1.379     -0.178     -1.755      0.886      1.021     -0.826      0.045     -0.748     -1.048      0.184      1.138     -0.286     -0.334     -0.495     -0.108     -1.035     -0.898     -1.287      0.355      0.477     -0.170      0.626      1.300      0.197     -0.526     -0.361     -0.119     -0.579      1.221      0.822
     0.867     -0.206     -0.936      0.424      1.185      0.264      0.121     -1.313      0.507      1.419      1.524      1.720     -0.709      0.251      0.451     -0.379     -0.178      0.245     -0.114      1.021      0.427      0.743      0.055      0.588      1.462      0.480     -0.955     -1.049     -0.554     -0.109     -0.147     -0.613     -1.449     -0.051      0.778      0.637      0.581     -0.893     -0.168     -0.113     -1.092     -1.029      0.191     -0.608     -0.378
    -1.133     -0.206     -0.936     -0.576      1.185      0.264      0.121     -1.313      1.507      0.419      0.524     -1.280      1.291      1.251      0.451     -0.379     -0.178      1.245      0.886      1.021      0.077     -0.330      0.661     -0.074      1.445     -1.223      0.137     -1.569     -0.628     -0.280      0.150      0.475     -1.808      1.444     -0.071      0.392     -0.948      0.219      1.131     -0.285     -0.488      0.255      0.264      0.928     -0.483
    -0.133     -1.206      0.064      0.424     -0.815     -0.736     -1.879      0.687      0.507      1.419     -1.476      0.720     -0.709      0.251     -1.549     -0.379     -0.178     -0.755     -1.114      0.021     -0.542      0.176     -0.500      0.189     -0.198      0.537     -1.494      0.614      0.240     -0.472     -0.348     -1.963      1.202      0.376      1.583     -0.487      0.712     -0.003      0.144     -1.607      0.342     -0.267      0.134     -1.117      0.290
    -0.133     -0.206      0.064     -0.576      0.185      1.264      1.121      0.687     -0.493      0.419      1.524     -0.280      0.291     -0.749      0.451      1.621      0.822      0.245     -0.114      0.021      0.826      0.419      0.286      0.080      0.035     -1.097     -0.630     -0.197     -0.633      0.230      0.532      0.649      0.301     -0.661      0.345     -0.006     -0.929     -0.278     -0.716      0.523      0.677      0.426     -0.053     -0.210     -0.060
     0.867      0.794     -1.936     -1.576     -1.815      1.264      1.121     -0.313     -1.493      1.419      1.524      1.720      1.291     -0.749      1.451     -0.379      0.822     -2.755      0.886     -2.979      0.424      0.547     -0.469     -1.069     -0.923      0.443      0.214     -1.462     -0.526     -0.810      0.732      0.557      0.419     -0.454      1.895      0.776      1.033      2.082      0.352      1.791     -1.106      0.364     -2.038      1.410     -2.094
     0.867     -0.206      1.064     -1.576     -1.815      0.264      0.121      0.687     -0.493      0.419     -0.476     -1.280      0.291      1.251      0.451      0.621     -0.178      0.245      1.886      1.021     -0.030     -0.022      0.222     -0.392     -0.831      0.929     -0.316      0.947     -1.343     -1.050      0.389      0.223      0.460     -0.133      0.706     -0.456     -0.998      0.035      1.625      1.004      0.706     -0.091     -0.239      2.205      1.771
    -0.133      0.794      0.064      0.424      0.185     -2.736     -0.879     -0.313      0.507     -0.581     -2.476     -0.280     -0.709      1.251     -0.549     -0.379     -1.178     -0.755     -0.114     -0.979     -0.998     -0.186     -0.590      1.235     -0.757      0.871      0.867      0.443     -0.767      1.015     -1.675     -0.558      0.345     -0.496     -0.204     -0.868     -0.056      0.259      0.247     -0.289      0.859     -0.867      0.113     -0.679     -0.197
    -0.133     -2.206      0.064      2.424      0.185     -0.736      0.121     -0.313      1.507     -1.581      0.524     -1.280      0.291      1.251      0.451     -1.379     -1.178     -0.755     -0.114      0.021     -0.061     -0.832     -0.310      1.500     -0.560     -0.232     -1.311      0.241      0.971      0.615     -0.678      0.911      0.041      0.311     -1.156      0.805     -0.225      0.826      0.086      0.745     -1.207     -0.263     -0.172     -0.747      0.427
    -0.133      0.794      1.064      0.424      1.185     -0.736      0.121      1.687     -0.493      0.419      0.524     -0.280      0.291      2.251      1.451      0.621      0.822      0.245      0.886      1.021      0.151      0.307     -0.221      0.856      1.071     -0.308      0.572      1.218     -0.278      0.033     -0.862     -0.301      2.000     -1.183     -0.180      0.159     -0.556      0.626      1.553      0.813      0.453      0.426      0.466      0.401     -0.123
    -0.133      0.794      1.064      0.424     -1.815     -0.736     -0.879      1.687      0.507     -0.581      0.524      0.720      1.291     -0.749      1.451     -0.379     -2.178      1.245     -0.114     -1.979      0.011     -0.528      0.726      0.269     -1.171     -0.081      1.410      0.276      0.152     -0.554     -0.737     -0.390      0.944      0.222      0.013      0.598      1.456      0.245     -0.890      1.865     -0.324     -1.520      0.044     -0.232     -0.867
    -0.133     -2.206      1.064      0.424      1.185     -0.736     -1.879      0.687      0.507     -2.581      0.524     -0.280     -0.709      0.251     -0.549     -0.379     -1.178     -0.755     -0.114     -0.979      0.053     -0.827     -0.265      0.621     -0.391     -0.128     -1.289      1.353     -0.010      1.378     -0.596     -1.057      0.781     -0.171     -2.446      0.586      0.956     -0.259     -0.254     -0.297     -0.510     -0.256     -0.482     -0.412     -0.701
     0.867     -0.206      0.064      0.424      0.185      0.264      0.121     -0.313      0.507      0.419      0.524     -0.280      0.291      0.251     -0.549      0.621      0.822      1.245      0.886      1.021      0.527      0.645      0.455      0.385      1.146      0.221     -0.943     -0.552     -0.034     -0.817     -0.258     -0.644     -0.794      0.092     -0.277     -0.353     -1.105     -0.346      0.007     -1.118      0.163      0.128      0.433      0.846     -0.169
     0.867      0.794     -0.936     -1.576      0.185      1.264      1.121     -1.313     -1.493      0.419      1.524     -0.280      0.291     -1.749      0.451      0.621      0.822      0.245     -1.114      1.021      0.708      0.182     -0.020     -1.767      1.552      0.107      0.679     -1.092      0.216     -1.316      0.618      0.742     -1.268     -0.072     -0.368      0.330     -0.505      0.272     -0.604     -0.421     -0.215      0.743      0.365     -0.410     -0.473
    -0.133     -0.206      0.064      0.424      0.185      0.264     -0.879     -0.313      0.507     -0.581     -0.476     -0.280     -0.709      0.251     -0.549     -0.379     -1.178     -0.755     -0.114     -0.979     -0.353     -0.586     -0.321      0.128     -0.569      0.166      0.339      0.163      0.502      0.746      0.660     -0.233      0.066      0.427     -0.447      0.122      0.542     -0.226      0.185     -0.144      0.240     -0.325     -0.070     -0.185     -0.542
    -1.133      0.794      1.064     -0.576      0.185      1.264      1.121     -2.313     -0.493      0.419      1.524      0.720     -1.709      1.251      0.451      0.621      0.822     -1.755     -0.114      1.021      0.740      0.642     -0.988     -0.171      0.961     -1.958      0.082      1.886     -0.472     -0.657      0.550      0.420     -1.187     -0.358     -0.049      0.275     -0.124     -0.216      1.333     -0.037     -0.377      0.028     -0.148      0.051      0.188
    -1.133     -1.206     -0.936      0.424     -0.815     -0.736     -0.879     -0.313      0.507     -0.581     -0.476     -0.280     -0.709      0.251     -0.549     -0.379     -0.178      0.245     -0.114      0.021     -0.221     -0.329     -0.213      0.418     -0.289     -0.783     -0.749     -0.740      0.015     -0.646     -0.429     -0.577     -0.011      0.101     -0.610     -0.021      0.100     -0.239     -0.024     -0.458     -0.091      0.106      0.530     -0.549      0.211
     0.867     -1.206      2.064      0.424     -0.815      0.264      0.121      1.687      0.507      0.419      0.524     -1.280      1.291      0.251     -1.549      0.621     -0.178      0.245     -1.114      0.021      0.340     -0.562      0.452      0.061     -0.105      0.549     -0.639      1.646      0.356     -0.791      0.041      0.736      1.139      0.356      0.431     -0.051     -0.414      0.473      0.184     -1.410      0.490      0.442     -0.494     -1.123      0.048
     0.867      0.794      0.064     -1.576      1.185      0.264      1.121     -0.313     -1.493      1.419      1.524      1.720      0.291     -1.749      1.451      0.621      0.822      1.245     -1.114      1.021      0.984      0.831      0.585     -1.157      1.642     -0.168      0.081     -0.602     -0.449     -0.651     -0.583      0.328     -1.076     -0.495      0.473     -0.047      0.562     -0.555     -0.805      0.590     -0.630      0.109      0.260     -0.720     -0.609
     0.867     -0.206      0.064     -0.576     -0.815      0.264      0.121      0.687     -1.493      0.419      0.524     -2.280      0.291     -0.749      0.451     -1.379     -0.178      1.245     -1.114      0.021      0.172     -0.583      0.467     -0.525      0.075      0.641      0.337     -0.419      0.024     -0.846      0.194      0.943      0.220     -0.943      0.470      0.230     -1.441     -0.357     -0.092      0.489     -1.502      0.437      0.456     -0.872     -0.119
    -0.133      0.794     -1.936      1.424      1.185      0.264      0.121      1.687      0.507          *      0.524      0.720     -2.709     -1.749          *      0.621      0.822      0.245      0.886      1.021      0.295      0.312     -0.769      0.576      0.844     -0.456      0.611     -1.170      0.718      0.285     -0.034     -0.276      2.636     -0.024     -0.144      0.050      0.345     -1.570     -2.195     -0.228      0.168      0.485      1.296      0.657      0.165
    -0.133      0.794      0.064     -0.576      0.185      1.264      1.121     -1.313      1.507     -0.581      1.524      1.720     -0.709     -0.749     -0.549     -0.379     -0.178     -0.755      0.886      0.021      0.406      0.190     -0.616      0.372     -0.468     -0.631      0.588      0.769     -1.129      0.743      0.849      1.008     -0.701      1.205     -0.164      0.858      1.684      0.134     -1.053     -0.278     -0.852     -0.499      0.236      0.699      0.497
    -0.133      0.794     -0.936      2.424      1.185     -0.736      1.121      0.687     -0.493      1.419      0.524      1.720     -0.709      2.251      1.451     -0.379     -0.178      1.245     -0.114      1.021      0.057      0.709      0.093      1.571      0.005     -0.069      0.063     -1.115      0.749      1.176     -0.689      0.392      0.667     -1.741      1.289      0.382      0.644     -0.774      0.921      1.536     -0.260     -0.957      0.985     -0.823      0.984
    -0.133     -3.206      2.064      2.424     -1.815      1.264     -1.879      1.687      1.507     -2.581      0.524     -2.280      1.291      2.251     -2.549      0.621     -2.178      1.245      1.886     -1.979      0.357     -1.550      0.844      2.634     -1.618     -0.324     -1.727      1.318     -0.193     -0.082      1.009     -0.183      0.711     -0.688     -1.696     -0.086     -0.200     -0.161      0.222     -1.773      0.159     -0.334     -0.053      0.711     -0.452
    -1.133     -0.206      1.064     -1.576     -1.815      0.264      0.121      1.687     -0.493     -1.581     -1.476     -1.280      1.291     -0.749      0.451     -1.379     -1.178      1.245     -2.114     -0.979     -0.727     -0.670      1.042      0.240     -1.465     -0.429      0.460     -0.027     -1.649     -0.340      0.991      0.889      0.388     -0.586     -0.862     -0.154     -0.317     -0.282     -0.994      1.283     -0.445     -0.413     -0.313     -2.035      0.359
     0.867      0.794     -1.936      2.424      1.185      1.264      1.121     -1.313      0.507      1.419     -0.476      1.720      0.291      0.251      1.451      1.621      0.822     -1.755      0.886      1.021      0.295      0.867     -0.123      1.324      0.779      0.736     -0.061     -1.769      1.181      0.264      1.067      0.434     -1.248     -0.657      0.899     -0.882      0.486      0.586     -0.787      1.053      1.242     -0.081     -1.634      0.404      0.213
    -1.133      0.794      2.064     -0.576      0.185      1.264      1.121      1.687      1.507      1.419      0.524      1.720      1.291      1.251      1.451     -1.379      0.822      1.245      0.886      1.021     -0.021      0.494      0.589      0.214      0.918     -1.151      0.375      1.292     -0.686     -0.767      1.407      0.768      1.043      1.356      1.047      0.398      1.000      0.476      1.208      0.864     -1.373      0.370      0.174      0.843      0.223
     1.867     -1.206      2.064      2.424      1.185     -0.736     -2.879     -0.313     -0.493      1.419     -2.476     -2.280      1.291      0.251     -2.549     -2.379      0.822      1.245      1.886      1.021     -1.081     -0.797      0.811      0.618      0.217      2.817     -0.666      1.243      1.724      0.957      0.315     -1.926     -1.497     -1.127      1.331     -0.662     -1.162      0.129     -0.335     -2.524     -0.998      1.588      0.090      1.601      0.853
     0.867      0.794      1.064      0.424      1.185      1.264      1.121      1.687      1.507     -0.581          *      1.720     -0.709      1.251      0.451      1.621      0.822      1.245     -1.114      1.021      0.286      0.785      0.040      1.033      0.923      0.616      0.027      1.112     -0.640      0.391      0.931      0.335      1.464      0.805     -1.169     -0.418      0.542     -0.697      0.531     -0.097      1.250     -0.104      1.164     -1.616      0.116
    -0.133     -0.206     -0.936     -1.576     -0.815      0.264     -1.879     -1.313     -0.493      1.419      1.524      0.720     -0.709     -1.749     -0.549      0.621     -0.178     -1.755     -1.114      0.021      0.907     -0.003     -0.772     -0.834      0.240     -1.007     -0.140      0.091     -0.808     -1.053     -0.698     -1.931     -0.396      0.389      1.196      0.034      0.646      0.569     -1.175     -0.592     -0.433     -0.229     -0.423     -0.556     -0.250
     0.867      0.794     -0.936      0.424     -0.815     -2.736      1.121     -0.313      0.507      0.419      0.524      1.720      0.291      1.251      0.451      0.621      0.822     -0.755      0.886      0.021      0.234      0.585     -0.072      0.444      0.382      0.692      0.218     -0.767      0.026     -1.015     -2.967      0.375     -0.298     -0.021      0.238      0.042      1.016      0.357      0.852      0.244      0.215      0.090     -0.585      0.538     -0.197
     0.867     -0.206     -1.936      1.424      1.185      0.264      0.121     -1.313      1.507      0.419      0.524     -1.280      0.291      1.251     -0.549     -1.379     -0.178     -1.755      0.886      1.021      0.006     -0.151     -0.513      1.793      0.520      0.944     -0.011     -1.353     -0.491      0.571      0.457      0.138     -0.727      0.072      0.315      0.545     -0.970      1.009     -0.229     -0.848     -1.390      0.084     -1.031      0.206      0.526
     0.867      0.794     -1.936      0.424      1.185      1.264      0.121      0.687      0.507      1.419      1.524     -0.280     -1.709      2.251      1.451      1.621      0.822     -0.755     -1.114      1.021      1.013      0.058     -0.614      0.133      0.223     -0.183      0.720     -1.275      0.168      0.810      0.314      0.182      1.304      0.202      1.370     -0.062     -0.448     -0.864      2.083      1.159      0.326      0.722      0.130     -1.159      0.878
     0.867      0.794      0.064     -1.576     -0.815     -1.736      0.121     -1.313     -0.493     -0.581      0.524     -0.280      0.291     -0.749     -0.549      0.621      0.822     -0.755     -1.114      0.021      0.410      0.156     -0.064     -0.841     -0.039      0.352      0.668      0.260     -0.765     -0.758     -2.080     -0.245     -1.220      0.205     -0.582      0.043     -0.536      0.376     -0.159     -0.533      0.313      0.833     -0.799     -0.809      0.220
    -1.133     -0.206      0.064      0.424     -0.815     -1.736      0.121     -2.313     -0.493      0.419     -2.476     -0.280     -0.709     -0.749     -0.549     -1.379     -1.178     -2.755     -0.114     -0.979     -1.385     -0.683     -0.978     -0.412     -1.362      0.246      0.384      1.131      0.773      0.712     -0.495      0.668     -1.155     -0.115      1.229     -0.164      0.645      0.763     -0.305      0.076      0.198     -0.493     -1.255      0.083      0.403
    -0.133      0.794      1.064      0.424      0.185      0.264      1.121     -1.313      0.507     -0.581      0.524      0.720      0.291      0.251      1.451      0.621      0.822     -0.755     -2.114      1.021      0.314      0.607     -0.128      0.065      0.045     -0.323      0.258      1.073      0.499      0.196     -0.134      0.543     -1.159      0.227     -0.632     -0.009     -0.041      0.441      0.333      1.387      0.176      0.237     -0.506     -2.050      0.915
    -2.133     -0.206     -0.936      1.424     -1.815      0.264      0.121     -0.313      0.507     -1.581     -2.476     -0.280      0.291      1.251     -0.549     -1.379     -0.178      0.245      0.886      0.021     -1.616     -0.472      0.281      0.397     -0.909     -0.589      0.320     -1.101      1.077     -0.990      1.742      0.683     -0.693      0.186     -0.967      0.241      0.352     -0.225      0.953     -0.300      0.519      0.372     -0.286      0.686      1.065
     0.867     -3.206     -0.936      0.424      1.185     -0.736      0.121     -2.313      0.507     -0.581     -1.476      0.720     -0.709     -1.749     -2.549      0.621     -0.178     -0.755     -0.114     -1.979     -0.378     -0.569     -0.292     -0.291     -0.278      1.189     -2.577     -0.700      0.900      1.404     -0.467      0.689     -1.894      0.633     -0.602     -0.947      1.380      0.020     -1.635     -2.231      1.067      0.563     -0.408     -0.076     -1.539
    -1.133     -0.206     -1.936     -1.576      1.185     -0.736      1.121      0.687     -1.493      1.419      0.524      0.720      0.291     -1.749      0.451     -0.379      0.822      1.245     -0.114      0.021      0.229      0.563      0.309     -1.425      0.007     -1.204     -0.803     -2.300     -0.249      1.044     -0.887      0.641      0.158     -0.412      1.381     -0.047     -0.032     -0.228     -0.723      0.563     -0.688      0.101      0.909      0.516      0.033
    -0.133      0.794      1.064      1.424     -0.815      1.264      1.121     -0.313      0.507     -0.581      0.524      0.720      0.291     -0.749     -0.549      0.621      0.822      0.245     -0.114      0.021      0.260      0.771      0.146      0.245     -1.149     -0.331     -0.065      0.890      1.127      0.288      0.918      0.398     -0.414      0.389     -0.091      0.038     -0.431      0.082     -0.838      0.002      0.339     -0.137      0.196     -0.313      1.181
    -0.133      0.794      1.064      1.424      1.185      0.264      1.121      1.687      0.507     -0.581     -1.476     -0.280      0.291      0.251      0.451     -0.379     -0.178      1.245     -1.114      1.021     -0.541      0.361      0.567      0.076      0.948      0.417      0.452      0.456      1.365      0.209      0.847      0.842      1.150      0.479     -1.110     -0.572     -0.709     -0.557      0.212     -0.182      0.343     -0.685      0.126     -1.068      0.207
    -1.133      0.794      1.064     -1.576     -2.815      1.264      1.121     -1.313      0.507     -0.581     -0.476      0.720     -0.709      0.251     -0.549      0.621      0.822     -0.755     -0.114     -1.979      0.103      0.764     -0.532     -0.003     -1.613     -1.260      0.027      1.735     -1.529     -1.070      1.257      0.550     -0.736      0.398      0.283     -0.488     -0.426      0.150      0.160      0.104      0.719      0.002      0.036     -0.086     -0.454
    -0.133     -0.206      1.064      0.424     -0.815      0.264      0.121      0.687      0.507     -1.581     -1.476      0.720      0.291      1.251      0.451     -1.379     -0.178      0.245     -0.114      0.021     -0.850     -0.071      0.061      0.836     -0.401      0.757     -0.119      0.878     -0.503     -0.525      0.986      0.181      0.625     -0.194     -1.285     -0.038      0.824      0.332      0.567      0.737     -0.253     -0.322      0.082     -0.652      0.378
     0.867     -0.206     -0.936      0.424     -0.815      0.264     -0.879     -0.313     -0.493     -0.581      0.524     -0.280      0.291      1.251     -2.549      1.621     -0.178      0.245     -1.114     -0.979      0.884      0.234     -0.051      0.425     -0.779     -0.036     -0.394     -0.848     -0.035     -0.105     -0.646     -1.144     -0.580     -0.881     -0.065     -0.826     -0.539      0.406      0.804     -2.214      0.522     -0.506      0.500     -1.349     -0.238
     0.867      0.794      2.064     -0.576      1.185      1.264      1.121      0.687     -0.493      1.419      1.524      0.720      0.291      0.251      1.451      0.621      0.822     -0.755     -1.114      1.021      1.003      0.893     -0.103     -0.759      1.079     -0.120     -0.223      2.064      0.253     -0.031      0.374      0.327      0.651     -0.109      0.857     -0.142     -0.467      0.561      0.817      1.009     -0.517     -0.306     -0.611     -0.957      0.094
    -0.133     -2.206     -1.936      1.424     -1.815     -0.736     -1.879      1.687      2.507      1.419      0.524     -1.280      1.291      1.251      0.451      0.621     -0.178     -1.755      1.886     -0.979      0.344     -0.454     -0.004      1.787     -1.657     -0.474     -1.690     -2.186     -0.507     -0.150     -0.960     -1.467      1.642      1.122      2.292     -0.405     -0.731      1.384     -0.106      0.997      0.215      0.481     -1.558      1.120      0.552
     0.867     -0.206      0.064      0.424      1.185      0.264      0.121      0.687     -0.493     -0.581      1.524      0.720      0.291     -0.749     -0.549      0.621      0.822     -0.755     -1.114      1.021      0.621      0.799     -0.136     -0.118      0.802      0.154     -0.966      0.217      0.452      0.324     -0.289     -0.504      0.899     -0.315     -0.935      0.384     -0.327      0.618     -0.790     -0.877     -0.203     -0.041     -0.362     -1.164      0.276
    -1.133     -0.206     -1.936     -0.576     -0.815     -0.736      0.121     -2.313      0.507     -0.581      0.524     -0.280     -0.709     -0.749     -1.549      0.621     -0.178     -1.755     -1.114      0.021      0.337     -0.223     -0.734     -0.745     -0.023     -1.526      0.043     -1.101      0.075     -0.869     -0.879      0.360     -1.604      1.170     -0.692     -0.062      0.097      0.504      0.005     -1.632      0.170      0.145     -0.595     -0.622     -0.035
     0.867      0.794      0.064     -0.576      0.185      1.264      1.121     -1.313     -1.493      0.419      0.524      0.720      0.291     -0.749      0.451      0.621     -0.178     -0.755     -0.114      0.021      0.456      0.372     -0.537     -1.104      0.636      0.247      0.522      0.658      0.708     -0.430      0.853      0.895     -0.685     -0.500      0.203     -0.028      0.328      1.000      0.067      0.058     -0.026     -0.577      0.052      0.261     -0.636
    -1.133      0.794      1.064     -0.576     -0.815      0.264      0.121     -1.313     -0.493      0.419      0.524      0.720      0.291      1.251      0.451     -1.379     -0.178      0.245     -0.114      0.021     -0.071      0.037      0.150     -0.806     -0.811     -1.099      0.698      0.828      0.067      0.140      0.340      0.114     -1.562      0.307      0.896      0.645      0.814      0.182      1.723      0.862     -1.246     -0.180      0.070      0.284      0.658
    -1.133     -0.206      0.064     -1.576     -0.815      0.264     -0.879      0.687     -1.493     -0.581     -0.476     -0.280     -0.709     -1.749     -0.549     -0.379     -1.178     -0.755     -1.114     -0.979     -0.502     -0.277     -0.150     -1.171     -1.299     -0.564      0.127      0.025     -0.261      0.478      0.695     -0.540      0.674     -0.551      0.110      0.467      0.040     -0.530     -0.815      0.138      0.189     -0.821     -0.416     -0.486      0.205
    -0.133      0.794     -0.936     -1.576     -0.815      0.264      1.121     -1.313      1.507     -1.581      1.524      0.720      1.291     -0.749     -1.549     -1.379      0.822     -0.755     -1.114      0.021      0.254      0.777      0.284     -0.281     -0.693     -0.437      0.012     -1.317     -1.587     -0.230     -0.145      0.460     -1.829      1.715     -1.067      1.175     -0.297      0.854     -0.535     -1.285     -1.732      0.158     -1.246     -1.010      0.572
    -0.133     -0.206     -0.936     -0.576      0.185     -0.736      0.121     -1.313     -0.493      1.419      0.524     -1.280      0.291      0.251      1.451      0.621     -0.178      0.245     -1.114      1.021      0.435     -0.734     -0.097     -0.199      0.613     -0.640      0.470     -0.870     -0.459     -0.524     -1.182      0.884     -1.257     -0.327      1.069     -0.146     -0.161      0.353      0.368      1.156      0.163      0.542      0.410     -0.892      0.334
     0.867     -0.206      0.064     -0.576     -0.815      1.264      1.121      0.687     -0.493     -1.581      1.524      0.720      1.291      0.251     -1.549     -0.379      0.822     -0.755     -1.114     -0.979      0.333      0.091     -0.049     -0.451     -0.601      0.546     -0.259      0.070     -0.148     -0.322      1.089      0.958      0.736     -0.165     -1.287      1.135      0.605      1.307      0.627     -1.334     -0.775      0.766     -0.627     -0.950     -0.445
    -1.133      0.794     -0.936     -0.576     -0.815     -0.736     -1.879      0.687     -0.493     -1.581     -1.476     -2.280     -0.709     -0.749     -0.549     -1.379     -0.178     -1.755      0.886     -0.979     -1.207     -0.622     -0.701     -0.833     -0.325      0.179      1.528     -0.215      0.243     -0.393      0.454     -1.296      1.614      0.162     -1.736      0.557     -1.273      0.427      0.043     -0.379      0.199      0.493     -0.682      1.177     -0.838
    -1.133      0.794      1.064      0.424     -1.815     -0.736      1.121      0.687      0.507      1.419     -0.476      1.720      1.291      1.251     -0.549     -1.379     -0.178     -0.755     -0.114     -0.979     -0.561      0.602      0.457      0.923     -1.559     -0.438      0.443      0.694     -0.318     -0.023     -0.096      0.395      0.165     -0.274      2.128      0.446      0.984      0.634      0.499      0.116     -0.661     -0.601     -1.462     -0.370      0.571
    -1.133     -1.206     -1.936     -0.576      1.185     -1.736     -0.879      0.687     -1.493      1.419     -1.476     -1.280     -2.709     -1.749      0.451     -1.379     -0.178      0.245     -2.114      1.021     -0.816     -0.563     -0.530     -1.198      0.117     -0.396     -0.669     -1.246      0.785      1.094     -0.882     -0.191      1.386     -0.401      1.453      0.112     -0.475     -2.146     -0.940      0.434     -0.465      0.559      1.097     -1.563      0.939
    -0.133     -0.206      1.064     -0.576     -0.815     -0.736      0.121     -0.313      0.507          *      0.524     -0.280      0.291      0.251      0.451     -0.379     -0.178      0.245     -0.114      0.021      0.171      0.166      0.216     -0.509      0.015     -0.430     -0.304      0.801     -0.043     -0.749     -0.766     -0.059     -0.521      0.737      1.553      0.272     -0.475     -0.146      0.400      0.415     -0.608     -0.134      0.170      0.187      0.091
     0.867      0.794     -0.936          *     -1.815      1.264      1.121      1.687     -1.493      1.419      0.524      0.720     -1.709      1.251      1.451      0.621      0.822      1.245     -1.114     -0.979      0.186      0.640      0.062      0.060     -0.816      0.557      0.222     -1.114     -0.005     -1.044      1.106      0.431      1.514     -1.548      1.909      0.247     -0.097     -1.795      0.980      1.780      0.475     -0.014      1.084     -1.113     -0.248
     0.867     -0.206      2.064     -0.576      1.185      1.264     -0.879     -1.313     -1.493      1.419      1.524      0.720      1.291     -1.749      1.451      1.621      0.822      0.245     -1.114      1.021      0.987      0.763      0.529     -0.917      1.580     -0.128     -1.065      1.412      0.513     -0.355      0.435     -1.533     -1.910     -0.666      0.748     -0.033     -0.302      0.286     -0.802      0.549      0.574      0.034     -0.481     -0.768     -0.323
    -0.133     -0.206      1.064     -0.576      0.185      0.264      0.121      1.687     -0.493     -1.581     -1.476      0.720      1.291     -1.749      0.451     -1.379      0.822      1.245     -2.114     -1.979     -0.605     -0.104      0.636      0.002     -0.212      0.662     -0.099      0.608     -0.430      0.453      0.946      0.245      0.987     -0.429     -1.465     -0.480      0.916      0.227     -1.780      0.552     -0.686      0.811     -0.006     -2.049     -1.790
    -0.133     -0.206     -0.936      0.424      0.185      1.264      1.121      1.687     -1.493      1.419      1.524      0.720      0.291      1.251      0.451      1.621      0.822      1.245      1.886      1.021      1.045      0.534      0.463      0.146      0.578     -1.101     -0.690     -1.282      0.245     -0.309      0.314      0.578      1.130     -1.580      1.181     -0.076     -0.013     -0.380      0.913      0.010      0.418      0.389      0.466      1.867      0.483
    -2.133     -0.206      1.064      0.424     -1.815     -1.736     -0.879     -1.313     -0.493      0.419      0.524      0.720     -0.709      1.251     -0.549     -2.379     -1.178      0.245      0.886      0.021     -0.394      0.037     -0.231      0.571     -0.315     -1.708     -0.390      1.243     -0.105     -1.383     -1.267     -0.971     -0.944     -1.015      0.404      1.285      0.612     -0.507      0.852     -0.453     -1.883     -1.259      0.618      0.640      0.239
    -1.133      0.794     -1.936      0.424      0.185      0.264      1.121     -0.313      0.507     -0.581     -1.476     -1.280     -0.709      0.251     -0.549      0.621      0.822     -0.755      0.886      0.021     -0.449     -0.149     -0.679      0.321     -0.097     -0.556      1.016     -1.071     -0.127      0.189      0.817      1.196      0.368      0.341     -0.536     -0.732     -0.943      0.331      0.041     -0.564      1.081      1.035      0.355      0.758      0.069
    -1.133     -0.206     -0.936     -0.576      1.185     -1.736     -1.879     -1.313     -0.493      0.419     -1.476     -2.280      0.291     -0.749      0.451     -0.379     -2.178      1.245      0.886      1.021     -0.790     -1.293      0.135     -0.591      0.380     -0.272      1.029     -1.082     -0.208      0.982     -0.887     -0.511     -1.456      0.034      0.172     -0.120     -0.369     -0.065     -0.240      0.344      0.656     -0.844      1.203      1.210      0.682
    -2.133      0.794      2.064      1.424     -1.815     -1.736      0.121      1.687      1.507     -0.581     -2.476      0.720      0.291      1.251     -0.549      1.621     -0.178      0.245      0.886     -0.979     -0.671      0.236      0.429      2.200     -1.120     -1.523      0.592      1.580     -0.683     -0.726     -1.039     -0.023      1.288     -0.302     -0.139     -1.400      0.481     -0.082     -0.524     -0.100      2.548     -0.468     -0.571     -0.104     -0.054
     0.867      0.794     -0.936     -1.576      0.185      1.264      1.121     -1.313     -0.493      0.419      1.524     -0.280     -0.709     -1.749      0.451     -0.379      0.822      1.245     -0.114      1.021      0.428      0.376     -0.170     -1.457     -0.238      0.438      0.383     -0.777     -0.178      0.437      0.840      0.775     -1.058      0.678      0.599      0.751     -0.747     -0.345     -0.640      0.546     -0.718      0.395      1.471      0.583      1.311
     0.867     -0.206      1.064      1.424      0.185     -1.736     -0.879     -0.313      1.507      0.419     -1.476     -1.280      0.291      1.251     -1.549     -0.379     -0.178      0.245      0.886      0.021     -0.654     -1.100      0.012      1.317     -0.182      1.477      0.897      1.157      0.063      0.271     -1.035      0.190     -0.195      0.453      0.439     -0.468      0.142      0.372      0.142     -1.558      0.246      0.948      0.412      0.242      0.319
     0.867     -0.206      1.064     -0.576     -0.815      1.264      0.121      1.687      1.507     -0.581     -1.476     -1.280      0.291      0.251      0.451      0.621      0.822      1.245      0.886      1.021     -0.320      0.223      0.691      0.598      0.235      1.006     -0.651      0.326     -1.128     -1.037      1.580     -0.097      0.768      0.902     -0.588     -1.000     -1.525     -0.809     -0.191      0.454      0.923      0.790      0.102      0.522      0.836
    -0.133     -0.206      1.064     -0.576     -1.815      0.264      0.121      0.687     -0.493      0.419      0.524     -0.280      0.291     -0.749      0.451     -0.379     -0.178      0.245     -0.114     -0.979      0.332     -0.297      0.034     -0.054     -1.303     -0.518      0.023      1.019     -0.353     -0.489     -0.054      0.475      0.667     -0.324      1.141     -0.025      0.045      0.355     -0.697      1.088     -0.811      0.038      0.009     -0.036      0.244
    -0.133      0.794      2.064      0.424      0.185      1.264      0.121     -1.313      2.507      0.419      0.524      0.720      1.291      2.251     -0.549      1.621     -0.178      1.245     -0.114     -1.979      0.660     -0.088      0.695      1.289     -0.346     -0.846      0.767      1.254     -0.669      0.459      0.540      0.265     -2.081      1.420      0.425     -0.652      0.938      0.363      1.368     -0.269      0.786     -0.182      0.118     -0.683     -1.694
    -1.133     -2.206      0.064      0.424      0.185     -0.736     -1.879     -2.313     -1.493     -0.581      1.524     -1.280     -1.709     -0.749     -0.549      0.621     -2.178     -2.755      0.886     -1.979      0.534     -1.009     -1.038     -0.267     -0.075     -1.602     -1.133      1.217      0.549      0.234     -1.343     -0.881     -1.323     -1.310     -0.607      0.723      0.164     -0.145     -0.558     -0.512     -0.080     -0.985     -1.099      1.059     -1.950
     0.867     -0.206     -0.936      1.424      1.185      1.264     -1.879      0.687      0.507      0.419      0.524      0.720      0.291     -0.749      0.451     -0.379     -3.178     -1.755      0.886      0.021      0.358     -0.735     -0.096      0.062     -0.090      0.513      0.589     -0.878      1.254      1.200      1.014     -1.094      0.769      0.342      0.353      0.013      1.796      0.367     -0.777      0.593     -0.876     -2.283     -1.696      0.779      0.149
     0.867      0.794      1.064     -0.576      1.185      0.264      1.121     -0.313      0.507      0.419     -0.476      0.720     -0.709      0.251      0.451      0.621      0.822      0.245     -0.114      1.021      0.056      0.418     -0.051      0.254      0.801      0.743      0.439      1.207     -0.817      0.469      0.327      0.709     -0.220      0.284      0.013     -0.551      0.184     -0.490      0.169      0.049      0.657      0.364      0.194     -0.169      0.339
    -0.133     -0.206      1.064      0.424      0.185     -0.736     -1.879      0.687      1.507     -1.581      0.524     -1.280      1.291     -0.749     -1.549      0.621     -1.178      0.245     -0.114      0.021      0.489     -0.355      0.384      0.093     -0.086     -0.569      0.048      0.618      0.334      0.320     -1.194     -1.345      0.333      1.409     -1.537     -0.370     -0.734      0.595     -0.942     -1.491     -0.133     -0.826     -0.331     -0.313     -0.013
    -0.133     -0.206      0.064     -0.576      1.185      0.264     -1.879      1.687     -0.493      0.419      1.524     -1.280      1.291      1.251      0.451      0.621     -1.178      0.245     -0.114      1.021      0.913     -0.481      0.796     -0.754      0.480     -1.010      0.341     -0.824      0.265      0.533     -0.570     -1.492      0.742      0.274      0.206      0.094     -0.603      0.029      1.830      0.205     -0.340     -0.611     -1.061      0.234      0.547
     0.867      0.794      0.064      1.424      0.185      0.264      1.121     -0.313      1.507      0.419      1.524      1.720      0.291     -1.749      0.451     -0.379      0.822      0.245      0.886      0.021      0.800      0.706      0.040      0.581     -0.073      0.163      0.100      0.012      0.837      0.213     -0.636      0.522     -0.349      1.036      0.409      0.181      0.731      0.269     -2.050      0.490     -1.380     -0.092     -0.061      0.659     -0.050
     0.867     -1.206     -1.936     -1.576     -0.815     -0.736      0.121      0.687      0.507     -0.581      0.524     -0.280      0.291      1.251     -0.549      0.621     -1.178      0.245     -1.114     -2.979      0.329     -0.427     -0.104     -0.679     -1.178      0.525     -0.677     -1.721     -0.907      0.466     -1.064      0.463      0.797      1.126      0.035     -0.032      0.326      0.379      1.810      0.036      0.314     -0.601      0.252     -0.471     -1.730
     0.867     -1.206     -0.936     -1.576     -0.815     -0.736     -1.879      0.687     -1.493     -0.581      0.524     -1.280      0.291     -0.749     -0.549      0.621     -1.178      0.245     -2.114      0.021      0.432     -0.823     -0.200     -1.302     -0.965      0.202     -0.275     -0.875     -0.270      0.212     -1.195     -1.001      0.912     -0.371     -0.063     -0.132     -0.202      0.552      0.288     -0.042      0.042     -0.263      0.542     -1.551      0.948
    -1.133      0.794      0.064     -1.576     -1.815      0.264      1.121      0.687     -0.493     -0.581      0.524     -0.280     -0.709      1.251     -1.549      0.621      0.822      1.245     -1.114     -0.979      0.097      0.358      0.154     -0.535     -0.956     -1.174      0.509     -0.060     -0.997     -1.075      0.071      0.627      0.577     -0.082     -0.075      0.425     -0.592     -0.737      1.592     -1.199      0.492      0.525      1.000     -0.805     -0.351
     1.867      0.794      0.064     -1.576      0.185      1.264      1.121     -0.313     -1.493      1.419      1.524      0.720      0.291     -0.749      1.451      1.621      0.822     -1.755     -1.114      1.021      0.956     -0.076     -0.724     -1.342      1.205      0.870      0.862      0.779     -0.368     -0.931      0.312      1.095      0.422     -0.476      0.900     -0.086      0.811      1.448      0.261      0.829      0.487      0.752     -0.566     -0.627      0.051
     0.867      0.794     -1.936      1.424      0.185      1.264      0.121      0.687     -0.493     -0.581      0.524      0.720      0.291      1.251      0.451      0.621      0.822      0.245      0.886      0.021      0.216     -0.056      0.131      0.978      0.800      0.643      0.837     -1.970      0.438     -0.378      1.170      0.182      0.559     -1.386     -1.001      0.163      0.835      0.230      0.247     -0.059      0.243      0.957      0.259      0.452     -0.592
     0.867      0.794     -1.936      0.424      0.185     -1.736      1.121      0.687     -1.493     -0.581     -0.476      0.720      1.291      1.251     -0.549     -0.379      0.822      0.245     -0.114      0.021     -0.164      0.570      0.401      0.308     -0.332      1.202     -0.063     -2.442      0.103      0.594     -1.546      0.555      0.128     -1.731     -0.422     -0.198     -0.001      0.479      0.883     -0.434      0.082      0.306     -0.467     -0.345      0.260
    -1.133      0.794     -1.936     -0.576      1.185      1.264     -2.879      0.687     -1.493      1.419      1.524      0.720     -2.709     -0.749      1.451      1.621      0.822      0.245     -1.114      1.021      0.984     -0.083     -1.121     -1.102      1.344     -2.227      0.818     -0.887      0.695     -0.245      0.266     -2.697      2.153     -0.491      0.794     -0.052      0.940     -1.024      0.083      0.868      0.370      0.851      1.834     -0.509     -0.178
     0.867      0.794      2.064     -1.576     -0.815      1.264      0.121      1.687      0.507     -2.581      1.524     -0.280      1.291      1.251      1.451      1.621     -0.178      1.245     -2.114     -0.979      0.926      0.056      0.749      0.206     -1.086     -0.114      0.632      1.335     -1.824      0.156      0.334     -0.074      0.666      0.209     -1.972      0.132     -0.519      0.129      0.934      1.935      0.462     -0.216      0.024     -2.297     -0.183
    -0.133      0.794     -0.936     -1.576      1.185      0.264      0.121     -0.313     -1.493      0.419      1.524      0.720      1.291     -1.749     -0.549     -1.379     -1.178     -1.755     -0.114     -2.979      0.214      0.395     -0.256     -1.730      0.161     -0.148      0.458     -0.662      0.228      0.786      0.197     -0.124      0.057      0.042      0.305      1.167      0.244      1.722     -0.440     -0.582     -1.496     -1.530     -1.182      0.546     -3.171
    -0.133     -0.206      1.064     -0.576      0.185      0.264     -1.879      1.687     -0.493     -0.581      0.524      0.720      0.291     -1.749      0.451     -0.379     -0.178      1.245     -0.114      0.021      0.270     -0.470      0.776     -0.465     -0.219     -0.522      0.480      0.365      0.041      0.301     -0.039     -1.556      0.803     -0.104     -0.438      0.011      1.527     -0.732     -1.513      0.472     -0.648      0.625      0.008      0.066      0.082
     0.867     -1.206     -0.936      1.424      0.185      0.264     -0.879     -1.313      0.507     -1.581     -1.476     -1.280      0.291      1.251     -1.549     -1.379     -2.178      0.245      1.886     -1.979     -0.888     -1.197     -0.087      1.025     -0.402      1.768     -0.091     -1.014      0.301      0.614      1.138      0.200     -1.121     -0.453     -1.370     -0.074      0.402      0.355      0.447     -1.325     -0.029     -0.811      0.325      1.304     -1.658
    -0.133      0.794      0.064      1.424     -0.815     -1.736      0.121      1.687      0.507      0.419     -0.476      0.720     -0.709      0.251      1.451     -0.379     -0.178      1.245     -0.114      0.021     -0.527      0.006      0.289      1.086     -0.796      0.292      0.778     -0.209      0.287     -0.123     -1.235      0.309      1.358     -0.406      0.623      0.574      0.616     -1.113     -0.518      1.937      0.371     -0.051      0.803     -0.565      0.754
    -0.133     -0.206      1.064     -0.576      1.185     -0.736      0.121     -0.313     -0.493      0.419     -1.476     -0.280     -0.709     -0.749      0.451     -0.379     -0.178      0.245     -0.114      0.021     -0.864     -0.016     -0.046     -0.547      0.110      0.582     -0.147      1.229     -0.103      1.039      0.102      0.160     -0.171     -0.120      0.279     -0.016     -0.243     -0.658     -0.124      0.357      0.812     -0.048      0.224     -0.026     -0.127
    -0.133     -1.206      1.064      2.424      0.185     -1.736      0.121     -1.313      0.507     -0.581     -1.476     -1.280      1.291      1.251     -0.549     -0.379     -1.178      1.245      0.886     -0.979     -0.697     -0.661      0.450      0.481     -1.018      0.455     -0.530      0.556      1.875      1.056     -0.924      0.742     -1.869     -0.041     -0.132     -0.306     -0.272      0.658      0.876     -0.042      0.537     -0.428      0.444      0.680     -0.196
    -2.133     -2.206      0.064      0.424     -0.815      1.264      0.121     -1.313      0.507      0.419     -1.476     -1.280      0.291     -0.749     -1.549     -1.379     -0.178      0.245      0.886     -1.979     -0.837     -1.115      0.039      0.690     -1.293     -1.395     -0.815      0.110     -0.263      0.399      2.025      1.301     -1.377     -0.021      1.096     -0.037      0.179      0.280     -1.303     -0.853     -0.386      1.063      0.012      0.438     -0.724
    -1.133     -2.206      2.064      1.424     -0.815      0.264     -1.879     -2.313     -0.493     -0.581     -1.476     -1.280      1.291     -0.749     -0.549     -1.379      0.822      1.245      1.886     -1.979     -0.826     -0.489      0.447      0.716     -0.770     -0.294     -1.624      1.421      0.650     -0.043      1.153     -1.407     -2.823     -1.055     -0.059     -0.077     -0.546      0.707     -1.430      0.007     -0.246      1.324      0.366      1.585     -1.165
    -0.133      0.794     -1.936      2.424      1.185     -0.736      1.121     -2.313      2.507      1.419      1.524      1.720      1.291      2.251      1.451      0.621      0.822     -1.755      1.886      1.021      0.647      0.839     -0.083      1.777      1.406     -0.950      0.061     -1.774      0.595     -0.192     -1.297      0.190     -2.139      1.079      0.471      0.269      0.552      1.404      0.827      0.706     -0.301     -0.276     -1.518      1.110     -0.379
     0.867     -0.206      1.064     -0.576      0.185      1.264      0.121     -1.313     -0.493      0.419     -0.476      0.720     -1.709      1.251      0.451     -1.379     -0.178      0.245      0.886     -1.979     -0.416      0.163     -0.223      0.453     -0.051      1.161     -0.144      1.354     -0.824      0.140      1.647      0.046     -1.161     -0.815      0.423      0.220      0.515     -1.422      0.972      0.431     -0.787     -0.297      0.589      0.693     -1.803
    -2.133     -0.206     -1.936      0.424     -1.815     -2.736      0.121      0.687      1.507      0.419     -0.476     -1.280      0.291      1.251      0.451     -1.379     -0.178      0.245      0.886     -1.979     -0.861     -0.852      0.004      0.711     -0.907     -1.278      0.650     -1.914     -0.281     -0.916     -1.838      1.044      0.644      0.936      0.769      0.922     -0.069      0.145      0.931      0.745     -0.140      0.658      0.261      0.413     -1.133
     0.867      0.794      0.064      0.424      0.185      1.264     -0.879      0.687      0.507     -1.581     -1.476      0.720     -0.709      0.251      0.451      1.621      0.822      0.245     -0.114      0.021     -0.259      0.394     -0.048     -0.251     -0.355      1.146      0.320      0.117      0.645      0.455      1.601     -1.318      0.716      0.510     -1.320     -0.856      0.320     -0.686      0.266      0.606      2.055      0.591      0.264      0.156      0.295
    -0.133     -1.206      0.064     -1.576     -0.815     -1.736     -0.879     -0.313     -1.493     -0.581      0.524      0.720      0.291     -0.749      0.451      0.621     -0.178      0.245     -2.114      0.021      0.327     -0.309      0.052     -1.283     -0.669     -0.420     -0.852      0.033     -0.494     -0.281     -2.004     -0.574     -0.346     -0.403     -0.144      0.013      1.188      0.153      0.098      0.760      0.055      0.254      0.200     -1.524      0.407
    -0.133     -1.206      1.064     -1.576      0.185     -0.736     -0.879      0.687     -0.493     -0.581     -0.476     -1.280     -0.709     -0.749      0.451      0.621     -0.178      0.245     -1.114      1.021     -0.134     -0.577      0.178     -1.617      0.520     -0.061     -0.592      0.917      0.163     -0.216     -0.533     -0.258      0.610      0.946     -0.811     -0.162     -0.581     -1.053      0.511      0.258      0.881      0.583      0.077     -0.289      0.535
     0.867     -0.206      1.064     -0.576     -0.815     -0.736      1.121      1.687     -0.493     -0.581     -0.476      0.720      1.291     -0.749     -0.549      0.621     -0.178      0.245     -1.114     -0.979     -0.070      0.061      0.197     -0.272     -0.489      0.871     -0.381      0.769     -0.152     -0.436     -0.615      0.904      1.514     -0.207     -0.127     -0.346      0.623      0.928     -0.650     -0.412      0.603     -0.306     -0.108     -1.255     -0.240
    -1.133     -0.206      0.064      1.424      0.185      1.264      0.121      0.687      0.507      0.419      0.524     -0.280      0.291     -0.749      0.451      1.621      0.822      0.245     -0.114      0.021      0.690      0.016      0.313      0.262     -0.174     -1.951     -0.067     -0.137      1.041      0.427      0.751      0.034      0.163      0.167      0.569     -0.624     -0.245     -0.263     -0.810      0.521      0.755      0.785     -0.351     -0.238      0.007
     0.867     -3.206      1.064     -1.576      1.185      0.264      1.121     -2.313     -1.493      1.419      1.524      0.720      1.291     -1.749      1.451      1.621      0.822     -0.755     -1.114     -0.979      1.160      0.157      0.027     -0.898      1.050     -0.345     -3.248      1.008     -0.830      0.101     -0.886      0.953     -2.330     -0.621      0.737     -0.389      0.400      1.278     -1.167      0.913      0.124      0.581     -0.716     -0.664     -1.692
     0.867      0.794     -0.936     -1.576     -0.815      1.264      1.121     -2.313     -0.493     -0.581      1.524     -0.280      0.291      1.251      0.451      0.621      0.822     -0.755     -1.114     -0.979      0.747      0.265     -0.560     -0.318     -0.981      0.109      0.677     -0.655     -1.241      0.012      0.583      0.973     -1.593     -0.228     -0.252      0.363     -0.632      1.028      1.474      0.951     -0.371      0.403      0.229     -0.996     -0.040
    -1.133     -3.206      1.064      0.424      1.185     -2.736      1.121     -1.313      2.507     -2.581     -1.476      1.720      0.291      1.251     -2.549     -2.379      0.822     -0.755      0.886      0.021     -1.210      0.515     -0.165      1.456      0.089      0.157     -3.517      1.287     -0.963      1.056     -1.402      0.634     -0.929      1.233     -2.778      0.601      1.079      0.578      0.133     -2.527     -0.891      0.221     -0.332      0.239      0.014
     0.867      0.794      1.064      1.424      0.185      1.264      1.121      1.687     -1.493      1.419      0.524      1.720      1.291      2.251      1.451     -1.379     -0.178     -0.755      1.886      1.021      0.080      0.821      0.297      0.464      0.326      0.824     -0.035      0.801      0.840     -0.136      1.221      0.207      1.298     -1.795      1.250      0.408      0.776      0.887      1.773      1.359     -1.451     -1.083     -1.224      1.741      0.690
    -0.133     -1.206      0.064      0.424     -0.815     -0.736     -0.879     -0.313      0.507     -0.581     -0.476     -0.280     -0.709      0.251     -0.549     -0.379     -1.178     -0.755     -0.114     -0.979     -0.371     -0.624     -0.539     -0.104     -0.722      0.271     -0.588      0.448      0.507     -0.200     -0.395     -0.294      0.287      0.606     -0.078      0.092      0.761     -0.007      0.376     -0.318      0.002     -0.455      0.163      0.010     -0.220
    -0.133     -0.206      1.064     -0.576      0.185      1.264      0.121     -1.313     -1.493      0.419      0.524     -0.280      0.291     -0.749     -1.549      0.621      0.822      0.245     -2.114      0.021      0.434     -0.213     -0.276     -1.005      0.393     -0.504     -0.020      1.268      0.399     -0.236      0.854      0.327     -1.127     -0.529      0.102     -0.199      0.201      0.550     -0.050     -1.887      0.165      0.970      0.525     -1.428     -0.393
     0.867      0.794     -1.936      2.424      1.185      0.264      1.121     -1.313     -1.493      1.419     -1.476      1.720     -1.709      1.251      0.451     -1.379     -0.178      0.245      0.886      1.021     -0.777      0.949     -0.019      0.681      1.238      1.576     -0.177     -1.817      1.814     -0.025      1.072      0.221     -1.385     -2.100      0.961     -0.249      0.299     -1.668      0.785     -0.301     -0.399     -1.369      0.315      0.643     -0.096
     0.867     -0.206      0.064     -0.576      0.185      0.264     -1.879     -1.313     -0.493      1.419      0.524     -0.280     -0.709     -0.749      1.451     -0.379      0.822      0.245     -1.114      0.021      0.328     -0.560     -0.183     -0.593      0.619      0.532      0.119      0.241      0.115     -0.470      0.205     -1.341     -1.091      0.035      1.040      0.123      0.522     -0.357     -0.365      1.166     -0.863      1.328      0.630     -0.693     -0.486
    -0.133     -0.206      1.064     -0.576      1.185      1.264      0.121      0.687      0.507      1.419     -0.476      0.720     -1.709      0.251      0.451      0.621      0.822      0.245     -0.114      1.021     -0.012      0.481      0.006     -0.287      1.192     -0.152     -0.536      1.160     -0.139     -0.007      1.187     -0.391      0.741      0.655      0.764     -0.380     -0.025     -1.840      0.436     -0.276      0.525      0.400      0.391      0.028     -0.185
    -0.133     -0.206      0.064     -1.576     -0.815     -0.736     -0.879     -0.313     -0.493     -0.581     -0.476     -0.280      0.291     -1.749     -0.549     -0.379     -1.178      0.245      1.886     -0.979     -0.293     -0.558      0.236     -1.302     -0.844      0.106      0.295     -0.121     -0.083      0.115     -0.419     -0.334     -0.767      0.514     -0.296      0.080      0.624     -0.027     -0.785     -0.193     -0.089     -0.332     -0.136      2.522     -0.211
     0.867      0.794     -0.936     -1.576      0.185      1.264     -2.879     -1.313     -1.493      1.419      0.524      0.720      0.291     -1.749      1.451      1.621     -0.178      1.245     -2.114      1.021      0.818      0.142      0.369     -1.724      1.548     -0.032      0.625     -1.134      0.222     -1.339      0.539     -2.871     -1.834     -0.092      0.706     -0.724      0.524     -0.322     -0.459      0.768      0.795     -0.448      0.633     -1.277     -0.306
    -1.133      0.794      1.064      1.424      0.185     -1.736      0.121     -1.313      0.507     -0.581      0.524     -1.280      0.291      1.251     -0.549     -1.379     -0.178      0.245      0.886      0.021     -0.200     -0.626     -0.038      0.490     -0.109     -0.853      1.321      0.926      0.858      0.381     -1.381      0.605     -1.191     -0.040     -0.469      0.943     -0.507      0.519      0.836     -0.479     -1.200      0.610      0.218      0.574     -0.028
    -2.133      0.794      0.064      0.424      0.185      0.264     -2.879     -1.313      2.507     -2.581     -0.476      0.720      1.291      0.251      0.451     -1.379     -2.178     -2.755     -0.114     -1.979     -0.653     -0.342     -0.450      1.168     -0.858     -1.443      1.044      0.310     -0.629      1.011      1.074     -2.573     -0.823      1.459     -1.987      0.589      1.285      1.882     -0.787      0.951     -0.598     -1.744     -1.910     -0.484     -1.132
     0.867     -0.206      0.064     -0.576     -0.815      1.264      1.121     -0.313      1.507     -0.581     -0.476     -2.280      0.291     -0.749     -0.549      1.621     -0.178     -0.755     -0.114      0.021      0.585     -0.006      0.015      0.198     -0.746      0.212     -0.266      0.112     -0.731     -0.199      0.830      1.057     -0.144      1.379     -0.243     -1.529     -2.085      0.323     -0.933     -0.219      1.041      0.050     -0.687     -0.225      0.710
    -0.133     -0.206      0.064      1.424      1.185     -1.736      0.121     -0.313      0.507      0.419     -0.476     -0.280     -0.709      1.251     -0.549     -1.379     -1.178     -0.755      1.886      1.021     -0.347     -0.736     -0.734      0.147      0.326      0.137      0.488      0.749      1.174      0.707     -1.150      0.793      0.387      0.395      0.188      0.104      0.552      0.495      1.287     -0.857     -0.927     -0.291      0.410      1.721      0.664
    -0.133      0.794      2.064     -0.576     -1.815      0.264      1.121      1.687      0.507      1.419      0.524     -0.280      0.291     -0.749      0.451     -0.379      0.822      1.245     -0.114     -0.979      0.250      0.419      0.427      0.367     -1.668     -0.557      0.279      1.727     -0.847     -0.003      0.238      0.734      1.091      0.073      2.062      0.094     -0.787     -0.333     -1.138      1.205     -0.715      0.383      0.464     -0.224      0.422
     0.867      0.794     -0.936     -1.576      1.185     -0.736      0.121      0.687      1.507      1.419      1.524      0.720      0.291      0.251      1.451     -0.379     -1.178      1.245      0.886      1.021      0.231      0.224      0.517     -0.369      1.108      0.528      0.459     -1.538     -1.281      0.191     -0.749     -0.271      0.083      1.744      0.790      1.057      0.395     -0.610      0.515      0.947     -0.824     -1.391      0.540      0.925     -0.033
     1.867      0.794      1.064      1.424      1.185      1.264      0.121     -0.313     -0.493      1.419      1.524      0.720     -0.709     -0.749      0.451      1.621      0.822      0.245     -0.114      0.021      0.772      0.717     -0.288      0.209      0.549      1.059     -0.041      1.385      1.262      0.576      0.597     -0.574      0.061     -0.711      1.054      0.172     -0.182     -0.420     -1.125      0.090      0.611      0.109      0.586     -0.208     -0.583
     1.867      0.794      2.064      0.424      1.185      1.264      1.121     -1.313     -1.493      1.419      1.524     -0.280      1.291      2.251      1.451      1.621      0.822     -0.755      0.886      1.021      0.940      0.354      0.038      0.521      0.738      0.927      0.350      2.035      0.011      0.582      0.415      0.639     -1.315     -1.882      0.912     -0.101     -0.909      1.158      1.884      1.113      0.438      0.506     -0.825      0.691      0.386
    -2.133     -1.206     -1.936     -0.576     -1.815     -1.736     -0.879      0.687     -0.493     -1.581     -1.476     -0.280      0.291      0.251     -0.549     -0.379     -1.178      0.245     -0.114     -1.979     -0.822     -0.365      0.073     -0.185     -1.328     -1.380     -0.796     -1.946     -0.362     -0.556     -0.851     -0.376      0.548     -0.338     -0.855     -0.221      0.042      0.224      0.354      0.051      0.685     -0.732      0.058     -0.049     -0.709
    -1.133      0.794      1.064     -1.576     -2.815      1.264     -0.879      0.687     -1.493     -0.581      0.524      0.720      0.291     -1.749      0.451     -0.379      0.822      1.245     -0.114      1.021      0.128      0.284      0.218     -1.426     -0.648     -1.362      0.602      0.822     -0.165     -2.205      1.168     -1.433      0.424     -0.460     -0.371      0.265      0.237     -0.006     -0.802      0.761     -0.438      0.622      1.034      0.531      1.679
     0.867     -0.206      0.064      2.424      1.185     -2.736     -0.879     -1.313     -1.493     -0.581     -2.476     -0.280      1.291      1.251     -1.549     -2.379     -1.178      1.245     -0.114      1.021     -1.430     -0.333      0.966      0.402     -0.223      2.097      0.242     -0.862      1.914      1.352     -1.493     -0.596     -2.552     -1.763     -0.587     -0.103      0.117     -0.221      0.867     -1.490     -0.414     -0.669     -0.168     -0.434      1.097
     0.867      0.794     -0.936      1.424      1.185      0.264      0.121     -0.313      0.507      1.419     -1.476     -0.280     -2.709      0.251      1.451      1.621     -0.178      0.245     -0.114      1.021     -0.342     -0.147     -0.901      0.485      0.366      1.220      0.758     -0.351      0.789      0.907      0.605      0.180      0.703      0.139      1.296     -0.948     -0.013     -1.302     -0.261      1.471      2.153     -0.171      1.748     -0.247      0.675
     0.867      0.794     -0.936     -0.576      1.185      0.264     -2.879     -2.313     -1.493      1.419      0.524      1.720     -1.709      2.251      1.451     -1.379      0.822     -1.755      1.886      1.021      0.156      0.688     -0.979     -0.420      0.335      0.516      0.273      0.040     -0.044      0.738      0.190     -3.491     -1.051     -1.137      1.218      0.437      0.702     -0.249      2.560      1.100     -1.580      0.036     -0.207      2.006      0.628
    -0.133     -0.206     -1.936      0.424      1.185      1.264      1.121     -1.313     -1.493      1.419      0.524     -1.280     -0.709     -1.749      1.451      1.621      0.822      1.245     -1.114      1.021      0.692      0.204      0.061     -0.674      0.959     -0.835     -0.247     -1.925      0.891      0.217      0.715      0.885     -1.633     -1.029      0.978     -0.591     -1.541     -0.804     -1.342      1.043      0.811      0.734      1.080     -0.867      0.290
    -1.133     -1.206     -1.936      1.424     -0.815     -2.736     -0.879     -2.313     -0.493     -0.581     -1.476     -0.280      0.291     -1.749     -1.549     -1.379     -1.178     -0.755      1.886     -0.979     -0.960     -0.950     -0.329      0.147     -0.390     -0.153     -0.330     -1.512      1.374     -0.431     -1.629      0.163     -1.953     -0.472     -0.201      0.179      0.823      0.565     -1.700     -1.260     -0.169      0.051     -0.162      2.076     -0.558
    -1.133     -2.206      1.064     -1.576      0.185     -1.736     -0.879     -2.313      0.507     -0.581     -0.476     -1.280      0.291      0.251     -0.549     -1.379     -1.178      0.245     -0.114      1.021     -0.559     -0.900      0.090     -0.866     -0.052     -0.491     -1.242      1.007     -0.730      0.179     -1.066      0.224     -2.384      1.162     -0.512      0.582      0.017      0.109      0.839     -0.418     -0.679     -0.200      0.101      0.333      1.175
    -0.133     -1.206      0.064      1.424     -0.815      0.264     -0.879     -1.313      0.507      0.419     -0.476      0.720     -0.709     -0.749     -0.549     -1.379     -3.178      1.245     -1.114      0.021     -0.360     -0.482     -0.057      0.288     -0.470      0.374     -0.636      0.012      1.011     -0.252      0.458     -0.394     -1.351      0.123      0.646      0.191      1.377     -0.656     -0.921     -0.345     -0.880     -2.427      1.333     -0.967      0.571
    -0.133     -1.206      0.064     -0.576      0.185     -1.736     -0.879     -1.313      0.507     -2.581     -0.476     -1.280      0.291     -0.749     -1.549     -0.379     -2.178      1.245     -0.114     -0.979     -0.291     -1.251      0.631      0.350     -0.875      0.087     -0.062     -0.416     -0.840      1.082     -1.419      0.388     -2.166      0.280     -1.979     -0.022      0.514     -0.663     -1.044     -1.149     -0.061     -0.880      0.255     -0.166     -0.142
    -2.133     -2.206     -0.936      1.424     -0.815     -1.736      1.121     -2.313      1.507     -0.581     -0.476      0.720     -0.709     -0.749     -1.549      0.621     -0.178     -0.755     -0.114      1.021      0.055     -0.230     -0.275      1.239     -0.031     -2.034     -2.084     -0.686      0.233     -0.657     -1.697      1.331     -2.143      0.550     -0.419     -0.298      1.108     -0.272     -1.677     -1.477      0.401     -0.027     -0.424     -0.654      1.109
     0.867     -1.206      0.064      0.424     -0.815     -0.736      0.121     -0.313      0.507     -0.581     -0.476     -0.280     -0.709      0.251     -0.549     -0.379     -1.178     -0.755     -0.114     -0.979     -0.312     -0.438     -0.572      0.136     -1.405      1.000     -0.681      0.766      0.325      0.715     -0.332      0.457      0.316      0.438      0.169     -0.050      0.449      0.102      0.239      0.155     -0.129     -0.697      0.150     -0.352      0.377
    -0.133      0.794      0.064      0.424      0.185     -0.736      1.121     -0.313      0.507      0.419      0.524      0.720     -0.709     -0.749      0.451     -1.379      0.822     -0.755     -0.114      1.021     -0.406      0.917     -0.360      0.377      0.678      0.102     -0.059      0.350      0.110     -0.540     -0.395      0.191      0.146      0.061      0.207      1.343     -0.702     -0.087     -0.913     -0.032     -0.844     -0.232     -0.234     -0.341      0.480
    -2.133     -0.206      0.064      1.424     -0.815      0.264      0.121      0.687      1.507      0.419     -1.476     -1.280     -1.709     -0.749      0.451      0.621      0.822      0.245      0.886      0.021     -0.591     -0.129     -0.371      0.822     -0.258     -1.417     -0.105      0.479      0.478     -0.682      0.924      0.222      1.082      0.697      0.508     -0.554     -1.189     -1.134     -1.393      0.673      1.273      0.886      0.845      0.362      0.248
     0.867      0.794     -0.936     -0.576      0.185      0.264      1.121     -0.313     -1.493      1.419     -0.476     -0.280      0.291     -0.749      0.451     -0.379      0.822     -1.755     -0.114      0.021     -0.365      0.408     -0.381     -1.350     -0.421      1.158      0.263     -0.668      0.607      0.554      0.581      0.723      0.076     -0.371      1.627      0.042     -0.847      0.736      0.248      0.658      0.037      0.400     -1.036      0.450      0.304
     0.867      0.794      0.064      0.424      0.185      1.264      1.121     -1.313      0.507     -0.581      0.524      0.720     -0.709      0.251     -0.549     -0.379     -1.178     -0.755      0.886      1.021      0.069     -0.180     -0.226     -0.061      0.165      0.748      1.018      0.485      0.378      0.093      1.084      1.193     -0.889      0.547     -0.624      0.263      0.913     -0.375      0.057     -0.728     -0.433     -1.139     -0.148      1.008      0.824
    -0.133     -0.206      1.064      0.424     -0.815      0.264     -1.879      0.687      0.507     -0.581      0.524     -0.280      0.291     -0.749     -0.549     -0.379     -0.178      0.245     -1.114     -0.979     -0.016     -0.148     -0.020     -0.365     -0.467     -0.079     -0.060      0.972      0.664     -0.539      0.257     -1.711      0.762      0.820     -0.201      0.551     -0.102      0.319     -0.579     -0.273     -0.511     -0.029      0.091     -0.890     -0.317
    -1.133      0.794     -0.936      1.424      1.185      0.264     -1.879     -1.313      1.507      1.419     -1.476      0.720      1.291      1.251      0.451     -1.379     -0.178      0.245      0.886      0.021     -0.644     -0.032      0.419      1.342      0.720     -0.658      0.939     -1.167     -0.152      0.311      0.928     -1.757     -1.772      0.240      1.097     -0.337      0.640      0.715      0.139     -0.048     -0.438      0.069     -0.554      0.278     -0.607
    -0.133     -0.206      0.064     -0.576      0.185      0.264      1.121     -0.313     -0.493     -0.581     -1.476     -0.280     -0.709     -0.749     -0.549     -0.379      0.822     -0.755     -1.114      0.021     -0.730      0.339     -0.429     -1.409     -0.348      0.691     -0.376      0.604      0.845      0.573      0.772      0.813      0.225      0.756     -0.366     -0.168     -0.730     -0.066      0.480     -0.264      0.722      0.446     -0.081     -0.406      0.293
    -0.133      0.794      1.064      2.424      1.185      0.264     -1.879      1.687      2.507      1.419     -0.476     -0.280      0.291      2.251      1.451     -0.379     -1.178     -1.755      1.886      1.021     -0.054     -0.547     -0.090      2.597      0.591      0.040      1.287      1.107     -0.176      0.583      0.387     -1.372      1.705      0.258      1.079     -0.239      0.551      0.356      0.125      0.957     -0.490     -0.633     -1.396      0.786      0.398
     0.867     -0.206      0.064      0.424      0.185      1.264      0.121      0.687     -0.493     -0.581      0.524     -0.280      0.291     -0.749      0.451      0.621     -0.178      0.245     -1.114      0.021      0.132      0.074      0.306     -0.468     -0.040      0.828     -0.067     -0.349      0.908      0.175      1.308     -0.004      0.354     -0.085     -0.455      0.060     -0.366     -0.179     -0.368      0.465      0.463     -0.353     -0.212     -0.737      0.106
     0.867      0.794     -0.936     -1.576      1.185      1.264      1.121      0.687     -0.493      1.419      1.524      1.720      0.291     -1.749      1.451      1.621      0.822      1.245     -1.114      1.021      0.722      0.668      0.823      0.146      1.538      0.138      0.234     -1.768     -1.510     -0.360      0.659      0.393     -0.132     -0.419      0.504      0.306      0.834     -0.907     -1.752      0.599      0.807      0.184      0.027     -1.265     -0.324
    -1.133     -0.206      2.064      1.424     -0.815     -1.736      0.121      1.687      0.507      0.419      0.524     -0.280      1.291      0.251      0.451     -0.379     -0.178      1.245      1.886      0.021     -0.057      0.416      0.668      1.001     -0.763     -1.028     -0.623      1.418      0.408     -0.117     -1.592     -0.238      0.785     -0.291      0.950      0.507     -0.835      0.370     -0.531      0.819     -0.161     -0.607      0.158      1.581      0.758
     0.867     -0.206      1.064      1.424      1.185      0.264     -1.879     -2.313     -1.493     -1.581      1.524      0.720      0.291      0.251      0.451     -0.379      0.822     -1.755     -1.114      1.021      0.480      0.049     -0.242      0.195      0.713      0.331     -0.240      1.349      0.982      0.462     -0.073     -1.939     -2.162     -1.683     -1.956      0.706      0.664      0.688      0.171     -0.149     -0.841      0.877     -1.299     -1.092      0.250
    -1.133      0.794     -0.936      1.424     -0.815      0.264      0.121     -1.313      0.507      0.419     -0.476     -1.280      0.291      2.251     -1.549      0.621     -0.178     -0.755     -0.114     -0.979      0.080     -0.015     -0.263      0.697     -0.819     -1.161      0.854     -0.766      0.874      0.061      0.167      0.328     -0.984     -0.078      0.886     -0.552     -1.244      0.666      1.549     -1.078      0.537     -0.089     -0.440     -0.336     -0.393
    -0.133      0.794     -0.936     -1.576     -0.815     -1.736      1.121     -1.313     -1.493     -0.581     -1.476      0.720      0.291     -0.749     -1.549     -0.379      0.822     -1.755     -0.114     -0.979     -0.789      0.130     -0.233     -1.139     -0.975      0.568      0.572     -0.663     -0.384      0.140     -1.015      0.926     -1.037     -0.383     -0.072     -0.153      0.504      0.526      0.106     -1.225      0.679      0.620     -1.392      0.272     -0.022
     1.867      0.794      1.064     -1.576      1.185      1.264      1.121     -1.313     -1.493      1.419      1.524      0.720     -0.709     -1.749      1.451      1.621      0.822      1.245     -2.114      1.021      1.192      0.310      0.075     -1.317      1.352      0.537      0.476      0.938     -0.302     -0.175      0.162      0.903     -1.552     -0.278      0.591     -0.617      0.251     -0.831     -0.787      0.612      0.177      0.363      1.189     -1.615     -0.082
     0.867     -0.206      1.064     -1.576     -0.815      1.264      0.121      1.687     -0.493      0.419      0.524     -0.280      0.291     -1.749      0.451     -0.379      0.822      1.245      1.886      1.021      0.375     -0.003      0.462     -0.775      0.020      0.569     -0.046      0.414     -0.840     -0.718      0.857      0.015      1.182      0.146      0.275      0.004     -0.431     -0.598     -1.171      0.422     -0.791      0.677      0.411      2.172      0.834
    -1.133      0.794      1.064      0.424      0.185     -0.736      1.121      1.687     -0.493     -1.581      0.524     -0.280      0.291      0.251     -0.549      0.621      0.822      0.245     -0.114      0.021      0.299      0.254      0.118      0.089      0.457     -1.429      0.555      1.194      0.528     -0.155     -0.895      1.037      1.515     -0.573     -1.839      0.116     -0.586      0.196      0.038     -0.746      0.267      0.583      0.046     -0.251     -0.204
     1.867     -0.206      0.064      1.424      0.185      1.264      0.121      0.687     -0.493     -0.581      0.524     -1.280     -0.709     -0.749     -1.549      0.621     -0.178     -1.755     -1.114     -1.979      0.575     -0.507     -0.738     -0.074     -0.450      1.292      0.170      0.864      1.644      0.507      0.770      0.575      1.500     -0.520     -0.479     -0.513     -0.593      0.591     -0.896     -1.268     -0.182      0.534     -0.527     -1.288     -1.428
    -0.133     -0.206     -1.936      2.424      0.185     -0.736      0.121     -2.313      0.507     -0.581     -1.476     -0.280     -2.709     -0.749     -0.549      1.621      0.822     -2.755     -2.114      1.021     -0.344     -0.223     -1.531      0.995      0.544      0.309     -0.174     -0.478      1.369     -0.239     -0.434      0.344     -0.586     -0.474     -0.621     -0.841      0.034     -0.442     -1.393     -0.824      2.037      0.982     -0.354     -2.639      0.254
    -0.133     -0.206      1.064     -0.576      0.185     -0.736      0.121      0.687     -0.493     -0.581      0.524     -1.280     -0.709     -0.749      0.451     -0.379     -0.178      0.245      1.886      1.021     -0.030     -0.599     -0.072      0.043     -0.060      0.004      0.425      1.045     -0.582      0.272     -0.713      0.696      0.768     -0.583     -0.643      0.430     -0.608     -0.613     -0.729      0.463     -0.143      0.466      0.452      1.884      1.084
    -1.133     -1.206      0.064      0.424      0.185     -0.736      0.121     -0.313     -1.493     -1.581     -0.476     -1.280      0.291     -0.749     -0.549      0.621     -0.178      0.245     -0.114      0.021      0.067     -0.375     -0.041     -0.739     -0.361     -1.217     -0.792     -0.108      1.162      0.485     -0.951      0.516     -0.186     -0.966     -1.253     -0.554     -0.945      0.373     -0.252     -0.277      0.379      0.289      0.194      0.310      0.365
    -2.133     -0.206      0.064     -0.576      0.185     -2.736     -1.879     -1.313      0.507      0.419     -1.476      0.720      0.291      0.251      0.451     -1.379     -2.178      0.245     -0.114      0.021     -1.087     -0.933      0.318     -0.217      0.499     -1.127      0.839     -0.199     -0.123     -0.303     -1.844     -0.939     -1.771      0.696      0.266      0.188      2.115     -0.118      0.132      0.158      0.047     -1.197     -0.232      0.106     -0.355
    -2.133     -0.206      0.064     -1.576     -0.815      0.264      0.121      1.687     -0.493      0.419     -0.476     -0.280      1.291      0.251     -0.549      0.621      0.822      1.245     -0.114      1.021     -0.270      0.161      0.755     -0.841      0.168     -1.867     -0.286     -0.792     -0.769     -0.916      0.624     -0.049      0.667      0.533      0.291     -0.155     -0.335      0.159      0.952     -0.480      0.867      0.771      0.079      0.249      0.960
    -0.133     -0.206     -1.936     -0.576      1.185      0.264     -1.879     -2.313     -1.493     -2.581      1.524     -2.280     -0.709      0.251     -0.549     -0.379     -1.178     -1.755     -1.114      1.021      0.528     -0.949     -0.904     -0.776      0.098     -0.617      0.793     -1.131      0.205      1.030     -0.150     -0.861     -1.396     -0.949     -2.655      0.665     -0.973      0.588      0.840     -0.585     -1.219     -0.070     -0.192     -0.607      0.791
     0.867      0.794      1.064      0.424      1.185      1.264      1.121     -1.313     -0.493     -0.581      0.524      0.720     -0.709      1.251      0.451      0.621      0.822     -0.755      0.886      1.021      0.491      0.335     -0.623      0.337      1.195      0.333      0.546      1.708      0.027      0.000      0.752      0.634     -0.613     -0.874     -1.027     -0.071      0.361      0.285      0.792     -0.116     -0.016      0.527      0.136      0.742      0.040
     0.867      0.794      0.064     -1.576      0.185      0.264      0.121      0.687     -0.493      0.419      1.524      0.720      0.291     -0.749      0.451      0.621     -0.178      1.245     -0.114      1.021      0.884      0.372      0.572     -1.001     -0.084      0.061      0.414     -0.473     -0.595      0.162     -0.462     -0.408      0.196      0.374      0.468      0.029      0.175     -0.578      0.079      0.458     -0.385     -0.473      0.278      0.434      1.140
    -2.133      0.794      1.064      1.424      1.185     -0.736      1.121      1.687      0.507     -0.581     -2.476     -1.280      1.291      2.251     -0.549     -0.379      0.822     -0.755      1.886      1.021     -0.981      0.145      0.004      2.002      0.946     -1.149      0.718      1.053     -0.422      0.301      0.256      0.956      1.816     -1.031     -1.178     -0.828     -1.603      1.089      0.693     -1.067      0.707      0.560     -0.744      0.951      0.241
    -1.133      0.794     -1.936      1.424     -0.815     -0.736      0.121     -1.313      0.507     -1.581     -0.476     -0.280     -0.709      2.251     -1.549     -1.379      0.822     -0.755      0.886     -0.979     -0.373     -0.166     -0.766      1.202     -0.532     -0.683      1.005     -1.196      0.248     -0.305     -0.371      0.141     -0.535     -0.428     -1.405      0.071     -0.149      0.530      1.241     -1.461     -0.872      0.932      0.641      0.173     -0.628
    -1.133     -0.206      0.064      1.424     -0.815     -0.736      0.121     -1.313      0.507      0.419     -0.476      0.720     -0.709     -0.749     -0.549     -1.379     -2.178     -2.755      0.886     -0.979     -0.488     -0.068     -0.719      0.987     -0.685     -0.543      0.046      0.861      0.242     -0.032     -0.313      0.278     -0.353     -0.348      0.799      0.598      0.764      0.210     -1.410     -0.068     -0.981     -2.020     -1.636      0.381     -0.387
     0.867     -0.206     -0.936      1.424      1.185     -1.736      0.121     -1.313     -0.493     -0.581      0.524     -1.280     -1.709     -1.749     -1.549      0.621     -0.178      0.245     -0.114      0.021      0.505     -0.653     -0.617      0.247      0.189      0.492      0.393     -0.120      1.031      0.983     -2.074      0.650     -0.517     -0.744     -0.692     -0.376     -0.378     -0.833     -1.897     -1.621     -0.048      0.358      1.165     -0.199     -0.116
     0.867     -0.206     -0.936      0.424      0.185     -0.736      0.121     -0.313     -0.493     -0.581      0.524     -0.280      0.291      0.251     -0.549      0.621      0.822     -0.755     -0.114      0.021      0.190      0.246      0.020     -0.398      0.370      0.571     -0.343     -1.012      0.726     -0.175     -0.905     -0.015     -0.132     -0.008     -0.661      0.156     -0.623      0.396      0.585     -0.723      0.386      0.342     -0.854      0.186      0.060
     0.867      0.794      1.064      1.424      0.185      0.264      1.121      1.687      1.507      0.419      0.524     -0.280      0.291     -0.749      0.451      0.621     -1.178      0.245      0.886      0.021      0.310     -0.228      0.259      1.400     -0.424      0.573      0.797      0.753     -0.084      0.474     -0.116      1.247      1.391      0.281      0.501      0.194      0.077     -0.167     -1.735      0.734      0.335     -0.861     -0.215      0.308      0.470
    -2.133      0.794      1.064      1.424      0.185      0.264      1.121      0.687     -0.493      0.419     -1.476      0.720      1.291     -0.749      0.451     -1.379     -0.178      1.245      0.886     -0.979     -0.688      0.430      0.906     -0.038     -0.028     -1.455      0.177      0.249      1.542      0.152      0.834      0.690     -0.351     -0.464      0.440     -0.279      0.141     -0.090     -0.809      0.472     -0.391     -0.712      0.025      0.959     -0.918
    -0.133      0.794     -0.936     -1.576      1.185      0.264      1.121      1.687      0.507      0.419      0.524      0.720      0.291     -0.749      1.451      0.621      0.822      1.245     -0.114      1.021      0.431      0.635      0.401     -0.370      0.697     -0.535     -0.086     -1.234     -1.090      0.447     -0.138      0.615      1.230      0.647      0.134     -0.212     -0.093     -0.435     -0.385      1.005      0.076      0.121      0.694      0.121      0.378
    -0.133     -3.206     -1.936     -0.576      0.185      1.264     -1.879     -2.313      2.507     -1.581     -0.476     -2.280      1.291     -0.749     -0.549      0.621     -1.178     -0.755      0.886      0.021     -0.130     -1.470      0.193      0.154     -0.787      0.146     -1.770     -2.121     -0.824      0.829      1.358     -0.322     -2.592      2.155     -1.203     -0.249     -0.082      1.031     -0.749      0.002      1.012      0.496     -0.924      0.821      0.735
     0.867      0.794      1.064     -1.576      1.185      1.264      1.121      1.687     -1.493      0.419      1.524      1.720      1.291     -1.749      1.451      1.621      0.822      1.245      0.886      1.021      0.902      0.621      0.841     -1.693      0.798     -0.057     -0.009      0.356      0.107      0.379      0.521      0.534      0.773      0.005      0.257     -0.179      0.864      0.103     -0.533      1.038      0.529      0.272     -0.071      1.743      0.383
     0.867     -0.206     -0.936     -1.576     -0.815      0.264     -0.879      0.687     -0.493     -0.581      1.524     -2.280     -0.709     -0.749     -0.549      0.621     -0.178      0.245     -1.114      0.021      0.782     -0.740      0.134     -1.318     -0.070      0.100      0.578     -1.069     -0.180     -0.729     -0.696     -0.056      0.414      0.509     -0.633      0.220     -1.104     -0.867      0.231     -0.458     -0.384      0.636     -0.178     -0.673      0.039
     0.867     -0.206     -1.936     -1.576      1.185      1.264      1.121     -2.313     -0.493     -0.581      0.524     -0.280     -0.709     -0.749      0.451      0.621      0.822      0.245     -1.114      1.021      0.431      0.312     -0.414     -0.651      1.051      0.642     -0.421     -1.509     -0.742      0.165      1.176      0.775     -2.020     -0.119     -1.043     -0.197     -0.660     -0.099     -0.268     -0.172      0.063      0.551      0.798     -0.809      0.215
    -1.133      0.794     -1.936      1.424      1.185     -2.736      1.121     -0.313     -0.493     -0.581     -1.476      0.720     -0.709      0.251     -1.549     -1.379      0.822     -1.755      0.886      1.021     -0.893      0.231     -0.710      0.389      0.450     -0.322      0.402     -1.133      1.066      0.720     -1.801      0.789      0.572     -0.980     -0.650      0.085      0.367      0.391     -0.027     -1.686     -0.331      0.661     -0.637      0.765      0.625
    -1.133      0.794      0.064      0.424      0.185     -1.736     -0.879      0.687     -1.493      0.419     -1.476     -0.280     -0.709     -0.749      0.451     -2.379     -0.178     -0.755      1.886      0.021     -1.084     -0.174     -0.068     -0.356     -0.071     -0.019      1.114      0.111      0.778      0.187     -0.709     -0.758      0.666     -1.105      0.645      0.437      0.088     -0.595     -0.447      0.431     -0.981     -0.012     -0.692      1.899      0.372
    -0.133     -0.206      1.064      0.424     -1.815      0.264      0.121      0.687      2.507      0.419      0.524     -1.280      0.291      0.251     -0.549     -0.379     -0.178      0.245     -0.114      0.021      0.342     -0.436      0.261      1.401     -0.343     -0.401      0.150      0.853     -0.792     -1.399     -0.038      0.479      0.451      1.280      0.415     -0.108     -0.608     -0.207     -0.940     -0.342     -0.784      0.267     -0.380     -0.752      0.401
     0.867      0.794     -1.936      0.424      0.185      0.264      1.121      1.687      0.507      0.419      0.524     -0.280     -1.709      2.251      0.451      0.621      0.822     -2.755      0.886      1.021      0.469      0.457     -1.190      0.247      0.650      0.415      0.402     -0.776      0.280     -0.272     -0.135      0.704      3.098      0.171      0.107     -0.251     -0.750      0.020      1.956      0.059      0.132      0.298     -0.863      0.903      0.349
    -0.133      0.794     -1.936     -0.576      0.185      1.264      0.121     -2.313     -1.493     -1.581     -1.476      0.720     -2.709     -1.749      0.451     -0.379      0.822     -2.755     -0.114      1.021     -0.717      0.418     -1.425     -1.082     -0.177      0.707      0.306     -0.513      0.566      0.411      1.981     -0.255     -0.652     -0.570     -1.362     -0.272      0.267     -0.560     -0.861      0.435      0.447      0.302     -0.483      0.357      1.059
    -2.133     -0.206      1.064      1.424      1.185      0.264      0.121     -0.313      0.507     -0.581     -1.476     -0.280      0.291      2.251     -0.549     -2.379     -0.178     -0.755     -0.114     -0.979     -1.006     -0.254      0.215      1.234     -0.243     -1.169      0.056      0.810      0.406      1.403      1.316      0.366     -0.600     -0.548     -0.463      0.243      0.081      0.132      1.309     -0.555     -1.025      0.116     -0.987     -0.657     -0.661
     0.867     -0.206      2.064      1.424      1.185     -0.736      1.121      1.687      2.507      0.419      1.524      1.720     -2.709     -1.749      0.451      0.621      0.822      1.245      0.886      1.021      0.575      0.687     -0.527      1.407      0.404      0.207     -0.837      2.329      0.015      0.860     -1.187      0.241      2.235      1.304      0.039      0.520      0.840     -2.017     -2.852      0.134      0.011      0.175      2.090      0.250      0.651
[truncated: 3,842,686 more chars]
