# Supplementary material for: Modeling Measurement as a Sequential Process: Autoregressive Confirmatory Factor Analysis (AR-CFA)
Source: Front Psychol. 2019 Sep 20;10:2108. doi: 10.3389/fpsyg.2019.02108 (PMC6763968; doi:10.3389/fpsyg.2019.02108)
Supplement: Supplementary file 2 [file Data_Sheet_1.ZIP › Mplus files and data for AR-CFA paper/AR-CFA Bayes files/PV20.18.dat]

    -1.093     -0.304      0.839      1.184     -1.963      0.324     -0.907     -1.457     -0.614     -1.676     -2.276     -1.374      1.068      1.177     -1.725      0.555     -0.130      0.080      1.866     -2.188     -0.774     -0.411      0.121      0.618     -1.816     -0.419      0.210      0.602      0.753     -0.282      1.171     -0.411     -1.462     -0.887     -0.718     -1.317     -0.899      0.835      0.655     -0.900      1.346      0.309     -0.208      1.627     -0.466
    -2.093      0.696      0.839      2.184     -1.963     -2.676     -1.907     -1.457      1.386     -0.676     -2.276      0.626      1.068      2.177     -0.725     -1.445     -0.130      1.080      1.866     -0.188     -2.063     -0.423      0.381      1.705     -1.611     -0.127      1.179      0.466      0.469     -0.207     -0.682     -1.525     -1.868      0.037      0.108      0.635      1.146      0.267      0.666      0.059      0.755      0.185      0.374      0.987      1.162
    -1.093      0.696     -0.161      1.184      1.037     -1.676      1.093     -0.457     -0.614      1.324     -1.276      1.626      1.068     -1.823      1.275     -1.445      0.870     -0.920     -1.134      0.812     -0.577      0.773      0.213     -0.481      0.820     -0.573     -0.172     -0.418      1.621      0.274     -0.851      0.376     -0.784     -0.127      0.886     -0.382      0.485      0.717     -1.321      0.788     -0.938     -0.087     -1.192     -0.789      0.090
    -2.093     -1.304     -0.161      0.184     -0.963     -0.676     -0.907     -0.457     -1.614     -0.676     -0.276     -0.374     -0.932      0.177     -0.725     -0.445     -1.130     -0.920     -0.134     -1.188     -0.394     -0.265     -0.544     -0.387     -1.434     -1.622     -1.132      0.320      0.655      0.441     -0.269     -0.610      0.195     -1.417      0.164      0.125      0.031     -0.258      0.597     -0.045     -0.105     -0.921     -0.008      0.189      0.138
    -0.093      0.696     -0.161     -1.816      1.037     -0.676      0.093      0.543     -0.614      0.324      0.724      0.626      0.068     -1.823      1.275      0.555     -0.130      1.080     -0.134      0.812      0.393      0.235      0.349     -0.849      0.515     -0.648      0.231     -0.459     -0.978      0.422     -1.036     -0.271      0.153      0.083     -0.013      0.083      0.379     -0.517     -1.103      1.045     -0.008     -0.404      0.652      0.231      0.444
     0.907      0.696      1.839      0.184     -0.963     -1.676      1.093      0.543     -1.614     -2.676      1.724      1.626      0.068      1.177     -2.725     -2.445     -0.130      0.080     -1.134     -1.188     -0.255      0.509      0.185     -0.703     -1.172      1.172      0.097      1.660      1.025      0.224     -1.344      0.535      0.460     -1.015     -2.148      2.149      0.894     -0.199      1.771     -2.108     -2.115     -0.661     -0.096     -0.765     -0.204
     1.907      0.696      1.839      0.184      1.037      1.324      1.093      1.543      0.386      0.324      1.724      0.626      1.068      0.177     -0.725      0.555          *      1.080     -0.134     -0.188      0.765      0.549      0.549      0.623      0.793      1.054      0.062      1.336     -0.632      0.178      0.388      0.552      0.959     -0.135     -0.056      0.604     -0.047      0.270     -0.383     -0.973     -0.119      0.539      0.061     -0.517     -0.890
    -0.093     -0.304      0.839      2.184      0.037     -2.676     -0.907      1.543      0.386     -0.676     -0.276     -0.374      1.068      1.177     -0.725      1.555     -1.130      1.080     -0.134      0.812     -0.256     -0.665      0.712      0.884     -0.251      0.409      0.315      0.227      1.211      0.408     -2.339     -0.535      0.715     -0.474     -0.535      0.041      0.460      0.076      0.654     -0.674      1.800     -0.376      0.186     -0.643      0.979
     1.907     -2.304     -2.161      1.184      1.037     -2.676      0.093     -2.457      1.386      0.324      1.724     -1.374     -2.932      1.177      0.275      1.555     -0.130     -2.920      1.866      0.812      0.970     -1.155     -2.072      1.570      1.706      0.995     -0.978     -0.070     -0.483     -0.463     -3.807      1.497     -0.082      0.115     -0.520      0.161      0.224      0.235     -0.116     -0.512      0.453      0.954      0.437      1.038     -0.468
     0.907      0.696     -1.161      2.184      1.037      1.324      1.093     -0.457      1.386      0.324      1.724     -0.374     -0.932      0.177      0.275     -0.445     -0.130     -0.920     -1.134      0.812      0.645      0.469     -0.524      1.101      0.546      0.322      0.176     -0.695      1.356      0.594      0.699      0.649      0.233      0.445      0.118      0.672     -0.882     -0.261     -0.520      0.036     -1.157     -0.626     -0.203     -1.781      0.277
    -2.093      0.696      0.839      1.184      1.037     -1.676      1.093     -1.457     -1.614      0.324      1.724     -0.374      1.068      1.177      0.275     -2.445      0.870      1.080      0.866     -0.188     -0.202      0.266      0.312     -0.264      0.445     -1.825      0.401      0.375      1.525      0.538     -1.576      0.750     -1.842     -1.216      0.189      1.822     -0.861      0.573      1.354     -0.071     -2.105      0.504      0.549      1.077     -0.561
    -1.093     -0.304     -0.161     -1.816      0.037     -1.676     -1.907     -0.457     -0.614      1.324     -0.276     -0.374     -1.932      0.177      1.275      0.555     -0.130      0.080     -1.134      0.812     -0.091     -0.372     -0.609     -0.535      0.765     -0.989      0.146      0.268     -1.169     -0.775     -1.479     -1.394      0.107     -0.253      0.756     -0.281      0.111     -1.024      0.451      0.875      0.574      0.247      1.065     -0.862     -0.038
    -1.093     -1.304     -1.161      0.184      1.037      0.324     -1.907     -0.457      1.386      1.324     -0.276     -2.374      0.068     -1.823      0.275      0.555     -0.130     -0.920      0.866      0.812     -0.145     -0.525     -0.394     -0.198      0.400     -0.989     -0.919     -0.645      0.200      0.485      0.697     -1.420      0.017      1.481      0.907     -0.121     -1.830      0.776     -1.697      0.252      0.648      0.363     -0.278      0.823      0.448
    -1.093      0.696      1.839      0.184      0.037     -0.676      1.093      0.543      0.386      0.324     -0.276      0.626      0.068     -0.823      0.275     -0.445     -0.130      0.080      1.866      0.812     -0.619      0.425      0.055      0.086      0.469     -0.476      0.064      1.813      0.164     -0.347     -0.075      0.529      0.312      0.300      0.334      0.521     -0.008     -0.038     -0.940     -0.124      0.149     -0.646     -0.068      1.775      0.589
    -0.093     -0.304     -1.161      0.184     -0.963     -1.676      0.093      1.543      0.386      1.324     -1.276      0.626     -0.932     -0.823      1.275      0.555     -0.130      1.080      1.866      0.812     -0.809      0.190     -0.225      0.895     -0.030      0.748     -0.449     -0.962     -0.679     -0.857     -0.975     -0.058      1.780     -0.405      1.253     -0.128      0.320     -0.654     -1.386      1.178      1.368     -0.299      1.551      1.297      0.986
    -1.093      0.696      0.839      1.184      1.037      0.324      1.093      0.543      1.386      1.324     -1.276      0.626      1.068      1.177     -1.725      0.555     -0.130      0.080      0.866     -3.188     -0.445      0.321      0.421      1.105      0.527     -0.702      0.372      0.423      0.089      0.434      0.846      0.735      0.119      0.487      0.998     -0.587      0.059      0.642      0.431     -1.786      1.023     -0.330     -0.530      0.321     -3.488
    -2.093      0.696     -0.161      0.184      0.037     -2.676      0.093      1.543      1.386     -0.676     -2.276      0.626     -0.932      0.177     -0.725     -2.445     -1.130     -0.920     -1.134     -0.188     -1.716      0.283     -0.534      0.434     -0.313     -0.212      0.185      0.279     -0.329      0.270     -0.677      0.024      2.191      1.037     -0.562      0.217      0.212     -0.091     -0.255     -0.525     -0.533     -1.328     -0.247     -1.346      0.107
    -1.093      0.696     -2.161      1.184      1.037      0.324     -1.907     -2.457      1.386     -0.676      1.724      0.626      1.068      2.177     -0.725      0.555      0.870      1.080     -2.134      0.812      1.045      0.287      0.422      1.207      1.011     -2.105      0.258     -2.487      0.017     -0.103     -0.601     -2.204     -2.936      0.458     -1.334      0.265      0.197      0.425      1.144     -1.188     -0.792      0.436      0.500     -2.587     -0.040
    -2.093      0.696      1.839      1.184      1.037     -2.676      0.093      1.543      0.386     -0.676     -2.276      0.626      1.068     -1.823     -0.725     -2.445     -0.130      1.080     -1.134      0.812     -1.764      0.471      0.558     -0.382      0.407     -0.349      0.321      1.268      1.568      0.757     -0.695     -0.310      1.020      0.603     -0.889      0.171      0.045      0.218     -1.447     -0.816     -0.575     -0.662      0.321     -1.027      0.485
    -0.093     -1.304     -1.161     -1.816      1.037      0.324      0.093     -1.457     -0.614      0.324     -0.276     -1.374     -0.932     -1.823     -0.725      0.555     -0.130     -0.920     -1.134      0.812     -0.284     -0.399     -0.738     -0.979      1.025      0.372     -1.049     -0.205     -0.910      0.098      0.733      0.662     -0.703      0.114     -0.223     -0.068     -0.835      0.140     -1.143     -1.200      0.779      0.460      0.287     -0.675     -0.077
    -2.093     -1.304     -0.161     -0.816      0.037     -2.676      0.093      0.543      0.386     -0.676     -2.276     -1.374      1.068     -0.823      0.275     -1.445     -0.130      0.080      0.866     -0.188     -1.832     -0.697     -0.120     -0.411     -0.278     -0.156     -0.794      0.036     -0.364      0.292     -0.701      0.652      0.800      0.659     -0.562      0.330     -0.394      1.153     -0.371      0.359      0.508      0.532      0.300      1.086     -0.057
    -1.093     -0.304     -0.161      1.184      1.037      0.324      0.093      0.543      1.386      0.324     -0.276      0.626      0.068      0.177      0.275     -0.445     -0.130      0.080     -0.134      0.812      0.375     -0.070      0.275      0.346      1.218     -1.579     -0.219     -0.428      0.792     -0.247     -0.107      0.185      0.234      1.008     -0.159     -0.891      0.619     -0.125      0.007     -0.176     -0.970      0.019     -0.232     -0.299     -0.300
     1.907      0.696     -0.161      0.184      1.037      1.324      1.093      0.543     -0.614     -2.676      0.724      1.626      1.068     -1.823      1.275      1.555      0.870      1.080     -2.134      0.812      0.974      0.874      0.401     -0.832      0.622      0.774     -0.240     -0.442      1.011      0.280      0.203      0.176      0.103      0.249     -2.917     -0.475      0.380      0.374     -1.193      1.077      0.438     -0.012      0.349     -1.775      0.303
    -2.093      0.696     -2.161     -0.816      1.037     -1.676      1.093     -2.457     -0.614      1.324     -1.276      0.626     -1.932     -0.823      1.275     -1.445      0.870     -1.920     -0.134      0.812     -0.774      0.443     -0.964     -0.299      0.795     -1.313      0.094     -1.158     -0.352      0.244     -0.766      0.538     -1.344     -0.383      0.951     -0.117     -0.264     -0.391     -0.616      1.000     -0.708      0.269     -0.260      0.107      0.074
    -0.093      0.696     -1.161      1.184      0.037     -0.676      1.093     -1.457     -0.614      0.324      0.724      0.626      0.068      0.177      0.275     -1.445     -0.130     -0.920     -1.134     -1.188     -0.501      0.076     -0.331      0.171      0.132      0.400      0.597     -0.831      1.071     -0.211     -0.207      0.805     -1.060     -0.851      0.170      1.126      0.512      0.433     -0.105      0.252     -0.891     -0.227     -0.525     -1.208     -1.335
    -2.093      0.696      1.839      1.184      1.037     -1.676      1.093      1.543      1.386      1.324     -2.276      1.626      1.068      2.177      1.275     -2.445     -0.130      1.080     -0.134      0.812     -1.668      0.479      0.493      1.555      0.390     -0.473      0.370      1.245     -0.326      0.564      0.058      0.521      1.034      0.025      1.059     -0.017      1.067      0.284      0.756      1.051     -0.570     -0.563      0.219     -0.966      0.568
    -1.093     -0.304      1.839     -1.816      1.037      1.324      1.093     -0.457      0.386     -2.676     -1.276     -2.374      1.068      0.177     -1.725      0.555      0.870      1.080      1.866      0.812     -0.248     -0.486      0.513     -0.539      0.983     -0.843      0.204      1.307     -1.195      0.070      1.679      1.638     -0.996      0.878     -3.147     -1.179     -1.604      0.462      0.543     -2.266      0.792      1.454      0.211      2.025     -0.079
    -0.093      0.696      1.839      0.184      1.037      0.324     -0.907     -0.457      0.386      1.324      1.724      1.626     -0.932      0.177      1.275      0.555     -1.130     -0.920     -0.134     -1.188      0.816      0.150     -0.408      0.168      1.048     -0.816      0.531      2.183      0.160     -0.056     -0.525     -0.977     -0.010      0.129      0.815      0.546      1.317     -0.258     -0.047      0.786     -0.246     -1.225     -0.303     -0.018     -2.105
     1.907     -1.304      1.839      2.184      1.037      0.324     -0.907      0.543      2.386      1.324      1.724     -1.374     -2.932      1.177      0.275      1.555      0.870     -1.920     -0.134      0.812      0.828     -0.456     -1.537      1.200      1.266      1.130     -1.039      3.432      1.185     -0.070     -0.649     -0.507      2.272      1.277      0.775      0.464     -0.802     -0.654     -0.003     -0.393      0.667      1.303      0.483     -0.596     -0.201
    -0.093      0.696      0.839      1.184      1.037      1.324      0.093     -0.457     -0.614      1.324     -0.276      1.626      0.068      1.177      1.275     -0.445      0.870      0.080     -0.134      0.812      0.158      0.917      0.105      0.263      0.046     -0.239     -0.112      0.838      0.885      0.982      0.992     -1.023     -0.562     -0.759      1.127     -0.551      0.390     -0.173      0.880      1.159     -0.733     -0.027     -0.193     -0.218      0.720
     1.907     -3.304      0.839      0.184     -1.963      1.324     -2.907      0.543      1.386     -2.676      1.724     -2.374      1.068      1.177     -1.725      0.555     -2.130      1.080      1.866     -2.188      0.809     -1.400      0.724      0.833     -1.804      1.152     -2.069      0.160     -0.482     -0.044      0.591     -1.635     -0.183      0.759     -1.698      0.348     -0.354      0.170      0.491     -0.889     -0.578     -0.545     -0.015      1.449     -0.826
     1.907     -0.304      1.839      2.184     -0.963      0.324      0.093      1.543      1.386     -2.676      1.724     -0.374      1.068      1.177     -1.725      1.555      0.870      1.080      0.866     -1.188      1.217      0.059      0.593      1.492     -1.018      0.532     -0.285      1.148      0.663     -0.029     -0.908      0.020      1.013      0.094     -2.089      0.044     -0.566      0.170      0.013     -1.396      0.014      0.824      0.017      0.135     -0.358
    -2.093      0.696      0.839      1.184      0.037      0.324      1.093     -1.457      2.386      0.324     -1.276      0.626      1.068      1.177      0.275     -1.445      0.870      1.080     -1.134     -0.188     -0.327      0.571      0.521      1.300     -0.197     -1.693     -0.005      0.362     -0.108      0.278      0.516      0.472     -1.996      1.289      0.411     -0.826     -0.172      0.204      0.050      0.327     -1.111      0.264      0.413     -1.730     -0.113
    -0.093      0.696     -2.161      1.184      1.037     -0.676      0.093      1.543      2.386     -0.676     -0.276     -0.374      1.068      1.177      1.275      0.555     -0.130      0.080      1.866      0.812     -0.289      0.035      0.434      1.279      0.140      0.281      0.669     -2.593      0.023      0.858     -0.476     -0.025      0.995      1.431     -0.764      0.198     -0.395      0.529      0.175      1.231      0.899     -0.222     -0.651      1.197      0.758
    -2.093     -1.304      1.839      2.184      1.037     -2.676     -1.907      1.543     -0.614      1.324     -2.276     -1.374      1.068      2.177      1.275     -2.445     -0.130      1.080     -0.134      0.812     -1.879     -1.237      0.402      1.441     -0.235     -0.201     -0.081      1.249      0.712      1.281     -0.839     -0.609      1.204     -1.938      1.332      0.317      0.141      0.297      0.953      1.377     -0.232      1.149      0.504     -0.787      0.767
     0.907      0.696      0.839      1.184      1.037      1.324      1.093     -1.457      0.386      1.324     -0.276      1.626      1.068      1.177      0.275      0.555      0.870      1.080      0.866      0.812      0.378      0.950      0.585      1.216      1.259      0.580     -0.266      0.231      0.069     -0.289      0.948      0.029     -2.028     -0.474      0.686     -0.857      0.279      0.119      0.082     -0.363      0.104     -0.119      0.041      0.208     -0.365
    -1.093     -0.304     -0.161     -1.816     -1.963     -1.676      1.093      1.543      1.386     -1.676      0.724      0.626      0.068      1.177      1.275      0.555      0.870      1.080      0.866     -1.188      0.149      0.627      0.045      0.829     -0.723     -1.169     -0.964     -0.101     -2.539     -1.195     -1.761      0.520      1.418      0.674     -1.248      0.529     -0.411     -0.156      0.411      1.486      0.347      0.204      1.054      0.416     -0.525
    -0.093      0.696     -0.161          *     -0.963      1.324      1.093      1.543      0.386          *          *          *      0.068          *          *          *          *          *          *     -1.188      1.250     -0.023      0.170     -0.120     -0.686     -1.360      0.617     -0.405      0.869     -0.233     -0.067      1.116      1.518      0.430     -0.582      0.483     -0.184      0.036      0.975      0.104     -0.486      0.172     -0.221      2.167     -0.305
    -0.093      0.696     -0.161      0.184      0.037      0.324      1.093      0.543      0.386      1.324      1.724      1.626      1.068      0.177      1.275      0.555      0.870      1.080     -0.134     -0.188      0.694      0.511      0.541     -0.373      0.820     -0.716      0.202     -0.726      0.517     -0.696     -0.415      0.407     -0.029      0.661      0.897      0.500      0.826      0.358      0.434      0.839     -0.395      0.275      0.184      0.053     -0.901
    -0.093     -0.304     -0.161     -0.816     -0.963     -0.676     -0.907      0.543     -0.614     -0.676     -0.276     -0.374     -0.932     -0.823     -0.725     -0.445     -0.130      0.080     -1.134     -0.188     -0.409     -0.416     -0.225     -0.482     -0.686      0.409      0.035      0.061     -0.134     -0.377     -0.275     -0.539      0.785     -0.235     -0.441      0.310      0.196     -0.692     -0.216     -0.342     -0.029      0.147      0.416     -0.897      0.399
    -0.093      0.696     -2.161     -1.816     -0.963      1.324      1.093     -2.457      0.386     -0.676      1.724     -0.374     -1.932     -1.823     -0.725     -1.445      0.870     -0.920     -0.134     -1.188      0.466      0.190     -1.376     -0.917     -1.769     -0.685      0.509     -0.851     -0.856      0.839      0.713      0.918     -0.816      1.165      0.368      1.025     -0.529      0.088     -0.886      0.087     -1.816      0.764      1.193      0.335      0.339
    -0.093     -2.304     -1.161      2.184     -2.963     -0.676      0.093      0.543     -0.614     -1.676     -1.276     -2.374     -1.932     -0.823     -1.725      1.555     -2.130      0.080     -1.134     -0.188     -0.728     -1.915     -0.840      0.539     -2.037      0.696     -0.621     -0.242      1.676     -0.858      0.176      2.157      1.366     -1.026     -0.746     -0.155      0.413     -0.875     -1.186     -0.578      2.312      0.003      1.370     -1.338      1.574
     0.907     -0.304      0.839     -0.816      0.037     -0.676      0.093      0.543      1.386      0.324      1.724     -0.374     -0.932      1.177     -0.725      0.555     -0.130      1.080      1.866     -1.188      0.660     -0.245     -0.133      0.415     -0.481      0.102     -0.057      0.966     -1.197      0.522     -1.339      0.547      0.769      1.006      0.433      0.576     -0.010     -0.730      0.787     -0.579     -0.200      0.242      1.342      1.637     -0.632
    -1.093      0.696      0.839     -0.816     -1.963      0.324      0.093      1.543      1.386      0.324      0.724      0.626      1.068      1.177      0.275     -1.445      0.870      1.080     -1.134      0.812      0.217      0.350      0.669      0.665     -0.193     -1.478      0.366      0.327     -1.484     -1.771      0.247     -0.253      0.905      0.929      0.343      0.446     -0.093      0.004      0.521      0.441     -1.680      0.574     -0.009     -1.496      0.980
     0.907      0.696     -1.161      0.184      1.037      1.324      1.093     -1.457     -0.614      0.324      0.724      1.626     -0.932     -1.823      0.275      1.555     -0.130     -0.920     -1.134     -3.188      0.552      0.540     -0.597     -0.415     -0.338      0.512      0.260     -0.726      0.724      1.463      0.566      0.645     -0.817     -0.289      0.424     -0.168      0.925     -0.046     -1.482      0.438      0.954     -0.453      0.012     -1.121     -2.692
    -0.093      0.696     -1.161      0.184      0.037      0.324      1.093     -1.457      1.386      1.324      0.724      0.626      0.068     -0.823      0.275      0.555      0.870      0.080     -0.134     -0.188      0.050      0.905      0.010      0.226     -0.300      0.018     -0.230     -1.204     -0.083      0.277      0.308      0.137     -1.474      1.272      1.384      0.615     -0.660     -0.028     -1.025      0.518      0.491     -0.119      0.036     -0.119     -0.092
     1.907      0.696      0.839     -1.816      1.037      1.324     -1.907     -0.457     -0.614     -1.676     -0.276      0.626     -2.932     -1.823      0.275     -1.445     -2.130     -0.920     -0.134     -1.188      0.018     -0.520     -0.748     -1.310      0.078      1.889      1.300      1.496     -0.480      0.943      1.230     -1.452      0.308      0.468     -1.659     -0.359      1.337     -1.881     -0.670      0.375     -1.495     -1.685      0.313      0.380     -1.169
     0.907     -1.304     -0.161     -1.816      1.037     -1.676      0.093     -1.457     -0.614     -0.676      0.724     -2.374      1.068     -1.823      1.275      1.555     -0.130      1.080     -1.134     -0.188      0.335     -0.646      0.222     -0.942      1.288      0.468     -0.736     -0.456     -0.755     -0.134     -2.049      0.711     -1.723      0.284     -1.307      0.071     -1.431      0.579     -1.157      0.648      1.170      0.399      0.667     -0.631     -1.303
    -1.093     -1.304     -1.161     -1.816     -1.963     -1.676      1.093     -1.457      1.386     -0.676     -1.276      1.626     -1.932      1.177     -1.725      0.555      0.870      0.080      1.866      0.812     -1.017      0.281     -0.647      0.434     -1.226     -0.025     -1.431     -0.503     -2.192     -0.623     -0.414      0.869     -0.778      0.965     -0.254      0.260      0.991     -0.800      0.701     -1.040      1.652      0.422      1.213      1.443      2.010
    -0.093      0.696     -0.161      1.184     -0.963     -0.676      0.093      0.543      0.386     -0.676      0.724     -0.374      1.068      0.177     -0.725     -1.445     -0.130      1.080     -0.134     -1.188     -0.140     -0.064      0.384      0.347     -1.022      0.111      0.803     -0.438      0.585      0.032     -0.397      0.283      0.041      0.044     -0.210      0.895     -0.418      0.486     -0.025     -0.350     -1.356     -0.060      0.561     -0.226     -0.137
    -0.093     -1.304     -0.161      0.184     -0.963     -0.676     -0.907      1.543      0.386     -0.676     -0.276     -0.374     -0.932      0.177     -0.725     -0.445     -1.130     -0.920     -0.134     -1.188     -0.542     -0.517     -0.599      0.715     -0.325      0.326     -0.738      0.374     -0.533     -0.664     -0.264     -0.308      2.221     -0.130     -0.514      0.528      0.367     -0.152     -0.246     -0.556      0.051     -0.578      0.201     -0.371     -0.844
    -0.093     -1.304     -0.161      1.184     -1.963     -1.676     -1.907      1.543      1.386     -0.676     -0.276     -0.374      1.068      0.177     -0.725     -1.445      0.870      1.080     -1.134     -0.188     -1.036     -0.419      0.530      0.982     -0.632      0.998     -0.840     -0.746      0.030     -1.293     -0.488     -1.581      0.874      0.664     -0.484      1.004      0.204      0.459     -0.453     -0.288     -0.468      1.280      0.260     -1.555      0.533
    -2.093      0.696      0.839      1.184      0.037     -2.676      0.093     -1.457      0.386      0.324     -2.276      1.626      1.068      2.177      0.275     -2.445     -0.130     -1.920     -1.134     -2.188     -1.405      0.797     -0.208      0.991     -0.757     -0.729     -0.186      1.083      0.272      0.710     -1.303     -0.792     -1.096     -0.447      0.698     -0.240      0.404      1.451      1.437      0.675     -0.857     -1.030     -1.695     -1.616     -1.524
    -0.093     -0.304     -1.161     -1.816      1.037      0.324      0.093     -0.457     -1.614      1.324      1.724     -0.374     -0.932     -1.823      1.275      0.555     -1.130     -1.920     -2.134      0.812      0.595     -0.127     -0.562     -2.486      0.942     -0.714     -0.203     -0.565      0.719      0.010     -0.163      0.131      0.105      0.521      0.895      0.978     -0.245     -0.073      0.346      0.830     -0.283     -1.040     -0.833     -0.920     -0.029
     0.907     -0.304     -1.161      0.184      0.037      0.324     -1.907     -1.457      0.386      0.324      0.724      0.626      0.068     -0.823      0.275      0.555      0.870     -0.920     -0.134     -0.188      0.458     -0.255     -0.164     -0.182      0.180      0.262     -0.105     -1.062      0.358     -0.265     -0.171     -1.542     -1.184      0.635      0.051      0.256      0.935      0.246     -0.469      0.303     -0.160      1.120     -0.736     -0.059     -0.349
    -0.093     -0.304     -2.161      1.184     -1.963      0.324      1.093     -2.457     -0.614     -0.676     -1.276     -1.374     -0.932     -0.823     -1.725      0.555     -0.130     -1.920     -0.134     -2.188     -0.081     -0.416     -1.118     -0.018     -1.555      0.111      0.084     -0.950      1.106     -0.300      0.327      1.539     -1.370     -0.524      0.245     -1.080     -0.756      0.580     -0.800     -1.001      0.552      0.473     -0.218     -0.041     -0.532
    -0.093     -1.304     -1.161      1.184      1.037     -1.676     -0.907     -0.457     -0.614      1.324     -0.276     -1.374      0.068      1.177      1.275      0.555     -1.130     -1.920      0.866      0.812     -0.420     -1.062     -0.759      0.648      1.087      0.216     -0.180     -0.348      0.568     -0.013     -1.315      0.225      0.397     -1.161      0.759      0.361      0.055      1.148      0.469      0.651      1.196     -0.192     -0.752      0.334     -0.228
     0.907     -0.304      0.839     -0.816      0.037      0.324     -1.907     -1.457     -0.614     -1.676      0.724      0.626      0.068      1.177     -1.725      0.555     -0.130      1.080      1.866      0.812      0.288     -0.021      0.538     -0.628     -0.120      0.497     -0.299      0.419     -0.219      0.012      0.008     -1.905     -2.212     -0.255     -1.653      0.035      0.739     -0.639      1.531     -1.547      0.176     -0.046      0.147      2.096      1.011
    -0.093     -0.304     -0.161     -0.816      0.037     -0.676      0.093      0.543     -0.614      1.324     -0.276     -0.374     -0.932     -0.823      0.275     -0.445     -0.130     -0.920     -0.134     -2.188     -0.438     -0.080     -0.697     -0.739     -0.277      0.278     -0.243      0.332      0.119      0.342     -0.253      0.022      1.218      0.025      1.297      0.400     -0.316      0.055     -0.271      0.403     -0.083     -0.126      0.091      0.299     -1.991
     0.907     -0.304     -0.161      0.184     -1.963      0.324      0.093     -1.457     -0.614     -0.676      0.724     -0.374      0.068     -1.823      0.275     -1.445     -0.130      0.080     -1.134     -1.188     -0.244     -0.328      0.376      0.173     -1.309      1.083      0.191     -0.472     -0.086     -0.571      0.598      0.433     -1.994     -0.782     -0.073      0.939     -0.077     -0.646     -1.823      0.819     -1.250      0.059     -0.317     -1.185      0.066
    -0.093     -0.304     -0.161     -0.816     -0.963      0.324      0.093      0.543     -0.614      1.324      0.724      0.626      0.068     -0.823      0.275     -0.445     -0.130      1.080     -1.134     -0.188      0.170     -0.287      0.177      0.014      0.407     -0.286     -0.036     -0.353     -0.857     -1.405      0.115      0.527      0.375     -0.572      1.006      0.314      1.095     -0.160     -0.694      0.103     -0.706      0.099      0.727     -1.285     -0.528
    -0.093      0.696      0.839      0.184     -0.963     -2.676      0.093     -0.457      0.386     -0.676     -0.276      1.626      1.068      2.177      0.275     -2.445      0.870     -0.920      0.866     -0.188     -1.323      0.506      0.133      0.310      0.046      1.317      0.307      0.580      0.070     -1.129     -1.366     -0.233     -0.577      0.233     -0.694      1.555      0.898      0.902      1.838      0.220     -0.982      0.367     -1.134      0.796     -0.229
     0.907      0.696     -1.161     -1.816      1.037     -0.676     -2.907      1.543      2.386      1.324     -0.276     -2.374      1.068      2.177      1.275     -0.445     -2.130      1.080      1.866      0.812      0.024     -1.490      0.474      0.235      1.665      0.751      2.127     -1.660     -1.941     -0.496     -0.755     -1.361      0.956      2.173      0.428     -0.277     -0.481      0.376      2.052      0.362     -0.565     -0.415      0.258      1.770     -0.628
     0.907      0.696      1.839      0.184      0.037      0.324      1.093      1.543     -0.614      1.324      0.724      1.626      1.068     -0.823      0.275      1.555      0.870      1.080     -1.134      0.812      0.488      0.474      0.550      0.135     -0.379      0.379      0.285      1.247      0.097      0.551     -0.283      0.477      1.039     -0.724      1.401      0.044      0.887      0.309     -0.954      0.370      0.905      0.359      0.210     -1.250      1.202
     0.907      0.696     -0.161      1.184      0.037     -0.676      1.093      0.543     -1.614     -1.676     -1.276      0.626     -2.932      2.177      0.275     -2.445      0.870      0.080      0.866     -0.188     -0.861      0.261     -0.791      0.399     -1.055      1.660      0.373      0.612      0.833      0.917      0.055      0.823      1.238     -2.019     -1.200      0.049      0.275     -1.715      1.607      0.712     -1.642      0.660      1.257      0.690      0.646
    -0.093     -0.304      0.839     -1.816      0.037      0.324     -1.907      0.543      1.386     -1.676     -0.276     -0.374      1.068     -1.823     -0.725      0.555     -0.130      0.080     -1.134     -0.188      0.202     -0.083      0.384      0.243     -0.023     -0.389     -0.385      0.326     -2.160      0.129      0.130     -1.895      0.082      1.023     -1.694     -0.708     -0.334      0.552     -2.101     -0.690      0.443     -0.049     -0.532     -1.143     -0.198
    -0.093      0.696      1.839     -1.816      1.037      0.324     -0.907      1.543      0.386      1.324      0.724     -1.374      1.068      0.177     -0.725     -0.445      0.870      1.080     -2.134      0.812      0.079     -0.378      0.287     -1.114      0.478     -0.016      1.028      1.579     -0.615      0.505      0.215     -0.372      1.278      1.209      1.018      0.625     -1.005      0.618      1.198     -0.816     -0.622      1.366      0.790     -1.664      0.360
    -0.093      0.696      0.839      0.184      0.037      0.324      0.093      1.543     -1.614      1.324      1.724      0.626      1.068      0.177      1.275      0.555     -1.130      1.080     -1.134      0.812      0.638     -0.060      0.788     -0.581     -0.204     -1.066      0.696      0.126      0.781      0.423     -0.396      0.149      0.755     -1.066      1.461      0.933      0.664     -0.002      0.745      1.410     -0.114     -1.048     -0.242     -0.752      0.942
     1.907     -1.304      1.839     -0.816      1.037      1.324     -0.907     -0.457      1.386     -2.676      1.724     -0.374      1.068      1.177     -0.725      0.555     -1.130      0.080     -1.134      0.812      0.873     -0.120      0.410      0.011      0.525      0.736     -1.107      1.523     -0.736      0.343      0.551     -0.689     -0.886      1.175     -2.936      0.555     -0.273      0.474      1.117     -1.065     -0.362     -0.971     -0.564     -0.961      0.314
     1.907     -0.304     -1.161     -1.816      1.037      1.324      1.093     -2.457     -1.614     -0.676      1.724     -0.374     -1.932     -1.823     -0.725      1.555      0.870     -2.920     -2.134      0.812      1.401      0.558     -1.123     -2.205      0.832      0.566     -0.813     -0.099      0.276      0.183     -0.371      0.509     -1.126      0.300     -1.183     -0.099     -1.172     -0.208      0.207     -1.057      0.113      0.265     -1.193     -1.020     -0.034
     0.907      0.696     -2.161      1.184      1.037      1.324      1.093     -1.457      1.386      0.324      0.724     -1.374      0.068      2.177      1.275     -0.445     -1.130     -2.920      1.866      0.812      0.096      0.023     -0.631      1.316      1.345      0.732      0.706     -1.639      0.023     -0.423      1.136      1.013     -0.669      0.285     -0.506      0.482     -1.260      1.023      1.291      0.549     -0.703     -1.226     -1.893      1.179     -0.273
    -0.093     -2.304     -2.161      1.184      1.037      1.324     -1.907      0.543     -0.614      1.324      0.724     -2.374     -1.932      1.177      1.275      0.555     -2.130     -1.920     -0.134     -0.188      0.430     -1.853     -1.099      0.863      0.800     -0.532     -0.512     -1.118      0.244      0.176      0.852     -0.108      1.711     -1.335      0.900      0.216      0.063     -0.574      0.463      0.589      0.290     -0.262     -0.173     -0.510     -0.843
     0.907      0.696      1.839      2.184      1.037      1.324      1.093      1.543      1.386     -1.676     -1.276      1.626      1.068      2.177      0.275     -1.445      0.870      1.080      1.866      0.812     -0.245      0.648      0.637      2.224      1.162      1.081      0.176      1.291      0.031     -0.250      1.346      0.455      0.989     -0.476     -2.358     -0.976      0.718      0.041      0.334     -0.102     -1.034      0.280      0.088      0.758     -0.395
     0.907      0.696      1.839      1.184      1.037      1.324      1.093      1.543      2.386     -0.676      1.724      0.626      1.068      2.177     -0.725      1.555      0.870      1.080      0.866      0.812      1.049      0.403      0.612      1.069     -0.202      0.020      0.177      1.269      0.139      1.269      0.215      0.612      0.719      1.517     -0.614     -0.025      0.150      0.226      1.236     -0.802      0.289      0.330     -0.006      0.427      0.952
     0.907      0.696     -0.161     -0.816     -0.963      1.324      1.093      0.543      0.386      1.324      1.724     -0.374      1.068      1.177      0.275      1.555      0.870     -0.920     -0.134     -0.188      1.040      0.388     -0.076     -0.064      0.131     -0.140      0.274     -0.127     -0.801     -0.973      0.222      0.683      0.603      0.563      0.998      0.337     -1.043      1.403      1.263      0.166      0.475      0.550     -0.796     -0.203     -0.167
    -2.093      0.696      0.839     -0.816      0.037     -1.676      1.093     -1.457      1.386      0.324     -2.276      1.626      0.068      1.177      0.275     -2.445      0.870      0.080     -1.134     -0.188     -1.668      0.575      0.037     -0.189     -0.191     -0.243      0.134      0.953     -0.545      0.154      0.080      0.669     -1.370      1.507      0.372      0.054      0.964     -0.065      1.026      0.410     -0.514      0.274     -0.059     -1.052      0.056
     1.907      0.696     -2.161     -1.816      1.037      1.324     -2.907     -2.457     -1.614     -2.676      1.724      1.626     -2.932     -1.823      1.275      1.555      0.870      1.080     -2.134      0.812      1.245      0.397     -0.535     -1.410      0.741      0.543      0.398     -1.823     -0.409      0.283      0.123     -3.318     -1.981     -0.459     -3.064     -0.183      0.959     -1.971     -0.682      1.004      0.274      0.449      1.850     -1.581      0.047
    -0.093      0.696      0.839      2.184      1.037     -2.676      1.093     -0.457     -0.614      1.324      0.724      1.626     -0.932      1.177      0.275     -2.445      0.870     -0.920      1.866     -0.188     -0.440      0.631     -0.781      0.264      0.728      0.213      0.015      1.632      1.940      0.322     -2.159      0.521      0.403     -0.863      0.826      1.354      0.732      0.073      0.808     -0.092     -1.922      0.032      0.555      1.780     -0.916
    -0.093      0.696      0.839     -0.816      0.037     -0.676     -1.907      0.543     -0.614      0.324     -0.276      1.626      0.068     -0.823      0.275     -0.445      0.870      0.080     -1.134     -0.188     -0.857      0.800      0.143     -0.961      0.551      0.746     -0.238      0.815      0.109     -0.439     -0.037     -2.810      0.467      0.190     -0.024      1.026      0.564     -0.082      0.055     -0.087      0.495      0.070     -0.192     -0.683     -0.831
     0.907      0.696      1.839      0.184      0.037      0.324      1.093     -0.457     -0.614      0.324      0.724     -0.374      1.068      1.177      0.275      0.555     -1.130      1.080      0.866     -0.188     -0.064     -0.419      0.903      0.081     -0.086      1.009      1.008      0.996      0.094     -0.095      0.429      1.509     -1.433     -0.746      0.249      0.907      0.107     -0.105      1.195      0.363      0.593     -0.775     -0.291      1.148      0.008
    -2.093     -1.304     -0.161      1.184     -1.963     -1.676      0.093     -0.457      0.386     -0.676     -0.276     -1.374      0.068      0.177     -0.725     -0.445     -1.130     -0.920     -1.134     -2.188     -0.703     -0.874      0.141     -0.353     -2.395     -1.230     -0.283     -0.314      1.505      0.323     -1.055      1.181     -0.680      0.552      0.478      0.679     -0.104     -0.078      0.415      0.392      0.415     -0.298     -1.023     -1.033     -0.007
     0.907      0.696      0.839      1.184     -0.963     -1.676      0.093      0.543     -0.614      0.324     -2.276     -1.374      0.068     -0.823      0.275     -1.445     -0.130      1.080      1.866      0.812     -1.714     -0.726      0.293      0.035     -0.202      2.723      1.515      0.539      1.137     -0.655     -0.002      0.975      0.300     -0.489      0.437     -0.014     -0.210     -0.288     -0.798      0.296      0.463      0.768      0.543      1.853      0.960
    -1.093      0.696      0.839      1.184     -0.963     -0.676      0.093      1.543     -1.614     -0.676     -1.276     -0.374      0.068     -0.823     -0.725     -0.445     -0.130      0.080     -0.134     -1.188     -0.363      0.172      0.101     -0.018     -0.232     -0.627      0.633      0.848      1.075     -0.620     -0.512     -0.091      1.659     -1.512     -0.733     -0.742     -0.668     -0.195     -0.816     -0.633     -0.063     -0.210      0.029     -0.150     -0.936
     0.907      0.696      1.839     -0.816      0.037      0.324      1.093      1.543      0.386      0.324      1.724     -0.374     -2.932      0.177      0.275     -0.445      0.870      1.080     -2.134     -0.188      0.423     -0.032     -0.490      0.190      0.061      0.429      0.734      2.247     -1.017     -0.115     -0.253      1.025      2.047      0.405      0.267      1.090     -0.380     -2.055     -0.051      0.362     -0.954      0.898      1.707     -2.393     -0.216
     0.907     -0.304     -1.161     -0.816     -0.963     -1.676      0.093     -1.457     -0.614     -0.676     -0.276      0.626      0.068      1.177     -0.725      0.555     -1.130     -0.920     -1.134     -2.188     -0.873     -0.296     -0.195     -0.259     -0.942      1.744     -0.094     -0.965     -0.611      0.241     -0.879      0.554     -1.095     -0.238     -0.217      0.829      1.079      0.372      1.329     -0.312      1.388     -0.708     -0.604     -0.833     -1.373
     1.907      0.696      1.839     -0.816     -0.963      1.324      1.093      0.543      2.386     -0.676      1.724      1.626      0.068     -1.823      0.275     -0.445      0.870      1.080      0.866     -1.188      0.679      1.162      0.396      0.284     -0.577      1.257     -0.481      1.330     -0.898     -0.380      0.713     -0.150      0.230      1.981     -0.211      0.608      0.060     -0.474     -1.962      0.391     -1.164     -0.374      0.510      0.593     -0.774
     0.907      0.696     -0.161      1.184      1.037      1.324      0.093      0.543      0.386     -0.676      1.724      0.626      1.068      0.177      0.275      1.555      0.870      1.080     -0.134      0.812      1.333      0.337      0.444      0.666      0.612     -0.380      0.394     -0.443      0.550      0.485     -0.007     -0.316      0.023     -0.236     -1.088     -0.191      0.064      0.311     -0.335      0.085     -0.023      0.560      0.189     -0.472      0.177
     1.907      0.696     -2.161     -1.816      0.037      1.324      0.093     -2.457     -1.614      0.324     -0.276     -2.374     -0.932      0.177     -0.725      0.555     -0.130     -2.920     -0.134      0.812      0.378     -0.863     -1.427     -0.843      0.045      1.452      1.640     -0.761     -0.961     -0.063      0.895      1.035     -0.779     -0.926      0.208     -0.970     -1.159      1.031      0.801     -0.758      0.212      0.817     -0.612      0.401      0.614
     0.907      0.696     -0.161      0.184      0.037      0.324      0.093     -1.457      0.386      0.324      0.724     -0.374      0.068     -0.823     -0.725     -0.445     -0.130      0.080     -0.134     -0.188      0.706      0.547      0.015      0.017     -0.016      0.235      0.117     -0.120      0.220      0.267     -0.381     -0.448     -1.517      0.214      0.159     -0.426     -1.068      0.035     -0.615     -0.849     -1.039     -0.696      0.255     -0.109     -0.158
     0.907     -1.304      0.839     -1.816      1.037      1.324      0.093      1.543     -0.614      1.324      0.724     -1.374      1.068     -0.823      1.275      1.555      0.870      1.080     -1.134      0.812      1.038      0.048      0.817     -0.707      1.651      0.009     -1.395     -0.138     -1.077     -0.533      0.212      0.130      0.688      0.050      0.494     -0.675     -1.415      0.002     -0.263      0.521      0.290      1.082     -0.134     -0.816     -0.431
     1.907      0.696     -0.161      2.184      0.037     -0.676      1.093     -0.457     -0.614     -0.676      1.724     -0.374      0.068      2.177      0.275      1.555      0.870      1.080     -0.134     -0.188      0.600      0.137     -0.155      0.917      0.578      1.232      0.549     -0.088      1.222     -0.511     -1.419      1.046     -0.291     -1.433     -0.985      0.828     -0.655      0.278      1.439     -0.026      0.994      0.798      1.175     -0.863     -0.560
     0.907      0.696      0.839     -1.816      1.037      1.324     -0.907     -1.457     -0.614      0.324      1.724      0.626      1.068      0.177      1.275      1.555      0.870      1.080     -2.134      0.812      0.991      0.140      0.538     -1.090      1.320      0.047      0.594      0.257     -0.590     -0.311      0.171     -1.056     -2.005      0.234     -0.351      0.322      0.569      0.316      1.122      0.383      0.528      0.713      0.202     -1.717     -0.160
    -0.093     -2.304     -0.161      1.184      0.037     -0.676     -1.907      0.543      0.386     -0.676     -1.276     -1.374      0.068      1.177      0.275     -0.445     -0.130     -0.920     -0.134      0.812     -0.476     -0.933     -0.217      0.867      0.621      0.277     -1.460     -0.002      0.272     -0.548     -0.242     -0.864      0.873     -0.342     -0.901     -0.602      0.019      0.309      0.313      0.059      0.218      1.043     -0.701     -0.278      0.449
    -0.093     -0.304     -0.161      1.184      1.037      0.324      0.093      0.543     -1.614     -0.676     -0.276     -0.374      0.068     -1.823     -0.725     -0.445     -0.130     -0.920     -0.134      0.812     -0.146     -0.102     -0.099      0.053     -0.006      0.033     -0.243      0.137      1.231      1.139      0.316     -0.038      0.651     -1.630     -0.691     -0.142     -0.272      0.310     -1.951     -0.899     -0.227      0.076     -0.761     -0.149      0.720
    -0.093      0.696      1.839      2.184      1.037     -2.676      1.093     -0.457      0.386      1.324      0.724     -1.374     -0.932     -0.823      1.275          *     -1.130     -0.920     -0.134      0.812      0.204     -0.361     -0.641      1.637      0.915     -0.226      0.922      2.393      0.673     -0.011     -2.817      1.583      0.068     -0.904      0.953      0.507     -0.860     -0.006     -2.069      0.968     -1.340     -0.629     -0.024     -0.698     -0.001
     0.907      0.696     -2.161      1.184      1.037     -2.676      1.093     -0.457     -1.614      1.324     -1.276      0.626     -0.932     -1.823      1.275     -2.445      0.870      1.080     -0.134      0.812     -0.924      0.373     -0.060     -0.347      0.792      1.754      0.306     -2.235      1.510      0.196     -1.832      0.747     -0.340     -1.206      0.802      0.115      0.155     -0.902     -1.289      0.691     -1.476      0.417      1.275      0.134      0.060
    -1.093     -0.304      0.839      1.184      1.037      0.324      0.093     -0.457     -0.614     -1.676      0.724     -1.374      0.068     -0.823      0.275      0.555     -0.130      0.080     -1.134     -0.188      0.778      0.025     -0.034     -0.655      0.730     -1.760     -0.211      0.885      1.904      0.378     -0.554     -0.032     -0.452     -0.179     -1.941     -0.448     -1.325      0.247     -0.385      0.022     -0.442     -0.087      0.162     -0.781     -0.827
    -2.093      0.696      1.839      1.184     -2.963     -2.676      1.093      1.543      2.386     -2.676     -2.276     -2.374      1.068      1.177     -2.725     -2.445      0.870      1.080      0.866     -3.188     -1.817      0.137      0.541      1.037     -2.718     -0.241      0.552      1.193      0.206     -0.298     -0.859      0.859      0.991      1.435     -1.219      0.224     -2.569      0.209      0.263     -1.454     -0.421      0.658      0.322      0.299     -0.779
     0.907     -2.304     -2.161     -0.816      1.037      1.324      1.093     -1.457      1.386      1.324      1.724     -2.374      0.068      1.177      1.275      1.555      0.870      1.080      0.866      0.812      1.115     -0.572      0.288      0.173      1.266     -0.339     -1.549     -2.401     -0.991     -0.376      0.230      1.591     -1.995      1.329      0.709      0.085     -1.677     -0.446      0.887      0.741      0.296      1.342      0.645      0.783     -0.186
    -0.093     -1.304      0.839      1.184      0.037      1.324      1.093      1.543      0.386      0.324      0.724      0.626     -0.932     -0.823      0.275      1.555      0.870      1.080      0.866      0.812      0.542      0.260      0.095      0.193      0.651     -0.630     -1.604      0.595      0.912     -0.752      0.571      0.791      1.503      0.274     -0.062      0.063      0.163     -1.163     -0.914     -0.035      0.885      0.535      0.943      0.723      0.075
    -2.093     -0.304     -0.161      1.184     -2.963      0.324     -0.907     -0.457      0.386     -0.676     -1.276     -0.374      0.068      1.177     -0.725     -0.445     -1.130      0.080     -0.134     -2.188     -0.116      0.107     -0.265      1.133     -1.388     -2.000     -0.354      0.038      0.041     -1.523      0.439     -1.037     -0.173     -0.578     -0.087     -1.114     -0.417      0.250      0.158     -0.130     -0.356     -1.289      0.465     -0.669     -1.023
     0.907     -0.304     -1.161      0.184      1.037      1.324     -0.907     -1.457     -0.614     -0.676     -0.276     -0.374     -0.932      0.177     -0.725     -0.445     -1.130     -0.920     -0.134      0.812      0.355     -0.435     -0.495     -0.073     -0.312      0.338      0.002     -0.647      0.363      1.317      0.911     -0.417     -0.906     -0.683     -0.475     -0.774      0.109     -0.349      0.381     -0.574     -0.838     -0.546     -0.309     -0.144      1.045
     0.907     -0.304      1.839     -0.816     -2.963      0.324     -0.907     -0.457      0.386     -0.676     -0.276      1.626      1.068      2.177     -2.725     -2.445     -1.130     -0.920     -0.134     -0.188     -0.859     -0.320      0.139      0.170     -1.912      1.942      0.100      1.668     -0.953     -1.088      1.280     -0.486     -0.679      0.283      0.153      1.195      1.757      0.908      2.020     -1.827     -1.587     -0.967     -0.967     -0.044      1.304
    -0.093      0.696      0.839     -1.816      1.037      1.324      1.093      0.543      1.386     -0.676     -1.276     -0.374     -2.932      2.177      1.275      0.555     -0.130     -0.920      1.866      0.812     -0.143     -0.224     -0.829      0.823      0.591     -0.110      0.933      1.884     -2.443      0.306      1.426      1.385      1.521      0.661     -1.059     -1.013     -0.011     -1.826      1.472      0.941      0.810      0.067      0.532      1.408      0.321
    -0.093     -0.304     -1.161     -1.816      1.037     -0.676     -0.907      1.543     -1.614      1.324     -0.276      0.626      1.068     -1.823      1.275      0.555     -1.130     -0.920     -2.134      0.812     -0.052     -0.047      0.413     -1.378      1.167     -0.048     -0.118     -1.527     -0.563     -0.170     -0.839     -0.686      1.136     -0.472      0.737     -0.256      0.721      0.547     -0.750      0.417      0.647     -1.114     -1.286     -1.384     -0.205
     0.907     -0.304      1.839     -0.816     -1.963      0.324      0.093      1.543     -0.614     -0.676     -1.276      0.626      1.068      1.177     -1.725     -0.445     -0.130      1.080      0.866     -1.188     -0.418     -0.254      0.495     -0.398     -0.798      1.363     -0.152      1.231     -0.479     -1.106      0.690      0.266      0.939     -0.154     -0.257     -0.750      0.955      0.279      1.377     -1.393      0.001      0.094      0.316      1.067     -0.625
    -1.093     -0.304     -2.161      2.184     -0.963      0.324      0.093      0.543     -0.614      0.324      1.724     -0.374     -0.932      0.177      0.275      0.555      0.870      0.080      0.866      0.812      0.466     -0.143     -0.501      1.079     -0.456     -1.475      0.004     -1.661      1.259     -0.593      0.022      0.154      0.967     -1.412      0.608      0.847     -0.114     -0.366     -0.669      0.284     -0.009      1.019      0.882      0.326      1.134
    -0.093     -0.304     -1.161     -0.816     -1.963      1.324      0.093      0.543      0.386      0.324     -1.276     -1.374      1.068     -0.823      0.275     -0.445     -0.130      0.080      0.866     -0.188     -0.318     -0.677     -0.034      0.259     -0.839      0.096      0.297     -1.088     -1.017     -1.135      1.686      0.743      0.730      0.162      0.633     -0.949     -0.429      1.244     -0.942      0.707     -0.022      0.579      0.211      0.772      0.408
    -0.093     -1.304      0.839      0.184      0.037      1.324      1.093     -1.457      2.386     -0.676      0.724     -2.374      1.068     -1.823      0.275     -0.445     -1.130      1.080      1.866      0.812      0.631     -0.776      0.454      0.245     -0.322     -0.670     -0.329      0.397     -0.099      0.485      0.689      1.992     -1.954      2.123     -0.554     -0.225     -1.421      0.469     -1.864      0.416     -1.020     -0.261      0.380      1.827      0.856
    -1.093     -0.304     -0.161      1.184      0.037      0.324      0.093     -0.457     -0.614      0.324     -0.276     -1.374      0.068     -0.823      0.275      0.555     -0.130      0.080     -1.134     -2.188      0.171     -0.566     -0.002     -0.562     -0.462     -1.370      0.247     -0.212      1.831      0.341      0.057      0.677     -0.339     -0.034      0.717     -0.489     -0.597      0.038     -0.455      0.456      0.184      0.523      0.055     -0.885     -1.645
     1.907     -0.304     -0.161      0.184      0.037      0.324     -1.907      1.543      0.386      1.324      1.724      0.626      0.068     -0.823      0.275      0.555     -0.130     -0.920     -1.134     -0.188      0.956     -0.556     -0.364     -0.474      0.652      0.923      0.279      0.315      0.763     -0.723     -0.766     -1.305      1.881      0.732      1.045      0.244      1.222      0.742     -0.534     -0.165     -0.552      0.346     -0.215     -0.918     -0.772
     0.907     -0.304     -0.161     -1.816      1.037      1.324      0.093      1.543      0.386     -2.676      0.724      0.626      1.068      1.177      0.275      1.555      0.870      1.080     -2.134     -1.188      0.854      0.166      0.749     -0.495      0.384      0.039     -0.563     -1.024     -1.188      0.554      0.338     -0.245      0.605      0.956     -2.775     -0.401      0.312     -0.169      1.653      0.197      0.539      0.691      0.014     -2.015     -1.445
    -0.093      0.696      0.839      0.184      0.037      1.324      1.093      1.543      0.386      1.324     -1.276     -0.374      1.068      0.177      1.275      1.555      0.870      1.080     -1.134      0.812     -0.210      0.585      0.552     -0.138      0.881     -0.054      0.186      0.481      0.403     -0.919      1.581      0.622      0.773      0.558      0.682     -0.939     -1.209      0.118      0.286      0.973      1.886      0.266      0.164     -0.980     -0.216
     0.907      0.696      0.839      1.184     -0.963      0.324      1.093      0.543      2.386      1.324      0.724      1.626      0.068     -0.823     -0.725      1.555      0.870      0.080      0.866     -1.188      0.127      0.690      0.069      0.831     -0.307      0.871      0.054      0.707      0.335     -0.543      0.079      0.339      0.379      1.639      1.281      0.540      0.710     -0.086     -1.482     -0.783      1.465      0.147     -0.164      0.370     -0.921
    -1.093     -0.304      0.839      0.184      1.037     -0.676      1.093      0.543     -1.614      0.324      0.724      0.626      1.068      0.177      0.275      0.555      0.870      1.080     -0.134      0.812      0.227      0.568      1.001     -0.533      1.025     -1.327     -0.753     -0.088      0.865      0.176     -0.851      0.426     -0.499     -1.027     -0.128      0.350     -0.224     -0.353      0.581     -0.187      0.187      0.040     -0.600      0.101      0.037
    -1.093     -0.304     -2.161      1.184      0.037     -0.676      0.093     -2.457      1.386      0.324     -1.276     -2.374      0.068      1.177     -0.725     -0.445     -0.130     -2.920      0.866     -0.188     -0.570     -0.571     -0.944      1.638      0.315     -0.317      0.427     -1.306     -0.541     -0.234     -0.166      0.893     -1.522     -0.121      0.195     -0.468     -1.462      1.251     -0.018     -1.098      0.286      0.569     -1.321      0.161     -0.540
    -0.093      0.696      0.839      1.184      1.037      1.324      1.093     -1.457      1.386      1.324      0.724     -0.374      1.068      2.177     -0.725      0.555      0.870      0.080     -0.134      0.812      0.596      0.149      0.051      1.257      0.727     -0.622      0.460      0.738     -0.113      0.372      0.614      1.131     -1.542      0.303      0.972     -0.085     -0.503      0.736      1.167     -1.104     -0.071      0.852     -0.002     -0.840      0.287
    -0.093     -0.304     -2.161     -0.816      0.037      1.324     -1.907     -2.457     -0.614     -2.676     -2.276      1.626      1.068      2.177     -2.725     -1.445     -0.130     -1.920     -1.134      0.812     -0.998      0.199     -0.108     -0.096      0.086      0.833     -0.508     -2.117     -0.668      0.071      2.384     -2.020     -2.172     -0.509     -2.707     -0.894      1.455      1.242      2.113     -2.710     -0.305     -0.422     -1.768     -1.099      0.752
    -0.093      0.696      1.839      2.184      0.037      1.324      1.093      1.543      0.386     -0.676     -0.276     -0.374      0.068      1.177     -1.725      0.555     -0.130      1.080      0.866     -0.188     -0.115      0.106      0.668      1.461     -0.311      0.120      0.687      1.017      0.620      0.480      1.516      1.025      0.747     -0.615     -0.447      0.066     -0.414     -0.685      0.028     -1.631      0.586     -0.320      0.012      0.254      0.127
    -0.093     -0.304      0.839     -0.816      0.037      0.324      1.093      1.543     -0.614      0.324     -0.276      0.626      1.068     -0.823      1.275      1.555     -0.130      0.080     -0.134     -0.188      0.325      0.188      0.467     -0.210      0.167     -0.375     -0.425      0.269     -0.427      0.102      0.096      0.863      1.020     -0.405      0.139     -0.792      0.167      0.329     -0.653      1.098      1.131     -0.282     -0.640      0.147     -0.142
     1.907     -0.304     -0.161      0.184      0.037      1.324      0.093     -0.457     -0.614     -0.676      1.724     -0.374      0.068      0.177     -0.725      1.555      0.870      0.080      0.866     -0.188      0.950      0.243     -0.047      0.108     -0.258      0.806     -0.526     -0.037     -0.083      0.246      0.328     -0.129     -0.286     -0.643     -0.719      0.261     -0.765      0.070      0.129     -0.840      0.442      0.555      0.238      0.678      0.092
    -0.093     -0.304     -2.161      1.184     -0.963      0.324      0.093      1.543      0.386     -0.676     -1.276     -0.374     -1.932      0.177     -0.725     -1.445     -0.130      1.080      0.866     -1.188     -0.445      0.018     -0.497      0.726     -0.590      0.411     -0.405     -1.628      0.512     -0.370      0.734      0.072      1.942     -0.268     -0.420     -0.693     -0.435     -1.179     -0.252     -0.359     -0.898      0.003      1.883      0.334     -0.565
    -0.093      0.696      1.839     -0.816      1.037      1.324      1.093      1.543      0.386      0.324      1.724      1.626      1.068     -0.823      0.275     -0.445      0.870     -1.920      0.866      0.812      1.077      0.861     -0.286     -0.006      0.418     -1.054     -0.118      1.981     -0.601      0.640      0.215      0.166      1.848      0.279      0.324      0.132      0.413      1.377     -0.907      0.110     -1.754     -0.037     -1.231      0.747      0.563
     1.907     -1.304     -1.161      1.184     -1.963      1.324      1.093      1.543      0.386     -1.676     -1.276      0.626      0.068      1.177     -1.725      1.555      0.870      1.080      0.866     -0.188     -0.378     -0.098      0.199      0.629     -0.817      2.169     -1.204     -1.375      0.564     -1.128      1.819      1.377      1.211     -0.219     -1.128     -0.904      0.722     -0.213      0.536     -1.163      1.879      0.973      0.711      0.700      0.547
    -0.093     -0.304     -1.161      1.184     -0.963      0.324      1.093     -1.457      0.386     -1.676     -0.276      0.626      1.068      2.177      0.275     -0.445     -0.130      1.080      0.866     -1.188     -0.155      0.165      0.584      1.306     -0.248      0.025     -0.504     -1.736     -0.177     -0.743      0.419      0.802     -2.066     -0.815     -1.516      0.005      0.331      0.452      0.951      0.411     -0.313     -0.247      0.057      0.267     -0.909
    -0.093      0.696     -0.161      0.184     -0.963     -0.676     -0.907      0.543     -0.614      0.324      1.724      0.626      0.068     -0.823      0.275     -0.445      0.870      0.080      1.866      0.812      0.431      0.373     -0.157     -0.047     -0.130     -0.479      0.418      0.091      0.317     -0.759     -1.191     -1.181      0.642     -0.667      0.302      1.262      0.012      0.420     -0.887      0.243     -0.876      0.413      0.304      1.863      0.927
     0.907     -0.304      1.839     -1.816      1.037     -0.676     -2.907      1.543     -1.614      1.324      1.724     -0.374      1.068     -0.823      1.275     -0.445     -2.130      1.080      1.866      0.812      0.583     -0.226      0.583     -1.392      0.975      0.336     -0.091      1.465     -0.294     -0.038     -1.293     -2.563      0.947     -0.317      0.775      0.818     -0.160      0.280      0.210      0.911     -0.992     -1.922      0.062      2.467      0.068
    -2.093     -0.304     -0.161     -0.816      1.037     -1.676      1.093      1.543     -1.614     -0.676     -1.276     -1.374     -2.932     -1.823     -0.725     -0.445     -1.130      1.080     -1.134      0.812     -0.871     -0.627     -0.416     -0.978      0.428     -1.405      0.224      0.347      0.300      0.670     -0.799      1.830      2.008     -0.901     -0.883     -0.189     -0.455     -2.156     -0.859     -0.882      0.633     -0.376      1.663     -0.816      0.385
    -2.093     -0.304     -1.161     -0.816      0.037      0.324      0.093      1.543      0.386      1.324     -1.276     -1.374     -1.932     -0.823      0.275      0.555     -1.130     -0.920      0.866     -0.188     -0.405     -0.435     -0.435      0.235      0.000     -1.693      0.188     -0.592     -1.108      0.107      0.566      0.669      1.746      0.216      1.192     -0.711     -0.778     -1.265     -1.180      0.166      0.972     -0.710     -0.122      0.647     -0.088
    -0.093      0.696      1.839      0.184      0.037     -0.676      1.093      0.543     -1.614      0.324     -0.276      0.626      1.068      0.177     -0.725      0.555     -0.130      1.080     -1.134      0.812      0.141      0.478      0.728     -0.431     -0.332     -0.328      0.189      0.934      0.742      0.388     -1.079      0.626     -0.232     -1.191      0.319     -0.592      0.007      0.072      0.501     -0.552      0.395     -0.642     -0.124     -1.003      1.043
    -2.093      0.696      0.839      1.184      0.037      1.324      1.093     -0.457      0.386      0.324      1.724      1.626      1.068      1.177      0.275      0.555      0.870      0.080      0.866      0.812      0.444      0.698      0.380      0.455      0.440     -2.559      0.028      0.553      0.767     -0.439      0.811      0.283     -0.672      0.178      0.018      1.146      0.492      0.604      0.777     -0.024     -0.035      0.132     -0.600      0.547      0.524
     0.907     -1.304      0.839      0.184      0.037      1.324     -0.907      0.543      0.386     -0.676      1.724     -0.374      0.068     -0.823      0.275      1.555      0.870      0.080     -0.134      0.812      1.072     -0.132      0.038      0.137      0.684      0.027     -0.944      0.650      0.148     -0.551      0.228     -0.578      0.521      0.153     -1.070      0.238     -0.387      0.141     -0.984     -0.086      0.236      0.938      0.057     -0.224      0.231
     0.907      0.696      0.839     -1.816      1.037      1.324      1.093      1.543     -0.614      0.324      0.724      0.626      0.068     -1.823      1.275      0.555      0.870      1.080     -1.134      0.812      0.208      0.310      0.427     -1.331      0.504      0.871      0.285      0.486     -0.371      0.457      1.029      1.016      0.902      0.411      0.109      0.393      0.156     -0.501     -0.804      0.990      0.380      0.514      0.456     -0.518      0.341
     0.907      0.696     -1.161      1.184      0.037      0.324      0.093     -1.457     -0.614      0.324      0.724      0.626      0.068      1.177      0.275      0.555     -0.130      0.080      0.866     -0.188      0.425      0.116      0.141      0.311     -0.370      0.493      0.535     -1.463      0.728      0.355     -0.190     -0.073     -1.553     -1.052      0.490      0.125      0.418      0.005      1.030      0.441      0.260     -0.206     -0.155      0.515     -0.122
     0.907      0.696     -2.161      1.184      0.037      1.324      1.093     -1.457     -0.614      0.324      1.724      0.626      0.068     -0.823      0.275      0.555      0.870     -0.920      0.866      0.812      0.796      0.832     -0.357      0.058     -0.242      0.031      0.008     -1.743      0.977      0.193      0.317      0.199     -1.096     -0.721      0.432      0.491     -0.462      0.364     -0.816      0.393     -0.418      0.021     -0.217      0.616      0.971
    -1.093      0.696      0.839      0.184      1.037     -0.676      0.093      1.543     -0.614      0.324     -1.276      0.626      1.068     -1.823      0.275     -1.445     -0.130      1.080      0.866     -0.188     -1.077      0.487      0.528     -0.238      0.136      0.052      0.232      0.226      0.473      0.839      0.470     -0.407      0.972     -0.458      0.336      0.275     -0.133      0.423     -1.267      0.392     -0.249     -0.592      0.217      1.066     -0.268
     0.907     -0.304     -2.161     -1.816      0.037     -1.676     -0.907     -0.457     -0.614     -0.676      1.724      0.626     -1.932      1.177     -0.725     -0.445      0.870     -1.920     -0.134     -0.188      0.190     -0.090     -0.900     -0.842     -0.047      0.766     -0.093     -1.305     -0.945      0.101     -2.131     -0.846      0.615      0.174     -0.555      1.333      0.548     -0.685      1.788     -0.686     -0.576      0.898     -0.579      0.348     -0.209
     0.907      0.696      0.839     -1.816     -0.963     -0.676      0.093      1.543     -0.614      0.324      1.724     -0.374      0.068     -1.823      1.275      0.555      0.870      1.080      1.866      0.812      0.568      0.351      0.311     -0.327      0.197      0.237      0.313      0.412     -1.703     -1.192     -1.220     -0.335      1.125     -0.238      0.311      0.957     -0.933     -0.279     -1.566      0.967     -0.182      0.560      0.603      2.079      0.556
     0.907      0.696      1.839      0.184      1.037      1.324      1.093     -1.457      1.386      0.324     -1.276      0.626      1.068      1.177     -1.725      1.555      0.870      1.080     -1.134      0.812      0.565      0.545      0.513      0.307     -0.040      0.156      0.064      1.409     -0.014      1.139      0.670      0.575     -2.148      0.919      0.474     -2.171     -0.103      0.220      1.003     -1.470      0.907      0.236      0.199     -1.328      0.732
    -0.093     -0.304     -1.161      0.184      0.037     -0.676     -0.907     -1.457      0.386     -0.676     -0.276     -0.374      0.068     -0.823     -0.725     -1.445     -1.130     -1.920      0.866     -2.188     -0.822     -0.547     -0.656     -0.281     -0.734      0.631      0.272     -0.349      0.781      0.739      0.054     -0.241     -0.780      0.625     -0.367      0.935      0.520      0.973     -0.580     -0.366     -0.481     -0.468     -0.673      0.902     -1.600
    -0.093     -1.304     -1.161      0.184     -1.963     -0.676     -0.907     -0.457      0.386     -0.676     -1.276     -0.374     -0.932     -0.823      0.275     -0.445     -1.130     -0.920      0.866     -0.188     -0.923     -0.981     -0.414      0.200     -1.119      0.553     -0.321     -0.599     -0.021     -0.840      0.374      0.194      0.026      0.182     -0.105     -0.014      0.846     -0.168     -1.070      0.737      0.760     -0.131     -0.183      0.814      0.794
     0.907      0.696     -2.161      1.184      1.037      1.324      0.093     -2.457      0.386      0.324      1.724     -2.374     -0.932      1.177      0.275      1.555      0.870     -1.920      0.866      0.812      1.075      0.117     -0.774      0.603      0.849     -0.143      0.533     -1.413      0.607      0.074      0.133     -0.038     -1.493     -0.145     -0.159      0.208     -2.684      0.347      0.750     -0.386      0.358      0.692     -0.727      0.632     -0.014
     0.907     -0.304     -1.161     -0.816      1.037      0.324     -2.907     -1.457      0.386     -0.676      1.724      1.626     -1.932     -0.823      1.275      1.555      0.870      1.080     -0.134      0.812      1.168      0.416     -0.123      0.026      1.359     -0.058     -0.698     -1.103     -0.852     -0.330     -1.040     -3.199     -1.387      0.474     -1.530      0.002      0.799     -1.827     -0.740      0.711      0.168      0.307      1.258     -0.107     -0.424
     1.907      0.696     -1.161     -0.816      1.037      1.324      1.093     -0.457     -0.614      1.324      1.724      1.626     -0.932     -0.823      1.275      1.555      0.870      1.080      1.866      0.812      1.326      0.658     -0.158     -0.203     -0.183      0.595     -0.101     -1.106     -0.534      1.103     -0.095      0.429     -0.347     -0.568      1.449     -0.307      0.744     -0.712     -0.764      1.235      0.057      0.243      1.191      1.966      0.845
    -1.093      0.696      0.839     -0.816      1.037     -0.676      1.093      1.543     -0.614      0.324      0.724      1.626      0.068     -0.823     -0.725     -0.445     -0.130      0.080     -0.134      0.812     -0.136      0.810      0.390     -0.496      0.472     -0.859     -0.014      0.430     -0.360      0.410     -0.383      0.265      1.200     -0.098      0.109      1.071      0.413     -0.531     -0.379     -0.929     -0.162     -0.967     -0.497      0.152      0.358
     0.907      0.696      1.839      2.184     -0.963      1.324      1.093      1.543     -0.614      0.324     -0.276      0.626      1.068      2.177     -0.725      0.555      0.870      1.080     -0.134      0.812      0.950      0.203      0.755      1.609      0.579     -0.018      0.452      0.943      0.681     -1.383      0.198      0.874      0.649     -1.947      0.080     -1.643      0.269      0.106      0.984     -0.764     -0.590      0.578     -0.111     -0.879      0.295
    -0.093      0.696     -2.161      1.184      1.037      0.324      1.093     -2.457      1.386      0.324     -1.276      0.626      1.068      0.177      0.275     -1.445     -0.130     -0.920      0.866      0.812     -0.641      0.578     -0.222      1.684      1.149      0.455      0.049     -2.001     -0.526     -0.035      0.961      0.538     -2.259     -0.006     -0.426     -0.174     -0.249      1.367     -1.117     -0.240     -0.518     -0.738     -0.528      0.034     -0.058
     0.907     -0.304     -1.161      1.184      1.037      0.324      1.093     -1.457     -0.614      0.324      0.724      0.626     -0.932      1.177      0.275      1.555      0.870     -0.920     -0.134      0.812      0.673      0.349     -0.682     -0.124      0.340      0.283     -0.526     -0.613      1.278      0.613     -0.469      0.675     -0.702     -0.584      0.311     -0.235      0.115      0.159      1.366     -0.025      0.723      0.382      0.069     -0.173      0.512
    -0.093     -0.304     -0.161     -0.816      1.037     -0.676      0.093     -1.457      2.386      1.324     -0.276      1.626     -0.932     -0.823      1.275      1.555     -0.130     -1.920      1.866      0.812      0.287      0.291     -1.026      0.247      1.827     -0.401     -0.363      0.754     -0.935     -0.940     -0.979     -0.352     -0.246      2.451      0.307     -0.653      1.236      0.446     -1.204      0.313      1.264     -0.432     -0.239      1.650     -0.942
     0.907      0.696     -0.161      1.184      0.037     -0.676     -0.907      0.543      1.386      1.324      0.724     -1.374     -0.932      0.177      0.275     -0.445     -2.130     -0.920      1.866     -0.188      0.551     -0.724     -0.299      1.167      0.254      0.442      1.215      0.080     -0.053     -0.219     -1.308     -0.078      0.796      0.325      1.083     -0.049     -0.309     -0.468     -0.792      0.122     -1.178     -1.269     -0.393      1.246     -0.366
     0.907     -1.304      0.839      1.184      1.037     -0.676     -0.907     -1.457     -0.614     -0.676     -0.276     -0.374      0.068     -0.823     -0.725      1.555     -0.130     -0.920     -2.134      0.812      0.064     -0.206     -0.425     -0.102      0.155      0.836     -1.057      1.390      1.297      0.814     -0.578     -0.667     -1.024     -0.515     -0.827     -0.345     -0.041      0.786     -0.822     -0.939      1.438     -0.043     -0.252     -2.130      0.430
    -1.093      0.696      0.839      0.184      1.037     -0.676      0.093      1.543      0.386      1.324     -1.276     -0.374     -0.932     -0.823      1.275     -0.445     -0.130      0.080      0.866      0.812     -0.859      0.234     -0.108     -0.223      0.300     -0.197      0.440      0.768      0.297      0.852      0.020     -0.022      1.820      0.468      0.863      0.074     -0.761     -0.977     -0.613      1.195      0.632     -0.623      0.211      1.006      0.579
    -1.093     -0.304      1.839      0.184      1.037      0.324      0.093      1.543     -1.614     -2.676     -1.276     -0.374      1.068     -0.823     -1.725     -1.445     -0.130      0.080     -0.134     -0.188     -0.859     -0.411      0.163     -0.982     -0.327     -0.176      0.007      1.715      1.378      1.235      1.394      0.504      1.190     -0.767     -2.544     -0.224      0.267      0.863      0.112     -1.570     -0.355      0.253     -0.066      0.406      0.023
    -2.093      0.696     -1.161      0.184      1.037     -0.676      0.093      1.543     -1.614      0.324     -2.276     -1.374      1.068     -0.823      0.275     -1.445     -0.130      1.080      0.866     -0.188     -1.308     -0.375      0.693     -0.057      0.592     -0.860      1.166     -1.732      0.251      0.398      0.697      0.680      0.652     -1.533      0.014     -0.358     -0.835     -0.032     -0.639     -0.160     -0.025      0.293     -0.077      0.950     -0.674
    -0.093     -0.304     -1.161      1.184      1.037     -0.676     -0.907     -1.457      2.386     -1.676     -1.276     -0.374      1.068      2.177     -1.725      0.555     -1.130     -1.920      1.866      0.812      0.050     -0.740     -0.311      2.128     -0.633     -0.186      0.453     -1.018     -0.903      1.717     -0.761     -0.252     -1.293      0.648     -1.463     -1.333      0.505      1.538      0.327     -1.502      0.451     -0.386     -1.349      0.611      1.233
     0.907     -0.304      0.839     -0.816      0.037      0.324     -0.907      0.543     -0.614     -0.676      0.724     -0.374      0.068      0.177      0.275     -0.445     -0.130      0.080     -0.134     -0.188      0.022     -0.434     -0.128     -0.856      0.167      0.845      0.090      0.996      0.119     -0.102      0.284     -0.591      0.616      0.026     -0.821      0.480      0.210      0.051      0.868      0.192     -0.230      0.577      0.308      0.390     -0.490
    -0.093      0.696     -1.161     -1.816      0.037      1.324     -2.907     -1.457     -0.614     -0.676     -1.276      0.626      0.068      0.177     -0.725      0.555     -0.130     -0.920     -1.134      0.812     -0.225     -0.152     -0.341     -0.622     -0.004      0.152      0.912     -0.962     -0.993      0.074      1.539     -2.556     -0.851      0.018     -0.459     -0.990      0.869      0.569      0.689     -0.777      0.901      0.139     -0.356     -0.966      0.790
    -0.093     -0.304     -2.161      0.184     -1.963      0.324      1.093     -1.457      0.386     -1.676      0.724     -2.374     -0.932      1.177      0.275     -0.445      0.870     -0.920     -0.134     -2.188      0.005     -0.485     -0.679      0.475     -1.573     -0.179      0.262     -1.617     -0.217     -0.481      0.365      1.600     -0.687      0.048     -0.722      0.564     -1.764     -0.041      0.692      1.145     -0.288      1.184      0.022     -0.501     -0.779
    -0.093     -3.304      0.839      0.184     -1.963     -0.676     -1.907      0.543      0.386     -0.676     -1.276     -2.374      1.068      0.177     -0.725     -0.445     -2.130      1.080     -0.134     -1.188     -0.951     -2.182      0.615     -0.204     -1.378      0.910     -1.036      0.012      0.478     -0.731      0.163      0.386     -0.270      0.617     -0.018      0.020      0.659      0.015      0.391     -0.047      0.538      0.155      0.114     -0.115      0.049
    -0.093     -0.304      0.839      0.184     -0.963     -1.676      0.093      0.543      0.386      0.324      0.724      0.626      1.068     -0.823      0.275     -0.445     -0.130      0.080     -0.134     -1.188     -0.361      0.015      0.140      0.207     -0.422      0.253     -0.229      0.693     -0.036     -0.471     -1.379      0.158      0.385      0.049      0.527      1.177      0.640      0.799     -1.091      0.573     -0.148     -0.164     -0.191     -0.040     -0.849
    -0.093      0.696      1.839     -1.816      1.037      1.324      1.093      1.543     -1.614     -0.676      1.724      0.626      0.068     -1.823      0.275      1.555      0.870      1.080     -2.134      0.812      1.273      0.465      0.436     -1.622      0.648     -1.288      0.217      1.465     -0.188      0.291      0.010      0.507      0.942     -0.206     -1.143     -0.021     -0.015     -0.602     -0.378     -0.151      0.256      0.287      0.322     -1.473      0.283
     0.907     -0.304     -2.161     -0.816      0.037      1.324      1.093     -2.457     -1.614     -0.676      1.724     -1.374     -1.932      0.177      1.275      1.555     -0.130     -2.920     -1.134     -0.188      0.593     -0.392     -1.383     -0.366      0.105      0.221     -0.109     -0.602     -0.486     -0.041      0.647      1.334     -0.935     -1.403     -0.743      0.981     -0.829      0.178      0.490      1.071      0.861      0.351     -0.541     -1.009     -0.081
    -0.093     -1.304     -1.161     -0.816      0.037     -1.676     -0.907     -0.457      0.386     -1.676      0.724     -0.374     -0.932      0.177     -1.725     -1.445     -1.130     -0.920     -0.134     -2.188     -0.633     -0.598     -0.509      0.382     -0.905      0.368     -0.699     -0.607     -1.227      0.844     -1.130     -0.316      0.084     -0.022     -1.040      1.560      0.561     -0.218     -0.188     -1.234     -0.747     -0.603     -0.005     -0.384     -1.523
     1.907     -0.304     -0.161      0.184      0.037      1.324     -0.907      1.543      1.386      1.324      0.724     -2.374     -0.932      1.177      1.275      1.555      0.870      1.080     -0.134      0.812      0.746     -0.387     -0.078      0.050      0.607      1.220      0.255     -0.216      0.170     -0.570      0.571     -0.591      1.771      1.224      1.045     -0.387     -1.696     -0.997      0.896      1.021      0.548      1.240      1.034     -0.035      0.314
    -2.093     -2.304     -2.161      2.184      1.037     -1.676     -1.907     -0.457      0.386     -2.676     -1.276     -2.374     -0.932      2.177     -2.725     -0.445     -1.130     -0.920     -1.134      0.812     -0.999     -1.166     -0.505      1.220     -0.129     -1.042     -1.131     -1.765      1.056      0.943     -0.747     -0.767     -0.074     -0.673     -2.767      0.141     -0.805     -0.233      1.093     -2.879      0.783      0.233     -0.176     -1.675      0.987
     0.907      0.696      0.839     -1.816      1.037      0.324      0.093      0.543      0.386      1.324      1.724     -0.374     -1.932     -0.823      0.275      0.555     -0.130      1.080     -0.134      0.812      0.948      0.052     -0.136     -1.011      0.050      0.014      0.784      0.938     -0.618      1.152     -0.731      0.131      0.731      1.240      1.273      0.478     -0.502     -1.643     -0.021      0.074     -0.586     -0.115      1.137      0.495      0.663
    -0.093      0.696     -2.161      1.184      1.037      1.324      1.093     -2.457     -0.614      1.324     -2.276      1.626     -2.932      0.177     -0.725     -0.445     -0.130     -2.920      0.866      0.812     -0.822      0.584     -1.821     -0.076      1.072      0.689      0.126     -0.168      1.152      0.098      2.118      0.350     -0.422     -0.421      0.554     -1.162      0.734     -0.302      0.196     -1.257      0.331     -0.657      0.114      0.855     -0.085
    -0.093     -0.304     -2.161      2.184      0.037      1.324      1.093      1.543      0.386     -0.676     -0.276      0.626      0.068      2.177     -0.725     -0.445      0.870     -0.920      0.866     -1.188     -0.194      0.199     -0.349      1.008     -0.689     -0.078     -0.438     -1.891      1.066      0.705      1.526      0.842      1.880     -0.405     -0.517     -0.066      0.337      0.691      1.391     -0.511     -0.069      0.551     -0.358      0.487     -0.605
     0.907     -0.304      0.839     -1.816      1.037      1.324      0.093      0.543     -0.614      1.324      1.724      0.626      1.068     -1.823      1.275      1.555      0.870      1.080     -1.134      0.812      1.516      0.815      0.789     -1.123      1.435     -0.624     -1.066     -0.043     -0.689     -0.349     -0.183     -0.820     -0.283      0.467      0.362     -0.317     -0.423     -0.152     -0.771      0.482     -0.247     -0.008     -0.127     -0.739     -0.421
    -2.093     -1.304      0.839     -0.816     -1.963     -1.676      1.093      0.543     -1.614     -2.676     -1.276      1.626     -1.932     -0.823     -0.725     -1.445     -0.130      0.080     -0.134     -1.188     -1.376     -0.278     -0.267     -0.141     -1.450     -0.813     -0.852      1.202     -0.675     -0.594     -0.149      1.224      0.741     -1.663     -1.799      0.757      1.960     -1.706     -0.589     -0.059     -0.011      0.121      0.563     -0.147      0.246
    -1.093      0.696      1.839      1.184      0.037     -1.676      1.093      1.543      0.386      0.324     -1.276      0.626      1.068      0.177      0.275     -2.445      0.870      1.080     -0.134      0.812     -1.451      0.445      0.580      0.174      0.570      0.373      0.248      1.256      0.847     -0.339     -0.168      0.505      0.869      0.257     -0.042      0.896      0.067      0.271      0.157      0.148     -0.811      0.372      0.228     -0.146      0.336
    -0.093     -0.304     -0.161      0.184      0.037     -0.676      0.093      0.543     -0.614     -0.676      0.724     -0.374      0.068      0.177     -0.725      0.555     -0.130      1.080     -0.134      0.812      0.015      0.068     -0.037     -0.086      0.283     -0.172     -0.272     -0.217      0.519     -0.285     -0.698      0.055      0.502     -0.478     -0.651      0.680     -0.579      0.108      0.214     -0.851      0.482     -0.295      0.956     -0.015      0.403
    -1.093     -1.304      0.839     -0.816     -0.963      1.324      1.093     -1.457      1.386     -2.676     -0.276      0.626      1.068      1.177     -0.725      0.555     -1.130      1.080     -1.134     -1.188      0.399     -0.221      0.641      0.338     -1.574     -1.593     -1.157      0.274     -1.196      0.660      0.937      1.261     -2.123      1.050     -1.909     -0.817      0.804      0.116      0.996      0.101      0.002     -0.949     -0.178     -1.225      0.066
     0.907      0.696      1.839     -1.816      1.037      1.324     -2.907     -1.457     -1.614      0.324      1.724     -0.374      0.068     -1.823      1.275      1.555      0.870      0.080     -0.134      0.812      0.904     -0.112      0.022     -1.933      1.272     -0.055      0.844      1.690      0.127     -0.379      0.534     -2.793     -1.437     -0.007     -0.333      0.354     -0.347     -0.082     -0.146      0.626      0.580      1.053      0.088      0.743     -0.150
    -0.093     -0.304     -0.161     -0.816      0.037     -2.676     -1.907     -0.457     -0.614     -1.676     -1.276     -1.374      0.068     -0.823      0.275     -0.445     -1.130     -0.920     -0.134     -0.188     -0.489     -0.761     -0.239     -0.714     -1.107      0.402      0.417      0.098     -0.024      0.990     -2.036     -1.114     -0.103      0.086     -1.179     -0.604     -0.266      0.397     -0.336      0.898      0.151     -0.515     -0.379      0.103      0.699
    -1.093      0.696     -0.161     -0.816     -1.963      0.324     -1.907      0.543      1.386     -0.676     -0.276      1.626      0.068      1.177     -0.725     -0.445     -1.130      0.080      0.866     -2.188     -0.238     -0.037      0.342      0.886     -1.746     -0.876      0.779     -0.438     -1.768     -0.127      0.600     -1.861      0.008      0.623      0.076     -0.008      1.749     -0.476      0.572     -0.044     -0.131     -1.088     -0.266      0.574     -0.750
    -2.093      0.696      0.839     -0.816      1.037     -0.676      1.093      0.543      1.386     -0.676     -2.276     -2.374      1.068      2.177     -0.725     -0.445      0.870      1.080     -1.134      0.812     -0.918      0.233      0.402     -0.115      0.560     -1.262      0.609      0.315     -0.669      0.430      0.328      0.948      0.216      1.549     -0.941     -0.882     -2.576      0.485      2.214     -0.966      0.576      0.671      0.471     -1.055      0.306
    -1.093     -0.304     -2.161      2.184     -0.963     -1.676     -1.907     -1.457      2.386      0.324     -1.276     -0.374      0.068      2.177      0.275      0.555     -2.130     -0.920      1.866     -0.188     -0.640     -1.050     -0.658      2.130     -0.464     -0.519      0.492     -1.467      0.065     -0.361     -1.068     -0.772     -0.630      0.590      0.505     -0.440      1.090      0.901      0.401      0.522      1.249     -0.867      0.027      0.953      0.168
    -2.093      0.696      0.839      1.184      1.037     -2.676      0.093      1.543      1.386      1.324     -0.276      0.626      0.068     -0.823      1.275     -2.445      0.870      1.080      0.866      0.812     -0.771      0.259      0.139      0.781      0.969     -1.256      0.392      0.706      0.465      0.087     -1.718     -0.320      1.283      0.536      0.613      0.791      0.342     -0.262     -1.349      0.784     -1.500      0.563      0.959      0.392     -0.174
     0.907     -0.304      0.839      1.184     -2.963      1.324      1.093     -2.457     -1.614     -2.676      1.724      1.626     -2.932      0.177     -0.725      0.555      0.870     -1.920     -0.134     -2.188      0.838      0.994     -1.190     -0.033     -1.577      0.194     -1.103      2.116      1.403     -1.343      0.488      0.081     -1.146     -1.539     -2.034      0.591      0.249     -1.228      0.236      0.101     -0.446     -0.047      0.063     -0.149     -0.831
     1.907      0.696     -2.161      1.184      1.037      1.324      1.093     -1.457      1.386      1.324      1.724      0.626     -1.932     -0.823      1.275      1.555      0.870      0.080     -0.134      0.812      1.022      0.454     -0.565      0.695      0.836      1.072      0.364     -1.667      0.472      0.110      0.217      0.546     -0.796      0.971      0.903      0.120     -0.094     -0.959     -1.399      0.716      0.449      0.453      1.010     -0.517      0.206
     0.907     -0.304     -1.161      0.184     -0.963      1.324      0.093     -2.457      0.386      0.324      0.724      0.626      0.068      1.177      1.275      0.555     -1.130     -1.920      0.866     -1.188      0.254      0.279     -0.650      0.702     -0.504      0.514     -0.375     -0.530     -0.444     -0.481      0.950     -0.194     -1.721     -0.185      0.465      0.284      0.224      0.963      0.623      1.496      0.234     -1.166     -0.832      0.438     -0.706
    -0.093     -0.304     -1.161      0.184     -0.963      0.324     -0.907     -1.457     -0.614      0.324     -0.276     -0.374     -0.932      0.177      0.275     -0.445     -1.130     -1.920      0.866     -2.188     -0.380     -0.876     -0.931     -0.189     -0.890      0.339      0.657     -0.077      0.515     -0.214      0.660     -0.048     -0.318     -0.499      0.895      0.391      0.946      0.455      0.232      0.674     -0.192     -0.149     -0.519      0.828     -1.498
     0.907      0.696      0.839      0.184      0.037      1.324      0.093     -0.457      0.386     -0.676      0.724     -0.374      1.068      0.177     -0.725      0.555     -0.130      1.080     -0.134      0.812      0.543     -0.058      0.571      0.363      0.718      0.061      0.624      0.230     -0.112     -0.556      0.846      0.132     -1.158      0.163     -1.028     -0.071     -0.132      0.277     -0.088     -1.068     -0.044     -0.108      0.155     -0.413      0.046
    -2.093      0.696     -2.161      2.184      0.037     -1.676      0.093      0.543     -1.614      0.324     -2.276      0.626      0.068      1.177      0.275     -1.445     -2.130      0.080     -1.134     -0.188     -1.675      0.225      0.038      0.317     -0.222     -0.417      0.605     -2.126      2.094      0.336      0.020     -0.206      0.435     -1.920      0.432      0.088      0.419      0.068      0.883      0.544      0.368     -2.393     -0.079     -1.244     -0.016
     0.907     -0.304     -1.161      2.184     -1.963      0.324     -1.907     -0.457      2.386      0.324     -0.276     -0.374     -2.932      0.177     -0.725     -1.445     -1.130      1.080      1.866     -1.188     -0.225     -0.786     -0.652      1.485     -0.772      1.087      0.596     -0.491      0.709     -1.312      0.780     -0.958      0.265      1.104      0.879     -0.033      0.758     -1.949     -1.195     -0.422     -1.254     -0.242      2.195      1.267     -0.236
    -0.093     -0.304      0.839     -0.816     -0.963      0.324      1.093      1.543      0.386     -0.676     -0.276     -0.374      0.068      0.177     -0.725      0.555      0.870      1.080      1.866     -0.188     -0.093      0.513      0.242      0.207     -0.187     -0.163     -0.948      0.579     -1.054     -0.864      0.724      0.655      1.331      0.181     -0.559     -0.081     -1.245     -0.429     -0.102     -0.687      0.481      0.306      0.696      1.774     -0.072
    -1.093     -0.304     -2.161      0.184      0.037      1.324      1.093      1.543      0.386      1.324     -0.276      0.626      0.068     -0.823      1.275     -0.445      0.870      1.080      1.866      0.812      0.362      0.210      0.254      0.111      0.780     -1.455     -0.486     -2.418     -0.089     -0.607      0.909      0.829      1.224      0.169      0.891     -0.622      0.349     -0.222     -0.805      0.988     -0.882      0.608      0.505      1.776      0.206
     0.907      0.696      0.839     -0.816      0.037      0.324      0.093      0.543     -0.614      1.324      1.724      0.626      0.068     -0.823      1.275      1.555      0.870      0.080      1.866     -0.188      1.012      0.529     -0.251      0.023      0.504     -0.139      0.153      1.126     -0.869     -0.503     -0.789     -0.553      0.951     -0.564      1.158      0.149     -0.064      0.255     -0.669      0.898      0.449      0.268      0.466      1.889     -0.621
    -0.093      0.696     -0.161      0.184      0.037     -0.676      0.093      0.543     -1.614      0.324      1.724      1.626      1.068      0.177      0.275     -0.445     -0.130      1.080     -0.134     -1.188      0.263      0.700      0.764     -0.616      0.248     -0.321     -0.109     -0.963      0.973     -0.281     -1.021     -0.632     -0.086     -1.013      0.127      1.256      0.693     -0.117      0.590      0.107     -0.767     -1.173     -0.193      0.136     -1.318
     1.907      0.696     -0.161     -0.816      0.037      0.324     -1.907     -0.457     -0.614      0.324      0.724     -0.374     -0.932     -0.823      0.275      0.555     -2.130     -0.920     -1.134     -0.188      0.199     -1.189     -0.205     -0.336     -0.696      1.844      1.822      0.019     -0.314      0.735     -0.020     -0.746     -0.095     -0.421      0.762      0.366      1.011     -0.669     -0.572      0.497      0.254     -0.786     -0.631     -1.123      0.460
     0.907      0.696      1.839     -1.816     -0.963      0.324      1.093      1.543      0.386     -0.676      0.724      1.626      0.068     -1.823     -0.725      0.555      0.870      1.080      0.866     -1.188      0.686      0.784      0.670     -0.923     -1.631      0.209     -0.022      1.140     -0.929      0.769     -0.584      0.311      0.812      1.174      0.236     -0.190      0.556     -0.828     -1.167      0.051     -0.268     -0.079     -0.066      1.211      0.236
    -1.093     -1.304      0.839     -1.816      1.037     -2.676      0.093      1.543     -1.614      1.324     -1.276     -1.374      0.068     -1.823      1.275     -0.445      0.870      1.080     -0.134      0.812     -1.178     -0.675      0.403     -1.607      0.680     -0.010     -0.619      0.471     -0.040      0.198     -1.449      0.785      1.160     -0.433      1.077      0.418     -0.523     -0.532     -0.599      0.921      0.834      1.615      0.442      0.726      0.203
    -1.093     -0.304      0.839      1.184      0.037     -1.676      0.093      1.543      2.386     -0.676     -0.276     -0.374      1.068      1.177     -0.725     -0.445     -0.130      0.080      0.866      0.812     -0.578      0.312     -0.119      0.932     -0.676     -0.292     -0.483      0.989      0.292      0.721     -1.130     -0.186      1.580      1.589     -0.354      0.610     -0.850      1.169      0.298     -0.320      0.170     -0.402      0.159      0.407      1.366
    -2.093      0.696     -1.161     -1.816      1.037      1.324      1.093      1.543     -1.614      1.324      1.724      0.626      1.068      1.177      1.275      1.555      0.870      1.080     -2.134      0.812      0.955      0.499      0.296     -1.150      1.054     -2.939      0.093     -1.592     -0.701     -0.146      0.263      0.580      1.244     -0.474      0.697      0.397      0.150      0.745      1.922      0.612      0.503      0.288      0.533     -1.636     -0.091
     0.907     -0.304      0.839     -1.816      0.037      0.324      0.093      1.543     -1.614     -2.676     -0.276     -0.374      0.068     -1.823      1.275     -0.445     -2.130      0.080     -1.134      0.812     -0.112     -0.760      0.421     -1.900     -0.178      0.654      0.561      0.188      0.019      0.184      0.473      0.909      1.178      0.029     -2.510     -0.220      0.476     -0.646     -0.241      1.169     -0.247     -1.324     -0.831     -0.293      0.857
    -0.093      0.696     -0.161      0.184     -0.963     -0.676      1.093      0.543     -0.614     -0.676     -0.276      0.626      1.068      1.177     -0.725      0.555     -1.130      0.080      1.866      0.812     -0.044     -0.193      0.499      0.837     -0.504     -0.207      0.917     -0.644     -0.670     -0.277     -0.547      1.274     -0.090     -1.412     -0.438     -0.332      1.056      0.382      0.579     -0.637      0.550     -0.954     -0.808      1.430      1.152
    -1.093     -0.304     -1.161     -0.816      0.037     -0.676     -0.907     -0.457      1.386     -0.676      0.724      0.626      0.068      0.177     -0.725      0.555     -1.130      0.080     -1.134     -2.188     -0.311     -0.248      0.023      0.232     -0.659     -0.826     -0.031     -1.120     -1.089      0.578     -0.345     -0.629     -0.586      1.088     -0.240      1.017      1.002      0.099     -0.028     -0.299      0.829     -0.922     -0.042     -1.275     -1.568
    -0.093     -0.304     -1.161      2.184      0.037      1.324      0.093      0.543      1.386      0.324      0.724      0.626      0.068      2.177      0.275     -0.445     -0.130     -1.920     -2.134     -0.188      0.117     -0.430     -0.609      0.845     -0.111     -0.388      0.028     -0.796      1.475      0.210      1.203      0.498      1.293      0.585      0.398      0.416      1.292      0.936      1.448      0.332     -0.726      0.310     -0.822     -2.540     -0.067
    -0.093     -3.304      0.839      2.184     -2.963     -0.676     -0.907      1.543      1.386      1.324     -0.276     -2.374      1.068     -1.823      1.275     -0.445     -1.130      1.080     -1.134     -1.188     -0.148     -1.031      0.526      0.717     -1.578     -0.050     -2.263      0.351      1.616     -1.388     -0.473      0.122      0.926      0.778      2.142     -0.159     -1.071      0.179     -2.555      1.978     -0.180      0.149      0.229     -1.485      0.282
    -2.093     -1.304     -1.161     -1.816      1.037     -2.676     -0.907     -2.457     -1.614     -0.676     -2.276     -0.374      1.068      2.177      1.275     -1.445     -2.130      0.080     -1.134      0.812     -1.499     -0.791      0.042     -0.529      0.597     -0.667     -0.574     -1.349     -1.323      0.485     -1.040     -0.173     -2.467     -1.302     -0.922     -0.148      0.767      0.820      2.395      0.937      0.236     -1.126     -0.138     -1.011      0.433
     0.907      0.696      0.839     -1.816      0.037      0.324     -2.907     -1.457     -0.614     -0.676      0.724      0.626      1.068     -0.823      0.275      1.555      0.870     -0.920      1.866     -0.188      0.677      0.601     -0.094     -0.494     -0.244      0.200      0.151      0.846     -1.235      0.265     -0.485     -3.418     -1.570     -0.184     -0.458     -0.177     -0.161      1.178     -0.330      0.463      1.041      0.316     -0.738      2.112      0.146
    -0.093     -0.304     -1.161      0.184     -0.963      0.324     -0.907      0.543     -0.614     -0.676     -1.276     -0.374     -0.932      0.177     -0.725      0.555     -0.130      0.080     -0.134     -0.188     -0.574     -0.470     -0.292     -0.608     -0.896      0.640      0.083     -0.782      0.877     -0.067      0.971     -0.385      0.990     -0.127     -0.318     -0.451      0.231     -0.476      0.763     -0.287      1.133      0.364      0.515     -0.051      0.648
     0.907     -0.304     -1.161     -1.816      1.037      0.324      0.093      0.543      0.386      0.324      0.724     -0.374      0.068     -1.823      0.275      1.555      0.870      1.080      1.866      0.812      0.489     -0.311      0.054     -1.304      0.780      0.334     -0.095     -1.006     -0.441      0.221     -0.182      0.522      0.396      1.495     -0.047     -0.156     -0.023     -0.220     -0.711     -0.151      1.047      1.117      1.128      2.470      0.105
    -2.093     -0.304     -0.161      2.184      1.037     -0.676     -0.907     -1.457      2.386     -0.676     -2.276     -0.374      0.068      2.177     -0.725     -2.445     -1.130     -0.920     -2.134     -0.188     -1.488     -0.862     -0.452      1.090      1.137     -0.455      0.528      0.295      0.946      0.025      0.794     -0.012     -0.903      1.503     -1.170     -0.127      0.883      0.736      1.192     -1.272     -0.734     -0.457     -0.272     -2.634     -1.033
    -2.093      0.696     -0.161     -0.816     -2.963      0.324     -2.907     -1.457     -0.614     -0.676     -0.276      0.626      1.068      0.177     -0.725     -2.445      0.870      1.080     -2.134     -2.188     -0.699      0.179      0.438     -0.306     -1.890     -1.475      0.486     -0.636     -0.416     -1.023      0.973     -3.054     -1.881     -0.297      0.260      0.681      0.242      0.474      0.470      0.097     -1.464      0.681      0.266     -2.047     -0.628
     0.907      0.696      1.839      0.184      0.037      0.324      1.093      0.543      0.386      1.324      0.724      0.626      0.068      0.177      1.275      0.555      0.870      0.080     -1.134     -0.188     -0.107      0.026      0.062     -0.210      0.145      0.723      0.774      1.827      0.475     -0.098      0.582      0.864      0.413      0.521      1.233      0.912      0.620     -0.019      0.309      1.131      0.757      0.645     -0.092     -1.117     -0.295
     1.907      0.696      1.839      0.184      0.037      1.324     -0.907      0.543      0.386     -0.676     -0.276      1.626      1.068      1.177      0.275      1.555     -1.130      1.080      0.866      0.812      0.707      0.409      0.539      0.035      0.094      1.037      0.497      1.116      0.317      0.018      0.700     -1.252     -0.228      0.291     -0.769     -1.168      0.967      0.267      1.142      0.349      0.719     -1.584      0.251      1.009      0.725
    -2.093     -0.304      0.839     -1.816      0.037     -0.676     -0.907      1.543     -1.614      1.324     -0.276     -2.374      1.068     -0.823      1.275     -0.445      0.870      1.080      1.866      0.812     -0.479     -0.594      0.647     -1.110      0.227     -1.438      0.320      0.223     -0.647     -0.157     -0.254     -0.308      0.971     -0.615      0.910      0.271     -1.335      0.059     -0.113      1.171      0.131      1.497      0.089      2.449      0.707
    -2.093     -0.304     -0.161      2.184      0.037     -2.676     -1.907     -1.457      0.386      0.324     -1.276     -1.374      0.068      1.177      0.275     -2.445     -0.130     -0.920      0.866     -0.188     -1.714     -0.666     -0.195      1.166     -0.240     -0.337      0.232     -0.027      1.229      0.224     -0.875     -1.056     -1.281     -0.508      0.487      1.301     -0.405      0.433      0.107      0.369     -0.444      0.582     -0.666      0.276      0.036
     1.907      0.696     -1.161      0.184      1.037      1.324      1.093     -0.457     -0.614          *     -0.276      0.626     -0.932      0.177          *      0.555      0.870     -0.920      0.866     -0.188      0.403      0.615     -0.305      0.914      0.620      1.534      0.258     -0.673     -0.529      0.363      0.935      0.636     -0.149     -1.284      1.358     -0.891     -0.524     -0.343     -0.417      0.569      0.187      0.116     -0.386      0.298     -0.609
    -0.093     -0.304      0.839      1.184     -0.963      0.324      1.093     -1.457      1.386     -0.676     -0.276      0.626      1.068      2.177     -0.725      0.555     -0.130     -0.920      0.866     -0.188     -0.228      0.189      0.082      0.814     -0.871      0.079     -0.435      0.594      0.436     -0.162      0.462      0.960     -1.430      0.883     -0.155      0.060      0.318      0.795      1.380     -0.200      0.802     -0.435     -0.858      0.475      0.386
     0.907      0.696     -1.161      1.184     -0.963      0.324      0.093     -1.457      1.386      0.324      1.724      1.626     -0.932      1.177     -0.725      0.555     -0.130     -0.920     -0.134     -0.188      0.646      0.903     -0.633      1.047     -0.391      0.138     -0.152     -0.401      0.134     -0.695     -0.580     -0.628     -0.738      0.804      0.388      0.913      0.429     -0.012      0.302     -0.518     -0.270     -1.148      0.088     -0.668      0.139
    -2.093     -1.304     -0.161     -1.816      0.037     -1.676     -0.907      0.543      1.386      0.324     -2.276     -0.374      1.068      0.177     -0.725     -1.445     -2.130      1.080      1.866      0.812     -1.314     -0.680      0.375      0.591      0.476     -0.789     -0.629     -0.453     -2.402     -0.486     -0.259     -0.140      0.301      1.032      0.150     -0.337      0.530      0.523     -0.578     -1.078      0.041     -1.356      0.331      1.557      0.428
     0.907      0.696     -1.161     -1.816      1.037      0.324      0.093     -1.457     -1.614      1.324      0.724     -0.374      1.068     -0.823      0.275      0.555      0.870      0.080     -1.134     -0.188      0.292      0.594      0.254     -1.310      0.625      0.373      0.189     -1.314     -0.478      0.342     -0.040     -0.393     -1.628     -0.457      0.972      0.206     -1.046      0.857      0.313      0.154      0.139      0.310     -0.383     -0.591     -0.856
     0.907      0.696     -1.161     -1.816      0.037      1.324      0.093      0.543     -0.614      0.324      1.724      0.626      1.068     -0.823      0.275      1.555      0.870      1.080     -1.134      0.812      1.132      0.781      0.749     -1.606      0.844     -0.327     -0.116     -1.897     -0.005     -0.733      0.235     -0.474     -0.418      0.787     -0.239     -0.068     -0.273      0.235      0.631     -0.197      0.309     -0.086     -0.138     -0.219     -0.006
    -0.093      0.696      0.839      0.184      0.037      1.324      1.093      1.543      1.386      0.324      0.724      1.626      1.068      0.177     -0.725     -0.445     -0.130     -0.920      0.866     -0.188      0.057      0.316      0.038      0.519      0.880     -0.241      0.339      0.845     -0.445     -0.755      1.125      0.903      1.392      0.895     -0.271      0.552      0.933      1.101     -0.259     -1.067     -0.357     -0.264     -1.060      0.709     -1.014
    -1.093      0.696      1.839     -1.816     -0.963      1.324      1.093      1.543     -0.614      1.324     -1.276      0.626     -1.932     -1.823      0.275     -2.445      0.870      1.080      0.866     -0.188     -0.579      0.370     -0.162     -0.037      0.230     -0.415      0.279      1.808     -1.849     -1.205      1.921      0.778      1.908     -0.662      1.164     -0.320      0.094     -1.569     -1.720      0.286     -1.655      0.633      1.316      0.953     -0.383
    -2.093     -3.304     -1.161     -1.816      1.037     -1.676      1.093      1.543     -1.614     -0.676     -0.276      1.626      1.068      0.177      0.275      1.555      0.870      1.080     -0.134      0.812     -0.494      0.597      0.603     -0.679      0.117     -1.663     -3.817     -1.556     -0.986      0.692     -1.198      0.553      0.815     -1.115     -0.887      0.499      0.906      0.118      0.799      0.261      1.982      0.309      0.073      0.065      0.697
    -1.093      0.696     -0.161      1.184     -0.963     -2.676     -0.907      0.543     -1.614      1.324     -0.276     -1.374      0.068     -0.823     -0.725     -0.445     -0.130      1.080      0.866     -1.188     -0.329     -0.650      0.195     -0.752     -0.992     -0.854      1.332     -0.285      1.987      0.005     -2.258     -0.245      0.458     -0.943      1.855      0.106     -0.433     -0.155     -0.122     -0.113     -0.067      0.368      0.910      1.294     -0.319
     0.907      0.696     -0.161     -1.816      1.037      0.324     -0.907      0.543     -1.614      1.324     -0.276     -1.374      0.068     -0.823      1.275      0.555      0.870      0.080     -1.134      0.812     -0.112     -0.480     -0.261     -1.950      0.382      0.977      1.199      0.108      0.271      0.679      0.573     -0.363      0.915      0.023      0.934     -0.149     -0.707      0.557      0.699      1.053      0.278      1.347      0.453     -0.148      0.551
     1.907      0.696      0.839     -1.816      1.037      0.324     -2.907      0.543     -0.614      1.324      1.724      0.626      0.068     -0.823      1.275      0.555      0.870      1.080     -2.134      0.812      1.146      0.160      0.240     -1.118      1.151      0.865      0.477      0.576     -0.723     -0.181     -0.743     -2.819      0.222      0.371      0.892      0.102      0.424     -0.242      0.123      0.631     -0.820      0.782      0.647     -1.528     -0.263
    -0.093      0.696      1.839      0.184      0.037      0.324      0.093      0.543      1.386      0.324      0.724      0.626      1.068      1.177     -0.725      0.555     -0.130      0.080     -0.134      0.812      0.287      0.316      0.427      0.473      0.105     -0.376      0.434      1.421     -0.164     -0.122     -0.024     -0.263      0.240      1.032      0.422      0.241      0.246      0.532      0.714     -0.814      0.097     -0.409     -0.697     -0.406      0.689
    -1.093     -1.304     -1.161     -1.816     -1.963      0.324      1.093      1.543      1.386      1.324     -0.276     -2.374     -2.932     -1.823      1.275     -1.445     -0.130      1.080      0.866     -0.188     -0.796     -0.334     -0.464     -0.314     -0.748     -0.273     -1.033     -0.785     -1.605     -1.191      1.032      1.544      1.794      1.580      1.615      0.931     -2.050     -2.203     -1.608      1.580     -0.522      0.243      1.757      1.076      0.513
     0.907     -0.304      1.839      0.184      0.037      1.324      0.093     -0.457      1.386     -0.676     -0.276      0.626      0.068      0.177     -0.725      1.555      0.870      0.080      0.866      0.812      0.686      0.437      0.039      0.738     -0.188      0.400     -0.683      1.815     -0.462      0.196      0.510     -0.218     -0.571      0.740     -0.706     -0.929      0.061     -0.010     -0.453     -0.663      0.563      0.261      0.170      0.437      0.920
     0.907      0.696     -1.161      0.184      1.037      1.324      1.093     -2.457     -0.614      1.324      1.724      1.626     -0.932      0.177      1.275      1.555      0.870     -1.920     -0.134      0.812      0.924      0.948     -0.566      0.117      1.365      0.044     -0.218     -0.633      0.129     -0.436      0.294     -0.002     -1.749     -0.773      0.747      0.345      0.387     -0.076     -0.009      0.545      0.460     -0.112     -0.940     -0.062     -0.213
    -0.093      0.696     -0.161     -1.816      0.037      1.324      0.093     -0.457      1.386      1.324     -1.276     -1.374      1.068      0.177      0.275      1.555      0.870     -0.920     -2.134      0.812      0.098      0.376      0.215     -0.584      0.555     -0.110      0.220     -0.507     -1.133     -0.542      1.176     -0.356     -0.685      1.903      1.025     -1.409     -1.869      0.773      0.697      0.037      1.336      0.459     -1.331     -1.894      0.216
     0.907      0.696      0.839      1.184      0.037      0.324      0.093      0.543      1.386      0.324     -1.276      0.626      0.068      1.177      0.275      0.555     -0.130      0.080      0.866     -0.188      0.247      0.154     -0.033      0.933     -0.332      0.676      0.337      0.679      0.449      0.205     -0.004      0.136      0.637      0.561      0.481     -1.812      0.294     -0.040      0.291      0.450      0.325     -0.349      0.201      0.556      0.141
    -1.093     -2.304     -1.161      0.184     -0.963      1.324     -0.907     -0.457      1.386      0.324     -0.276     -0.374     -1.932      2.177     -0.725      0.555     -1.130     -0.920      0.866     -1.188     -0.226     -1.380     -0.688      0.917     -0.813     -0.794     -0.969     -0.429     -0.682     -0.098      1.558      0.728      0.225      0.548      0.829     -0.121      1.610     -0.810      1.382     -0.350      0.833      0.377      0.356      0.494     -0.376
     0.907     -0.304     -1.161     -0.816      1.037      0.324     -0.907      0.543      1.386      0.324     -0.276     -0.374      0.068     -1.823      0.275      1.555     -1.130      0.080      0.866      0.812      0.044     -0.301      0.018     -0.103      0.710      0.806      0.062     -1.102     -0.678      0.460      0.301     -0.777      0.428      1.578      0.019     -0.477     -0.033     -0.010     -1.795     -0.100      1.472     -0.875      0.013      0.922      0.227
    -2.093      0.696      0.839      1.184      0.037     -2.676      0.093     -1.457     -1.614      1.324     -1.276      0.626      1.068      1.177     -0.725     -0.445     -1.130      0.080     -1.134     -0.188     -0.625     -0.122     -0.146      0.372     -0.084     -1.502      0.755      1.025      0.845      0.105     -1.955      0.269     -1.180     -1.890      1.304     -0.276      0.737      1.065      0.900     -0.790      0.309     -0.939      0.315     -1.343     -0.125
    -0.093     -0.304     -1.161     -1.816      0.037      1.324      1.093     -2.457     -1.614      0.324      0.724      0.626      1.068     -1.823      1.275      1.555      0.870     -0.920     -2.134      0.812      0.759      0.280     -0.051     -1.716     -0.023     -0.859     -0.529     -1.084     -0.089      0.023      0.407      0.762     -2.387     -0.084      0.304     -0.196      0.030      1.107     -0.348      1.215      0.633      0.595     -0.936     -1.432      0.827
    -0.093      0.696     -0.161      1.184      1.037     -1.676      0.093      1.543     -0.614      0.324      0.724      0.626      1.068      1.177     -1.725     -1.445     -1.130     -1.920     -1.134      0.812     -0.218      0.105     -0.001      0.274      0.451      0.240      0.745     -0.215      1.024      0.523     -1.412     -0.042      1.477     -0.933      0.172      1.062      0.552      0.934      0.965     -1.814     -0.961     -1.232     -1.866     -1.346      0.301
    -0.093     -0.304     -1.161     -1.816      1.037     -2.676     -0.907      1.543     -0.614      1.324     -0.276      0.626     -0.932     -0.823     -0.725     -1.445     -1.130      0.080     -1.134      0.812     -0.594     -0.321     -0.282     -1.520      0.603      0.243      0.011     -0.855     -0.254      0.583     -2.085     -0.608      1.780      0.727      1.003      0.602      1.095     -0.443      0.231     -1.079     -0.786     -0.688      0.622     -0.331      0.232
    -1.093     -0.304      0.839     -1.816     -2.963      0.324      0.093      1.543     -1.614     -0.676      0.724     -0.374      1.068     -0.823      0.275      0.555      0.870      1.080      0.866      0.812      0.279     -0.040      0.868     -1.086     -1.284     -1.462     -0.335      0.045     -0.811     -1.608      0.098      0.280      0.727     -0.666     -0.029      0.355     -0.303     -0.253      0.272      1.047      0.228      0.954     -0.410      1.328      1.953
     1.907      0.696     -0.161     -1.816      0.037      1.324      1.093      1.543     -1.614     -0.676      1.724     -0.374      1.068      0.177     -0.725      1.555     -1.130     -0.920     -0.134      0.812      1.069      0.144     -0.226     -1.114      0.373      0.744      0.682     -0.004     -0.723     -0.185      0.184      0.945      1.758     -0.611     -0.917      0.318     -0.538      1.413      0.921     -1.044      0.131     -1.254     -0.550      0.455      0.426
    -0.093      0.696     -2.161     -0.816      0.037      1.324      1.093     -2.457     -1.614      1.324     -2.276      0.626     -1.932     -1.823      1.275      0.555      0.870      1.080      0.866      0.812     -0.647      0.091     -0.477     -0.004      1.067      0.512      0.665     -1.657     -0.946     -1.054      2.183      1.053     -1.950     -1.560      0.603     -1.238      0.599     -1.328     -1.916      0.739      1.228      0.826      1.953      0.914     -0.160
    -0.093      0.696      1.839     -0.816     -0.963      0.324      1.093      1.543     -0.614      0.324      0.724      0.626      1.068     -1.823      0.275      0.555      0.870      1.080     -0.134     -1.188      0.434      0.276      0.528     -0.347     -0.253     -0.529      0.375      1.383     -0.374     -0.649     -0.193      0.810      1.052     -0.220      0.439     -0.202      0.197      0.369     -1.372      0.538      0.046      0.534      0.297     -0.092     -1.033
     0.907      0.696      1.839      1.184     -1.963      1.324      1.093      0.543      1.386     -1.676     -1.276      0.626      1.068      1.177     -1.725      0.555      0.870      0.080      0.866     -2.188     -0.391      0.413      0.528      0.925     -2.214      1.318      0.258      1.367      0.234      0.206      1.747      0.638      0.009      0.515     -0.659     -0.878      0.029      0.399      0.360     -0.742      0.947      0.377     -0.637      0.380     -0.193
     1.907      0.696      1.839     -0.816      0.037      1.324     -0.907      1.543      0.386     -0.676     -0.276     -0.374      0.068     -1.823      0.275     -0.445     -0.130      1.080     -0.134      0.812      0.111     -0.275      0.196     -0.095      0.560      1.677      0.776      1.595     -0.782     -0.536      1.465     -0.520      1.316      0.608     -0.821     -0.653     -0.035     -0.268     -1.654     -0.002     -0.543      0.265      0.764     -0.155      0.283
     0.907     -0.304     -0.161     -0.816      0.037      1.324      0.093      0.543     -0.614     -0.676      0.724      0.626     -0.932     -1.823     -0.725      1.555     -0.130      0.080      1.866     -0.188      0.597      0.524      0.133     -1.247     -0.230      0.301     -0.751     -0.319      0.226      0.306      0.761     -0.580      0.410      0.373     -0.528     -0.125     -0.122     -0.967     -0.983     -0.454      0.954     -0.759     -0.233      2.465      0.097
    -2.093     -0.304      0.839      1.184     -0.963     -1.676     -1.907     -2.457      1.386     -1.676     -2.276     -0.374     -1.932      1.177     -1.725     -2.445     -0.130     -0.920      0.866     -1.188     -1.610     -0.384     -0.806      1.323     -1.441     -0.358      0.019      1.708     -0.113      0.467     -0.175     -1.684     -1.370      0.331     -1.072     -0.115      0.146     -0.593      0.153     -0.896     -0.626      0.424      0.334      0.266      0.040
    -0.093      0.696     -1.161      0.184     -0.963      1.324     -0.907      0.543     -1.614     -0.676     -1.276     -1.374     -0.932      1.177      1.275     -0.445     -0.130      0.080     -1.134     -2.188      0.384      0.061     -0.264     -0.140     -0.613     -0.361      0.684     -0.998      0.440     -0.389      0.886     -0.924      0.681     -1.418     -0.370     -1.808     -1.469     -0.524      1.287      1.587     -0.871     -0.195      0.322     -1.009     -1.714
     1.907     -1.304      0.839     -1.816      1.037      1.324     -1.907     -0.457     -1.614      0.324      1.724     -2.374     -0.932     -1.823      1.275      1.555      0.870      0.080     -2.134      0.812      0.844     -0.575     -0.264     -1.652      0.604      0.957     -0.659      1.136     -0.213      0.577      0.312     -1.373     -0.175     -0.280     -0.227      0.471     -1.646     -0.484     -0.411      1.022      0.637      1.360      0.629     -1.362      0.349
    -0.093      0.696     -1.161     -0.816      1.037      0.324      1.093     -0.457     -0.614      1.324      1.724      1.626      1.068      1.177      0.275      0.555      0.870      1.080     -1.134      0.812      1.067      1.251      0.244      0.273      1.023     -1.173     -0.559     -1.344     -0.962      0.026     -0.726     -0.091     -0.842     -0.729      0.798      0.199     -0.275      0.594      0.887     -0.160     -0.767     -0.521      0.660     -1.205     -0.085
     1.907      0.696      1.839     -1.816      1.037      1.324      1.093      1.543      0.386     -0.676      1.724      0.626     -0.932     -0.823     -0.725      1.555      0.870      1.080      1.866      0.812      1.617      0.417     -0.038     -0.375      0.679      0.218      0.147      1.819     -1.536      0.301     -0.315      0.487      1.694      0.764     -1.098     -0.532      0.048     -0.777     -0.649     -0.982     -0.329      0.501      1.225      1.965      0.149
     1.907     -0.304      0.839     -1.816      1.037      1.324      1.093      0.543     -1.614          *      0.724     -2.374      1.068     -1.823          *      1.555      0.870      1.080     -2.134      0.812      0.729     -0.623      0.996     -1.822      1.449      1.153      0.439     -0.300      0.023     -0.297      0.441      1.790     -0.628      0.018     -0.081     -0.417     -1.501     -0.371     -0.231     -0.739      0.761      1.586     -0.614     -1.203     -0.604
    -1.093     -0.304     -0.161     -0.816     -0.963      0.324     -0.907      0.543      0.386     -1.676     -0.276     -1.374      0.068      1.177     -0.725     -1.445     -0.130     -0.920      0.866     -2.188     -0.651     -0.422     -0.267      0.365     -1.099     -0.330      0.212      0.031     -0.986      0.051      0.792     -0.506      0.941     -0.043     -1.052      0.562     -0.924      0.426      1.062     -0.163     -0.631      0.404     -0.513      0.535     -1.241
    -0.093      0.696      1.839     -0.816     -1.963     -1.676      1.093      1.543     -1.614     -1.676      1.724      1.626      1.068      0.177     -2.725      0.555      0.870      1.080     -1.134     -2.188     -0.059      0.916      0.743     -0.628     -1.340     -0.014     -0.187      1.045     -0.104     -0.495     -1.638     -0.018      0.535     -0.996     -1.056      1.779      0.226      0.013      0.905     -2.113      0.575     -0.184      0.024     -0.887     -0.979
    -2.093      0.696     -2.161     -0.816      0.037     -0.676      0.093     -1.457      0.386      0.324     -1.276      1.626      0.068     -0.823      0.275      0.555      0.870      0.080     -0.134     -0.188     -0.289      0.721      0.012      0.150      0.300     -1.686     -0.119     -2.121     -0.987     -0.126     -0.294     -0.670     -1.507      0.352      0.109     -0.903      0.659     -0.054     -0.896     -0.095      0.894      0.140      0.131     -0.065     -0.383
     1.907      0.696      1.839     -1.816      1.037      1.324      1.093      1.543     -1.614     -2.676      1.724      1.626      1.068     -1.823      1.275     -2.445     -3.130      0.080     -2.134      0.812      0.423      0.086      0.667     -1.478      0.015      1.500      0.734      1.206     -0.260      0.948      0.881      1.020      0.974     -0.200     -2.677      1.133      1.447      0.056     -0.705      1.184     -2.849     -3.177     -0.772     -1.426      0.657
    -0.093     -2.304      0.839      0.184      0.037     -0.676      0.093     -2.457      1.386     -0.676     -1.276     -1.374     -0.932     -0.823      0.275     -0.445     -0.130      1.080      0.866     -0.188     -0.648     -0.740     -0.276      0.389     -0.230      0.585     -1.607      0.973     -0.142      0.208      0.056      0.973     -2.176      1.065     -0.497     -0.490     -0.262     -0.590     -1.177      0.156      0.207      0.714      1.478      0.610     -0.178
     0.907      0.696     -2.161      1.184     -0.963      0.324      0.093     -0.457     -0.614     -0.676      1.724     -0.374      0.068      0.177     -0.725      1.555     -0.130     -0.920      1.866     -0.188      0.843     -0.153     -0.224     -0.094     -1.634      0.102      0.690     -2.118      1.484      0.630     -0.484      0.211     -0.272     -0.398      0.148      0.298     -0.203      0.469      0.309     -0.067      0.570      0.123     -0.734      2.022      1.140
    -0.093      0.696     -0.161      0.184      0.037     -0.676      0.093      0.543      1.386      0.324     -1.276     -0.374     -0.932     -0.823      0.275     -1.445     -0.130      0.080      0.866      0.812     -1.216     -0.072     -0.249      0.342      0.321      1.272      0.791      0.129     -0.337     -0.422      0.618      0.299      0.633      0.994      0.008      0.392     -0.283     -0.654     -1.052      0.086     -0.026     -0.111      0.481      0.631      0.607
    -0.093     -2.304      0.839      2.184     -2.963      0.324     -0.907      1.543      1.386     -2.676     -2.276     -0.374      1.068      2.177     -2.725     -0.445      0.870      1.080      0.866     -3.188     -0.895     -0.749      0.830      1.549     -2.683      0.564     -1.463      0.116      0.633     -0.387      1.204     -0.152      0.515      0.047     -1.310     -1.036      0.588     -0.073      0.749     -1.393      0.611      1.682     -0.180      0.194     -0.801
    -0.093      0.696     -1.161     -1.816      0.037      1.324      0.093     -2.457      0.386      0.324      1.724     -2.374      1.068     -1.823     -1.725     -0.445      0.870      1.080     -2.134     -0.188      0.485     -0.771      0.337     -0.713     -0.085     -0.610      1.523     -1.587     -1.010      0.064      0.845      0.925     -2.779      0.837      0.105      1.118     -1.270      0.472     -1.238     -1.579     -0.956      1.638      0.552     -1.735     -0.057
    -1.093     -0.304     -1.161      1.184      1.037      0.324      0.093     -0.457      1.386      1.324      0.724      0.626      0.068     -0.823      0.275      0.555     -0.130      0.080      0.866      0.812      0.501      0.123      0.002      0.734      0.295     -1.493     -0.438     -1.198      0.557      0.804     -0.286     -0.204     -0.569      0.763      1.140      0.038      0.448      0.081     -1.422      0.360      0.135     -0.237      0.106      0.490      0.593
    -0.093      0.696     -0.161      1.184     -0.963     -1.676     -0.907      0.543     -0.614      0.324      0.724     -0.374      0.068     -1.823      0.275     -0.445     -0.130      0.080     -0.134     -0.188     -0.850     -0.610     -0.017      0.657     -0.784      0.605      1.392     -0.223      0.560     -0.264     -0.717     -0.394      0.373     -1.208      0.641      1.831      0.402      0.075     -2.312      0.735      0.561      0.464     -0.041     -0.349      0.538
    -1.093     -0.304      0.839     -0.816      0.037      0.324     -0.907     -1.457     -1.614      1.324     -0.276      0.626      0.068     -1.823      1.275      0.555      0.870      0.080     -1.134      0.812      0.005      0.410     -0.197     -0.946      0.684     -1.149     -0.961      1.028      0.126     -0.868      0.221     -1.356     -1.112     -0.824      0.765     -0.486     -0.024      0.272     -1.035      0.857      0.471      0.412      0.394     -0.883      0.024
    -0.093      0.696     -1.161      1.184     -0.963      0.324      1.093      1.543      0.386      1.324     -1.276     -1.374      0.068     -0.823      1.275      1.555     -0.130      1.080      1.866      0.812     -0.469     -0.636      0.183      0.235     -0.192      0.293      1.259     -1.384      0.907     -0.623      0.790      1.756      1.356      0.355      1.238     -0.570     -0.426     -0.196     -0.992      1.318      2.124      0.575      0.756      1.698      1.078
     0.907      0.696      0.839      0.184      1.037     -1.676     -1.907      1.543     -0.614     -0.676     -1.276      1.626      1.068      1.177     -0.725      0.555     -2.130      0.080     -1.134     -0.188     -0.123      0.184      0.401     -0.593     -0.227      1.078      0.455      0.387      0.833      1.355     -1.472     -2.077      1.021     -0.252     -0.768     -1.059      1.362      0.481      1.761     -0.673      0.699     -2.447     -0.528     -1.014     -0.062
     0.907     -1.304     -1.161      1.184      0.037     -0.676      0.093     -1.457      1.386      0.324     -0.276     -2.374      0.068      2.177     -0.725     -0.445     -1.130     -1.920     -1.134     -0.188     -0.301     -0.798     -0.737      1.347     -0.960      1.012     -0.714     -0.491     -0.229      0.972     -0.281      0.892     -0.577      0.134      0.757      0.278     -1.285      1.106      1.145     -0.329     -0.194     -0.167     -0.760     -1.776      0.893
    -0.093      0.696      1.839     -0.816      0.037      0.324      1.093      1.543     -1.614      1.324      0.724     -0.374      1.068     -1.823      1.275     -0.445      0.870      1.080      1.866      0.812      0.243      0.226      0.666     -1.152      0.727     -0.275      0.534      1.166      0.458     -0.733     -0.032      0.751      0.796     -0.548      0.894      0.246     -0.792      0.005     -0.873      0.740     -0.727      0.707     -0.038      2.471      0.196
    -1.093     -0.304      1.839      1.184      1.037     -0.676      0.093     -2.457      1.386      0.324     -2.276          *      1.068      0.177      0.275     -0.445     -0.130      0.080      0.866     -0.188     -0.754     -0.961      0.356      0.599      0.369     -0.233      0.650      1.287      0.658      0.612      0.060      1.057     -2.822      0.769      0.063     -1.176     -0.906      0.556     -0.256     -0.027      0.308      0.976     -0.543      0.464     -0.493
    -1.093      0.696     -0.161     -1.816      1.037     -0.676      0.093     -0.457     -0.614     -1.676     -0.276      0.626      0.068     -1.823     -1.725     -0.445     -0.130     -1.920     -1.134      0.812     -0.238      0.154     -0.591     -1.369      0.190     -0.959      0.602      0.405     -0.283      0.933     -0.294     -0.113      0.160      0.599     -1.699      0.051      0.252      0.842     -0.630     -1.608     -0.222     -0.406     -0.877     -0.710      0.712
    -0.093      0.696      0.839     -1.816      1.037     -1.676      1.093      1.543     -1.614      1.324     -0.276     -0.374      0.068     -1.823      1.275     -0.445      0.870      1.080      1.866      0.812     -0.480      0.583      0.159     -1.289      0.695      0.443      0.106      0.690     -0.484      0.354     -1.159      0.716      1.206     -0.448      0.908      0.369     -1.277     -0.202     -0.690      1.052      0.160      0.313      0.688      2.513      0.207
     1.907      0.696      0.839     -1.816      0.037      1.324      0.093      1.543     -0.614     -0.676      0.724     -1.374      0.068     -1.823     -0.725      0.555      0.870      0.080     -1.134     -0.188      1.183      0.259      0.024     -1.300      0.115      0.777      0.409      0.899     -0.341     -0.152      0.203     -0.242      1.556      0.632     -0.877     -1.133     -1.662     -0.178     -0.567     -0.691     -0.679      0.563      0.066     -0.309     -0.253
    -1.093     -0.304     -0.161     -1.816     -0.963     -1.676     -0.907      1.543     -1.614      0.324      0.724     -1.374     -0.932     -1.823      0.275     -0.445      0.870      1.080      0.866      0.812     -0.135     -0.276      0.023     -0.955      0.405     -1.168      0.015     -0.116     -0.743     -1.250     -1.627     -0.577      1.380     -0.595      0.200      0.836     -0.861     -1.012     -0.972      0.154     -0.089      1.171      0.835      1.295      0.267
     0.907     -0.304      1.839      0.184      0.037      1.324     -0.907      0.543      0.386     -0.676     -0.276     -0.374      1.068      1.177     -0.725     -1.445     -1.130      0.080     -0.134     -0.188     -0.421     -0.769      0.503      0.370     -0.073      1.343      0.515      1.356     -0.271      0.362      1.653     -0.103      0.108     -0.023     -0.768      0.386      0.639      0.320      0.518     -0.532     -0.872     -0.299     -0.549     -0.279     -0.139
     0.907     -2.304     -0.161     -0.816     -1.963      0.324      1.093     -2.457      0.386     -0.676     -0.276      1.626      1.068      1.177     -1.725     -1.445     -3.130     -2.920      0.866     -0.188     -0.115     -0.577     -0.440      0.518     -0.904      0.977     -1.695      0.120     -1.391     -0.961      0.317      1.666     -1.915     -0.077     -0.202     -0.145      2.155      1.684      0.605     -1.386     -1.370     -2.418     -2.123      0.468      0.648
     0.907      0.696      1.839     -1.816      0.037      1.324      1.093      0.543     -0.614     -0.676     -1.276     -0.374      0.068      1.177     -0.725      1.555      0.870      1.080     -1.134      0.812      0.192      0.063      0.329     -1.146      0.056      0.605      0.587      1.558     -0.575     -0.141      1.040      1.063      0.295      0.455     -0.764     -1.541     -0.504     -0.454      2.163     -0.822      1.168      0.699      0.590     -0.864      0.834
     1.907      0.696     -2.161      2.184      1.037      1.324      1.093     -2.457     -0.614     -0.676      1.724      1.626     -2.932      2.177     -0.725      1.555      0.870     -1.920      0.866      0.812      1.002      0.869     -1.310      0.682      0.721      1.005     -0.125     -0.745      1.444      0.318      0.408      0.254     -0.851     -1.310     -1.008      0.345      0.492     -0.869      1.680     -1.045      0.469      0.022      0.054      0.467      0.087
     0.907      0.696     -0.161      0.184     -0.963      1.324      0.093     -0.457     -0.614      1.324      0.724     -0.374      0.068      1.177      1.275      1.555      0.870      1.080     -0.134      0.812      0.570      0.019      0.296     -0.685      0.408      0.406      0.689     -0.411      0.901     -1.397      0.618      0.010     -0.797     -0.005      1.093     -0.233     -0.357     -0.315      1.732      1.068      0.956      0.948      0.536      0.018      0.443
     0.907     -1.304     -0.161     -0.816     -0.963     -0.676     -0.907     -0.457     -0.614     -0.676     -1.276     -1.374      0.068     -0.823     -0.725      0.555     -1.130      1.080      0.866     -1.188     -0.464     -1.084      0.689     -1.273     -0.722      1.484     -0.244     -0.790      0.305     -0.357     -0.283      0.447     -1.315      0.598     -0.481     -0.750     -0.042     -0.883      0.136     -0.434      1.049      0.072      0.088      1.331     -0.445
     0.907      0.696      0.839      0.184      1.037      0.324     -1.907      0.543     -0.614      0.324      0.724     -0.374      0.068     -0.823     -0.725      1.555      0.870      1.080      0.866      0.812      0.497     -0.352      0.461     -0.499      0.105      0.256      1.016      0.260      0.641      1.016     -0.290     -1.687     -0.029     -0.276      0.228      0.266      0.062     -0.496     -0.376     -0.727      0.873      1.256      0.444      1.149      0.853
    -0.093      0.696      1.839      0.184      1.037      1.324      1.093      1.543     -1.614     -0.676     -0.276      1.626      0.068     -0.823      0.275      0.555      0.870      1.080     -1.134      0.812      0.185      0.797      0.446     -1.672      0.221     -0.147     -0.014      1.334      1.845      0.892      1.052      0.282      1.209     -0.266     -0.692     -0.567      0.688     -0.515      0.553      0.034      0.263      0.089      0.349     -0.318      0.586
     1.907     -0.304     -1.161      0.184     -0.963      1.324     -0.907     -0.457      1.386      1.324      1.724     -1.374      1.068     -1.823      1.275      1.555      0.870      1.080     -0.134      0.812      0.591     -0.168      0.705      0.021     -0.234      1.466     -0.217     -1.886      0.016     -0.590      0.604     -0.556     -1.119      1.623      1.520      0.861     -1.077      0.172     -1.885      1.320      1.068      1.021     -0.054     -0.114      0.913
    -0.093     -0.304      0.839      1.184      0.037      0.324      0.093      0.543      1.386      0.324      0.724      0.626      1.068      0.177      0.275      0.555     -0.130      0.080     -0.134     -0.188     -0.063     -0.051      0.014      0.563     -0.729      0.136     -0.417      0.777      0.491      0.714      0.550      0.166      0.555      0.991      0.749      0.783      0.575      1.082     -0.279      0.547      0.516     -0.247      0.076     -0.325      0.554
     0.907      0.696      0.839      0.184      0.037     -1.676      0.093     -2.457      0.386      1.324     -0.276      0.626     -0.932      1.177     -0.725     -1.445     -1.130      1.080      0.866      0.812     -0.453     -0.281      0.012      0.256     -0.078      1.167      1.041      0.779     -0.069      0.209     -1.122      0.416     -2.340     -0.031      1.323      0.502      0.996     -1.076      1.023     -0.687     -0.983     -0.792      1.183      0.634      0.834
     1.907      0.696      1.839     -0.816      1.037      1.324     -2.907     -0.457     -0.614      1.324      1.724      1.626      1.068      2.177      1.275     -2.445     -0.130     -0.920     -0.134      0.812      0.727      0.324      0.179     -0.462      1.575      1.167      0.431      1.539     -0.368     -0.437      0.598     -3.119     -0.705     -0.263      0.465      0.768      1.097      0.863      2.450      0.481     -3.317     -0.519     -1.050      0.205     -0.596
     0.907     -0.304      1.839      1.184      1.037      0.324      0.093      1.543      1.386      0.324      1.724      0.626      1.068     -0.823      0.275      0.555     -0.130      1.080      1.866      0.812      0.738      0.132      0.804      0.623      0.532      0.174     -0.510      1.186      0.628      0.414     -0.508     -0.072      0.582      0.855      0.148      0.865      0.479     -0.036     -1.461     -0.039     -0.209     -0.363     -0.182      1.504      0.450
    -2.093      0.696     -1.161     -0.816     -0.963     -1.676      0.093      0.543     -0.614      1.324      0.724     -0.374     -0.932     -1.823      1.275     -0.445     -0.130     -0.920     -1.134     -0.188     -0.325     -0.167     -0.410     -0.936      0.133     -1.643      0.790     -0.832      0.197     -1.051     -1.266      0.128      1.002      0.396      1.058      1.283     -0.244     -0.565     -1.126      1.280     -0.216      0.056     -0.248     -0.718     -0.294
    -0.093      0.696      0.839      0.184      0.037     -0.676      0.093      0.543     -0.614      1.324     -0.276      0.626      0.068     -0.823      0.275     -1.445     -0.130      0.080      0.866      0.812     -0.144      0.266      0.433      0.021      0.361      0.206      0.625      0.383      0.232     -0.303     -0.510     -0.065      0.070     -0.677      1.195      0.025      0.163     -0.574     -0.929      0.266     -1.054     -0.492     -0.602      0.831      0.601
     1.907      0.696     -1.161     -1.816      1.037      1.324      1.093      0.543     -1.614     -2.676      0.724     -2.374      0.068     -0.823     -2.725     -0.445     -0.130      0.080     -2.134      0.812      1.041     -0.273     -0.352     -1.113      0.872      0.734      0.916     -0.907     -0.584      0.180      0.161      1.230      0.912     -0.559     -3.185     -0.729     -1.935      0.541      0.264     -3.095     -1.646      0.142      0.578     -1.656      0.098
     0.907      0.696     -0.161     -1.816      1.037      1.324     -0.907      1.543      0.386      1.324      1.724     -2.374     -0.932     -1.823      1.275      1.555      0.870      1.080     -2.134      0.812      1.265     -0.239      0.180     -0.907      0.595     -0.310      0.925     -0.482     -0.943      0.420     -0.081     -0.892      1.267      1.045      1.030     -0.178     -1.932     -1.277     -1.127      0.950     -0.021      1.129      0.897     -1.710      0.356
     0.907      0.696      1.839      2.184      0.037      1.324      1.093      0.543      0.386      0.324      0.724      1.626      1.068      1.177      0.275      0.555     -0.130      0.080     -0.134     -1.188      0.484      0.832      0.588      1.631     -0.387      0.510     -0.177      1.130      0.466      0.368      0.879      0.120      0.011     -0.996      0.396     -0.042      0.512      0.110      0.132      0.504      0.144     -0.810     -0.757     -0.933     -0.881
    -0.093      0.696      0.839     -0.816      1.037      0.324      1.093      0.543      0.386      0.324      0.724      0.626      0.068      0.177     -0.725     -0.445     -0.130      0.080     -1.134      0.812     -0.171      0.543     -0.011     -0.143      0.736      0.269      0.062      0.843     -0.637      0.375      0.436      0.609      0.536      0.398     -0.218      0.889     -0.029     -0.009      0.277     -1.134     -0.217     -0.476      0.141     -0.941      0.267
     0.907     -0.304      0.839      0.184     -2.963     -1.676      0.093     -1.457      1.386     -0.676     -2.276     -1.374      0.068     -0.823     -0.725     -1.445     -2.130      0.080      0.866     -1.188     -1.391     -0.644      0.180      1.133     -2.328      2.062      0.329      0.602     -1.062     -0.611     -0.148      0.828     -1.588      0.438      0.674     -0.258     -0.579     -0.211     -1.780      0.398      0.071     -1.443     -0.094      0.363      0.855
     0.907      0.696      1.839     -0.816      1.037      1.324     -0.907      0.543     -0.614      1.324     -2.276     -0.374      0.068     -1.823      0.275      1.555     -0.130     -0.920     -2.134      0.812     -0.411     -0.377     -0.054     -1.445      0.909      1.249      1.072      2.130      0.604      0.025      1.802     -0.519      0.680      0.750      0.791     -1.480      0.191      0.241     -0.530     -0.223      1.992      0.240     -0.819     -1.481     -0.105
    -0.093      0.696     -1.161     -1.816     -1.963      0.324      1.093      0.543     -1.614     -0.676      1.724      1.626      0.068     -1.823     -0.725      0.555      0.870     -0.920      0.866     -0.188      0.539      1.305     -0.240     -1.783     -0.156     -0.670     -0.541     -0.951     -0.017     -1.640     -0.144     -0.179      0.778     -0.157     -0.576      1.027     -0.115      0.207     -0.388     -0.391     -0.157     -0.463     -0.370      1.730      0.002
    -0.093     -0.304      1.839      1.184     -0.963     -0.676      0.093      1.543      0.386     -0.676     -1.276     -0.374      0.068      1.177     -0.725     -0.445     -1.130      0.080     -0.134     -1.188     -0.577     -0.205      0.103     -0.288     -1.164      0.423     -0.181      1.806      1.481      0.166     -0.034      0.215      1.488      0.718     -0.059     -0.441     -0.107      0.131      1.315     -0.007      0.112     -0.959     -0.115      0.002     -0.158
    -2.093     -2.304     -0.161     -0.816      0.037      0.324      0.093      1.543      1.386      0.324     -2.276      1.626     -0.932      0.177      1.275      0.555     -0.130      0.080      0.866     -2.188     -0.910      0.022     -0.398     -0.027     -0.767     -1.224     -2.323      0.264     -0.766      0.812      1.166      0.086      1.905      1.431      0.616     -0.900      1.579     -0.308      0.448      1.525      1.639     -0.175      0.718      0.772     -1.697
     0.907     -2.304     -0.161      2.184      1.037      0.324     -2.907      0.543      0.386      1.324     -1.276     -0.374      0.068      2.177      1.275     -0.445     -1.130     -0.920     -0.134      0.812     -0.862     -0.750     -0.475      1.220      0.538      1.834     -1.445      0.424      1.021      0.497      1.210     -2.009      0.971     -0.624      0.952     -0.125      0.634      0.676      1.084      0.975      0.291     -0.418     -0.025     -0.840      0.353
     0.907      0.696      0.839     -1.816      1.037      0.324      0.093      0.543     -1.614      1.324      1.724     -0.374      0.068     -1.823      1.275      0.555      0.870      0.080     -2.134      0.812      0.616      0.153      0.123     -1.447      0.991      0.222      0.672      0.657     -0.279      0.107     -0.175      0.027      0.386     -0.316      0.774      0.821     -0.453     -0.058     -0.537      0.849     -0.140      0.778     -0.100     -1.473     -0.155
    -2.093     -0.304     -0.161      0.184      0.037      1.324      1.093      1.543      2.386     -0.676     -0.276     -2.374      1.068      0.177      0.275      0.555      0.870      0.080     -0.134     -0.188     -0.028     -0.122      0.439     -0.059      0.012     -2.112     -0.283     -0.604      0.323     -0.024      1.254      1.390      0.930      2.468     -0.781     -0.140     -2.187      0.424      0.232      0.139      0.483      0.905     -0.549     -0.023     -0.299
     0.907      0.696      0.839      1.184      1.037      1.324      1.093      0.543     -0.614      0.324      0.724      0.626     -0.932     -0.823      0.275      0.555     -0.130      1.080      0.866      0.812      0.400      0.299      0.103     -0.184      0.345      0.519      0.333      0.624      1.488      0.651      0.925      0.677      0.365     -0.207      0.106      0.292      0.190     -0.969     -0.533      0.138      0.209     -0.468      0.915      1.081      0.322
     1.907     -1.304      1.839      2.184      1.037      1.324      0.093      1.543      1.386     -1.676      1.724     -2.374      1.068      1.177      1.275      1.555     -1.130      1.080      0.866      0.812      1.490     -1.101      0.751      1.634      0.942      0.390     -0.243      0.972      0.675      0.117     -0.094      1.244      0.570      0.108     -2.025     -0.335     -0.926     -0.016     -0.036      0.872     -0.123      0.188     -0.118     -0.036     -0.010
     0.907      0.696     -2.161      0.184      1.037     -0.676      0.093      0.543      0.386      0.324     -0.276     -1.374     -0.932     -0.823     -0.725      0.555     -0.130      0.080      0.866     -1.188      0.344     -0.510     -0.616     -0.428     -0.075      0.475      1.296     -1.532      0.540      0.943     -0.943      0.488      1.335      0.878      0.466     -0.806     -0.538     -0.061     -0.396     -0.623      0.116      0.403      1.204      1.086     -1.154
    -0.093     -3.304     -0.161     -1.816      0.037     -0.676      1.093      1.543      1.386      1.324     -0.276      1.626      1.068     -1.823      1.275      1.555      0.870      1.080      1.866     -0.188      0.398      0.101      0.635     -0.412      0.612     -0.329     -3.385     -0.772     -1.389     -0.462     -1.106      1.053      0.849      1.734      0.816     -0.957      1.266      0.039     -1.570      0.880      1.023      0.748      0.069      2.080     -0.633
     0.907     -0.304      0.839      0.184      1.037      1.324      1.093     -0.457      0.386      0.324      0.724      0.626      0.068     -1.823     -0.725      0.555      0.870      0.080      0.866      0.812      1.002      0.493      0.092     -0.259      0.512     -0.055     -0.674      0.870      0.455      0.508      0.188      0.579     -0.606      0.614      0.279     -0.657     -0.205      0.218     -1.385     -0.928     -0.553      0.326     -0.003      0.914      0.405
    -1.093     -0.304     -0.161      0.184     -1.963      0.324     -1.907     -0.457      1.386     -0.676      0.724      0.626      1.068      1.177     -1.725      0.555     -2.130      0.080     -1.134     -3.188      0.022     -0.504      0.065      0.303     -1.786     -1.070      0.322     -0.337     -0.121     -0.103      0.125     -1.218     -0.469      1.089      0.244      0.666      1.259      0.900      0.965     -0.826      0.632     -1.508     -0.016     -1.424     -1.653
    -0.093     -0.304     -1.161     -0.816     -2.963     -1.676     -1.907      0.543     -0.614     -1.676      0.724     -0.374     -0.932     -0.823     -1.725      1.555      0.870      0.080      1.866     -0.188      0.428     -0.588     -0.673     -0.767     -1.520     -0.581      0.243     -0.426     -0.028     -1.504     -2.125     -1.237      1.257      0.078     -1.089     -0.031      0.452     -0.078     -0.222     -1.009      0.887      1.493      1.112      2.433      1.111
     0.907     -1.304     -0.161      0.184     -0.963      0.324      0.093     -0.457     -0.614     -0.676     -1.276      0.626     -1.932      0.177     -1.725     -0.445     -3.130     -0.920      0.866     -0.188     -0.261     -0.626     -0.769      0.313      0.157      1.230     -0.577      0.654     -0.055     -1.047      0.759      0.737      0.274     -0.976     -0.588     -0.913      1.423     -0.605      0.087     -1.694     -0.282     -2.244      0.189      0.747     -0.358
     1.907      0.696      0.839      1.184     -0.963      1.324     -0.907      1.543      0.386     -0.676      0.724      0.626      0.068      1.177     -0.725      1.555      0.870      1.080     -0.134      0.812      1.054      0.137      0.117      1.752      0.459      0.682      0.359      0.665     -0.580     -1.330      0.131     -1.054      1.444     -1.180     -0.942     -0.706      0.369     -0.017     -0.356     -0.949      0.224      0.932      0.774     -1.005      0.426
    -0.093     -0.304      0.839     -0.816     -0.963     -0.676      0.093     -0.457      0.386      0.324      0.724     -0.374      1.068     -0.823      0.275      0.555     -0.130      0.080      1.866     -1.188      0.090     -0.470      0.304     -0.367     -0.343     -0.345      0.241      0.473     -0.368     -0.644     -0.851      0.596     -0.739      0.641      0.509      0.587      0.253      0.648     -0.556      0.328      0.479      0.404     -0.487      1.893     -0.907
     0.907     -0.304     -1.161      0.184     -1.963      0.324      1.093     -0.457     -0.614     -0.676      0.724      0.626      0.068      0.177      0.275      0.555      0.870      0.080     -0.134     -1.188      0.441      0.539     -0.095      0.318     -1.194      0.286     -0.633     -1.006     -0.083     -0.845     -0.252      0.556     -0.411     -0.889     -0.084      0.009     -0.162      0.330     -0.244      0.847      0.125      0.249      0.046     -0.276     -0.034
     0.907     -0.304     -0.161     -0.816      0.037      0.324      0.093     -1.457      0.386     -1.676      0.724     -0.374      0.068     -0.823     -0.725      0.555     -0.130      0.080     -0.134     -0.188      0.351     -0.352     -0.161     -0.112      0.139      0.468      0.089     -0.295     -0.756     -0.052     -0.243      0.611     -1.228      0.440     -1.751      0.127      0.181      0.082     -0.757     -0.772     -0.002      0.081      0.370     -0.098     -0.299
    -2.093     -0.304     -1.161      1.184     -0.963     -1.676     -0.907     -0.457      0.386     -0.676     -2.276     -0.374      1.068      1.177     -0.725     -0.445     -1.130      0.080     -1.134     -1.188     -1.383     -0.843      0.266      0.948     -0.830     -0.867      0.453     -1.212      0.222     -0.104     -0.118      0.038     -0.825     -0.309     -0.145     -0.375      0.812      0.642      0.241     -0.323      0.998     -0.297     -0.402     -1.616     -0.524
    -2.093      0.696      1.839      1.184      1.037     -2.676     -2.907      1.543     -1.614     -2.676     -2.276     -2.374      1.068      2.177      1.275      1.555      0.870     -2.920     -2.134     -3.188     -0.670     -0.615     -0.668      0.081     -1.004     -1.552      1.325      2.380      1.034      1.748     -1.877     -2.082      2.364     -1.658     -2.176     -1.224     -1.368      1.958      2.153      1.887      2.415      1.490     -1.845     -2.148     -2.238
     1.907      0.696     -1.161      2.184      1.037      1.324      1.093      0.543      1.386      1.324      1.724      1.626      0.068      2.177      1.275      1.555      0.870     -1.920      0.866      0.812      1.597      0.942     -0.340      1.684      1.407      0.346     -0.250     -0.905      0.621     -0.323     -0.399      0.132      0.991      0.060      0.735     -0.630      0.358      0.775      0.691      0.632     -0.344     -0.064     -1.420      0.077     -0.579
    -1.093      0.696     -2.161      2.184     -0.963     -1.676     -1.907      0.543      1.386      0.324      0.724      0.626      1.068      2.177     -0.725      1.555      0.870     -1.920     -2.134     -0.188      0.287      0.348     -0.391      1.384     -0.643     -1.190      0.545     -1.703      0.713     -0.331     -2.071     -2.167      0.936      0.235      0.703      0.452      0.105      1.680      0.875     -0.318      0.998      0.553     -1.213     -2.684      0.364
    -1.093     -0.304     -0.161     -1.816      1.037      0.324     -1.907      1.543     -1.614      1.324     -1.276     -2.374     -0.932      1.177      0.275     -1.445     -1.130      1.080     -1.134      0.812     -0.199     -0.843      0.222     -0.459      0.865     -0.908      0.468     -0.490     -1.170      0.145      0.504     -0.911      1.320     -1.211      1.001     -0.815     -1.131     -1.197      1.629     -0.177     -1.050     -0.156      0.663     -0.842     -0.077
    -0.093      0.696     -0.161     -1.816      1.037     -0.676     -0.907     -2.457     -0.614     -2.676     -0.276      1.626      1.068     -0.823     -0.725     -0.445     -1.130          *      0.866      0.812     -0.504     -0.141     -0.158     -1.235      0.018      0.358      0.867     -0.107     -0.620      0.828     -0.128     -0.744     -2.297      0.474     -2.845      0.539      1.832      1.447      0.117     -0.727      0.268     -0.970     -0.764      1.147      0.613
     1.907      0.696     -1.161      1.184      0.037      0.324      0.093      0.543      0.386     -0.676      0.724      1.626      1.068      0.177     -0.725     -1.445      0.870     -0.920      0.866     -0.188      0.448      0.386     -0.102      0.464     -0.668      1.596      0.369     -1.120      0.707      0.559     -0.028     -0.291      0.884     -0.177     -0.389      0.118      1.187      1.163     -0.292     -0.546     -1.840      0.349     -0.569      0.614      0.644
    -2.093     -0.304     -0.161      1.184      1.037      1.324     -2.907     -1.457     -1.614      1.324      0.724     -0.374     -0.932     -0.823      1.275     -0.445      0.870      0.080     -1.134      0.812     -0.022     -0.389     -0.704      0.645      1.256     -2.013      0.195      0.593      0.488     -0.261      1.191     -2.621     -0.676     -2.005      0.675      0.898      0.178      0.061     -1.375      0.541     -0.346      1.307      1.112     -1.336     -0.285
     0.907     -1.304     -2.161     -1.816      1.037     -0.676     -1.907     -0.457     -1.614     -0.676      0.724      0.626      0.068      0.177      0.275      0.555      0.870      1.080     -1.134      0.812      0.110     -0.258      0.089     -0.968      1.075      0.704     -0.963     -2.228     -0.723     -0.090     -0.829     -1.410     -0.443     -0.805     -1.223      0.536      0.919     -0.031      1.050     -0.295      0.512      1.100      0.916     -0.716     -0.121
     1.907      0.696      1.839     -0.816      1.037      1.324      1.093      1.543     -1.614      1.324      0.724     -0.374      1.068     -1.823      1.275      0.555      0.870      1.080     -1.134      0.812      0.671      0.261      0.738     -1.590      1.084      1.371      0.649      1.076      0.806     -0.174      0.489      0.850      0.763     -0.247      0.571     -0.217     -0.667      0.179     -0.480      0.667     -0.056      0.414     -0.244     -0.464     -0.199
    -0.093      0.696      1.839      1.184      1.037      1.324     -0.907      1.543      0.386     -0.676     -1.276     -0.374      1.068      2.177     -0.725     -1.445     -0.130      1.080     -1.134      0.812     -0.887     -0.150      0.190      0.851      0.404      0.782      0.817      1.578      0.327      0.580      2.282     -0.693      1.127     -0.324     -0.873     -0.072     -0.075      0.737      1.664     -0.865     -0.429      0.181      0.758     -1.584      0.397
    -0.093      0.696     -1.161      0.184      0.037      1.324      1.093      0.543      0.386     -0.676     -2.276      1.626      0.068     -1.823     -0.725     -0.445     -0.130      1.080     -0.134      0.812     -0.803      0.222      0.775      0.099     -0.191      0.588      0.438     -1.875      0.107      0.292      2.200      0.687     -0.272      0.140     -0.638     -1.204      1.166     -0.981     -1.819     -0.636      0.698     -0.476     -0.320     -0.155      0.861
     1.907      0.696     -0.161      0.184      1.037      1.324      1.093     -2.457      2.386      1.324      1.724     -1.374     -0.932      1.177     -0.725      1.555      0.870     -1.920     -0.134      0.812      1.425     -0.224     -0.695      1.767      1.093      0.519      0.964      0.422     -1.382     -0.015     -0.294      1.365     -1.716      0.866      0.678     -0.137     -1.135      0.247     -0.115     -1.299      0.036      1.104     -0.569     -0.982     -0.339
    -0.093     -0.304     -2.161      2.184      1.037      0.324     -1.907      1.543      2.386      0.324     -0.276      0.626      1.068      2.177      0.275     -0.445     -0.130     -1.920     -2.134     -0.188     -0.195      0.356     -0.405      1.652      0.465      0.035     -0.741     -1.584      0.371      0.613      0.655     -2.306      2.054      1.055     -0.003     -0.018      0.139      1.647      0.839      0.003     -0.373     -0.545     -1.135     -2.931     -0.498
    -1.093      0.696     -2.161      0.184      1.037     -1.676      1.093      0.543      0.386      0.324     -2.276      0.626     -0.932      1.177      0.275     -1.445      0.870      0.080     -1.134      0.812     -1.361      0.761     -0.519      0.648      0.599      0.207     -0.197     -1.503     -0.331      0.304     -0.300      0.291      0.998     -0.196     -0.072     -0.246     -0.415     -0.258      0.625     -0.235     -0.065      0.070      0.890     -1.509      0.404
     0.907      0.696     -1.161     -1.816     -0.963      1.324      1.093      1.543     -1.614      1.324      0.724      1.626      1.068     -1.823      1.275      0.555      0.870      1.080     -2.134      0.812      0.267      0.922      0.536     -0.947      0.608      0.736     -0.294     -1.913     -0.839     -1.501      0.987      0.193      0.950     -0.941      0.872      0.296      0.116      0.296     -1.090      1.029      0.257     -0.178      0.254     -1.630      0.239
    -2.093     -1.304     -0.161      0.184      0.037     -2.676     -0.907     -0.457     -1.614     -0.676     -2.276     -2.374     -1.932      0.177     -0.725     -2.445     -1.130      1.080     -1.134     -0.188     -1.482     -0.604     -0.269      0.306     -0.795     -0.513     -0.553      0.097     -0.040      0.908     -1.097     -0.243     -0.243     -1.992     -0.251     -0.077     -1.567     -1.543      0.066     -0.319     -0.742     -0.537      1.501     -1.322      0.516
    -0.093      0.696     -0.161     -0.816      1.037     -0.676      1.093      1.543      0.386     -0.676     -0.276      1.626      1.068     -0.823     -0.725     -0.445      0.870      0.080     -0.134      0.812      0.046      0.421      0.202     -0.463      1.589     -0.173      0.504     -0.369     -0.482     -0.612     -0.859      0.535      1.239      0.919     -1.526     -0.419      1.074      0.758     -0.441     -1.393     -0.607      0.349     -0.163      0.043     -0.668
    -0.093     -1.304     -0.161      0.184     -0.963     -0.676     -0.907     -0.457      0.386     -0.676     -0.276     -0.374     -0.932      0.177     -0.725     -0.445     -1.130     -0.920     -0.134     -1.188     -0.433     -0.644     -0.742      0.392     -0.325      0.275     -0.768      0.709     -0.302     -0.672     -0.260     -0.363      0.361      0.159     -0.526      0.168      0.507      0.097     -0.400     -0.642      0.032     -0.424      0.366     -0.147     -0.906
    -1.093     -0.304     -1.161     -0.816      0.037      0.324      0.093      0.543     -0.614     -1.676     -1.276     -1.374      0.068     -1.823      0.275     -0.445      0.870      1.080     -1.134      0.812     -0.818     -0.041      0.309     -0.493     -0.284     -0.295     -0.092     -1.441     -0.384      0.385      1.055      0.214      0.275     -0.246     -1.343     -0.114     -1.223     -0.418     -1.461      0.294      0.497      0.922      0.548     -1.015      1.119
    -0.093     -0.304      0.839      0.184      0.037      0.324      0.093      0.543     -0.614     -0.676     -0.276      0.626      1.068     -0.823     -0.725     -1.445     -0.130      0.080     -0.134     -0.188     -0.941     -0.093      0.463     -0.038     -0.407      0.661     -0.220      0.521      0.124      0.505      1.245      0.295      0.050     -0.429     -0.325      1.050      0.734      0.413     -0.864     -0.565     -0.301      0.022     -0.558     -0.272      0.188
    -0.093      0.696     -1.161      0.184      1.037      0.324      1.093     -0.457      0.386      0.324      0.724      1.626      0.068      1.177      0.275      0.555      0.870     -1.920      0.866      0.812      0.484      0.820     -0.400      0.192      0.729     -0.486     -0.055     -0.793      0.021      0.125     -0.205      0.343     -0.221      0.290     -0.131      0.129      0.502      0.742      0.953     -0.184      0.031     -0.107     -1.222      0.862      0.295
    -1.093      0.696      0.839     -1.816      0.037      0.324      1.093      1.543      0.386     -0.676      0.724      0.626      1.068     -1.823      0.275      1.555      0.870      1.080      1.866      0.812      0.628      0.371      0.534     -0.405      0.794     -1.700      0.229      0.298     -1.356     -0.698     -0.315      0.734      0.905      0.714     -1.048     -0.162      0.247      0.208     -1.486     -0.003      0.723      0.354      0.129      2.115      0.133
    -1.093     -0.304      0.839     -0.816     -0.963     -0.676      0.093      0.543      0.386     -0.676     -0.276     -0.374      0.068     -0.823      0.275      0.555      0.870      1.080     -0.134     -0.188     -0.675      0.354      0.658      0.207     -0.580     -0.322     -0.587      0.122     -0.962     -0.428      0.026     -0.145     -0.285      0.113     -0.418      0.775     -0.795     -0.835     -1.000      0.500      1.235      0.527      0.051     -0.128      0.266
     0.907     -0.304     -1.161      0.184      1.037      0.324     -1.907     -1.457      0.386      0.324      1.724      0.626      0.068     -0.823      0.275      0.555     -0.130     -0.920     -1.134      0.812      0.850      0.521     -0.462     -0.451      1.192      0.154     -0.966     -0.706      0.638     -0.182     -0.636     -2.648     -0.767      0.679     -0.389      0.640     -0.179      0.584     -0.595     -0.299     -0.528     -0.659     -0.266     -0.844     -0.198
     0.907      0.696     -1.161      0.184      0.037      0.324      1.093     -1.457      0.386      1.324      0.724      0.626      1.068      1.177      0.275      1.555      0.870      1.080     -0.134      0.812      0.940      0.677      0.459      0.374      0.796     -0.196      0.212     -1.561     -0.299     -0.641     -0.627      0.380     -2.070      0.186      0.930     -0.568     -0.361      0.547      0.841     -0.023      0.399      0.079      0.287     -0.330      0.177
    -2.093      0.696     -0.161      0.184     -0.963      0.324      1.093     -1.457      0.386      0.324     -2.276     -0.374     -0.932      0.177     -0.725     -1.445      0.870     -0.920      0.866      0.812     -1.623      0.067     -0.599      0.355     -0.769     -0.518      0.727      0.212     -0.106     -0.219      1.930      0.999     -0.734      0.160      0.888     -0.034     -0.654      0.111     -0.168     -0.390      0.394      0.730      0.023      0.560      1.519
    -0.093     -0.304     -0.161      0.184      0.037     -1.676      0.093     -0.457      0.386     -0.676     -0.276      0.626      0.068      0.177     -0.725     -0.445     -0.130      0.080     -0.134     -1.188     -0.577     -0.397      0.101      0.037     -0.172      0.306      0.145     -0.254      0.153      0.328     -0.874      0.505     -0.460      0.382     -0.609      0.407      1.134     -0.082      0.138     -0.801      0.240      0.344     -0.144     -0.247     -1.087
    -2.093      0.696      0.839      1.184      1.037      1.324      1.093      0.543      1.386      1.324     -2.276      1.626      0.068      1.177      0.275     -1.445      0.870      1.080      0.866      0.812     -0.708      0.352      0.230      1.083      1.421     -1.223      0.259      0.639      0.049     -0.700      1.989      0.749      0.325      0.363      0.547     -1.179      1.048     -0.129      0.296     -0.311     -0.631      0.332      0.719      0.234     -0.355
    -0.093      0.696      0.839     -0.816     -0.963      0.324      0.093      0.543     -0.614      1.324     -0.276     -0.374      0.068     -0.823      1.275     -0.445     -0.130      1.080     -2.134     -0.188     -0.382     -0.387      0.210     -0.683     -0.138      0.226      1.200      0.568     -0.186     -0.884      0.637      0.451      0.400      0.015      1.338      0.445      0.095     -0.298     -0.292      1.416      0.099      0.366      0.668     -1.876      0.010
    -1.093     -3.304     -2.161      2.184      1.037     -1.676     -1.907     -2.457     -0.614     -1.676      0.724      1.626     -2.932      2.177      1.275      0.555     -0.130     -1.920      1.866      0.812     -0.538      0.041     -1.394      1.290      0.915     -0.437     -3.253     -0.882      1.021      0.274     -1.014     -2.136     -0.789     -1.647     -2.174      1.643      1.625     -0.908      1.227      1.000      1.239      0.055      0.140      1.193      0.135
     1.907     -1.304      0.839     -1.816      1.037      1.324      0.093     -0.457     -1.614      0.324      1.724     -1.374     -0.932     -1.823     -0.725      0.555      0.870      1.080     -1.134      0.812      0.926     -0.473     -0.093     -1.398      1.036      1.108     -0.683      0.878     -0.298      0.148      0.266      0.642     -0.349     -0.386     -0.213      0.333     -0.756     -0.680     -0.836     -1.272     -0.482      1.408      1.342     -0.395     -0.150
    -2.093      0.696      1.839     -0.816      1.037     -1.676      1.093      0.543     -1.614      1.324     -0.276     -0.374      1.068     -1.823      1.275     -0.445     -2.130      1.080      1.866      0.812     -0.254      0.183      0.439     -0.508      0.881     -1.705      0.442      1.242     -0.303      0.030     -1.316      0.850     -0.160     -1.242      0.618     -0.008     -0.642      0.495     -1.415      0.967     -0.107     -2.429      0.411      2.214      0.304
     0.907      0.696      0.839     -0.816      1.037      1.324      1.093     -1.457     -0.614      0.324      1.724      0.626      0.068      1.177      1.275      0.555      0.870      0.080     -1.134      0.812      0.905      0.748      0.049      0.021      1.403     -0.022     -0.297      0.791     -0.824     -0.568      0.380      0.269     -1.493     -0.775     -0.535      0.377     -0.352     -0.092      1.171      0.469     -0.588      0.123      0.040     -1.010     -0.512
    -0.093      0.696      0.839      2.184      0.037      1.324      1.093      0.543     -0.614      1.324      1.724      0.626      1.068     -0.823      0.275     -0.445      0.870      0.080      0.866     -0.188      0.433      0.437      0.010     -0.261      0.015     -0.458      0.312      0.851      2.376     -0.029      0.798      0.651      0.496     -0.452      1.340      1.138      0.148      0.958     -0.521      0.283     -1.224      0.341      0.064      1.024     -0.171
     1.907     -1.304     -0.161      0.184      1.037      1.324     -0.907     -0.457     -1.614      1.324      1.724     -1.374      1.068      2.177      1.275      1.555      0.870      1.080     -1.134      0.812      1.799     -0.173      0.384     -0.781      0.987      0.105     -1.229     -0.757      0.933      0.101     -0.711     -0.732     -0.677     -0.995      0.875     -0.855     -1.137      0.648      2.904      0.907     -0.479      0.980      0.415     -0.732     -0.205
    -2.093     -1.304     -2.161      0.184     -1.963     -2.676     -0.907     -0.457      2.386     -0.676     -0.276     -0.374     -1.932      2.177     -0.725     -2.445     -2.130     -0.920      1.866     -2.188     -0.960     -0.843     -0.461      1.699     -1.334     -1.009     -0.540     -1.726     -1.462     -0.544     -1.542     -0.002      0.091      0.838      0.039      1.133      0.543     -1.177      0.879     -0.117     -1.458     -1.213     -0.294      1.034     -1.131
    -1.093     -0.304      0.839     -1.816      1.037      0.324      1.093      0.543      1.386     -0.676      0.724      1.626      0.068     -1.823     -2.725      0.555      0.870      1.080      1.866      0.812      0.054      0.997      0.315     -0.418      0.451     -1.206     -1.090      0.483     -1.260      0.643      0.261      0.078      0.255      1.769     -0.879      0.682      0.315     -0.365     -1.382     -2.867      0.300     -0.149      0.420      1.981      0.386
    -0.093      0.696      1.839     -1.816      1.037      1.324      0.093      1.543     -0.614     -0.676      0.724     -0.374      1.068     -1.823      0.275      0.555      0.870      1.080      1.866      0.812      0.476      0.098      0.761     -0.762      1.421     -0.519      0.617      0.905     -1.036     -0.125      0.931      0.136      0.706      0.277     -1.452     -0.120     -0.411     -0.016     -1.010     -0.514      0.076      0.865     -0.204      2.445     -0.534
     0.907     -0.304     -0.161      1.184      0.037      0.324      1.093      1.543      0.386      1.324      0.724     -1.374      0.068      1.177      1.275      1.555      0.870      1.080      0.866      0.812      0.772      0.308      0.375      0.932      0.469      0.088     -0.807     -0.546      0.246     -0.366     -0.335      0.737      1.085     -0.479      0.923     -0.322     -1.816     -0.332      0.477      0.901      0.758      0.460      0.746      0.412      0.433
     0.907     -0.304     -1.161     -1.816     -0.963      0.324     -0.907     -0.457      0.386     -0.676      0.724      0.626     -0.932     -1.823     -0.725     -0.445     -0.130      1.080      1.866      0.812      0.390      0.266     -0.100     -0.655     -0.364      0.340     -0.610     -0.966     -1.108     -0.588     -0.130     -1.031     -0.450      0.959     -0.533      0.225      0.175     -0.829     -1.373     -0.602     -0.889     -0.558      1.157      2.229      0.934
     0.907      0.696     -1.161      0.184      1.037      0.324      1.093     -1.457     -0.614     -1.676      0.724      0.626     -0.932      1.177     -2.725     -0.445      0.870     -1.920      0.866      0.812      0.460      0.479     -0.693     -0.099      0.821      0.551      0.236     -0.418      0.296      0.185     -0.209      0.614     -0.461     -0.543     -2.168     -0.064     -0.038      0.053      1.124     -2.958     -0.935      0.293     -0.853      0.882      0.084
    -2.093      0.696      1.839      1.184      0.037      0.324      1.093      0.543      1.386      1.324     -2.276      1.626      1.068      2.177      1.275     -0.445     -1.130      1.080     -0.134      0.812     -1.275      0.637      0.853      1.817      0.447     -0.901     -0.025      1.023     -0.440     -0.409      1.748      0.546     -0.514     -0.016      1.071     -0.377      0.824     -0.153      0.897      0.944      0.963     -1.710     -0.347     -1.049      0.488
    -1.093     -1.304      0.839      0.184      0.037      0.324     -0.907      0.543     -0.614      0.324     -0.276     -0.374      0.068      0.177     -0.725     -0.445     -1.130     -0.920      0.866     -0.188      0.082     -0.708     -0.031     -0.151      0.074     -1.273     -0.502      1.036      0.392     -0.082      0.335     -0.244      0.592     -0.315      0.108     -0.344      0.549      0.154      0.216     -0.929     -0.611     -0.440     -0.729      0.948     -0.217
     1.907      0.696      1.839      0.184     -0.963     -0.676     -0.907     -0.457      1.386     -0.676     -0.276      1.626     -0.932     -0.823      0.275      1.555     -0.130     -2.920     -0.134     -1.188      0.341      0.108     -1.107      0.098     -1.303      1.650      0.589      2.862      0.064      0.514     -1.047     -1.014      0.802      1.175     -0.001     -0.855      1.286      0.582     -0.977      0.882      1.108     -0.243     -1.163     -0.003      0.077
    -2.093     -1.304      0.839      0.184      0.037     -2.676     -1.907      0.543     -0.614     -0.676     -1.276     -1.374      0.068     -0.823     -0.725     -2.445     -1.130      0.080     -1.134     -0.188     -1.541     -0.639      0.052     -0.267     -0.246     -0.614     -0.525      0.628      0.295      0.330     -1.197     -1.182      0.339     -0.394     -0.538      0.739     -0.718     -0.144     -0.394     -0.695     -0.754     -0.569     -0.127     -0.999      0.172
     0.907     -0.304      1.839      2.184      1.037      1.324     -0.907     -1.457      0.386      0.324     -2.276     -0.374      0.068      0.177     -0.725      0.555     -1.130      0.080      0.866      0.812     -0.326     -0.570      0.095      1.072      0.247      1.271      0.109      1.545      1.301      0.743      1.779     -0.202     -1.696     -0.366      0.283     -1.781      0.381     -0.044     -0.632     -0.789      0.790     -0.496      0.020      0.348      0.767
    -1.093     -1.304      0.839      0.184      0.037      0.324      1.093      1.543     -0.614      0.324     -0.276      0.626      0.068     -0.823     -0.725      0.555      0.870      0.080      1.866      0.812     -0.328      0.015     -0.098      0.172      0.297     -0.558     -1.132      0.909      0.114     -0.304      0.677      1.154      1.658     -0.693      0.030      0.157      0.496      0.209     -0.778     -0.700      0.806      0.814      0.185      1.597      0.404
     0.907      0.696     -2.161     -1.816      1.037      1.324      1.093     -1.457     -0.614      1.324      1.724      1.626     -0.932     -0.823      0.275      1.555      0.870     -1.920     -1.134     -3.188      1.138      0.535     -1.030     -1.586     -0.210     -0.084      0.241     -1.106     -0.004      1.199      0.174      0.598     -0.118      0.825      1.489      0.051      0.865      0.446      0.656      0.273      0.059      0.342     -0.353     -0.396     -3.026
    -2.093     -1.304     -0.161      0.184      1.037     -2.676     -1.907     -1.457      0.386      1.324     -0.276      0.626      0.068      1.177     -2.725     -0.445     -1.130     -2.920     -1.134     -1.188     -0.045     -0.430     -1.112     -0.458     -0.185     -2.029     -1.002      1.034      0.657      1.226     -2.622     -1.354     -0.162      0.672      1.435     -0.212      1.179      1.735      1.551     -2.474     -0.529     -0.663     -1.191     -0.997     -0.915
     0.907      0.696      1.839      2.184     -1.963      1.324     -0.907     -1.457      2.386      1.324     -1.276      0.626      1.068      2.177     -0.725      0.555     -0.130     -0.920     -1.134     -2.188     -0.487     -0.117      0.177      1.115     -1.739      1.462      0.863      1.681      0.979     -0.140      1.886     -0.861     -1.640      1.574      2.241     -0.551      0.798      0.926      1.394      0.060      1.058      0.091     -1.243     -1.632     -0.673
    -0.093      0.696      1.839     -1.816     -0.963     -0.676     -0.907      1.543     -0.614      0.324     -0.276     -0.374     -0.932     -1.823      1.275     -0.445     -1.130      0.080      1.866      0.812     -0.548     -0.381     -0.113     -1.591     -0.181      0.391      1.155      2.070     -0.184     -0.887      0.222     -0.470      1.607      0.776      0.565      0.703      0.130     -0.850     -0.470      1.290      0.220     -0.812      0.285      2.514      0.865
     0.907     -0.304      0.839     -0.816      0.037     -0.676      0.093     -0.457     -0.614      0.324      0.724      0.626      0.068     -0.823      0.275     -0.445     -0.130      0.080      0.866     -0.188      0.384     -0.099      0.280     -0.100     -0.669      0.494     -0.321      0.660     -0.498      0.468     -0.978      0.291     -0.759     -0.474      0.739      0.298      0.571     -0.395     -0.841      0.561     -1.018      0.031     -0.408      0.765      0.485
    -0.093      0.696     -0.161      1.184     -0.963     -1.676      1.093      1.543      0.386      0.324      0.724          *      1.068      0.177      1.275     -0.445      0.870      0.080      0.866     -0.188     -0.488      1.282      0.606      0.414     -0.062      0.431     -0.639     -0.829      0.652     -0.948     -1.150     -0.252      0.811     -0.029      0.397      1.493      0.477      0.116     -0.179      1.122     -0.166     -0.419     -0.649      0.527     -0.256
     0.907     -0.304      0.839      0.184      1.037     -0.676     -0.907      0.543     -0.614     -0.676     -0.276     -1.374      0.068     -0.823      0.275      0.555     -0.130      0.080      0.866      0.812      0.197     -0.624      0.123      0.208      0.720      0.746      0.375      0.689      0.018      0.262     -0.990     -0.343      0.568     -0.828     -1.059     -0.480     -0.414     -0.062     -0.785     -0.087      0.460      0.540     -0.061      0.670      0.231
    -1.093     -1.304     -1.161      1.184     -0.963     -0.676     -0.907     -0.457      0.386     -0.676     -0.276     -0.374     -0.932      0.177      0.275      0.555     -0.130     -0.920     -0.134     -2.188     -0.351     -0.582     -0.495     -0.013     -1.003     -0.735     -0.846     -0.767      1.293      0.070     -0.232     -0.368     -0.031      0.324     -0.152      0.332      0.294     -0.244      0.287      0.628      1.089      0.575     -0.123     -0.164     -1.207
    -2.093      0.696      0.839      0.184      1.037     -1.676      1.093     -1.457     -0.614      0.324      1.724      1.626      1.068      2.177      0.275     -2.445      0.870      1.080     -0.134      0.812     -0.349      0.836      0.307      0.092      0.372     -1.862     -0.292      0.391      0.308      0.605     -1.345      0.192     -1.955     -0.697      0.037      2.307      0.436      0.563      1.972      0.234     -1.914     -0.014      0.569     -0.160      0.441
    -2.093     -1.304     -2.161     -1.816      1.037     -0.676      0.093     -2.457     -1.614      1.324     -2.276     -2.374     -2.932     -1.823     -0.725     -0.445     -2.130     -2.920     -2.134      0.812     -1.280     -1.434     -1.490     -2.054      0.348     -0.980      0.045     -0.743      0.373      0.604      0.710      1.782     -0.724      0.256      1.123     -0.198     -0.317     -0.684     -0.004     -1.023      0.876     -0.686     -0.403     -1.279      0.498
     0.907      0.696     -0.161      1.184      0.037     -0.676      0.093      0.543     -0.614     -0.676     -0.276      0.626     -0.932     -0.823     -0.725     -0.445     -0.130     -0.920     -0.134     -0.188     -0.359      0.216     -0.309      0.155     -0.392      1.266      0.498      0.058      1.008      0.523     -0.478     -0.089      0.868     -0.759     -0.600      0.175      0.341     -0.472     -0.964     -0.500      0.030     -0.392     -0.259     -0.297      0.018
     0.907      0.696     -1.161      1.184     -0.963      0.324      1.093      1.543     -0.614      0.324      1.724      0.626      1.068     -0.823      1.275      1.555      0.870      1.080     -1.134     -0.188      0.857      0.591      0.514     -0.553     -0.167     -0.018      0.059     -1.746      1.749     -0.756     -0.680      0.603      0.802     -0.170      0.270      0.515     -0.344      0.359     -0.359      1.294      0.617      0.329      0.268     -0.989     -0.212
    -0.093      0.696     -1.161      1.184      0.037      1.324      0.093     -2.457      0.386      1.324     -1.276     -0.374      1.068      1.177      0.275      0.555      0.870     -1.920     -1.134      0.812     -0.008     -0.208     -0.591      0.554     -0.039     -0.010      0.853     -0.703      0.784      0.101      1.227      0.105     -1.807     -0.009      1.304     -1.141     -0.221      1.829      0.673      0.261      0.330      1.134     -1.027     -1.375      0.786
     0.907      0.696     -0.161     -1.816      0.037      0.324      1.093     -1.457     -1.614      1.324      1.724     -0.374      0.068     -1.823      1.275      1.555      0.870      1.080     -2.134      0.812      0.677      0.748      0.056     -1.605      0.819      0.216     -0.056     -0.259     -0.185     -0.754     -0.258      0.344     -1.471     -0.045      0.675      0.670     -1.303     -0.115     -0.354      0.901      0.953      0.105      1.077     -1.403      0.157
     1.907      0.696     -1.161      1.184      1.037      1.324      1.093     -0.457      1.386     -0.676      0.724     -0.374     -0.932      0.177     -0.725      1.555      0.870      0.080      0.866      0.812      0.349      0.060     -0.277      0.589      0.783      1.544      0.456     -0.670      0.492      0.348      0.801      1.184     -0.162      1.076     -1.143      0.309     -0.580     -0.642     -0.109     -1.051      1.204      0.661      0.517      0.534      0.104
     0.907     -0.304     -0.161      2.184      0.037     -1.676      0.093     -1.457      2.386      0.324     -1.276      0.626     -0.932      1.177      0.275      0.555     -0.130     -1.920      0.866      0.812     -0.836     -0.052     -1.115      2.081      0.041      1.599     -0.208      0.932      0.152      0.151     -0.957      0.284     -0.231      0.498      0.256     -0.147      0.768      0.496     -0.553      0.154      1.556      0.095     -0.079     -0.259      0.616
     0.907     -0.304      0.839     -0.816      0.037      1.324      0.093      1.543     -1.614      0.324      0.724      0.626      0.068     -0.823      0.275      1.555      0.870      0.080     -1.134     -0.188      0.792      0.058     -0.095     -1.079     -0.384      0.076     -0.391      0.973      0.267      0.502      0.529      0.132      1.801     -0.675      0.480     -0.540      0.595      0.204     -0.020      0.260      0.727      0.586      0.155     -0.728      0.199
     1.907      0.696      0.839     -1.816      1.037      1.324     -0.907      0.543      0.386      1.324      1.724      0.626      0.068     -0.823      1.275      1.555      0.870      1.080     -1.134      0.812      1.599      0.557      0.455     -1.096      1.390      0.376      0.173      0.480     -0.698     -0.255     -0.481     -1.400     -0.161      1.249      0.477     -0.681     -0.150     -0.628      0.184      0.336     -0.116      0.457      0.402     -0.578     -0.432
     0.907      0.696      1.839      2.184      1.037     -2.676      1.093      1.543     -1.614     -0.676      1.724      1.626      1.068      0.177     -0.725     -0.445     -1.130      1.080      1.866      0.812      0.140      0.521      0.678      0.433      0.473      0.803      0.096      1.127      1.814      0.597     -2.711      0.644      0.692     -1.972     -0.885      1.441      0.859     -0.027     -0.213     -0.974     -0.626     -1.502     -0.102      1.705      0.455
     1.907      0.696     -0.161      1.184      0.037      1.324      1.093      0.543      0.386      0.324      0.724      0.626      0.068      0.177      0.275      1.555      0.870      1.080      0.866      0.812      0.633      0.628      0.384      0.339      0.769      1.231      0.195     -0.800      0.806     -0.702      0.584      0.503      0.154      0.133      0.068     -0.147     -0.407     -0.583     -0.204     -0.167      0.736      0.135      0.503      0.581      0.145
    -0.093      0.696      0.839     -1.816     -2.963      0.324      0.093     -1.457     -0.614     -0.676      0.724     -0.374      0.068      0.177      0.275     -0.445      0.870      1.080     -0.134     -0.188      0.312      0.432      0.121     -0.043     -0.919     -0.372      0.375      0.563     -1.611     -2.171      0.084     -0.382     -1.478     -0.710     -0.083      0.296     -0.948     -0.171      0.270      0.804     -0.618      0.388      0.931     -0.164      0.458
    -0.093      0.696      1.839     -0.816     -1.963      1.324     -0.907      1.543      2.386      1.324     -2.276     -0.374      1.068      0.177     -0.725     -0.445      0.870      1.080      1.866      0.812     -0.204     -0.324      0.578      0.550     -0.972      0.154      1.287      1.290     -1.257     -1.020      1.608     -0.515      0.939      1.818      1.874     -2.127      0.049      0.242     -0.253     -0.450     -0.157      1.103      0.294      1.584      1.606
    -0.093     -0.304      1.839      0.184      1.037     -1.676     -0.907     -0.457     -0.614     -2.676     -1.276     -1.374      1.068     -0.823      0.275     -0.445     -1.130      1.080      1.866      0.812     -0.639     -0.415      0.518      0.334      0.552      0.399      0.250      1.018     -0.058      0.641     -0.935     -0.438     -1.150     -0.713     -2.953     -0.510     -0.966      0.375     -0.965     -0.267      0.267     -0.701      0.195      1.853      0.288
    -0.093     -0.304     -1.161     -1.816      0.037      1.324      0.093      1.543      1.386      0.324      0.724     -0.374     -0.932     -0.823      0.275      0.555      0.870     -1.920     -1.134      0.812      0.131      0.272     -0.632     -1.084      0.094     -0.298     -0.624     -0.435     -0.839     -0.036      1.080     -0.314      2.264      2.456      0.144      0.595     -0.709      0.063      0.354      0.186      0.442      0.499     -0.847     -0.636      0.737
     0.907      0.696     -0.161     -0.816      1.037      1.324     -1.907     -0.457     -1.614      1.324      1.724      0.626     -0.932     -0.823     -0.725      1.555      0.870      1.080      1.866      0.812      0.965     -0.182      0.464     -0.993      0.463     -0.210      0.862     -0.410      0.109      0.479      0.173     -1.613     -0.844     -0.756      1.194      0.097      0.858     -1.612      0.036     -0.891      0.324      1.075      0.470      2.371      0.181
    -0.093      0.696     -1.161      2.184      1.037      0.324      0.093     -2.457      2.386      1.324      0.724     -0.374     -1.932      1.177      0.275      1.555     -0.130     -0.920      0.866      0.812      0.262     -0.266     -0.805      1.868      1.276     -0.482      0.990     -0.302      0.237     -0.157     -0.127      0.419     -1.596      0.831      0.681      0.271      0.179     -0.746     -0.372     -0.369      1.356      0.146      0.273      0.028     -0.244
     0.907      0.696      1.839      2.184      1.037      0.324     -2.907     -1.457     -0.614     -1.676      0.724      1.626      1.068      2.177      0.275      0.555     -0.130      0.080      1.866      0.812      0.763      0.313      0.637      0.773      0.630      0.023      0.319      1.084      1.421      0.382     -0.340     -3.161     -2.218     -1.276     -1.936     -0.299      1.057      0.209      1.617     -0.097     -0.378     -0.289     -0.909      1.465      0.207
    -0.093      0.696      1.839     -0.816     -1.963     -0.676      0.093      1.543      0.386     -0.676      0.724      0.626      1.068     -0.823     -0.725      0.555     -0.130      1.080     -1.134     -2.188      0.441     -0.079      0.623     -0.423     -1.449     -0.510      0.837      1.318     -0.344     -0.514     -1.080      0.075      0.984      0.789     -0.097      0.257      0.595      0.116     -0.480     -0.105      0.096      0.161     -0.083     -1.150     -0.818
     0.907     -0.304     -0.161     -1.816      1.037      1.324      1.093      0.543     -1.614      0.324      1.724     -0.374      0.068     -1.823      0.275     -0.445      0.870      1.080      1.866      0.812      0.727      0.176      0.529     -1.803      0.679      0.169     -0.380     -0.754      0.122      0.261      0.477      0.964      0.019     -0.071     -0.225      0.629     -0.642     -0.848     -0.375     -0.200     -1.053      0.607      0.074      2.544      0.030
    -1.093      0.696      0.839     -1.816      1.037     -1.676     -0.907      0.543     -1.614      1.324     -1.276      1.626      0.068     -0.823      1.275     -1.445     -1.130      0.080      0.866      0.812     -1.037      0.262      0.085     -1.127      0.641      0.084      0.391      0.718     -0.631      0.246     -0.571     -1.345      0.463     -0.719      0.716      0.383      1.168     -0.120      0.185      0.964     -0.159     -1.604     -0.123      1.361      0.254
     0.907      0.696     -1.161      0.184      1.037     -0.676      0.093     -1.457     -0.614     -0.676      0.724      1.626     -0.932      0.177      0.275     -0.445     -0.130     -1.920     -1.134      0.812      0.340      0.935     -0.723     -0.085      0.892      0.565     -0.228     -0.513      0.352      0.148     -1.138     -0.914     -0.500     -0.730     -1.211      0.213      0.275      0.043      0.161     -0.113     -0.969     -1.185     -0.685     -1.121     -0.086
     0.907     -0.304      0.839      2.184      1.037     -0.676     -1.907     -1.457     -0.614     -1.676      0.724      0.626      0.068      1.177     -1.725     -0.445     -1.130     -0.920     -0.134     -2.188      0.249     -0.449     -0.277      0.366     -0.284      0.784      0.214      0.990      1.964      1.296     -1.059     -1.499     -1.103     -1.029     -1.544      0.263      1.138      0.421      0.973     -1.521     -0.795     -0.642     -0.445     -0.080     -1.830
    -2.093     -0.304     -1.161     -0.816      0.037      1.324      1.093      0.543      0.386      0.324     -1.276     -2.374     -0.932     -0.823      0.275     -1.445     -0.130      1.080     -0.134     -0.188     -0.774     -0.768      0.078     -0.727     -0.384     -1.295      0.430     -1.108     -0.076      0.550      1.967      1.997      0.414      1.127      0.353     -0.025     -1.315     -1.045     -0.018      0.598     -0.488      0.753      0.849      0.213      0.128
     0.907      0.696     -0.161      0.184     -0.963      0.324      0.093      0.543      0.386     -0.676     -1.276     -0.374      1.068      1.177     -0.725      0.555     -0.130      1.080     -1.134     -0.188     -0.685      0.168      0.436      0.336     -0.617      1.770      0.636     -0.682     -0.111     -0.333      0.996     -0.223     -0.033      0.126     -0.544     -0.488     -0.636      0.320      0.880     -0.304      1.320     -0.307      0.278     -1.343      0.444
     1.907     -0.304     -1.161      0.184      0.037      1.324     -1.907     -1.457      0.386      0.324      0.724     -2.374      0.068      1.177      1.275      1.555     -1.130      1.080     -1.134      0.812      0.759     -0.964      0.407      0.704      0.879      1.231      0.485     -1.759     -0.349     -0.806      0.468     -0.875     -2.059     -0.203     -0.144     -0.311     -1.035     -0.635      0.545      0.700      0.820     -0.011      0.438     -1.479      0.134
    -2.093     -0.304     -0.161      0.184     -0.963     -0.676      1.093      0.543      2.386     -0.676     -1.276      0.626     -0.932      0.177     -0.725      0.555     -0.130      0.080     -0.134     -0.188     -0.700     -0.031     -0.355      0.474     -0.410     -1.474     -0.313      0.135     -0.253     -0.657     -0.014      1.105      0.985      1.798     -0.565     -0.310      0.516     -0.437     -0.341     -0.635      1.389     -0.129      0.555     -0.387      0.165
     0.907     -0.304     -1.161     -1.816      0.037     -0.676      1.093     -2.457     -1.614      0.324      1.724     -1.374     -1.932     -1.823      0.275      0.555      0.870      1.080      1.866      0.812      0.435     -0.038     -0.214     -1.876      1.020      0.596     -0.406     -0.973      0.013     -0.986     -1.283      1.229     -2.097     -0.113     -0.176      0.975     -1.512     -1.519     -0.402     -0.030     -0.056      0.811      1.470      2.914     -0.125
     0.907      0.696     -2.161     -1.816      1.037     -1.676      1.093      1.543     -1.614      1.324     -2.276      0.626      1.068     -1.823      1.275      1.555      0.870      1.080     -1.134      0.812     -0.351      0.758      0.684     -1.457      1.115      1.243     -0.038     -2.860     -0.359      0.001     -1.332      0.209      0.736     -0.574      0.702     -1.711     -0.401      0.034     -0.632      0.757      1.825      0.142     -0.090     -0.512      0.042
    -1.093      0.696      1.839     -1.816      0.037     -1.676      0.093      1.543     -0.614      0.324     -1.276     -1.374      1.068     -1.823      1.275      0.555     -0.130      1.080     -2.134     -0.188     -1.137     -0.031      0.829     -1.965     -0.001      0.035      0.771      1.091      0.331      0.014     -0.432     -0.007      0.648      1.154      0.181      0.234     -1.259     -0.154     -0.407      1.114      1.838     -0.039     -0.203     -1.266     -0.145
     1.907      0.696      1.839     -0.816      1.037      0.324      0.093      1.543     -0.614      1.324      1.724     -0.374      1.068     -1.823      1.275      1.555      0.870      1.080      0.866      0.812      0.746     -0.027      0.596     -0.618      0.786      1.245      0.946      1.092     -0.039      0.317     -0.555      0.138      0.872     -0.062      0.987      0.487     -0.213      0.112     -1.345      0.882      0.533      0.860      0.064      1.202      0.030
    -0.093      0.696     -0.161     -0.816     -2.963     -1.676     -1.907      0.543     -1.614     -0.676      0.724      0.626      0.068      2.177     -1.725     -0.445     -0.130      0.080     -1.134     -3.188      0.100      0.029      0.103     -0.194     -2.510     -0.278      0.589     -0.239     -0.684     -0.367     -1.918     -1.957      0.190     -1.454      0.462      0.560      0.620     -0.238      2.320     -0.635     -0.714     -0.290     -0.316     -1.026     -1.033
     0.907      0.696     -1.161     -1.816     -0.963      1.324      1.093     -2.457      1.386     -1.676      1.724      1.626     -1.932     -1.823     -1.725      1.555      0.870     -1.920      0.866     -1.188      1.106      0.980     -1.174      0.086     -1.491     -0.185     -0.191      0.118     -1.776      0.618      0.065      0.070     -1.308      1.344     -0.902      0.238     -0.030     -0.191     -1.834     -1.019      0.301     -0.408      0.033      0.735      0.198
    -0.093     -0.304     -0.161     -1.816      0.037     -0.676     -1.907      0.543     -1.614      0.324      1.724     -1.374     -0.932     -1.823      1.275      0.555     -1.130      0.080      1.866     -0.188      0.752     -0.724     -0.177     -0.876     -0.136     -0.815      0.482     -0.237     -0.936      0.309     -1.463     -1.121      0.780     -0.724      0.332      0.535     -0.420     -0.625     -1.190      1.337     -0.257     -0.406      0.547      2.238      0.085
     0.907     -1.304     -2.161      1.184      0.037      1.324     -0.907     -1.457      0.386      1.324      0.724     -2.374      1.068      1.177      1.275      1.555     -2.130      0.080     -2.134      0.812      0.961     -0.831      0.149      0.650      0.400     -0.058     -0.584     -2.265      0.415     -0.480      0.332      0.180     -1.700     -0.120      0.975     -0.773     -1.125      0.826      0.636      1.036      0.468     -1.102     -0.203     -2.405      0.413
     1.907      0.696     -0.161     -0.816      1.037     -0.676     -0.907     -0.457     -1.614      0.324     -0.276      0.626      0.068      1.177      0.275     -1.445     -0.130      0.080     -1.134      0.812     -0.121      0.126      0.190     -0.557     -0.138      2.152      0.628     -0.226     -0.311      1.162     -0.603     -0.914     -0.633     -1.186      0.368     -0.133      0.545     -0.241      1.583      0.177     -1.320     -0.313     -0.037     -0.953      0.813
    -0.093      0.696     -1.161      0.184      0.037      0.324      0.093     -0.457     -1.614     -0.676     -0.276      0.626     -0.932     -0.823      0.275     -1.445      0.870     -1.920     -1.134     -0.188     -0.287      0.297     -1.183     -0.608      0.186      0.288      0.302     -0.004      0.832     -0.217      0.478     -0.302      0.729     -1.068     -0.631      0.085      0.149      0.691     -0.220     -0.018     -1.211      0.570      0.036     -0.862     -0.349
    -1.093     -0.304     -0.161     -1.816      0.037     -0.676      0.093      1.543     -0.614      1.324      0.724      0.626     -0.932     -1.823      1.275     -0.445     -0.130          *     -1.134     -0.188      0.068      0.372     -0.875     -1.140      0.031     -1.084     -0.678      0.614     -0.737     -0.027     -0.763     -0.286      2.634      0.393      1.428      0.517      0.098      0.306     -0.841      1.213     -0.539     -0.691      0.231     -0.579     -0.342
    -0.093      0.696     -2.161     -0.816     -0.963     -0.676      1.093     -1.457     -1.614      0.324      0.724      1.626     -1.932     -0.823      0.275      0.555      0.870     -0.920     -1.134     -0.188      0.313      1.120     -0.400     -1.045      0.457     -0.556     -0.476     -1.914      0.162     -1.268     -0.960     -0.121     -0.874     -0.761     -0.002      0.151      0.076     -1.487      0.122      0.071      0.132     -0.319     -0.186     -0.660     -0.732
    -1.093      0.696     -0.161      0.184      0.037      0.324      1.093      0.543     -1.614      0.324     -1.276      0.626      1.068     -0.823      1.275      1.555      0.870      1.080      0.866      0.812     -0.214      0.322      0.509     -0.216      0.372     -0.873      0.446     -0.841      0.255     -0.291      0.517      0.742     -0.047     -1.419      0.206     -1.043      0.286      0.127     -0.438      0.997      1.800      0.526      0.203      1.054      0.594
    -1.093      0.696     -2.161      2.184     -0.963     -0.676      1.093     -2.457      0.386     -0.676     -1.276      0.626      0.068      1.177     -0.725     -1.445     -0.130     -0.920      1.866     -1.188     -0.777      0.322     -0.150      1.146     -0.954     -0.301      0.171     -2.172      1.085     -0.066     -0.090      0.591     -2.277     -0.723     -0.079     -0.312      0.230      0.278      0.102     -0.363     -0.451     -0.364     -0.725      1.231     -0.328
    -0.093     -3.304     -0.161      0.184      0.037     -1.676      0.093     -0.457      0.386      0.324     -1.276      0.626      0.068      1.177     -0.725     -2.445     -0.130     -0.920      0.866     -0.188     -1.051     -0.456      0.060      0.351     -0.615      1.058     -2.689     -0.204     -0.089      0.814     -0.678      0.702     -0.578      0.153      0.594      0.490      1.224     -0.117      0.764     -0.281     -1.128      0.330     -1.042      0.483      0.391
    -1.093     -0.304     -2.161      1.184     -1.963     -2.676     -0.907      0.543     -0.614     -0.676     -2.276      0.626      0.068      1.177      0.275     -2.445     -0.130      1.080      0.866     -1.188     -1.526     -0.201      0.107      1.146     -2.187      0.521     -0.161     -2.152      0.019      0.239     -1.088     -0.840      0.450     -1.312      0.368     -0.124      0.799     -0.066      0.335      1.364     -0.621      0.033      0.744      0.145      0.556
     0.907     -0.304     -0.161      0.184      0.037      0.324      0.093     -0.457      1.386      0.324      0.724      0.626     -0.932      1.177     -0.725      0.555     -0.130     -0.920     -0.134     -0.188      0.407      0.469     -0.477      0.258      0.341      0.376     -0.661      0.470     -0.080     -0.471     -0.067     -0.450     -0.013      1.079      0.123      0.117     -0.007     -0.451      0.978     -0.993      0.092     -0.627     -0.024     -0.161     -0.590
    -0.093     -2.304     -0.161      0.184      1.037      1.324     -2.907      1.543     -0.614      0.324     -1.276     -1.374     -1.932     -0.823     -1.725     -1.445     -1.130      0.080      0.866     -1.188     -0.312     -1.274     -0.475     -0.426      0.249      0.280     -0.906      0.329      0.694      0.751      1.765     -1.633      2.065     -0.423      0.157     -0.837      0.344     -1.322     -0.373     -1.724     -1.188      0.382      0.762      1.059     -1.471
    -0.093      0.696     -1.161     -0.816      0.037      0.324      1.093      0.543     -0.614      0.324      0.724      0.626      0.068     -0.823      0.275      0.555      0.870      0.080      0.866      0.812     -0.016      0.340     -0.293     -0.747      0.222     -0.006      0.308     -0.722     -0.093     -0.317      0.156      0.730      0.820      0.176      0.149      0.565      0.128      0.508     -0.139      0.072      0.422      0.535      0.579      1.186      0.675
    -2.093     -2.304      0.839      2.184     -2.963      1.324      0.093      0.543      0.386     -1.676     -0.276     -0.374     -0.932     -0.823      0.275      1.555     -1.130      1.080      0.866     -0.188     -0.147     -0.978     -0.099      1.000     -2.007     -1.925     -1.488      0.886      1.124     -0.992      1.384      1.121      0.735     -0.280     -0.784      0.074      1.092     -0.581     -1.657      1.211      1.481     -0.119      1.171      0.506      1.556
    -0.093     -2.304     -0.161     -0.816     -1.963      0.324      0.093      1.543      2.386      1.324     -2.276     -2.374     -0.932      0.177     -0.725     -0.445     -1.130     -0.920     -0.134     -0.188     -0.867     -0.941     -0.331      0.939     -0.752      0.847     -1.555      0.130     -1.626     -1.003      1.006      1.028      1.982      1.509      1.620     -1.020     -1.130     -0.461     -0.640     -0.320      0.443     -0.023     -0.333     -0.693      0.513
    -1.093     -0.304      0.839      1.184      0.037     -1.676      0.093      0.543     -0.614     -1.676     -0.276     -1.374      0.068      0.177     -1.725          *     -0.130      1.080      0.866     -3.188     -0.764     -0.622      0.535      0.590     -1.077     -0.402      0.317      0.234      0.561      1.156     -0.837      1.016     -0.025     -1.048     -1.020      0.558     -0.642     -0.712     -0.179     -1.147     -0.414      0.469      0.152      0.418     -2.187
    -1.093     -0.304      0.839     -1.816      0.037      1.324      0.093      0.543     -0.614     -1.676     -1.276     -0.374      0.068     -0.823      1.275     -1.445     -0.130      0.080     -1.134      0.812     -0.937      0.037      0.075     -0.297     -0.241      0.116     -0.187      0.869     -1.215      0.373      2.440     -0.004      0.629     -0.404     -1.718      0.030     -0.310     -0.165     -0.563      1.361     -0.445     -0.311     -0.101     -1.186      1.010
    -0.093      0.696     -0.161      0.184      0.037      0.324      0.093     -0.457     -0.614     -1.676     -0.276      0.626      0.068      0.177     -0.725     -0.445     -0.130      0.080     -0.134     -0.188     -0.287      0.094      0.269      0.866      0.623      0.195      0.545     -0.520     -0.668     -0.601      0.584      0.173     -0.923     -1.236     -2.186      0.129      0.570     -0.304     -0.569     -1.003     -0.240     -0.316     -0.434     -0.573     -0.628
    -0.093     -0.304      0.839      2.184      1.037      1.324      1.093      0.543      0.386      1.324     -0.276      0.626     -0.932     -1.823      0.275      0.555      0.870     -0.920     -0.134     -0.188      0.011      0.390     -0.274      1.033      0.856      0.007     -0.610      0.903      1.234      0.187      1.404      0.818      0.969     -0.606      0.888     -0.295     -0.051     -0.447     -2.574     -0.044      0.444      0.451     -0.443     -0.663     -0.770
     0.907     -0.304     -0.161     -1.816      1.037      1.324      0.093      0.543     -0.614      0.324      1.724     -0.374      0.068     -0.823      0.275      0.555      0.870      1.080     -1.134      0.812      0.772      0.236      0.345     -0.778      0.193      0.282     -0.507     -0.393     -1.076      0.766      0.404      0.006      0.193      0.094      0.229      0.591     -0.683     -0.159     -0.074      0.142     -0.282      0.608      0.572     -0.756      0.879
    -0.093      0.696     -0.161     -0.816      1.037      0.324      1.093      0.543     -1.614      1.324      0.724      0.626     -0.932      0.177      1.275     -0.445      0.870      0.080     -0.134     -3.188     -0.242      0.712     -0.176     -0.023      0.164      0.063     -0.025     -0.014     -0.739      0.758      0.524      0.532      0.736     -1.531      1.279      1.076     -0.427     -0.576      0.223      1.160     -0.224     -0.018      0.247     -0.041     -3.391
    -0.093      0.696     -1.161      1.184      0.037     -2.676      1.093     -2.457      1.386      1.324     -2.276      1.626     -0.932      1.177      0.275     -1.445      0.870      1.080     -0.134     -0.188     -1.314      0.508     -0.127      1.263     -0.192      1.334      0.093     -0.860     -0.008      0.188     -1.240      0.596     -2.245      0.339      1.280     -0.404      0.712     -0.658      0.081      0.183      0.205      0.250      1.138     -0.735     -0.035
     0.907     -0.304     -0.161      0.184      0.037      1.324      1.093     -1.457     -0.614      1.324      0.724      0.626      0.068      1.177      1.275      1.555      0.870      0.080     -1.134      0.812      1.103      0.905      0.026      0.256      1.043     -0.119     -0.932     -0.195     -0.028     -0.952      0.329      0.228     -1.447     -0.791      0.623     -0.808     -0.540      0.050      0.997      0.741      0.270      0.041      0.082     -1.453     -0.149
    -0.093      0.696      0.839      0.184      1.037     -0.676      1.093     -0.457     -0.614      1.324     -1.276      1.626      0.068      0.177      1.275     -1.445      0.870     -0.920      1.866      0.812     -0.816      0.196     -0.064      0.028      0.844      0.766      0.412      0.660      0.203      0.145      0.255      0.810     -0.280     -0.659      0.760      0.072      1.112      0.110      0.017      0.775     -0.508      0.678     -0.672      1.861     -0.024
     1.907      0.696      0.839      2.184      1.037      1.324      0.093      0.543     -0.614      0.324      0.724      0.626      1.068      1.177     -1.725          *      0.870      1.080      0.866      0.812      0.704      0.194      0.822      1.207      0.478      1.185      0.455     -0.221      0.926      0.631      0.289     -0.251     -0.453     -1.558      0.206     -0.197      0.407     -0.204      0.220     -1.794      0.523      0.516     -0.137      0.352      0.563
    -1.093     -0.304     -2.161      1.184      1.037     -0.676      0.093      0.543     -0.614     -0.676     -1.276      0.626      0.068      0.177     -0.725     -1.445     -0.130     -1.920      0.866      0.812     -0.517      0.425     -0.317      1.005      0.711     -0.653     -0.757     -1.723      0.149      0.362     -0.086     -0.320      0.698     -1.503     -1.220     -0.745      0.088      0.659     -0.564     -1.049     -0.977     -0.607     -1.344      0.244      0.214
    -0.093      0.696     -0.161      2.184      1.037      1.324      1.093     -0.457      0.386      0.324     -0.276      0.626     -0.932      2.177     -0.725     -0.445     -0.130     -0.920     -0.134     -0.188      0.360      0.182     -0.520      1.685      0.275     -0.520      0.438      0.277      0.486      0.663      0.923      0.692      0.193     -0.939      0.091     -0.738      0.271      0.010      0.703     -0.832     -0.768     -0.102     -0.125     -1.110     -0.484
    -1.093      0.696     -0.161     -0.816      1.037      0.324      0.093     -1.457     -0.614     -0.676      0.724      0.626     -0.932     -1.823      1.275     -1.445     -0.130     -1.920     -2.134      0.812      0.208      0.254     -1.075     -0.453      1.348     -1.409      0.419      0.989     -0.320     -0.464      0.032     -0.198     -0.200     -0.195     -1.462      0.377      0.230      0.663     -1.359      0.755     -1.700     -0.393     -0.340     -2.038     -0.376
     0.907      0.696      1.839     -0.816      1.037      0.324      1.093     -2.457     -0.614      1.324      0.724     -0.374     -0.932     -0.823      1.275      1.555      0.870      0.080     -1.134      0.812      0.881      0.230     -0.589     -0.879      1.978     -0.135      0.526      2.402      0.140     -0.842     -0.506      0.842     -1.609      0.037      0.203     -0.593     -0.608     -0.194     -0.039      0.308      0.494      0.672      1.149     -0.531     -0.819
    -2.093      0.696      0.839     -1.816      1.037     -2.676      1.093      1.543     -1.614      1.324     -2.276     -0.374      1.068     -1.823      1.275     -2.445      0.870      1.080     -0.134      0.812     -1.796      0.165      0.774     -1.892      0.393     -0.265      0.532      0.207      0.047      0.601     -0.656      0.955      0.600      0.059      1.112      0.050     -0.644      0.074     -0.219      1.099     -0.404      0.687     -0.141      0.896      0.395
    -2.093      0.696      0.839      1.184      0.037     -2.676      0.093     -2.457     -0.614      0.324     -1.276      1.626      0.068      1.177     -0.725     -0.445     -0.130      0.080      0.866     -0.188     -0.859     -0.064     -0.001      0.533     -0.488     -1.158      0.750      0.737      0.727      0.365     -1.729      0.248     -2.444     -0.963      0.452      0.037      1.530      0.128      0.732     -0.530      0.473      0.000      0.112      0.448      0.445
    -2.093      0.696     -0.161     -0.816      1.037     -1.676      1.093     -1.457      0.386      1.324     -2.276      1.626     -0.932      0.177      1.275     -2.445     -0.130      0.080     -0.134      0.812     -1.407      0.093     -0.221      0.189      0.692     -0.738      0.438      0.036     -0.929      0.343     -0.375      0.984     -1.325      0.406      0.935     -0.288      1.408     -0.643      0.036      0.803     -0.893     -0.378      0.323     -0.302      0.319
     0.907      0.696      0.839      1.184      1.037      0.324      1.093      1.543      0.386      1.324      0.724      0.626     -0.932     -1.823      1.275      0.555     -1.130     -1.920     -0.134      0.812      0.717      0.243     -0.764      0.300      1.588      0.146      0.456      1.585      0.840     -0.501     -0.495      0.937      2.325      0.129      0.568     -0.433      0.316      0.216     -1.957      0.435     -0.346     -1.369     -0.732     -0.228     -0.355
    -1.093     -1.304     -2.161     -0.816      1.037     -2.676     -1.907      1.543     -1.614      1.324     -2.276     -1.374      0.068      2.177      1.275     -0.445     -2.130      1.080     -2.134      0.812     -0.765     -0.997      0.349     -0.713      1.715     -0.122     -0.232     -2.523     -0.006     -0.767     -1.750     -0.823      1.336     -1.083      0.507     -1.192      0.016     -0.404      2.706      0.424      0.447     -0.923      0.476     -1.777     -0.817
    -0.093     -3.304     -1.161      0.184      0.037     -1.676      0.093     -0.457     -0.614      0.324     -0.276     -0.374      0.068      1.177      0.275      0.555      0.870      0.080     -0.134     -0.188     -0.170     -0.180     -0.313      0.242     -0.260     -0.187     -2.887     -0.805     -0.101      0.326     -1.464      0.470     -0.120     -1.022      0.493      0.067     -0.230      0.557      1.049      0.368      0.757      1.131      0.495     -0.258      0.049
     0.907     -3.304      0.839      0.184     -1.963      0.324      0.093     -1.457      0.386     -1.676     -1.276     -2.374     -1.932     -0.823      1.275      1.555      0.870      0.080     -2.134     -2.188      0.049     -0.786     -0.447      0.347     -1.240      0.720     -2.475      1.068     -0.196     -0.598      0.320      0.722     -0.927      0.213     -0.946     -1.308     -1.324     -1.248     -1.197      1.869      1.400      1.585      0.649     -2.270     -1.025
    -2.093      0.696     -2.161     -0.816     -0.963      0.324      0.093      0.543     -1.614     -0.676     -0.276     -0.374     -1.932      2.177      0.275     -0.445     -1.130      0.080      0.866     -1.188     -0.544      0.221     -0.617      0.350     -1.018     -1.749      0.501     -1.523     -1.165      0.044      0.882     -0.099      1.131     -1.916      0.022      0.587     -0.645     -1.041      1.745      0.700      0.169     -1.193      1.126      0.487     -0.343
    -1.093      0.696     -2.161      0.184     -0.963      0.324      1.093      1.543      1.386      0.324      0.724     -2.374      1.068      1.177     -0.725      0.555      0.870      1.080      1.866      0.812     -0.198     -0.025      0.395      1.213     -0.579     -0.970      0.770     -2.676     -1.109     -0.397      0.586      1.237      1.076      0.442      0.655      0.902     -2.348      0.370      0.226     -0.476      0.757      1.001      0.493      1.405      1.282
    -0.093      0.696     -0.161      0.184     -0.963     -1.676      0.093      1.543      1.386      1.324     -1.276     -0.374      0.068      1.177      0.275      0.555      0.870      1.080      1.866     -1.188     -1.050     -0.200      0.276      1.281     -0.860      0.879      0.794     -0.470     -1.103     -0.135     -0.614      0.190      1.120      0.254      1.673      0.051      0.030     -0.337      0.014      0.604      1.754      1.177      0.693      1.136     -0.376
    -2.093     -0.304      0.839     -1.816     -0.963     -2.676     -1.907      1.543     -0.614      1.324     -2.276      0.626      1.068     -1.823      1.275     -2.445     -1.130      1.080      0.866      0.812     -1.560     -0.464      0.615     -0.601     -0.119     -0.449      0.167      0.139     -1.171     -0.747     -1.043     -1.407      0.796     -0.094      1.379     -0.166      1.296      0.215     -1.088      1.242     -0.635     -0.753      0.155      1.090      0.791
    -1.093      0.696      0.839     -1.816     -0.963      0.324      1.093     -1.457     -0.614     -0.676      0.724     -1.374     -2.932     -0.823     -0.725      0.555      0.870      1.080     -1.134     -0.188      0.329     -0.092     -0.681     -0.466     -0.123     -1.482      0.740      1.443     -1.182     -0.775     -0.048      1.105     -0.764     -0.246     -0.757      0.147     -1.272     -1.860     -0.391     -0.526      0.146      0.930      1.930     -0.947     -0.115
    -1.093      0.696      0.839      1.184      1.037     -1.676      1.093      0.543      1.386      1.324     -0.276      0.626      0.068      1.177      0.275     -0.445     -0.130      0.080     -1.134     -0.188     -0.106      0.366      0.247      0.957      0.675     -0.893      0.091      0.528      0.313      0.326     -1.522      0.675      0.433      0.718      0.776     -0.200      0.201     -0.305      0.207      0.014     -0.297     -0.561     -0.178     -1.674     -0.753
    -1.093      0.696      0.839     -1.816      0.037      1.324      1.093      1.543     -0.614     -0.676      0.724     -1.374      1.068      0.177      0.275     -1.445     -0.130      1.080     -1.134     -0.188      0.269     -0.017      0.369     -0.760      0.621     -1.400      0.639      0.445     -1.021     -0.471      1.039      1.188      1.120     -0.081     -0.941      0.220     -1.204      0.457      0.859      0.046     -1.858     -0.111      0.654     -0.723     -0.852
     1.907      0.696     -1.161      2.184     -1.963      1.324      1.093      1.543      1.386     -0.676      0.724      1.626      0.068      2.177     -0.725     -0.445      0.870     -1.920     -2.134     -2.188      0.653      0.878     -0.586      1.752     -1.191      1.074     -0.170     -0.693      0.257     -0.826      0.627      0.223      2.115     -0.265     -0.032     -0.330      0.400      0.847      0.819     -0.075     -1.130     -0.073     -1.149     -2.973     -1.023
     0.907      0.696     -0.161      1.184      1.037      1.324      1.093     -1.457      1.386      1.324      0.724     -0.374      0.068      1.177      1.275      1.555      0.870     -0.920     -1.134      0.812      0.754      0.392     -0.345      1.020      1.254      0.278      0.355      0.328      0.094     -0.455      0.603      0.719     -1.069      0.337      0.612     -0.463     -0.968      0.667      0.348      0.747      0.800      0.507     -0.343     -1.458     -0.445
    -0.093      0.696      1.839     -1.816      1.037      1.324      1.093      1.543     -1.614     -0.676      1.724      0.626      1.068     -1.823     -0.725     -0.445      0.870      1.080     -2.134      0.812      0.436      1.118      0.710     -1.445      0.628     -0.307     -0.421      1.138     -0.222      0.282      0.690      0.036      0.824     -0.398     -0.777      1.130     -1.014      0.025     -0.577     -1.043     -0.944     -0.350     -0.010     -1.366      0.222
    -1.093     -0.304     -1.161      2.184      0.037     -1.676      0.093     -0.457      1.386     -0.676      0.724     -1.374     -0.932      1.177     -0.725      0.555     -2.130     -0.920     -0.134     -0.188     -0.209     -1.009     -0.832      1.070     -0.389     -0.842      0.757     -0.377      1.151      0.539     -1.337      1.350      0.362      0.509     -0.610      0.993     -0.102      0.443      0.263     -0.578      0.960     -1.064      0.502     -0.480      0.153
    -0.093      0.696      0.839     -0.816      0.037      1.324      1.093      1.543     -0.614      1.324      0.724      0.626      0.068      0.177      0.275     -0.445      0.870     -0.920     -0.134      0.812      0.218      0.542     -0.008     -0.241      0.335     -0.113      0.195      0.708     -0.461     -0.243      1.157      0.393      1.642     -0.124      1.167      0.398     -0.180      0.004      0.458      0.100     -0.648      0.371     -0.867     -0.103      0.714
     0.907     -0.304     -1.161      1.184      1.037     -1.676      0.093     -2.457      2.386     -0.676     -2.276      0.626      0.068     -0.823      0.275      0.555     -0.130     -0.920      0.866     -0.188     -0.586      0.600     -0.240      0.942     -0.029      1.389     -0.861     -1.008      0.303      1.134     -0.972     -0.484     -2.183      1.605     -0.556     -1.554     -0.100      0.348     -1.631      0.020      1.265     -0.688     -0.492      0.490     -0.148
    -0.093      0.696     -0.161     -0.816      0.037      0.324      1.093     -0.457     -0.614      1.324      0.724      0.626     -0.932     -0.823      0.275     -0.445      0.870      1.080     -0.134     -0.188      0.634      0.659      0.087     -0.586      0.353     -0.760      0.105     -0.355     -0.203     -0.152     -0.348      0.316     -0.661     -0.285      0.998     -0.273     -0.260     -0.864     -0.417      0.104     -1.166      0.086      0.973      0.163     -0.345
     0.907     -0.304     -1.161     -1.816      1.037      0.324      0.093     -1.457     -0.614      0.324      0.724     -0.374      0.068     -1.823     -0.725      0.555     -0.130      1.080     -1.134      0.812      0.291      0.117      0.361     -1.591      0.791      0.546     -0.277     -1.465     -0.234      0.080     -0.049     -0.233     -1.952      0.849     -0.167      0.349     -0.660     -0.278     -0.413     -1.233      0.146      0.005      0.537     -0.351      0.054
    -0.093     -0.304     -1.161      2.184      1.037      1.324      0.093     -1.457      0.386      0.324     -1.276     -1.374      0.068      2.177      0.275      0.555     -0.130     -0.920     -1.134      0.812     -0.023     -0.589     -0.383      1.576     -0.040      0.106      0.290     -0.614      0.552      1.110      1.431      0.477     -0.921     -0.844      0.273     -1.080     -0.725      0.649      0.753      0.304      0.880      0.391     -0.329     -1.820      0.686
    -2.093      0.696      1.839      1.184     -0.963      0.324      0.093      1.543      2.386      0.324     -2.276      0.626      0.068      0.177     -0.725      0.555     -0.130      1.080      0.866     -1.188     -1.181      0.144      0.333      1.205     -0.753     -0.806      0.509      1.501      0.165     -0.120      1.626      0.040      1.167      1.411      0.544     -0.471      0.431     -0.551     -0.846     -0.552      1.836     -0.359      0.490      0.249     -0.452
    -0.093      0.696      0.839     -0.816      0.037     -0.676      0.093      1.543     -1.614     -0.676     -1.276      1.626      0.068      0.177     -0.725      0.555     -0.130      1.080     -1.134      0.812     -0.210      0.585      0.461     -0.696     -0.146      0.148      0.007      0.520      0.074     -0.017     -0.682     -0.508      1.042     -1.009     -0.656     -0.967      0.717     -0.725      0.912     -0.605      0.835     -0.826      0.268     -0.791      0.908
     0.907     -0.304     -1.161      0.184      0.037     -0.676      0.093     -1.457      1.386     -0.676     -0.276      0.626     -0.932     -0.823     -0.725     -0.445     -0.130     -0.920     -1.134      0.812      0.012      0.367     -0.447      0.162      0.209      0.922     -0.408     -0.595     -0.083     -0.207     -0.708     -0.193     -0.908      1.268     -0.765     -0.508      0.025     -0.188     -1.101     -0.803     -0.384     -0.470     -0.166     -1.068      0.693
    -1.093     -0.304      1.839     -0.816      1.037     -1.676     -0.907      0.543     -0.614     -0.676     -0.276     -1.374      0.068      0.177      0.275     -0.445     -1.130      0.080      0.866      0.812     -0.462     -0.841     -0.049     -0.372      0.398     -0.823      0.535      1.634     -0.324      0.761     -1.323     -0.013      0.532     -0.245     -0.902      0.510     -0.317      0.177      0.334      0.016     -0.013     -0.144      0.034      1.162      0.548
    -0.093     -0.304      0.839     -1.816     -0.963      0.324      1.093      0.543     -1.614     -0.676      0.724      0.626      1.068     -0.823     -0.725     -1.445      0.870      1.080      1.866     -1.188     -0.184      0.492      0.655     -0.654     -1.066      0.203     -0.872      0.163     -1.003      0.269      0.504      0.527     -0.244     -1.018     -0.296      1.034      0.018      0.114     -0.374     -0.181     -1.114      0.485     -0.017      2.163     -0.227
    -1.093     -2.304     -1.161      0.184     -1.963      1.324      1.093      0.543     -0.614     -2.676      0.724      0.626      0.068      1.177      0.275      0.555      0.870     -1.920     -1.134     -1.188      0.260      0.558     -0.553      0.118     -1.234     -1.178     -2.780     -0.494      0.221     -0.691      1.074      0.671      1.066     -0.549     -2.079      0.296     -0.053      0.838      0.969      0.749      0.249      0.221     -0.975     -1.148     -0.102
     1.907      0.696     -0.161     -1.816      1.037      1.324     -0.907      1.543     -0.614      1.324     -1.276     -0.374      1.068     -1.823      1.275     -1.445     -1.130     -0.920      1.866      0.812     -0.466     -0.594      0.217     -1.360      1.121      2.355      1.053     -0.211     -0.378      0.065      1.814     -0.247      1.080      0.656      0.921     -0.640      0.383      0.897     -0.814      0.823     -0.991     -0.619     -1.268      2.476     -0.229
     0.907     -0.304     -0.161      0.184      1.037      0.324      0.093     -0.457      0.386      1.324      0.724     -0.374     -0.932      0.177      1.275     -0.445      0.870     -0.920      0.866      0.812      0.020      0.617     -0.381      0.149      1.054      0.804     -0.846     -0.014      0.054     -0.068      0.302     -0.410     -0.104      0.273      0.648      0.668     -1.218     -0.579     -0.052      0.742     -0.599      0.171     -0.272      0.920      0.007
    -2.093      0.696      0.839     -0.816     -1.963     -0.676      0.093     -0.457     -0.614      0.324     -1.276      1.626      1.068      0.177     -0.725     -2.445      0.870      1.080      0.866     -1.188     -1.054      0.750      0.742      0.071     -1.025     -1.052     -0.121      0.058     -0.808     -0.875      0.443     -0.712     -1.138     -0.702      0.789      0.207      0.682      0.106      0.164     -0.389     -1.124      0.164     -0.066      0.653     -0.443
    -1.093     -0.304     -0.161     -0.816     -0.963     -2.676      1.093      0.543     -1.614      0.324     -1.276     -1.374      0.068     -0.823      0.275     -1.445     -0.130      1.080     -0.134     -0.188     -1.396     -0.463      0.369     -0.901     -0.330      0.254      0.247     -0.452      0.053     -0.691     -1.075      1.591      0.180     -0.896      0.346      0.836     -0.783     -0.459     -0.149      0.367     -0.029      0.283      0.591      0.415      0.194
    -0.093     -2.304     -2.161      1.184     -0.963      0.324     -0.907     -1.457      1.386     -0.676      0.724     -2.374     -0.932      1.177      0.275      1.555     -1.130     -0.920      1.866     -0.188      0.436     -1.176     -0.399      1.234     -1.569     -0.397     -1.067     -1.792      0.140      0.560     -0.229      0.330     -1.066      0.190      0.133      0.128     -0.593     -0.212      0.028      1.021      1.151      0.130     -0.075      1.039      1.196
     0.907      0.696      0.839     -1.816      0.037      1.324      1.093      0.543     -0.614      0.324      0.724      0.626      1.068      1.177     -0.725      0.555     -0.130      0.080      1.866     -2.188      0.932     -0.054      0.515     -0.051      0.434     -0.243      0.788      0.443     -1.515     -0.275      0.362      1.008      0.038     -0.614     -0.007     -0.743      0.625      0.211      1.189     -0.891     -0.511      0.018     -0.838      1.785     -2.495
    -0.093     -0.304     -0.161     -0.816      0.037      0.324      0.093      1.543     -0.614      0.324     -0.276     -1.374      0.068      2.177     -0.725      0.555     -0.130      0.080      1.866      0.812      0.394     -0.777     -0.109      0.063     -0.141     -0.525      0.378      0.010     -1.022      0.119     -0.003      0.806      1.771     -0.730      0.427     -0.884     -0.205      0.221      1.958     -0.547      0.014      0.621      0.042      1.833      0.980
    -2.093     -0.304     -2.161      2.184      0.037      0.324      1.093     -2.457     -0.614      1.324     -1.276     -0.374     -2.932     -0.823      0.275     -2.445     -2.130      0.080     -1.134      0.812     -0.988     -0.280     -0.942      0.609     -0.330     -1.110     -0.251     -1.196      1.716      0.618      1.456      1.412     -1.390     -1.138      1.364      0.289      0.059     -1.537     -1.298      0.384     -1.236     -1.762      1.507     -1.283      1.055
    -0.093     -0.304     -2.161      0.184      0.037      1.324      1.093      0.543      1.386     -0.676     -1.276     -0.374      1.068      2.177      0.275     -1.445      0.870      1.080     -2.134      0.812     -0.425      0.559      0.667      0.410     -0.032      0.110     -0.824     -2.893     -0.238      0.035      1.785      0.541     -0.433      1.224     -0.734     -0.686     -1.046     -0.131      1.804      0.283     -0.960      0.237      0.118     -2.304      0.800
    -1.093     -2.304     -1.161      0.184     -0.963     -0.676     -0.907     -0.457      0.386     -0.676     -0.276     -0.374     -0.932      0.177     -0.725     -0.445     -1.130     -0.920     -0.134     -1.188     -0.495     -0.721     -0.406      0.205     -1.260     -0.676     -1.541     -0.855      0.086      0.326     -0.119     -0.067      0.162      0.147     -0.106      0.231      0.477     -0.237     -0.198     -0.169      0.077     -0.397     -0.302     -0.096     -0.023
    -0.093      0.696     -2.161      1.184      0.037      0.324     -0.907     -2.457     -0.614      0.324     -1.276     -0.374     -0.932      0.177      0.275     -1.445     -2.130      1.080      0.866     -0.188     -0.710     -0.834     -0.072      0.380     -0.416      0.722      1.577     -2.130      0.825      0.545      1.323      0.095     -2.445     -0.993      0.662     -0.259      0.618     -0.845     -0.246      0.393     -0.559     -1.189      1.316      0.676      0.085
     0.907     -0.304      1.839      1.184      0.037     -1.676      0.093      0.543     -0.614      0.324     -1.276      0.626      1.068     -0.823      0.275     -1.445     -0.130      0.080      0.866     -0.188     -0.838     -0.277      0.226      0.139     -0.043      1.898      0.054      1.706      1.106      0.048     -0.928      0.448      0.314     -0.531      0.285     -0.123      1.131      0.650     -0.912      0.250     -0.532     -0.058     -0.113      0.913     -0.148
    -0.093      0.696     -2.161     -0.816      1.037     -0.676     -0.907     -1.457      0.386     -1.676     -0.276     -1.374      0.068      0.177      0.275     -0.445      0.870      1.080     -0.134      0.812     -0.040      0.163      0.158     -0.266      0.639     -0.196      0.549     -2.309     -0.390      0.408     -0.821     -1.127     -1.735      0.561     -2.014     -0.281     -1.433     -0.152      0.336     -0.105     -0.254      0.688      0.895     -0.152      0.141
    -0.093      0.696      0.839      2.184     -0.963     -1.676      1.093     -2.457      0.386     -0.676     -1.276      1.626      1.068      1.177     -0.725     -1.445      0.870      1.080      0.866      0.812     -0.926      0.715      0.619      1.149     -0.542      0.781      0.026      0.169      0.966     -0.467     -0.703      0.312     -3.083     -0.671     -0.485     -0.038      0.632      0.332      0.224     -0.568     -0.330      0.244      0.107      0.214      1.437
    -2.093     -0.304     -0.161     -0.816      0.037     -1.676      0.093     -1.457      0.386     -0.676     -1.276     -0.374     -0.932      0.177     -0.725      0.555     -0.130      0.080     -1.134     -0.188     -0.711     -0.095     -0.287      0.263      0.153     -1.438     -0.283      0.140     -0.766     -0.158     -1.044      0.105     -1.126      0.277     -0.793     -0.165     -0.240     -0.483      0.040     -0.850      1.309      0.062      0.573     -1.212     -0.414
    -0.093      0.696      0.839      1.184      1.037      1.324     -0.907      1.543      1.386     -0.676     -1.276     -1.374      1.068      0.177      0.275      1.555     -0.130      1.080     -1.134      0.812      0.281     -0.818      0.477      0.554      0.160     -0.361      1.476      0.413      0.609      0.809      0.889     -0.102      0.920      0.946     -0.691     -1.804     -0.297      0.247     -0.194      0.196      1.330      0.930      0.250     -1.325      0.826
     0.907      0.696     -0.161     -0.816      1.037      0.324      0.093      0.543      0.386      1.324     -0.276     -0.374     -0.932     -0.823      0.275     -0.445     -0.130      1.080     -2.134      0.812      0.093     -0.046     -0.116     -0.455      0.907      0.955      0.664     -0.082     -0.438     -0.093      0.101      0.268      0.681      0.674      0.938     -0.448     -0.406     -0.803     -0.417     -0.400     -0.505     -0.017      1.093     -1.765     -0.080
    -0.093      0.696     -2.161      0.184     -0.963      0.324      1.093     -2.457      1.386      0.324     -1.276     -1.374     -0.932      0.177     -1.725      0.555      0.870     -1.920     -1.134      0.812     -0.374      0.266     -0.938      0.314     -0.477      0.103      0.429     -1.178     -0.142     -0.542      0.544      0.939     -1.262      1.150      0.509     -0.660     -1.870      0.513     -0.081     -1.538      1.053      0.857     -0.422     -1.313      1.007
    -0.093     -0.304     -2.161     -0.816      1.037      1.324      0.093     -1.457      0.386      0.324     -0.276     -1.374     -1.932      1.177      0.275     -0.445     -0.130      0.080     -0.134      0.812      0.486      0.125     -0.485      0.346      1.466     -0.452     -0.410     -1.657     -1.112     -0.367      0.565      0.012     -0.874      0.270     -0.468     -1.089     -1.570     -1.325      0.539     -0.653     -1.112     -0.290      1.004     -0.325     -0.549
     0.907     -0.304      0.839     -1.816      0.037      1.324      1.093      1.543     -0.614     -0.676      0.724     -0.374      1.068      0.177      0.275      1.555     -1.130      1.080     -0.134      0.812      0.597     -0.287      0.526     -0.879     -0.261      0.285     -0.065      0.133     -0.912      0.212      0.614      1.405      0.958      0.099     -0.684     -0.227     -0.116      0.315      0.921      0.302      0.856     -0.599      0.171      0.261      1.068
    -1.093      0.696     -2.161      2.184      0.037     -0.676      0.093     -1.457     -0.614      0.324     -0.276      1.626      1.068      1.177      0.275     -1.445     -0.130     -1.920      1.866     -0.188     -0.686      0.463     -0.293      1.130      0.519     -0.546      0.237     -1.634      0.948     -0.640      0.008     -0.346     -1.030     -1.440      0.268      0.601      1.040      1.409      0.413     -0.016     -0.489     -0.621     -1.352      1.418     -0.637
     0.907      0.696     -0.161      0.184      1.037      1.324     -2.907     -0.457      0.386      1.324      1.724     -0.374      1.068      0.177      0.275     -0.445     -1.130     -2.920     -0.134      0.812      0.854     -1.030     -0.764      0.011      0.676      0.056      1.640      0.467     -0.004      0.323      0.267     -1.786      0.379      0.402      0.974      0.588      1.030      2.338      0.195     -0.282     -1.452     -0.022     -1.706     -0.164      0.140
    -0.093     -0.304      1.839      2.184      0.037     -1.676      0.093      1.543      0.386      0.324     -0.276     -2.374      1.068      0.177     -0.725     -0.445     -0.130      0.080      1.866     -0.188     -0.554     -0.308      0.547      1.035     -0.112      0.480     -0.072      1.330      1.281      0.195     -1.098      0.447      0.989     -0.676      0.425      0.559     -1.888      0.339     -0.618     -0.714      0.062      0.227     -0.773      1.345     -0.284
    -1.093      0.696      0.839     -0.816     -0.963      0.324     -1.907      1.543      0.386     -0.676     -2.276     -2.374      0.068     -0.823      1.275     -1.445      0.870      1.080      0.866      0.812     -0.875     -0.764      0.246     -0.147     -0.072     -0.281      1.609      0.490     -0.532     -0.746      1.220     -0.859      1.348      0.534     -0.635     -1.049     -1.500     -0.275     -0.569      1.318     -0.436      1.739      0.823      0.856      1.017
    -0.093     -0.304      0.839      0.184     -1.963     -1.676      0.093      0.543     -1.614     -0.676     -1.276      0.626      1.068      0.177     -0.725     -0.445     -0.130      0.080     -1.134     -2.188     -0.150     -0.242      0.117     -0.553     -1.493     -0.115      0.115      0.489      0.796     -0.471     -1.504      0.536      0.312     -1.154     -0.010     -1.095      0.944      0.822      0.609     -0.035     -0.277      0.107     -0.094     -0.931     -0.937
    -0.093      0.696     -1.161      1.184     -2.963      1.324      1.093     -2.457      0.386     -0.676      0.724      1.626     -2.932     -1.823     -0.725      0.555      0.870     -1.920      0.866     -3.188      0.201      0.766     -1.117      0.900     -2.209     -0.402     -0.061     -0.125      0.207     -0.736      1.045      0.231     -1.179     -0.421      0.611      0.304      0.440     -1.236     -2.618      0.165      0.260      0.016     -0.214      0.539     -1.373
     1.907      0.696     -1.161      1.184      0.037      1.324      0.093     -1.457      0.386     -1.676      0.724      0.626     -0.932      1.177     -1.725      1.555      0.870     -1.920      1.866      0.812      1.082     -0.011     -0.678      1.102     -0.506      0.934      0.723     -0.428      0.166      0.462      0.016     -0.001     -0.649     -0.487     -1.440     -0.895      0.678      0.104      0.097     -1.510      0.318      0.792     -0.831      1.108      1.290
    -0.093      0.696     -1.161      1.184      0.037      0.324      0.093      1.543     -1.614     -0.676     -1.276     -1.374      0.068      2.177     -0.725     -2.445     -0.130      1.080      0.866      0.812     -0.700     -0.317      0.297      0.076      0.377      0.468      0.964     -1.716      1.167     -0.473      1.087      0.564      1.226     -1.537     -0.983     -0.066     -1.046     -0.582      2.029     -1.077     -1.689      0.375      0.598      0.723      0.412
     0.907     -2.304     -1.161      2.184      1.037      1.324      1.093      0.543      0.386      0.324     -1.276     -2.374      1.068     -0.823      1.275      1.555      0.870     -2.920     -0.134      0.812      0.072     -0.498     -0.412      0.239      1.335      0.899     -1.807     -0.675      1.987     -0.336      1.138      1.367      0.929      0.217     -0.399     -1.390     -1.887      1.608     -0.892      0.671      1.512      1.468     -2.123     -0.283     -0.178
     0.907     -0.304     -0.161      1.184      1.037      0.324     -0.907     -0.457      1.386     -0.676      0.724     -0.374     -0.932      2.177      0.275      0.555     -2.130      0.080      0.866      0.812      0.331     -0.934     -0.239      1.708      0.713      0.579      0.575     -0.145     -0.509      0.337     -0.101      0.108     -0.235     -0.176     -0.955      0.302      0.977     -0.565      0.662     -0.048      0.176     -0.975      0.492     -0.062      0.202
    -2.093      0.696     -1.161      0.184      1.037      0.324     -1.907     -1.457     -1.614      1.324     -2.276     -1.374      0.068     -1.823      1.275      0.555      0.870     -0.920     -0.134      0.812     -0.501     -0.014     -0.261     -0.530      0.810     -1.385      0.811     -0.895      0.664      0.108      0.826     -1.932     -1.188     -1.148      0.979     -1.653     -1.272      0.349     -1.309      0.554      1.270      0.826     -0.439      0.171      0.248
    -2.093      0.696     -1.161     -1.816      1.037     -0.676      1.093      1.543     -0.614      0.324     -2.276      0.626      1.068     -0.823     -0.725     -0.445     -2.130      1.080     -1.134      0.812     -1.118     -0.584      0.679     -0.800      0.194     -0.870      1.184     -1.891     -1.008      0.719      0.534      1.559      0.885      0.152      0.095     -0.898      1.241      0.147     -0.270     -0.767      0.720     -1.502      0.018     -0.875      0.574
    -0.093      0.696     -0.161      0.184      1.037     -0.676      1.093     -0.457     -0.614     -1.676      0.724      0.626      1.068     -0.823      0.275     -2.445      0.870      1.080     -0.134      0.812     -0.315      0.479      0.851     -0.553      0.087      0.110      0.172     -1.182      0.555      1.063     -0.301      0.660     -1.524     -0.094     -1.659      1.010     -0.079     -0.224     -0.384      0.262     -2.080      0.360     -0.291      0.081      0.689
    -1.093     -0.304     -0.161     -0.816      0.037      0.324     -1.907     -1.457     -0.614     -0.676     -1.276     -1.374      0.068     -0.823      0.275     -0.445     -2.130      0.080     -0.134     -0.188     -0.366     -0.885      0.084     -0.526     -0.185     -0.608      0.475     -0.163     -0.229      0.203      0.715     -0.979     -1.395     -0.182     -0.386     -0.873     -0.129     -0.046     -0.445      0.272      0.008     -1.110     -0.144     -0.107      0.064
    -2.093      0.696      1.839      2.184     -2.963     -1.676      0.093     -1.457      2.386     -0.676     -2.276      0.626      1.068      2.177     -0.725     -2.445     -0.130     -1.920      1.866     -3.188     -1.539     -0.262     -0.502      2.586     -2.417     -0.533      1.082      2.165     -0.504     -0.543     -0.202      0.434     -0.862      0.264      0.434     -0.069      1.071      1.856      0.038      0.444     -0.757      0.191     -1.241      0.537     -1.159
    -0.093     -0.304      0.839      1.184      1.037      0.324      0.093      0.543      1.386     -0.676     -0.276      0.626      1.068      2.177     -1.725      0.555     -0.130      1.080     -1.134      0.812      0.403      0.753      0.154      1.015      0.549     -0.529     -0.947      0.813      0.123      0.610     -0.100     -0.739      0.489      0.590     -0.957     -0.775     -0.519      0.753      1.385     -2.034      0.040     -1.105      0.650     -1.697      0.406
     0.907      0.696     -0.161     -1.816      0.037     -0.676     -1.907     -0.457     -1.614      1.324      1.724     -0.374     -1.932     -1.823      1.275     -1.445      0.870      0.080      1.866     -0.188      0.088     -0.204     -0.128     -1.200     -0.434      0.794      0.836      0.061     -0.626      0.391     -0.739     -1.787     -0.370     -0.416      1.476      1.602     -0.083     -1.586     -0.691      1.630     -1.575      0.947      0.209      2.586      0.091
    -0.093      0.696      0.839     -0.816      1.037      0.324      0.093      1.543     -1.614      0.324      0.724     -1.374      0.068     -1.823      1.275      0.555     -0.130      1.080     -2.134      0.812     -0.323     -0.167      0.119     -1.548      1.207      0.212      0.830      0.701      0.700     -0.175      0.599      0.269      1.493     -0.144     -0.466      1.106     -1.150     -0.070     -0.555      0.791      0.915     -0.010      0.682     -1.531     -0.145
     0.907     -0.304     -1.161      0.184     -0.963     -0.676      0.093     -0.457     -0.614      0.324      0.724      0.626      1.068      1.177      1.275      0.555      0.870      0.080     -1.134      0.812      0.260      0.250      0.419      0.392      0.105      0.806     -0.458     -1.623     -0.066     -1.065     -0.771     -0.077     -0.892     -0.821      0.264      0.463      0.146      0.523      0.704      1.066      0.193      0.580     -0.472     -1.410      0.764
     1.907      0.696      1.839      0.184      1.037      1.324      1.093      1.543     -0.614      1.324      1.724      0.626      1.068      0.177     -1.725      1.555      0.870      1.080     -0.134      0.812      0.914      0.688      0.725     -0.898      1.102      0.983      0.106      1.069      1.231      0.019      0.366      0.310      0.758      0.199      0.790      0.209     -0.338      0.029      1.001     -2.302      0.504      0.128     -0.249      0.305     -0.084
    -0.093     -1.304     -0.161      0.184     -0.963     -0.676     -0.907     -0.457      0.386     -0.676     -0.276      0.626      1.068      0.177     -1.725     -0.445     -3.130     -0.920     -2.134     -2.188     -0.254     -0.483      0.304     -0.650     -1.975      0.072     -0.780     -0.394      0.712      1.057     -0.335     -0.408     -0.708      0.885      0.230      0.024      1.325      0.679      0.724     -0.797     -0.284     -2.779     -1.381     -1.744     -0.560
     1.907     -0.304     -0.161      2.184      1.037      1.324      1.093      1.543     -0.614     -0.676      0.724      0.626      1.068      1.177     -0.725      0.555     -0.130      1.080      1.866      0.812      1.071     -0.165      0.572      1.084      0.421      0.806     -0.121     -0.771      1.144      0.557      0.396      1.176      0.917     -1.562     -0.960     -0.873      0.927      0.083      0.210     -0.788     -0.536      0.015      0.227      1.378      0.474
    -0.093     -0.304      0.839     -0.816     -0.963      0.324     -1.907      1.543      0.386     -0.676      0.724      0.626      0.068     -0.823     -0.725     -0.445     -0.130      0.080     -1.134     -1.188      0.010     -0.012     -0.058     -0.013     -0.953     -0.034     -0.161      0.950     -0.581      0.030      0.276     -1.873      1.526      0.467     -0.168      0.717      0.688      0.053     -1.041     -0.432     -0.592     -0.112      0.088     -1.126     -0.265
    -0.093     -0.304      0.839     -1.816     -2.963     -0.676          *      0.543      0.386     -0.676     -0.276     -0.374      1.068     -0.823     -0.725     -0.445     -1.130     -0.920     -0.134     -1.188     -0.455     -0.669      0.159     -0.622     -1.667      0.485      0.290      0.620     -1.111     -1.135     -0.347     -1.264      0.286      1.016      0.061      0.391      0.485      0.851     -0.315     -0.161      0.258     -0.310     -1.075      0.139      0.062
     1.907      0.696      1.839      1.184      1.037      1.324      1.093     -0.457     -1.614      1.324      1.724      0.626     -0.932      0.177     -0.725     -0.445     -0.130     -1.920     -0.134     -1.188      0.674      0.462     -0.845      0.050      1.093      1.384      0.400      2.732      1.082      0.074      0.513      0.572      0.425     -1.556      0.709      0.786     -0.143      0.319      0.041     -1.258     -1.240     -0.679     -0.435     -0.090     -2.240
     0.907     -1.304      1.839      1.184      1.037      1.324      0.093      1.543      1.386      1.324      1.724      0.626      1.068      1.177      1.275      1.555     -1.130      1.080      0.866      0.812      1.159     -0.160      0.829      0.960      1.225     -0.143     -1.229      0.980      0.021     -0.011      0.083      0.363      0.456      0.418      0.515      0.033      0.836     -0.135      0.298      0.669      0.122     -0.754     -0.318      0.525     -0.317
     0.907      0.696     -1.161     -1.816      1.037      1.324      1.093      1.543     -1.614      1.324      1.724      1.626      1.068     -1.823      1.275      0.555     -0.130      1.080     -2.134      0.812      0.757      0.547      0.336     -1.294      1.094      0.125      0.155     -1.439     -0.547      0.143      0.597      0.698      1.183     -0.476      0.644      0.466      0.898      0.474     -0.625      0.615     -0.238     -0.660      0.680     -1.433     -0.043
    -0.093      0.696      0.839      2.184      0.037      1.324      1.093     -2.457      0.386      0.324      0.724      0.626      1.068      1.177     -0.725     -1.445      0.870     -1.920      0.866     -1.188      0.195      0.333     -0.106      1.790      0.217     -0.299      0.537      0.940      0.419     -0.222      0.968      0.714     -2.377     -0.927      0.256      0.512      0.061      1.306     -0.291     -0.896     -1.617      0.204     -1.760     -0.135     -1.211
    -2.093      0.696      1.839     -0.816      1.037      1.324      1.093      0.543      0.386      0.324      1.724      0.626      0.068     -0.823     -1.725      0.555      0.870     -0.920      1.866     -0.188      0.954      0.543     -0.200      0.068      0.042     -2.920      0.165      2.044     -0.966      1.046      0.211      0.338      0.676      0.317      0.161      0.415     -0.327      0.261     -0.809     -1.727     -0.658      0.218     -0.648      1.629     -0.169
    -0.093      0.696     -0.161      0.184     -1.963      0.324      1.093      1.543      0.386     -0.676     -1.276     -0.374     -0.932     -1.823      0.275     -2.445      0.870      1.080     -1.134     -2.188     -0.803     -0.173      0.027      0.250     -1.667      0.720      1.094     -0.017     -0.051     -0.304      1.241      1.389      1.480      0.280      0.153     -0.212     -0.067     -0.841     -1.796      0.971     -1.610      0.990      1.141     -1.217     -0.726
     0.907     -1.304     -0.161      1.184      0.037     -0.676     -1.907      0.543     -0.614     -0.676     -0.276     -0.374      1.068      0.177     -0.725     -0.445     -1.130      0.080     -2.134     -0.188     -0.610     -1.045      0.118      0.032     -0.731      1.579      0.031     -0.413      0.953      0.570     -0.131     -0.809      0.587     -0.644     -0.290      0.530      1.104      0.776     -0.034     -0.401      0.294      0.024     -0.084     -2.163      0.417
    -0.093      0.696      1.839      0.184     -0.963      1.324     -0.907     -2.457      0.386     -0.676      1.724     -0.374      1.068     -1.823      0.275     -0.445     -0.130      0.080      1.866     -2.188      0.554     -0.074      0.114     -0.716     -0.795     -0.753      0.790      1.739      0.707     -0.055      0.660     -0.793     -2.507      1.002     -0.197      0.854     -0.294      1.038     -1.187      0.717     -0.934     -0.213     -0.241      2.248     -1.572
    -2.093      0.696      0.839     -0.816      0.037      1.324      1.093      0.543     -1.614      1.324     -2.276      1.626      0.068     -1.823      0.275     -2.445      0.870     -2.920     -0.134      0.812     -0.924      0.729     -0.716     -1.093      0.555     -1.151     -0.066      1.643      0.299     -0.606      2.323      0.348      1.269     -0.607      0.912     -0.956      0.716      1.100     -1.041     -0.104     -1.185     -0.015     -1.794      0.296      0.366
    -0.093      0.696     -1.161      1.184     -0.963     -0.676      0.093      0.543      0.386      0.324     -0.276      0.626      1.068      2.177      0.275      0.555     -0.130      0.080     -0.134     -1.188     -0.067     -0.433      0.153      0.978     -0.508     -0.255      1.093     -1.299      0.222     -0.570     -0.597      0.546      0.551     -0.370      0.685     -0.171      1.323      0.706      1.280      0.499      0.638      0.459     -0.175     -0.434     -0.750
     0.907     -0.304     -2.161     -0.816     -0.963      0.324      0.093     -1.457     -1.614     -0.676      1.724      0.626     -0.932      1.177      0.275      1.555      0.870     -1.920     -1.134     -1.188      0.918      0.238     -0.859      0.191     -0.798     -0.130     -0.659     -1.328     -0.972     -0.280     -0.655     -0.032     -0.385     -1.567     -0.222      0.370      0.300      0.221      0.977      0.452      0.526      0.605     -0.524     -1.350     -0.427
    -0.093      0.696      1.839      0.184     -0.963      0.324      1.093     -1.457      1.386      1.324     -1.276      0.626     -0.932     -0.823      1.275      0.555      0.870      1.080     -0.134      0.812     -0.468      0.571      0.256      0.562     -0.014      0.533      0.128      1.490     -0.264     -0.866      0.841      0.728     -1.741      0.916      1.273     -0.450     -0.046     -1.165     -1.434      1.130      1.110      0.235      0.537     -0.661      0.778
    -1.093     -0.304     -0.161     -1.816     -0.963      0.324     -0.907     -0.457     -0.614      0.324     -0.276      0.626     -0.932     -1.823      0.275     -1.445     -0.130      0.080     -0.134     -1.188     -0.444      0.006     -0.297     -1.249     -1.070     -0.643     -0.343      0.015     -0.359      0.012      0.868     -0.844     -0.112      0.443      0.851      0.519      0.727     -0.485     -0.782      0.752     -1.024     -0.026      0.593      0.358     -0.229
    -0.093     -1.304      0.839      0.184     -0.963     -0.676     -0.907     -0.457      0.386     -0.676     -0.276     -0.374     -0.932      0.177     -0.725     -0.445     -1.130     -0.920     -0.134     -0.188     -0.834     -0.471     -0.418      0.406     -0.862      0.819     -0.857      1.355     -0.215     -0.033      0.201     -0.395     -0.157     -0.244     -0.260      0.995      0.244     -0.427     -0.282     -0.258      0.381     -0.492     -0.260     -0.236      0.517
     0.907     -0.304     -0.161     -0.816      0.037      0.324      0.093     -0.457      1.386     -0.676      0.724      0.626      0.068      0.177      0.275      0.555     -0.130     -0.920      1.866     -1.188      0.865      0.136     -0.030      0.573     -0.363      0.004     -0.325     -0.095     -1.384      0.323     -0.710     -0.061     -0.280      0.919     -0.539     -0.492      0.341     -0.022     -0.437      0.559     -0.319     -0.254     -0.714      1.442     -0.859
    -0.093     -0.304      0.839     -1.816     -0.963      1.324      1.093      0.543      0.386      0.324     -0.276     -0.374      1.068     -1.823      0.275      0.555     -0.130      1.080     -1.134     -0.188      0.401     -0.116      0.741     -1.089     -0.651     -0.418     -0.206      0.096     -0.707     -0.122      0.728      1.149     -0.182      1.383      0.436     -0.759     -0.153      0.050     -0.814      0.654      0.117     -0.133     -0.195     -0.374      0.282
     1.907      0.696      0.839      1.184      1.037      1.324     -1.907      0.543      2.386     -0.676      1.724      0.626      0.068      0.177     -1.725      1.555     -2.130     -2.920     -2.134      0.812      1.266     -0.432     -0.641      0.884      1.196      0.616      1.250      1.411      0.335     -0.169     -0.271     -1.236      1.094      1.433     -1.483     -0.208      1.169      1.156     -0.529     -2.224      0.121     -1.449     -1.879     -2.483     -0.277
    -1.133     -1.206     -0.936      0.424      0.185     -0.736      0.121      0.687     -0.493      0.419     -1.476     -0.280     -0.709      0.251     -0.549     -1.379     -0.178      1.245      0.886      0.021     -1.038     -0.729      0.237     -0.248     -0.071     -0.091     -0.521     -1.014      0.665      0.387      0.114      0.736      0.456     -0.141      0.386     -0.102      0.634     -0.793      0.385     -0.586     -0.336      0.611      0.824      0.942      0.112
     0.867      0.794      0.064      0.424      1.185      0.264      0.121      0.687     -1.493     -0.581      0.524      1.720      1.291     -1.749      0.451     -0.379     -0.178      1.245      0.886      1.021      0.502      0.800      0.950     -0.679      0.225      0.353     -0.096     -1.063      1.103      1.046     -0.298     -0.675     -0.338     -1.019     -0.707     -0.123      0.464      0.034     -1.087      0.299     -0.929     -0.910     -0.251      1.062      0.829
    -1.133     -1.206     -1.936     -1.576     -0.815      0.264     -2.879     -0.313     -1.493      0.419     -0.476     -2.280     -0.709      0.251      1.451     -1.379     -2.178      1.245     -0.114     -0.979     -0.418     -1.214      0.080     -1.361     -0.484     -0.667      0.143     -2.122      0.092     -0.480      0.562     -1.402     -0.430     -0.383      0.504     -0.070     -0.587     -0.799      1.446      1.651     -0.893     -0.701      1.184      0.574     -0.594
     0.867      0.794      0.064     -1.576      1.185      1.264      1.121     -1.313     -1.493      1.419      1.524      0.720     -0.709     -1.749      1.451      1.621      0.822      1.245     -2.114      1.021      0.807      0.102      0.182     -1.335      1.354      0.023      0.475     -0.143     -0.167     -0.226      0.318      1.074     -1.396     -0.179      0.708      0.223      0.612     -0.838     -0.625      0.723      0.803      0.753      0.752     -1.252     -0.105
     0.867     -0.206     -0.936     -0.576      0.185      1.264      0.121     -1.313     -0.493      0.419      1.524      1.720      0.291      1.251      0.451      0.621      0.822     -0.755     -1.114      1.021      1.263      0.527     -0.280      0.429      0.554     -0.483     -0.654     -0.362     -0.917     -0.356      0.060     -0.402     -0.923     -0.678     -0.097     -0.363      0.961      0.639      0.995      0.126     -0.736      0.318     -0.357     -1.367      0.523
    -0.133      0.794     -0.936      0.424      0.185      1.264      1.121     -2.313      1.507     -2.581     -0.476     -0.280      0.291      2.251     -2.549      0.621      0.822     -0.755      0.886     -0.979      0.094      0.412     -0.340      0.425     -1.068     -0.209      0.387     -0.689      0.118      1.242      1.040      0.690     -1.816      1.036     -1.973     -0.550     -0.838      0.713      2.011     -2.034      0.388      0.290     -0.175      0.743     -0.164
    -1.133     -0.206      1.064      0.424      0.185     -0.736      0.121     -1.313      2.507     -1.581     -2.476     -1.280      0.291      1.251     -1.549     -2.379      0.822      0.245      0.886     -0.979     -1.117      0.162      0.299      1.605     -0.825     -0.077     -0.461      0.751     -1.172      1.044      0.354     -0.112     -1.737      1.061     -1.161     -0.856     -1.299     -0.087     -0.160     -1.213     -0.966      0.484     -0.383      0.302     -0.442
    -1.133     -0.206      0.064     -1.576     -1.815      1.264      0.121      1.687     -0.493     -0.581     -2.476     -1.280      0.291     -0.749     -0.549     -1.379     -0.178      0.245     -0.114     -0.979     -1.019     -0.193      0.306     -0.967     -0.989     -0.258     -0.105     -0.314     -0.597     -0.768      2.264      0.453      1.269      0.259     -0.162     -0.983     -1.070     -0.141     -0.199      0.137     -0.397     -0.102     -0.165      0.325     -0.067
     0.867     -0.206     -0.936      0.424     -0.815     -1.736      0.121      1.687     -1.493     -0.581      0.524     -0.280     -1.709     -1.749     -1.549     -0.379     -0.178      1.245     -1.114     -1.979      0.086     -0.677      0.214     -1.016     -1.844      0.851      0.541     -1.191      1.340      1.137     -1.783      0.788      1.413     -0.600      0.278      0.437      0.503     -1.885     -0.872     -0.697     -0.648      0.454      1.088     -0.721     -0.373
    -2.133     -0.206     -0.936     -1.576     -0.815     -2.736      0.121      0.687     -1.493     -1.581     -2.476      0.720      1.291      1.251     -2.549     -2.379     -0.178      0.245     -0.114     -0.979     -1.428      0.148      0.757     -1.118      0.062     -0.537     -0.255     -1.650     -0.420     -0.852     -1.243     -0.192     -0.024     -0.709     -1.710     -0.389      0.532      0.226      2.205     -2.475     -0.739     -0.270     -1.108      0.325     -0.995
     0.867      0.794     -0.936      0.424      1.185      1.264      0.121     -1.313     -0.493      0.419      1.524      0.720     -0.709     -0.749     -0.549      0.621      0.822      0.245     -1.114      1.021      1.120      0.587     -0.173      0.345      0.070     -0.491      0.294     -0.640      0.101      1.340      0.081     -0.376     -1.209     -0.795      0.490      0.009     -0.217     -0.538     -1.098     -0.481     -0.593      0.221      0.375     -1.293      1.010
     1.867     -0.206     -1.936      0.424      0.185      1.264      1.121      0.687     -0.493      0.419      1.524     -1.280     -2.709      1.251      0.451     -2.379      0.822      1.245      0.886      1.021      0.601     -0.151     -0.355      0.262      0.993      1.198     -0.001     -1.724      0.095     -0.865      0.639      1.237      1.036     -0.740     -0.116      0.627     -1.112     -2.107      1.085     -0.180     -2.938      0.949      1.920      0.615      0.167
     0.867     -0.206      0.064     -0.576      0.185      0.264      0.121      1.687      0.507      0.419      0.524     -0.280      1.291     -0.749      1.451      0.621      0.822      0.245      0.886      1.021      0.657     -0.159      0.605      0.113      0.856      0.018      0.093     -0.250     -0.747     -0.616     -0.481      0.165      1.057      0.296     -0.078     -0.365     -0.046      0.334     -0.656      1.013     -0.303      0.818     -0.680      0.856      0.306
     0.867     -0.206     -0.936      0.424      0.185      0.264      0.121     -0.313      0.507      1.419      0.524     -0.280     -2.709      1.251      0.451      0.621     -0.178     -1.755     -0.114      0.021      0.619     -0.005     -1.469      0.454      0.355      0.183     -0.230      0.521      0.000     -0.085     -0.402      0.007      1.355      0.166      1.246     -0.388     -0.290     -0.552      0.834      0.120     -0.080     -0.193      0.552     -0.251     -0.249
     0.867     -0.206      1.064      1.424     -0.815      1.264      0.121      0.687      1.507     -0.581      0.524     -0.280      0.291      1.251      0.451     -1.379     -0.178     -1.755      0.886      0.021      0.079     -0.091     -0.674      1.046     -0.724      0.690     -0.115      1.528      0.364     -0.311      1.055      0.110      1.384      0.624     -0.034      0.420     -0.133      1.205      0.410      0.771     -1.393     -0.006     -0.428      0.304      0.710
    -0.133     -0.206     -0.936     -1.576     -0.815      0.264      1.121      1.687     -1.493     -0.581      1.524     -1.280     -0.709     -1.749     -0.549     -0.379     -0.178      1.245     -1.114      0.021      0.525     -0.587      0.498     -1.772     -0.644     -0.562      0.231     -1.459      0.294     -0.363     -0.427      1.577      1.050      0.026     -0.298      0.716     -0.422     -1.511     -0.056     -0.168     -0.918      0.541      0.252     -0.156      0.551
     0.867     -0.206      1.064     -0.576      1.185      1.264      0.121      1.687     -0.493      1.419      1.524     -1.280      1.291      1.251      1.451      0.621     -0.178      1.245     -1.114      1.021      0.615     -0.208      0.798     -0.827      1.510      0.264      0.007      0.156      0.271     -0.395      0.567      0.345      0.865      0.291      0.666      0.512     -1.031      0.025      1.902      0.775     -0.191     -0.026     -0.174     -0.544     -0.282
     0.867      0.794     -1.936      1.424      1.185      1.264      0.121     -1.313      2.507      1.419      1.524      0.720      0.291      1.251      0.451      1.621      0.822      1.245      1.886      1.021      1.094      0.977      0.191      1.771      0.830     -0.302     -0.162     -2.217     -0.222      0.478      0.127     -0.755     -1.478      0.892      0.936     -0.164     -0.649      0.097     -0.336      0.025      0.535     -0.294      1.028      1.012      0.360
    -0.133          *      1.064      1.424     -1.815      0.264      1.121      1.687      2.507     -0.581      0.524      1.720      1.291      1.251     -1.549     -0.379      0.822      1.245     -1.114     -0.979      0.014      0.766      0.603      1.522     -1.234     -0.143      0.236      0.635     -0.309     -0.606      0.389      0.291      0.764      1.342     -0.134      0.559      0.560      0.429      0.045     -1.070     -0.271     -0.112      0.245     -1.884      0.089
    -2.133      0.794      0.064      2.424      1.185     -1.736      0.121      1.687      2.507      0.419     -2.476      0.720      1.291      1.251      0.451     -2.379     -1.178      1.245      1.886      1.021     -1.289      0.112      0.762      2.269      0.387     -0.850      0.670     -0.624      0.131      0.803     -0.534      0.071      0.671      0.587      0.262     -0.699      0.370      0.003     -0.844      0.303     -0.730     -1.327     -0.090      0.869      0.602
    -0.133     -0.206      1.064     -1.576     -2.815      1.264      1.121      0.687      0.507     -0.581     -0.476      0.720      1.291     -1.749     -0.549      0.621      0.822      0.245     -2.114      1.021     -0.259      0.071      0.469     -0.554     -1.003      0.165     -0.256      0.665     -0.975     -1.938      1.649      1.129      0.347      0.967      0.049     -0.206      0.584      0.689     -1.093      0.041      0.846      0.760     -0.325     -1.859      1.773
    -0.133      0.794      0.064     -0.576      1.185      0.264      0.121      1.687     -1.493      1.419     -1.476     -1.280      0.291      1.251      1.451      0.621      0.822      1.245     -0.114      1.021     -0.351      0.234      0.233      0.098      0.617      0.457      0.431     -0.181     -0.632      0.724      0.594     -0.167      1.408     -1.573      1.322     -1.036     -1.424      0.089      1.231      1.188      0.961      0.532      0.800     -0.253      0.339
     0.867      0.794      0.064     -0.576      0.185      0.264      1.121      0.687     -0.493      0.419      0.524      1.720      0.291      1.251      0.451      1.621      0.822      0.245     -2.114      1.021      0.343      0.557      0.268      0.270      1.073      0.472      0.220     -0.094     -0.751     -0.930     -0.131      0.666      0.406     -0.619     -0.051      0.069      0.854      0.041      1.031      0.049      1.078      0.181     -0.060     -2.225     -0.029
     0.867      0.794     -1.936     -0.576      1.185      1.264     -1.879     -0.313      0.507      0.419      1.524      0.720     -0.709     -0.749      1.451      0.621      0.822     -0.755     -1.114      1.021      0.771      0.177     -0.594     -0.418      1.014      0.270      0.565     -1.426     -0.094      0.093      0.389     -2.099      0.406      0.845     -0.094      0.371      0.531      0.190     -0.333      1.015     -0.303      0.497      0.172     -0.912      0.183
    -2.133      0.794      1.064      1.424      0.185     -1.736      0.121      0.687      1.507      0.419     -2.476      0.720      1.291      2.251     -1.549     -1.379     -0.178      1.245      0.886      0.021     -1.964     -0.006      0.774      1.522     -0.760     -0.008      0.942      0.204     -0.162      0.935      0.285      0.082      0.020      0.172      0.690      0.267      0.679      0.113      1.027     -0.994      0.974     -0.116     -0.060      0.058      0.721
     0.867     -0.206      0.064      2.424     -1.815      0.264     -1.879      0.687      0.507     -2.581     -1.476     -0.280     -1.709      0.251      0.451     -1.379     -1.178     -2.755     -1.114     -2.979     -0.621     -1.140     -1.474      1.226     -2.576      1.410      0.953      1.561      1.245      1.022      0.831     -0.649      2.342     -0.618     -1.174     -0.457      1.155      0.453     -0.892      1.843     -0.582      0.103     -0.388     -1.523     -0.609
    -1.133      0.794     -0.936      0.424     -1.815     -0.736      0.121     -0.313      0.507      0.419      0.524     -0.280      0.291      2.251     -0.549     -1.379     -0.178     -1.755      0.886     -1.979      0.259     -0.016     -0.401      0.855     -0.798     -1.279      0.713     -0.579     -0.398     -0.991     -1.093      0.087      0.087     -0.216      0.889      0.139     -0.250      0.786      1.500     -0.383     -1.535     -0.100     -1.171      0.674     -1.281
    -1.133     -0.206     -0.936      0.424     -0.815      0.264      0.121      1.687      1.507     -1.581     -2.476     -0.280      1.291     -0.749     -0.549     -0.379     -0.178      1.245     -2.114      0.021     -1.037     -0.284      0.777      0.152     -0.385     -0.316      0.231     -1.755      0.398     -0.391      1.193      0.681      0.813      1.109     -1.375     -0.992      0.006      0.171     -0.821     -0.462      0.798      0.243     -0.051     -2.182      0.305
     1.867     -3.206     -1.936      0.424     -0.815      1.264      1.121      1.687      0.507     -0.581     -2.476     -1.280     -1.709     -0.749     -0.549     -0.379     -0.178      0.245     -0.114     -0.979     -1.215     -0.326     -0.720      0.713     -1.133      2.954     -2.892     -1.365     -0.369      0.359      2.364      1.349      2.463     -0.356     -0.171     -0.681     -0.781     -0.880     -1.282     -0.050      1.045      0.178      1.379     -0.384      0.031
     1.867     -0.206     -1.936      2.424      1.185      1.264      0.121     -1.313      0.507      1.419      1.524      0.720     -2.709      0.251      1.451      0.621      0.822     -2.755     -0.114      1.021      0.948      0.222     -1.590      1.536      1.389      0.936     -0.530     -0.458      0.893     -0.161      0.441     -0.244      0.533     -0.617      0.719      0.228      0.281     -0.534     -1.017      0.531     -0.503      0.582     -0.094     -0.805     -0.217
    -0.133      0.794     -0.936      0.424      0.185      0.264      1.121     -1.313      0.507      1.419     -0.476      1.720     -0.709      0.251      0.451     -0.379     -3.178     -0.755      0.886      0.021     -0.064     -0.007     -0.003      0.549     -0.394     -0.147      0.745     -0.933     -0.190      0.697      0.305      0.992     -1.274     -0.015      1.487     -0.296      1.622     -0.736     -0.241      0.492     -0.395     -3.347     -0.775      0.584      0.276
     0.867     -0.206     -0.936      2.424      0.185      1.264      0.121      0.687      2.507      1.419      0.524     -1.280     -1.709     -0.749      1.451      1.621      0.822      0.245      0.886      0.021      0.593     -0.028      0.054      1.103      0.154      0.333     -0.108     -1.042      1.410      0.063      0.605      0.137      0.775      1.561      1.313     -0.426     -1.122     -1.621     -1.725      1.494      0.957      0.743      0.141      0.314     -0.301
     0.867     -0.206     -0.936     -0.576     -0.815      1.264     -2.879     -1.313     -0.493      0.419      0.524      0.720     -2.709     -0.749     -0.549      1.621      0.822     -0.755     -1.114      0.021      0.561     -0.111     -1.508     -0.258     -0.898      0.235     -0.093      0.686     -0.373     -0.012      0.653     -2.737      0.514     -0.288      0.938     -0.323      1.016     -0.473     -0.236     -0.040      0.982      0.810      1.765     -0.949      0.762
     0.867     -0.206      2.064     -0.576      0.185      1.264      1.121      1.687     -0.493      1.419      1.524     -0.280      0.291     -0.749      1.451      1.621      0.822      1.245     -0.114      1.021      0.784      0.129      0.706     -0.923      0.978      0.190     -0.419      1.295      0.316     -0.955      0.271      1.038      0.857      0.326      0.878      0.371     -0.491     -0.646     -0.030      0.839      0.808      0.785      0.276      0.314      0.157
    -2.133      0.794      1.064      1.424     -1.815     -0.736     -0.879      0.687      0.507     -0.581      0.524      0.720      1.291      0.251      1.451     -0.379      0.822      1.245     -0.114     -0.979     -0.299      0.339      1.013      0.927     -1.117     -1.822      0.468      0.023      0.440     -0.646     -0.371     -1.195     -0.554     -0.349      0.054      0.795      0.278     -0.167     -0.491      1.960     -0.162      0.369     -0.319     -0.703      0.079
    -2.133     -3.206     -0.936     -1.576      1.185     -0.736     -1.879      0.687     -0.493      0.419     -2.476     -2.280      0.291     -1.749      0.451     -1.379     -1.178      0.245     -1.114      0.021     -1.421     -1.545      0.343     -0.668     -0.166     -0.703     -1.675     -1.132     -0.826      1.372      0.883     -0.141      0.190      0.087      0.422     -0.378     -0.126     -0.155     -1.151      0.562      0.371      0.550     -0.198     -0.870      0.146
     0.867      0.794      1.064      0.424      1.185      1.264      1.121      0.687     -0.493      1.419      0.524      1.720      1.291      1.251      1.451      0.621      0.822      1.245     -0.114      1.021      0.433      0.863      0.740      0.371      0.299      0.336     -0.062      0.409      0.057      0.852      0.752      0.119     -0.052     -0.972      1.218     -0.060      0.624      0.293      0.767      1.101      0.147     -0.136     -0.009     -0.413      0.734
     1.867      0.794      0.064      1.424     -2.815     -1.736     -0.879      1.687     -0.493     -0.581      1.524     -0.280      0.291     -0.749     -0.549     -0.379     -3.178     -1.755      0.886     -0.979      0.581     -0.276     -0.039      0.878     -1.942      1.137      1.018      0.052      0.451     -0.750     -2.125     -0.616      1.692     -1.199      0.580      0.595      0.038      0.387     -1.506      0.565     -1.076     -2.978     -1.743      0.276      0.826
    -1.133     -0.206      0.064     -0.576      0.185     -0.736     -0.879     -0.313     -1.493      1.419      1.524     -2.280      0.291     -1.749      1.451     -1.379     -0.178      0.245     -0.114      1.021      0.061     -0.716      0.135     -0.797      1.123     -1.066      0.349     -0.115      0.241     -1.084     -0.873     -0.068     -0.578     -0.944      0.876      1.414     -1.414      0.053     -1.072      0.998     -1.333      0.551      0.109      0.326     -0.037
     0.867     -2.206     -0.936      0.424      0.185      1.264      0.121     -1.313     -1.493      0.419      0.524      0.720     -0.709     -1.749     -0.549      0.621     -1.178     -0.755     -1.114     -0.979      0.356     -0.433     -0.640     -0.830     -0.410      0.498     -1.727     -0.252      1.250      0.595      0.885      0.472     -0.778     -0.882      0.496     -0.064      1.437      0.173     -1.006     -0.436      0.326     -0.718      0.183     -0.759     -0.347
     0.867      0.794      0.064      1.424      0.185      0.264      0.121     -0.313      0.507     -0.581     -0.476     -0.280      0.291      0.251     -0.549      0.621     -0.178      0.245      0.886      0.021     -0.152      0.159      0.168      1.497     -0.440      0.824      0.620     -0.047     -0.078      0.683      0.471     -0.150     -0.599     -0.946     -0.326     -0.256     -0.473      0.061     -0.965     -0.337      0.756     -0.299      0.046      0.129      0.365
    -1.133     -0.206     -0.936     -0.576      0.185     -0.736      0.121     -1.313     -0.493      1.419     -1.476      0.720     -0.709     -1.749      0.451     -2.379     -2.178      0.245      0.886      0.021     -1.225      0.156     -0.047     -1.387      0.560      0.048     -0.288     -0.767      0.933     -0.534      0.565     -0.121     -1.168      0.635      1.214      0.386      0.476     -0.550     -0.571      0.267     -0.920     -2.314      0.127      1.394     -0.514
     0.867      0.794     -0.936      1.424      1.185      1.264      1.121     -1.313      1.507      0.419      0.524      0.720     -1.709      2.251      0.451      0.621      0.822     -2.755      1.886      1.021      1.070      0.871     -1.367      1.473      0.501     -0.091     -0.115      0.340     -0.050      0.692      0.180      0.258      0.184      0.305      0.089     -1.020     -0.411      0.353      1.057      0.212     -0.445     -0.239     -0.380      1.029      0.357
     0.867     -0.206      1.064      1.424      0.185     -1.736     -1.879     -1.313     -1.493     -1.581      0.524      0.720      0.291      1.251     -1.549     -1.379     -2.178     -1.755     -1.114     -1.979     -0.630     -0.206     -0.208      0.074     -0.925      1.538      0.045      1.245      1.268      0.987     -1.052     -1.762     -1.026     -1.595     -1.033      1.326      1.028      0.527      1.306     -1.180     -0.676     -1.999     -1.411     -1.025     -1.104
     0.867     -1.206      1.064     -0.576      0.185      0.264      0.121     -1.313     -0.493      0.419     -0.476     -1.280      0.291     -0.749     -0.549      0.621     -1.178     -0.755     -1.114     -0.979      0.121     -1.086     -0.005     -0.467     -0.186      0.747      0.011      1.020     -0.097      0.337      0.097      1.223     -1.191      0.106      0.694     -0.640      0.339      0.289     -0.345     -0.389      0.274      0.031     -0.677     -0.798     -0.660
    -0.133      0.794      0.064     -1.576     -0.815      1.264      1.121     -1.313     -0.493      0.419      1.524     -1.280      0.291     -1.749     -1.549      0.621      0.822      0.245     -1.114     -1.979      0.588      0.167     -0.363     -0.549     -0.523     -0.834      0.756      0.280     -1.218     -0.383      0.655      0.934     -1.128     -0.202      0.686      0.742     -1.506      0.996     -1.222     -1.214     -0.109      0.668      0.917     -0.786     -1.574
     0.867      0.794     -1.936     -1.576      0.185      1.264      1.121      1.687     -1.493      1.419      1.524     -1.280     -0.709     -1.749      1.451     -0.379      0.822      1.245     -2.114      1.021      0.610     -0.296      0.327     -1.298      0.745      0.380      1.051     -2.162     -0.421     -0.551      0.485      1.317      1.221     -0.327      0.969      0.598     -0.971     -1.080     -0.870      1.004     -1.057      1.084      0.726     -1.564      0.501
     0.867      0.794      0.064     -0.576      0.185     -0.736      1.121     -2.313     -0.493      1.419      0.524      1.720      1.291      0.251      0.451     -0.379      0.822      1.245     -1.114      1.021      0.271      0.699      0.818     -1.056      1.445      0.576      0.127     -0.773      0.611     -1.388     -0.985      0.396     -3.090      0.591      0.629      0.315      0.641      0.166      1.092     -0.206     -0.485      0.086     -0.332     -0.447     -0.353
     1.867     -0.206      2.064      0.424      0.185     -2.736     -0.879     -0.313      1.507      0.419     -1.476     -0.280      1.291      1.251      0.451     -0.379     -1.178     -1.755      1.886      1.021     -0.865     -0.414     -0.127      0.967      0.434      2.790      0.154      2.028     -0.341     -0.291     -1.698     -0.369     -0.076      0.604      0.082     -0.417      0.295      1.511      0.387      0.216      0.610     -0.732     -1.588      1.430      0.545
    -0.133      0.794      1.064     -0.576      0.185      0.264      1.121      0.687      0.507      0.419      0.524      0.720      0.291      0.251      0.451      0.621      0.822          *      0.886     -0.979      0.496      0.232      0.014     -0.336     -0.077     -0.640      0.425      0.955     -0.274      0.270     -0.186      0.867      0.732      0.837      0.517     -0.064      0.299      0.251      0.474      0.287      0.084      0.564     -0.227      0.960     -0.895
     0.867      0.794      2.064      0.424      1.185     -1.736      1.121      1.687     -0.493     -2.581     -0.476     -0.280      1.291      0.251      1.451     -0.379      0.822      1.245      0.886      1.021     -0.319      0.221      0.158     -0.914      0.510      1.290      0.549      2.029      1.138      0.621     -1.471      0.826      1.321      0.198     -2.718      0.021     -0.645      0.908      1.067      1.191     -0.121      0.506      0.852      1.274      0.550
     0.867      0.794      1.064     -0.576     -1.815      1.264      1.121     -0.313      0.507     -0.581      1.524      0.720      0.291      1.251     -0.549      1.621      0.822      1.245     -1.114      0.021      1.118      0.245      0.436      0.964     -0.435     -0.155      0.433      0.524     -1.457     -1.312      0.033      1.120     -0.793     -0.414     -0.255     -0.055      0.346     -0.240      0.566     -0.414      0.181      0.573      0.500     -1.590      0.462
     0.867     -0.206     -0.936      0.424      1.185      0.264     -0.879     -0.313      2.507     -0.581      1.524     -1.280     -0.709      0.251      0.451      1.621     -1.178     -0.755      0.886      1.021      0.593     -0.815     -0.266      1.152      0.160      0.295      0.621     -0.609     -0.624      1.005     -0.365     -0.161      0.049      1.316     -0.703      0.748      0.072     -0.645     -0.610      0.382      1.098     -0.087     -0.401      0.275      0.778
    -0.133     -1.206     -0.936     -0.576      0.185      1.264      0.121      1.687      0.507      1.419      1.524     -0.280      0.291     -1.749      1.451      0.621     -3.178      1.245     -1.114     -0.979      1.122     -0.520      0.682     -0.471     -0.336     -1.330     -0.676     -1.453     -0.236      0.556      0.001      0.665      0.977      0.923      1.622     -0.156      0.458     -0.716     -1.307      1.710     -0.639     -2.410      0.326     -0.844     -0.813
    -2.133     -0.206     -0.936      0.424      0.185     -1.736      0.121     -1.313      0.507     -1.581     -0.476      0.720      0.291      1.251     -1.549     -1.379     -0.178      0.245     -0.114      0.021     -0.935      0.198      0.305      0.628     -0.031     -1.123     -0.308     -1.258     -0.139      0.105     -0.751     -0.018     -1.771     -0.236     -1.515      0.698      0.475     -0.228      0.923     -1.569     -0.345     -0.409     -0.138     -0.591     -0.037
    -0.133     -0.206      0.064      1.424     -0.815     -0.736      0.121     -1.313      0.507     -0.581      0.524      0.720      1.291      2.251     -0.549     -1.379     -0.178      0.245     -1.114      0.021      0.168      0.188      0.435      0.614     -1.630     -0.265     -0.337     -0.520      0.790      0.774     -0.911      0.049     -1.787      0.123      0.285      0.162      0.258      0.738      1.805      0.203     -1.521     -0.198     -0.488     -1.506      1.422
     0.867      0.794      0.064     -0.576      0.185     -0.736     -0.879      0.687     -1.493     -0.581      0.524      1.720      1.291      0.251      0.451      1.621     -2.178      0.245      0.886     -0.979      0.435     -0.251      0.747     -0.761      0.209      0.409      1.086     -0.694      0.129     -0.020     -1.164     -0.573     -0.136     -0.855     -0.617     -0.190      2.076      0.089      0.791      0.332      1.221     -1.776     -0.936      1.207     -1.151
    -2.133     -0.206     -0.936     -1.576     -0.815     -2.736      0.121      1.687     -1.493      0.419     -0.476     -1.280      1.291     -1.749      0.451     -2.379     -2.178      1.245      0.886     -0.979     -0.950     -0.751      0.506     -1.242     -0.441     -0.990      0.473     -1.304     -0.266     -0.364     -1.946      0.886      1.235     -0.468      0.665      0.847     -0.187      0.515     -0.690      0.714     -1.512     -1.257      0.319      1.460     -0.535
     0.867     -2.206     -0.936     -1.576      0.185      0.264     -1.879      0.687     -0.493     -0.581      1.524     -2.280      0.291     -0.749     -0.549      0.621     -2.178      0.245     -1.114      0.021      0.450     -1.099      0.033     -0.489     -0.214      0.404     -1.247     -1.085     -1.131      0.492     -0.170     -0.641      0.692      0.088     -0.413      0.808     -0.817      0.202     -0.145     -0.337     -0.039     -0.943      0.013     -0.877      0.115
    -0.133     -0.206     -0.936     -1.576      0.185      1.264      0.121      1.687     -0.493      1.419      1.524     -0.280      0.291     -0.749      0.451      1.621      0.822      1.245     -2.114      1.021      1.148     -0.108      0.604     -1.166      0.876     -1.050     -0.265     -1.476     -0.450     -0.849      0.099      0.273      1.055      0.549      0.961     -0.070     -0.277     -0.685      0.165      0.015      0.310      0.873      0.153     -1.639      0.198
     0.867     -1.206      2.064     -0.576     -1.815      0.264     -1.879     -1.313      1.507     -0.581      1.524     -1.280      0.291      0.251     -1.549     -0.379     -0.178      0.245     -1.114     -1.979      0.880     -0.965     -0.143     -0.454     -0.937     -0.085     -0.151      2.272     -0.110     -0.792     -0.628     -1.046     -1.301      1.899     -0.094      0.153      0.065      0.552      0.465     -1.270     -1.471      0.835      0.365     -0.940     -0.959
    -0.133     -1.206      1.064     -0.576      1.185     -0.736     -0.879      1.687     -1.493      1.419      1.524     -1.280      0.291     -1.749      0.451      0.621     -1.178      1.245     -1.114      0.021      0.676     -0.564      0.992     -1.379      0.230     -0.846     -0.615      0.099      0.819      0.793     -1.408     -0.369      0.557     -0.322      1.248      0.519     -0.622     -1.032     -0.563      0.273     -0.101     -0.498     -0.313     -0.603     -0.238
     0.867     -0.206      0.064     -1.576     -0.815      0.264     -0.879      0.687     -0.493      1.419      0.524     -2.280     -0.709     -1.749     -1.549     -0.379      0.822      0.245     -2.114     -1.979      0.440     -0.553     -0.015     -1.400     -0.869      0.452      0.435      0.009     -0.177      0.435     -0.286     -0.417      0.688      0.737      1.569     -0.305     -1.587     -0.662     -0.728     -0.989     -1.038      1.491      0.356     -1.446     -1.206
    -0.133     -1.206      2.064      0.424      0.185      0.264      0.121     -0.313     -1.493      0.419     -2.476     -0.280      0.291      1.251      0.451      0.621     -0.178     -0.755     -1.114      0.021     -0.366      0.010      0.315     -0.016     -0.173      0.186     -1.244      1.819      0.431      0.305      0.595      0.101     -0.563     -1.378      0.580     -1.911     -0.208     -0.223      1.194      0.611      1.033     -0.179     -1.032     -0.992      0.214
    -0.133     -1.206      0.064      0.424     -0.815     -0.736     -0.879     -0.313      0.507     -0.581     -0.476     -0.280     -0.709      0.251     -0.549     -0.379     -1.178     -0.755     -0.114     -0.979     -0.580     -0.693     -0.404      0.143     -1.422      0.435     -0.507      0.523      0.562      0.600     -0.024     -0.170      0.227      0.373      0.204      0.271      0.586     -0.199      0.077      0.140      0.330     -0.458     -0.091     -0.228      0.310
     0.867     -0.206     -0.936     -0.576      1.185      0.264     -0.879      1.687      0.507     -0.581      0.524     -0.280      0.291      0.251     -1.549     -0.379     -0.178      0.245      0.886      0.021      0.184      0.062      0.168     -0.075     -0.003      0.674     -0.152     -1.089     -0.457      1.112     -0.014     -1.085      1.328      0.482     -0.589      0.320     -0.404     -0.042      0.294     -1.615     -0.691      0.055      0.055      0.722     -0.090
     0.867      0.794      0.064     -1.576     -0.815      0.264      0.121      1.687     -0.493     -1.581      1.524     -1.280      0.291     -1.749     -1.549      1.621      0.822      1.245     -1.114     -0.979      1.138      0.434      0.717     -0.818     -0.845     -0.340      0.279     -0.729     -0.691     -0.003     -0.949     -0.191      0.866      0.235     -1.117     -0.078     -1.762     -0.768     -0.871     -1.058      0.272      0.432      0.031     -0.597     -0.291
    -0.133      0.794      0.064     -0.576      0.185      0.264      0.121      1.687     -0.493      0.419      0.524     -0.280      0.291     -0.749      0.451     -0.379      0.822      0.245     -0.114      0.021     -0.141     -0.124      0.059     -0.390      0.670     -0.121      0.713      0.046     -0.021     -0.433      0.499      0.297      1.511     -0.204      0.066      0.770     -0.167      0.412     -0.358      0.073     -0.164      1.050      0.040      0.199     -0.595
     1.867     -0.206      0.064     -1.576      1.185      1.264     -1.879     -0.313     -0.493      0.419      0.524      0.720     -0.709     -0.749      0.451      1.621      0.822      0.245     -0.114      1.021      0.992      0.126     -0.435     -0.810      1.061      0.701     -0.150      0.266     -0.897      0.022      0.178     -1.783      0.170      0.200     -0.069     -0.906      0.509     -0.097     -0.228      0.026      0.531      0.658      0.871      0.333     -0.030
    -0.133      0.794      1.064      1.424     -2.815      1.264      1.121      1.687      0.507     -0.581      1.524     -0.280      1.291      1.251     -0.549     -1.379      0.822      1.245     -1.114     -2.979      0.006      0.537      0.839      0.479     -2.935     -0.041      0.211      0.201      0.907      0.091      1.203      0.711      0.762      0.086      0.892      1.239     -1.061      0.049      0.959      0.878     -1.388      0.269     -0.087     -1.439     -0.278
    -1.133      0.794      0.064     -1.576      1.185      1.264      1.121      1.687     -0.493      1.419     -1.476      1.720     -0.709     -0.749      1.451      1.621      0.822      1.245     -0.114      1.021     -0.218      1.090      0.377      0.235      1.073     -0.936     -0.273     -0.315     -1.920      0.063      1.222     -0.106      1.217     -0.654      0.800     -1.187      0.161     -1.350     -1.015      1.013      1.734     -0.232      0.584     -0.203      0.333
    -0.133      0.794     -0.936     -0.576      1.185      1.264     -1.879      0.687     -1.493     -0.581      0.524      1.720     -0.709     -0.749      0.451      0.621      0.822     -0.755     -1.114      1.021      0.631      0.535     -0.406     -0.843      0.154     -1.004      0.224     -0.567      0.439      1.169      0.623     -2.364      1.143     -0.763     -0.583     -0.245      0.920     -0.057     -0.150      0.331     -0.325      0.229     -0.045     -0.807      0.820
    -1.133      0.794      1.064     -1.576     -2.815      0.264     -2.879      1.687     -0.493     -2.581      0.524      0.720      1.291     -0.749      0.451      0.621      0.822      1.245      1.886     -2.979      0.205      0.275      1.035     -0.004     -2.135     -1.338      0.458      0.005     -1.615     -0.785      0.159     -3.209      0.751     -0.315     -1.391      0.213      0.359     -0.181     -0.727      1.397      0.354      0.274     -0.361      1.917     -1.019
    -1.133      0.794     -1.936     -0.576      0.185     -1.736      1.121     -1.313     -0.493     -0.581     -0.476     -1.280      0.291     -0.749     -0.549     -1.379      0.822     -1.755     -0.114      1.021     -0.903      0.570     -0.306     -1.075      0.115     -0.200      0.180     -1.658      0.459      0.130     -0.778      0.452     -1.115      0.488     -0.776      0.619     -1.992      0.755      0.224     -0.632     -0.144      0.211     -1.256      0.299      0.870
    -2.133     -1.206      0.064      0.424     -0.815     -0.736     -0.879     -0.313      0.507     -0.581     -0.476     -0.280     -0.709      0.251     -0.549     -0.379     -1.178     -0.755     -0.114     -0.979     -0.347     -0.082     -0.394      1.019     -0.293     -1.895     -0.955      0.373     -0.559     -0.490     -0.384     -0.713      0.087     -0.376     -0.540     -0.116      0.024     -0.257     -0.653     -0.417      0.100     -1.331     -0.211     -0.524     -0.704
    -0.133     -0.206     -0.936     -1.576     -0.815      0.264      0.121     -2.313     -1.493      0.419      0.524     -0.280     -0.709     -0.749      0.451      1.621      0.822      0.245      1.886      0.021      0.713      0.347     -0.339     -0.797     -0.279     -0.931     -0.396     -0.487     -0.716     -0.575     -0.699     -0.139     -1.784     -0.895      0.538     -0.621     -0.857     -0.313     -0.126      0.444      0.705      0.443      0.729      2.376      0.327
     0.867     -0.206      1.064      0.424      0.185      0.264      0.121      0.687     -0.493      0.419      0.524     -0.280     -0.709     -0.749      1.451      0.621     -0.178      0.245      0.886      1.021      0.687      0.588     -0.045      0.034      0.452      0.027     -0.797      1.091      0.403     -0.091     -0.451     -0.521      0.639     -0.493      0.039     -0.515     -1.071     -0.570     -0.591      1.290     -0.148     -0.615      0.361      1.072      0.413
    -0.133     -0.206      0.064     -1.576      0.185      1.264      1.121     -0.313     -0.493      0.419      0.524     -1.280     -1.709     -0.749      0.451      0.621      0.822      1.245      0.886      1.021      0.415     -0.450     -0.436     -0.987      0.169     -0.517      0.272      0.661     -0.461     -0.065      0.909      1.626      0.225      0.455      0.406      0.159     -0.635     -1.049      0.166      0.210      0.107      1.244      1.996      1.337      0.915
    -2.133     -0.206      1.064     -1.576     -2.815      1.264      1.121      0.687      2.507     -1.581     -2.476     -2.280      1.291     -0.749      0.451     -2.379     -2.178     -1.755     -1.114      0.021     -0.822     -0.507     -0.003      0.625     -1.650     -1.215      0.379      1.087     -2.307     -1.039      2.079      1.592      0.699      1.989     -0.778     -1.369     -1.616      1.321     -1.307      1.169     -1.373     -1.632     -1.861     -1.319      1.527
    -0.133      0.794          *     -1.576      1.185      0.264      1.121     -1.313     -0.493      1.419      1.524      0.720      0.291     -1.749      1.451      1.621      0.822     -0.755     -2.114      1.021      0.815      0.720     -0.303     -1.784      1.702     -1.104      0.082      0.736      0.311     -0.341     -0.666      0.256     -0.857      0.894      0.538      0.256     -0.227      0.818     -0.211      0.533      0.751     -0.047     -0.313     -1.347     -0.509
     0.867      0.794     -0.936      1.424     -0.815      0.264      0.121      0.687      2.507      1.419      0.524      0.720     -0.709     -0.749      1.451      0.621      0.822     -0.755      0.886      1.021      0.097      0.492     -0.155      1.071      0.740      0.772      0.218     -0.832      0.534     -1.577      0.045     -0.387      1.011      1.513      1.104      0.226      0.127     -0.545     -1.543      1.136      0.338      0.496     -0.438      0.373      0.330
    -0.133      0.794     -0.936      0.424      0.185     -0.736      1.121      1.687     -1.493      1.419     -2.476      1.720     -0.709     -1.749      0.451     -0.379     -1.178     -0.755     -1.114      1.021     -1.220      0.634      0.007     -0.466     -0.257      1.218      0.275     -0.931      0.867      0.336      0.473      0.568      1.648     -1.124      1.575     -0.835      0.614     -0.764     -1.220      0.466      0.912     -1.728     -0.745     -0.940      1.010
     0.867     -0.206     -0.936      2.424      0.185      1.264      1.121     -1.313     -0.493      1.419     -0.476     -0.280     -1.709      1.251      0.451      0.621      0.822     -1.755      1.886     -1.979     -0.234      0.062     -1.028      1.239     -0.363      1.061     -0.305      0.049      1.081      0.600      1.588      1.070     -0.162     -1.429      1.612     -0.203     -0.367     -0.197      0.060      0.610      0.972      0.820     -0.205      1.237     -1.590
     0.867     -0.206      0.064     -1.576      1.185      1.264      0.121     -0.313     -0.493      0.419     -1.476     -1.280      0.291     -0.749      0.451     -0.379      0.822      0.245     -1.114      1.021     -0.710     -0.220     -0.056     -0.729      0.982      1.529      0.046      0.103     -0.723      0.088      2.154      0.299     -0.229      0.140     -0.209     -0.453     -0.943      0.452     -0.097     -0.145      0.550      0.989      0.348     -0.674      0.182
     0.867     -1.206      2.064      0.424      0.185      1.264     -0.879     -1.313     -0.493     -0.581      1.524     -0.280      0.291     -0.749     -0.549      0.621     -1.178      0.245     -0.114     -0.979      0.841     -0.526      0.167     -1.069     -0.445      0.040     -0.756      1.984      1.489      0.506      0.433     -0.458     -1.393      0.584     -0.289      0.347      0.489      0.148      0.257     -0.460     -0.400     -0.729     -0.079      0.468     -0.603
    -0.133     -0.206     -0.936     -0.576     -0.815     -0.736      0.121     -0.313     -0.493      0.419      0.524      0.720      1.291     -0.749      0.451     -0.379     -0.178      1.245     -1.114     -0.979     -0.030      0.299      0.934     -0.556     -0.448     -0.003     -0.543     -1.834     -0.209     -0.439     -0.711     -0.144     -1.433      0.012      0.634      0.588      0.209     -0.020     -0.184      0.622     -0.323     -0.514     -0.226     -0.927     -0.493
    -1.133      0.794     -0.936     -1.576     -0.815      0.264      1.121     -2.313      2.507     -1.581     -1.476      0.720      0.291      1.251     -1.549      0.621      0.822      0.245     -2.114      0.021     -0.656      0.767     -0.046      0.185      0.399     -0.576     -0.271     -0.868     -1.713     -1.075      0.930      0.283     -2.097      2.222     -1.593     -0.756     -0.201      0.449      1.239     -1.756      1.416     -0.063      0.399     -2.319     -0.318
     0.867      0.794     -0.936     -0.576      1.185      0.264     -2.879     -1.313      1.507     -0.581     -1.476      0.720      1.291     -0.749      0.451     -1.379      0.822     -1.755     -1.114      0.021     -0.527     -0.120     -0.028     -0.046      0.340      1.381      0.853     -0.926     -0.479      0.688      0.911     -2.768     -1.416      1.508     -0.698     -0.735      0.596      1.488     -0.647      0.337     -0.805      0.917     -1.821     -1.052     -0.346
     0.867      0.794      0.064      2.424      0.185      1.264      0.121      0.687      1.507     -0.581     -0.476      0.720      1.291      1.251     -1.549      0.621      0.822     -0.755      0.886     -1.979      0.016      0.276      0.129      1.242     -0.893      0.813      0.471      0.021      1.108      0.972      1.188     -0.099      0.615      0.403     -0.053     -0.552      0.396      1.211      0.283     -1.208      0.461      0.404     -0.899      0.211     -1.120
    -0.133      0.794     -0.936      1.424     -0.815     -0.736      0.121     -0.313     -0.493     -0.581     -1.476      0.720     -0.709      0.251     -0.549      0.621     -0.178     -0.755     -0.114     -0.979     -0.451      0.066     -0.415      0.838     -0.957      0.298      0.689     -0.644      0.657      0.150     -0.489     -0.002      0.157     -1.266     -0.090     -0.741      0.626     -0.222     -0.428      0.126      1.107     -0.298      0.030     -0.529     -0.091
    -0.133     -0.206     -0.936     -0.576     -1.815     -0.736      0.121      0.687     -1.493     -0.581      0.524      0.720      0.291     -1.749     -0.549     -0.379      0.822      0.245     -0.114     -1.979     -0.289      0.606     -0.012     -1.223     -0.923      0.250     -0.962     -1.143      0.739     -0.809     -0.473     -0.430      0.532     -0.465      0.011      1.049     -0.199      0.250     -1.017     -0.044     -0.093      0.314      0.283      0.451     -0.950
     0.867     -0.206      0.064     -1.576     -1.815     -0.736     -0.879      1.687     -1.493     -0.581     -0.476     -0.280      1.291     -1.749      0.451      0.621     -0.178      1.245     -2.114     -1.979     -0.163     -0.497      1.045     -1.305     -1.803      0.964      0.344     -1.112     -0.361     -0.113     -0.750     -0.436      0.488     -0.352      0.285     -0.199      0.497     -0.191     -0.705      1.293      0.862      0.449     -0.376     -1.569     -0.449
     0.867     -0.206      0.064     -0.576      0.185      0.264     -0.879      1.687     -0.493      0.419          *     -0.280     -0.709      0.251     -0.549     -0.379      0.822      0.245     -0.114      0.021      0.427      0.463     -0.118     -0.719      0.391      0.536     -0.802      0.250      0.183     -0.081     -0.268     -1.432      1.922      0.368      0.266      0.266     -0.997     -0.555      0.929     -0.526     -0.994      0.305      0.301      0.280     -0.377
     0.867      0.794     -0.936     -1.576      1.185      1.264      1.121     -2.313      1.507     -1.581     -1.476      1.720      0.291      1.251     -1.549      0.621      0.822      0.245     -1.114      1.021      0.067      0.871      0.195      1.213      1.036      0.727     -0.314     -1.212     -2.691      0.059      1.203      0.391     -2.347      0.521     -2.067     -1.641      0.554      0.172      0.113     -2.027      0.428      0.013     -0.159     -1.682      0.201
    -0.133      0.794     -0.936     -0.576      0.185      1.264      1.121     -0.313      0.507      0.419      0.524      0.720     -0.709     -0.749      0.451      0.621      0.822     -0.755     -0.114      1.021      0.294      0.588     -0.236     -0.379      0.873     -0.469      0.022     -0.720     -0.157     -0.689      1.058      0.466     -0.100      0.952     -0.184      0.285     -0.081     -0.407     -0.479     -0.020      0.344      0.056     -0.323     -0.072      0.261
     0.867     -0.206      0.064     -0.576      0.185      1.264     -1.879      0.687     -0.493      0.419      0.524     -0.280     -1.709     -0.749      0.451     -0.379      0.822      1.245     -0.114      0.021      0.270     -0.126     -0.033     -0.381      0.414      0.679     -0.213      0.072     -0.021     -0.204      0.908     -1.867      0.827     -0.001      0.195      0.190     -0.002     -1.638     -0.579      0.297     -0.844      0.857      1.214      0.050     -0.283
     0.867      0.794     -1.936     -1.576      1.185      1.264      1.121     -1.313     -0.493      1.419      1.524      1.720     -1.709      1.251      1.451      1.621      0.822      1.245     -0.114      1.021      0.878      0.370     -0.510      0.081      0.101      0.065      0.530     -1.503     -1.683      1.216      0.339      0.831     -0.858     -0.483      1.295      0.218      1.026     -0.874      0.991      1.548      0.693      0.609      1.903     -0.133      1.152
     0.867      0.794     -1.936      1.424     -0.815      1.264      0.121      0.687      1.507      0.419     -0.476     -1.280      1.291     -0.749     -1.549      0.621     -0.178      1.245     -1.114      0.021      0.170     -0.587      0.640      0.439     -0.471      0.799      1.231     -2.527      1.106     -0.066      1.036      0.626      0.117      1.017      0.686     -0.608     -0.451      0.410     -1.014     -1.242      0.401      0.371      0.291     -1.525      0.349
    -0.133     -0.206     -0.936      0.424      1.185     -0.736     -0.879      0.687     -1.493      1.419     -0.476      0.720     -0.709      0.251      1.451     -0.379     -0.178     -0.755     -1.114      1.021     -0.649     -0.229     -0.289     -0.575      0.972      0.582      0.005     -0.736      1.083      0.143     -0.082     -0.634      0.971     -0.972      0.809      0.555      1.020     -0.304      0.752      0.901      0.429      0.159     -0.336     -0.833      0.140
    -0.133     -1.206      1.064      0.424      0.185     -0.736     -0.879      1.687     -0.493     -0.581     -0.476     -1.280      1.291      0.251     -0.549     -1.379     -0.178      1.245     -1.114      1.021     -0.740     -0.410      0.670     -0.218     -0.140      0.459     -0.810      0.451      0.498      0.265      0.108     -0.436      1.044     -0.467     -0.491      0.580     -0.620      0.315      0.525     -0.477     -0.570      0.497     -0.052     -0.962      1.145
    -1.133      0.794      1.064     -0.576      0.185     -1.736      1.121     -1.313     -1.493      0.419     -1.476      0.720      0.291     -0.749     -1.549     -2.379      0.822     -1.755     -0.114      1.021     -1.164      0.765     -0.115     -0.905      0.447     -0.034      0.081      1.171      0.545     -0.189     -0.388      0.378     -1.405     -0.479      0.328      0.175     -0.300      0.377      0.003     -1.840     -1.018      0.136     -1.632      0.444      0.718
    -0.133     -0.206     -1.936      2.424     -1.815     -1.736      0.121     -2.313      1.507      1.419     -0.476     -1.280     -0.709      1.251     -1.549     -0.379      0.822     -0.755      1.886     -1.979     -0.645      0.003     -0.465      1.038     -1.959      0.455     -0.218     -1.403      1.265     -0.017     -1.055     -0.057     -1.837      0.402      2.473      0.322     -1.253     -0.005      0.327     -0.631      0.449      0.853     -0.004      1.320     -0.294
    -0.133     -0.206     -0.936      0.424     -0.815      1.264      0.121      0.687      0.507     -0.581      1.524     -0.280     -0.709      0.251     -0.549     -1.379      0.822      0.245     -0.114      0.021      0.534     -0.547     -0.091     -0.012      0.110     -0.785      0.479     -0.820      0.483     -0.848      0.765      0.686      0.880      0.529     -0.524      0.749      0.477     -0.475      0.432     -0.584     -2.061      1.394      0.219     -0.060      0.013
    -0.133     -1.206      2.064      0.424     -1.815      1.264      0.121      1.687      1.507     -1.581      0.524     -1.280      0.291      1.251     -0.549      0.621     -0.178      1.245     -0.114      0.021      0.335     -0.952      0.331      1.774     -0.363     -0.689     -0.290      1.691     -1.391     -1.465      0.824      1.196      1.320      0.059     -1.214     -0.002     -0.006     -0.280     -0.172     -0.406      0.359      0.934      0.678     -0.815      0.072
     0.867     -0.206     -0.936     -1.576     -0.815      1.264      0.121     -1.313     -0.493     -1.581      1.524     -1.280      1.291     -0.749      0.451      0.621     -0.178      1.245      0.886      0.021      0.959     -0.361      0.787     -0.595     -0.704     -0.046      0.103     -1.692     -0.968     -0.120      0.207      0.525     -2.335     -0.038     -1.225     -0.022     -0.790      0.124     -0.286      0.686     -0.524      0.227     -0.019      1.136      0.732
    -0.133      0.794      0.064      1.424      1.185     -2.736      0.121      0.687      0.507     -0.581     -2.476      0.720      1.291      0.251     -1.549     -1.379     -0.178     -0.755     -1.114      0.021     -1.316      0.200      0.088      0.210      0.429      1.242      0.604     -0.038      1.115      0.737     -1.431     -0.073      0.554      0.449     -0.763     -0.573      0.398      0.998     -0.030     -1.819      0.159     -0.382     -0.792     -1.116     -0.348
    -0.133     -0.206      1.064     -0.576      0.185      1.264      1.121     -1.313      0.507      0.419      1.524     -1.280      0.291     -0.749      1.451     -1.379      0.822     -0.755      0.886      1.021      0.373      0.340     -0.116      0.234      0.620     -0.440     -0.603      1.179     -0.756     -0.566      0.686      0.725     -1.294      0.397      0.005      0.904     -1.842      0.396     -0.972      1.078     -1.673      0.333     -0.511      0.766      0.553
     1.867      0.794      0.064     -0.576      1.185      1.264      1.121     -1.313      1.507      1.419      1.524      0.720      0.291     -0.749      1.451      0.621      0.822     -0.755      0.886      1.021      0.733      0.754      0.004      0.495      0.783      1.264      0.001     -0.136     -1.217      0.401      0.450      0.479     -1.330      1.040      1.026      0.478     -0.401      0.221     -0.996      1.222     -0.197     -0.071     -0.624      0.787      0.375
     0.867     -1.206      0.064     -0.576     -2.815      0.264      0.121      1.687      0.507     -2.581      1.524     -2.280      1.291     -0.749     -1.549      1.621     -0.178      1.245     -1.114     -2.979      0.903     -0.656      0.932     -0.146     -2.060     -0.092     -0.512     -0.970     -0.454     -0.734     -0.690      0.858      0.523      0.622     -1.482      0.356     -1.442     -0.221     -0.626     -0.397      0.651      0.540     -0.187     -1.087     -1.067
     0.867      0.794      0.064     -1.576      0.185      1.264      0.121      0.687     -0.493      0.419      1.524     -0.280      0.291     -0.749      0.451      0.621     -0.178      0.245     -2.114      0.021      1.504     -0.073      0.265     -1.178      0.516     -0.544      0.768     -0.283     -0.387     -0.148     -0.179      0.224      0.386      0.504      0.339     -0.423     -0.234     -0.184      0.278      0.123     -1.006     -0.124     -0.281     -1.473     -0.348
    -0.133      0.794     -0.936      2.424      0.185     -1.736      1.121      0.687     -0.493      0.419      0.524     -0.280      0.291      1.251      0.451     -1.379      0.822     -1.755      1.886      1.021     -0.447     -0.006     -0.301      1.696     -0.347      0.445      0.739     -0.867      0.641      0.684     -1.101      1.152      1.070     -1.981      0.800      0.957     -0.165      0.875     -0.144      0.489     -0.875      0.854     -1.192      0.885      1.290
     0.867      0.794      0.064     -1.576      1.185      1.264      1.121      0.687     -0.493     -0.581      1.524      1.720      0.291      0.251     -0.549      0.621      0.822      1.245      0.886      1.021      0.787      0.800      0.346     -0.706      1.056      0.028      0.052     -0.316     -0.827      0.191      0.448      0.241      0.409      0.027     -0.981      0.416      0.531     -0.395      0.870     -1.058     -0.326     -0.088      0.467      0.966      0.002
     0.867      0.794      0.064      1.424      1.185      1.264      1.121      1.687      0.507      1.419      1.524      1.720      1.291      1.251      0.451      1.621      0.822      1.245      1.886      1.021      1.110      0.941      0.699      0.931      0.736     -0.230     -0.011     -0.643      0.471      0.444      0.016      0.059      0.883     -0.240      0.903      0.002      0.422      0.155      0.523      0.291      0.216     -0.098      0.069      1.295      0.405
     0.867     -0.206      1.064      1.424      0.185     -0.736      1.121     -1.313     -0.493     -0.581      0.524      0.720      0.291      1.251     -0.549      0.621     -1.178     -0.755      0.886      0.021     -0.115      0.368      0.112      0.396     -0.216      1.057     -0.655      0.872      0.950      0.395     -0.674      0.843     -1.399     -0.847     -0.384      0.585      0.036     -0.137      0.989     -0.387      0.811     -1.666     -0.932      0.779      0.061
    -0.133     -0.206      1.064     -0.576      0.185      0.264      0.121      1.687     -0.493      0.419     -0.476      0.720      0.291     -0.749      0.451      0.621     -0.178      0.245     -1.114      0.021      0.164      0.394      0.386     -0.712      0.661     -0.255     -0.519      0.626      0.229     -0.391      0.128     -0.169      1.259     -0.018      0.070     -0.655      0.116     -0.311     -0.237      0.199      0.515     -0.608     -0.291     -0.963     -0.548
         *     -0.206     -0.936     -1.576      0.185     -1.736     -0.879     -2.313     -0.493      0.419     -1.476      0.720      0.291     -0.749     -0.549     -1.379     -0.178     -1.755      0.886      1.021     -1.104      0.095     -0.422     -1.165      0.228      0.730     -0.231     -0.539     -0.403     -0.146     -0.659     -0.891     -2.075      0.561      0.202      0.170      0.679      0.966      0.412     -0.850     -0.029     -0.290     -1.070      1.354      0.605
     0.867     -0.206     -0.936      0.424      1.185      0.264      0.121     -1.313      0.507      1.419      1.524      1.720     -0.709      0.251      0.451     -0.379     -0.178      0.245     -0.114      1.021      0.403      0.611     -0.399      0.511      1.433      0.392     -0.806     -0.473     -0.021     -0.274     -0.309     -0.587     -0.816      0.111      0.664      0.760      0.810     -0.030     -0.253     -0.250     -0.944     -1.016      0.770     -0.297     -0.217
    -1.133     -0.206     -0.936     -0.576      1.185      0.264      0.121     -1.313      1.507      0.419      0.524     -1.280      1.291      1.251      0.451     -0.379     -0.178      1.245      0.886      1.021     -0.438     -0.251      0.691      0.566      0.874     -0.669     -0.092     -1.399     -1.094      0.337      0.803      0.462     -1.985      0.951     -0.138      1.295     -0.808      0.329      0.968      0.006      0.163      0.050      0.071      0.695      0.237
    -0.133     -1.206      0.064      0.424     -0.815     -0.736     -1.879      0.687      0.507      1.419     -1.476      0.720     -0.709      0.251     -1.549     -0.379     -0.178     -0.755     -1.114      0.021     -0.961     -0.247     -0.336      0.517     -0.537      0.589     -0.994      0.469     -0.001     -0.452      0.229     -1.606      1.268      0.141      1.460     -0.127      1.071     -0.215     -0.105     -1.343      0.766      0.023     -0.208     -1.322      0.640
    -0.133     -0.206      0.064     -0.576      0.185      1.264      1.121      0.687     -0.493      0.419      1.524     -0.280      0.291     -0.749      0.451      1.621      0.822      0.245     -0.114      0.021      1.085      0.627      0.247      0.026      0.209     -1.393     -0.749     -0.200     -0.564     -0.022     -0.001      0.584      0.239     -0.484      0.206      0.127     -1.066      0.035     -0.779      0.225      0.354      0.172     -0.114     -0.170     -0.304
     0.867      0.794     -1.936     -1.576     -1.815      1.264      1.121     -0.313     -1.493      1.419      1.524      1.720      1.291     -0.749      1.451     -0.379      0.822     -2.755      0.886     -2.979      0.620      0.839     -0.339     -0.945     -0.212      0.153     -0.092     -1.815     -0.687     -1.492      0.688      0.378     -0.082     -0.678      1.606      0.739      0.636      1.819      0.026      1.398     -1.216     -0.008     -2.195      1.353     -2.766
     0.867     -0.206      1.064     -1.576     -1.815      0.264      0.121      0.687     -0.493      0.419     -0.476     -1.280      0.291      1.251      0.451      0.621     -0.178      0.245      1.886      1.021     -0.182     -0.188      0.181     -0.415     -1.225      1.123      0.009      0.814     -1.139     -0.726      0.526      0.308      0.595     -0.115      0.998     -0.423     -1.075     -0.089      1.454      1.287      0.733     -0.062     -0.142      2.020      2.033
    -0.133      0.794      0.064      0.424      0.185     -2.736     -0.879     -0.313      0.507     -0.581     -2.476     -0.280     -0.709      1.251     -0.549     -0.379     -1.178     -0.755     -0.114     -0.979     -1.069     -0.398     -0.118      0.377     -0.482      0.867      1.204      0.167      0.008      0.750     -1.701     -0.362     -0.318      0.286     -0.267     -0.873      0.314     -0.458      1.034     -0.427      0.659     -0.708     -0.537     -0.335     -0.362
    -0.133     -2.206      0.064      2.424      0.185     -0.736      0.121     -0.313      1.507     -1.581      0.524     -1.280      0.291      1.251      0.451     -1.379     -1.178     -0.755     -0.114      0.021     -0.296     -1.255     -0.096      1.093     -0.486      0.220     -0.918      0.115      1.630      0.716     -0.382      1.428     -0.356      0.627     -1.355      1.016      0.331      0.424      0.313      0.447     -0.957      0.148     -0.619     -0.665      0.459
    -0.133      0.794      1.064      0.424      1.185     -0.736      0.121      1.687     -0.493      0.419      0.524     -0.280      0.291      2.251      1.451      0.621      0.822      0.245      0.886      1.021      0.237      0.427      0.006      0.027      1.352     -0.391      0.224      0.832      0.435     -0.307     -0.974     -0.348      1.600     -0.498     -0.207     -0.053     -0.960      0.225      2.260      0.891      0.292      0.384      0.220      0.877     -0.130
    -0.133      0.794      1.064      0.424     -1.815     -0.736     -0.879      1.687      0.507     -0.581      0.524      0.720      1.291     -0.749      1.451     -0.379     -2.178      1.245     -0.114     -1.979     -0.021     -0.357      0.849     -0.410     -0.903     -0.156      1.219      0.356      0.757     -0.943     -0.653     -0.407      0.838      0.922     -0.129      0.515      1.266      0.057     -0.330      2.035     -0.584     -1.842     -0.242      0.082     -1.119
    -0.133     -2.206      1.064      0.424      1.185     -0.736     -1.879      0.687      0.507     -2.581      0.524     -0.280     -0.709      0.251     -0.549     -0.379     -1.178     -0.755     -0.114     -0.979     -0.052     -0.702     -0.322      0.133     -0.456     -0.113     -1.551      1.472      0.221      1.708     -0.681     -1.092      1.058      0.441     -2.315      0.589      0.533     -0.213      0.136     -0.341     -0.443     -0.344     -0.189     -0.387     -0.449
     0.867     -0.206      0.064      0.424      0.185      0.264      0.121     -0.313      0.507      0.419      0.524     -0.280      0.291      0.251     -0.549      0.621      0.822      1.245      0.886      1.021      0.498      0.029      0.461      0.124      0.743      0.358     -0.105     -0.337      0.395     -0.507     -0.275      0.197     -0.711      0.513      0.050     -0.142     -0.229     -0.370     -0.077     -0.755     -0.002      0.719      0.580      0.805      0.277
     0.867      0.794     -0.936     -1.576      0.185      1.264      1.121     -1.313     -1.493      0.419      1.524     -0.280      0.291     -1.749      0.451      0.621      0.822      0.245     -1.114      1.021      0.541      0.534      0.160     -1.838      0.429      0.421      0.214     -1.101      0.171     -0.177      0.658      0.752     -1.555      0.085      0.148      0.787     -1.093      0.005     -0.380      0.214      0.093      0.255      0.091     -0.100      0.661
    -0.133     -0.206      0.064      0.424      0.185      0.264     -0.879     -0.313      0.507     -0.581     -0.476     -0.280     -0.709      0.251     -0.549     -0.379     -1.178     -0.755     -0.114     -0.979     -0.513     -0.242     -0.348      0.610     -0.617      0.354      0.025      0.436     -0.109      0.715      0.821     -0.601      0.106     -0.015     -0.248      0.219     -0.129     -0.255     -0.306     -0.240      0.241     -0.955     -0.107     -0.381     -0.409
    -1.133      0.794      1.064     -0.576      0.185      1.264      1.121     -2.313     -0.493      0.419      1.524      0.720     -1.709      1.251      0.451      0.621      0.822     -1.755     -0.114      1.021      1.106      0.298     -1.488     -0.078     -0.064     -2.268      0.513      2.619     -0.496      0.248      0.055      0.780     -0.564     -0.467      0.525      0.058      0.399      0.417      1.463      0.412     -0.803      0.344      0.545     -0.208      1.107
    -1.133     -1.206     -0.936      0.424     -0.815     -0.736     -0.879     -0.313      0.507     -0.581     -0.476     -0.280     -0.709      0.251     -0.549     -0.379     -0.178      0.245     -0.114      0.021     -1.023     -0.544     -0.360      0.351     -0.388     -0.140     -0.460     -0.623      0.169     -0.527      0.282     -0.293      0.088      0.211     -0.366      0.923      0.251     -0.081      0.035     -0.424      0.643      0.492      0.746     -0.283      0.402
     0.867     -1.206      2.064      0.424     -0.815      0.264      0.121      1.687      0.507      0.419      0.524     -1.280      1.291      0.251     -1.549      0.621     -0.178      0.245     -1.114      0.021      0.297     -0.605      0.475     -0.260     -0.515      0.611     -0.673      1.521      0.708     -0.220     -0.089      0.757      1.175      0.679      0.484      0.073     -0.355      0.520      0.540     -1.301      0.152      0.369     -0.323     -1.088      0.401
     0.867      0.794      0.064     -1.576      1.185      0.264      1.121     -0.313     -1.493      1.419      1.524      1.720      0.291     -1.749      1.451      0.621      0.822      1.245     -1.114      1.021      0.573      0.601      0.159     -1.095      1.200      0.211      0.241     -0.085     -0.512     -0.054     -0.421      0.366     -0.439     -0.487      0.630      0.597      0.886      0.169     -0.706      0.940     -0.103      0.226      0.960     -0.794      0.016
     0.867     -0.206      0.064     -0.576     -0.815      0.264      0.121      0.687     -1.493      0.419      0.524     -2.280      0.291     -0.749      0.451     -1.379     -0.178      1.245     -1.114      0.021     -0.025     -0.224      0.244     -0.975     -0.673      0.826      0.165     -0.215      0.489     -0.207      0.167      0.262      0.224     -0.587      0.734      0.516     -1.854     -0.204      0.220      0.798     -1.281      0.076      0.707     -0.474      0.625
    -0.133      0.794     -1.936      1.424      1.185      0.264      0.121      1.687      0.507          *      0.524      0.720     -2.709     -1.749          *      0.621      0.822      0.245      0.886      1.021      0.321      0.399     -0.841      0.722      0.368     -0.484      0.250     -1.184      0.728      0.958     -0.123     -0.301      2.640      0.010      0.090      0.116      0.048     -1.393     -2.399      0.822      0.231      0.273      1.553      0.507      0.783
    -0.133      0.794      0.064     -0.576      0.185      1.264      1.121     -1.313      1.507     -0.581      1.524      1.720     -0.709     -0.749     -0.549     -0.379     -0.178     -0.755      0.886      0.021      0.664      0.810     -0.526      0.586     -0.125     -0.705     -0.001      0.537     -0.976      0.351      0.671      0.371     -0.857      0.981     -0.428      0.757      0.432     -0.005     -1.130     -0.600     -1.333     -1.242     -0.083      0.808     -0.087
    -0.133      0.794     -0.936      2.424      1.185     -0.736      1.121      0.687     -0.493      1.419      0.524      1.720     -0.709      2.251      1.451     -0.379     -0.178      1.245     -0.114      1.021      0.146      0.611      0.193      1.115      0.419     -0.233      0.200     -1.245      1.291      0.833     -0.952      0.458      0.354     -1.385      1.108      0.184      0.942     -0.839      1.359      1.159     -0.778     -0.778      0.941     -0.550      0.821
    -0.133     -3.206      2.064      2.424     -1.815      1.264     -1.879      1.687      1.507     -2.581      0.524     -2.280      1.291      2.251     -2.549      0.621     -2.178      1.245      1.886     -1.979      0.943     -1.645      0.556      2.273     -2.304     -1.279     -1.500      1.535      0.114      0.604      0.099     -0.119      0.919     -0.498     -1.498     -0.901     -0.073      0.380      0.274     -1.381     -0.537     -0.178      0.209      0.741      0.175
    -1.133     -0.206      1.064     -1.576     -1.815      0.264      0.121      1.687     -0.493     -1.581     -1.476     -1.280      1.291     -0.749      0.451     -1.379     -1.178      1.245     -2.114     -0.979     -0.705     -0.554      0.986     -0.527     -0.646     -0.458      0.251     -0.042     -1.094     -1.062      0.967      0.874      0.453     -0.021     -1.355     -0.470     -0.446     -0.149     -0.476      0.710     -0.510     -0.756     -0.416     -1.924     -0.530
     0.867      0.794     -1.936      2.424      1.185      1.264      1.121     -1.313      0.507      1.419     -0.476      1.720      0.291      0.251      1.451      1.621      0.822     -1.755      0.886      1.021      0.488      0.754     -0.618      1.362      1.383      0.314     -0.003     -1.395      1.091     -0.209      0.782      0.283     -0.556     -0.704      0.620     -1.248      0.607      1.153     -0.864      0.856      1.152      0.090     -0.591      0.269     -0.183
    -1.133      0.794      2.064     -0.576      0.185      1.264      1.121      1.687      1.507      1.419      0.524      1.720      1.291      1.251      1.451     -1.379      0.822      1.245      0.886      1.021      0.337      0.626      0.910      0.156      0.909     -1.427      0.241      1.075     -0.850     -0.701      0.981      0.480      0.737      1.378      0.947     -0.077      0.942      0.057      1.041      1.031     -1.692      0.287     -0.238      0.874      0.075
     1.867     -1.206      2.064      2.424      1.185     -0.736     -2.879     -0.313     -0.493      1.419     -2.476     -2.280      1.291      0.251     -2.549     -2.379      0.822      1.245      1.886      1.021     -1.442     -0.913      0.588      0.785      0.184      3.103     -0.340      1.475      1.699      0.977      0.782     -1.822     -0.912     -0.916      1.422     -0.241     -0.991      0.649     -0.635     -2.544     -0.992      1.733      0.397      1.591      0.778
     0.867      0.794      1.064      0.424      1.185      1.264      1.121      1.687      1.507     -0.581          *      1.720     -0.709      1.251      0.451      1.621      0.822      1.245     -1.114      1.021      0.990      0.729      0.098      0.421      0.461     -0.231     -0.158      0.871      0.057      0.904      0.161      0.501      1.497      1.178     -0.830     -0.830      0.638     -0.851      0.812      0.127      0.453     -0.070      0.928     -1.286      0.511
    -0.133     -0.206     -0.936     -1.576     -0.815      0.264     -1.879     -1.313     -0.493      1.419      1.524      0.720     -0.709     -1.749     -0.549      0.621     -0.178     -1.755     -1.114      0.021      0.510     -0.042     -0.691     -0.372      0.238     -0.598     -0.078     -0.171     -0.951     -1.045     -0.149     -1.759     -0.355     -0.066      1.148      0.758      0.757      0.294     -1.567     -0.596      0.050     -0.149     -0.464     -0.799     -0.112
     0.867      0.794     -0.936      0.424     -0.815     -2.736      1.121     -0.313      0.507      0.419      0.524      1.720      0.291      1.251      0.451      0.621      0.822     -0.755      0.886      0.021     -0.178      0.282     -0.179      0.240     -0.822      1.075      0.891     -0.741      0.150      0.055     -2.618      0.924     -0.202      0.239      0.678      0.861      1.359      0.567      1.072      0.796      0.867      0.516     -0.554      0.862      0.602
     0.867     -0.206     -1.936      1.424      1.185      0.264      0.121     -1.313      1.507      0.419      0.524     -1.280      0.291      1.251     -0.549     -1.379     -0.178     -1.755      0.886      1.021      0.094     -0.554     -0.426      1.677      0.680      0.649      0.443     -1.636     -0.089      0.509     -0.065      0.811     -0.993      0.155      0.128      0.305     -0.510      0.801     -0.159     -0.913     -1.559      0.367     -1.210      0.016      0.364
     0.867      0.794     -1.936      0.424      1.185      1.264      0.121      0.687      0.507      1.419      1.524     -0.280     -1.709      2.251      1.451      1.621      0.822     -0.755     -1.114      1.021      1.341      0.541     -0.952      1.293      1.786     -0.473      0.181     -1.022     -0.805     -0.770     -0.116     -0.405      1.707     -0.666      0.458     -0.491     -1.098     -0.285      1.100      0.526      0.102      0.192      0.768     -1.725     -0.546
     0.867      0.794      0.064     -1.576     -0.815     -1.736      0.121     -1.313     -0.493     -0.581      0.524     -0.280      0.291     -0.749     -0.549      0.621      0.822     -0.755     -1.114      0.021      0.423      0.192     -0.347     -0.135     -0.546      0.363      0.653      0.591     -1.399     -0.422     -2.234     -0.106     -0.925     -0.504     -0.197     -0.251     -0.694      0.789     -0.534     -0.173     -0.010      0.678     -0.035     -1.131      0.564
    -1.133     -0.206      0.064      0.424     -0.815     -1.736      0.121     -2.313     -0.493      0.419     -2.476     -0.280     -0.709     -0.749     -0.549     -1.379     -1.178     -2.755     -0.114     -0.979     -1.765     -0.553     -1.005     -0.472     -1.383      0.707      0.334      1.143      0.821      0.613      0.308      0.592     -1.075     -0.120      1.004      0.147      0.385      0.693     -0.301      0.051      0.528     -0.499     -1.268      0.075      0.260
    -0.133      0.794      1.064      0.424      0.185      0.264      1.121     -1.313      0.507     -0.581      0.524      0.720      0.291      0.251      1.451      0.621      0.822     -0.755     -2.114      1.021     -0.035      0.191     -0.070      0.262     -0.179     -0.200      0.658      1.162      0.361      0.298      0.156      0.880     -1.292      0.241     -0.475      0.450      0.334      0.197      0.016      1.563      0.795      0.698     -0.757     -2.226      1.156
    -2.133     -0.206     -0.936      1.424     -1.815      0.264      0.121     -0.313      0.507     -1.581     -2.476     -0.280      0.291      1.251     -0.549     -1.379     -0.178      0.245      0.886      0.021     -0.991     -0.229      0.244      0.451     -0.707     -1.144     -0.024     -1.187      0.951     -0.932      1.303      0.538     -0.622     -0.038     -1.102     -1.209     -0.040      0.039      0.798     -0.222     -0.321      0.104     -0.113      0.605      0.633
     0.867     -3.206     -0.936      0.424      1.185     -0.736      0.121     -2.313      0.507     -0.581     -1.476      0.720     -0.709     -1.749     -2.549      0.621     -0.178     -0.755     -0.114     -1.979     -0.465     -0.454     -0.558     -0.017     -0.321      1.296     -2.853     -0.331      0.598      1.497     -0.175      0.308     -1.699      0.453     -0.635     -0.767      1.424      0.034     -1.682     -2.454      1.099      0.369      0.191     -0.166     -1.726
    -1.133     -0.206     -1.936     -1.576      1.185     -0.736      1.121      0.687     -1.493      1.419      0.524      0.720      0.291     -1.749      0.451     -0.379      0.822      1.245     -0.114      0.021     -0.127      0.628      0.299     -1.453      0.314     -0.949     -0.905     -2.156     -0.154      0.928     -0.741      0.664      0.312     -0.219      1.177      0.684      0.097     -0.170     -0.680      0.446     -0.212      0.267      0.926      0.759     -0.277
    -0.133      0.794      1.064      1.424     -0.815      1.264      1.121     -0.313      0.507     -0.581      0.524      0.720      0.291     -0.749     -0.549      0.621      0.822      0.245     -0.114      0.021      0.326      1.040      0.184     -0.044      0.249     -0.448     -0.194      0.835      1.312     -0.999      0.772     -0.024     -0.595      0.601     -0.660      0.108     -0.696     -0.130     -0.619     -0.726      0.201     -0.263     -0.108     -0.276     -0.090
    -0.133      0.794      1.064      1.424      1.185      0.264      1.121      1.687      0.507     -0.581     -1.476     -0.280      0.291      0.251      0.451     -0.379     -0.178      1.245     -1.114      1.021     -0.691      0.260      0.727      0.298      0.135      0.522      0.397      0.419      1.253      1.060      1.059      1.047      0.984      0.272     -0.562     -0.393     -0.646     -0.648     -0.014      0.534      0.306     -0.599      0.223     -1.186      0.871
    -1.133      0.794      1.064     -1.576     -2.815      1.264      1.121     -1.313      0.507     -0.581     -0.476      0.720     -0.709      0.251     -0.549      0.621      0.822     -0.755     -0.114     -1.979      0.090      0.152     -0.365     -0.853     -1.533     -1.329      0.618      1.379     -0.755     -1.349      1.203      1.092     -0.935      1.283      0.233     -0.641      0.482      0.010      0.812      0.067      0.523      0.634     -0.032      0.384     -0.457
    -0.133     -0.206      1.064      0.424     -0.815      0.264      0.121      0.687      0.507     -1.581     -1.476      0.720      0.291      1.251      0.451     -1.379     -0.178      0.245     -0.114      0.021     -0.714      0.066      0.088      1.063      0.242      0.449     -0.091      0.898     -0.504     -1.036      0.978     -0.088      0.474     -0.395     -1.553     -0.465      0.477      0.216      0.578      0.338     -0.495     -0.474     -0.063     -0.639     -0.253
     0.867     -0.206     -0.936      0.424     -0.815      0.264     -0.879     -0.313     -0.493     -0.581      0.524     -0.280      0.291      1.251     -2.549      1.621     -0.178      0.245     -1.114     -0.979      0.752     -0.118      0.274     -0.208     -0.087      0.038     -0.072     -1.293      0.861     -0.601     -0.583     -0.751     -0.625     -0.346     -0.437     -0.686     -0.127     -0.096      1.382     -2.452      0.795      0.002     -0.221     -1.128     -0.926
     0.867      0.794      2.064     -0.576      1.185      1.264      1.121      0.687     -0.493      1.419      1.524      0.720      0.291      0.251      1.451      0.621      0.822     -0.755     -1.114      1.021      0.988      0.783      0.125     -0.655      0.972     -0.112     -0.153      1.729      0.287      0.040      0.190      0.282      0.560      0.169      0.974      0.086     -0.420      0.155      0.680      0.932     -0.542      0.106     -0.877     -0.866      0.131
    -0.133     -2.206     -1.936      1.424     -1.815     -0.736     -1.879      1.687      2.507      1.419      0.524     -1.280      1.291      1.251      0.451      0.621     -0.178     -1.755      1.886     -0.979     -0.248     -0.893     -0.371      1.311     -0.653      0.004     -1.113     -1.551      0.210     -1.250     -0.584     -0.869      2.241      1.425      1.726      0.871     -0.273      1.709      0.372      0.621      0.996      0.820     -1.267      1.299     -0.390
     0.867     -0.206      0.064      0.424      1.185      0.264      0.121      0.687     -0.493     -0.581      1.524      0.720      0.291     -0.749     -0.549      0.621      0.822     -0.755     -1.114      1.021      0.748      0.549     -0.168     -0.803      1.240      0.162     -0.689      0.155      1.005     -0.013     -0.698     -0.317      0.924      0.158     -1.415      0.408     -0.085      0.662     -0.083     -1.038     -0.078      0.258     -0.273     -0.616     -0.025
    -1.133     -0.206     -1.936     -0.576     -0.815     -0.736      0.121     -2.313      0.507     -0.581      0.524     -0.280     -0.709     -0.749     -1.549      0.621     -0.178     -1.755     -1.114      0.021      0.272     -0.070     -0.609     -0.356     -1.031     -1.512     -0.113     -1.313     -0.333      0.187     -1.101      0.155     -1.615      0.886      0.042      0.089     -0.036      0.021     -0.475     -0.997      0.204     -0.084     -0.777     -1.050      0.936
     0.867      0.794      0.064     -0.576      0.185      1.264      1.121     -1.313     -1.493      0.419      0.524      0.720      0.291     -0.749      0.451      0.621     -0.178     -0.755     -0.114      0.021      0.530      0.714     -0.306     -0.540      0.220      0.254      0.314      0.352      0.117     -0.023      0.521      0.452     -0.963     -1.108      0.372     -0.405     -0.261      0.768     -0.345      0.335     -0.168     -0.886     -0.293      0.138     -0.318
    -1.133      0.794      1.064     -0.576     -0.815      0.264      0.121     -1.313     -0.493      0.419      0.524      0.720      0.291      1.251      0.451     -1.379     -0.178      0.245     -0.114      0.021     -0.349     -0.257      0.449      0.135     -0.784     -0.789      1.109      0.695     -0.688     -0.046      0.738      0.465     -1.800     -0.666      0.644      1.046      1.054     -0.249      0.965      0.829     -1.029      0.122     -0.445     -0.167      0.677
    -1.133     -0.206      0.064     -1.576     -0.815      0.264     -0.879      0.687     -1.493     -0.581     -0.476     -0.280     -0.709     -1.749     -0.549     -0.379     -1.178     -0.755     -1.114     -0.979     -0.476     -0.894     -0.307     -1.606     -0.465     -0.772      0.727      0.289      0.196     -0.517      0.682      0.141      1.050     -0.167     -0.446      0.254      1.022     -0.135     -0.417     -0.182      0.087     -0.226     -0.290     -0.379     -0.472
    -0.133      0.794     -0.936     -1.576     -0.815      0.264      1.121     -1.313      1.507     -1.581      1.524      0.720      1.291     -0.749     -1.549     -1.379      0.822     -0.755     -1.114      0.021      0.557      1.141      0.170      0.015     -0.455     -0.583     -0.583     -1.248     -1.473     -0.452     -0.128     -0.041     -1.561      1.569     -1.348      0.639     -0.700      0.852     -0.728     -1.325     -2.065     -0.414     -1.000     -0.904      0.713
    -0.133     -0.206     -0.936     -0.576      0.185     -0.736      0.121     -1.313     -0.493      1.419      0.524     -1.280      0.291      0.251      1.451      0.621     -0.178      0.245     -1.114      1.021      0.484     -0.419      0.269      0.041     -0.202     -0.671      0.030     -1.324     -0.733      0.308     -1.298      0.546     -1.541     -0.366      1.636     -0.206     -0.835     -0.191      0.206      1.652      0.179      0.233     -0.261     -1.121      1.194
     0.867     -0.206      0.064     -0.576     -0.815      1.264      1.121      0.687     -0.493     -1.581      1.524      0.720      1.291      0.251     -1.549     -0.379      0.822     -0.755     -1.114     -0.979      0.758      0.292     -0.199     -0.360     -0.432      0.016     -0.400      0.134     -0.094     -0.170      0.470      0.794      1.108     -0.335     -1.271      0.335     -0.017      1.745      0.520     -1.312     -1.243      0.512     -0.361     -0.999     -0.285
    -1.133      0.794     -0.936     -0.576     -0.815     -0.736     -1.879      0.687     -0.493     -1.581     -1.476     -2.280     -0.709     -0.749     -0.549     -1.379     -0.178     -1.755      0.886     -0.979     -0.594     -0.681     -0.735     -0.547     -0.656     -0.545      1.424     -0.095      0.102     -0.104     -0.053     -1.125      1.550     -0.221     -1.368     -0.655     -1.259      0.454     -0.234     -0.232     -0.743      0.554     -0.504      1.037     -0.300
    -1.133      0.794      1.064      0.424     -1.815     -0.736      1.121      0.687      0.507      1.419     -0.476      1.720      1.291      1.251     -0.549     -1.379     -0.178     -0.755     -0.114     -0.979     -0.614      0.358      0.557      0.334     -0.451     -0.477      0.385      0.734      0.025     -1.570     -0.093      0.679      0.069      0.277      1.702      0.410      1.105      0.431      0.811     -0.269     -0.694     -0.567     -1.707     -0.200     -0.629
    -1.133     -1.206     -1.936     -0.576      1.185     -1.736     -0.879      0.687     -1.493      1.419     -1.476     -1.280     -2.709     -1.749      0.451     -1.379     -0.178      0.245     -2.114      1.021     -1.357     -0.715     -0.742     -1.467      1.369      0.167     -0.515     -1.245      0.868     -0.174     -0.202     -0.272      1.451     -0.015      0.864      0.536     -0.341     -1.673     -0.434     -0.381      0.230      0.594      1.396     -1.344     -0.214
    -0.133     -0.206      1.064     -0.576     -0.815     -0.736      0.121     -0.313      0.507          *      0.524     -0.280      0.291      0.251      0.451     -0.379     -0.178      0.245     -0.114      0.021     -0.054     -0.188      0.070      0.088     -0.805     -0.031      0.051      0.962     -0.725     -0.006     -0.572      0.313     -0.218      0.617     -0.580      0.709      0.016      0.167      0.214      0.896     -0.382      0.161     -0.017     -0.186      0.888
     0.867      0.794     -0.936          *     -1.815      1.264      1.121      1.687     -1.493      1.419      0.524      0.720     -1.709      1.251      1.451      0.621      0.822      1.245     -1.114     -0.979      0.299      0.113     -0.111      0.281     -0.699      0.568      0.578     -0.789      0.239     -0.908      1.078      0.963      1.693     -1.647      1.827      0.007      0.623     -1.403      0.975      1.681      0.383      0.637      1.498     -1.162     -0.462
     0.867     -0.206      2.064     -0.576      1.185      1.264     -0.879     -1.313     -1.493      1.419      1.524      0.720      1.291     -1.749      1.451      1.621      0.822      0.245     -1.114      1.021      1.398      0.119      0.217     -0.534      1.101     -0.581     -0.352      1.811      0.043      0.030     -0.297     -1.008     -1.619     -0.827      0.552     -0.536      0.384      1.041     -1.320      0.864     -0.136      0.777     -0.084     -0.951      0.079
    -0.133     -0.206      1.064     -0.576      0.185      0.264      0.121      1.687     -0.493     -1.581     -1.476      0.720      1.291     -1.749      0.451     -1.379      0.822      1.245     -2.114     -1.979     -0.686      0.132      1.152     -1.528     -0.951      0.446     -0.329     -0.084      0.950      1.156      0.970      0.048      0.503      0.941     -1.081     -0.464      0.505     -0.375     -0.449      0.857     -0.768      0.927     -0.575     -1.327     -1.192
    -0.133     -0.206     -0.936      0.424      0.185      1.264      1.121      1.687     -1.493      1.419      1.524      0.720      0.291      1.251      0.451      1.621      0.822      1.245      1.886      1.021      1.246      0.933      0.122      0.370      1.009     -1.291     -1.082     -0.987     -0.050     -0.854      0.060      0.147      1.457     -1.640      0.899     -0.391     -0.668     -0.080      1.068     -0.063      0.264      0.019      0.950      1.763      0.008
    -2.133     -0.206      1.064      0.424     -1.815     -1.736     -0.879     -1.313     -0.493      0.419      0.524      0.720     -0.709      1.251     -0.549     -2.379     -1.178      0.245      0.886      0.021     -0.789     -0.254      0.058      1.506     -0.995     -1.375     -0.139      1.030     -0.904     -0.940     -1.135     -0.508     -1.246     -1.573      1.061      1.608      0.867     -0.773     -0.087     -0.075     -1.591     -0.814      0.214      0.089      0.752
    -1.133      0.794     -1.936      0.424      0.185      0.264      1.121     -0.313      0.507     -0.581     -1.476     -1.280     -0.709      0.251     -0.549      0.621      0.822     -0.755      0.886      0.021     -0.485      0.178     -0.442      0.450     -0.502     -0.534      0.403     -1.246     -0.023      0.667      0.733      0.905      0.240      0.203     -0.397     -0.762     -1.655     -0.159     -0.163     -0.263      1.193      0.633     -0.211      0.812      0.431
    -1.133     -0.206     -0.936     -0.576      1.185     -1.736     -1.879     -1.313     -0.493      0.419     -1.476     -2.280      0.291     -0.749      0.451     -0.379     -2.178      1.245      0.886      1.021     -0.397     -1.166      0.274     -0.122      0.271     -0.791      0.973     -1.159     -0.600      0.888     -1.332     -0.644     -1.657     -0.537      0.347     -0.900     -0.780     -0.201     -0.718      0.197      0.024     -0.781      0.666      0.857      0.770
    -2.133      0.794      2.064      1.424     -1.815     -1.736      0.121      1.687      1.507     -0.581     -2.476      0.720      0.291      1.251     -0.549      1.621     -0.178      0.245      0.886     -0.979     -0.852      0.157      0.072      1.461     -0.572     -1.210      0.589      1.976     -0.006     -1.122     -0.652     -0.042      1.519      0.202     -0.163     -1.380      0.378      0.169     -0.012     -0.473      2.737     -0.373      0.040      0.115     -0.601
     0.867      0.794     -0.936     -1.576      0.185      1.264      1.121     -1.313     -0.493      0.419      1.524     -0.280     -0.709     -1.749      0.451     -0.379      0.822      1.245     -0.114      1.021      0.633     -0.036     -0.032     -0.878      0.488      0.222      0.630     -0.689     -0.793     -0.366      0.483      1.139     -1.146      0.317      0.085      0.619     -0.097     -0.486     -1.030      0.063     -1.054      0.816      1.159      0.510      0.409
     0.867     -0.206      1.064      1.424      0.185     -1.736     -0.879     -0.313      1.507      0.419     -1.476     -1.280      0.291      1.251     -1.549     -0.379     -0.178      0.245      0.886      0.021     -0.401     -0.627      0.007      1.651     -0.043      1.107      0.408      1.121     -0.083      0.344     -1.372     -0.271     -0.291      0.093      0.362     -0.734     -0.448      0.331      0.006     -1.626      0.243      0.414      0.399      0.061      0.209
     0.867     -0.206      1.064     -0.576     -0.815      1.264      0.121      1.687      1.507     -0.581     -1.476     -1.280      0.291      0.251      0.451      0.621      0.822      1.245      0.886      1.021     -0.215     -0.227      0.212      0.529     -0.034      1.100      0.138      0.938     -1.157     -0.832      1.291      0.319      1.457      1.022     -0.572     -1.198     -0.972     -0.041     -0.115      0.542      0.806      1.154      0.758      0.577      1.016
    -0.133     -0.206      1.064     -0.576     -1.815      0.264      0.121      0.687     -0.493      0.419      0.524     -0.280      0.291     -0.749      0.451     -0.379     -0.178      0.245     -0.114     -0.979     -0.312     -0.538      0.313     -0.216     -1.111      0.037      0.279      0.742     -0.250     -0.742      0.616      0.605      0.238     -0.396      1.069      0.892      0.689     -0.090     -0.526      0.960     -0.024      0.371     -0.251     -0.063     -0.032
    -0.133      0.794      2.064      0.424      0.185      1.264      0.121     -1.313      2.507      0.419      0.524      0.720      1.291      2.251     -0.549      1.621     -0.178      1.245     -0.114     -1.979      0.406      0.347      0.523      0.874      0.508     -0.512      0.509      1.451     -0.409     -0.255      0.759     -0.227     -1.934      1.679     -0.035     -0.094      0.166      0.471      1.494     -0.873      1.199     -0.722      0.307     -0.409     -2.347
    -1.133     -2.206      0.064      0.424      0.185     -0.736     -1.879     -2.313     -1.493     -0.581      1.524     -1.280     -1.709     -0.749     -0.549      0.621     -2.178     -2.755      0.886     -1.979      0.400     -1.387     -1.611     -0.559     -1.002     -1.399     -0.704      1.751      0.847      1.134     -1.295     -0.487     -0.572     -1.019     -0.134      0.703      0.585      0.353     -0.453     -0.051      0.031     -0.705     -0.197      1.155     -1.084
     0.867     -0.206     -0.936      1.424      1.185      1.264     -1.879      0.687      0.507      0.419      0.524      0.720      0.291     -0.749      0.451     -0.379     -3.178     -1.755      0.886      0.021      0.086     -0.651     -0.298      0.754      1.075      0.793      0.443     -0.750      0.690     -0.030      1.162     -1.204      0.995     -0.275     -0.153      0.505      1.656      0.958     -1.454     -0.124     -0.263     -2.450     -1.285      0.392     -1.002
     0.867      0.794      1.064     -0.576      1.185      0.264      1.121     -0.313      0.507      0.419     -0.476      0.720     -0.709      0.251      0.451      0.621      0.822      0.245     -0.114      1.021      0.176      0.929      0.028     -0.071      0.759      0.786     -0.198      0.856     -0.492      0.459      0.009      0.307     -0.414      0.645     -0.070     -0.682     -0.805     -0.656      0.418      0.089      0.419     -0.112      0.205     -0.094      0.303
    -0.133     -0.206      1.064      0.424      0.185     -0.736     -1.879      0.687      1.507     -1.581      0.524     -1.280      1.291     -0.749     -1.549      0.621     -1.178      0.245     -0.114      0.021      0.192     -1.260      0.713      0.108      0.572     -0.207      1.063      0.333      0.271     -0.377     -0.852     -0.486     -0.167      1.350     -1.835      0.198      0.483      0.270     -0.853     -1.768      0.567      0.109     -0.643     -0.135     -0.325
    -0.133     -0.206      0.064     -0.576      1.185      0.264     -1.879      1.687     -0.493      0.419      1.524     -1.280      1.291      1.251      0.451      0.621     -1.178      0.245     -0.114      1.021      0.782     -0.524      0.489     -1.295      0.062     -0.874      0.218     -0.471      0.844      1.130     -0.403     -1.541      1.152      0.601      0.319      0.389     -0.484      0.628      2.399      0.278     -0.265     -0.348     -0.735      0.612      0.878
     0.867      0.794      0.064      1.424      0.185      0.264      1.121     -0.313      1.507      0.419      1.524      1.720      0.291     -1.749      0.451     -0.379      0.822      0.245      0.886      0.021      0.525      1.079      0.305      0.484     -0.009      0.495     -0.278     -0.146      0.785      0.128     -0.476     -0.007     -0.617      1.134      0.470      0.740      0.243     -0.159     -2.285      0.386     -0.873     -0.397     -0.162      0.677      0.096
     0.867     -1.206     -1.936     -1.576     -0.815     -0.736      0.121      0.687      0.507     -0.581      0.524     -0.280      0.291      1.251     -0.549      0.621     -1.178      0.245     -1.114     -2.979     -0.023     -0.388      0.323     -0.013     -1.254      1.088     -0.860     -2.146     -1.472      0.322     -0.543      0.613      0.383      0.340      0.016      0.521      0.208     -0.242      1.295      0.000      0.734     -0.730     -0.104     -1.141     -1.780
     0.867     -1.206     -0.936     -1.576     -0.815     -0.736     -1.879      0.687     -1.493     -0.581      0.524     -1.280      0.291     -0.749     -0.549      0.621     -1.178      0.245     -2.114      0.021      0.509     -0.641     -0.028     -1.810     -0.270      0.269     -0.546     -1.072      0.176     -0.305     -1.167     -1.314      0.840      0.160     -0.438     -0.120     -0.233      0.224      0.682     -0.447      0.076     -0.319      0.064     -1.286      0.297
    -1.133      0.794      0.064     -1.576     -1.815      0.264      1.121      0.687     -0.493     -0.581      0.524     -0.280     -0.709      1.251     -1.549      0.621      0.822      1.245     -1.114     -0.979      0.337      0.257     -0.060     -1.105     -1.257     -1.478      0.617      0.191     -0.445     -0.645     -0.091      0.995      0.778      0.366      0.117     -0.023     -0.652     -0.559      2.203     -0.933      0.147      0.672      1.266     -0.694      0.215
     1.867      0.794      0.064     -1.576      0.185      1.264      1.121     -0.313     -1.493      1.419      1.524      0.720      0.291     -0.749      1.451      1.621      0.822     -1.755     -1.114      1.021      0.825      0.444     -0.418     -0.883      0.750      0.937      0.255      0.497     -0.523     -0.568      0.402      0.819      0.184     -0.683      0.987      0.396      0.248      0.796     -0.057      0.959      0.556      0.238     -1.106     -0.721      0.338
     0.867      0.794     -1.936      1.424      0.185      1.264      0.121      0.687     -0.493     -0.581      0.524      0.720      0.291      1.251      0.451      0.621      0.822      0.245      0.886      0.021      0.816      0.324      0.180      0.398      0.025      0.020      0.483     -2.281      1.120      0.238      0.287     -0.179      0.499     -0.909     -0.675     -0.592      0.267      0.119      0.988      0.421     -0.370      0.468      0.122      0.916     -0.001
     0.867      0.794     -1.936      0.424      0.185     -1.736      1.121      0.687     -1.493     -0.581     -0.476      0.720      1.291      1.251     -0.549     -0.379      0.822      0.245     -0.114      0.021      0.012      0.671      0.363     -0.009     -0.264      0.910      0.180     -2.197      0.546      0.463     -1.652      0.529      0.056     -1.473     -0.483     -0.596     -0.308      0.921      1.305     -0.487     -0.448      0.043     -0.175     -0.253      0.240
    -1.133      0.794     -1.936     -0.576      1.185      1.264     -2.879      0.687     -1.493      1.419      1.524      0.720     -2.709     -0.749      1.451      1.621      0.822      0.245     -1.114      1.021      1.037      0.329     -0.876     -1.069      1.184     -2.141      0.428     -0.911      0.476      0.102     -0.013     -3.191      1.660     -0.548      0.781      0.182      0.263     -1.369      0.100      0.832      0.428      0.708      1.568     -0.618     -0.011
     0.867      0.794      2.064     -1.576     -0.815      1.264      0.121      1.687      0.507     -2.581      1.524     -0.280      1.291      1.251      1.451      1.621     -0.178      1.245     -2.114     -0.979      0.935      0.225      0.937     -0.336     -0.354      0.103      0.623      1.299     -0.889     -0.285      0.271      0.063      0.629      0.770     -2.373      0.203     -0.663     -0.191      1.543      1.397      0.370     -0.403     -0.382     -1.988     -0.608
    -0.133      0.794     -0.936     -1.576      1.185      0.264      0.121     -0.313     -1.493      0.419      1.524      0.720      1.291     -1.749     -0.549     -1.379     -1.178     -1.755     -0.114     -2.979      0.194      0.423      0.039     -1.706     -0.289     -0.197      0.289     -1.114      0.135      1.343     -0.058     -0.423     -0.134      0.161      0.570      1.189      0.274      1.184     -0.375     -0.554     -1.724     -1.495     -1.931      0.777     -2.596
    -0.133     -0.206      1.064     -0.576      0.185      0.264     -1.879      1.687     -0.493     -0.581      0.524      0.720      0.291     -1.749      0.451     -0.379     -0.178      1.245     -0.114      0.021      0.108     -0.163      0.329     -0.811      0.270     -0.295      0.043      0.446      0.150     -0.067      0.188     -1.755      1.257      0.129     -0.702      0.209      1.061     -0.088     -1.090      0.388     -0.427     -0.002      0.677      0.310     -0.114
     0.867     -1.206     -0.936      1.424      0.185      0.264     -0.879     -1.313      0.507     -1.581     -1.476     -1.280      0.291      1.251     -1.549     -1.379     -2.178      0.245      1.886     -1.979     -0.487     -0.914      0.200      1.558     -0.311      1.237     -0.318     -1.005     -0.028      0.673      0.688      0.270     -1.472     -0.857     -1.491     -0.503     -0.126     -0.214      0.001     -1.263     -1.098     -1.018     -0.104      1.108     -1.564
    -0.133      0.794      0.064      1.424     -0.815     -1.736      0.121      1.687      0.507      0.419     -0.476      0.720     -0.709      0.251      1.451     -0.379     -0.178      1.245     -0.114      0.021     -0.869      0.008      0.464      0.887     -0.412      0.771      0.607     -0.394      0.591     -0.540     -0.651      0.164      1.205     -0.326      0.693      0.678      0.718     -1.423     -0.409      1.730      0.531     -0.128      0.468     -0.576      0.389
    -0.133     -0.206      1.064     -0.576      1.185     -0.736      0.121     -0.313     -0.493      0.419     -1.476     -0.280     -0.709     -0.749      0.451     -0.379     -0.178      0.245     -0.114      0.021     -0.393     -0.238     -0.389     -1.382      0.988      0.235      0.074      1.340      0.702      0.350     -0.333      0.364      0.130      0.709     -0.087     -0.937     -0.007     -0.206      0.245     -0.005      0.069     -0.025      0.932      0.591     -0.991
    -0.133     -1.206      1.064      2.424      0.185     -1.736      0.121     -1.313      0.507     -0.581     -1.476     -1.280      1.291      1.251     -0.549     -0.379     -1.178      1.245      0.886     -0.979     -0.485     -0.765      0.857      1.755     -0.202      0.281     -0.395      0.122      0.752      0.421     -1.168      0.870     -2.191     -1.026     -0.552     -0.814     -0.422      0.066     -0.137     -0.536      0.182     -0.535     -0.261     -0.065     -0.996
    -2.133     -2.206      0.064      0.424     -0.815      1.264      0.121     -1.313      0.507      0.419     -1.476     -1.280      0.291     -0.749     -1.549     -1.379     -0.178      0.245      0.886     -1.979     -0.801     -0.831     -0.049      0.595     -0.460     -1.453     -1.507      0.045     -0.020     -0.264      1.870      0.786     -1.119      0.024      0.659     -0.369     -0.257      0.128     -1.352     -1.402     -0.497      0.792      0.408      0.615     -1.588
    -1.133     -2.206      2.064      1.424     -0.815      0.264     -1.879     -2.313     -0.493     -0.581     -1.476     -1.280      1.291     -0.749     -0.549     -1.379      0.822      1.245      1.886     -1.979     -0.627     -1.086      0.462     -0.205     -2.162     -0.501     -1.116      1.558      1.730      1.326      0.872     -0.824     -2.783     -0.360      0.449     -0.576      0.355      0.694     -0.518      0.433     -0.617      1.914      0.515      1.922     -0.143
    -0.133      0.794     -1.936      2.424      1.185     -0.736      1.121     -2.313      2.507      1.419      1.524      1.720      1.291      2.251      1.451      0.621      0.822     -1.755      1.886      1.021      0.412      1.068     -0.391      2.353      1.448     -0.498     -0.351     -1.517      0.108     -0.275     -1.206     -0.041     -1.664      0.566      0.479      0.864      0.335      1.958      0.228      0.702      0.109     -0.164     -1.245      0.660     -0.199
     0.867     -0.206      1.064     -0.576      0.185      1.264      0.121     -1.313     -0.493      0.419     -0.476      0.720     -1.709      1.251      0.451     -1.379     -0.178      0.245      0.886     -1.979      0.058      0.158     -0.170      0.266     -0.149      0.897     -0.369      1.187     -0.710      0.426      1.367      0.048     -1.129     -0.656      0.547     -0.650      0.713     -1.562      1.177      0.491     -1.381     -0.169      0.576      0.726     -1.891
    -2.133     -0.206     -1.936      0.424     -1.815     -2.736      0.121      0.687      1.507      0.419     -0.476     -1.280      0.291      1.251      0.451     -1.379     -0.178      0.245      0.886     -1.979     -1.016     -0.530      0.377      1.529     -1.236     -1.014      0.331     -2.425     -1.187     -0.615     -1.740      0.683      0.363      0.173      1.145      0.946     -0.664     -0.229     -0.023      1.049     -0.108      0.307     -0.322     -0.056     -0.910
     0.867      0.794      0.064      0.424      0.185      1.264     -0.879      0.687      0.507     -1.581     -1.476      0.720     -0.709      0.251      0.451      1.621      0.822      0.245     -0.114      0.021      0.181      0.465      0.201     -0.128     -0.202      0.747      0.338     -0.053      0.474      0.322      0.844     -1.191      0.556      0.748     -1.571     -1.824      0.066     -0.956      0.379      0.743      1.478      0.221      0.054     -0.047      0.115
    -0.133     -1.206      0.064     -1.576     -0.815     -1.736     -0.879     -0.313     -1.493     -0.581      0.524      0.720      0.291     -0.749      0.451      0.621     -0.178      0.245     -2.114      0.021     -0.223     -0.074      0.354     -1.779      0.202     -0.029     -1.178     -0.526      0.291     -1.078     -1.443     -0.730     -0.946      0.005     -0.803      0.913      0.788     -0.170      0.700      0.172      1.034     -0.264     -0.303     -1.227     -0.149
    -0.133     -1.206      1.064     -1.576      0.185     -0.736     -0.879      0.687     -0.493     -0.581     -0.476     -1.280     -0.709     -0.749      0.451      0.621     -0.178      0.245     -1.114      1.021      0.042     -0.479      0.238     -0.116      0.355     -0.102     -0.877      0.858     -1.290     -0.147     -0.803     -0.388      0.313     -0.213     -0.651     -0.380     -0.672     -1.167     -0.490      0.130      0.689      0.232     -0.026     -0.951      0.569
     0.867     -0.206      1.064     -0.576     -0.815     -0.736      1.121      1.687     -0.493     -0.581     -0.476      0.720      1.291     -0.749     -0.549      0.621     -0.178      0.245     -1.114     -0.979     -0.254      0.043      0.651      0.669     -0.858      0.982     -0.271      0.388     -1.123      0.034     -0.301      1.188      0.870     -1.106     -0.158     -0.087      0.539      0.304     -1.219     -0.190      0.862     -0.305     -0.733     -1.384     -0.248
    -1.133     -0.206      0.064      1.424      0.185      1.264      0.121      0.687      0.507      0.419      0.524     -0.280      0.291     -0.749      0.451      1.621      0.822      0.245     -0.114      0.021      0.527      0.138     -0.242      0.903     -0.394     -1.620     -0.340      0.416      0.513      0.632      0.702     -0.185      1.054     -0.336      0.606     -0.299     -0.533      0.859     -1.392      0.527      0.850      0.652      0.774     -0.450      0.436
     0.867     -3.206      1.064     -1.576      1.185      0.264      1.121     -2.313     -1.493      1.419      1.524      0.720      1.291     -1.749      1.451      1.621      0.822     -0.755     -1.114     -0.979      1.531     -0.226      0.165     -1.145      0.183     -0.597     -2.953      1.027     -0.299      1.018     -1.330      1.385     -2.550     -0.378      1.342     -0.706      0.939      1.157     -1.045      1.220      0.022      0.892     -0.923     -0.586     -1.186
     0.867      0.794     -0.936     -1.576     -0.815      1.264      1.121     -2.313     -0.493     -0.581      1.524     -0.280      0.291      1.251      0.451      0.621      0.822     -0.755     -1.114     -0.979      0.578      0.522     -0.453     -0.598     -0.257      0.392      0.258     -0.497     -1.032     -0.533      0.712      0.537     -1.922      0.112     -0.505      0.639     -0.796      0.923      1.723      0.526      0.080      0.288      0.039     -0.925     -0.761
    -1.133     -3.206      1.064      0.424      1.185     -2.736      1.121     -1.313      2.507     -2.581     -1.476      1.720      0.291      1.251     -2.549     -2.379      0.822     -0.755      0.886      0.021     -1.757      0.494     -0.078      1.111      0.726      0.538     -3.454      1.196     -0.712      0.185     -0.889      0.557     -1.237      1.548     -2.925      1.118      0.935      0.458      0.312     -2.919     -0.285      0.423     -0.768      0.427     -0.395
     0.867      0.794      1.064      1.424      0.185      1.264      1.121      1.687     -1.493      1.419      0.524      1.720      1.291      2.251      1.451     -1.379     -0.178     -0.755      1.886      1.021     -0.258      0.799      0.081      0.195     -0.076      1.062      0.032      0.839      1.069      0.384      1.616      0.310      1.573     -1.494      1.401      0.713      0.832      1.025      2.100      1.261     -1.078     -0.975     -0.860      1.654      1.017
    -0.133     -1.206      0.064      0.424     -0.815     -0.736     -0.879     -0.313      0.507     -0.581     -0.476     -0.280     -0.709      0.251     -0.549     -0.379     -1.178     -0.755     -0.114     -0.979     -0.365     -0.438     -0.152      0.309     -1.100      0.230     -0.846      0.280      0.188      0.227     -0.332     -0.394     -0.261      0.318     -0.054     -0.009      0.240     -0.400      0.059      0.012      0.102     -0.802     -0.439     -0.286     -0.145
    -0.133     -0.206      1.064     -0.576      0.185      1.264      0.121     -1.313     -1.493      0.419      0.524     -0.280      0.291     -0.749     -1.549      0.621      0.822      0.245     -2.114      0.021      0.409     -0.008      0.350     -0.536     -0.509     -0.482     -0.178      0.665      0.074      0.772      0.730      0.227     -1.790     -0.916      0.749      0.093     -0.302     -0.199     -0.301     -1.276      0.001      0.822     -0.208     -1.883      0.380
     0.867      0.794     -1.936      2.424      1.185      0.264      1.121     -1.313     -1.493      1.419     -1.476      1.720     -1.709      1.251      0.451     -1.379     -0.178      0.245      0.886      1.021     -0.850      1.156     -0.316      0.974      0.974      1.737     -0.249     -1.612      1.394      0.387      1.146     -0.090     -0.991     -2.290      0.753     -0.108      0.059     -1.382      0.389     -0.023     -0.504     -1.171      0.695      0.547      0.080
     0.867     -0.206      0.064     -0.576      0.185      0.264     -1.879     -1.313     -0.493      1.419      0.524     -0.280     -0.709     -0.749      1.451     -0.379      0.822      0.245     -1.114      0.021      0.004     -0.043     -0.151     -1.109     -0.037      0.713     -0.203      0.182      0.536      0.208      0.229     -1.940     -1.023      0.579      1.451      0.605     -0.092     -0.480      0.079      1.385     -0.309      0.826      0.598     -0.683      0.067
    -0.133     -0.206      1.064     -0.576      1.185      1.264      0.121      0.687      0.507      1.419     -0.476      0.720     -1.709      0.251      0.451      0.621      0.822      0.245     -0.114      1.021      0.251      0.443     -0.089     -0.097      1.216     -0.276     -0.657      1.127     -0.147     -0.131      1.061     -0.168      0.780      0.640      0.796     -0.847      0.151     -1.599      0.316     -0.263      0.364      0.477      0.286     -0.022      0.121
    -0.133     -0.206      0.064     -1.576     -0.815     -0.736     -0.879     -0.313     -0.493     -0.581     -0.476     -0.280      0.291     -1.749     -0.549     -0.379     -1.178      0.245      1.886     -0.979     -0.004     -0.049      0.508     -0.402     -0.592     -0.268     -0.277     -0.419     -1.005     -0.357     -0.856     -0.781     -1.070     -0.038     -0.153     -0.488     -0.149     -0.225     -1.448     -0.287     -0.333     -1.228     -0.603      1.946     -0.433
     0.867      0.794     -0.936     -1.576      0.185      1.264     -2.879     -1.313     -1.493      1.419      0.524      0.720      0.291     -1.749      1.451      1.621     -0.178      1.245     -2.114      1.021      1.025     -0.157      0.466     -1.620      0.762     -0.227      0.911     -1.356     -0.050     -0.519      0.264     -2.678     -1.737     -0.166      0.950     -0.925      1.014     -0.206     -0.261      1.124      0.525     -0.170      0.399     -1.539      0.240
    -1.133      0.794      1.064      1.424      0.185     -1.736      0.121     -1.313      0.507     -0.581      0.524     -1.280      0.291      1.251     -0.549     -1.379     -0.178      0.245      0.886      0.021     -0.394      0.112      0.052      0.909      0.304     -0.728      0.694      0.824      0.602     -0.039     -1.369     -0.015     -1.181     -0.284     -0.720      1.080     -1.547      0.248      0.490     -0.707     -0.914     -0.318      0.100      0.491     -0.102
    -2.133      0.794      0.064      0.424      0.185      0.264     -2.879     -1.313      2.507     -2.581     -0.476      0.720      1.291      0.251      0.451     -1.379     -2.178     -2.755     -0.114     -1.979     -0.545     -0.751     -0.546      0.847     -1.505     -1.723      1.513      0.563     -0.313      1.564      0.737     -1.968     -0.765      1.698     -1.752      0.336      1.804      2.102     -0.409      1.076     -0.610     -1.361     -1.985     -0.550     -0.623
     0.867     -0.206      0.064     -0.576     -0.815      1.264      1.121     -0.313      1.507     -0.581     -0.476     -2.280      0.291     -0.749     -0.549      1.621     -0.178     -0.755     -0.114      0.021      0.078     -0.701     -0.254      0.186      0.105      0.732      0.519      0.384     -0.715     -0.867      1.136      1.957     -0.088      1.275     -0.647     -0.786     -1.377      0.709     -1.076     -0.746      1.579      0.589     -0.321     -0.216      0.115
    -0.133     -0.206      0.064      1.424      1.185     -1.736      0.121     -0.313      0.507      0.419     -0.476     -0.280     -0.709      1.251     -0.549     -1.379     -1.178     -0.755      1.886      1.021     -0.475     -0.365     -0.197      0.888      0.262      0.257     -0.094      0.194      0.652      1.030     -1.216      0.422     -0.011     -0.112      0.293      0.180      0.179     -0.413      0.415     -0.819     -0.872     -0.701     -0.351      1.438      0.653
    -0.133      0.794      2.064     -0.576     -1.815      0.264      1.121      1.687      0.507      1.419      0.524     -0.280      0.291     -0.749      0.451     -0.379      0.822      1.245     -0.114     -0.979      0.118      0.188      0.680     -0.425     -0.152     -0.371      0.613      1.351     -0.235     -1.775      0.045      1.048      0.823      0.984      1.332      0.357     -0.543     -0.665     -0.336      0.512     -0.631      0.577      0.236      0.179     -0.959
     0.867      0.794     -0.936     -1.576      1.185     -0.736      0.121      0.687      1.507      1.419      1.524      0.720      0.291      0.251      1.451     -0.379     -1.178      1.245      0.886      1.021      0.252     -0.290      0.255      0.051      0.709      0.641      1.075     -1.291     -1.660      0.291     -1.229      0.508      0.375      1.373      1.088      1.038      1.138     -0.254      0.231      1.172     -0.752     -0.907      0.724      1.061      0.386
     1.867      0.794      1.064      1.424      1.185      1.264      0.121     -0.313     -0.493      1.419      1.524      0.720     -0.709     -0.749      0.451      1.621      0.822      0.245     -0.114      0.021      0.934      0.706      0.064      0.886      0.641      1.084      0.023      1.051      0.574      0.468      0.337     -0.786     -0.409     -1.405      0.967      0.099     -0.316     -0.756     -1.393     -0.051      0.674     -0.022      0.067     -0.435     -0.336
     1.867      0.794      2.064      0.424      1.185      1.264      1.121     -1.313     -1.493      1.419      1.524     -0.280      1.291      2.251      1.451      1.621      0.822     -0.755      0.886      1.021      1.126      0.140      0.057      0.130      1.128      0.916      0.557      1.987      0.451      0.069      0.114      0.905     -1.341     -1.650      0.701     -0.038     -0.529      1.188      2.055      0.878      0.208      0.527     -0.952      0.744     -0.031
    -2.133     -1.206     -1.936     -0.576     -1.815     -1.736     -0.879      0.687     -0.493     -1.581     -1.476     -0.280      0.291      0.251     -0.549     -0.379     -1.178      0.245     -0.114     -1.979     -0.883     -0.580      0.095     -0.861     -1.546     -1.254     -0.662     -1.850      0.297     -0.438     -0.867     -0.178      0.421      0.106     -0.951     -0.319      0.348      0.217      0.841      0.232      0.670     -0.317      0.371      0.217     -0.611
    -1.133      0.794      1.064     -1.576     -2.815      1.264     -0.879      0.687     -1.493     -0.581      0.524      0.720      0.291     -1.749      0.451     -0.379      0.822      1.245     -0.114      1.021      0.360     -0.051      0.452     -0.817     -0.459     -1.855      0.841      0.645     -0.765     -2.321      0.726     -0.793      0.114     -0.857     -0.342      0.034      0.776     -0.205     -1.034      0.649     -0.772      0.850      0.533      0.354      1.206
     0.867     -0.206      0.064      2.424      1.185     -2.736     -0.879     -1.313     -1.493     -0.581     -2.476     -0.280      1.291      1.251     -1.549     -2.379     -1.178      1.245     -0.114      1.021     -1.557     -0.301      0.514      0.839      0.615      2.458     -0.013     -0.428      1.554      0.606     -0.921     -0.236     -1.759     -2.390     -0.751     -0.280     -0.066      0.580      0.535     -1.746     -0.729     -0.903      0.299     -0.517      0.591
     0.867      0.794     -0.936      1.424      1.185      0.264      0.121     -0.313      0.507      1.419     -1.476     -0.280     -2.709      0.251      1.451      1.621     -0.178      0.245     -0.114      1.021     -0.216      0.064     -0.641      0.660      1.616      1.024      0.668     -0.418      0.744     -0.438      0.437     -0.052      0.340     -0.015      0.690     -1.322     -0.495     -1.667     -0.228      0.597      1.767     -0.092      1.386     -0.334     -0.345
     0.867      0.794     -0.936     -0.576      1.185      0.264     -2.879     -2.313     -1.493      1.419      0.524      1.720     -1.709      2.251      1.451     -1.379      0.822     -1.755      1.886      1.021      0.088      0.389     -0.941     -0.113      0.541      0.932      0.464      0.018     -0.400      0.718      0.114     -3.234     -1.327     -1.482      1.177      0.329      1.326     -0.410      2.291      1.125     -1.298      0.537     -0.314      2.030      0.563
    -0.133     -0.206     -1.936      0.424      1.185      1.264      1.121     -1.313     -1.493      1.419      0.524     -1.280     -0.709     -1.749      1.451      1.621      0.822      1.245     -1.114      1.021      0.359     -0.436      0.089     -0.886     -0.339     -0.381      0.270     -1.818      1.360      1.384      0.794      1.703     -1.489     -0.699      1.573      0.012     -0.574     -0.685     -0.937      1.619      1.333      1.235      1.060     -0.800      1.215
    -1.133     -1.206     -1.936      1.424     -0.815     -2.736     -0.879     -2.313     -0.493     -0.581     -1.476     -0.280      0.291     -1.749     -1.549     -1.379     -1.178     -0.755      1.886     -0.979     -0.640     -0.754     -0.311     -0.384     -1.284     -0.541     -0.409     -1.640      1.745      0.390     -1.985     -0.174     -2.008     -0.187      0.079     -0.598      0.722      0.744     -1.445     -0.950     -0.533     -0.378     -0.223      1.921      0.103
    -1.133     -2.206      1.064     -1.576      0.185     -1.736     -0.879     -2.313      0.507     -0.581     -0.476     -1.280      0.291      0.251     -0.549     -1.379     -1.178      0.245     -0.114      1.021     -0.626     -0.448      0.075     -0.530     -0.149     -0.466     -1.598      0.982     -0.988      0.409     -1.273     -0.264     -2.432      0.855     -0.582      0.454     -0.661      0.304      0.688     -0.501     -0.594     -0.668      0.189      0.254      1.289
    -0.133     -1.206      0.064      1.424     -0.815      0.264     -0.879     -1.313      0.507      0.419     -0.476      0.720     -0.709     -0.749     -0.549     -1.379     -3.178      1.245     -1.114      0.021     -0.528     -1.123     -0.056      0.305     -0.066      0.495     -0.135      0.123      1.202     -0.895      0.781      0.212     -1.167      0.094      0.459      0.175      2.248     -0.516     -0.840     -0.507     -0.787     -1.957      1.427     -1.207     -0.009
    -0.133     -1.206      0.064     -0.576      0.185     -1.736     -0.879     -1.313      0.507     -2.581     -0.476     -1.280      0.291     -0.749     -1.549     -0.379     -2.178      1.245     -0.114     -0.979     -0.146     -1.270      0.425     -1.180     -0.971     -0.027     -0.071     -0.373      0.655      1.135     -1.538      0.405     -1.955      1.424     -2.032     -0.260      0.401     -0.303      0.384     -1.045      0.036     -0.802      0.543      0.235     -0.237
    -2.133     -2.206     -0.936      1.424     -0.815     -1.736      1.121     -2.313      1.507     -0.581     -0.476      0.720     -0.709     -0.749     -1.549      0.621     -0.178     -0.755     -0.114      1.021     -0.530     -0.061     -0.298      0.663     -0.369     -1.769     -1.998     -0.708      0.892     -0.405     -1.114      1.163     -2.057      0.903     -0.346      0.389      0.839     -0.277     -1.236     -1.356      1.123     -0.184     -0.271     -0.291      1.389
     0.867     -1.206      0.064      0.424     -0.815     -0.736      0.121     -0.313      0.507     -0.581     -0.476     -0.280     -0.709      0.251     -0.549     -0.379     -1.178     -0.755     -0.114     -0.979     -0.440     -0.510     -0.575     -0.165     -1.031      1.343     -0.684      0.756      0.565     -0.002     -0.407      0.652      0.313      0.540     -0.038      0.232      0.368      0.141      0.309      0.064     -0.030     -0.742      0.124     -0.094     -0.184
    -0.133      0.794      0.064      0.424      0.185     -0.736      1.121     -0.313      0.507      0.419      0.524      0.720     -0.709     -0.749      0.451     -1.379      0.822     -0.755     -0.114      1.021     -0.126      0.576     -0.243      0.377      0.633      0.027      0.200      0.128      0.058     -0.324     -0.604      0.420     -0.181      0.523      0.029      0.908     -0.016     -0.248     -1.164      0.127     -1.213      0.252     -0.404     -0.333      0.579
    -2.133     -0.206      0.064      1.424     -0.815      0.264      0.121      0.687      1.507      0.419     -1.476     -1.280     -1.709     -0.749      0.451      0.621      0.822      0.245      0.886      0.021     -0.468     -0.320     -0.464      0.892     -0.609     -1.649      0.020      0.478      0.575     -0.131      0.835      0.448      1.140      0.662      0.752     -0.797     -0.881     -0.884     -1.400      0.806      1.230      1.343      0.885      0.526      0.632
     0.867      0.794     -0.936     -0.576      0.185      0.264      1.121     -0.313     -1.493      1.419     -0.476     -0.280      0.291     -0.749      0.451     -0.379      0.822     -1.755     -0.114      0.021      0.262      0.400     -0.493     -0.692     -0.094      0.409      0.387     -0.503      0.055      0.303     -0.112      0.805      0.266     -0.826      1.415     -0.923     -0.824      0.852     -0.148      0.598     -0.747      0.470     -0.985      0.207      0.096
     0.867      0.794      0.064      0.424      0.185      1.264      1.121     -1.313      0.507     -0.581      0.524      0.720     -0.709      0.251     -0.549     -0.379     -1.178     -0.755      0.886      1.021      0.355      0.535     -0.419      0.860      0.126      0.607      0.295      0.545     -0.299      0.014      0.742      0.470     -0.700     -0.215     -0.605     -0.012      0.056     -0.074     -0.538     -0.681     -0.888     -1.780      0.032      0.493      0.947
    -0.133     -0.206      1.064      0.424     -0.815      0.264     -1.879      0.687      0.507     -0.581      0.524     -0.280      0.291     -0.749     -0.549     -0.379     -0.178      0.245     -1.114     -0.979      0.030     -0.115     -0.028      0.297     -0.499     -0.171     -0.078      1.155     -0.005     -0.297      0.207     -1.852      0.585      0.248     -0.396      0.623     -0.267      0.549     -0.969     -0.213     -0.478     -0.120      0.253     -1.143     -0.499
    -1.133      0.794     -0.936      1.424      1.185      0.264     -1.879     -1.313      1.507      1.419     -1.476      0.720      1.291      1.251      0.451     -1.379     -0.178      0.245      0.886      0.021     -0.808     -0.222      0.124      0.921      0.346     -0.241      1.157     -1.065      0.562      0.690      1.067     -1.787     -1.498      0.796      1.073     -0.355      1.013      1.198      0.352      0.255     -0.394      0.079      0.090      0.307     -0.382
    -0.133     -0.206      0.064     -0.576      0.185      0.264      1.121     -0.313     -0.493     -0.581     -1.476     -0.280     -0.709     -0.749     -0.549     -0.379      0.822     -0.755     -1.114      0.021     -0.827      0.519     -0.358     -0.381     -0.296      0.747     -0.811      0.610     -0.136      0.412      1.045      0.553      0.328     -0.128     -0.535     -0.315     -1.068     -0.262     -0.553     -0.583      0.517      0.422     -0.320     -0.931      0.151
    -0.133      0.794      1.064      2.424      1.185      0.264     -1.879      1.687      2.507      1.419     -0.476     -0.280      0.291      2.251      1.451     -0.379     -1.178     -1.755      1.886      1.021      0.381     -0.313     -0.550      1.489      1.122     -0.472      1.186      1.678      0.936      0.060      0.019     -1.428      2.414      1.380      0.915     -1.064      0.052      1.019      0.895      0.911     -0.696     -0.855     -0.932      0.941     -0.004
     0.867     -0.206      0.064      0.424      0.185      1.264      0.121      0.687     -0.493     -0.581      0.524     -0.280      0.291     -0.749      0.451      0.621     -0.178      0.245     -1.114      0.021      0.478     -0.071      0.224     -0.282      0.135      0.276     -0.248     -0.153      0.763      0.048      0.557      0.129      0.339     -0.242     -0.490     -0.139     -0.154      0.028     -0.495      0.247      0.060     -0.103     -0.113     -0.964     -0.015
     0.867      0.794     -0.936     -1.576      1.185      1.264      1.121      0.687     -0.493      1.419      1.524      1.720      0.291     -1.749      1.451      1.621      0.822      1.245     -1.114      1.021      1.160      0.740      0.560     -0.516      1.026     -0.334      0.163     -1.543     -0.995     -0.002      0.071      0.459      0.159      0.043      1.007     -0.228      0.601     -0.602     -1.264      1.084      0.293      0.054      0.223     -0.844      0.077
    -1.133     -0.206      2.064      1.424     -0.815     -1.736      0.121      1.687      0.507      0.419      0.524     -0.280      1.291      0.251      0.451     -0.379     -0.178      1.245      1.886      0.021     -0.373     -0.042      0.812      0.897     -0.335     -0.818     -0.359      1.214      0.596     -0.507     -1.296      0.108      0.864     -0.257      0.609      0.973     -0.305      0.123     -0.430      0.584     -0.145     -0.206     -0.069      1.481      0.257
     0.867     -0.206      1.064      1.424      1.185      0.264     -1.879     -2.313     -1.493     -1.581      1.524      0.720      0.291      0.251      0.451     -0.379      0.822     -1.755     -1.114      1.021      0.185      0.394     -0.398     -0.425      0.595      0.790     -0.537      1.393      1.673      0.623     -0.070     -2.200     -1.885     -1.170     -1.951      1.162      0.197      1.003      0.492      0.117     -0.529      0.418     -1.184     -0.775      0.517
    -1.133      0.794     -0.936      1.424     -0.815      0.264      0.121     -1.313      0.507      0.419     -0.476     -1.280      0.291      2.251     -1.549      0.621     -0.178     -0.755     -0.114     -0.979     -0.404     -0.599     -0.250      1.328     -0.654     -0.669      1.418     -0.607      0.152     -0.234      0.579      0.683     -1.056     -0.667      0.634      0.029     -0.508      0.743      1.121     -1.222      1.067      0.457     -0.440     -0.829     -0.384
    -0.133      0.794     -0.936     -1.576     -0.815     -1.736      1.121     -1.313     -1.493     -0.581     -1.476      0.720      0.291     -0.749     -1.549     -0.379      0.822     -1.755     -0.114     -0.979     -0.876      0.866     -0.367     -1.265      0.045      0.814     -0.053     -0.507     -0.150     -0.811     -0.964      0.305     -0.895     -0.510     -0.543     -0.480     -0.623      0.732      0.329     -1.664      0.682     -0.072     -1.219      0.581     -1.067
     1.867      0.794      1.064     -1.576      1.185      1.264      1.121     -1.313     -1.493      1.419      1.524      0.720     -0.709     -1.749      1.451      1.621      0.822      1.245     -2.114      1.021      0.793      0.496     -0.196     -1.532      1.309      1.019      0.101      1.229     -0.211      0.002      0.254      0.531     -1.088     -0.209      0.607      0.538      0.024     -0.222     -0.547      0.830      0.864      0.306      1.567     -1.378      0.050
     0.867     -0.206      1.064     -1.576     -0.815      1.264      0.121      1.687     -0.493      0.419      0.524     -0.280      0.291     -1.749      0.451     -0.379      0.822      1.245      1.886      1.021      0.630     -0.049      0.440     -0.956     -0.009      0.321     -0.152      0.661     -0.612     -0.794      0.541      0.094      1.283      0.231      0.369     -0.375     -0.171     -0.250     -0.914      0.527     -1.100      1.042      0.542      2.154      1.019
    -1.133      0.794      1.064      0.424      0.185     -0.736      1.121      1.687     -0.493     -1.581      0.524     -0.280      0.291      0.251     -0.549      0.621      0.822      0.245     -0.114      0.021     -0.182     -0.057      0.095     -0.097      0.772     -0.977      0.808      1.047      0.536     -0.666     -0.710      1.087      1.459     -0.472     -1.908      0.814     -0.156      0.216      0.377     -0.994      0.906      0.982     -0.139     -0.012     -0.573
     1.867     -0.206      0.064      1.424      0.185      1.264      0.121      0.687     -0.493     -0.581      0.524     -1.280     -0.709     -0.749     -1.549      0.621     -0.178     -1.755     -1.114     -1.979      1.069     -0.073     -0.405      0.160      0.321      0.822     -0.089      0.386      1.494     -0.037      0.234      0.275      1.152     -0.659     -0.844     -0.967     -1.064     -0.216     -0.840     -1.651     -0.544     -0.223     -0.984     -1.159     -2.499
    -0.133     -0.206     -1.936      2.424      0.185     -0.736      0.121     -2.313      0.507     -0.581     -1.476     -0.280     -2.709     -0.749     -0.549      1.621      0.822     -2.755     -2.114      1.021     -0.250      0.006     -1.327      1.622      1.013      0.142     -0.217     -0.465      0.738     -0.817     -0.396     -0.057     -0.894     -0.655     -1.048     -1.058     -0.220     -0.726     -1.959     -1.046      2.069      0.821     -0.657     -2.868      0.044
    -0.133     -0.206      1.064     -0.576      0.185     -0.736      0.121      0.687     -0.493     -0.581      0.524     -1.280     -0.709     -0.749      0.451     -0.379     -0.178      0.245      1.886      1.021     -0.203     -0.586     -0.320     -0.229      0.245     -0.073      0.331      1.333     -0.310     -0.032     -0.554      0.670      1.077     -0.322     -0.756      0.711     -0.493     -0.203     -0.465      0.368     -0.128      0.332      0.637      1.942      0.719
    -1.133     -1.206      0.064      0.424      0.185     -0.736      0.121     -0.313     -1.493     -1.581     -0.476     -1.280      0.291     -0.749     -0.549      0.621     -0.178      0.245     -0.114      0.021     -0.578     -0.575      0.165     -0.491     -0.260     -0.593     -0.510     -0.232      0.924      0.427      0.001      0.758     -0.583     -1.087     -1.191      0.363     -0.453     -0.038     -0.474     -0.260      1.277      0.462     -0.046      0.126      0.321
    -2.133     -0.206      0.064     -0.576      0.185     -2.736     -1.879     -1.313      0.507      0.419     -1.476      0.720      0.291      0.251      0.451     -1.379     -2.178      0.245     -0.114      0.021     -1.139     -0.521     -0.237     -0.102     -0.154     -0.962      0.331      0.159     -0.507      0.283     -1.423     -1.118     -0.946      0.730      0.514      0.052      1.358      0.465      0.306      0.535     -0.082     -1.523      0.485     -0.020     -0.106
    -2.133     -0.206      0.064     -1.576     -0.815      0.264      0.121      1.687     -0.493      0.419     -0.476     -0.280      1.291      0.251     -0.549      0.621      0.822      1.245     -0.114      1.021     -0.506      0.276      0.687     -0.618      0.123     -1.488     -0.289     -0.625     -0.954     -0.853      0.752     -0.166      1.017      0.166      0.192      0.115     -0.856      0.266      0.645     -0.720      1.087      0.629      0.116      0.304      0.848
    -0.133     -0.206     -1.936     -0.576      1.185      0.264     -1.879     -2.313     -1.493     -2.581      1.524     -2.280     -0.709      0.251     -0.549     -0.379     -1.178     -1.755     -1.114      1.021      1.061     -0.772     -0.841     -0.990      0.296     -1.243      0.463     -1.094      0.517      0.798     -0.921     -0.830     -1.198     -0.740     -2.858      0.157     -1.033      0.466      1.135     -0.797     -1.656     -0.180     -0.366     -0.627      0.668
     0.867      0.794      1.064      0.424      1.185      1.264      1.121     -1.313     -0.493     -0.581      0.524      0.720     -0.709      1.251      0.451      0.621      0.822     -0.755      0.886      1.021      0.605      0.498     -0.363      0.320      0.272      0.217      0.224      1.332      0.141      0.998      0.678      0.405     -0.806     -0.755     -0.603     -0.441      0.064     -0.136      1.034      0.215     -0.049      0.258     -0.192      0.673      0.539
     0.867      0.794      0.064     -1.576      0.185      0.264      0.121      0.687     -0.493      0.419      1.524      0.720      0.291     -0.749      0.451      0.621     -0.178      1.245     -0.114      1.021      0.833      0.196      0.516      0.271      0.742      0.121      0.345     -0.468     -1.701     -0.647     -0.590     -0.096      0.045     -0.712     -0.008      0.357      0.472     -0.502     -1.127      0.305     -0.464     -0.212      0.363     -0.188      0.556
    -2.133      0.794      1.064      1.424      1.185     -0.736      1.121      1.687      0.507     -0.581     -2.476     -1.280      1.291      2.251     -0.549     -0.379      0.822     -0.755      1.886      1.021     -1.373     -0.173      0.238      0.659     -0.826     -0.847      0.924      0.827      0.789      1.781      0.682      1.321      1.302     -0.173     -0.064     -0.386     -0.975      0.758      1.595     -0.073      1.185      0.952     -1.094      1.473      1.647
    -1.133      0.794     -1.936      1.424     -0.815     -0.736      0.121     -1.313      0.507     -1.581     -0.476     -0.280     -0.709      2.251     -1.549     -1.379      0.822     -0.755      0.886     -0.979     -0.542      0.251     -0.668      0.899     -0.195     -0.600      0.310     -1.111      0.621     -0.758     -0.006     -0.162     -0.705     -0.285     -1.350      0.187     -0.547      0.162      1.522     -1.345     -0.703      0.464      0.440      0.439     -0.838
    -1.133     -0.206      0.064      1.424     -0.815     -0.736      0.121     -1.313      0.507      0.419     -0.476      0.720     -0.709     -0.749     -0.549     -1.379     -2.178     -2.755      0.886     -0.979     -1.116     -0.217     -0.816      0.560     -0.540      0.059     -0.052      0.778      0.626     -0.149      0.311      0.477     -0.341     -0.048      0.574      0.947      0.779      0.612     -1.133     -0.156     -0.200     -1.799     -1.593      0.582     -0.527
     0.867     -0.206     -0.936      1.424      1.185     -1.736      0.121     -1.313     -0.493     -0.581      0.524     -1.280     -1.709     -1.749     -1.549      0.621     -0.178      0.245     -0.114      0.021     -0.277     -0.472     -0.720      0.104     -0.226      1.216      0.215     -0.405      1.395      1.436     -1.565      0.567     -0.404     -0.447     -0.422      1.049     -0.592     -0.623     -1.844     -1.461      0.780      0.210      1.323     -0.103      0.315
     0.867     -0.206     -0.936      0.424      0.185     -0.736      0.121     -0.313     -0.493     -0.581      0.524     -0.280      0.291      0.251     -0.549      0.621      0.822     -0.755     -0.114      0.021     -0.199      0.026     -0.322     -0.238      1.177      1.085     -0.359     -0.564      0.563     -1.115     -0.571      0.035     -0.047     -0.280     -1.008      0.727     -0.431      0.748      0.425     -1.153      0.694      0.721     -0.273      0.012     -1.123
     0.867      0.794      1.064      1.424      0.185      0.264      1.121      1.687      1.507      0.419      0.524     -0.280      0.291     -0.749      0.451      0.621     -1.178      0.245      0.886      0.021      0.436     -0.258      0.219      1.044     -0.195      0.547      1.121      0.833      0.418      0.473     -0.078      1.404      1.407      0.629      0.410     -0.148      0.029      0.018     -1.640      0.410      0.061     -0.849     -0.015      0.372      0.024
    -2.133      0.794      1.064      1.424      0.185      0.264      1.121      0.687     -0.493      0.419     -1.476      0.720      1.291     -0.749      0.451     -1.379     -0.178      1.245      0.886     -0.979     -0.974     -0.185      0.674      0.512     -1.229     -1.346      0.823      0.337      0.931      1.476      1.381      1.301     -0.064     -1.042      0.987     -0.172      1.051      0.470     -1.182      1.032     -0.304      0.054      0.020      0.547      0.100
    -0.133      0.794     -0.936     -1.576      1.185      0.264      1.121      1.687      0.507      0.419      0.524      0.720      0.291     -0.749      1.451      0.621      0.822      1.245     -0.114      1.021      0.651      0.840      0.580     -0.253      0.220     -0.708     -0.102     -1.493     -1.190      1.037     -0.507      0.298      0.962      0.836      0.275     -0.409     -0.559     -0.634     -0.607      1.259     -0.184     -0.207      0.463      0.046      0.794
    -0.133     -3.206     -1.936     -0.576      0.185      1.264     -1.879     -2.313      2.507     -1.581     -0.476     -2.280      1.291     -0.749     -0.549      0.621     -1.178     -0.755      0.886      0.021      0.301     -1.068      0.160      0.159      0.043     -0.444     -2.016     -2.075     -0.637      0.149      0.958     -0.829     -2.531      2.405     -1.418     -0.899     -0.628      0.892     -0.767     -0.660      0.163      0.123     -1.060      0.646      0.069
     0.867      0.794      1.064     -1.576      1.185      1.264      1.121      1.687     -1.493      0.419      1.524      1.720      1.291     -1.749      1.451      1.621      0.822      1.245      0.886      1.021      0.714      0.735      0.601     -0.859      0.809      0.174      0.028      0.588     -0.552      0.394      0.172      0.267      0.961     -0.834     -0.134      0.381      0.564      0.280     -0.926      1.122      0.660      0.126      0.213      1.292      0.323
     0.867     -0.206     -0.936     -1.576     -0.815      0.264     -0.879      0.687     -0.493     -0.581      1.524     -2.280     -0.709     -0.749     -0.549      0.621     -0.178      0.245     -1.114      0.021      0.575     -0.912      0.001     -1.018     -0.435      0.270      0.720     -0.883     -0.532     -0.436     -0.095     -0.091      0.762      0.306     -0.372      0.711     -1.014     -0.497      0.188     -0.349      0.188      0.842      0.171     -0.677      0.339
     0.867     -0.206     -1.936     -1.576      1.185      1.264      1.121     -2.313     -0.493     -0.581      0.524     -0.280     -0.709     -0.749      0.451      0.621      0.822      0.245     -1.114      1.021      0.411     -0.056      0.089     -1.312      1.307      0.466     -0.102     -2.072     -0.260     -0.091      0.801      1.121     -2.454      0.574     -1.147     -0.073     -0.252     -0.694      0.570     -0.301      0.065      0.848      0.178     -0.625     -0.016
    -1.133      0.794     -1.936      1.424      1.185     -2.736      1.121     -0.313     -0.493     -0.581     -1.476      0.720     -0.709      0.251     -1.549     -1.379      0.822     -1.755      0.886      1.021     -1.082      1.039     -0.309      0.251      0.781      0.019     -0.322     -1.616      1.273      0.429     -1.491     -0.018      0.094     -0.736     -1.023      0.296     -0.768     -0.272      0.047     -2.004     -0.319     -0.224     -1.079      0.827      0.266
    -1.133      0.794      0.064      0.424      0.185     -1.736     -0.879      0.687     -1.493      0.419     -1.476     -0.280     -0.709     -0.749      0.451     -2.379     -0.178     -0.755      1.886      0.021     -0.905      0.157     -0.682      0.005     -0.354     -0.151      0.760      0.640      0.601      0.420     -0.699     -1.026      1.593     -1.533      0.597     -0.260     -0.482      0.299     -0.698      0.478     -1.212     -0.163      0.369      1.913      0.296
    -0.133     -0.206      1.064      0.424     -1.815      0.264      0.121      0.687      2.507      0.419      0.524     -1.280      0.291      0.251     -0.549     -0.379     -0.178      0.245     -0.114      0.021      0.670     -0.181      0.055      1.478     -0.890     -0.726      0.034      1.091     -1.068     -1.025     -0.663      0.218      0.537      1.302      0.798     -0.234     -0.978      0.273     -0.868     -0.378     -1.222     -0.128      0.137     -0.668      0.897
     0.867      0.794     -1.936      0.424      0.185      0.264      1.121      1.687      0.507      0.419      0.524     -0.280     -1.709      2.251      0.451      0.621      0.822     -2.755      0.886      1.021      0.345      0.239     -1.066      1.108      0.320      0.549      0.478     -0.733     -0.627     -0.139     -0.054      0.807      2.705     -0.405      0.295     -0.078     -0.647     -0.061      1.291      0.287      0.214      0.408     -0.956      0.469      0.785
    -0.133      0.794     -1.936     -0.576      0.185      1.264      0.121     -2.313     -1.493     -1.581     -1.476      0.720     -2.709     -1.749      0.451     -0.379      0.822     -2.755     -0.114      1.021     -0.434      0.455     -1.789     -0.991      0.200      0.227      0.390     -0.305      0.435     -0.196      1.689     -0.366     -0.275     -0.502     -1.734     -0.808      0.089     -0.214     -0.819      0.296      0.048      0.288      0.217      0.195      0.986
    -2.133     -0.206      1.064      1.424      1.185      0.264      0.121     -0.313      0.507     -0.581     -1.476     -0.280      0.291      2.251     -0.549     -2.379     -0.178     -0.755     -0.114     -0.979     -0.982      0.079     -0.186      1.081      0.188     -0.872     -0.285      1.318      0.456      0.934      1.048      0.150     -0.119     -0.452     -0.661     -0.130     -0.269      0.576      1.303     -0.615     -1.243     -0.255     -0.434     -0.641     -0.942
     0.867     -0.206      2.064      1.424      1.185     -0.736      1.121      1.687      2.507      0.419      1.524      1.720     -2.709     -1.749      0.451      0.621      0.822      1.245      0.886      1.021      0.530      0.641     -0.120      1.378      1.602      0.335     -1.043      2.069      0.249     -0.372     -1.165      0.486      1.829      1.357     -0.478      0.818      0.860     -2.563     -2.859     -0.176      0.072     -0.027      1.345      0.162     -0.358
[truncated: 3,842,686 more chars]
