# Supplementary material for: Modeling Measurement as a Sequential Process: Autoregressive Confirmatory Factor Analysis (AR-CFA)
Source: Front Psychol. 2019 Sep 20;10:2108. doi: 10.3389/fpsyg.2019.02108 (PMC6763968; doi:10.3389/fpsyg.2019.02108)
Supplement: Supplementary file 2 [file Data_Sheet_1.ZIP › Mplus files and data for AR-CFA paper/AR-CFA Bayes files/PV20.8.dat]

    -1.093     -0.304      0.839      1.184     -1.963      0.324     -0.907     -1.457     -0.614     -1.676     -2.276     -1.374      1.068      1.177     -1.725      0.555     -0.130      0.080      1.866     -2.188     -0.604     -0.664      0.313      1.366     -2.482     -0.611      0.458      0.436     -0.195      0.343      1.006     -0.209     -1.766     -1.755     -0.559     -1.286     -0.530      0.656      0.111     -0.354      1.341      0.540     -0.343      1.097      0.137
    -2.093      0.696      0.839      2.184     -1.963     -2.676     -1.907     -1.457      1.386     -0.676     -2.276      0.626      1.068      2.177     -0.725     -1.445     -0.130      1.080      1.866     -0.188     -1.227      0.271      0.350      1.111     -1.027     -0.802      0.409      0.291      0.936     -0.743     -1.382     -2.197     -1.903      0.489     -0.235     -0.374      0.035      0.560      1.246     -0.163     -0.063     -0.484      0.468      1.196      0.636
    -1.093      0.696     -0.161      1.184      1.037     -1.676      1.093     -0.457     -0.614      1.324     -1.276      1.626      1.068     -1.823      1.275     -1.445      0.870     -0.920     -1.134      0.812     -1.053      0.455     -0.049     -0.055      1.097      0.028      0.242     -0.129      0.897     -0.003     -0.699      0.672     -0.443     -0.531      0.820      0.513      1.059      1.125     -1.707      0.826     -0.161      0.440     -0.985     -1.000     -0.172
    -2.093     -1.304     -0.161      0.184     -0.963     -0.676     -0.907     -0.457     -1.614     -0.676     -0.276     -0.374     -0.932      0.177     -0.725     -0.445     -1.130     -0.920     -0.134     -1.188     -0.575     -0.932     -0.356      0.248     -0.431     -1.470     -0.206      0.091     -0.040     -0.445     -0.076      0.060      0.114     -1.806     -0.230      0.658      0.627     -0.606     -0.028     -0.435      0.135      0.134     -0.226     -0.105     -0.511
    -0.093      0.696     -0.161     -1.816      1.037     -0.676      0.093      0.543     -0.614      0.324      0.724      0.626      0.068     -1.823      1.275      0.555     -0.130      1.080     -0.134      0.812      0.515      0.430      0.526     -1.177      0.640     -0.648      0.260     -0.670     -0.680      0.390     -1.323     -0.405     -0.076      0.346     -0.214     -0.186      0.014     -0.562     -0.746      0.935     -0.014     -0.591      0.049      0.297      0.288
     0.907      0.696      1.839      0.184     -0.963     -1.676      1.093      0.543     -1.614     -2.676      1.724      1.626      0.068      1.177     -2.725     -2.445     -0.130      0.080     -1.134     -1.188      0.257      0.753      0.127      0.418     -0.919      0.419      0.027      1.628     -0.207     -0.093     -1.838      0.171      0.249     -1.773     -2.130      1.309      0.592     -0.031      0.806     -2.213     -2.609     -1.059     -0.103     -1.043     -0.127
     1.907      0.696      1.839      0.184      1.037      1.324      1.093      1.543      0.386      0.324      1.724      0.626      1.068      0.177     -0.725      0.555          *      1.080     -0.134     -0.188      0.714     -0.222      0.517     -0.370      0.559      1.162      0.815      1.346      0.574      0.494      0.667      1.346      1.053      0.596      0.072      0.394      0.905      0.303      0.504     -0.954     -0.353     -0.922      0.455     -0.092     -0.679
    -0.093     -0.304      0.839      2.184      0.037     -2.676     -0.907      1.543      0.386     -0.676     -0.276     -0.374      1.068      1.177     -0.725      1.555     -1.130      1.080     -0.134      0.812      0.233     -0.376      0.640      1.205      0.238     -0.427      0.205      0.179      1.098     -0.306     -2.878     -0.602      0.682     -0.523     -0.829     -0.712      0.257      0.193      0.187     -0.777      1.324     -0.678      0.047     -0.981      0.558
     1.907     -2.304     -2.161      1.184      1.037     -2.676      0.093     -2.457      1.386      0.324      1.724     -1.374     -2.932      1.177      0.275      1.555     -0.130     -2.920      1.866      0.812      0.988     -0.246     -1.573      0.421      0.521      0.930     -1.991     -0.457      0.757      0.460     -3.690      0.452     -0.570      1.185      0.015      0.134     -1.062     -0.811      0.766     -0.002      0.460      0.089     -0.482      1.625      0.443
     0.907      0.696     -1.161      2.184      1.037      1.324      1.093     -0.457      1.386      0.324      1.724     -0.374     -0.932      0.177      0.275     -0.445     -0.130     -0.920     -1.134      0.812      0.582      0.027     -0.694      0.540      0.755      0.349      0.717     -0.327      1.619      0.344      0.694      1.125      0.377      0.931      0.055      0.753     -0.516      0.004     -0.189     -0.263     -1.122     -0.155      0.080     -1.547     -0.029
    -2.093      0.696      0.839      1.184      1.037     -1.676      1.093     -1.457     -1.614      0.324      1.724     -0.374      1.068      1.177      0.275     -2.445      0.870      1.080      0.866     -0.188     -0.074      0.383      0.068     -0.304      0.767     -2.012      0.309      0.534      1.504      0.157     -1.589      0.810     -1.352     -1.281     -0.101      1.929     -0.851      1.208      1.443     -0.186     -2.238      0.456      0.957      1.107     -0.959
    -1.093     -0.304     -0.161     -1.816      0.037     -1.676     -1.907     -0.457     -0.614      1.324     -0.276     -0.374     -1.932      0.177      1.275      0.555     -0.130      0.080     -1.134      0.812     -0.083     -0.590     -0.452     -0.426      0.495     -0.823      0.284      0.302     -1.410     -0.431     -1.639     -1.359      0.057     -0.300      1.069     -0.090      0.647     -1.500      0.620      0.914      0.828      0.357      0.852     -0.946      0.166
    -1.093     -1.304     -1.161      0.184      1.037      0.324     -1.907     -0.457      1.386      1.324     -0.276     -2.374      0.068     -1.823      0.275      0.555     -0.130     -0.920      0.866      0.812      0.175     -0.946     -0.781      0.237      0.524     -1.264     -0.463     -0.353     -0.033      0.492      0.223     -0.976      0.570      1.147      0.987     -0.501     -0.899      1.081     -1.846     -0.025      0.418      1.018      0.304      0.559      0.531
    -1.093      0.696      1.839      0.184      0.037     -0.676      1.093      0.543      0.386      0.324     -0.276      0.626      0.068     -0.823      0.275     -0.445     -0.130      0.080      1.866      0.812     -0.356      0.393      0.232      0.494      0.260     -0.767      0.293      1.433     -0.199     -0.177     -0.410      0.580      0.357      0.195      0.138      0.248      0.109     -0.230     -1.239      0.266      0.049     -0.593     -0.240      1.666      0.612
    -0.093     -0.304     -1.161      0.184     -0.963     -1.676      0.093      1.543      0.386      1.324     -1.276      0.626     -0.932     -0.823      1.275      0.555     -0.130      1.080      1.866      0.812     -0.616      0.297      0.920      0.955     -0.086      0.460     -0.688     -2.209     -0.747     -0.831     -0.779     -0.185      0.423     -0.093      1.347     -0.273      0.032     -2.150     -1.632      1.305      1.335     -0.305     -0.197      1.334      0.925
    -1.093      0.696      0.839      1.184      1.037      0.324      1.093      0.543      1.386      1.324     -1.276      0.626      1.068      1.177     -1.725      0.555     -0.130      0.080      0.866     -3.188     -0.202      0.206      0.583      0.928     -0.635     -1.056      0.458      0.345      0.188      1.618      0.394      1.050     -0.220      0.492      1.584     -0.906      0.385      0.493      0.390     -1.362      0.761     -0.496     -0.903      0.458     -2.414
    -2.093      0.696     -0.161      0.184      0.037     -2.676      0.093      1.543      1.386     -0.676     -2.276      0.626     -0.932      0.177     -0.725     -2.445     -1.130     -0.920     -1.134     -0.188     -1.265     -0.128     -0.491      1.045     -1.010     -0.966      0.825      0.404     -0.838      1.014     -1.521      0.272      2.120      0.633     -0.129     -0.091      0.777     -0.241     -0.565     -0.232     -0.977     -0.976     -0.183     -1.706      0.791
    -1.093      0.696     -2.161      1.184      1.037      0.324     -1.907     -2.457      1.386     -0.676      1.724      0.626      1.068      2.177     -0.725      0.555      0.870      1.080     -2.134      0.812      0.878      0.134      0.601      0.799      1.398     -2.038      0.719     -2.612      0.404     -0.324     -0.694     -2.012     -3.045      0.648     -1.285      0.261      0.312      0.343      1.549     -1.390     -0.624      0.711      0.157     -2.449     -0.496
    -2.093      0.696      1.839      1.184      1.037     -2.676      0.093      1.543      0.386     -0.676     -2.276      0.626      1.068     -1.823     -0.725     -2.445     -0.130      1.080     -1.134      0.812     -1.706      0.521      0.841     -0.374      0.162     -0.499      0.222      0.908      1.643      0.979     -1.150     -0.415      0.538      0.670     -0.804      0.575      0.005      0.078     -1.257     -0.811     -0.478     -0.915     -0.017     -0.966      0.737
    -0.093     -1.304     -1.161     -1.816      1.037      0.324      0.093     -1.457     -0.614      0.324     -0.276     -1.374     -0.932     -1.823     -0.725      0.555     -0.130     -0.920     -1.134      0.812     -0.023     -0.598     -0.348     -1.631      1.006     -0.156     -0.643     -0.614     -0.254      0.108      0.301      0.833     -1.140      0.634     -0.100     -0.086     -0.642     -0.557     -0.388     -1.301      0.588      0.608     -0.508     -0.296      0.123
    -2.093     -1.304     -0.161     -0.816      0.037     -2.676      0.093      0.543      0.386     -0.676     -2.276     -1.374      1.068     -0.823      0.275     -1.445     -0.130      0.080      0.866     -0.188     -1.274     -0.588      0.165     -0.871     -0.600     -0.957     -0.533     -0.396      0.237      0.601     -1.490      0.734      0.532      1.054     -0.484     -0.007     -0.428      0.845     -0.294      0.378      0.037      0.545     -0.143      1.385      0.473
    -1.093     -0.304     -0.161      1.184      1.037      0.324      0.093      0.543      1.386      0.324     -0.276      0.626      0.068      0.177      0.275     -0.445     -0.130      0.080     -0.134      0.812     -0.326      0.096      0.124      1.434      0.861     -0.756     -0.593     -0.087     -0.107      0.184      0.757     -0.078      0.502      0.223     -0.012      0.206      0.495     -0.013     -1.170     -0.050     -0.250     -0.193     -0.004     -0.900      0.042
     1.907      0.696     -0.161      0.184      1.037      1.324      1.093      0.543     -0.614     -2.676      0.724      1.626      1.068     -1.823      1.275      1.555      0.870      1.080     -2.134      0.812      0.609      0.871      0.125     -0.136      1.084      1.284     -0.063     -0.329      0.305      0.007      0.740      0.160      0.518     -0.509     -2.973     -0.508      0.388      0.824     -1.599      0.651      0.759     -0.076      0.841     -2.220     -0.102
    -2.093      0.696     -2.161     -0.816      1.037     -1.676      1.093     -2.457     -0.614      1.324     -1.276      0.626     -1.932     -0.823      1.275     -1.445      0.870     -1.920     -0.134      0.812     -0.932      0.278     -1.031     -0.938      0.689     -1.144      0.501     -1.027      0.113      0.434     -0.836      0.789     -1.288      0.184      0.909      0.105      0.258     -0.650     -0.070      0.939     -0.189      0.629     -0.257      0.578      0.301
    -0.093      0.696     -1.161      1.184      0.037     -0.676      1.093     -1.457     -0.614      0.324      0.724      0.626      0.068      0.177      0.275     -1.445     -0.130     -0.920     -1.134     -1.188     -0.219      0.104     -0.190      0.293     -0.288      0.105      0.548     -0.866      0.655      0.207     -0.373      0.971     -1.081     -0.746      0.360      0.880      0.604      0.331     -0.027      0.487     -1.054     -0.211     -0.582     -1.283     -0.821
    -2.093      0.696      1.839      1.184      1.037     -1.676      1.093      1.543      1.386      1.324     -2.276      1.626      1.068      2.177      1.275     -2.445     -0.130      1.080     -0.134      0.812     -1.581      0.270      0.807      0.848      0.639     -0.442      0.409      1.216      0.288      0.185     -0.154      0.847      0.415      0.722      0.891      0.265      1.071      0.032      1.400      1.072     -0.580     -0.376     -0.140     -0.553      0.240
    -1.093     -0.304      1.839     -1.816      1.037      1.324      1.093     -0.457      0.386     -2.676     -1.276     -2.374      1.068      0.177     -1.725      0.555      0.870      1.080      1.866      0.812     -0.284     -0.696      0.645     -1.119      1.108     -0.861      0.457      1.383     -0.629      0.050      1.534      1.855     -1.097      1.282     -3.199     -0.886     -1.486      0.324      1.038     -2.306      0.920      1.640      0.220      2.184     -0.128
    -0.093      0.696      1.839      0.184      1.037      0.324     -0.907     -0.457      0.386      1.324      1.724      1.626     -0.932      0.177      1.275      0.555     -1.130     -0.920     -0.134     -1.188      1.041      0.075     -0.366     -0.254      0.042     -1.067      0.672      2.123      0.607      0.949     -0.821     -1.060     -0.276      0.543      1.372     -0.015      1.385     -0.479      0.474      1.185     -0.783     -1.251     -0.464      0.009     -1.052
     1.907     -1.304      1.839      2.184      1.037      0.324     -0.907      0.543      2.386      1.324      1.724     -1.374     -2.932      1.177      0.275      1.555      0.870     -1.920     -0.134      0.812      1.201     -0.344     -1.289      2.124      0.474      0.617     -0.948      3.003      0.030      0.472     -0.905     -0.556      1.949      0.611      0.958     -0.271     -0.750     -1.416     -0.628      0.109      0.148      1.392      0.062     -1.147      0.511
    -0.093      0.696      0.839      1.184      1.037      1.324      0.093     -0.457     -0.614      1.324     -0.276      1.626      0.068      1.177      1.275     -0.445      0.870      0.080     -0.134      0.812      0.211      0.943     -0.137     -0.271      0.669     -0.133     -0.219      0.675      1.348      0.340      1.240     -0.909     -0.361     -0.348      1.023     -0.694      0.256      0.046      1.438      1.035     -0.585     -0.156      0.247     -0.037      0.188
     1.907     -3.304      0.839      0.184     -1.963      1.324     -2.907      0.543      1.386     -2.676      1.724     -2.374      1.068      1.177     -1.725      0.555     -2.130      1.080      1.866     -2.188      0.582     -2.234      0.394      1.057     -1.655      1.372     -1.007      0.392     -0.658     -0.302      0.823     -0.543      0.198      0.607     -1.581      0.738      0.612      0.504      0.294     -0.786     -0.096      0.541      0.451      1.109     -0.745
     1.907     -0.304      1.839      2.184     -0.963      0.324      0.093      1.543      1.386     -2.676      1.724     -0.374      1.068      1.177     -1.725      1.555      0.870      1.080      0.866     -1.188      1.158      0.161      0.886      0.410     -1.872      0.771     -0.457      0.920      1.932      0.910     -0.977     -0.152      0.666      0.974     -1.690     -0.122     -0.646     -0.086      0.668     -0.721      0.284      0.734     -0.160      0.616      0.556
    -2.093      0.696      0.839      1.184      0.037      0.324      1.093     -1.457      2.386      0.324     -1.276      0.626      1.068      1.177      0.275     -1.445      0.870      1.080     -1.134     -0.188     -0.843      0.322      0.721      1.041      0.632     -1.090      0.224      0.005      0.136     -0.543      1.049      0.863     -2.310      1.570     -0.057      0.115      0.269      0.137      0.218     -0.095     -0.343      0.414      0.170     -1.849     -0.667
    -0.093      0.696     -2.161      1.184      1.037     -0.676      0.093      1.543      2.386     -0.676     -0.276     -0.374      1.068      1.177      1.275      0.555     -0.130      0.080      1.866      0.812      0.004     -0.179      0.562      1.963     -0.194     -0.323      0.878     -2.849     -0.733      1.193     -0.514      0.483      0.988      1.030     -0.527     -0.226     -0.021      0.370     -0.507      1.392      0.330      0.310     -0.754      1.031      1.104
    -2.093     -1.304      1.839      2.184      1.037     -2.676     -1.907      1.543     -0.614      1.324     -2.276     -1.374      1.068      2.177      1.275     -2.445     -0.130      1.080     -0.134      0.812     -1.536     -0.930      0.322      1.114      0.456     -0.513     -0.335      1.442      1.027      0.534     -1.371     -1.045      1.094     -1.528      1.235      0.113     -0.158      0.557      1.272      1.091     -0.395      0.717      0.519     -0.479      0.302
     0.907      0.696      0.839      1.184      1.037      1.324      1.093     -1.457      0.386      1.324     -0.276      1.626      1.068      1.177      0.275      0.555      0.870      1.080      0.866      0.812      0.060      0.890      0.521      0.444      0.408      0.847     -0.066      0.336      0.706      0.776      1.185      0.064     -1.862      0.069      1.044     -0.409      0.424      0.451      1.027      0.242      0.415     -0.410      0.334      0.613      0.572
    -1.093     -0.304     -0.161     -1.816     -1.963     -1.676      1.093      1.543      1.386     -1.676      0.724      0.626      0.068      1.177      1.275      0.555      0.870      1.080      0.866     -1.188      0.389      0.469      0.722      0.666     -0.323     -1.366     -0.818     -0.895     -2.535     -1.687     -2.129      0.635      0.543      0.932     -1.400     -0.070      0.124     -0.804      0.905      1.560      0.081      0.393      0.182      0.446     -0.804
    -0.093      0.696     -0.161          *     -0.963      1.324      1.093      1.543      0.386          *          *          *      0.068          *          *          *          *          *          *     -1.188     -0.830     -0.632      0.332      0.006     -1.069      0.652      1.455     -0.548     -0.058      0.011      2.231      1.664      1.305      0.288     -0.330     -0.491      0.902     -0.410     -1.089      0.385      0.789      0.055     -0.458      0.520     -0.187
    -0.093      0.696     -0.161      0.184      0.037      0.324      1.093      0.543      0.386      1.324      1.724      1.626      1.068      0.177      1.275      0.555      0.870      1.080     -0.134     -0.188      0.490      0.677      0.467      0.526     -0.006     -0.677     -0.011     -0.752     -0.286      0.205     -0.254      0.468     -0.072      0.049      1.353      0.866      0.699      0.640     -0.348      1.216     -0.053      0.127      0.317     -0.428     -0.184
    -0.093     -0.304     -0.161     -0.816     -0.963     -0.676     -0.907      0.543     -0.614     -0.676     -0.276     -0.374     -0.932     -0.823     -0.725     -0.445     -0.130      0.080     -1.134     -0.188      0.016     -0.096     -0.477     -0.799     -0.332     -0.189     -0.078      0.200      0.041     -0.567     -0.749     -0.609      1.222      0.091     -0.449     -0.267     -0.214     -0.535     -0.113     -0.278     -0.490      0.011      0.832     -0.534      0.093
    -0.093      0.696     -2.161     -1.816     -0.963      1.324      1.093     -2.457      0.386     -0.676      1.724     -0.374     -1.932     -1.823     -0.725     -1.445      0.870     -0.920     -0.134     -1.188      0.219      0.073     -1.340     -0.756     -1.730     -0.316      0.448     -0.796     -1.109      0.786      1.062      0.854     -0.975      0.989      0.260      1.435     -0.497     -0.105     -1.322      0.107     -1.909      0.766      0.900      0.224      0.539
    -0.093     -2.304     -1.161      2.184     -2.963     -0.676      0.093      0.543     -0.614     -1.676     -1.276     -2.374     -1.932     -0.823     -1.725      1.555     -2.130      0.080     -1.134     -0.188      0.121     -1.183     -0.969      0.553     -1.761     -0.185     -1.219     -0.139      1.481     -1.208     -0.874      1.271      1.640     -1.059     -0.798     -1.456     -0.670     -0.579     -1.330     -0.599      1.489     -0.707      1.299     -1.472      1.481
     0.907     -0.304      0.839     -0.816      0.037     -0.676      0.093      0.543      1.386      0.324      1.724     -0.374     -0.932      1.177     -0.725      0.555     -0.130      1.080      1.866     -1.188      0.598     -0.130     -0.369      0.459     -0.694      0.083     -0.073      1.255     -1.214      0.754     -1.226      0.194      0.893      1.012      0.550      0.763     -0.357     -0.557      0.768     -0.330     -0.137      0.196      1.581      1.667     -0.420
    -1.093      0.696      0.839     -0.816     -1.963      0.324      0.093      1.543      1.386      0.324      0.724      0.626      1.068      1.177      0.275     -1.445      0.870      1.080     -1.134      0.812     -0.296      0.542      0.896      0.251     -0.425     -0.788      0.153     -0.185     -1.011     -1.730      0.473     -0.659      0.458      1.190      0.495      1.395     -0.171     -0.127      1.065      0.450     -0.873      0.264     -0.179     -1.239      1.166
     0.907      0.696     -1.161      0.184      1.037      1.324      1.093     -1.457     -0.614      0.324      0.724      1.626     -0.932     -1.823      0.275      1.555     -0.130     -0.920     -1.134     -3.188      0.801      0.147     -0.234     -1.308     -0.050      0.314      0.565     -0.828      1.361      1.105      0.580      0.867     -1.169      0.295      0.423     -0.576      1.334     -0.678     -0.841      0.293      0.511     -0.275     -0.481     -0.481     -3.152
    -0.093      0.696     -1.161      0.184      0.037      0.324      1.093     -1.457      1.386      1.324      0.724      0.626      0.068     -0.823      0.275      0.555      0.870      0.080     -0.134     -0.188      0.278      0.792      0.240      0.107     -0.022     -0.439     -0.126     -1.527     -0.117      0.137      0.140      0.121     -1.658      1.249      1.203      0.378     -0.421     -0.253     -0.928      0.100      0.267      0.127     -0.219     -0.324     -0.082
     1.907      0.696      0.839     -1.816      1.037      1.324     -1.907     -0.457     -0.614     -1.676     -0.276      0.626     -2.932     -1.823      0.275     -1.445     -2.130     -0.920     -0.134     -1.188     -0.419     -0.681     -0.892     -1.596      0.357      2.174      1.303      1.732     -0.233      0.920      1.707     -0.987      0.634      0.612     -1.778      0.396      1.552     -1.831     -0.498      0.087     -0.861     -1.268      0.318      0.610     -1.376
     0.907     -1.304     -0.161     -1.816      1.037     -1.676      0.093     -1.457     -0.614     -0.676      0.724     -2.374      1.068     -1.823      1.275      1.555     -0.130      1.080     -1.134     -0.188      0.671     -0.374      0.516     -1.545      0.325      0.271     -0.943     -0.743     -0.433      0.827     -2.287      0.455     -2.012      0.599     -0.775     -0.457     -1.766      0.453     -0.385      1.102      0.886      0.380      0.275     -0.326     -0.454
    -1.093     -1.304     -1.161     -1.816     -1.963     -1.676      1.093     -1.457      1.386     -0.676     -1.276      1.626     -1.932      1.177     -1.725      0.555      0.870      0.080      1.866      0.812     -0.393      0.684     -0.501      0.210     -1.012     -0.619     -2.157     -0.555     -1.960     -1.022     -1.347      0.565     -0.874      1.213     -0.104     -0.640      0.479     -1.170      0.959     -1.049      0.926      0.029      0.841      1.676      1.743
    -0.093      0.696     -0.161      1.184     -0.963     -0.676      0.093      0.543      0.386     -0.676      0.724     -0.374      1.068      0.177     -0.725     -1.445     -0.130      1.080     -0.134     -1.188     -0.251      0.431      0.575      0.931     -0.176      0.061      0.116     -0.666      0.281     -0.813     -0.283     -0.223     -0.121     -0.287     -0.301      1.060     -0.815      0.197     -0.541     -0.705     -1.184     -0.666      0.255     -0.622     -0.971
    -0.093     -1.304     -0.161      0.184     -0.963     -0.676     -0.907      1.543      0.386     -0.676     -0.276     -0.374     -0.932      0.177     -0.725     -0.445     -1.130     -0.920     -0.134     -1.188     -0.462     -0.597     -0.552      1.048     -0.705      0.271     -0.749      0.278     -0.818     -0.083     -0.255     -0.328      2.160     -0.470     -0.160      0.617      0.408     -0.227     -0.547     -0.271      0.040     -0.436     -0.054     -0.790     -0.819
    -0.093     -1.304     -0.161      1.184     -1.963     -1.676     -1.907      1.543      1.386     -0.676     -0.276     -0.374      1.068      0.177     -0.725     -1.445      0.870      1.080     -1.134     -0.188     -0.281     -0.219      0.662      0.500     -0.728      0.249     -0.886     -0.840      0.611     -1.082     -1.397     -1.589      0.908      0.876     -0.302      0.287      0.011      0.208     -0.249     -0.327     -0.977      1.086     -0.184     -1.281      0.492
    -2.093      0.696      0.839      1.184      0.037     -2.676      0.093     -1.457      0.386      0.324     -2.276      1.626      1.068      2.177      0.275     -2.445     -0.130     -1.920     -1.134     -2.188     -1.887      0.035     -0.493      0.968     -1.000     -0.282      0.678      1.450      0.137      1.197     -1.107     -0.005     -0.850     -0.333      0.911      0.758      1.595      1.696      1.353      0.663     -0.362     -0.135     -1.218     -1.696     -1.215
    -0.093     -0.304     -1.161     -1.816      1.037      0.324      0.093     -0.457     -1.614      1.324      1.724     -0.374     -0.932     -1.823      1.275      0.555     -1.130     -1.920     -2.134      0.812      0.887      0.167     -0.924     -1.637      1.172     -0.985     -0.521     -0.004     -0.292     -0.218     -0.690      0.014      0.618     -0.525      0.641      0.138     -0.575      0.144     -0.514      0.713     -0.606     -1.235     -0.546     -1.314     -0.120
     0.907     -0.304     -1.161      0.184      0.037      0.324     -1.907     -1.457      0.386      0.324      0.724      0.626      0.068     -0.823      0.275      0.555      0.870     -0.920     -0.134     -0.188      0.315     -0.342     -0.334     -0.188     -0.219      0.559      0.035     -0.755      0.238      0.308      0.053     -1.489     -1.067      0.468      0.574      0.192      1.020      0.443     -0.568      0.390      0.182      1.190     -0.499      0.162      0.017
    -0.093     -0.304     -2.161      1.184     -1.963      0.324      1.093     -2.457     -0.614     -0.676     -1.276     -1.374     -0.932     -0.823     -1.725      0.555     -0.130     -1.920     -0.134     -2.188     -0.455     -0.109     -1.035     -0.091     -1.976      0.315     -0.307     -1.110      1.377      0.026      0.858      1.225     -1.248     -0.583      0.308     -0.444     -1.183      0.562     -0.644     -0.670      1.340      0.221     -0.226     -0.121     -0.432
    -0.093     -1.304     -1.161      1.184      1.037     -1.676     -0.907     -0.457     -0.614      1.324     -0.276     -1.374      0.068      1.177      1.275      0.555     -1.130     -1.920      0.866      0.812      0.019     -0.712     -0.737     -0.404      0.050     -0.182     -0.686     -0.363      1.670      0.916     -1.622     -0.163      0.479     -0.237      1.132     -0.321     -0.317      1.133      1.472      1.132      0.511     -0.066     -0.875      1.125      0.760
     0.907     -0.304      0.839     -0.816      0.037      0.324     -1.907     -1.457     -0.614     -1.676      0.724      0.626      0.068      1.177     -1.725      0.555     -0.130      1.080      1.866      0.812      0.153     -0.142      0.262     -0.224     -0.093      0.584     -0.116      0.633     -0.629      0.143      0.168     -1.687     -1.812     -0.316     -1.534      0.361      0.680     -0.351      1.388     -1.813      0.379     -0.057      0.656      2.025      1.004
    -0.093     -0.304     -0.161     -0.816      0.037     -0.676      0.093      0.543     -0.614      1.324     -0.276     -0.374     -0.932     -0.823      0.275     -0.445     -0.130     -0.920     -0.134     -2.188     -0.005     -0.471     -0.550      0.328     -0.435     -0.123      0.161      0.547     -1.153      0.463     -0.623      0.647      1.129     -0.847      1.618     -0.351      0.275     -0.101     -1.107      0.557     -0.314      0.563     -0.024     -0.376     -1.856
     0.907     -0.304     -0.161      0.184     -1.963      0.324      0.093     -1.457     -0.614     -0.676      0.724     -0.374      0.068     -1.823      0.275     -1.445     -0.130      0.080     -1.134     -1.188     -0.366     -0.498      0.015     -1.118     -1.538      1.295      0.028     -0.026      1.344     -0.365      0.624      0.469     -1.382      0.454      0.088      1.159      0.181     -0.074     -0.953      1.146     -0.993      0.563      0.286     -0.662      0.135
    -0.093     -0.304     -0.161     -0.816     -0.963      0.324      0.093      0.543     -0.614      1.324      0.724      0.626      0.068     -0.823      0.275     -0.445     -0.130      1.080     -1.134     -0.188      0.116      0.302      0.315     -0.534      0.740     -0.211     -0.627     -0.536     -0.434     -1.750      0.238     -0.183      0.088     -0.154      1.010      0.469      0.240     -0.363     -0.326     -0.054     -0.390     -0.487      0.565     -0.730     -0.764
    -0.093      0.696      0.839      0.184     -0.963     -2.676      0.093     -0.457      0.386     -0.676     -0.276      1.626      1.068      2.177      0.275     -2.445      0.870     -0.920      0.866     -0.188     -0.895      0.545     -0.008      0.910     -0.329      0.871      0.096      0.742     -0.768     -0.529     -1.612     -0.449     -0.342     -0.363     -0.470      1.039      0.882      0.948      1.335      0.442     -1.328      0.218     -1.055      0.485      0.198
     0.907      0.696     -1.161     -1.816      1.037     -0.676     -2.907      1.543      2.386      1.324     -0.276     -2.374      1.068      2.177      1.275     -0.445     -2.130      1.080      1.866      0.812     -0.303     -1.281      0.308      0.869      0.989      1.222      1.990     -1.545     -2.903      0.167     -0.588     -1.373      1.280      1.618      0.893      0.217     -0.656      0.610      1.341      0.718     -0.006     -0.717      0.666      1.415     -0.001
     0.907      0.696      1.839      0.184      0.037      0.324      1.093      1.543     -0.614      1.324      0.724      1.626      1.068     -0.823      0.275      1.555      0.870      1.080     -1.134      0.812      0.489      0.420      0.643     -0.674      0.406      0.347      0.220      1.073      0.809     -0.411     -0.370      0.692      0.919      0.154      1.066      0.065      0.859      0.192     -0.286      0.005      0.800      0.358      0.296     -0.767      0.430
     0.907      0.696     -0.161      1.184      0.037     -0.676      1.093      0.543     -1.614     -1.676     -1.276      0.626     -2.932      2.177      0.275     -2.445      0.870      0.080      0.866     -0.188     -0.999      0.025     -1.354      0.702     -0.159      1.952      0.761      1.315      0.514      0.203      0.250      0.882      2.232     -2.104     -1.492      0.183      0.611     -1.122      1.520      0.347     -1.179      0.709      2.065      0.464      0.079
    -0.093     -0.304      0.839     -1.816      0.037      0.324     -1.907      0.543      1.386     -1.676     -0.276     -0.374      1.068     -1.823     -0.725      0.555     -0.130      0.080     -1.134     -0.188     -0.087     -0.281      0.600     -0.899     -0.328     -0.016      0.060      0.428     -0.805      0.309      0.192     -1.668     -0.050      2.046     -1.479     -0.341     -0.157      0.345     -0.930     -0.672      0.690      0.250     -0.556     -0.679      0.164
    -0.093      0.696      1.839     -1.816      1.037      0.324     -0.907      1.543      0.386      1.324      0.724     -1.374      1.068      0.177     -0.725     -0.445      0.870      1.080     -2.134      0.812      0.282      0.298      0.712      0.038      0.961     -0.454      0.441      1.302     -1.827      0.143     -0.179     -1.373      0.562      0.343      0.926      0.225     -1.753      0.064      0.021     -1.145     -0.748      0.631      0.088     -2.103     -0.067
    -0.093      0.696      0.839      0.184      0.037      0.324      0.093      1.543     -1.614      1.324      1.724      0.626      1.068      0.177      1.275      0.555     -1.130      1.080     -1.134      0.812      0.842      0.414      0.912     -0.544      0.667     -0.935      0.380     -0.181      0.594     -0.448     -0.324     -0.386      0.578     -1.184      1.042      0.425      0.253     -0.315      0.639      0.957     -0.631     -1.758     -0.065     -0.887      0.265
     1.907     -1.304      1.839     -0.816      1.037      1.324     -0.907     -0.457      1.386     -2.676      1.724     -0.374      1.068      1.177     -0.725      0.555     -1.130      0.080     -1.134      0.812      0.966     -0.650      0.181      0.014      1.042      1.057     -0.567      1.527     -0.720      0.139      0.401     -0.224     -0.708      1.400     -3.132      0.231      0.547      0.803      1.189     -1.365     -0.638     -0.528     -0.099     -1.012     -0.167
     1.907     -0.304     -1.161     -1.816      1.037      1.324      1.093     -2.457     -1.614     -0.676      1.724     -0.374     -1.932     -1.823     -0.725      1.555      0.870     -2.920     -2.134      0.812      0.853      0.280     -1.205     -1.497      0.965      1.082     -0.570     -0.078     -0.240      0.075      0.444      0.975     -1.260     -0.156     -1.412      0.183     -0.748     -0.302     -0.553     -1.211      0.329      0.495     -1.171     -1.312     -0.049
     0.907      0.696     -2.161      1.184      1.037      1.324      1.093     -1.457      1.386      0.324      0.724     -1.374      0.068      2.177      1.275     -0.445     -1.130     -2.920      1.866      0.812      0.337     -0.412     -0.878      1.704      1.974      0.503      1.232     -1.188     -0.321     -0.795      0.970      1.605     -0.502      0.036     -0.764      0.094     -0.607      1.193      0.763      0.171     -0.827     -0.550     -1.541      1.124     -0.918
    -0.093     -2.304     -2.161      1.184      1.037      1.324     -1.907      0.543     -0.614      1.324      0.724     -2.374     -1.932      1.177      1.275      0.555     -2.130     -1.920     -0.134     -0.188      0.835     -1.485     -1.610      0.046      0.337     -0.902     -0.912     -0.601      1.239      0.590      0.385     -0.319      2.393     -0.559      1.151     -0.586     -0.269      0.292      1.262      1.064     -0.457     -0.403      0.413     -0.154     -0.652
     0.907      0.696      1.839      2.184      1.037      1.324      1.093      1.543      1.386     -1.676     -1.276      1.626      1.068      2.177      0.275     -1.445      0.870      1.080      1.866      0.812     -0.857      0.990      0.269      0.942      0.566      1.645     -0.276      1.655      1.295      0.431      2.117     -0.063      1.278      0.685     -1.875      0.181      0.252      0.613      1.333     -0.094     -0.255     -0.154      0.700      1.514      0.367
     0.907      0.696      1.839      1.184      1.037      1.324      1.093      1.543      2.386     -0.676      1.724      0.626      1.068      2.177     -0.725      1.555      0.870      1.080      0.866      0.812      1.123      0.617      0.830      1.315      1.149     -0.086     -0.010      1.103      0.087     -0.044      0.313      0.500      0.567      1.204     -1.262     -0.181     -0.345      0.033      1.028     -1.222      0.216      0.142     -0.143      0.368     -0.262
     0.907      0.696     -0.161     -0.816     -0.963      1.324      1.093      0.543      0.386      1.324      1.724     -0.374      1.068      1.177      0.275      1.555      0.870     -0.920     -0.134     -0.188      0.855      0.354     -0.489      0.383     -0.408      0.055      0.411      0.183     -1.151     -0.479      0.828      0.614      1.110      0.164      1.505      0.248     -0.815      1.608      0.990      0.511      0.475      0.258     -0.135     -0.215      0.076
    -2.093      0.696      0.839     -0.816      0.037     -1.676      1.093     -1.457      1.386      0.324     -2.276      1.626      0.068      1.177      0.275     -2.445      0.870      0.080     -1.134     -0.188     -1.476      0.919      0.399      0.421      0.125     -0.409     -0.258      0.296     -1.202     -0.225     -0.127      0.088     -1.979      0.987      0.295      0.251      0.470     -0.401      0.796      0.206     -0.645     -0.276     -0.479     -1.419     -0.237
     1.907      0.696     -2.161     -1.816      1.037      1.324     -2.907     -2.457     -1.614     -2.676      1.724      1.626     -2.932     -1.823      1.275      1.555      0.870      1.080     -2.134      0.812      0.861      0.911     -0.943     -1.529      0.225      0.955     -0.255     -1.202     -0.292      0.763      0.349     -3.903     -1.513     -0.297     -2.610      0.354      0.574     -1.739     -0.452      1.107      0.506     -0.163      2.393     -1.404      0.758
    -0.093      0.696      0.839      2.184      1.037     -2.676      1.093     -0.457     -0.614      1.324      0.724      1.626     -0.932      1.177      0.275     -2.445      0.870     -0.920      1.866     -0.188     -0.331      0.383     -0.657      0.629      0.270      0.133      0.348      1.397      1.476      0.791     -2.308      0.702      0.404     -1.183      1.173      1.427      1.304      0.008      0.621      0.221     -2.155      0.398     -0.040      1.558     -0.543
    -0.093      0.696      0.839     -0.816      0.037     -0.676     -1.907      0.543     -0.614      0.324     -0.276      1.626      0.068     -0.823      0.275     -0.445      0.870      0.080     -1.134     -0.188     -0.193      0.099      0.008     -0.727     -0.325      0.198      0.465      0.879     -0.145      0.394     -0.394     -1.981      0.361      0.018      0.542      0.176      1.286      0.066     -0.077      0.452     -0.248      0.629      0.176     -0.729      0.116
     0.907      0.696      1.839      0.184      0.037      0.324      1.093     -0.457     -0.614      0.324      0.724     -0.374      1.068      1.177      0.275      0.555     -1.130      1.080      0.866     -0.188      0.703     -0.249      0.772      0.551      0.896     -0.024      1.003      1.001     -0.336     -0.620     -0.333      1.373     -1.253     -1.040     -0.182     -0.435     -0.189      0.163      0.663     -0.052     -0.278     -0.822     -0.039      0.619     -0.961
    -2.093     -1.304     -0.161      1.184     -1.963     -1.676      0.093     -0.457      0.386     -0.676     -0.276     -1.374      0.068      0.177     -0.725     -0.445     -1.130     -0.920     -1.134     -2.188     -0.650     -0.780     -0.001      0.703     -1.965     -1.512     -0.532     -0.272      0.367      0.152     -1.126      0.910     -0.370     -0.115      0.324      0.757     -0.222      0.165     -0.407      0.260      0.283     -0.201     -0.674     -1.562     -0.437
     0.907      0.696      0.839      1.184     -0.963     -1.676      0.093      0.543     -0.614      0.324     -2.276     -1.374      0.068     -0.823      0.275     -1.445     -0.130      1.080      1.866      0.812     -1.087     -0.131      0.647      0.964     -0.919      2.081      0.718      0.213      0.309     -0.062     -0.643      0.178     -0.253     -1.450      0.721     -0.485     -1.195     -0.811     -1.563      0.730     -0.046     -0.081      0.145      1.474      1.608
    -1.093      0.696      0.839      1.184     -0.963     -0.676      0.093      1.543     -1.614     -0.676     -1.276     -0.374      0.068     -0.823     -0.725     -0.445     -0.130      0.080     -0.134     -1.188     -0.749     -0.147      0.492     -0.429     -1.587     -0.247      0.808      0.228      1.601      0.539     -0.035      0.082      0.918     -1.399      0.091     -0.215     -0.252     -0.418     -0.392      0.136      0.336     -0.086     -0.499     -0.056      0.204
     0.907      0.696      1.839     -0.816      0.037      0.324      1.093      1.543      0.386      0.324      1.724     -0.374     -2.932      0.177      0.275     -0.445      0.870      1.080     -2.134     -0.188      0.661      0.112     -0.231     -0.549     -0.022      0.016      0.525      1.922     -0.136     -0.130     -0.344      1.046      1.781      0.538      0.442      0.539     -0.468     -2.569      0.685      0.478     -1.174      0.515      1.367     -1.759     -0.066
     0.907     -0.304     -1.161     -0.816     -0.963     -1.676      0.093     -1.457     -0.614     -0.676     -0.276      0.626      0.068      1.177     -0.725      0.555     -1.130     -0.920     -1.134     -2.188      0.099     -0.204     -0.589     -0.479     -1.458      0.767     -0.087     -0.564     -0.276      0.624     -1.737      0.447     -0.928     -0.273     -0.148     -0.397      0.765      0.781      1.604      0.032      0.418     -1.143     -0.102     -0.815     -0.779
     1.907      0.696      1.839     -0.816     -0.963      1.324      1.093      0.543      2.386     -0.676      1.724      1.626      0.068     -1.823      0.275     -0.445      0.870      1.080      0.866     -1.188      0.737      0.886      0.719      0.146      0.144      1.130     -0.048      1.137     -0.858     -1.112      0.480      0.207     -0.328      2.255     -0.775      0.201      0.233     -1.000     -1.795      0.120     -1.367     -0.173      0.024      0.846     -1.466
     0.907      0.696     -0.161      1.184      1.037      1.324      0.093      0.543      0.386     -0.676      1.724      0.626      1.068      0.177      0.275      1.555      0.870      1.080     -0.134      0.812      1.347      1.042      0.517      0.047      0.363     -0.666     -0.404     -0.641      1.321      0.637     -0.144     -0.972     -0.052      0.348     -0.694     -0.434     -0.851      0.384      0.246      0.238      0.052     -0.271      0.367     -0.278      0.618
     1.907      0.696     -2.161     -1.816      0.037      1.324      0.093     -2.457     -1.614      0.324     -0.276     -2.374     -0.932      0.177     -0.725      0.555     -0.130     -2.920     -0.134      0.812     -0.155     -0.043     -1.205     -0.970      0.039      1.984      0.585     -0.836     -0.865     -0.036      1.457      0.080     -1.216     -0.871      0.417     -0.097     -2.274      0.538      0.914     -0.870      0.711      0.041     -1.207      0.295      0.967
     0.907      0.696     -0.161      0.184      0.037      0.324      0.093     -1.457      0.386      0.324      0.724     -0.374      0.068     -0.823     -0.725     -0.445     -0.130      0.080     -0.134     -0.188      0.192     -0.329     -0.020     -0.192     -0.476      0.638      1.090     -0.184      0.231      0.454      0.223      0.465     -1.383      0.336      0.652      0.327     -0.009      0.152     -0.641     -0.473     -0.672      0.424      0.094     -0.101      0.140
     0.907     -1.304      0.839     -1.816      1.037      1.324      0.093      1.543     -0.614      1.324      0.724     -1.374      1.068     -0.823      1.275      1.555      0.870      1.080     -1.134      0.812      0.453     -0.305      0.317     -1.433      0.916      0.349     -0.934      0.580     -0.241      0.117      0.817      0.459      1.139      0.598      0.881      0.007     -1.131      0.625      0.428      0.858      0.908      1.183      0.709     -0.361      0.024
     1.907      0.696     -0.161      2.184      0.037     -0.676      1.093     -0.457     -0.614     -0.676      1.724     -0.374      0.068      2.177      0.275      1.555      0.870      1.080     -0.134     -0.188      0.916      0.239      0.237      0.855     -0.037      1.035      0.385     -0.563      1.269      0.238     -1.761      0.738     -0.844     -1.366     -0.562      0.247     -0.876     -0.177      1.563      0.259      0.392      0.559      0.776     -0.609     -0.096
     0.907      0.696      0.839     -1.816      1.037      1.324     -0.907     -1.457     -0.614      0.324      1.724      0.626      1.068      0.177      1.275      1.555      0.870      1.080     -2.134      0.812      0.903      0.211      0.704     -1.293      1.313     -0.089      0.511      0.115     -0.510     -0.358      0.407     -1.112     -2.248      0.542     -0.531      0.248      0.239      0.201      1.337      0.584      0.470      0.407      0.126     -1.457     -0.305
    -0.093     -2.304     -0.161      1.184      0.037     -0.676     -1.907      0.543      0.386     -0.676     -1.276     -1.374      0.068      1.177      0.275     -0.445     -0.130     -0.920     -0.134      0.812     -0.676     -0.639     -0.209      0.943      0.317      0.539     -1.617     -0.150      0.232     -0.358      0.028     -1.106      1.007     -0.324     -0.760     -0.254     -0.323      0.385      0.554     -0.018      0.416      0.556     -0.499     -0.654      0.695
    -0.093     -0.304     -0.161      1.184      1.037      0.324      0.093      0.543     -1.614     -0.676     -0.276     -0.374      0.068     -1.823     -0.725     -0.445     -0.130     -0.920     -0.134      0.812     -0.253      0.261      0.090     -0.178      0.461      0.166     -0.668     -0.317      1.546      0.615      0.697     -0.246      0.403     -1.361     -0.940      0.149     -0.642     -0.059     -1.446     -0.969     -0.162     -0.458     -0.977     -0.126      0.404
    -0.093      0.696      1.839      2.184      1.037     -2.676      1.093     -0.457      0.386      1.324      0.724     -1.374     -0.932     -0.823      1.275          *     -1.130     -0.920     -0.134      0.812     -0.096     -0.144     -0.533      1.477      0.528     -0.068      0.905      2.195      0.962      0.438     -2.482      1.082      0.162     -0.598      1.100      0.620     -1.053     -0.394     -1.994      0.916     -0.511     -0.926     -0.131     -0.620      0.415
     0.907      0.696     -2.161      1.184      1.037     -2.676      1.093     -0.457     -1.614      1.324     -1.276      0.626     -0.932     -1.823      1.275     -2.445      0.870      1.080     -0.134      0.812     -1.228      0.792      0.279     -0.425      1.022      2.063     -0.201     -2.348      1.606      0.032     -1.485      0.359     -0.898     -1.168      0.794      0.671     -0.605     -1.184     -1.398      0.712     -1.011     -0.290      0.444      0.121     -0.170
    -1.093     -0.304      0.839      1.184      1.037      0.324      0.093     -0.457     -0.614     -1.676      0.724     -1.374      0.068     -0.823      0.275      0.555     -0.130      0.080     -1.134     -0.188      0.439      0.023      0.288      0.455      0.713     -1.361     -0.295      0.333      0.735      0.356     -0.229      0.007     -0.649     -0.935     -1.996      0.068     -1.457     -0.249     -1.375      0.045      0.179     -0.264     -0.300     -1.306     -0.783
    -2.093      0.696      1.839      1.184     -2.963     -2.676      1.093      1.543      2.386     -2.676     -2.276     -2.374      1.068      1.177     -2.725     -2.445      0.870      1.080      0.866     -3.188     -1.579     -0.123      0.636      1.663     -2.961     -0.758      0.609      1.271     -0.365     -0.086     -1.141      1.188      0.721      1.104     -1.135      0.226     -2.290      0.161     -0.157     -1.207     -0.389      1.012      0.160      0.163     -0.463
     0.907     -2.304     -2.161     -0.816      1.037      1.324      1.093     -1.457      1.386      1.324      1.724     -2.374      0.068      1.177      1.275      1.555      0.870      1.080      0.866      0.812      1.159     -0.612     -0.152      0.612      0.071     -0.185     -1.740     -2.075     -1.536      0.989      0.195      1.645     -1.227      0.892      1.369     -0.230     -1.471      0.196      0.543      1.190      0.144      1.572      1.357      0.511      0.789
    -0.093     -1.304      0.839      1.184      0.037      1.324      1.093      1.543      0.386      0.324      0.724      0.626     -0.932     -0.823      0.275      1.555      0.870      1.080      0.866      0.812      0.415      0.063      0.555     -0.010      0.105     -0.547     -1.437      0.446      1.291     -0.111      0.936      1.105      1.056      0.315      0.465     -0.045      0.637     -1.558     -0.776      0.135      0.951      0.744      0.347      0.912      0.665
    -2.093     -0.304     -0.161      1.184     -2.963      0.324     -0.907     -0.457      0.386     -0.676     -1.276     -0.374      0.068      1.177     -0.725     -0.445     -1.130      0.080     -0.134     -2.188     -0.864     -0.282     -0.217      0.724     -2.215     -1.134      0.181     -0.062      0.462     -0.678      1.092     -0.568     -0.128     -0.058      0.589      0.117      0.014      0.308      0.723      0.411      0.718     -0.661      0.454     -0.626     -0.088
     0.907     -0.304     -1.161      0.184      1.037      1.324     -0.907     -1.457     -0.614     -0.676     -0.276     -0.374     -0.932      0.177     -0.725     -0.445     -1.130     -0.920     -0.134      0.812     -0.068     -0.960     -1.027      0.236      0.590      0.933      0.620     -0.038     -0.008      0.419      1.369      0.029     -0.408     -0.729     -1.056     -0.070      0.898      0.344     -0.036     -1.092     -0.560     -0.003      0.691     -0.286      0.209
     0.907     -0.304      1.839     -0.816     -2.963      0.324     -0.907     -0.457      0.386     -0.676     -0.276      1.626      1.068      2.177     -2.725     -2.445     -1.130     -0.920     -0.134     -0.188     -0.614     -0.328     -0.059      0.337     -1.571      1.288     -0.102      1.963     -1.245     -1.312      0.840     -0.584     -0.375      0.126      0.050      0.722      1.861      1.220      1.903     -1.938     -1.566     -0.709     -0.870     -0.348      1.053
    -0.093      0.696      0.839     -1.816      1.037      1.324      1.093      0.543      1.386     -0.676     -1.276     -0.374     -2.932      2.177      1.275      0.555     -0.130     -0.920      1.866      0.812     -0.098     -0.264     -1.183      0.502      0.641      0.039      0.858      1.881     -2.281      0.388      1.436      1.256      1.937      0.997     -0.962     -1.103      0.081     -1.324      1.887      0.968      0.838      0.266      0.817      1.625      0.072
    -0.093     -0.304     -1.161     -1.816      1.037     -0.676     -0.907      1.543     -1.614      1.324     -0.276      0.626      1.068     -1.823      1.275      0.555     -1.130     -0.920     -2.134      0.812     -0.170     -0.115      0.065     -1.560      0.496     -0.115     -0.085     -1.242     -0.186      0.641     -0.448     -0.699      1.412     -0.464      1.152      0.014      0.716      1.026     -0.371      0.875      0.754     -0.799     -0.784     -1.517      0.555
     0.907     -0.304      1.839     -0.816     -1.963      0.324      0.093      1.543     -0.614     -0.676     -1.276      0.626      1.068      1.177     -1.725     -0.445     -0.130      1.080      0.866     -1.188     -0.591      0.110      0.455     -0.098     -1.189      1.488     -0.427      1.166     -0.873     -0.850      0.794      0.022      1.084     -0.555      0.140     -0.433      0.407      0.322      1.256     -0.987      0.183     -0.314      0.373      0.885     -0.043
    -1.093     -0.304     -2.161      2.184     -0.963      0.324      0.093      0.543     -0.614      0.324      1.724     -0.374     -0.932      0.177      0.275      0.555      0.870      0.080      0.866      0.812      0.581      0.311     -0.256      0.423     -0.613     -1.627     -0.677     -1.945      1.792     -0.214     -0.200     -0.306      0.766     -0.982      0.731      0.700     -0.758     -0.628     -0.218      0.474     -0.363      0.432      0.442      0.905      1.426
    -0.093     -0.304     -1.161     -0.816     -1.963      1.324      0.093      0.543      0.386      0.324     -1.276     -1.374      1.068     -0.823      0.275     -0.445     -0.130      0.080      0.866     -0.188     -0.301     -0.356      0.170     -0.318     -0.576      0.165      0.043     -1.408     -0.454     -1.330      1.612      0.322      0.195      0.540      0.498     -0.824     -0.939      0.876     -0.460      0.616     -0.041      0.254     -0.079      1.049      0.310
    -0.093     -1.304      0.839      0.184      0.037      1.324      1.093     -1.457      2.386     -0.676      0.724     -2.374      1.068     -1.823      0.275     -0.445     -1.130      1.080      1.866      0.812      0.302     -0.524      0.341      0.201     -0.579     -0.476     -0.847      0.392     -0.020      0.587      0.799      1.709     -1.786      2.325     -0.191      0.105     -1.627      0.561     -1.749      0.516     -0.738     -0.620      0.719      1.865      1.332
    -1.093     -0.304     -0.161      1.184      0.037      0.324      0.093     -0.457     -0.614      0.324     -0.276     -1.374      0.068     -0.823      0.275      0.555     -0.130      0.080     -1.134     -2.188      0.111     -0.372     -0.176     -0.514     -0.803     -1.326     -0.089      0.095      1.593      0.795      0.185      0.485     -0.334     -0.232      0.694     -0.327     -0.919      0.341     -0.310      0.598      0.426      0.276      0.239     -1.030     -1.501
     1.907     -0.304     -0.161      0.184      0.037      0.324     -1.907      1.543      0.386      1.324      1.724      0.626      0.068     -0.823      0.275      0.555     -0.130     -0.920     -1.134     -0.188      0.702     -0.003      0.165     -0.710     -0.103      1.248     -0.225     -0.551      0.856      0.055     -0.268     -1.851      1.395      0.950      1.347      0.649      0.619      0.001     -0.355      0.416     -0.309     -0.206     -1.253     -0.727      0.084
     0.907     -0.304     -0.161     -1.816      1.037      1.324      0.093      1.543      0.386     -2.676      0.724      0.626      1.068      1.177      0.275      1.555      0.870      1.080     -2.134     -1.188      0.629      0.452      0.751     -0.004     -0.346      0.315     -0.736     -0.926     -1.732      1.177      0.738     -0.352      0.551      0.392     -2.466     -0.484      0.081      0.079      1.159      0.683      0.664      0.251     -0.064     -2.112     -0.833
    -0.093      0.696      0.839      0.184      0.037      1.324      1.093      1.543      0.386      1.324     -1.276     -0.374      1.068      0.177      1.275      1.555      0.870      1.080     -1.134      0.812     -0.402      0.219      0.613      0.130      0.036      0.423      0.369      0.177     -0.018     -0.001      1.630      0.853      0.759      0.063      1.511     -0.765     -0.555      0.188      0.177      1.371      2.065      0.579      0.032     -1.223      0.780
     0.907      0.696      0.839      1.184     -0.963      0.324      1.093      0.543      2.386      1.324      0.724      1.626      0.068     -0.823     -0.725      1.555      0.870      0.080      0.866     -1.188      0.487      0.845      0.485      1.365     -0.315      0.307     -0.124      0.420     -0.378     -0.719     -0.039      0.349     -0.004      1.283      1.475     -0.175      0.393     -0.440     -1.913     -0.476      1.048     -0.154     -0.519      0.217     -0.929
    -1.093     -0.304      0.839      0.184      1.037     -0.676      1.093      0.543     -1.614      0.324      0.724      0.626      1.068      0.177      0.275      0.555      0.870      1.080     -0.134      0.812      0.294      0.537      1.063     -0.255      0.567     -1.308     -1.026      0.017      0.482      0.406     -1.070      0.461     -0.589     -1.562      0.045      0.167     -0.011     -0.306      0.463     -0.103      0.376     -0.064     -0.500     -0.078      0.504
    -1.093     -0.304     -2.161      1.184      0.037     -0.676      0.093     -2.457      1.386      0.324     -1.276     -2.374      0.068      1.177     -0.725     -0.445     -0.130     -2.920      0.866     -0.188     -0.763     -0.461     -1.007      1.290     -0.958     -0.460      0.022     -1.226      0.026      0.908      0.188      0.457     -1.418      0.536      0.810     -0.047     -1.497      1.150      0.250     -0.365      0.509      0.366     -1.452      0.240      0.866
    -0.093      0.696      0.839      1.184      1.037      1.324      1.093     -1.457      1.386      1.324      0.724     -0.374      1.068      2.177     -0.725      0.555      0.870      0.080     -0.134      0.812      0.250      0.346      0.056      0.488      0.390     -0.276      0.187      0.860      0.666      0.817      1.085      0.863     -1.510      1.052      1.022      0.184     -1.009      1.057      1.723     -0.962      0.297      0.571      0.002     -0.389      0.504
    -0.093     -0.304     -2.161     -0.816      0.037      1.324     -1.907     -2.457     -0.614     -2.676     -2.276      1.626      1.068      2.177     -2.725     -1.445     -0.130     -1.920     -1.134      0.812     -0.924      0.218     -0.255      0.357     -0.533      0.990     -0.704     -2.046     -1.088      0.685      2.197     -2.019     -2.015     -1.091     -2.352     -0.748      1.416      1.368      1.634     -2.595     -0.175     -0.330     -1.588     -1.234      1.263
    -0.093      0.696      1.839      2.184      0.037      1.324      1.093      1.543      0.386     -0.676     -0.276     -0.374      0.068      1.177     -1.725      0.555     -0.130      1.080      0.866     -0.188      0.105      0.122      0.573      1.063      0.426     -0.349      0.488      1.338      1.186     -0.377      1.195      0.913      0.877     -0.447     -0.897     -0.512     -0.580     -0.692      0.390     -1.917      0.584     -0.331      0.404      0.292     -0.586
    -0.093     -0.304      0.839     -0.816      0.037      0.324      1.093      1.543     -0.614      0.324     -0.276      0.626      1.068     -0.823      1.275      1.555     -0.130      0.080     -0.134     -0.188      0.494     -0.162      0.057     -0.773      0.557     -0.620     -0.272      0.716      0.022     -0.465     -0.233      1.044      1.431      0.022     -0.033     -1.140      0.837      1.214     -0.255      1.086      1.138      0.049     -0.120      0.185     -0.509
     1.907     -0.304     -0.161      0.184      0.037      1.324      0.093     -0.457     -0.614     -0.676      1.724     -0.374      0.068      0.177     -0.725      1.555      0.870      0.080      0.866     -0.188      1.177      0.028     -0.035      0.214      0.042      0.736     -0.494     -0.181      0.086      0.068      0.156      0.024     -0.302     -0.670     -0.708     -0.154     -0.413      0.241     -0.047     -0.441     -0.029      0.736     -0.025      0.770     -0.167
    -0.093     -0.304     -2.161      1.184     -0.963      0.324      0.093      1.543      0.386     -0.676     -1.276     -0.374     -1.932      0.177     -0.725     -1.445     -0.130      1.080      0.866     -1.188     -0.919     -0.454     -0.400      1.566     -0.389      0.712      0.237     -1.897     -0.569     -0.389      1.159      0.523      2.119     -0.657     -0.381      0.185      0.354     -1.463     -1.096     -0.520     -0.168      0.371      1.549      0.021     -0.857
    -0.093      0.696      1.839     -0.816      1.037      1.324      1.093      1.543      0.386      0.324      1.724      1.626      1.068     -0.823      0.275     -0.445      0.870     -1.920      0.866      0.812      0.648      0.625     -0.250      0.073      0.988     -0.677     -0.031      2.097     -0.972     -0.085      0.802      0.444      1.674      0.436     -0.157      0.781      0.614      1.347     -0.771     -0.179     -0.974      0.096     -1.479      0.857      0.210
     1.907     -1.304     -1.161      1.184     -1.963      1.324      1.093      1.543      0.386     -1.676     -1.276      0.626      0.068      1.177     -1.725      1.555      0.870      1.080      0.866     -0.188      0.061      0.393      0.577      1.582     -0.693      1.907     -1.623     -1.881     -0.303     -1.427      1.288      0.894      0.811     -0.775     -1.300     -1.373      0.161     -0.725     -0.263     -1.239      1.676      0.513      0.080      0.153      0.449
    -0.093     -0.304     -1.161      1.184     -0.963      0.324      1.093     -1.457      0.386     -1.676     -0.276      0.626      1.068      2.177      0.275     -0.445     -0.130      1.080      0.866     -1.188     -0.087      0.252      0.389      0.899     -0.222      0.087     -0.621     -1.634      0.285     -0.701      0.399      0.702     -1.831     -0.368     -1.438     -0.201      0.266      0.719      1.603      0.206     -0.425     -0.244      0.434      0.308     -0.982
    -0.093      0.696     -0.161      0.184     -0.963     -0.676     -0.907      0.543     -0.614      0.324      1.724      0.626      0.068     -0.823      0.275     -0.445      0.870      0.080      1.866      0.812      0.466      0.595      0.235     -0.418      0.125     -0.511      0.233     -0.465      0.637     -0.940     -1.192     -1.695      0.206     -0.129      0.250      0.895     -0.252     -0.269     -0.373      0.150     -1.059      0.163     -0.369      2.056      0.700
     0.907     -0.304      1.839     -1.816      1.037     -0.676     -2.907      1.543     -1.614      1.324      1.724     -0.374      1.068     -0.823      1.275     -0.445     -2.130      1.080      1.866      0.812      0.483     -1.032      0.879     -1.653      0.787      0.507      0.742      1.011     -0.213      0.246     -1.269     -1.910      0.515     -0.485      0.939      0.975      1.099     -0.066      0.742      0.821     -0.909     -0.862     -0.134      2.629     -0.039
    -2.093     -0.304     -0.161     -0.816      1.037     -1.676      1.093      1.543     -1.614     -0.676     -1.276     -1.374     -2.932     -1.823     -0.725     -0.445     -1.130      1.080     -1.134      0.812     -0.958     -0.511     -0.247     -0.915     -0.096     -0.922      0.311      0.175     -0.025      1.187     -0.987      1.705      1.611     -0.860     -0.531      0.365     -0.787     -2.738     -0.922     -0.564      0.455     -0.690      1.569     -0.624      0.819
    -2.093     -0.304     -1.161     -0.816      0.037      0.324      0.093      1.543      0.386      1.324     -1.276     -1.374     -1.932     -0.823      0.275      0.555     -1.130     -0.920      0.866     -0.188     -0.179     -0.375     -0.461     -0.167      0.361     -1.909      0.009     -0.679     -0.550     -0.165      0.609      0.430      2.267      0.457      1.111     -1.045     -0.782     -1.248     -0.577      0.167      0.769     -0.763     -0.152      0.870     -0.405
    -0.093      0.696      1.839      0.184      0.037     -0.676      1.093      0.543     -1.614      0.324     -0.276      0.626      1.068      0.177     -0.725      0.555     -0.130      1.080     -1.134      0.812      0.195      0.273      0.586     -0.100      0.041     -0.241      0.385      1.162      0.219     -0.029     -1.048      0.650     -0.136     -1.638      0.295     -0.705      0.312      0.107      0.176     -0.522      0.417     -0.447      0.256     -1.062      0.666
    -2.093      0.696      0.839      1.184      0.037      1.324      1.093     -0.457      0.386      0.324      1.724      1.626      1.068      1.177      0.275      0.555      0.870      0.080      0.866      0.812      1.034      0.575      0.227      1.088      0.034     -3.037      0.003      0.556     -0.099      0.065      0.055      0.364     -0.754     -0.305      0.247      0.061      0.885      0.742      0.490      0.138     -0.556      0.105     -0.257      0.324      0.744
     0.907     -1.304      0.839      0.184      0.037      1.324     -0.907      0.543      0.386     -0.676      1.724     -0.374      0.068     -0.823      0.275      1.555      0.870      0.080     -0.134      0.812      1.137      0.019      0.118      0.286     -0.065     -0.083     -1.058      0.706     -0.030      0.145      0.103     -0.970      0.283      0.267     -0.669     -0.209     -0.443     -0.103     -1.218      0.311      0.309      0.882     -0.102     -0.337      1.022
     0.907      0.696      0.839     -1.816      1.037      1.324      1.093      1.543     -0.614      0.324      0.724      0.626      0.068     -1.823      1.275      0.555      0.870      1.080     -1.134      0.812      0.389      0.888      0.367     -0.240      1.419      0.435     -0.222      0.376     -1.649     -0.480      0.744      0.271      1.029     -0.456     -0.487      0.044     -0.603     -0.402     -1.647      0.569      0.081     -0.177      0.615     -1.113     -0.308
     0.907      0.696     -1.161      1.184      0.037      0.324      0.093     -1.457     -0.614      0.324      0.724      0.626      0.068      1.177      0.275      0.555     -0.130      0.080      0.866     -0.188      0.603      0.315      0.398      0.327      0.180      0.180      0.253     -1.681      0.921     -0.068     -0.227     -0.188     -1.872     -0.808      0.109     -0.144      0.306     -0.450      0.829      0.217     -0.183     -0.541     -0.510      0.646     -0.229
     0.907      0.696     -2.161      1.184      0.037      1.324      1.093     -1.457     -0.614      0.324      1.724      0.626      0.068     -0.823      0.275      0.555      0.870     -0.920      0.866      0.812      0.929      0.441     -0.585      0.287      0.987      0.054      0.271     -1.515      0.758     -0.826      0.566      0.534     -0.967     -0.733     -0.081      0.081      0.262      0.795     -1.168     -0.376     -0.522      0.422     -0.073      0.805      0.023
    -1.093      0.696      0.839      0.184      1.037     -0.676      0.093      1.543     -0.614      0.324     -1.276      0.626      1.068     -1.823      0.275     -1.445     -0.130      1.080      0.866     -0.188     -0.719      0.330      0.564     -0.614      0.045     -0.247      0.391      0.266      0.845      1.174      0.003     -0.220      1.006      0.049      0.442     -0.169      0.258      0.277     -1.326      0.185     -0.620     -0.467      0.492      0.987     -0.098
     0.907     -0.304     -2.161     -1.816      0.037     -1.676     -0.907     -0.457     -0.614     -0.676      1.724      0.626     -1.932      1.177     -0.725     -0.445      0.870     -1.920     -0.134     -0.188      0.497      0.546     -0.910     -0.490      0.208      0.442     -0.705     -1.169     -1.225     -0.127     -2.095     -1.548      0.686     -0.359     -0.841      0.921     -0.063     -0.902      1.413     -0.837     -0.879      0.331     -0.529      0.208     -0.317
     0.907      0.696      0.839     -1.816     -0.963     -0.676      0.093      1.543     -0.614      0.324      1.724     -0.374      0.068     -1.823      1.275      0.555      0.870      1.080      1.866      0.812      0.904      0.319      0.484     -0.583     -0.310     -0.003      0.381      0.366     -1.132     -0.744     -1.635     -0.142      0.807     -0.169      0.492      0.342     -0.867     -0.467     -1.204      1.478     -0.639      0.284      0.465      2.281      1.115
     0.907      0.696      1.839      0.184      1.037      1.324      1.093     -1.457      1.386      0.324     -1.276      0.626      1.068      1.177     -1.725      1.555      0.870      1.080     -1.134      0.812     -0.121      0.813      0.417      0.554      1.048      1.124     -0.131      1.422     -0.607      0.181      1.398      0.386     -1.994      0.918     -0.319     -1.138     -0.510      0.415      0.777     -2.217      1.548     -0.094      0.577     -1.255     -0.202
    -0.093     -0.304     -1.161      0.184      0.037     -0.676     -0.907     -1.457      0.386     -0.676     -0.276     -0.374      0.068     -0.823     -0.725     -1.445     -1.130     -1.920      0.866     -2.188     -0.690     -0.365     -0.797      0.328     -0.581      0.696     -0.037     -0.500     -0.127      0.535     -0.066     -0.681     -0.514      0.303     -0.488      0.782      0.086      1.015     -1.141     -0.449     -0.612     -0.851     -0.693      0.797     -1.730
    -0.093     -1.304     -1.161      0.184     -1.963     -0.676     -0.907     -0.457      0.386     -0.676     -1.276     -0.374     -0.932     -0.823      0.275     -0.445     -1.130     -0.920      0.866     -0.188     -0.563     -0.559     -0.861      0.263     -0.915      0.545     -0.786     -0.247     -0.104     -1.079     -0.237     -0.378      0.557      0.288     -0.268     -0.382      0.425      0.033     -1.016      0.904      0.169     -0.496      0.319      0.785      0.671
     0.907      0.696     -2.161      1.184      1.037      1.324      0.093     -2.457      0.386      0.324      1.724     -2.374     -0.932      1.177      0.275      1.555      0.870     -1.920      0.866      0.812      1.109     -0.254     -1.151      1.013      0.803     -0.269      0.921     -1.123      0.226      0.296      0.104      0.076     -1.011     -0.314      0.102     -0.053     -1.924      0.610      0.115     -0.026      0.055      1.106     -0.196      0.378      0.111
     0.907     -0.304     -1.161     -0.816      1.037      0.324     -2.907     -1.457      0.386     -0.676      1.724      1.626     -1.932     -0.823      1.275      1.555      0.870      1.080     -0.134      0.812      0.770      0.363     -0.053     -0.118      1.061     -0.004     -0.794     -1.034     -0.613     -0.268     -0.358     -3.376     -1.314      0.439     -1.321      0.232      1.052     -1.790     -0.733      0.844      0.376      0.354      1.102     -0.104     -0.202
     1.907      0.696     -1.161     -0.816      1.037      1.324      1.093     -0.457     -0.614      1.324      1.724      1.626     -0.932     -0.823      1.275      1.555      0.870      1.080      1.866      0.812      1.316      0.905      0.030      0.059      0.926      0.813     -0.218     -1.120     -0.936      0.197     -0.026      0.131     -0.366     -0.835      0.879     -0.342      0.433     -1.041     -0.912      0.808     -0.022     -0.112      1.202      1.688     -0.022
    -1.093      0.696      0.839     -0.816      1.037     -0.676      1.093      1.543     -0.614      0.324      0.724      1.626      0.068     -0.823     -0.725     -0.445     -0.130      0.080     -0.134      0.812     -0.037      0.743      0.318     -0.271      0.750     -1.151     -0.002      0.643     -0.530      0.225     -0.781      0.475      1.145     -0.302     -0.089      0.745      0.466     -0.309     -0.587     -1.168     -0.332     -0.991     -0.587      0.067      0.226
     0.907      0.696      1.839      2.184     -0.963      1.324      1.093      1.543     -0.614      0.324     -0.276      0.626      1.068      2.177     -0.725      0.555      0.870      1.080     -0.134      0.812      0.089      0.492      0.879      0.722     -0.911      0.737      0.072      0.934      1.393     -0.019      1.135      0.735      0.662     -0.902      0.769     -0.413     -0.048     -0.079      1.603     -0.098      0.478      0.116     -0.164     -0.604      1.674
    -0.093      0.696     -2.161      1.184      1.037      0.324      1.093     -2.457      1.386      0.324     -1.276      0.626      1.068      0.177      0.275     -1.445     -0.130     -0.920      0.866      0.812     -1.027      0.323      0.083      0.544      0.293      0.743      0.353     -2.265      0.717      0.795      1.403      0.752     -2.497      0.922      0.099      0.519      0.224      0.898     -0.173      0.052     -0.261     -0.490     -1.032      0.541      0.455
     0.907     -0.304     -1.161      1.184      1.037      0.324      1.093     -1.457     -0.614      0.324      0.724      0.626     -0.932      1.177      0.275      1.555      0.870     -0.920     -0.134      0.812      0.592      0.084     -0.611      0.711      1.261      0.179     -0.453     -0.530      0.462     -0.208     -0.486      0.917     -0.681     -1.241     -0.563     -0.392      0.592     -0.126      0.574     -0.265      0.822      0.665      0.128     -0.498     -0.354
    -0.093     -0.304     -0.161     -0.816      1.037     -0.676      0.093     -1.457      2.386      1.324     -0.276      1.626     -0.932     -0.823      1.275      1.555     -0.130     -1.920      1.866      0.812      0.056     -0.252     -1.071     -0.362      0.856     -0.381     -0.064      0.817     -0.564      0.128     -0.675      0.351     -0.157      2.573      0.995     -0.384      2.001      0.237     -0.500      0.780      1.469      0.218     -0.347      2.006      0.040
     0.907      0.696     -0.161      1.184      0.037     -0.676     -0.907      0.543      1.386      1.324      0.724     -1.374     -0.932      0.177      0.275     -0.445     -2.130     -0.920      1.866     -0.188      0.131     -1.146     -0.619      1.224     -0.318      0.719      1.870      0.374     -0.142      0.368     -0.690      0.273      1.344      0.385      1.504      0.455      0.078     -0.282     -0.748      0.509     -0.620     -0.819      0.068      1.142      0.198
     0.907     -1.304      0.839      1.184      1.037     -0.676     -0.907     -1.457     -0.614     -0.676     -0.276     -0.374      0.068     -0.823     -0.725      1.555     -0.130     -0.920     -2.134      0.812      0.172     -0.292      0.104      0.572      0.997      0.664     -0.821      0.662      0.476      0.051     -0.781     -0.643     -1.645     -1.007     -1.232     -0.453      0.026     -0.068     -1.247     -1.220      1.264      0.057     -1.036     -2.231     -0.151
    -1.093      0.696      0.839      0.184      1.037     -0.676      0.093      1.543      0.386      1.324     -1.276     -0.374     -0.932     -0.823      1.275     -0.445     -0.130      0.080      0.866      0.812     -0.481      0.175     -0.570      1.172      1.260     -0.615      0.738      1.555     -1.017     -0.266     -0.200      0.032      2.281     -0.654      0.777     -0.569     -0.604     -0.163     -1.821      0.490      0.242     -0.482      0.982      0.281     -0.013
    -1.093     -0.304      1.839      0.184      1.037      0.324      0.093      1.543     -1.614     -2.676     -1.276     -0.374      1.068     -0.823     -1.725     -1.445     -0.130      0.080     -0.134     -0.188     -0.832     -0.027      0.819     -0.382     -0.567     -0.476     -0.431      1.016      0.583      1.437      1.253      0.171      0.605     -1.421     -2.345     -0.228     -0.392      0.066     -0.334     -1.436     -0.536     -0.126     -1.082      0.032      0.412
    -2.093      0.696     -1.161      0.184      1.037     -0.676      0.093      1.543     -1.614      0.324     -2.276     -1.374      1.068     -0.823      0.275     -1.445     -0.130      1.080      0.866     -0.188     -1.191     -0.211      0.493     -1.134     -0.195     -0.894      0.964     -1.513      1.487      1.220      0.403      0.199      1.055     -0.663      0.180     -0.359     -1.096      0.417      0.141      0.275      0.030      0.100      0.213      1.504      0.025
    -0.093     -0.304     -1.161      1.184      1.037     -0.676     -0.907     -1.457      2.386     -1.676     -1.276     -0.374      1.068      2.177     -1.725      0.555     -1.130     -1.920      1.866      0.812     -0.063     -0.419     -0.512      0.907      0.135      0.000      0.114     -0.598      0.247      0.765     -0.680     -0.467     -0.723      1.682     -1.727     -1.274      0.161      1.473      1.338     -1.753      0.515     -0.528     -1.046      1.427      0.750
     0.907     -0.304      0.839     -0.816      0.037      0.324     -0.907      0.543     -0.614     -0.676      0.724     -0.374      0.068      0.177      0.275     -0.445     -0.130      0.080     -0.134     -0.188      0.256     -0.167     -0.099     -0.635      0.147      0.603     -0.202      0.886     -0.147     -0.018      0.079     -0.668      0.663     -0.337     -0.659      0.372     -0.212      0.360      0.838      0.065     -0.793      0.152      0.149      0.021     -0.412
    -0.093      0.696     -1.161     -1.816      0.037      1.324     -2.907     -1.457     -0.614     -0.676     -1.276      0.626      0.068      0.177     -0.725      0.555     -0.130     -0.920     -1.134      0.812     -0.004      0.213     -0.366     -0.772      0.696     -0.191      0.577     -0.635     -0.985     -0.544      1.220     -3.025     -1.064      0.036     -1.141     -1.334      0.146      0.716      0.778     -1.019      0.615     -0.286     -0.523     -0.581      0.029
    -0.093     -0.304     -2.161      0.184     -1.963      0.324      1.093     -1.457      0.386     -1.676      0.724     -2.374     -0.932      1.177      0.275     -0.445      0.870     -0.920     -0.134     -2.188      0.284     -0.525     -0.868      0.446     -1.986     -0.407      0.117     -1.143     -0.359      0.171     -0.004      1.654     -0.345     -0.042     -0.576      0.115     -1.668      0.371      0.840      1.191     -0.754      1.379      0.180     -0.211     -0.410
    -0.093     -3.304      0.839      0.184     -1.963     -0.676     -1.907      0.543      0.386     -0.676     -1.276     -2.374      1.068      0.177     -0.725     -0.445     -2.130      1.080     -0.134     -1.188     -0.654     -1.405      0.808      0.173     -1.498      0.513     -1.887     -0.067      0.225     -0.517      0.034     -0.329     -0.425      0.198      0.237     -0.344     -0.451     -0.107      0.173      0.268      0.534     -0.406     -0.310     -0.281      0.075
    -0.093     -0.304      0.839      0.184     -0.963     -1.676      0.093      0.543      0.386      0.324      0.724      0.626      1.068     -0.823      0.275     -0.445     -0.130      0.080     -0.134     -1.188      0.023     -0.263      0.431      0.552     -1.471      0.053      0.160      0.542     -0.387      0.608     -1.853      0.385      0.124     -0.021      1.150      0.618      0.899      0.566     -1.243      1.022     -0.463      0.195     -0.541     -0.424      0.135
    -0.093      0.696      1.839     -1.816      1.037      1.324      1.093      1.543     -1.614     -0.676      1.724      0.626      0.068     -1.823      0.275      1.555      0.870      1.080     -2.134      0.812      1.161      0.040      0.477     -1.694      1.470     -1.158      0.411      1.275     -0.010     -0.544      0.309      0.970      0.838     -0.166     -1.346     -0.177      0.738     -0.423     -0.331     -0.487      0.142      0.860      0.319     -1.319     -0.336
     0.907     -0.304     -2.161     -0.816      0.037      1.324      1.093     -2.457     -1.614     -0.676      1.724     -1.374     -1.932      0.177      1.275      1.555     -0.130     -2.920     -1.134     -0.188      1.059     -0.553     -1.595     -0.763      0.975     -0.040      0.268     -0.707     -0.108     -0.935      0.200      1.672     -0.618     -0.986     -1.161     -0.030     -0.546      0.040      0.973      0.632      0.241      0.544     -0.529     -0.876     -0.970
    -0.093     -1.304     -1.161     -0.816      0.037     -1.676     -0.907     -0.457      0.386     -1.676      0.724     -0.374     -0.932      0.177     -1.725     -1.445     -1.130     -0.920     -0.134     -2.188     -0.161     -0.425     -0.441     -0.813     -0.941     -0.072     -0.984     -0.717      0.174      1.101     -1.438     -0.384      0.173      0.925     -1.168      0.926      0.281     -0.333      0.919     -1.326     -1.315     -0.834     -0.252      0.086     -1.367
     1.907     -0.304     -0.161      0.184      0.037      1.324     -0.907      1.543      1.386      1.324      0.724     -2.374     -0.932      1.177      1.275      1.555      0.870      1.080     -0.134      0.812      0.611     -0.259     -0.074      0.400      0.471      1.239     -0.080     -0.077     -0.261     -0.368      0.712     -0.629      1.481      1.086      1.009     -0.310     -2.015     -0.849      0.690      1.017      0.776      1.077      1.319     -0.350      0.438
    -2.093     -2.304     -2.161      2.184      1.037     -1.676     -1.907     -0.457      0.386     -2.676     -1.276     -2.374     -0.932      2.177     -2.725     -0.445     -1.130     -0.920     -1.134      0.812     -0.647     -1.006     -0.899      0.851      0.099     -1.359     -1.354     -1.234      1.232      1.118     -1.097     -0.778      0.602     -0.308     -2.721     -0.392     -0.966      0.194      1.504     -2.816      0.353      0.129      0.349     -1.669      0.857
     0.907      0.696      0.839     -1.816      1.037      0.324      0.093      0.543      0.386      1.324      1.724     -0.374     -1.932     -0.823      0.275      0.555     -0.130      1.080     -0.134      0.812      0.895      0.049     -0.131     -0.946      0.984      0.062      0.604      1.028     -0.873      0.014     -0.399      0.030      0.682      1.118      0.761      0.339     -0.572     -1.690     -0.176     -0.154     -0.382      0.019      1.210      0.390     -0.193
    -0.093      0.696     -2.161      1.184      1.037      1.324      1.093     -2.457     -0.614      1.324     -2.276      1.626     -2.932      0.177     -0.725     -0.445     -0.130     -2.920      0.866      0.812     -0.866      0.658     -1.593      1.104      0.515      0.737     -0.024     -0.586      0.312      0.599      2.189      0.400     -0.627     -1.386      0.993     -0.891      0.885     -0.789     -0.694     -0.994      0.478     -0.948     -0.550      0.276      0.425
    -0.093     -0.304     -2.161      2.184      0.037      1.324      1.093      1.543      0.386     -0.676     -0.276      0.626      0.068      2.177     -0.725     -0.445      0.870     -0.920      0.866     -1.188     -0.148      0.809     -0.264      2.154     -0.042      0.043     -1.020     -1.718      0.237      0.033      1.585      0.425      1.849     -1.153     -0.657     -0.172     -0.423      0.499      0.548     -0.679     -0.227     -0.267     -0.668     -0.116     -0.929
     0.907     -0.304      0.839     -1.816      1.037      1.324      0.093      0.543     -0.614      1.324      1.724      0.626      1.068     -1.823      1.275      1.555      0.870      1.080     -1.134      0.812      1.255      0.856      0.502     -2.143      0.411     -0.353     -1.142      0.399      0.310      0.689      0.174     -0.869      0.045      0.955      1.065     -0.480     -0.733      0.397     -0.151      1.100     -0.001     -0.290      0.317     -0.038      0.383
    -2.093     -1.304      0.839     -0.816     -1.963     -1.676      1.093      0.543     -1.614     -2.676     -1.276      1.626     -1.932     -0.823     -0.725     -1.445     -0.130      0.080     -0.134     -1.188     -1.016     -0.201     -0.430     -0.199     -1.278     -0.900     -0.951      1.338     -0.739     -0.665     -0.681      1.350      1.148     -1.661     -2.009      0.484      1.861     -1.560     -0.523     -0.168     -0.242      0.074      0.681     -0.192     -0.075
    -1.093      0.696      1.839      1.184      0.037     -1.676      1.093      1.543      0.386      0.324     -1.276      0.626      1.068      0.177      0.275     -2.445      0.870      1.080     -0.134      0.812     -0.954      0.818      0.550      0.213     -0.345     -0.219     -0.148      1.322      0.934      0.179     -0.777      0.128      0.964      0.273      0.441      0.216     -0.338      0.290     -0.036      0.381     -1.295     -0.136      0.392     -0.256      1.232
    -0.093     -0.304     -0.161      0.184      0.037     -0.676      0.093      0.543     -0.614     -0.676      0.724     -0.374      0.068      0.177     -0.725      0.555     -0.130      1.080     -0.134      0.812      0.317      0.153     -0.041      0.376     -0.784     -0.320     -0.493     -0.330     -0.001      0.863     -0.974     -0.126      0.577     -0.823     -0.402      0.223     -0.547      0.139     -0.118     -0.305      0.178     -0.481      1.183     -0.197      1.505
    -1.093     -1.304      0.839     -0.816     -0.963      1.324      1.093     -1.457      1.386     -2.676     -0.276      0.626      1.068      1.177     -0.725      0.555     -1.130      1.080     -1.134     -1.188     -0.010     -0.504      0.610     -0.007     -1.483     -1.261     -0.964      0.192     -0.740      0.525      1.297      1.607     -2.051      1.404     -1.961     -0.365      1.190      0.201      1.062      0.238      0.705     -0.612      0.215     -1.132      0.175
     0.907      0.696      1.839     -1.816      1.037      1.324     -2.907     -1.457     -1.614      0.324      1.724     -0.374      0.068     -1.823      1.275      1.555      0.870      0.080     -0.134      0.812      0.961      0.535     -0.124     -1.462      0.612      0.065      0.134      2.084     -0.274      0.314      0.419     -3.239     -1.390     -0.323     -0.179      0.145     -0.933      0.388     -0.616      0.905      0.369      0.417      0.071      0.725      0.231
    -0.093     -0.304     -0.161     -0.816      0.037     -2.676     -1.907     -0.457     -0.614     -1.676     -1.276     -1.374      0.068     -0.823      0.275     -0.445     -1.130     -0.920     -0.134     -0.188     -0.530     -0.694     -0.159     -0.249     -0.150      0.370      0.285      0.122     -0.718      0.311     -2.168     -1.384     -0.250     -0.530     -1.630     -0.411     -0.354      0.354     -0.611      0.529      0.354     -0.198     -0.540     -0.093      0.005
    -1.093      0.696     -0.161     -0.816     -1.963      0.324     -1.907      0.543      1.386     -0.676     -0.276      1.626      0.068      1.177     -0.725     -0.445     -1.130      0.080      0.866     -2.188     -0.199     -0.010     -0.116      0.960     -1.038     -0.971      0.727     -0.036     -1.686     -0.774      0.518     -1.999      0.836      0.601     -0.001      0.067      1.581      0.138      0.536     -0.075     -0.300     -0.977      0.332      0.414     -1.457
    -2.093      0.696      0.839     -0.816      1.037     -0.676      1.093      0.543      1.386     -0.676     -2.276     -2.374      1.068      2.177     -0.725     -0.445      0.870      1.080     -1.134      0.812     -0.805     -0.335      0.337      0.273      0.024     -1.389      1.224      0.387     -1.121      1.039      0.227      1.490      0.141      1.072     -0.915     -0.944     -1.846      0.517      1.955     -0.626      0.586      1.266      0.424     -1.345      0.821
    -1.093     -0.304     -2.161      2.184     -0.963     -1.676     -1.907     -1.457      2.386      0.324     -1.276     -0.374      0.068      2.177      0.275      0.555     -2.130     -0.920      1.866     -0.188     -0.403     -1.208     -0.602      2.070     -1.682     -0.736      0.698     -1.462      0.074      0.619     -1.091     -0.771     -0.663      0.605      1.259     -0.643      1.204      0.719      0.389      1.231      1.209     -0.782     -0.039      0.829      1.279
    -2.093      0.696      0.839      1.184      1.037     -2.676      0.093      1.543      1.386      1.324     -0.276      0.626      0.068     -0.823      1.275     -2.445      0.870      1.080      0.866      0.812     -0.754      0.250      0.670      0.087      0.880     -1.410      0.521      0.104      1.074      0.039     -2.050     -0.033      0.752      1.321      0.928      0.992      0.241     -0.751     -0.776      0.860     -1.552      0.579      0.058      0.738     -0.109
     0.907     -0.304      0.839      1.184     -2.963      1.324      1.093     -2.457     -1.614     -2.676      1.724      1.626     -2.932      0.177     -0.725      0.555      0.870     -1.920     -0.134     -2.188      0.572      0.280     -1.393      0.851     -2.355      0.261     -0.504      2.196      0.219     -0.620      0.776      0.683     -0.893     -2.156     -1.396      0.662      1.355     -1.121     -0.544      0.702     -0.138      0.525      0.154     -0.500     -0.131
     1.907      0.696     -2.161      1.184      1.037      1.324      1.093     -1.457      1.386      1.324      1.724      0.626     -1.932     -0.823      1.275      1.555      0.870      0.080     -0.134      0.812      0.948      0.467     -0.186      0.064      0.788      0.896      0.213     -2.134      1.182      0.272      0.284      0.556     -1.316      1.374      1.010      0.148      0.021     -1.640     -0.802      0.736      0.549      0.516      0.216     -0.115      0.116
     0.907     -0.304     -1.161      0.184     -0.963      1.324      0.093     -2.457      0.386      0.324      0.724      0.626      0.068      1.177      1.275      0.555     -1.130     -1.920      0.866     -1.188      0.508      0.104     -0.684      0.275     -0.732      0.215     -0.308     -0.327     -0.040     -0.346      0.869     -0.085     -1.481     -0.144      0.586     -0.017      0.554      1.023      1.062      1.594      0.088     -1.267     -0.900      0.743     -0.561
    -0.093     -0.304     -1.161      0.184     -0.963      0.324     -0.907     -1.457     -0.614      0.324     -0.276     -0.374     -0.932      0.177      0.275     -0.445     -1.130     -1.920      0.866     -2.188     -0.101     -0.599     -0.864      0.189     -0.488      0.069      0.336     -0.263     -0.060     -0.288      0.459     -0.401     -0.598     -0.678      0.673     -0.174      0.458      0.299      0.060      0.436     -0.397     -0.323     -0.770      0.730     -1.501
     0.907      0.696      0.839      0.184      0.037      1.324      0.093     -0.457      0.386     -0.676      0.724     -0.374      1.068      0.177     -0.725      0.555     -0.130      1.080     -0.134      0.812      0.515      0.061      0.495     -0.204      0.138      0.184      0.490      0.385      0.517      0.043      0.784      0.236     -1.043      0.620     -0.597     -0.143     -0.409      0.269      0.298     -0.769      0.191     -0.246      0.327     -0.094      0.612
    -2.093      0.696     -2.161      2.184      0.037     -1.676      0.093      0.543     -1.614      0.324     -2.276      0.626      0.068      1.177      0.275     -1.445     -2.130      0.080     -1.134     -0.188     -1.077     -0.087      0.164      0.348      0.305     -0.886      0.731     -2.402      1.819     -0.198     -0.702      0.281      0.221     -1.942      0.174     -0.373      0.797     -0.160      0.868      0.284     -0.126     -1.994     -0.013     -1.205     -0.351
     0.907     -0.304     -1.161      2.184     -1.963      0.324     -1.907     -0.457      2.386      0.324     -0.276     -0.374     -2.932      0.177     -0.725     -1.445     -1.130      1.080      1.866     -1.188     -0.358     -0.442     -0.612      1.624     -0.905      1.265      0.074     -0.697      0.545     -0.963      0.420     -1.355      0.244      1.032      0.831      0.519      0.131     -1.998     -1.007     -0.257     -1.057     -0.454      1.987      1.004     -0.322
    -0.093     -0.304      0.839     -0.816     -0.963      0.324      1.093      1.543      0.386     -0.676     -0.276     -0.374      0.068      0.177     -0.725      0.555      0.870      1.080      1.866     -0.188      0.203      0.046      0.167      0.386     -0.269     -0.276     -0.368      0.645     -1.191     -0.644      0.264      1.082      1.460      0.186     -0.449     -0.717     -0.409     -0.283     -0.159     -0.573      0.262      0.727      0.809      1.768     -0.001
    -1.093     -0.304     -2.161      0.184      0.037      1.324      1.093      1.543      0.386      1.324     -0.276      0.626      0.068     -0.823      1.275     -0.445      0.870      1.080      1.866      0.812     -0.237      0.355     -0.231     -0.325      0.427     -0.982     -0.708     -2.016      0.570     -0.298      1.535      0.750      1.716      0.527      1.084     -0.072      0.036      0.441     -0.420      1.078     -0.106      0.420      1.325      2.094      0.569
     0.907      0.696      0.839     -0.816      0.037      0.324      0.093      0.543     -0.614      1.324      1.724      0.626      0.068     -0.823      1.275      1.555      0.870      0.080      1.866     -0.188      0.755      0.249      0.527     -0.507     -0.162      0.065      0.559      0.143     -0.275      0.140     -0.580     -0.122      0.013     -0.372      1.477      0.511      0.328     -0.616     -0.337      1.266      0.385      0.512     -0.635      2.075      0.128
    -0.093      0.696     -0.161      0.184      0.037     -0.676      0.093      0.543     -1.614      0.324      1.724      1.626      1.068      0.177      0.275     -0.445     -0.130      1.080     -0.134     -1.188      0.789      0.769      0.835     -0.279     -0.714     -0.938     -0.023     -1.063      0.473      0.815     -1.310     -0.615     -0.379     -1.389      0.666      0.398      0.706      0.187      0.469      0.418     -1.357     -1.147     -0.132     -0.004     -0.450
     1.907      0.696     -0.161     -0.816      0.037      0.324     -1.907     -0.457     -0.614      0.324      0.724     -0.374     -0.932     -0.823      0.275      0.555     -2.130     -0.920     -1.134     -0.188      0.499     -0.527     -0.223     -1.066     -0.139      1.260      1.410      0.196      0.383      0.184      0.048     -1.268     -0.280      0.247      0.448     -0.217      0.261     -0.613      0.199      0.266      0.000     -1.534     -0.553     -0.664     -0.099
     0.907      0.696      1.839     -1.816     -0.963      0.324      1.093      1.543      0.386     -0.676      0.724      1.626      0.068     -1.823     -0.725      0.555      0.870      1.080      0.866     -1.188      0.345      0.534      0.649     -0.338     -0.420      0.493      0.200      1.099     -1.369     -0.439      0.183      0.378      0.944      0.751     -0.629      0.157      1.000     -0.739     -1.423     -0.449      0.372      0.220      0.179      1.162     -0.788
    -1.093     -1.304      0.839     -1.816      1.037     -2.676      0.093      1.543     -1.614      1.324     -1.276     -1.374      0.068     -1.823      1.275     -0.445      0.870      1.080     -0.134      0.812     -0.575     -0.181     -0.038     -1.331      0.724     -0.444     -1.187      0.725     -0.556      0.491     -2.125      0.319      1.630     -0.757      0.820     -0.336     -1.157      0.053     -0.682      1.078      0.183      1.060      1.171      0.656      0.247
    -1.093     -0.304      0.839      1.184      0.037     -1.676      0.093      1.543      2.386     -0.676     -0.276     -0.374      1.068      1.177     -0.725     -0.445     -0.130      0.080      0.866      0.812     -0.406     -0.042      0.399      1.447     -0.652     -0.656     -0.225      0.452     -0.284      0.739     -1.418      0.143      1.098      1.388     -0.289      0.474     -0.221      0.435     -0.070     -0.512      0.126     -0.077     -0.324      0.076      1.327
    -2.093      0.696     -1.161     -1.816      1.037      1.324      1.093      1.543     -1.614      1.324      1.724      0.626      1.068      1.177      1.275      1.555      0.870      1.080     -2.134      0.812      1.321      0.859      0.410     -0.837      0.707     -3.347     -0.113     -1.541     -0.881      0.311      0.221      0.439      0.899     -0.982      0.996     -0.320     -0.588      0.310      2.028      0.841      0.001     -0.077      0.628     -1.674      0.115
     0.907     -0.304      0.839     -1.816      0.037      0.324      0.093      1.543     -1.614     -2.676     -0.276     -0.374      0.068     -1.823      1.275     -0.445     -2.130      0.080     -1.134      0.812     -0.102     -0.543      0.565     -1.765     -0.390      0.982      0.109      0.162     -0.121      0.403      0.379      0.570      0.902     -0.050     -2.429     -0.092      0.275     -0.762     -0.258      1.444     -0.192     -1.537     -0.913     -0.124      1.006
    -0.093      0.696     -0.161      0.184     -0.963     -0.676      1.093      0.543     -0.614     -0.676     -0.276      0.626      1.068      1.177     -0.725      0.555     -1.130      0.080      1.866      0.812     -0.242     -0.168      0.190      0.334     -0.745     -0.044      0.805     -0.486     -0.287     -0.252     -0.434      1.309      0.173     -0.837     -0.404      0.309      0.759      0.699      0.952     -0.382      0.810     -0.807     -0.088      1.811      1.417
    -1.093     -0.304     -1.161     -0.816      0.037     -0.676     -0.907     -0.457      1.386     -0.676      0.724      0.626      0.068      0.177     -0.725      0.555     -1.130      0.080     -1.134     -2.188      0.233     -0.303     -0.315      0.370     -0.109     -1.385     -0.139     -0.807     -1.179      0.076     -0.949     -0.520     -0.068      1.249     -0.701      0.190      1.035      0.630     -0.261     -0.593      0.305     -0.778      0.542     -1.301     -1.944
    -0.093     -0.304     -1.161      2.184      0.037      1.324      0.093      0.543      1.386      0.324      0.724      0.626      0.068      2.177      0.275     -0.445     -0.130     -1.920     -2.134     -0.188      0.126      0.113     -0.426      1.600      0.257     -0.137     -0.336     -0.730      0.477     -0.191      1.349     -0.029      1.016      0.124      0.102      0.442      0.534      0.763      0.749      0.094     -0.675     -0.492     -1.220     -2.942     -0.349
    -0.093     -3.304      0.839      2.184     -2.963     -0.676     -0.907      1.543      1.386      1.324     -0.276     -2.374      1.068     -1.823      1.275     -0.445     -1.130      1.080     -1.134     -1.188     -0.432     -1.496      0.146      0.720     -1.604      0.356     -1.849      0.675      1.468     -1.462     -0.317      0.532      1.220      0.961      2.122      0.496     -0.413      0.844     -2.194      2.046      0.005      0.618      0.972     -1.562      0.255
    -2.093     -1.304     -1.161     -1.816      1.037     -2.676     -0.907     -2.457     -1.614     -0.676     -2.276     -0.374      1.068      2.177      1.275     -1.445     -2.130      0.080     -1.134      0.812     -1.377     -0.785      0.043     -0.163      0.455     -0.590     -0.480     -1.302     -1.724      0.706     -1.420     -0.017     -2.422     -1.706     -0.841      0.030      0.686      1.072      2.272      1.065      0.255     -1.224      0.032     -0.985      0.461
     0.907      0.696      0.839     -1.816      0.037      0.324     -2.907     -1.457     -0.614     -0.676      0.724      0.626      1.068     -0.823      0.275      1.555      0.870     -0.920      1.866     -0.188      0.526      0.261     -0.349     -0.880     -0.068      0.254      0.593      1.228     -0.961      0.049     -0.225     -3.115     -1.111      0.129     -0.670     -0.205      0.173      1.662      0.071      0.429      1.033      0.551     -0.416      2.465     -0.114
    -0.093     -0.304     -1.161      0.184     -0.963      0.324     -0.907      0.543     -0.614     -0.676     -1.276     -0.374     -0.932      0.177     -0.725      0.555     -0.130      0.080     -0.134     -0.188      0.074     -0.439     -0.250     -0.023      0.322     -0.280      0.126     -0.990      0.211     -1.121      0.431     -0.409      0.845     -0.530     -0.845     -1.321      0.137     -0.560      0.142     -0.700      0.558      0.462      0.549      0.010     -0.424
     0.907     -0.304     -1.161     -1.816      1.037      0.324      0.093      0.543      0.386      0.324      0.724     -0.374      0.068     -1.823      0.275      1.555      0.870      1.080      1.866      0.812      0.575      0.298      0.115     -0.738      1.011      0.220     -0.671     -1.188     -0.946      0.101     -0.235     -0.138      0.381      0.996     -0.021     -0.119     -0.808      0.018     -1.128     -0.323      0.961      0.491      0.829      2.165     -0.225
    -2.093     -0.304     -0.161      2.184      1.037     -0.676     -0.907     -1.457      2.386     -0.676     -2.276     -0.374      0.068      2.177     -0.725     -2.445     -1.130     -0.920     -2.134     -0.188     -1.602     -0.456     -0.161      0.939     -0.521     -0.470      0.241      0.085      1.196      1.307      0.947     -0.425     -1.358      1.751     -0.457      0.258      0.298      0.423      1.442     -0.234     -0.497     -0.586     -0.650     -2.541      0.337
    -2.093      0.696     -0.161     -0.816     -2.963      0.324     -2.907     -1.457     -0.614     -0.676     -0.276      0.626      1.068      0.177     -0.725     -2.445      0.870      1.080     -2.134     -2.188     -0.823      0.609      0.254     -0.267     -1.555     -1.291      0.047     -0.403     -0.447     -1.476      1.124     -3.431     -1.680     -0.450      0.179      1.103     -0.195      0.811      0.324     -0.149     -1.511      0.240      0.920     -1.986     -0.509
     0.907      0.696      1.839      0.184      0.037      0.324      1.093      0.543      0.386      1.324      0.724      0.626      0.068      0.177      1.275      0.555      0.870      0.080     -1.134     -0.188      0.556      0.471      0.387      0.030      0.320      0.216      0.362      1.454      0.070     -0.200     -0.371      0.686      0.263      0.470      1.189     -0.240     -0.188     -0.409      0.205      1.031     -0.197      0.288     -0.588     -1.226     -0.247
     1.907      0.696      1.839      0.184      0.037      1.324     -0.907      0.543      0.386     -0.676     -0.276      1.626      1.068      1.177      0.275      1.555     -1.130      1.080      0.866      0.812      0.253     -0.226      0.794      0.687      0.455      1.610      0.890      1.200     -0.419     -0.429      0.996     -0.517     -0.324     -0.318     -0.889     -0.627      2.061     -0.007      0.656      0.032      1.360     -0.845     -0.024      0.655      0.418
    -2.093     -0.304      0.839     -1.816      0.037     -0.676     -0.907      1.543     -1.614      1.324     -0.276     -2.374      1.068     -0.823      1.275     -0.445      0.870      1.080      1.866      0.812     -0.180     -0.678      0.663     -1.146     -0.222     -1.954      0.352      0.231     -0.639      0.148     -0.468     -0.235      0.750     -0.836      1.441      0.012     -1.477      0.272      0.156      1.502     -0.321      1.503      0.221      2.421      1.016
    -2.093     -0.304     -0.161      2.184      0.037     -2.676     -1.907     -1.457      0.386      0.324     -1.276     -1.374      0.068      1.177      0.275     -2.445     -0.130     -0.920      0.866     -0.188     -1.207     -0.538     -0.517      0.962     -0.497     -0.866      0.246      0.346      1.245      0.499     -1.505     -1.325     -0.893     -0.198      0.506      0.606     -0.427      0.726      0.371      0.582     -0.970      0.335     -0.333      0.369      0.453
     1.907      0.696     -1.161      0.184      1.037      1.324      1.093     -0.457     -0.614          *     -0.276      0.626     -0.932      0.177          *      0.555      0.870     -0.920      0.866     -0.188     -0.082      0.253     -0.482     -0.032      0.585      1.925      0.451     -0.779      0.230      0.516      1.330      0.726      0.102     -0.525      1.417     -0.275      0.285     -0.187      0.251      1.191      0.798      0.536     -0.116      0.999     -0.790
    -0.093     -0.304      0.839      1.184     -0.963      0.324      1.093     -1.457      1.386     -0.676     -0.276      0.626      1.068      2.177     -0.725      0.555     -0.130     -0.920      0.866     -0.188      0.119      0.302     -0.409      1.581     -0.461     -0.359     -0.686      1.214     -0.288     -0.285      0.216      0.827     -0.914      0.364     -0.440     -0.389      0.309      1.594      0.914     -0.384      0.294     -0.475     -0.381      0.192      0.082
     0.907      0.696     -1.161      1.184     -0.963      0.324      0.093     -1.457      1.386      0.324      1.724      1.626     -0.932      1.177     -0.725      0.555     -0.130     -0.920     -0.134     -0.188      0.654      0.121     -0.354      1.046     -0.327      0.302      0.339     -0.653      0.074     -0.607     -0.435      0.055     -1.145      0.446      0.464      0.647      1.198     -0.483      0.345     -0.644     -0.268     -0.300     -0.379     -0.634      0.034
    -2.093     -1.304     -0.161     -1.816      0.037     -1.676     -0.907      0.543      1.386      0.324     -2.276     -0.374      1.068      0.177     -0.725     -1.445     -2.130      1.080      1.866      0.812     -1.144     -0.386      0.919      0.033     -0.230     -1.014     -0.782     -1.147     -1.635      0.202     -0.681     -0.574     -0.238      1.389      0.719     -0.309      0.118     -0.173      0.336     -0.595     -0.020     -1.509     -0.319      1.731      0.919
     0.907      0.696     -1.161     -1.816      1.037      0.324      0.093     -1.457     -1.614      1.324      0.724     -0.374      1.068     -0.823      0.275      0.555      0.870      0.080     -1.134     -0.188      0.240      0.013      0.020     -1.132      0.849      0.616      0.864     -1.356     -0.808      0.108      0.151      0.120     -1.588     -0.773      0.929      0.155     -0.357      0.934      0.017     -0.034      0.354      0.983     -0.029     -0.642     -0.673
     0.907      0.696     -1.161     -1.816      0.037      1.324      0.093      0.543     -0.614      0.324      1.724      0.626      1.068     -0.823      0.275      1.555      0.870      1.080     -1.134      0.812      1.334      0.543      0.436     -0.266      0.396     -0.352      0.080     -1.472     -1.636     -0.458      0.150     -0.429      0.030     -0.544      0.048     -0.472     -0.200      0.502     -0.588      0.185     -0.129      0.128      0.427     -1.006      0.442
    -0.093      0.696      0.839      0.184      0.037      1.324      1.093      1.543      1.386      0.324      0.724      1.626      1.068      0.177     -0.725     -0.445     -0.130     -0.920      0.866     -0.188      0.138      0.338      0.306      0.159      0.044     -0.248      0.507      0.424      0.183     -0.139      1.082      0.629      1.089      1.120      0.562      0.556      1.070      0.388      0.119     -0.660     -0.714     -0.407     -1.332      0.812     -0.396
    -1.093      0.696      1.839     -1.816     -0.963      1.324      1.093      1.543     -0.614      1.324     -1.276      0.626     -1.932     -1.823      0.275     -2.445      0.870      1.080      0.866     -0.188     -1.066      0.360      0.294     -1.278     -0.156     -0.190      0.406      1.552     -0.474     -0.893      2.412      0.676      1.161      0.333      1.386      0.522      0.067     -2.315     -0.775      0.474     -1.275      0.431      0.889      1.481     -0.057
    -2.093     -3.304     -1.161     -1.816      1.037     -1.676      1.093      1.543     -1.614     -0.676     -0.276      1.626      1.068      0.177      0.275      1.555      0.870      1.080     -0.134      0.812      0.318      0.665      0.416     -0.491      0.894     -2.388     -3.845     -1.295     -1.201      0.123     -2.074      0.610      0.993     -1.228     -1.112     -0.728      0.707      0.585      0.681     -0.130      1.150     -0.002      0.255      0.220      0.134
    -1.093      0.696     -0.161      1.184     -0.963     -2.676     -0.907      0.543     -1.614      1.324     -0.276     -1.374      0.068     -0.823     -0.725     -0.445     -0.130      1.080      0.866     -1.188     -0.249     -0.268      0.084     -0.135     -0.042     -0.927      0.844     -0.317      1.166     -0.814     -2.331     -0.481      0.483     -1.336      1.379     -0.019     -1.051      0.110     -0.520     -0.572     -0.109      0.188      0.921      1.066     -1.165
     0.907      0.696     -0.161     -1.816      1.037      0.324     -0.907      0.543     -1.614      1.324     -0.276     -1.374      0.068     -0.823      1.275      0.555      0.870      0.080     -1.134      0.812      0.251     -0.114     -0.131     -1.317      1.272      0.487      0.889     -0.041     -0.679     -0.280      0.035     -0.703      0.540     -0.523      0.640     -0.813     -1.133      0.364      0.442      0.601      0.403      1.000      0.299     -0.444     -0.241
     1.907      0.696      0.839     -1.816      1.037      0.324     -2.907      0.543     -0.614      1.324      1.724      0.626      0.068     -0.823      1.275      0.555      0.870      1.080     -2.134      0.812      0.966      0.325      0.157     -1.627      1.234      0.996      0.342      0.621     -0.413      0.033     -0.557     -3.276      0.485      0.708      0.496      0.193      0.344      0.130      0.526      0.625     -0.504      0.573      0.795     -1.516     -0.228
    -0.093      0.696      1.839      0.184      0.037      0.324      0.093      0.543      1.386      0.324      0.724      0.626      1.068      1.177     -0.725      0.555     -0.130      0.080     -0.134      0.812      0.493      0.312      0.418      0.721      0.659     -0.754      0.355      1.460     -0.670     -0.602     -0.217     -0.221      0.070      0.716     -0.163      0.239      0.263      0.397      0.484     -0.960      0.136     -0.445     -0.403     -0.479      0.264
    -1.093     -1.304     -1.161     -1.816     -1.963      0.324      1.093      1.543      1.386      1.324     -0.276     -2.374     -2.932     -1.823      1.275     -1.445     -0.130      1.080      0.866     -0.188     -0.609     -0.819     -0.792     -0.637     -0.959     -0.388     -0.427     -0.500     -1.046     -0.887      0.951      1.932      2.553      1.857      1.757      0.683     -1.334     -1.830     -1.228      1.652     -0.645      0.824      2.317      1.199      0.819
     0.907     -0.304      1.839      0.184      0.037      1.324      0.093     -0.457      1.386     -0.676     -0.276      0.626      0.068      0.177     -0.725      1.555      0.870      0.080      0.866      0.812      0.435      0.111      0.195      0.357      0.175      0.368     -0.499      1.678     -0.117     -0.174      1.013      0.088     -0.666      1.083     -0.823     -1.046      0.540     -0.130     -0.113     -0.791      0.904      0.778     -0.256      0.635      0.707
     0.907      0.696     -1.161      0.184      1.037      1.324      1.093     -2.457     -0.614      1.324      1.724      1.626     -0.932      0.177      1.275      1.555      0.870     -1.920     -0.134      0.812      0.856      0.800     -0.345      0.034      0.882     -0.016     -0.102     -0.887      0.147      0.032      0.568      0.242     -2.025     -0.573      0.908      0.238      0.600     -0.635      0.174      0.752      0.582     -0.032     -1.265     -0.064     -0.034
    -0.093      0.696     -0.161     -1.816      0.037      1.324      0.093     -0.457      1.386      1.324     -1.276     -1.374      1.068      0.177      0.275      1.555      0.870     -0.920     -2.134      0.812     -0.556     -0.045      0.054     -0.200      0.285      0.423      0.563     -0.190     -1.515     -0.327      1.846      0.387     -0.558      1.502      1.215     -0.276     -1.212      1.050      0.419      0.072      2.135      0.960     -0.857     -2.187      0.485
     0.907      0.696      0.839      1.184      0.037      0.324      0.093      0.543      1.386      0.324     -1.276      0.626      0.068      1.177      0.275      0.555     -0.130      0.080      0.866     -0.188     -0.360      0.323     -0.205      1.880      0.208      1.544      0.164      0.967     -0.860     -0.067      0.719     -0.077      0.839      0.093      0.248     -0.600      0.323      0.187     -0.409      0.172      1.001     -0.398      0.275     -0.178     -0.169
    -1.093     -2.304     -1.161      0.184     -0.963      1.324     -0.907     -0.457      1.386      0.324     -0.276     -0.374     -1.932      2.177     -0.725      0.555     -1.130     -0.920      0.866     -1.188     -0.098     -0.746     -0.731      1.298      0.065     -1.039     -1.605     -0.531     -1.040     -0.943      1.258     -0.210      0.207      0.353      0.092     -0.262      0.530     -1.009      1.268     -0.788      0.546     -0.221      0.115      0.003     -0.980
     0.907     -0.304     -1.161     -0.816      1.037      0.324     -0.907      0.543      1.386      0.324     -0.276     -0.374      0.068     -1.823      0.275      1.555     -1.130      0.080      0.866      0.812      0.252     -0.987      0.333      1.078     -0.175      0.604      0.718     -1.617     -1.774      1.058      0.131      0.254      0.157      0.470      0.505     -0.622      1.009     -0.272     -2.745      0.604      1.147     -0.187     -0.222      0.420      0.890
    -2.093      0.696      0.839      1.184      0.037     -2.676      0.093     -1.457     -1.614      1.324     -1.276      0.626      1.068      1.177     -0.725     -0.445     -1.130      0.080     -1.134     -0.188     -0.472      0.188      0.217      0.488      0.807     -1.701      0.521      0.609      0.769     -0.644     -2.201     -0.064     -1.782     -2.084      0.863     -0.329      0.484      0.842      0.802     -0.937     -0.010     -1.406     -0.280     -1.302     -0.911
    -0.093     -0.304     -1.161     -1.816      0.037      1.324      1.093     -2.457     -1.614      0.324      0.724      0.626      1.068     -1.823      1.275      1.555      0.870     -0.920     -2.134      0.812      0.823      0.181     -0.451     -1.901      0.454     -1.020     -0.663     -0.799      0.079     -0.320      0.484      0.824     -1.914     -0.066      0.063     -0.627      0.430      1.595     -0.248      1.129      0.728      0.763     -0.311     -1.377      0.377
    -0.093      0.696     -0.161      1.184      1.037     -1.676      0.093      1.543     -0.614      0.324      0.724      0.626      1.068      1.177     -1.725     -1.445     -1.130     -1.920     -1.134      0.812     -0.086      0.166     -0.051      0.853      0.291     -0.088      0.593     -0.095      0.310      0.816     -1.494     -0.098      1.644     -1.096      0.004      0.692      0.486      1.191      0.324     -2.052     -1.395     -1.433     -1.827     -1.636      0.629
    -0.093     -0.304     -1.161     -1.816      1.037     -2.676     -0.907      1.543     -0.614      1.324     -0.276      0.626     -0.932     -0.823     -0.725     -1.445     -1.130      0.080     -1.134      0.812     -0.675     -0.260     -0.065     -1.064      0.664      0.555     -0.303     -1.217     -0.798      0.516     -1.913     -0.573      1.693      0.308      0.938      0.692      0.862     -0.709      0.089     -0.973     -0.624     -0.845      0.011     -0.412      0.351
    -1.093     -0.304      0.839     -1.816     -2.963      0.324      0.093      1.543     -1.614     -0.676      0.724     -0.374      1.068     -0.823      0.275      0.555      0.870      1.080      0.866      0.812      0.180     -0.181      0.744     -0.579     -0.901     -1.205      0.065      0.088     -1.203     -2.056      0.248      0.402      0.671     -1.304     -0.197      0.358     -0.302      0.218     -0.341      0.961      0.219      1.228      0.015      0.849      1.642
     1.907      0.696     -0.161     -1.816      0.037      1.324      1.093      1.543     -1.614     -0.676      1.724     -0.374      1.068      0.177     -0.725      1.555     -1.130     -0.920     -0.134      0.812      1.232      0.081      0.366     -1.137      0.102      0.742      0.438     -0.365     -0.719     -0.155      0.102      1.106      1.071     -0.782     -0.787     -0.364     -0.444      0.481      1.129     -0.617      0.143     -1.016     -1.254      0.427      0.816
    -0.093      0.696     -2.161     -0.816      0.037      1.324      1.093     -2.457     -1.614      1.324     -2.276      0.626     -1.932     -1.823      1.275      0.555      0.870      1.080      0.866      0.812     -0.523      0.333     -0.619     -1.147      0.733      0.453      0.369     -1.499      0.338     -0.519      1.795      0.877     -1.505     -0.892      0.869     -1.285      0.241     -1.175     -0.831      0.911      1.277      0.397      1.824      1.553      0.122
    -0.093      0.696      1.839     -0.816     -0.963      0.324      1.093      1.543     -0.614      0.324      0.724      0.626      1.068     -1.823      0.275      0.555      0.870      1.080     -0.134     -1.188      0.163      0.245      0.544     -0.467     -1.278     -0.439      0.489      1.131     -0.486      0.204      0.208      0.798      1.000     -0.242      0.883      0.375      0.310      0.411     -1.471      0.965      0.299      0.427      0.286      0.290      0.105
     0.907      0.696      1.839      1.184     -1.963      1.324      1.093      0.543      1.386     -1.676     -1.276      0.626      1.068      1.177     -1.725      0.555      0.870      0.080      0.866     -2.188     -0.134      0.739      0.394      1.344     -1.380      0.812     -0.115      1.253     -0.183     -0.602      1.523      0.337      0.184      0.316     -1.009     -1.147     -0.463      0.396      0.026     -1.014      0.810     -0.168     -0.617      0.224     -0.807
     1.907      0.696      1.839     -0.816      0.037      1.324     -0.907      1.543      0.386     -0.676     -0.276     -0.374      0.068     -1.823      0.275     -0.445     -0.130      1.080     -0.134      0.812     -0.252     -0.119      0.693     -0.319     -0.010      1.907      0.711      1.122     -0.477     -0.095      1.650     -0.659      0.877      0.541     -0.607      0.151     -0.317     -1.079     -1.602      0.187     -0.147      0.172      0.092      0.134      0.843
     0.907     -0.304     -0.161     -0.816      0.037      1.324      0.093      0.543     -0.614     -0.676      0.724      0.626     -0.932     -1.823     -0.725      1.555     -0.130      0.080      1.866     -0.188      0.910     -0.060     -0.249     -0.207      0.044      0.060     -0.367      0.052     -0.739      0.010      0.412      0.179      0.600     -0.444     -0.655     -0.850      0.726     -0.691     -1.375     -0.705      0.507     -0.105      0.467      1.832     -0.170
    -2.093     -0.304      0.839      1.184     -0.963     -1.676     -1.907     -2.457      1.386     -1.676     -2.276     -0.374     -1.932      1.177     -1.725     -2.445     -0.130     -0.920      0.866     -1.188     -1.322     -0.615     -0.653      1.462     -1.266     -0.859      0.178      1.360     -0.218      0.148     -0.468     -1.167     -1.618      0.251     -0.915     -0.029      0.293     -1.117     -0.077     -1.073     -0.889      0.660      0.054      0.085     -0.032
    -0.093      0.696     -1.161      0.184     -0.963      1.324     -0.907      0.543     -1.614     -0.676     -1.276     -1.374     -0.932      1.177      1.275     -0.445     -0.130      0.080     -1.134     -2.188     -0.461     -0.604     -0.185     -0.397     -1.426      0.286      1.271     -1.141      0.407      0.380      1.678     -0.424      0.730     -1.379     -0.092     -0.542     -0.538     -0.745      1.610      1.993      0.143      0.418      0.311     -0.713     -0.804
     1.907     -1.304      0.839     -1.816      1.037      1.324     -1.907     -0.457     -1.614      0.324      1.724     -2.374     -0.932     -1.823      1.275      1.555      0.870      0.080     -2.134      0.812      1.009     -0.717     -0.315     -1.921      0.953      0.698     -0.376      1.111      0.262      0.163      0.328     -1.087     -0.056     -0.182     -0.083      0.003     -1.283     -0.389     -0.221      0.849      0.419      1.676      0.560     -1.187     -0.172
    -0.093      0.696     -1.161     -0.816      1.037      0.324      1.093     -0.457     -0.614      1.324      1.724      1.626      1.068      1.177      0.275      0.555      0.870      1.080     -1.134      0.812      0.792      0.863      0.429     -0.091      1.326     -0.973     -0.177     -1.672     -0.746     -0.180     -0.262      0.233     -0.928     -0.334      0.612      0.370      0.460      0.352      1.160     -0.367     -0.285     -0.257      0.416     -1.030     -0.447
     1.907      0.696      1.839     -1.816      1.037      1.324      1.093      1.543      0.386     -0.676      1.724      0.626     -0.932     -0.823     -0.725      1.555      0.870      1.080      1.866      0.812      1.043      0.348      0.447     -0.597      1.149      0.729      0.262      1.238     -1.299     -0.200      0.444      0.696      0.918      0.957     -1.206      0.035      0.143     -1.489     -0.482     -1.267      0.278      0.548      0.416      2.124     -0.197
     1.907     -0.304      0.839     -1.816      1.037      1.324      1.093      0.543     -1.614          *      0.724     -2.374      1.068     -1.823          *      1.555      0.870      1.080     -2.134      0.812      1.253     -0.430      0.685     -2.435      1.021      0.714      0.054      0.064      0.509      0.056      0.173      1.584     -0.326      0.333     -0.392     -1.341     -1.605      0.195      0.329     -0.501     -0.031      1.358     -0.057     -0.867     -0.150
    -1.093     -0.304     -0.161     -0.816     -0.963      0.324     -0.907      0.543      0.386     -1.676     -0.276     -1.374      0.068      1.177     -0.725     -1.445     -0.130     -0.920      0.866     -2.188     -0.659     -0.388     -0.034     -0.096     -0.966     -0.437      0.047     -0.331     -0.777     -0.097      0.975     -0.399      0.747      0.439     -1.114      0.835     -0.738      0.202      1.156     -0.185     -0.592      0.391     -0.750      0.977     -1.270
    -0.093      0.696      1.839     -0.816     -1.963     -1.676      1.093      1.543     -1.614     -1.676      1.724      1.626      1.068      0.177     -2.725      0.555      0.870      1.080     -1.134     -2.188      0.792      0.940      0.950     -0.465     -0.933     -0.806     -0.223      0.853     -0.354     -1.006     -2.278      0.172      0.467     -1.205     -0.894      0.324      0.271     -0.097      0.619     -2.240     -0.465     -0.255     -0.251     -0.798     -1.273
    -2.093      0.696     -2.161     -0.816      0.037     -0.676      0.093     -1.457      0.386      0.324     -1.276      1.626      0.068     -0.823      0.275      0.555      0.870      0.080     -0.134     -0.188     -0.500      0.254     -0.441     -0.552     -0.663     -1.603      0.562     -1.825     -0.236      0.797     -0.322      0.011     -1.024      0.832      0.656     -0.597      1.314      0.524     -0.307      0.738      1.275      0.470      0.772      0.329      0.622
     1.907      0.696      1.839     -1.816      1.037      1.324      1.093      1.543     -1.614     -2.676      1.724      1.626      1.068     -1.823      1.275     -2.445     -3.130      0.080     -2.134      0.812      0.188     -0.296      0.828     -1.927      0.519      1.769      0.736      1.200     -0.025      0.535      1.181      1.489      0.650     -0.166     -2.904      1.337      2.099      0.163     -0.199      1.070     -2.622     -2.731     -1.135     -1.133      0.391
    -0.093     -2.304      0.839      0.184      0.037     -0.676      0.093     -2.457      1.386     -0.676     -1.276     -1.374     -0.932     -0.823      0.275     -0.445     -0.130      1.080      0.866     -0.188     -0.771     -0.870     -0.436      0.988     -0.278      0.727     -1.419      1.126     -0.880      0.373      0.271      1.005     -1.853      0.568     -0.410     -0.162     -0.204     -0.472     -1.450      0.499      0.511      0.766      1.636      0.281      0.174
     0.907      0.696     -2.161      1.184     -0.963      0.324      0.093     -0.457     -0.614     -0.676      1.724     -0.374      0.068      0.177     -0.725      1.555     -0.130     -0.920      1.866     -0.188      0.999     -0.159     -0.686     -0.344     -0.688     -0.040      0.727     -1.472      1.451     -0.363     -0.492      0.113      0.267     -0.365     -0.314      0.046     -0.124      0.870      0.393     -0.260      0.404      0.039      0.104      1.858      0.373
    -0.093      0.696     -0.161      0.184      0.037     -0.676      0.093      0.543      1.386      0.324     -1.276     -0.374     -0.932     -0.823      0.275     -1.445     -0.130      0.080      0.866      0.812     -0.859      0.051      0.219      0.530      0.356      0.562      0.556     -0.294     -0.240     -0.165      0.191      0.241      0.246      0.872      0.162      0.130     -0.459     -1.290     -1.172      0.217     -0.389      0.015     -0.160      0.576      0.346
    -0.093     -2.304      0.839      2.184     -2.963      0.324     -0.907      1.543      1.386     -2.676     -2.276     -0.374      1.068      2.177     -2.725     -0.445      0.870      1.080      0.866     -3.188     -0.720     -0.629      0.454      1.455     -3.741      0.776     -1.733      0.346      0.596      0.791      0.896     -0.140      0.783      0.338     -0.732     -1.024      0.297      0.563      0.884     -0.816      0.413      1.395      0.270      0.063      0.232
    -0.093      0.696     -1.161     -1.816      0.037      1.324      0.093     -2.457      0.386      0.324      1.724     -2.374      1.068     -1.823     -1.725     -0.445      0.870      1.080     -2.134     -0.188      0.709      0.212      0.532     -0.997      0.005     -0.848      0.322     -1.721     -0.787      0.069      0.536     -0.191     -2.828      1.377      0.379      0.588     -2.486      0.411     -0.941     -1.643     -1.316      0.800      0.383     -1.632     -0.351
    -1.093     -0.304     -1.161      1.184      1.037      0.324      0.093     -0.457      1.386      1.324      0.724      0.626      0.068     -0.823      0.275      0.555     -0.130      0.080      0.866      0.812      0.233      0.365      0.160      1.357      0.187     -1.354     -0.715     -1.362     -0.152      0.891      0.064     -0.216     -0.634      0.147      1.113      0.392      0.054     -0.125     -1.897      0.222      0.210     -0.691     -0.109      0.315      0.773
    -0.093      0.696     -0.161      1.184     -0.963     -1.676     -0.907      0.543     -0.614      0.324      0.724     -0.374      0.068     -1.823      0.275     -0.445     -0.130      0.080     -0.134     -0.188      0.353     -0.246     -0.361      0.677     -0.449     -0.362      0.920      0.527      0.678     -0.380     -1.928     -0.485      0.946     -1.182      0.619      0.381     -0.073      0.547     -2.302      0.552     -0.893      0.228      0.493     -0.554      0.236
    -1.093     -0.304      0.839     -0.816      0.037      0.324     -0.907     -1.457     -1.614      1.324     -0.276      0.626      0.068     -1.823      1.275      0.555      0.870      0.080     -1.134      0.812      0.143      0.864     -0.163     -1.258      0.708     -1.293     -1.292      0.944      0.355     -0.488     -0.074     -1.630     -1.202     -0.657      0.849     -0.507     -0.540      0.362     -0.734      0.976      0.448     -0.357      0.324     -0.589      0.137
    -0.093      0.696     -1.161      1.184     -0.963      0.324      1.093      1.543      0.386      1.324     -1.276     -1.374      0.068     -0.823      1.275      1.555     -0.130      1.080      1.866      0.812     -0.356     -0.342      0.031      0.837      0.348      0.309      0.972     -1.239      0.387     -1.187      0.797      1.294      1.493     -0.228      1.088     -0.712     -0.958     -0.043     -1.453      1.034      1.987      0.199      0.905      1.467      0.328
     0.907      0.696      0.839      0.184      1.037     -1.676     -1.907      1.543     -0.614     -0.676     -1.276      1.626      1.068      1.177     -0.725      0.555     -2.130      0.080     -1.134     -0.188     -0.490      0.074      0.679     -0.372     -0.225      1.259      0.620      0.135      0.372      1.141     -1.097     -1.693      0.704     -0.326     -0.400     -0.529      1.546      0.294      1.488     -0.602      1.040     -2.186     -0.772     -0.868     -0.027
     0.907     -1.304     -1.161      1.184      0.037     -0.676      0.093     -1.457      1.386      0.324     -0.276     -2.374      0.068      2.177     -0.725     -0.445     -1.130     -1.920     -1.134     -0.188     -0.482     -1.161     -0.890      0.908     -0.551      1.310     -0.311     -0.462      0.232      0.628     -0.307      1.281     -0.401      0.905      0.534      0.571     -0.711      1.173      1.382     -0.485      0.043      0.361     -0.476     -1.610      0.343
    -0.093      0.696      1.839     -0.816      0.037      0.324      1.093      1.543     -1.614      1.324      0.724     -0.374      1.068     -1.823      1.275     -0.445      0.870      1.080      1.866      0.812      0.154      0.310      0.491     -0.269      0.248     -0.319      0.212      1.441     -0.565     -0.250     -0.082      0.955      0.821     -1.285      1.202      0.504     -0.975      0.319     -1.598      1.324     -0.807      0.605      0.380      1.721      0.744
    -1.093     -0.304      1.839      1.184      1.037     -0.676      0.093     -2.457      1.386      0.324     -2.276          *      1.068      0.177      0.275     -0.445     -0.130      0.080      0.866     -0.188     -1.348      0.055      0.489      0.477      0.597      0.115     -0.457      1.362      0.696      0.423      0.710      0.124     -2.919      1.120      0.025      0.008      0.878      0.574     -0.186      0.094      1.017     -0.028     -0.632      0.647     -0.760
    -1.093      0.696     -0.161     -1.816      1.037     -0.676      0.093     -0.457     -0.614     -1.676     -0.276      0.626      0.068     -1.823     -1.725     -0.445     -0.130     -1.920     -1.134      0.812     -0.456     -0.027     -0.564     -1.398      0.709     -0.522      0.822      0.448     -0.473      0.301     -0.195     -0.006      0.215      0.480     -1.971      0.400      0.639      0.940     -0.787     -1.912      0.250     -0.002     -0.965     -0.486      0.288
    -0.093      0.696      0.839     -1.816      1.037     -1.676      1.093      1.543     -1.614      1.324     -0.276     -0.374      0.068     -1.823      1.275     -0.445      0.870      1.080      1.866      0.812     -0.423      0.393      0.237     -1.245      1.373      0.452      0.138      0.588     -0.481     -0.237     -1.410      0.701      1.157     -0.637      0.534      0.545     -0.904     -0.228     -0.761      0.600      0.022      0.523      0.749      2.574     -0.433
     1.907      0.696      0.839     -1.816      0.037      1.324      0.093      1.543     -0.614     -0.676      0.724     -1.374      0.068     -1.823     -0.725      0.555      0.870      0.080     -1.134     -0.188      0.149     -0.128      0.539     -1.689     -0.321      1.694      0.918      0.150     -0.063      0.262      1.077      0.247      0.883      0.551     -0.647      0.631     -1.092     -0.674     -0.395     -0.451      0.373      1.030     -0.754     -0.143      0.015
    -1.093     -0.304     -0.161     -1.816     -0.963     -1.676     -0.907      1.543     -1.614      0.324      0.724     -1.374     -0.932     -1.823      0.275     -0.445      0.870      1.080      0.866      0.812      0.029      0.355      0.556     -1.296     -0.320     -1.134     -0.626     -0.796     -0.359     -0.602     -1.722     -1.054      1.048     -0.742      0.465      0.536     -1.896     -1.436     -0.454      0.487     -0.509      0.703      0.093      1.604      1.022
     0.907     -0.304      1.839      0.184      0.037      1.324     -0.907      0.543      0.386     -0.676     -0.276     -0.374      1.068      1.177     -0.725     -1.445     -1.130      0.080     -0.134     -0.188     -0.548     -0.608      0.475     -0.190      0.438      1.293      0.295      1.224      0.449     -0.423      1.839     -0.364      0.059      0.498     -0.845      0.565      0.387      0.403      1.504     -1.140     -0.634     -0.463     -0.472     -0.158     -0.561
     0.907     -2.304     -0.161     -0.816     -1.963      0.324      1.093     -2.457      0.386     -0.676     -0.276      1.626      1.068      1.177     -1.725     -1.445     -3.130     -2.920      0.866     -0.188     -0.403     -0.707     -0.647     -0.580     -1.001      1.384     -1.626      0.499     -0.408     -0.878      0.714      1.745     -1.735      1.001     -0.211      0.389      2.550      1.797      1.539     -1.149     -0.902     -2.211     -1.788      1.021      0.749
     0.907      0.696      1.839     -1.816      0.037      1.324      1.093      0.543     -0.614     -0.676     -1.276     -0.374      0.068      1.177     -0.725      1.555      0.870      1.080     -1.134      0.812      0.210      0.023      0.532     -0.503     -0.377      0.746      0.683      1.335     -1.387      0.279      1.324      1.133     -0.094     -0.306     -0.571     -1.561     -0.445     -0.701      1.487     -0.317      1.295      0.578      0.385     -0.892      0.950
     1.907      0.696     -2.161      2.184      1.037      1.324      1.093     -2.457     -0.614     -0.676      1.724      1.626     -2.932      2.177     -0.725      1.555      0.870     -1.920      0.866      0.812      1.212      0.532     -1.148      0.678      0.204      0.558      0.018     -0.960      1.507      0.704      0.017      0.410     -1.045     -1.138     -0.774     -0.145      0.843     -1.319      1.599     -0.980     -0.066      0.219     -0.212      0.631      0.551
     0.907      0.696     -0.161      0.184     -0.963      1.324      0.093     -0.457     -0.614      1.324      0.724     -0.374      0.068      1.177      1.275      1.555      0.870      1.080     -0.134      0.812      0.686     -0.101      0.372      0.179     -0.342      0.280      0.786     -0.486     -0.071     -0.610      0.507      0.144     -0.898     -0.865      1.602     -0.256     -0.334     -0.417      1.052      1.539      0.643      0.889      0.504     -0.106      1.348
     0.907     -1.304     -0.161     -0.816     -0.963     -0.676     -0.907     -0.457     -0.614     -0.676     -1.276     -1.374      0.068     -0.823     -0.725      0.555     -1.130      1.080      0.866     -1.188     -0.523     -0.776      0.436     -0.068     -1.046      1.528     -0.390     -0.485     -0.829      0.100     -0.103     -0.177     -0.938     -0.585     -0.154     -0.475     -0.339     -0.374     -0.811     -0.200      0.905     -0.265      0.538      0.935     -0.249
     0.907      0.696      0.839      0.184      1.037      0.324     -1.907      0.543     -0.614      0.324      0.724     -0.374      0.068     -0.823     -0.725      1.555      0.870      1.080      0.866      0.812      0.668      0.206      1.000      0.669      0.681      0.412      0.560     -0.417     -0.533      0.454     -0.188     -2.237     -0.662     -1.186     -0.199     -0.451     -0.641     -1.168     -1.370     -0.891      0.637      0.520     -0.094      0.645      0.318
    -0.093      0.696      1.839      0.184      1.037      1.324      1.093      1.543     -1.614     -0.676     -0.276      1.626      0.068     -0.823      0.275      0.555      0.870      1.080     -1.134      0.812      0.001      0.527      0.507     -0.451      0.785     -0.253      0.265      1.325      0.538      0.137      1.403      0.534      0.983     -1.128     -1.158     -0.112      0.836     -0.636     -0.219      0.073      0.548      0.184      0.248     -1.015      0.047
     1.907     -0.304     -1.161      0.184     -0.963      1.324     -0.907     -0.457      1.386      1.324      1.724     -1.374      1.068     -1.823      1.275      1.555      0.870      1.080     -0.134      0.812      1.105     -0.148      0.262      1.004     -0.141      0.960     -0.272     -1.602     -0.735     -0.662      0.091     -0.844     -0.657      0.623      1.495     -0.067     -1.151      0.800     -2.597      1.480      0.301      1.020      0.606     -0.739      0.983
    -0.093     -0.304      0.839      1.184      0.037      0.324      0.093      0.543      1.386      0.324      0.724      0.626      1.068      0.177      0.275      0.555     -0.130      0.080     -0.134     -0.188      0.194      0.121      0.500      0.752      0.084     -0.451     -0.473      0.290      0.590     -0.068      0.073      0.026     -0.110      0.747      0.356      0.314      0.505      0.420     -0.254      0.274      0.267     -0.100     -0.628     -0.508     -0.116
     0.907      0.696      0.839      0.184      0.037     -1.676      0.093     -2.457      0.386      1.324     -0.276      0.626     -0.932      1.177     -0.725     -1.445     -1.130      1.080      0.866      0.812     -0.504      0.034     -0.411      0.838      0.299      1.320      0.624      1.425     -0.598     -0.161     -1.324      0.152     -2.041     -0.151      1.009      0.552      0.662     -0.236      0.631     -0.728     -0.886     -1.224      1.562      0.404      0.557
     1.907      0.696      1.839     -0.816      1.037      1.324     -2.907     -0.457     -0.614      1.324      1.724      1.626      1.068      2.177      1.275     -2.445     -0.130     -0.920     -0.134      0.812      0.165      0.445     -0.178     -0.241      1.181      1.812      0.117      2.047     -0.646     -0.156      1.147     -3.084     -0.288     -0.454      0.573      1.505      0.936      1.370      2.483      0.744     -2.680     -0.829     -0.684     -0.117     -0.154
     0.907     -0.304      1.839      1.184      1.037      0.324      0.093      1.543      1.386      0.324      1.724      0.626      1.068     -0.823      0.275      0.555     -0.130      1.080      1.866      0.812      0.657      0.600      0.826      1.372      0.514      0.310     -0.984      1.134     -0.131      0.399     -0.020     -0.519      0.493      0.215      0.031      0.639     -0.224      0.091     -2.069     -0.016     -0.129     -0.894     -0.243      1.093      0.576
    -2.093      0.696     -1.161     -0.816     -0.963     -1.676      0.093      0.543     -0.614      1.324      0.724     -0.374     -0.932     -1.823      1.275     -0.445     -0.130     -0.920     -1.134     -0.188      0.074     -0.326     -0.666     -0.789     -0.619     -2.185      0.772     -0.426      0.000     -0.308     -1.511      0.515      1.247     -0.003      1.710      0.475      0.118     -0.116     -1.103      1.467     -0.619      0.212     -0.044     -0.436      0.501
    -0.093      0.696      0.839      0.184      0.037     -0.676      0.093      0.543     -0.614      1.324     -0.276      0.626      0.068     -0.823      0.275     -1.445     -0.130      0.080      0.866      0.812     -0.464      0.412     -0.079     -0.039      0.496      0.265      0.142      0.907      0.395     -0.567     -0.241     -0.232      0.690     -0.596      1.050      0.693      0.006      0.228     -0.857      0.003     -0.852     -0.695      0.093      1.038      0.478
     1.907      0.696     -1.161     -1.816      1.037      1.324      1.093      0.543     -1.614     -2.676      0.724     -2.374      0.068     -0.823     -2.725     -0.445     -0.130      0.080     -2.134      0.812      0.225     -0.171      0.067     -1.481      0.881      1.558      0.811     -1.175     -0.344      0.367      1.043      1.290      0.458     -0.693     -3.087      0.347     -2.102     -0.106      0.312     -3.254     -0.597      0.313     -0.030     -1.379      0.137
     0.907      0.696     -0.161     -1.816      1.037      1.324     -0.907      1.543      0.386      1.324      1.724     -2.374     -0.932     -1.823      1.275      1.555      0.870      1.080     -2.134      0.812      0.618     -0.317      0.110     -0.688      0.889      0.232      1.026     -0.374     -1.141      0.074      0.686     -0.718      1.398      0.938      0.743      0.681     -1.942     -1.013     -1.329      0.790      0.721      1.192      0.915     -1.797     -0.047
     0.907      0.696      1.839      2.184      0.037      1.324      1.093      0.543      0.386      0.324      0.724      1.626      1.068      1.177      0.275      0.555     -0.130      0.080     -0.134     -1.188      0.363      0.431      0.007      0.810     -0.983      0.583      0.313      1.677      1.310      0.949      1.085      0.564      0.501     -0.142      0.863      0.078      0.918      1.097      0.362      0.702      0.143     -0.592     -0.157     -0.726     -0.250
    -0.093      0.696      0.839     -0.816      1.037      0.324      1.093      0.543      0.386      0.324      0.724      0.626      0.068      0.177     -0.725     -0.445     -0.130      0.080     -1.134      0.812      0.309      0.391      0.230     -0.435      0.541     -0.345      0.309      0.654     -0.170      0.654      0.059      0.776      0.110      0.762      0.149      0.122      0.308     -0.265      0.405     -1.051     -0.701     -0.595     -0.268     -0.789      0.350
     0.907     -0.304      0.839      0.184     -2.963     -1.676      0.093     -1.457      1.386     -0.676     -2.276     -1.374      0.068     -0.823     -0.725     -1.445     -2.130      0.080      0.866     -1.188     -1.303     -0.922      0.421      0.582     -1.440      2.077      0.824      0.334     -0.323     -1.614     -0.506      1.136     -1.960      0.954      0.144     -0.379     -0.210     -0.365     -1.355      0.026     -0.099     -1.144     -0.619      0.702      0.006
     0.907      0.696      1.839     -0.816      1.037      1.324     -0.907      0.543     -0.614      1.324     -2.276     -0.374      0.068     -1.823      0.275      1.555     -0.130     -0.920     -2.134      0.812     -0.115      0.251     -0.192     -0.493      1.360      0.987      0.547      1.924     -0.517     -0.316      1.269     -1.225      0.693     -0.371      0.566     -2.095     -0.721      0.283     -1.267     -0.294      1.852     -0.450     -0.621     -1.803     -0.466
    -0.093      0.696     -1.161     -1.816     -1.963      0.324      1.093      0.543     -1.614     -0.676      1.724      1.626      0.068     -1.823     -0.725      0.555      0.870     -0.920      0.866     -0.188      0.903      0.644     -0.135     -1.330     -1.448     -0.941      0.165     -1.010     -0.664     -0.407     -0.715      0.304      0.659     -0.442      0.022      0.252      0.734      0.285     -0.653     -0.034     -0.534     -0.044     -0.547      1.637      1.111
    -0.093     -0.304      1.839      1.184     -0.963     -0.676      0.093      1.543      0.386     -0.676     -1.276     -0.374      0.068      1.177     -0.725     -0.445     -1.130      0.080     -0.134     -1.188     -0.556     -0.101      0.449      0.832     -0.984      0.394     -0.400      1.395      0.407     -0.236     -0.176      0.195      1.034     -0.252     -0.020     -0.408     -0.235     -0.524      0.536     -0.241      0.125     -1.166     -0.565     -0.481     -0.049
    -2.093     -2.304     -0.161     -0.816      0.037      0.324      0.093      1.543      1.386      0.324     -2.276      1.626     -0.932      0.177      1.275      0.555     -0.130      0.080      0.866     -2.188     -0.710     -0.163     -0.092      0.435     -0.056     -1.386     -2.199     -0.045     -1.166      0.081      0.998      0.235      1.543      1.117      0.609     -0.981      1.761     -0.790     -0.306      1.209      1.408      0.197      0.193      0.523     -2.057
     0.907     -2.304     -0.161      2.184      1.037      0.324     -2.907      0.543      0.386      1.324     -1.276     -0.374      0.068      2.177      1.275     -0.445     -1.130     -0.920     -0.134      0.812     -0.576     -1.188     -0.312      1.780      0.992      1.545     -1.189      0.117      0.587     -0.057      0.798     -1.581      0.818     -0.863      0.878     -0.286      1.301      0.500      0.547      0.924      0.226      0.349     -0.498     -1.194     -0.107
     0.907      0.696      0.839     -1.816      1.037      0.324      0.093      0.543     -1.614      1.324      1.724     -0.374      0.068     -1.823      1.275      0.555      0.870      0.080     -2.134      0.812      1.014      0.314      0.356     -1.783      0.740     -0.225      0.422      0.525     -0.161      0.233     -0.713     -0.209      0.203     -0.211      0.967      0.134     -0.897     -0.534     -0.071      0.932     -0.724      0.308     -0.425     -1.334      0.242
    -2.093     -0.304     -0.161      0.184      0.037      1.324      1.093      1.543      2.386     -0.676     -0.276     -2.374      1.068      0.177      0.275      0.555      0.870      0.080     -0.134     -0.188     -0.153     -0.338      0.143      0.071      0.535     -1.961      0.225     -0.286     -0.048     -0.524      1.433      1.435      1.386      2.341     -1.016     -0.030     -1.708      0.932     -0.086      0.036      0.773      1.090     -0.022     -0.104     -0.639
     0.907      0.696      0.839      1.184      1.037      1.324      1.093      0.543     -0.614      0.324      0.724      0.626     -0.932     -0.823      0.275      0.555     -0.130      1.080      0.866      0.812      0.256      0.806     -0.547     -0.370     -0.333      0.621     -0.112      1.355      1.486      1.326      1.049      0.429      1.160     -0.162      0.539      0.188     -0.581     -0.101     -0.481      0.369      0.088     -1.027      1.750      1.182      1.210
     1.907     -1.304      1.839      2.184      1.037      1.324      0.093      1.543      1.386     -1.676      1.724     -2.374      1.068      1.177      1.275      1.555     -1.130      1.080      0.866      0.812      1.094     -0.632      0.832      0.818     -0.319      0.828     -0.735      1.189      1.342      1.273      0.388      0.742      0.570      0.738     -1.543     -0.222     -1.550      0.062      0.431      1.496      0.304     -0.392     -0.296      0.448      0.928
     0.907      0.696     -2.161      0.184      1.037     -0.676      0.093      0.543      0.386      0.324     -0.276     -1.374     -0.932     -0.823     -0.725      0.555     -0.130      0.080      0.866     -1.188      0.133     -0.487     -0.194      0.316     -0.214      0.783      1.131     -1.944     -0.205      1.045     -0.809      0.562      0.775      0.187      0.362     -0.594     -0.746     -0.801     -1.021     -0.633      0.397      0.565      0.462      0.617     -1.004
    -0.093     -3.304     -0.161     -1.816      0.037     -0.676      1.093      1.543      1.386      1.324     -0.276      1.626      1.068     -1.823      1.275      1.555      0.870      1.080      1.866     -0.188      0.071      0.095      0.639     -0.291      0.501     -0.235     -3.307     -0.824     -1.565     -0.507     -0.803      1.058      0.913      1.483      1.091     -0.374      1.523      0.279     -1.604      1.124      1.425      0.700      0.072      2.068     -0.499
     0.907     -0.304      0.839      0.184      1.037      1.324      1.093     -0.457      0.386      0.324      0.724      0.626      0.068     -1.823     -0.725      0.555      0.870      0.080      0.866      0.812      0.444      0.565      0.470      0.128      0.635      0.427     -0.877      0.328     -0.048      0.144      0.924      0.546     -1.049      0.494      0.024      0.036     -0.096     -0.506     -1.780     -0.968     -0.073      0.198     -0.634      0.899      0.300
    -1.093     -0.304     -0.161      0.184     -1.963      0.324     -1.907     -0.457      1.386     -0.676      0.724      0.626      1.068      1.177     -1.725      0.555     -2.130      0.080     -1.134     -3.188      0.325     -0.613      0.422      0.221     -1.664     -1.352      0.028     -0.801      0.148     -0.263     -0.112     -1.270     -0.809      1.089      0.215      0.297      1.449      0.514      0.962     -0.820      0.053     -1.397     -0.632     -1.276     -1.667
    -0.093     -0.304     -1.161     -0.816     -2.963     -1.676     -1.907      0.543     -0.614     -1.676      0.724     -0.374     -0.932     -0.823     -1.725      1.555      0.870      0.080      1.866     -0.188      0.382      0.108      0.055      0.219     -1.499     -0.676     -0.370     -1.240     -1.063     -1.454     -2.185     -1.729      0.422     -0.841     -0.864      0.006     -0.682     -0.820     -0.904     -0.903      0.896      0.620      0.034      1.661      1.309
     0.907     -1.304     -0.161      0.184     -0.963      0.324      0.093     -0.457     -0.614     -0.676     -1.276      0.626     -1.932      0.177     -1.725     -0.445     -3.130     -0.920      0.866     -0.188     -0.543     -1.164     -1.105     -0.386     -0.377      1.345     -0.028      0.996      0.649     -0.568      0.771      1.215      0.705     -0.223     -0.368     -0.347      2.292     -0.558      0.496     -1.440      0.041     -1.679      0.647      1.211      0.197
     1.907      0.696      0.839      1.184     -0.963      1.324     -0.907      1.543      0.386     -0.676      0.724      0.626      0.068      1.177     -0.725      1.555      0.870      1.080     -0.134      0.812      0.658      0.601      0.491      1.154     -0.082      1.020      0.135      0.242      0.157     -0.868      0.604     -1.645      1.125     -0.352     -0.478     -0.300     -0.050     -0.467      0.360     -0.649      0.774      0.140      0.387     -0.773      0.797
    -0.093     -0.304      0.839     -0.816     -0.963     -0.676      0.093     -0.457      0.386      0.324      0.724     -0.374      1.068     -0.823      0.275      0.555     -0.130      0.080      1.866     -1.188      0.456     -0.013      0.184      0.021     -0.459     -0.497     -0.313      0.578     -0.599     -0.463     -1.060      0.220     -0.774      0.350      0.720      0.142     -0.366      0.709     -0.738      0.567      0.079     -0.059     -0.129      1.844     -0.870
     0.907     -0.304     -1.161      0.184     -1.963      0.324      1.093     -0.457     -0.614     -0.676      0.724      0.626      0.068      0.177      0.275      0.555      0.870      0.080     -0.134     -1.188      0.075      0.455      0.025      0.295     -1.285      0.861     -0.713     -1.107     -0.177     -0.812      0.210      0.694     -0.440     -0.815      0.107      0.584     -0.095     -0.022     -0.072      0.920      0.492      0.324     -0.093     -0.222      0.001
     0.907     -0.304     -0.161     -0.816      0.037      0.324      0.093     -1.457      0.386     -1.676      0.724     -0.374      0.068     -0.823     -0.725      0.555     -0.130      0.080     -0.134     -0.188      0.468      0.233     -0.185     -0.863      0.041      0.413     -0.516     -0.114      0.044     -0.045     -0.230     -0.167     -1.245      0.925     -1.614     -0.036     -0.720      0.378     -0.247     -0.594      0.008     -0.385      0.238      0.306     -0.173
    -2.093     -0.304     -1.161      1.184     -0.963     -1.676     -0.907     -0.457      0.386     -0.676     -2.276     -0.374      1.068      1.177     -0.725     -0.445     -1.130      0.080     -1.134     -1.188     -1.068     -0.286      0.279      0.724     -1.024     -1.004      0.055     -1.472      0.333      0.144     -0.606     -0.461     -0.822     -0.211     -0.185     -0.494      0.095      0.662      0.655     -0.118      0.895     -0.825     -0.375     -1.588     -0.263
    -2.093      0.696      1.839      1.184      1.037     -2.676     -2.907      1.543     -1.614     -2.676     -2.276     -2.374      1.068      2.177      1.275      1.555      0.870     -2.920     -2.134     -3.188     -1.034     -0.545     -0.540     -0.029     -1.384     -1.157      1.302      2.265      1.043      2.417     -1.556     -2.324      2.102     -1.566     -1.830     -0.554     -1.576      1.822      1.890      2.042      2.847      1.645     -2.153     -2.048     -1.967
     1.907      0.696     -1.161      2.184      1.037      1.324      1.093      0.543      1.386      1.324      1.724      1.626      0.068      2.177      1.275      1.555      0.870     -1.920      0.866      0.812      1.273      0.492     -0.611      1.005      1.298      0.430      0.053     -0.335      1.155     -0.258      0.193      0.638      1.244      0.378      0.644     -0.440      0.739      0.927      1.332      0.653     -0.068      0.365     -1.082      0.419     -0.334
    -1.093      0.696     -2.161      2.184     -0.963     -1.676     -1.907      0.543      1.386      0.324      0.724      0.626      1.068      2.177     -0.725      1.555      0.870     -1.920     -2.134     -0.188      0.149      0.525      0.005      0.790     -1.047     -1.134      0.165     -2.058      1.221      0.081     -1.828     -2.418      0.561      0.758      0.928      0.528     -0.168      0.985      1.465      0.031      1.183      0.297     -1.741     -2.459      0.898
    -1.093     -0.304     -0.161     -1.816      1.037      0.324     -1.907      1.543     -1.614      1.324     -1.276     -2.374     -0.932      1.177      0.275     -1.445     -1.130      1.080     -1.134      0.812     -0.813     -0.857      0.213     -0.850      0.910     -0.406      0.564     -0.372     -0.852      0.246      1.215     -0.901      1.127     -0.866      0.696     -0.120     -1.045     -1.148      1.871     -0.202     -0.260     -0.149      0.763     -0.694     -0.018
    -0.093      0.696     -0.161     -1.816      1.037     -0.676     -0.907     -2.457     -0.614     -2.676     -0.276      1.626      1.068     -0.823     -0.725     -0.445     -1.130          *      0.866      0.812     -0.385      0.318      0.670     -0.986      0.442      0.252      0.406     -0.879     -0.524      0.382     -0.415     -1.108     -3.334      0.034     -3.013      0.351      1.145      0.175      0.036     -0.838     -0.175     -1.636      0.109      1.529      0.578
     1.907      0.696     -1.161      1.184      0.037      0.324      0.093      0.543      0.386     -0.676      0.724      1.626      1.068      0.177     -0.725     -1.445      0.870     -0.920      0.866     -0.188      0.009      0.412     -0.268      1.007      0.200      1.889      0.211     -1.024      0.202     -0.007      0.141     -0.370      0.752     -0.606     -0.707      0.739      0.821      1.280     -0.605     -0.834     -1.537      0.415     -0.534      0.410     -0.272
    -2.093     -0.304     -0.161      1.184      1.037      1.324     -2.907     -1.457     -1.614      1.324      0.724     -0.374     -0.932     -0.823      1.275     -0.445      0.870      0.080     -1.134      0.812      0.304     -0.188     -0.172      0.216      0.656     -2.343      0.009      0.074      0.825      0.385      0.961     -2.817     -1.210     -1.803      1.083      0.387     -0.123     -0.648     -0.889      0.828     -0.709      1.213      0.332     -1.337      0.182
     0.907     -1.304     -2.161     -1.816      1.037     -0.676     -1.907     -0.457     -1.614     -0.676      0.724      0.626      0.068      0.177      0.275      0.555      0.870      1.080     -1.134      0.812      0.158      0.129      0.076     -1.823      0.170      0.797     -1.469     -2.212      0.069      0.719     -0.887     -1.874     -0.426     -0.007     -0.785      0.477      0.409     -0.033      1.645      0.432      0.360      0.837      0.876     -0.289      0.660
     1.907      0.696      1.839     -0.816      1.037      1.324      1.093      1.543     -1.614      1.324      0.724     -0.374      1.068     -1.823      1.275      0.555      0.870      1.080     -1.134      0.812      0.603      0.658      0.474     -1.390      0.818      1.063     -0.062      1.303      0.572      0.304      0.938      0.411      1.163     -0.643      0.678     -0.228     -1.249      0.454     -0.489      0.634     -0.248      0.123      0.292     -0.336      0.173
    -0.093      0.696      1.839      1.184      1.037      1.324     -0.907      1.543      0.386     -0.676     -1.276     -0.374      1.068      2.177     -0.725     -1.445     -0.130      1.080     -1.134      0.812     -0.415     -0.322      0.530      0.257     -0.006      0.379      0.836      1.438      1.023      0.946      1.713     -0.553      0.874      0.269     -0.488     -0.399     -0.030      0.526      1.813     -0.796     -0.833      0.234      0.276     -1.180      0.880
    -0.093      0.696     -1.161      0.184      0.037      1.324      1.093      0.543      0.386     -0.676     -2.276      1.626      0.068     -1.823     -0.725     -0.445     -0.130      1.080     -0.134      0.812     -0.981      0.385      0.627     -0.363     -0.147      0.900      0.380     -1.712      0.525      0.121      2.398      0.736     -0.124      0.795     -0.485     -0.676      1.130     -0.939     -1.487     -0.624      0.582     -0.596      0.243      0.126      0.927
     1.907      0.696     -0.161      0.184      1.037      1.324      1.093     -2.457      2.386      1.324      1.724     -1.374     -0.932      1.177     -0.725      1.555      0.870     -1.920     -0.134      0.812      1.421      0.538     -0.839      0.789      1.219      0.550      0.059      0.798     -0.676     -0.140      0.124      0.375     -1.456      1.722      0.826     -0.566     -2.154      0.271      0.671     -1.087     -0.104      0.318     -0.695     -0.397     -0.280
    -0.093     -0.304     -2.161      2.184      1.037      0.324     -1.907      1.543      2.386      0.324     -0.276      0.626      1.068      2.177      0.275     -0.445     -0.130     -1.920     -2.134     -0.188     -0.066     -0.384     -0.239      1.517     -0.443      0.036      0.069     -2.024      0.669      1.413      0.522     -1.507      1.667      1.152      0.625     -0.091      1.206      1.354      0.893      0.679     -0.485      0.380     -1.590     -2.806      0.210
    -1.093      0.696     -2.161      0.184      1.037     -1.676      1.093      0.543      0.386      0.324     -2.276      0.626     -0.932      1.177      0.275     -1.445      0.870      0.080     -1.134      0.812     -1.280      0.480     -0.028     -0.544      0.485      0.036      0.234     -2.056      0.672      0.726     -0.466      0.743      0.581      0.703      0.035     -0.125     -0.200     -0.799      1.408      0.043     -0.020      0.225      0.267     -0.954      0.227
     0.907      0.696     -1.161     -1.816     -0.963      1.324      1.093      1.543     -1.614      1.324      0.724      1.626      1.068     -1.823      1.275      0.555      0.870      1.080     -2.134      0.812      0.416      0.689      0.432     -0.999      0.259      0.484      0.040     -1.485     -0.648     -1.150      0.832      0.510      1.156     -0.828      1.124      0.112      0.827      0.458     -0.880      1.184      0.075      0.004      0.397     -1.601      0.614
    -2.093     -1.304     -0.161      0.184      0.037     -2.676     -0.907     -0.457     -1.614     -0.676     -2.276     -2.374     -1.932      0.177     -0.725     -2.445     -1.130      1.080     -1.134     -0.188     -1.677     -1.299     -0.076     -0.704     -0.874     -0.448     -0.025     -0.026      0.852      1.089     -1.030      0.508     -0.521     -1.084     -0.248      0.285     -0.614     -1.611      0.847     -0.398     -0.462      0.151      0.951     -0.844      0.688
    -0.093      0.696     -0.161     -0.816      1.037     -0.676      1.093      1.543      0.386     -0.676     -0.276      1.626      1.068     -0.823     -0.725     -0.445      0.870      0.080     -0.134      0.812     -0.108      0.439      0.415     -0.431      0.121      0.114      0.285     -0.636     -0.272      0.925     -0.577      0.700      0.865      0.672     -0.877     -0.077      0.968      0.601     -0.376     -0.710     -0.261      0.442     -0.547      0.103      0.841
    -0.093     -1.304     -0.161      0.184     -0.963     -0.676     -0.907     -0.457      0.386     -0.676     -0.276     -0.374     -0.932      0.177     -0.725     -0.445     -1.130     -0.920     -0.134     -1.188     -0.025     -0.720     -0.125      0.441     -0.787     -0.040     -0.533     -0.015     -0.248     -0.009     -0.628     -0.151     -0.568     -0.046     -0.204     -0.104      0.720     -0.416     -0.150     -0.432     -0.381     -0.353     -0.723     -0.356     -0.478
    -1.093     -0.304     -1.161     -0.816      0.037      0.324      0.093      0.543     -0.614     -1.676     -1.276     -1.374      0.068     -1.823      0.275     -0.445      0.870      1.080     -1.134      0.812     -0.301     -0.381      0.429     -0.795     -0.134     -0.720     -0.252     -1.648      0.070      0.271      0.583      0.548      0.194     -0.127     -1.624     -0.750     -0.832     -0.514     -1.103      0.273     -0.143      1.193      0.369     -0.773      0.945
    -0.093     -0.304      0.839      0.184      0.037      0.324      0.093      0.543     -0.614     -0.676     -0.276      0.626      1.068     -0.823     -0.725     -1.445     -0.130      0.080     -0.134     -0.188     -0.602      0.312      0.577      0.417      0.278      0.485     -0.705      0.083     -0.066     -0.214      1.040     -0.228     -0.141     -0.751     -0.609      0.844      0.140      0.270     -1.304     -0.858     -0.714     -0.596     -0.862     -0.452     -0.320
    -0.093      0.696     -1.161      0.184      1.037      0.324      1.093     -0.457      0.386      0.324      0.724      1.626      0.068      1.177      0.275      0.555      0.870     -1.920      0.866      0.812      0.569      1.005     -0.710      0.286      0.503     -0.551     -0.358     -0.427     -0.116      0.511     -0.204      0.002      0.441      0.160      0.175     -0.319      0.107      0.942      0.958      0.005     -0.174     -0.317     -0.811      0.727      0.488
    -1.093      0.696      0.839     -1.816      0.037      0.324      1.093      1.543      0.386     -0.676      0.724      0.626      1.068     -1.823      0.275      1.555      0.870      1.080      1.866      0.812      0.277      0.688      0.367     -0.406      0.471     -1.380     -0.160      0.499     -1.379     -0.378      0.201      0.270      1.166      0.503     -0.910      0.172     -0.281      0.758     -1.617      0.088      1.229     -0.053      0.579      2.150      0.296
    -1.093     -0.304      0.839     -0.816     -0.963     -0.676      0.093      0.543      0.386     -0.676     -0.276     -0.374      0.068     -0.823      0.275      0.555      0.870      1.080     -0.134     -0.188     -0.196     -0.264      0.415     -0.138     -0.990     -0.921     -0.095      0.491     -0.531      0.078     -0.565      0.319      0.086      0.465     -0.180      0.013     -0.065     -0.630     -0.636      0.724      0.740      1.117      0.530     -0.254      0.710
     0.907     -0.304     -1.161      0.184      1.037      0.324     -1.907     -1.457      0.386      0.324      1.724      0.626      0.068     -0.823      0.275      0.555     -0.130     -0.920     -1.134      0.812      0.830     -0.215     -0.444     -0.421      0.889      0.093      0.018     -0.893      0.420      0.214     -0.391     -1.591     -1.092      0.617     -0.094      0.391      0.940      0.560     -0.438     -0.007     -0.390      0.234     -0.383     -0.884      0.093
     0.907      0.696     -1.161      0.184      0.037      0.324      1.093     -1.457      0.386      1.324      0.724      0.626      1.068      1.177      0.275      1.555      0.870      1.080     -0.134      0.812      0.681      0.486      0.100      0.639     -0.404      0.140      0.417     -1.174     -0.399      0.479     -0.250      0.597     -1.519     -0.372      1.303     -0.428     -0.143      0.775      0.535      0.325      0.612      0.199      1.010     -0.493      1.154
    -2.093      0.696     -0.161      0.184     -0.963      0.324      1.093     -1.457      0.386      0.324     -2.276     -0.374     -0.932      0.177     -0.725     -1.445      0.870     -0.920      0.866      0.812     -1.303     -0.062     -0.906      0.380      0.231     -0.847      0.794      0.671     -0.170     -0.988      1.596      1.237     -0.632     -0.036      0.134     -0.135     -0.444      0.187     -0.019     -0.798      0.241      0.939      0.403      0.816      0.602
    -0.093     -0.304     -0.161      0.184      0.037     -1.676      0.093     -0.457      0.386     -0.676     -0.276      0.626      0.068      0.177     -0.725     -0.445     -0.130      0.080     -0.134     -1.188     -0.363      0.167     -0.211     -0.081     -0.883      0.198     -0.382      0.070      0.399      0.890     -1.426     -0.078     -0.182      0.467     -0.293      0.414      0.400      0.368      0.087     -0.430     -0.014     -0.425      0.203     -0.126     -0.578
    -2.093      0.696      0.839      1.184      1.037      1.324      1.093      0.543      1.386      1.324     -2.276      1.626      0.068      1.177      0.275     -1.445      0.870      1.080      0.866      0.812     -0.991      0.561      0.076      0.551     -0.108     -1.000      0.004      0.797      0.642      1.230      2.367      0.429      0.481      0.892      1.422     -0.774      0.867     -0.114      0.858      0.404     -0.078      0.373      0.943      0.451      0.895
    -0.093      0.696      0.839     -0.816     -0.963      0.324      0.093      0.543     -0.614      1.324     -0.276     -0.374      0.068     -0.823      1.275     -0.445     -0.130      1.080     -2.134     -0.188     -0.362     -0.118      0.374     -1.339     -0.445      0.398      0.749      0.455      0.307     -0.421      0.668      0.198      0.304      0.461      1.551      0.192     -0.305     -0.353      0.191      1.452      0.102      0.023      0.550     -1.251      0.306
    -1.093     -3.304     -2.161      2.184      1.037     -1.676     -1.907     -2.457     -0.614     -1.676      0.724      1.626     -2.932      2.177      1.275      0.555     -0.130     -1.920      1.866      0.812      0.012     -0.332     -1.283      0.756      0.688     -1.173     -3.155     -0.970      1.400      0.319     -1.504     -1.509     -1.032     -1.255     -1.943      0.581      2.032     -1.010      1.491      0.933      0.518      0.295     -0.072      1.490      0.290
     1.907     -1.304      0.839     -1.816      1.037      1.324      0.093     -0.457     -1.614      0.324      1.724     -1.374     -0.932     -1.823     -0.725      0.555      0.870      1.080     -1.134      0.812      0.992     -0.686     -0.162     -1.088      0.256      0.951     -0.706      1.215     -0.714      0.777      0.360      0.795     -0.365     -0.819      0.116      0.012     -0.497     -0.712     -0.986     -0.900     -0.713      1.642      1.183     -0.508      0.429
    -2.093      0.696      1.839     -0.816      1.037     -1.676      1.093      0.543     -1.614      1.324     -0.276     -0.374      1.068     -1.823      1.275     -0.445     -2.130      1.080      1.866      0.812     -0.364     -0.459      0.622     -0.613      0.332     -1.612      1.175      1.333     -0.241      0.819     -1.351      1.599     -0.019     -1.052      1.147      0.107      0.244      0.470     -1.418      1.094     -0.069     -1.651      0.073      2.061      0.573
     0.907      0.696      0.839     -0.816      1.037      1.324      1.093     -1.457     -0.614      0.324      1.724      0.626      0.068      1.177      1.275      0.555      0.870      0.080     -1.134      0.812      0.777      0.675      0.101     -0.325      1.078      0.035      0.159      0.631     -0.438      0.027      0.503      0.458     -1.576     -0.461     -0.334      0.496     -0.466     -0.007      1.480      0.758     -0.476      0.066     -0.121     -0.921     -0.022
    -0.093      0.696      0.839      2.184      0.037      1.324      1.093      0.543     -0.614      1.324      1.724      0.626      1.068     -0.823      0.275     -0.445      0.870      0.080      0.866     -0.188      0.686      0.928      0.117     -0.152      0.376     -0.843     -0.385      0.892      2.193     -0.320      0.635      0.065      0.551     -0.506      1.111      0.630     -0.576      0.964     -0.728     -0.028     -1.151     -0.334     -0.160      0.879     -0.645
     1.907     -1.304     -0.161      0.184      1.037      1.324     -0.907     -0.457     -1.614      1.324      1.724     -1.374      1.068      2.177      1.275      1.555      0.870      1.080     -1.134      0.812      1.189     -0.505      0.192     -1.183      0.891      0.920     -0.950     -0.435      1.513      0.063      0.333     -0.438     -0.686     -0.931      0.684     -0.183     -0.692      0.712      3.266      0.864     -0.042      1.353      0.566     -0.610      0.041
    -2.093     -1.304     -2.161      0.184     -1.963     -2.676     -0.907     -0.457      2.386     -0.676     -0.276     -0.374     -1.932      2.177     -0.725     -2.445     -2.130     -0.920      1.866     -2.188     -0.838     -1.009     -0.552      1.600     -1.810     -1.150     -0.236     -1.671     -1.587     -0.031     -1.837      0.193      0.147      1.122      0.326      1.057      0.894     -1.197      0.737      0.145     -1.379     -0.907     -0.253      1.035     -0.442
    -1.093     -0.304      0.839     -1.816      1.037      0.324      1.093      0.543      1.386     -0.676      0.724      1.626      0.068     -1.823     -2.725      0.555      0.870      1.080      1.866      0.812      0.567      0.879      0.465     -0.082      0.635     -1.610     -1.297      0.243     -1.798      0.353     -0.374      0.139      0.031      1.264     -0.910     -0.116      0.574     -0.599     -1.848     -2.900     -0.050     -0.153      0.293      1.946      0.359
    -0.093      0.696      1.839     -1.816      1.037      1.324      0.093      1.543     -0.614     -0.676      0.724     -0.374      1.068     -1.823      0.275      0.555      0.870      1.080      1.866      0.812      0.397      0.327      0.545     -0.551      0.321     -0.573      0.298      1.274     -1.200      0.592      0.985     -0.239      1.087     -0.244     -0.784      0.171     -0.851      0.249     -1.334     -0.067      0.318      0.341      0.271      2.235      0.557
     0.907     -0.304     -0.161      1.184      0.037      0.324      1.093      1.543      0.386      1.324      0.724     -1.374      0.068      1.177      1.275      1.555      0.870      1.080      0.866      0.812      0.603      0.253      0.183      1.184     -0.027      0.108     -0.471     -0.364     -0.112     -0.032     -0.237      0.723      1.322     -0.513      1.409     -0.264     -1.332     -0.191      0.047      1.198      0.766      0.674      0.681      0.219      0.839
     0.907     -0.304     -1.161     -1.816     -0.963      0.324     -0.907     -0.457      0.386     -0.676      0.724      0.626     -0.932     -1.823     -0.725     -0.445     -0.130      1.080      1.866      0.812      0.286     -0.021      0.594     -0.960     -0.986      0.622     -0.252     -1.785     -0.894      0.095      0.052     -0.667     -1.107      1.269     -0.278      0.407      0.677     -1.593     -1.000     -0.191     -0.802     -0.134      0.254      2.387      1.706
     0.907      0.696     -1.161      0.184      1.037      0.324      1.093     -1.457     -0.614     -1.676      0.724      0.626     -0.932      1.177     -2.725     -0.445      0.870     -1.920      0.866      0.812      0.371      0.773     -0.310      0.518      0.638      0.536      0.113     -0.876     -0.357      0.459     -0.082      0.150     -1.133     -1.028     -2.022      0.106     -0.321     -0.438      0.821     -2.911     -0.883     -0.317     -1.636      0.554      0.349
    -2.093      0.696      1.839      1.184      0.037      0.324      1.093      0.543      1.386      1.324     -2.276      1.626      1.068      2.177      1.275     -0.445     -1.130      1.080     -0.134      0.812     -1.078      0.457      0.904      0.989      0.468     -0.798      0.285      0.844      0.150     -0.478      1.323      0.748     -0.535      0.582      1.022     -0.679      1.038     -0.055      1.396      0.951      0.869     -1.740     -0.233     -0.710      0.490
    -1.093     -1.304      0.839      0.184      0.037      0.324     -0.907      0.543     -0.614      0.324     -0.276     -0.374      0.068      0.177     -0.725     -0.445     -1.130     -0.920      0.866     -0.188     -0.203     -0.750      0.180      0.189      0.136     -0.781     -0.517      0.559     -0.140     -0.331      0.535     -0.295      0.302     -0.756      0.195      0.115      0.678     -0.300      0.302     -0.720     -0.332     -0.237     -1.089      0.533     -0.123
     1.907      0.696      1.839      0.184     -0.963     -0.676     -0.907     -0.457      1.386     -0.676     -0.276      1.626     -0.932     -0.823      0.275      1.555     -0.130     -2.920     -0.134     -1.188      0.454      0.632     -0.764     -0.748     -0.546      1.430      0.105      2.583      0.892     -0.578     -1.183     -1.435      0.452      2.054     -0.319     -1.041      0.775      0.049     -0.167      0.559      0.936     -0.797     -1.858      0.323     -0.789
    -2.093     -1.304      0.839      0.184      0.037     -2.676     -1.907      0.543     -0.614     -0.676     -1.276     -1.374      0.068     -0.823     -0.725     -2.445     -1.130      0.080     -1.134     -0.188     -1.285     -0.865      0.362     -0.568     -0.837     -0.916     -0.288      0.627      0.652      0.844     -1.530     -1.090     -0.011     -0.244     -0.199      0.908      0.031     -0.380     -0.336     -0.177     -1.021     -0.049     -0.348     -0.612      0.597
     0.907     -0.304      1.839      2.184      1.037      1.324     -0.907     -1.457      0.386      0.324     -2.276     -0.374      0.068      0.177     -0.725      0.555     -1.130      0.080      0.866      0.812     -0.703     -0.873     -0.200      0.988     -0.182      1.594      0.699      2.006      1.182      1.317      1.933     -0.116     -1.245     -0.342      0.387     -1.147      0.994      0.496     -0.671     -0.497      1.557     -0.015      0.430      0.246      0.959
    -1.093     -1.304      0.839      0.184      0.037      0.324      1.093      1.543     -0.614      0.324     -0.276      0.626      0.068     -0.823     -0.725      0.555      0.870      0.080      1.866      0.812     -0.225      0.190      0.353      0.013      0.455     -0.805     -1.462      0.286      0.149     -0.411      0.370      0.940      1.215     -0.652      0.062     -0.093      0.326     -0.144     -0.892     -0.956      0.835      0.639     -0.295      1.823      0.615
     0.907      0.696     -2.161     -1.816      1.037      1.324      1.093     -1.457     -0.614      1.324      1.724      1.626     -0.932     -0.823      0.275      1.555      0.870     -1.920     -1.134     -3.188      1.285      0.279     -0.870     -1.983     -0.357     -0.409      0.496     -1.310      0.271      1.351      0.213      0.871     -0.335      0.989      1.590     -0.272      1.123      0.129      0.908      0.538      0.085      0.464     -0.711     -0.107     -2.956
    -2.093     -1.304     -0.161      0.184      1.037     -2.676     -1.907     -1.457      0.386      1.324     -0.276      0.626      0.068      1.177     -2.725     -0.445     -1.130     -2.920     -1.134     -1.188     -0.548     -0.480     -1.253      1.080     -0.112     -1.492     -0.868      0.992     -0.801      1.020     -2.088     -1.318     -0.073     -0.618      1.418      0.616      1.271      1.716      0.258     -2.454      0.005     -0.530     -1.025     -1.843     -0.936
     0.907      0.696      1.839      2.184     -1.963      1.324     -0.907     -1.457      2.386      1.324     -1.276      0.626      1.068      2.177     -0.725      0.555     -0.130     -0.920     -1.134     -2.188     -0.211     -0.246      0.110      0.434     -1.938      1.053      0.760      1.826      1.688     -0.099      1.767     -0.710     -1.533      2.022      2.495     -0.893      0.894      0.929      1.722      0.155      0.785      0.237     -1.196     -1.398     -0.474
    -0.093      0.696      1.839     -1.816     -0.963     -0.676     -0.907      1.543     -0.614      0.324     -0.276     -0.374     -0.932     -1.823      1.275     -0.445     -1.130      0.080      1.866      0.812     -0.358     -0.281     -0.394     -0.856     -0.008      0.223      0.901      2.040     -0.853     -0.871     -0.455     -0.717      2.025      0.052      0.074      0.168     -0.212     -0.502     -0.947      1.145      0.058     -0.790      0.679      2.362      0.912
     0.907     -0.304      0.839     -0.816      0.037     -0.676      0.093     -0.457     -0.614      0.324      0.724      0.626      0.068     -0.823      0.275     -0.445     -0.130      0.080      0.866     -0.188      0.127      0.188     -0.096     -0.484      0.457      0.847     -0.479      1.060     -0.151     -0.414     -0.745      0.005     -0.332     -0.390      0.105      0.341      0.454      0.312     -0.386      0.090     -0.520     -0.557      0.309      1.136     -0.566
    -0.093      0.696     -0.161      1.184     -0.963     -1.676      1.093      1.543      0.386      0.324      0.724          *      1.068      0.177      1.275     -0.445      0.870      0.080      0.866     -0.188     -0.171      0.841     -0.162      0.634     -0.678      0.088     -0.053     -0.019      0.412     -0.242     -1.456      0.088      1.709     -0.187      0.576      0.923     -0.331      1.188     -0.342      1.515     -0.250     -0.223      0.181      0.423      0.370
     0.907     -0.304      0.839      0.184      1.037     -0.676     -0.907      0.543     -0.614     -0.676     -0.276     -1.374      0.068     -0.823      0.275      0.555     -0.130      0.080      0.866      0.812      0.039     -0.160      0.061     -0.054      0.769      0.937     -0.250      0.722      0.383      0.133     -0.626     -0.802      0.282     -0.581     -0.917     -0.281     -1.139      0.061     -0.785     -0.050      0.518      0.092      0.019      0.844      0.006
    -1.093     -1.304     -1.161      1.184     -0.963     -0.676     -0.907     -0.457      0.386     -0.676     -0.276     -0.374     -0.932      0.177      0.275      0.555     -0.130     -0.920     -0.134     -2.188     -0.230     -0.096     -0.412      0.656     -1.309     -0.905     -1.244     -0.642      0.472      0.393     -0.573     -0.884      0.015     -0.245     -0.074      0.155     -0.114     -0.347     -0.381      1.001      0.803     -0.154     -0.233     -0.482     -1.043
    -2.093      0.696      0.839      0.184      1.037     -1.676      1.093     -1.457     -0.614      0.324      1.724      1.626      1.068      2.177      0.275     -2.445      0.870      1.080     -0.134      0.812      0.130      0.780      0.521      0.395     -0.084     -2.229     -0.151      0.313     -0.014      1.153     -1.955      0.051     -2.042     -0.904      0.201      1.525      0.608      0.371      1.919      0.415     -2.630     -0.005      0.372     -0.397      1.053
    -2.093     -1.304     -2.161     -1.816      1.037     -0.676      0.093     -2.457     -1.614      1.324     -2.276     -2.374     -2.932     -1.823     -0.725     -0.445     -2.130     -2.920     -2.134      0.812     -0.860     -1.140     -1.740     -1.912      0.177     -1.416     -0.080     -0.552      0.257      0.885      0.114      1.173     -0.271     -0.178      1.175     -0.817     -0.786     -0.660     -0.212     -0.780      0.678     -0.709     -0.335     -1.207      0.858
     0.907      0.696     -0.161      1.184      0.037     -0.676      0.093      0.543     -0.614     -0.676     -0.276      0.626     -0.932     -0.823     -0.725     -0.445     -0.130     -0.920     -0.134     -0.188     -0.188     -0.020     -0.022      0.328     -0.114      1.256      0.781     -0.177      0.986      0.001     -0.702      0.164      0.586     -0.923     -0.734      0.159      0.575     -0.873     -1.128     -0.613     -0.287      0.009     -0.771     -0.264      0.108
     0.907      0.696     -1.161      1.184     -0.963      0.324      1.093      1.543     -0.614      0.324      1.724      0.626      1.068     -0.823      1.275      1.555      0.870      1.080     -1.134     -0.188      1.047      0.686      0.697     -0.315     -0.767     -0.157     -0.100     -2.047      1.531     -0.182     -0.726      0.428      0.667     -0.471      0.918      0.069     -0.292     -0.033     -0.644      1.620      0.228     -0.017     -0.037     -0.908      0.627
    -0.093      0.696     -1.161      1.184      0.037      1.324      0.093     -2.457      0.386      1.324     -1.276     -0.374      1.068      1.177      0.275      0.555      0.870     -1.920     -1.134      0.812     -0.336      0.296     -0.550      0.010      0.332      0.088      0.320     -0.592      1.164     -0.329      1.475     -0.015     -1.825      0.207      1.135     -0.751     -0.707      1.751      1.358      0.064      0.922      0.707     -1.036     -1.040      0.397
     0.907      0.696     -0.161     -1.816      0.037      0.324      1.093     -1.457     -1.614      1.324      1.724     -0.374      0.068     -1.823      1.275      1.555      0.870      1.080     -2.134      0.812      0.994      0.333      0.429     -1.131      0.803     -0.210      0.259     -0.761     -0.726     -0.782     -0.637      0.814     -1.880     -0.649      0.903      0.034     -0.926     -0.304     -0.649      0.914      0.220      0.480      0.443     -1.431      0.267
     1.907      0.696     -1.161      1.184      1.037      1.324      1.093     -0.457      1.386     -0.676      0.724     -0.374     -0.932      0.177     -0.725      1.555      0.870      0.080      0.866      0.812      0.670      0.557     -1.030      0.552      0.556      1.077      0.218     -0.061      0.894      0.469      0.767      0.575      0.656      0.959     -0.774     -0.324     -1.167      0.425     -0.268     -0.955      0.586      0.174      1.562      0.849      0.341
     0.907     -0.304     -0.161      2.184      0.037     -1.676      0.093     -1.457      2.386      0.324     -1.276      0.626     -0.932      1.177      0.275      0.555     -0.130     -1.920      0.866      0.812     -0.446      0.145     -0.689      2.163      0.621      1.302     -0.371      0.599      0.040     -0.610     -1.363     -0.005     -0.548      0.716     -0.183     -0.592      0.494     -0.111     -0.630     -0.061      1.114     -0.296     -0.791     -0.080      0.233
     0.907     -0.304      0.839     -0.816      0.037      1.324      0.093      1.543     -1.614      0.324      0.724      0.626      0.068     -0.823      0.275      1.555      0.870      0.080     -1.134     -0.188      0.698      0.210      0.237     -0.750     -0.097      0.160     -0.573      0.721     -0.033      0.081      0.602     -0.087      1.265     -1.013      0.455     -0.527      0.365     -0.364     -0.255      0.302      0.719      0.469     -0.337     -0.562     -0.087
     1.907      0.696      0.839     -1.816      1.037      1.324     -0.907      0.543      0.386      1.324      1.724      0.626      0.068     -0.823      1.275      1.555      0.870      1.080     -1.134      0.812      0.985      0.374      0.181     -0.504      0.827      0.858      0.260      0.779     -1.355      0.034      0.516     -1.274      0.307      0.626      0.855      0.128      0.124     -0.163     -0.347      0.916      0.417      0.407      0.814     -0.905      0.232
     0.907      0.696      1.839      2.184      1.037     -2.676      1.093      1.543     -1.614     -0.676      1.724      1.626      1.068      0.177     -0.725     -0.445     -1.130      1.080      1.866      0.812      0.452      0.750      1.113      0.280      0.643      0.641     -0.119      0.774      2.079      0.352     -3.010      0.383      0.262     -1.699     -0.847      0.901      0.525     -0.195      0.104     -1.017     -0.962     -2.158     -0.463      1.436      0.301
     1.907      0.696     -0.161      1.184      0.037      1.324      1.093      0.543      0.386      0.324      0.724      0.626      0.068      0.177      0.275      1.555      0.870      1.080      0.866      0.812      0.745      0.199      0.374      0.631      0.171      1.011      0.490     -0.458      0.523     -0.150      0.599      1.051      0.065     -0.095      0.107     -0.447      0.303     -0.419     -0.163      0.139      0.754      0.573      0.560      0.553      0.529
    -0.093      0.696      0.839     -1.816     -2.963      0.324      0.093     -1.457     -0.614     -0.676      0.724     -0.374      0.068      0.177      0.275     -0.445      0.870      1.080     -0.134     -0.188      0.044      0.408     -0.091     -0.092     -1.331     -0.044      0.202      0.898     -1.395     -1.526      0.293     -0.395     -1.243     -0.453      0.198      0.663     -0.867      0.077      0.049      1.145     -0.384      0.338      1.409     -0.192      0.949
    -0.093      0.696      1.839     -0.816     -1.963      1.324     -0.907      1.543      2.386      1.324     -2.276     -0.374      1.068      0.177     -0.725     -0.445      0.870      1.080      1.866      0.812     -0.822      0.268      0.832      0.319      0.116      0.834      0.392      1.105     -1.109     -2.095      2.165     -1.164      0.600      1.902      1.167     -1.052     -0.805      0.007      0.013     -0.806      0.748      0.583     -0.010      1.635      0.600
    -0.093     -0.304      1.839      0.184      1.037     -1.676     -0.907     -0.457     -0.614     -2.676     -1.276     -1.374      1.068     -0.823      0.275     -0.445     -1.130      1.080      1.866      0.812     -0.966     -0.536      0.281     -0.438      0.051      0.795      0.216      1.704      0.476      1.103     -0.799     -0.350     -0.719     -0.153     -2.878      0.309     -0.551      0.731     -0.483      0.589      0.716     -0.472      0.569      2.061      1.044
    -0.093     -0.304     -1.161     -1.816      0.037      1.324      0.093      1.543      1.386      0.324      0.724     -0.374     -0.932     -0.823      0.275      0.555      0.870     -1.920     -1.134      0.812      0.490      0.105     -0.651      0.505      0.292     -0.616     -0.162     -0.575     -2.307     -0.177      0.793      0.062      2.307      1.041      0.137      0.123     -0.660     -0.144     -1.181      0.144     -0.036      0.639     -0.920     -1.382      0.538
     0.907      0.696     -0.161     -0.816      1.037      1.324     -1.907     -0.457     -1.614      1.324      1.724      0.626     -0.932     -0.823     -0.725      1.555      0.870      1.080      1.866      0.812      0.920      0.550      0.200     -1.355      0.629     -0.181      0.191     -0.494      0.549      0.301      0.404     -2.490     -0.731     -0.602      0.770      0.161     -0.108     -1.171      0.274     -1.000      0.435      0.092      0.653      2.588      0.283
    -0.093      0.696     -1.161      2.184      1.037      0.324      0.093     -2.457      2.386      1.324      0.724     -0.374     -1.932      1.177      0.275      1.555     -0.130     -0.920      0.866      0.812      0.452     -0.113     -0.629      1.923      0.903     -0.595      0.825     -0.562      0.045      0.141     -0.229      0.113     -1.519      0.904      0.784     -0.137     -0.230     -1.034     -0.457     -0.090      1.102     -0.124      0.052     -0.150      0.135
     0.907      0.696      1.839      2.184      1.037      0.324     -2.907     -1.457     -0.614     -1.676      0.724      1.626      1.068      2.177      0.275      0.555     -0.130      0.080      1.866      0.812      0.438      0.081     -0.170      1.127      0.427      0.411      0.709      1.965      1.009      0.655     -0.029     -2.941     -1.168     -1.551     -1.796     -0.036      1.476      1.316      1.165     -0.139      0.122     -0.218      0.343      1.212      0.508
    -0.093      0.696      1.839     -0.816     -1.963     -0.676      0.093      1.543      0.386     -0.676      0.724      0.626      1.068     -0.823     -0.725      0.555     -0.130      1.080     -1.134     -2.188      0.319      0.097      0.537     -0.227     -1.971     -0.311      0.480      1.250     -0.530      0.162     -1.022     -0.167      0.714      0.582      0.428      0.329      0.493      0.359     -0.609      0.284      0.157     -0.167      0.445     -1.100     -0.317
     0.907     -0.304     -0.161     -1.816      1.037      1.324      1.093      0.543     -1.614      0.324      1.724     -0.374      0.068     -1.823      0.275     -0.445      0.870      1.080      1.866      0.812      0.640     -0.006      0.184     -0.628      1.043      0.176     -0.283     -0.329     -1.242     -0.028      0.606      1.190      0.398     -1.082     -0.245      0.615     -0.348     -0.080     -1.238     -0.250     -1.329      1.019      0.700      2.366     -0.263
    -1.093      0.696      0.839     -1.816      1.037     -1.676     -0.907      0.543     -1.614      1.324     -1.276      1.626      0.068     -0.823      1.275     -1.445     -1.130      0.080      0.866      0.812     -0.709      0.329      0.163     -0.807      1.170     -0.354      0.486      0.690     -0.997     -0.137     -0.952     -1.258      0.322     -1.064      0.693      0.042      1.025     -0.233     -0.215      0.524     -0.408     -1.553     -0.176      1.302     -0.364
     0.907      0.696     -1.161      0.184      1.037     -0.676      0.093     -1.457     -0.614     -0.676      0.724      1.626     -0.932      0.177      0.275     -0.445     -0.130     -1.920     -1.134      0.812      0.095      0.366     -0.808     -0.625      0.683      0.664      0.213     -0.207      0.693      0.426     -0.686     -0.295     -0.400     -0.107     -1.147      0.445      1.202      0.165      0.788     -0.134     -0.707     -0.408     -0.795     -0.856      0.317
     0.907     -0.304      0.839      2.184      1.037     -0.676     -1.907     -1.457     -0.614     -1.676      0.724      0.626      0.068      1.177     -1.725     -0.445     -1.130     -0.920     -0.134     -2.188      0.497      0.316      0.277      0.411     -0.287      0.245     -0.606      0.379      1.766      1.116     -1.125     -2.126     -1.708     -0.840     -1.553     -0.030      0.185     -0.410      0.693     -1.692     -0.936     -1.474     -1.274     -0.410     -2.001
    -2.093     -0.304     -1.161     -0.816      0.037      1.324      1.093      0.543      0.386      0.324     -1.276     -2.374     -0.932     -0.823      0.275     -1.445     -0.130      1.080     -0.134     -0.188     -1.057     -0.032     -0.238     -0.281     -0.084     -1.141     -0.132     -0.977     -0.698      0.141      2.230      1.262      0.888      0.655      0.443      0.514     -2.306     -0.615     -0.534      0.427     -0.204     -0.170      1.181      0.078     -0.186
     0.907      0.696     -0.161      0.184     -0.963      0.324      0.093      0.543      0.386     -0.676     -1.276     -0.374      1.068      1.177     -0.725      0.555     -0.130      1.080     -1.134     -0.188     -0.348     -0.122      0.496      0.087     -1.101      1.086      0.859     -0.502      0.023      0.074      0.681      0.104      0.099      0.089     -0.099     -0.731     -0.275      0.308      1.191     -0.161      0.909     -0.104      0.222     -1.125      0.896
     1.907     -0.304     -1.161      0.184      0.037      1.324     -1.907     -1.457      0.386      0.324      0.724     -2.374      0.068      1.177      1.275      1.555     -1.130      1.080     -1.134      0.812      0.531     -1.238      0.139      0.433     -0.504      1.402      1.081     -1.368     -0.316      0.365      0.759     -0.460     -1.712     -0.056      0.451     -0.100     -0.629      0.033      0.682      1.472      1.041      0.371      0.646     -1.316      1.303
    -2.093     -0.304     -0.161      0.184     -0.963     -0.676      1.093      0.543      2.386     -0.676     -1.276      0.626     -0.932      0.177     -0.725      0.555     -0.130      0.080     -0.134     -0.188     -0.496      0.324     -0.367      0.679     -0.711     -1.490     -0.505      0.081     -0.648     -0.257     -0.302      0.789      0.759      1.772     -0.188     -0.396      0.300     -0.474     -0.458     -0.242      0.921     -0.347      0.629     -0.553      0.468
     0.907     -0.304     -1.161     -1.816      0.037     -0.676      1.093     -2.457     -1.614      0.324      1.724     -1.374     -1.932     -1.823      0.275      0.555      0.870      1.080      1.866      0.812      0.724      0.245     -0.559     -0.929      0.704      0.097     -0.437     -0.518     -0.815     -0.730     -1.345      0.932     -1.693     -0.890      0.072      0.472     -1.593     -1.163     -1.012     -0.100     -0.390      0.660      2.067      2.355      0.194
     0.907      0.696     -2.161     -1.816      1.037     -1.676      1.093      1.543     -1.614      1.324     -2.276      0.626      1.068     -1.823      1.275      1.555      0.870      1.080     -1.134      0.812     -0.411      0.640      0.828     -1.551      1.468      1.282      0.015     -2.980     -0.204     -0.332     -1.370      0.413      0.643     -0.652      0.651     -1.670     -0.295     -0.049     -0.505      0.524      2.116      0.095     -0.185     -0.438     -0.411
    -1.093      0.696      1.839     -1.816      0.037     -1.676      0.093      1.543     -0.614      0.324     -1.276     -1.374      1.068     -1.823      1.275      0.555     -0.130      1.080     -2.134     -0.188     -0.451     -0.132      0.757     -1.485     -0.063     -0.712      0.751      1.050     -0.192      0.154     -1.354      0.124      0.609      0.710      0.487     -0.456     -1.150      0.011     -0.438      1.364      1.034     -0.018     -0.049     -1.170      0.001
     1.907      0.696      1.839     -0.816      1.037      0.324      0.093      1.543     -0.614      1.324      1.724     -0.374      1.068     -1.823      1.275      1.555      0.870      1.080      0.866      0.812      1.238      0.560      0.672     -0.977      0.479      0.427      0.096      1.201      0.312      0.596     -0.866     -0.356      0.972      0.268      1.153     -0.196     -1.264      0.202     -1.065      0.937      0.018      0.137      0.023      1.215      0.349
    -0.093      0.696     -0.161     -0.816     -2.963     -1.676     -1.907      0.543     -1.614     -0.676      0.724      0.626      0.068      2.177     -1.725     -0.445     -0.130      0.080     -1.134     -3.188      0.268     -0.489     -0.420     -0.588     -3.332     -0.195      1.237      0.380     -0.166      0.343     -1.880     -1.471      0.804     -1.135      0.992      0.433      1.375      0.602      2.538     -0.074     -0.702      0.350      0.553     -0.706     -0.258
     0.907      0.696     -1.161     -1.816     -0.963      1.324      1.093     -2.457      1.386     -1.676      1.724      1.626     -1.932     -1.823     -1.725      1.555      0.870     -1.920      0.866     -1.188      0.852      0.837     -1.218     -0.551     -0.660      0.166     -0.328     -0.112     -1.207     -0.226      0.434      0.147     -0.990      1.875     -1.248      0.299      0.406     -0.234     -1.203     -1.404      0.554      0.025     -0.284      1.139     -0.592
    -0.093     -0.304     -0.161     -1.816      0.037     -0.676     -1.907      0.543     -1.614      0.324      1.724     -1.374     -0.932     -1.823      1.275      0.555     -1.130      0.080      1.866     -0.188      0.640     -0.695      0.417     -0.919      0.103     -0.819      0.241     -0.696     -0.962     -0.006     -1.359     -1.023     -0.106     -0.869      0.285      0.498     -0.245     -1.476     -1.075      1.201     -0.284     -0.384     -0.483      2.157     -0.042
     0.907     -1.304     -2.161      1.184      0.037      1.324     -0.907     -1.457      0.386      1.324      0.724     -2.374      1.068      1.177      1.275      1.555     -2.130      0.080     -2.134      0.812      0.714     -0.873      0.454      0.215      0.203      0.214     -0.588     -2.603      0.863     -0.023      0.510      0.055     -2.039      0.079      1.245     -0.351     -1.064      0.626      1.094      1.164      0.684     -1.131     -0.518     -2.216      0.616
     1.907      0.696     -0.161     -0.816      1.037     -0.676     -0.907     -0.457     -1.614      0.324     -0.276      0.626      0.068      1.177      0.275     -1.445     -0.130      0.080     -1.134      0.812     -0.163      0.340     -0.242     -1.078      1.169      1.893      0.367      0.182      0.219     -0.194     -0.439     -1.237     -0.376     -0.754     -0.169     -0.116      0.210      0.345      2.076     -0.187     -1.178     -0.443      0.332     -0.839     -0.089
    -0.093      0.696     -1.161      0.184      0.037      0.324      0.093     -0.457     -1.614     -0.676     -0.276      0.626     -0.932     -0.823      0.275     -1.445      0.870     -1.920     -1.134     -0.188     -0.363      0.360     -0.545     -0.598      0.150      0.075      0.337     -0.637      0.779     -0.163      0.620     -0.146      0.143     -1.118     -0.722      0.438      0.262     -0.217     -0.544      0.235     -0.913      0.325     -0.952     -0.743     -0.178
    -1.093     -0.304     -0.161     -1.816      0.037     -0.676      0.093      1.543     -0.614      1.324      0.724      0.626     -0.932     -1.823      1.275     -0.445     -0.130          *     -1.134     -0.188      0.271      0.132      0.002     -1.247      0.955     -1.449     -0.541     -0.294     -0.876     -0.927     -0.848     -0.116      1.516      0.361      0.880      0.461      0.366     -1.018     -0.745      0.801     -0.816     -0.272      1.026     -0.509     -1.004
    -0.093      0.696     -2.161     -0.816     -0.963     -0.676      1.093     -1.457     -1.614      0.324      0.724      1.626     -1.932     -0.823      0.275      0.555      0.870     -0.920     -1.134     -0.188      0.325      0.900     -0.360     -0.740      0.314     -0.363      0.000     -1.813     -0.029     -1.248     -1.244      0.109     -1.103     -1.048      0.112      0.315      0.371     -1.423     -0.326      0.190      0.207     -0.198     -0.312     -0.734     -0.308
    -1.093      0.696     -0.161      0.184      0.037      0.324      1.093      0.543     -1.614      0.324     -1.276      0.626      1.068     -0.823      1.275      1.555      0.870      1.080      0.866      0.812     -0.235      1.110      0.752     -0.733     -0.070     -0.974     -0.407     -0.654      1.016      0.353      0.365      0.084     -0.239     -1.130      0.351     -0.957     -0.798      0.291     -0.243      1.151      1.865     -0.347      0.073      1.187      0.718
    -1.093      0.696     -2.161      2.184     -0.963     -0.676      1.093     -2.457      0.386     -0.676     -1.276      0.626      0.068      1.177     -0.725     -1.445     -0.130     -0.920      1.866     -1.188     -0.634     -0.001     -0.322      1.841     -0.221     -0.239      0.747     -1.858      0.479     -0.796      0.021      0.966     -2.141     -1.146     -0.576     -0.191      0.611      0.319     -0.359     -0.642     -0.673      0.011     -0.311      0.806     -0.869
    -0.093     -3.304     -0.161      0.184      0.037     -1.676      0.093     -0.457      0.386      0.324     -1.276      0.626      0.068      1.177     -0.725     -2.445     -0.130     -0.920      0.866     -0.188     -1.289     -0.355     -0.739      0.410     -0.518      1.094     -2.858      0.551     -0.285      0.557     -0.449      0.463      0.299      0.019      0.587      0.755      0.955      0.987      0.807     -0.449     -0.820      0.122      0.133      0.717      0.298
    -1.093     -0.304     -2.161      1.184     -1.963     -2.676     -0.907      0.543     -0.614     -0.676     -2.276      0.626      0.068      1.177      0.275     -2.445     -0.130      1.080      0.866     -1.188     -1.319      0.031      0.026      0.810     -1.420      0.282     -0.373     -2.201      0.222     -0.415     -1.348     -1.015      0.433     -1.247      0.012      0.078      0.555     -0.120      0.500      1.024     -0.929     -0.035      1.039      0.298      0.181
     0.907     -0.304     -0.161      0.184      0.037      0.324      0.093     -0.457      1.386      0.324      0.724      0.626     -0.932      1.177     -0.725      0.555     -0.130     -0.920     -0.134     -0.188      0.517     -0.274     -0.728      0.970      0.266      0.244     -0.011      0.586     -0.780     -0.070     -0.171      0.487      0.483      0.413      0.242      0.036      0.966     -0.205      0.325     -0.832     -0.134      0.154      0.080     -0.669     -0.460
    -0.093     -2.304     -0.161      0.184      1.037      1.324     -2.907      1.543     -0.614      0.324     -1.276     -1.374     -1.932     -0.823     -1.725     -1.445     -1.130      0.080      0.866     -1.188     -0.481     -0.989     -0.349     -0.794      0.655      0.302     -1.428      0.257      0.789      0.274      1.675     -1.799      2.007     -0.089     -0.211     -0.427     -0.043     -1.489     -0.092     -2.092     -0.756      0.088      0.607      1.262     -1.631
    -0.093      0.696     -1.161     -0.816      0.037      0.324      1.093      0.543     -0.614      0.324      0.724      0.626      0.068     -0.823      0.275      0.555      0.870      0.080      0.866      0.812      0.427      0.531      0.149     -0.281      0.275     -0.410      0.267     -1.250     -0.524     -0.160     -0.044      0.694      0.418     -0.284      0.152     -0.073     -0.012     -0.082     -0.496      0.159      0.015      0.153     -0.161      0.980      0.664
    -2.093     -2.304      0.839      2.184     -2.963      1.324      0.093      0.543      0.386     -1.676     -0.276     -0.374     -0.932     -0.823      0.275      1.555     -1.130      1.080      0.866     -0.188      0.276     -0.560      0.061      0.983     -2.086     -2.543     -1.873      0.677      0.988     -0.888      1.091      0.650      0.423     -0.621     -0.561     -0.592      0.336     -0.996     -1.682      1.312      1.094     -0.457      1.160      0.353      1.679
    -0.093     -2.304     -0.161     -0.816     -1.963      0.324      0.093      1.543      2.386      1.324     -2.276     -2.374     -0.932      0.177     -0.725     -0.445     -1.130     -0.920     -0.134     -0.188     -0.750     -1.294     -0.858      0.278     -0.478      0.690     -1.186      0.522     -1.076     -1.345      1.093      1.579      2.534      2.165      1.552     -0.846     -0.664      0.156      0.147     -0.478      0.514      0.377      0.247     -0.354      0.231
    -1.093     -0.304      0.839      1.184      0.037     -1.676      0.093      0.543     -0.614     -1.676     -0.276     -1.374      0.068      0.177     -1.725          *     -0.130      1.080      0.866     -3.188     -0.330     -0.895      0.154     -0.904     -0.933     -0.894      0.532      0.510      2.055      1.200     -1.308      1.014      0.307     -0.042     -1.097      0.314      0.031     -0.261      0.946     -1.080     -0.499      1.013      0.872      1.261     -2.360
    -1.093     -0.304      0.839     -1.816      0.037      1.324      0.093      0.543     -0.614     -1.676     -1.276     -0.374      0.068     -0.823      1.275     -1.445     -0.130      0.080     -1.134      0.812     -0.892     -0.326     -0.025     -0.541      0.860     -0.093      0.035      0.893     -1.073     -0.893      2.238      0.331      0.473     -0.109     -2.109      0.106      0.153      0.238     -0.314      0.856     -0.271      0.226      0.059     -1.073      0.015
    -0.093      0.696     -0.161      0.184      0.037      0.324      0.093     -0.457     -0.614     -1.676     -0.276      0.626      0.068      0.177     -0.725     -0.445     -0.130      0.080     -0.134     -0.188      0.048      0.430     -0.196      0.356      0.245     -0.184      0.209      0.127     -0.186     -0.266      0.412     -0.483     -0.164     -0.908     -1.599     -0.338      0.193      0.168     -0.093     -0.790     -0.557     -0.577      0.294     -0.312     -0.228
    -0.093     -0.304      0.839      2.184      1.037      1.324      1.093      0.543      0.386      1.324     -0.276      0.626     -0.932     -1.823      0.275      0.555      0.870     -0.920     -0.134     -0.188     -0.228      0.391     -0.179      0.037      0.084      0.188     -0.737      1.011      1.967      0.984      1.461      0.540      0.869      0.446      1.236      0.143      0.298     -0.669     -1.820      0.456      0.751      0.399     -0.539     -0.145     -0.307
     0.907     -0.304     -0.161     -1.816      1.037      1.324      0.093      0.543     -0.614      0.324      1.724     -0.374      0.068     -0.823      0.275      0.555      0.870      1.080     -1.134      0.812      1.112      0.634      0.669     -1.529      1.253     -0.443     -0.899     -0.880     -0.245     -0.180      0.213     -0.489     -0.350      0.489     -0.329     -0.037     -1.180     -0.846      0.602     -0.440     -0.665      0.228     -0.020     -0.274     -0.294
    -0.093      0.696     -0.161     -0.816      1.037      0.324      1.093      0.543     -1.614      1.324      0.724      0.626     -0.932      0.177      1.275     -0.445      0.870      0.080     -0.134     -3.188      0.213      0.519     -0.594     -0.858     -0.721     -0.367      0.075      0.402      0.038      1.677      0.057      0.509      1.213     -1.028      1.756      0.249     -0.393     -0.231      1.026      1.679     -0.548      0.240      0.896      0.267     -2.384
    -0.093      0.696     -1.161      1.184      0.037     -2.676      1.093     -2.457      1.386      1.324     -2.276      1.626     -0.932      1.177      0.275     -1.445      0.870      1.080     -0.134     -0.188     -1.239      0.759     -0.108      0.708      0.015      1.061     -0.234     -1.121      0.597      0.028     -1.389      0.289     -2.348      0.669      1.433     -0.100      0.515     -0.896      0.424      0.208      0.041      0.060      1.320     -0.316     -0.049
     0.907     -0.304     -0.161      0.184      0.037      1.324      1.093     -1.457     -0.614      1.324      0.724      0.626      0.068      1.177      1.275      1.555      0.870      0.080     -1.134      0.812      0.452      0.718     -0.091     -0.283      0.362      0.483     -1.008     -0.073      0.424     -0.262      0.832      0.195     -1.319     -0.464      1.110     -0.089     -0.443      0.019      1.314      1.080      1.024      0.051      0.126     -0.823      0.508
    -0.093      0.696      0.839      0.184      1.037     -0.676      1.093     -0.457     -0.614      1.324     -1.276      1.626      0.068      0.177      1.275     -1.445      0.870     -0.920      1.866      0.812     -1.102      0.631     -0.208     -0.313      0.611      0.889     -0.040      1.085      0.405      0.450      0.389      0.610     -0.243     -0.242      0.917      0.427      0.781      0.269      0.510      0.825     -0.196      0.132     -0.613      2.115      0.345
     1.907      0.696      0.839      2.184      1.037      1.324      0.093      0.543     -0.614      0.324      0.724      0.626      1.068      1.177     -1.725          *      0.870      1.080      0.866      0.812      0.788      0.495      0.519      0.940      0.398      1.137      0.276      0.428      1.254      0.668      0.717     -0.504      0.040     -1.330      0.076     -0.529     -0.001      0.200      0.439     -1.813      0.285      0.029      0.327      0.366      0.337
    -1.093     -0.304     -2.161      1.184      1.037     -0.676      0.093      0.543     -0.614     -0.676     -1.276      0.626      0.068      0.177     -0.725     -1.445     -0.130     -1.920      0.866      0.812     -0.636      0.082     -0.566     -0.101      0.351     -0.546     -0.494     -1.658      1.064      0.667      0.051     -0.056      1.060     -0.652     -0.943     -0.192      0.467      0.866      0.253     -0.973     -0.718     -0.251     -1.219      0.894      0.490
    -0.093      0.696     -0.161      2.184      1.037      1.324      1.093     -0.457      0.386      0.324     -0.276      0.626     -0.932      2.177     -0.725     -0.445     -0.130     -0.920     -0.134     -0.188     -0.118      0.706     -1.025      1.177      0.083      0.189     -0.088      0.787      0.880      0.978      1.298      0.558      0.730     -0.594      0.207     -0.240     -0.478      0.369      1.036     -0.887     -0.130     -0.904      0.524     -0.625     -0.187
    -1.093      0.696     -0.161     -0.816      1.037      0.324      0.093     -1.457     -0.614     -0.676      0.724      0.626     -0.932     -1.823      1.275     -1.445     -0.130     -1.920     -2.134      0.812     -0.220      0.405     -0.973     -0.697      0.583     -0.992      0.100      0.574     -0.022      0.533      0.574     -0.271     -0.331     -0.043     -0.901      1.107     -0.133      0.451     -1.055      0.849     -1.261     -0.620     -0.574     -1.813      0.240
     0.907      0.696      1.839     -0.816      1.037      0.324      1.093     -2.457     -0.614      1.324      0.724     -0.374     -0.932     -0.823      1.275      1.555      0.870      0.080     -1.134      0.812      0.682     -0.093     -0.120      0.028      0.835      0.337      0.845      1.851     -0.728      0.162     -0.471      1.119     -2.372     -0.573      0.910     -0.540     -0.270     -0.563     -0.853      0.913      0.736      1.004      0.313     -1.286     -0.036
    -2.093      0.696      0.839     -1.816      1.037     -2.676      1.093      1.543     -1.614      1.324     -2.276     -0.374      1.068     -1.823      1.275     -2.445      0.870      1.080     -0.134      0.812     -1.400      0.433      0.583     -1.957      0.322     -0.781      0.007      0.118      0.119      0.555     -1.279      0.712      0.927     -0.149      1.094     -0.194     -0.998      0.321      0.134      1.110     -0.774      0.317      0.239      0.845      0.522
    -2.093      0.696      0.839      1.184      0.037     -2.676      0.093     -2.457     -0.614      0.324     -1.276      1.626      0.068      1.177     -0.725     -0.445     -0.130      0.080      0.866     -0.188     -0.426      0.473     -0.236      0.117     -0.676     -1.775      0.145      1.019      0.971      0.801     -2.251     -0.537     -2.061     -0.681      0.596     -0.533      0.981      0.534      1.183     -0.244      0.099     -0.739      0.311      0.647      0.595
    -2.093      0.696     -0.161     -0.816      1.037     -1.676      1.093     -1.457      0.386      1.324     -2.276      1.626     -0.932      0.177      1.275     -2.445     -0.130      0.080     -0.134      0.812     -1.416      0.377     -0.441     -0.098      1.103     -0.717      0.319      0.255     -0.741     -0.133     -0.269      0.870     -0.832      0.656      0.712      0.042      1.040     -0.254      0.366      0.715     -0.647     -0.548      0.604     -0.059     -0.166
     0.907      0.696      0.839      1.184      1.037      0.324      1.093      1.543      0.386      1.324      0.724      0.626     -0.932     -1.823      1.275      0.555     -1.130     -1.920     -0.134      0.812      0.543      0.256     -0.737     -0.263      0.966      0.420      0.339      1.348      1.393      0.186     -0.115      0.766      2.510      0.714      0.920     -0.018      0.208     -0.118     -1.668      0.858     -0.058     -1.410     -1.031     -0.033      0.028
    -1.093     -1.304     -2.161     -0.816      1.037     -2.676     -1.907      1.543     -1.614      1.324     -2.276     -1.374      0.068      2.177      1.275     -0.445     -2.130      1.080     -2.134      0.812     -1.146     -1.397      0.780     -0.568      0.544     -0.124      0.020     -2.938     -0.251      0.489     -1.512     -0.269      0.627     -1.261      1.101     -0.425      0.608     -0.815      2.578      0.870      0.834     -0.498     -0.084     -1.997      0.265
    -0.093     -3.304     -1.161      0.184      0.037     -1.676      0.093     -0.457     -0.614      0.324     -0.276     -0.374      0.068      1.177      0.275      0.555      0.870      0.080     -0.134     -0.188      0.024     -0.079      0.172      0.971      0.095     -0.133     -3.288     -1.343     -0.812     -0.010     -1.639      0.165     -0.668     -1.324      0.191     -0.503     -0.295     -0.073      0.427      0.159      0.509      0.765      0.012     -0.441     -0.332
     0.907     -3.304      0.839      0.184     -1.963      0.324      0.093     -1.457      0.386     -1.676     -1.276     -2.374     -1.932     -0.823      1.275      1.555      0.870      0.080     -2.134     -2.188     -0.266     -1.107     -0.549      0.853     -1.384      1.155     -2.064      1.405     -0.713     -0.651      0.571      1.324     -0.695     -0.332     -0.957     -0.827     -0.832     -1.156     -1.665      2.082      1.809      2.146      0.926     -2.591     -0.801
    -2.093      0.696     -2.161     -0.816     -0.963      0.324      0.093      0.543     -1.614     -0.676     -0.276     -0.374     -1.932      2.177      0.275     -0.445     -1.130      0.080      0.866     -1.188     -0.268     -0.293     -0.704      0.394     -0.650     -1.925      0.880     -1.429     -1.066     -0.477      0.486      0.479      1.235     -1.905     -0.384      0.110      0.078     -1.046      1.841      0.694     -0.055     -0.767      1.020      0.777     -0.590
    -1.093      0.696     -2.161      0.184     -0.963      0.324      1.093      1.543      1.386      0.324      0.724     -2.374      1.068      1.177     -0.725      0.555      0.870      1.080      1.866      0.812      0.268     -0.235      0.392      1.054      0.100     -1.438      0.876     -2.601     -1.019     -1.171      0.223      1.190      1.246      0.632      0.277      0.230     -1.967      0.703      0.366     -0.832      0.227      1.333      0.511      1.467      0.685
    -0.093      0.696     -0.161      0.184     -0.963     -1.676      0.093      1.543      1.386      1.324     -1.276     -0.374      0.068      1.177      0.275      0.555      0.870      1.080      1.866     -1.188     -0.345      0.249      0.249      1.054     -0.237      0.318      0.522     -0.434     -0.898     -0.705     -1.470     -0.086      1.048      0.549      1.320     -0.686     -0.604     -0.172      0.172      0.316      1.023      0.531      0.524      1.171     -1.028
    -2.093     -0.304      0.839     -1.816     -0.963     -2.676     -1.907      1.543     -0.614      1.324     -2.276      0.626      1.068     -1.823      1.275     -2.445     -1.130      1.080      0.866      0.812     -1.769     -1.161      0.060     -0.918      0.030     -0.395      0.782      0.614     -0.916     -1.148     -0.760     -0.732      1.529      0.196      1.407      0.768      2.202      1.089     -0.947      1.251     -0.437      0.348      0.990      1.284      0.925
    -1.093      0.696      0.839     -1.816     -0.963      0.324      1.093     -1.457     -0.614     -0.676      0.724     -1.374     -2.932     -0.823     -0.725      0.555      0.870      1.080     -1.134     -0.188      0.301     -0.221     -0.541     -0.718     -0.873     -1.476      0.923      1.370     -1.071     -0.003     -0.048      1.308     -0.735      0.064     -0.136     -0.002     -1.030     -2.252     -0.290     -0.226      0.025      1.218      1.878     -0.806      0.480
    -1.093      0.696      0.839      1.184      1.037     -1.676      1.093      0.543      1.386      1.324     -0.276      0.626      0.068      1.177      0.275     -0.445     -0.130      0.080     -1.134     -0.188     -0.203      0.279      0.080      1.155      0.679     -0.957      0.397      0.716     -0.091      0.384     -1.610      0.927      0.452      0.388      1.133      0.080      0.095     -0.090      0.278     -0.100     -0.320     -0.466     -0.200     -1.613     -0.767
    -1.093      0.696      0.839     -1.816      0.037      1.324      1.093      1.543     -0.614     -0.676      0.724     -1.374      1.068      0.177      0.275     -1.445     -0.130      1.080     -1.134     -0.188     -0.011      0.281      0.516      0.096      0.240     -1.005      0.619      0.377     -1.829     -0.238      1.504      0.735      0.901     -0.667     -0.723      0.754     -1.797      0.447      0.027      0.191     -1.249     -0.395      0.403     -1.250     -0.358
     1.907      0.696     -1.161      2.184     -1.963      1.324      1.093      1.543      1.386     -0.676      0.724      1.626      0.068      2.177     -0.725     -0.445      0.870     -1.920     -2.134     -2.188     -0.018      0.678     -0.407      1.039     -1.581      1.957      0.037     -0.659      1.168     -0.415      1.360      0.412      1.938      0.505      0.078      0.601      0.618      0.488      1.219     -0.097     -0.579      0.157     -1.249     -2.692     -0.763
     0.907      0.696     -0.161      1.184      1.037      1.324      1.093     -1.457      1.386      1.324      0.724     -0.374      0.068      1.177      1.275      1.555      0.870     -0.920     -1.134      0.812      0.796      0.498     -0.243      0.869      0.896      0.127      0.229      0.225      0.296     -0.020      0.434      0.558     -1.049      0.436      0.788     -0.658     -1.063      0.329      0.453      0.867      0.610      0.085     -0.540     -1.559      0.085
    -0.093      0.696      1.839     -1.816      1.037      1.324      1.093      1.543     -1.614     -0.676      1.724      0.626      1.068     -1.823     -0.725     -0.445      0.870      1.080     -2.134      0.812      0.573      0.316      0.850     -1.786      1.150     -0.687      0.454      0.919     -0.093     -0.152      0.790      0.761      0.602     -0.197     -1.313      0.808      0.219      0.032     -0.253     -1.270     -1.224      0.457     -0.175     -1.081     -0.249
    -1.093     -0.304     -1.161      2.184      0.037     -1.676      0.093     -0.457      1.386     -0.676      0.724     -1.374     -0.932      1.177     -0.725      0.555     -2.130     -0.920     -0.134     -0.188      0.443     -1.005     -0.365      0.802     -0.276     -1.594      0.655     -0.756      1.299      0.335     -2.093      1.332     -0.144      0.744     -0.437      0.111     -0.106     -0.486      0.560     -0.559     -0.174     -0.828     -0.466     -0.518     -0.041
    -0.093      0.696      0.839     -0.816      0.037      1.324      1.093      1.543     -0.614      1.324      0.724      0.626      0.068      0.177      0.275     -0.445      0.870     -0.920     -0.134      0.812      0.203      0.965      0.164     -0.354      1.028     -0.438     -0.298      0.603     -0.503     -0.969      1.179      0.145      1.430     -0.436      0.760      0.406     -0.689     -0.036      0.441     -0.267     -0.792     -0.160     -1.267     -0.004     -0.016
     0.907     -0.304     -1.161      1.184      1.037     -1.676      0.093     -2.457      2.386     -0.676     -2.276      0.626      0.068     -0.823      0.275      0.555     -0.130     -0.920      0.866     -0.188     -0.502      0.163     -0.347      1.407      1.114      1.264     -0.379     -0.656     -0.415     -0.105     -1.094      0.096     -1.947      1.238     -1.158     -1.426      0.504      0.433     -1.996     -0.390      1.159     -0.354     -0.357      0.284     -1.131
    -0.093      0.696     -0.161     -0.816      0.037      0.324      1.093     -0.457     -0.614      1.324      0.724      0.626     -0.932     -0.823      0.275     -0.445      0.870      1.080     -0.134     -0.188     -0.003      0.526     -0.135     -0.391     -0.130     -0.079      0.090     -0.045     -0.516      0.239      0.150      0.401     -0.250     -0.439      1.378      0.778     -0.115     -0.663     -0.521      0.445     -0.399      0.261      1.182     -0.009     -0.057
     0.907     -0.304     -1.161     -1.816      1.037      0.324      0.093     -1.457     -0.614      0.324      0.724     -0.374      0.068     -1.823     -0.725      0.555     -0.130      1.080     -1.134      0.812      0.632      0.113      0.274     -0.845      1.529      0.292     -0.514     -1.448     -0.997     -0.407     -0.168     -0.012     -1.831      0.031     -0.507     -0.283     -0.595     -0.187     -1.087     -1.512     -0.123     -0.225      0.528     -0.703     -0.736
    -0.093     -0.304     -1.161      2.184      1.037      1.324      0.093     -1.457      0.386      0.324     -1.276     -1.374      0.068      2.177      0.275      0.555     -0.130     -0.920     -1.134      0.812     -0.252     -0.342     -0.375      0.457      0.399      0.212      0.239     -0.725      1.574      0.533      1.389      0.320     -1.028      0.122      0.012     -0.910     -1.057      0.458      1.692     -0.027      0.761      0.177     -0.638     -1.457      0.518
    -2.093      0.696      1.839      1.184     -0.963      0.324      0.093      1.543      2.386      0.324     -2.276      0.626      0.068      0.177     -0.725      0.555     -0.130      1.080      0.866     -1.188     -0.644      0.019      0.354      0.760     -0.520     -1.358      0.738      1.457      0.524     -0.317      1.029      0.097      0.958      1.953      0.745     -1.326      0.506     -0.412     -0.424     -0.384      1.440      0.115      0.614      0.371     -0.608
    -0.093      0.696      0.839     -0.816      0.037     -0.676      0.093      1.543     -1.614     -0.676     -1.276      1.626      0.068      0.177     -0.725      0.555     -0.130      1.080     -1.134      0.812     -0.385      0.647      0.712     -0.757     -0.204      0.276     -0.095      0.237     -0.094      0.178     -0.297     -0.573      0.749     -0.888     -0.711     -0.590      0.652     -0.843      0.822     -0.584      0.972     -0.855      0.115     -0.949      0.838
     0.907     -0.304     -1.161      0.184      0.037     -0.676      0.093     -1.457      1.386     -0.676     -0.276      0.626     -0.932     -0.823     -0.725     -0.445     -0.130     -0.920     -1.134      0.812     -0.189      0.451     -0.551      0.064     -0.515      0.925     -0.607     -0.673      0.102      0.427     -0.591     -0.475     -0.840      1.389     -0.512     -0.001     -0.025     -0.214     -0.932     -0.518      0.022     -0.773     -0.101     -1.331      1.047
    -1.093     -0.304      1.839     -0.816      1.037     -1.676     -0.907      0.543     -0.614     -0.676     -0.276     -1.374      0.068      0.177      0.275     -0.445     -1.130      0.080      0.866      0.812     -0.210     -0.719     -0.120      0.311      0.370     -1.022      0.405      1.946     -1.093      0.654     -1.308     -0.105      0.585     -1.011     -0.867      0.033     -0.232      0.234      0.035      0.135     -0.282     -0.138      0.253      0.786      0.408
    -0.093     -0.304      0.839     -1.816     -0.963      0.324      1.093      0.543     -1.614     -0.676      0.724      0.626      1.068     -0.823     -0.725     -1.445      0.870      1.080      1.866     -1.188      0.121      0.720      0.685     -0.634     -0.599     -0.099     -1.147      0.302     -1.216     -0.412      0.397      0.330     -0.214     -1.174     -0.401      0.371     -0.425      0.061     -0.078     -0.282     -1.508     -0.041      0.031      2.182     -0.590
    -1.093     -2.304     -1.161      0.184     -1.963      1.324      1.093      0.543     -0.614     -2.676      0.724      0.626      0.068      1.177      0.275      0.555      0.870     -1.920     -1.134     -1.188      0.402      0.287     -0.666      0.108     -0.824     -1.496     -2.757     -0.295      0.002     -1.158      0.940      0.635      1.178     -0.767     -2.035      0.060      0.364      0.890      1.081      0.837      0.228      0.518     -0.962     -1.475     -0.429
     1.907      0.696     -0.161     -1.816      1.037      1.324     -0.907      1.543     -0.614      1.324     -1.276     -0.374      1.068     -1.823      1.275     -1.445     -1.130     -0.920      1.866      0.812     -0.770     -0.391     -0.029     -0.630      1.419      2.630      1.150     -0.222     -1.233     -0.515      1.791     -0.487      1.675     -0.284      0.506      0.071      0.212      1.099     -1.238      0.688     -0.608     -0.672     -0.828      2.237     -0.497
     0.907     -0.304     -0.161      0.184      1.037      0.324      0.093     -0.457      0.386      1.324      0.724     -0.374     -0.932      0.177      1.275     -0.445      0.870     -0.920      0.866      0.812      0.335      0.151     -0.366     -0.513      1.006      0.437     -0.393      0.011      0.531     -0.001     -0.174      0.070      0.045      0.867      0.902      0.367     -0.382     -0.328      0.671      0.733     -0.907      0.677     -0.387      1.070      0.023
    -2.093      0.696      0.839     -0.816     -1.963     -0.676      0.093     -0.457     -0.614      0.324     -1.276      1.626      1.068      0.177     -0.725     -2.445      0.870      1.080      0.866     -1.188     -1.240      0.977      0.607      0.511     -0.967     -0.904     -0.337      0.241     -1.340     -1.121      0.396     -0.901     -1.154     -0.991      0.755      0.546      0.234      0.234     -0.404     -0.400     -0.790     -0.183      0.089      0.676     -0.362
    -1.093     -0.304     -0.161     -0.816     -0.963     -2.676      1.093      0.543     -1.614      0.324     -1.276     -1.374      0.068     -0.823      0.275     -1.445     -0.130      1.080     -0.134     -0.188     -1.168     -0.694      0.071     -0.819     -0.301      0.053      0.477     -0.273     -0.058     -0.562     -1.509      1.672      0.599     -0.872      0.475      0.519     -0.386     -0.089     -0.059      0.405     -0.164      0.731      0.969      0.372      0.038
    -0.093     -2.304     -2.161      1.184     -0.963      0.324     -0.907     -1.457      1.386     -0.676      0.724     -2.374     -0.932      1.177      0.275      1.555     -1.130     -0.920      1.866     -0.188      0.148     -1.000     -0.563      0.826     -0.023     -0.318     -1.371     -1.603      0.610     -0.813      0.231     -0.060     -0.776      0.608     -0.509      0.335     -0.907     -0.192      0.375      0.347      1.219     -0.032     -0.085      1.552     -0.239
     0.907      0.696      0.839     -1.816      0.037      1.324      1.093      0.543     -0.614      0.324      0.724      0.626      1.068      1.177     -0.725      0.555     -0.130      0.080      1.866     -2.188      0.516      0.389      0.436     -0.287     -1.002      0.438      0.166      0.448     -1.363      1.199      0.854      0.652     -0.063     -0.199      0.843     -0.166     -0.107      0.566      1.296     -0.075      0.000     -0.553     -0.666      2.013     -1.119
    -0.093     -0.304     -0.161     -0.816      0.037      0.324      0.093      1.543     -0.614      0.324     -0.276     -1.374      0.068      2.177     -0.725      0.555     -0.130      0.080      1.866      0.812      0.253     -0.480      0.012     -1.060     -0.487     -0.365      0.113     -0.192      0.290      0.544      0.056      0.592      1.634      0.400      0.497     -0.587     -0.613      0.126      3.199     -0.410      0.216      0.297      0.070      2.382      1.299
    -2.093     -0.304     -2.161      2.184      0.037      0.324      1.093     -2.457     -0.614      1.324     -1.276     -0.374     -2.932     -0.823      0.275     -2.445     -2.130      0.080     -1.134      0.812     -1.028     -0.605     -0.792      1.001      0.006     -1.215      0.407     -1.406      1.339      0.034      1.293      1.682     -1.490     -1.315      1.277      0.409      0.358     -1.949     -1.612      0.433     -1.237     -1.368      0.980     -1.620      0.855
    -0.093     -0.304     -2.161      0.184      0.037      1.324      1.093      0.543      1.386     -0.676     -1.276     -0.374      1.068      2.177      0.275     -1.445      0.870      1.080     -2.134      0.812     -0.702      0.200      0.546      0.797     -0.221      0.711     -0.262     -2.513     -0.505      0.203      2.001      0.738     -0.027      0.771     -0.473      0.052     -0.739      0.247      1.431      0.423     -0.578      0.745      0.283     -2.546      1.011
    -1.093     -2.304     -1.161      0.184     -0.963     -0.676     -0.907     -0.457      0.386     -0.676     -0.276     -0.374     -0.932      0.177     -0.725     -0.445     -1.130     -0.920     -0.134     -1.188     -0.473     -1.047     -0.719     -0.371     -1.277     -0.864     -1.409     -0.333      0.486      0.339     -0.169     -0.002      0.339      0.669      0.057      0.578      1.018     -0.297      0.530      0.026      0.046      0.032      0.187      0.095      0.028
    -0.093      0.696     -2.161      1.184      0.037      0.324     -0.907     -2.457     -0.614      0.324     -1.276     -0.374     -0.932      0.177      0.275     -1.445     -2.130      1.080      0.866     -0.188     -0.868     -0.944     -0.273      0.562     -0.545      0.754      1.576     -1.965      0.630      0.599      1.237      0.044     -2.255     -0.889      0.492      0.136      0.893     -0.634     -0.044      0.475     -0.390     -1.013      1.546      0.558      0.317
     0.907     -0.304      1.839      1.184      0.037     -1.676      0.093      0.543     -0.614      0.324     -1.276      0.626      1.068     -0.823      0.275     -1.445     -0.130      0.080      0.866     -0.188     -1.079      0.025      0.166      0.205     -0.238      2.005     -0.427      1.630      1.011      0.304     -0.591      0.041      0.317     -1.057      0.557      0.456      0.512      0.894     -1.105      0.352     -0.247     -0.278     -0.185      0.555      0.024
    -0.093      0.696     -2.161     -0.816      1.037     -0.676     -0.907     -1.457      0.386     -1.676     -0.276     -1.374      0.068      0.177      0.275     -0.445      0.870      1.080     -0.134      0.812     -0.265      0.211     -0.255     -0.328      1.531      0.265      0.291     -1.828     -0.629     -0.412     -0.476     -1.109     -1.135      0.652     -2.528      0.189     -1.795      0.556      0.479     -0.592     -0.146      0.489      1.363      0.218     -0.542
    -0.093      0.696      0.839      2.184     -0.963     -1.676      1.093     -2.457      0.386     -0.676     -1.276      1.626      1.068      1.177     -0.725     -1.445      0.870      1.080      0.866      0.812     -0.601      0.959      0.548      0.511     -0.155      0.430     -0.227      0.208      1.462     -0.687     -1.085      0.218     -3.093     -0.062     -0.640     -0.235      0.378      0.398      0.827     -0.545     -0.564     -0.246      0.222      0.464      0.994
    -2.093     -0.304     -0.161     -0.816      0.037     -1.676      0.093     -1.457      0.386     -0.676     -1.276     -0.374     -0.932      0.177     -0.725      0.555     -0.130      0.080     -1.134     -0.188     -0.338      0.031     -0.389      0.299      0.647     -1.866     -0.370      0.110     -1.198     -0.600     -1.502     -0.052     -0.964      0.337     -0.982     -0.794     -0.388     -0.625     -0.105     -0.845      0.963     -0.219      0.572     -1.372     -0.818
    -0.093      0.696      0.839      1.184      1.037      1.324     -0.907      1.543      1.386     -0.676     -1.276     -1.374      1.068      0.177      0.275      1.555     -0.130      1.080     -1.134      0.812      0.095     -0.282      0.717      1.274      0.701     -0.169      0.944      0.070     -0.165      0.526      1.317     -0.585      0.729      0.446     -0.939     -1.385     -0.887      0.163     -0.851     -0.086      1.480      0.100     -0.015     -1.573      0.313
     0.907      0.696     -0.161     -0.816      1.037      0.324      0.093      0.543      0.386      1.324     -0.276     -0.374     -0.932     -0.823      0.275     -0.445     -0.130      1.080     -2.134      0.812     -0.369      0.018      0.247     -0.695      1.019      1.289      0.381     -0.254     -0.162     -0.088      0.571      0.071      0.152      0.956      0.811      0.285     -0.489     -1.311     -0.180     -0.320      0.040      0.028      0.789     -1.810     -0.209
    -0.093      0.696     -2.161      0.184     -0.963      0.324      1.093     -2.457      1.386      0.324     -1.276     -1.374     -0.932      0.177     -1.725      0.555      0.870     -1.920     -1.134      0.812     -0.227     -0.099     -0.965      0.055     -0.117      0.016      0.476     -1.132     -0.048     -0.905      0.498      1.231     -1.172      1.179      0.269     -1.047     -1.160      0.321      0.205     -1.709      0.861      0.967     -0.546     -1.057      0.811
    -0.093     -0.304     -2.161     -0.816      1.037      1.324      0.093     -1.457      0.386      0.324     -0.276     -1.374     -1.932      1.177      0.275     -0.445     -0.130      0.080     -0.134      0.812      0.079     -0.297     -0.858      0.493      0.653     -0.164     -0.038     -1.194     -1.171      0.280      1.305      0.498     -0.592     -0.047      0.220     -0.464     -1.071     -0.884      0.877     -0.086     -0.422      0.298      1.410     -0.234      0.058
     0.907     -0.304      0.839     -1.816      0.037      1.324      1.093      1.543     -0.614     -0.676      0.724     -0.374      1.068      0.177      0.275      1.555     -1.130      1.080     -0.134      0.812      1.025     -0.023      0.577     -0.985      0.423     -0.002     -0.315      0.288     -0.761     -0.373      0.384      0.886      1.053      0.190     -0.817     -1.068     -0.233      0.428      0.957      0.110      0.267     -1.149      0.366      0.358      0.415
    -1.093      0.696     -2.161      2.184      0.037     -0.676      0.093     -1.457     -0.614      0.324     -0.276      1.626      1.068      1.177      0.275     -1.445     -0.130     -1.920      1.866     -0.188     -0.299      0.422     -0.863      1.166     -0.383     -0.930      0.283     -1.308      0.894      0.340     -0.398     -0.351     -0.542     -1.534      0.640      0.300      1.087      2.018      0.227      0.454     -1.200     -0.633     -0.636      1.438      0.167
     0.907      0.696     -0.161      0.184      1.037      1.324     -2.907     -0.457      0.386      1.324      1.724     -0.374      1.068      0.177      0.275     -0.445     -1.130     -2.920     -0.134      0.812      0.711     -0.653     -0.376      0.386      0.439      0.138      1.233      0.170     -0.389      0.562      0.542     -2.295     -0.054      0.164      1.137      0.558      0.506      1.580     -0.060     -0.068     -1.191     -0.511     -2.359     -0.319      0.458
    -0.093     -0.304      1.839      2.184      0.037     -1.676      0.093      1.543      0.386      0.324     -0.276     -2.374      1.068      0.177     -0.725     -0.445     -0.130      0.080      1.866     -0.188      0.027     -0.308      0.495      0.913      0.104     -0.363     -0.083      1.289      1.358      0.014     -1.594      0.440      0.986     -0.274      0.277     -0.359     -1.813      0.376     -0.528     -0.934     -0.616      0.071     -0.670      1.196     -0.223
    -1.093      0.696      0.839     -0.816     -0.963      0.324     -1.907      1.543      0.386     -0.676     -2.276     -2.374      0.068     -0.823      1.275     -1.445      0.870      1.080      0.866      0.812     -1.067     -0.397      0.387     -0.829      0.423      0.051      0.870      0.296      0.008     -1.185      1.291     -1.289      1.002      0.999     -0.886     -0.429     -1.798     -0.395     -0.067      1.110     -0.120      1.279      0.358      1.330      0.598
    -0.093     -0.304      0.839      0.184     -1.963     -1.676      0.093      0.543     -1.614     -0.676     -1.276      0.626      1.068      0.177     -0.725     -0.445     -0.130      0.080     -1.134     -2.188     -0.673     -0.113      0.183     -0.624     -2.299      0.606     -0.305      0.613      0.757      0.478     -1.124      0.266      0.241     -1.223      0.645      0.017      0.745      0.816      0.760      0.511      0.286     -0.097     -0.222     -0.900     -0.078
    -0.093      0.696     -1.161      1.184     -2.963      1.324      1.093     -2.457      0.386     -0.676      0.724      1.626     -2.932     -1.823     -0.725      0.555      0.870     -1.920      0.866     -3.188      0.471      0.852     -1.353      1.041     -2.041     -0.578     -0.153      0.298      0.035     -0.876      0.664      0.220     -0.975     -0.512      0.402      0.021      0.303     -1.087     -2.721      0.424     -0.190     -0.156      0.120      0.304     -1.166
     1.907      0.696     -1.161      1.184      0.037      1.324      0.093     -1.457      0.386     -1.676      0.724      0.626     -0.932      1.177     -1.725      1.555      0.870     -1.920      1.866      0.812      0.853      0.139     -0.642      1.372     -0.147      0.834      0.613     -0.676     -0.167      0.211      0.423     -0.042     -0.731     -0.377     -1.495     -0.554      0.301      0.029      0.048     -1.622      0.458      0.815     -0.942      1.215      0.984
    -0.093      0.696     -1.161      1.184      0.037      0.324      0.093      1.543     -1.614     -0.676     -1.276     -1.374      0.068      2.177     -0.725     -2.445     -0.130      1.080      0.866      0.812     -0.898     -0.274      0.273      0.505     -0.656      0.752      1.022     -1.247      0.621      0.838      0.998      0.394      1.076     -1.997     -0.264      0.073     -1.097     -0.113      1.648     -0.187     -1.358      0.116      0.638      0.548      1.584
     0.907     -2.304     -1.161      2.184      1.037      1.324      1.093      0.543      0.386      0.324     -1.276     -2.374      1.068     -0.823      1.275      1.555      0.870     -2.920     -0.134      0.812     -0.018     -0.025     -0.420      1.008      0.841      0.845     -2.230     -0.758      1.336      0.365      1.298      1.260      1.042     -0.373     -0.303     -1.080     -2.358      1.630     -1.744      0.812      1.791      0.859     -2.285     -0.598      0.000
     0.907     -0.304     -0.161      1.184      1.037      0.324     -0.907     -0.457      1.386     -0.676      0.724     -0.374     -0.932      2.177      0.275      0.555     -2.130      0.080      0.866      0.812      0.539     -0.637     -0.570      1.178      0.923      0.251      0.345      0.317     -0.012      0.195     -0.234     -0.146      0.089      0.415     -1.003     -0.259      0.730     -0.036      1.210     -0.340     -0.003     -1.192      0.830      0.192     -0.067
    -2.093      0.696     -1.161      0.184      1.037      0.324     -1.907     -1.457     -1.614      1.324     -2.276     -1.374      0.068     -1.823      1.275      0.555      0.870     -0.920     -0.134      0.812     -0.672     -0.523     -0.366     -0.758     -0.275     -1.296      1.292     -0.707      0.931      1.323      0.886     -1.269     -0.927     -1.145      1.467     -1.192     -0.412      0.567     -0.973      1.404      1.314      1.412     -0.594      0.226      1.189
    -2.093      0.696     -1.161     -1.816      1.037     -0.676      1.093      1.543     -0.614      0.324     -2.276      0.626      1.068     -0.823     -0.725     -0.445     -2.130      1.080     -1.134      0.812     -1.201     -0.524      0.639     -0.704      0.245     -0.857      1.135     -1.655     -1.004      1.003      0.407      1.666      0.828     -0.171      0.166     -0.441      1.345      0.166     -0.353     -0.836      1.076     -1.555      0.118     -0.658      0.421
    -0.093      0.696     -0.161      0.184      1.037     -0.676      1.093     -0.457     -0.614     -1.676      0.724      0.626      1.068     -0.823      0.275     -2.445      0.870      1.080     -0.134      0.812     -0.661      0.746      0.281     -0.260     -0.007      0.598     -0.150     -0.363      0.328      0.991      0.017      0.354     -0.678     -0.336     -1.693      1.802     -0.505      0.804     -0.532      0.250     -1.574      0.139      0.654      0.032      0.843
    -1.093     -0.304     -0.161     -0.816      0.037      0.324     -1.907     -1.457     -0.614     -0.676     -1.276     -1.374      0.068     -0.823      0.275     -0.445     -2.130      0.080     -0.134     -0.188     -0.471     -1.017      0.137     -1.303      0.103     -0.624      0.834     -0.347      0.515     -0.268      0.986     -0.910     -1.572      0.549     -0.796     -0.396      0.004     -0.128      0.470      0.129      0.054     -0.881     -0.060      0.554     -0.382
    -2.093      0.696      1.839      2.184     -2.963     -1.676      0.093     -1.457      2.386     -0.676     -2.276      0.626      1.068      2.177     -0.725     -2.445     -0.130     -1.920      1.866     -3.188     -1.836      0.272     -0.240      1.517     -3.110     -0.201      0.294      2.127      0.442      0.377      0.025     -0.252     -1.129      1.037      0.958      0.858      0.286      1.335      0.984      0.979     -0.320     -0.472     -1.446      0.865     -0.522
    -0.093     -0.304      0.839      1.184      1.037      0.324      0.093      0.543      1.386     -0.676     -0.276      0.626      1.068      2.177     -1.725      0.555     -0.130      1.080     -1.134      0.812      0.025     -0.321      0.993      1.401      1.002     -0.231     -0.012     -0.075      0.058      0.095      0.121      0.419     -0.570      0.208     -1.252     -0.485      1.153     -0.166      0.863     -2.166      0.770      0.397     -0.355     -1.796     -0.205
     0.907      0.696     -0.161     -1.816      0.037     -0.676     -1.907     -0.457     -1.614      1.324      1.724     -0.374     -1.932     -1.823      1.275     -1.445      0.870      0.080      1.866     -0.188      0.265      0.307     -0.499     -0.020      0.542      0.503      0.385      0.373     -1.730     -0.540     -0.812     -2.001      0.214     -1.482      0.879      1.230     -0.929     -1.197     -1.834      0.908     -1.777      0.347      0.873      1.772     -0.696
    -0.093      0.696      0.839     -0.816      1.037      0.324      0.093      1.543     -1.614      0.324      0.724     -1.374      0.068     -1.823      1.275      0.555     -0.130      1.080     -2.134      0.812      0.282      0.063      0.179     -1.002      0.985     -0.142      0.821      0.787      0.336      0.019      0.036     -0.019      1.357     -0.846     -0.268      0.295     -1.507     -0.223     -0.938      0.845      0.245     -0.376      0.788     -1.585     -0.090
     0.907     -0.304     -1.161      0.184     -0.963     -0.676      0.093     -0.457     -0.614      0.324      0.724      0.626      1.068      1.177      1.275      0.555      0.870      0.080     -1.134      0.812      0.284      0.383     -0.005     -0.096      0.015      0.460     -0.707     -1.296      0.310     -1.094     -1.017     -0.350     -0.363     -0.440      0.152      0.156      0.002      1.281      1.308      1.353      0.035      0.599      0.027     -1.155      0.847
     1.907      0.696      1.839      0.184      1.037      1.324      1.093      1.543     -0.614      1.324      1.724      0.626      1.068      0.177     -1.725      1.555      0.870      1.080     -0.134      0.812      1.122      0.825      0.620      0.134      0.292      0.694     -0.176      1.264      0.147      0.763      0.172      0.189      0.984     -0.702      1.021     -0.109     -0.758      0.253      0.029     -1.766      0.180     -0.049      0.153     -0.311      0.756
    -0.093     -1.304     -0.161      0.184     -0.963     -0.676     -0.907     -0.457      0.386     -0.676     -0.276      0.626      1.068      0.177     -1.725     -0.445     -3.130     -0.920     -2.134     -2.188      0.009     -0.412     -0.366      0.108     -0.532     -0.001     -1.032      0.232      0.163     -0.469     -0.616     -0.382      0.009      0.170     -0.231     -0.188      1.167      1.650      0.088     -1.469     -0.573     -2.479     -0.362     -2.453     -1.706
     1.907     -0.304     -0.161      2.184      1.037      1.324      1.093      1.543     -0.614     -0.676      0.724      0.626      1.068      1.177     -0.725      0.555     -0.130      1.080      1.866      0.812      0.742     -0.197      0.736      1.130      0.513      1.066     -0.087     -0.830      1.149      0.387      0.388      1.168      0.752     -1.374     -0.779     -0.642      0.780      0.154      0.200     -0.996     -0.278     -0.107     -0.064      1.207      0.360
    -0.093     -0.304      0.839     -0.816     -0.963      0.324     -1.907      1.543      0.386     -0.676      0.724      0.626      0.068     -0.823     -0.725     -0.445     -0.130      0.080     -1.134     -1.188      0.180     -0.074      0.498     -0.837     -0.688     -0.242     -0.151      0.351     -0.045     -0.269      0.089     -1.774      0.976      0.968     -0.045      0.433      0.754     -0.514      0.079     -0.244     -0.556     -0.024     -0.729     -0.762     -0.512
    -0.093     -0.304      0.839     -1.816     -2.963     -0.676          *      0.543      0.386     -0.676     -0.276     -0.374      1.068     -0.823     -0.725     -0.445     -1.130     -0.920     -0.134     -1.188     -0.360     -0.624      0.111     -0.065     -1.207      0.215      0.251      0.745     -1.944     -1.846     -0.457     -0.136      0.504      0.384     -0.021      0.283      0.508      1.106     -0.704      0.001     -0.060     -0.425     -1.158     -0.227      0.064
     1.907      0.696      1.839      1.184      1.037      1.324      1.093     -0.457     -1.614      1.324      1.724      0.626     -0.932      0.177     -0.725     -0.445     -0.130     -1.920     -0.134     -1.188      0.631      0.089     -0.585      0.009     -0.371      1.194      0.696      2.466      1.394      1.449      0.783      1.111      0.133     -1.647      1.531      0.584      0.599     -0.105      0.182     -0.369     -1.041     -0.104     -0.983     -0.093     -0.787
     0.907     -1.304      1.839      1.184      1.037      1.324      0.093      1.543      1.386      1.324      1.724      0.626      1.068      1.177      1.275      1.555     -1.130      1.080      0.866      0.812      0.938     -0.355      1.018      0.787      0.795     -0.100     -0.971      0.676      0.340      0.374      0.288      0.414      0.264      0.828      0.881      0.120      1.116     -0.186      0.645      0.917      0.511     -0.795     -0.461      0.490      0.263
     0.907      0.696     -1.161     -1.816      1.037      1.324      1.093      1.543     -1.614      1.324      1.724      1.626      1.068     -1.823      1.275      0.555     -0.130      1.080     -2.134      0.812      0.745      0.523      0.752     -1.335      1.442      0.086      0.341     -1.889     -0.431     -0.362      0.667      0.503      0.801     -0.437      0.663      0.359      0.958      0.190     -0.725      0.628     -0.314     -0.848     -0.066     -1.504     -0.473
    -0.093      0.696      0.839      2.184      0.037      1.324      1.093     -2.457      0.386      0.324      0.724      0.626      1.068      1.177     -0.725     -1.445      0.870     -1.920      0.866     -1.188     -0.121      0.933     -0.517      0.731      0.308      0.163     -0.341      1.266      1.497     -0.337      1.224      0.066     -1.840     -0.238      0.193      0.849     -0.628      1.699      0.529     -0.770     -1.350     -0.250     -1.222      0.397     -1.465
    -2.093      0.696      1.839     -0.816      1.037      1.324      1.093      0.543      0.386      0.324      1.724      0.626      0.068     -0.823     -1.725      0.555      0.870     -0.920      1.866     -0.188      0.712      0.180     -0.168     -0.041      0.292     -2.757      0.558      2.072     -0.823      0.681      0.468      1.063      0.845      0.445     -0.050      0.656      0.327      0.366     -0.872     -1.744     -0.290      0.767     -0.482      1.793     -0.374
    -0.093      0.696     -0.161      0.184     -1.963      0.324      1.093      1.543      0.386     -0.676     -1.276     -0.374     -0.932     -1.823      0.275     -2.445      0.870      1.080     -1.134     -2.188     -1.142      0.464      0.653     -0.052     -1.362      0.892      0.187     -0.689      0.255     -0.622      1.487      0.577      0.790      0.610      0.030      0.512     -1.031     -1.845     -1.826      1.146     -1.008      0.300      0.135     -1.011     -0.956
     0.907     -1.304     -0.161      1.184      0.037     -0.676     -1.907      0.543     -0.614     -0.676     -0.276     -0.374      1.068      0.177     -0.725     -0.445     -1.130      0.080     -2.134     -0.188     -0.025     -1.000      0.387     -0.352     -0.423      0.928     -0.266     -0.483      1.524      0.428     -0.518     -0.832      0.127     -0.458     -0.357     -0.274      0.951      0.606      0.429     -0.433     -0.427      0.073     -0.523     -2.113      0.158
    -0.093      0.696      1.839      0.184     -0.963      1.324     -0.907     -2.457      0.386     -0.676      1.724     -0.374      1.068     -1.823      0.275     -0.445     -0.130      0.080      1.866     -2.188      0.357     -0.083      0.277      0.479     -0.910     -0.372      0.750      1.588     -0.279     -0.032      0.960     -0.665     -2.906     -0.079     -0.086      1.188     -0.256      0.632     -2.253      0.671     -0.913      0.123     -0.253      1.625     -1.391
    -2.093      0.696      0.839     -0.816      0.037      1.324      1.093      0.543     -1.614      1.324     -2.276      1.626      0.068     -1.823      0.275     -2.445      0.870     -2.920     -0.134      0.812     -1.061      0.780      0.043     -0.855      0.422     -0.939     -0.097      0.862     -0.048     -0.350      2.136      0.299      0.598     -1.043      1.071     -0.460      0.413     -0.006     -1.086     -0.074     -1.153     -0.082     -2.730      0.220      0.513
    -0.093      0.696     -1.161      1.184     -0.963     -0.676      0.093      0.543      0.386      0.324     -0.276      0.626      1.068      2.177      0.275      0.555     -0.130      0.080     -0.134     -1.188      0.158     -0.056     -0.125      0.809     -0.807     -0.293      0.626     -0.899      0.216     -0.301     -0.931      0.099      0.803     -0.181      0.752     -0.455      0.613      1.318      1.462      0.585      0.489     -0.050      0.181     -0.629     -0.583
     0.907     -0.304     -2.161     -0.816     -0.963      0.324      0.093     -1.457     -1.614     -0.676      1.724      0.626     -0.932      1.177      0.275      1.555      0.870     -1.920     -1.134     -1.188      1.129      0.564     -0.615     -0.166     -0.178     -0.176     -0.842     -1.425     -0.752     -0.820     -0.644     -0.596     -0.792     -1.517     -0.625      0.029     -0.207     -0.049      1.544      0.312      0.222      0.164     -1.032     -1.012     -0.993
    -0.093      0.696      1.839      0.184     -0.963      0.324      1.093     -1.457      1.386      1.324     -1.276      0.626     -0.932     -0.823      1.275      0.555      0.870      1.080     -0.134      0.812     -0.775      0.622      0.193      0.103      0.010      0.499      0.163      1.634      0.066     -0.904      1.055      0.438     -1.687      1.354      1.281      0.026     -0.153     -1.115     -0.890      1.330      1.543      0.041      0.753     -0.165      0.776
    -1.093     -0.304     -0.161     -1.816     -0.963      0.324     -0.907     -0.457     -0.614      0.324     -0.276      0.626     -0.932     -1.823      0.275     -1.445     -0.130      0.080     -0.134     -1.188     -0.494     -0.147     -0.133     -0.621     -0.207     -0.349     -0.169     -0.127     -1.075     -0.737      0.862     -0.802     -0.141     -0.088      0.532      0.577      0.688     -0.792     -1.098      0.487     -0.839      0.090      0.431      0.096     -0.818
    -0.093     -1.304      0.839      0.184     -0.963     -0.676     -0.907     -0.457      0.386     -0.676     -0.276     -0.374     -0.932      0.177     -0.725     -0.445     -1.130     -0.920     -0.134     -0.188     -0.034     -0.375     -0.706     -0.557     -0.927     -0.062     -0.961      1.492      0.778      0.045     -0.565     -0.482      0.513      0.795     -0.036     -0.394      0.233      0.047      0.552     -0.274     -0.409     -0.557      0.061      0.186      0.852
     0.907     -0.304     -0.161     -0.816      0.037      0.324      0.093     -0.457      1.386     -0.676      0.724      0.626      0.068      0.177      0.275      0.555     -0.130     -0.920      1.866     -1.188      0.366      0.124     -0.216      0.436     -0.310      0.418     -0.330     -0.062     -1.157      0.502      0.158      0.042     -0.177      1.106     -0.748      0.048      0.421      0.410     -0.287      0.364      0.185     -0.286     -0.496      1.716     -0.846
    -0.093     -0.304      0.839     -1.816     -0.963      1.324      1.093      0.543      0.386      0.324     -0.276     -0.374      1.068     -1.823      0.275      0.555     -0.130      1.080     -1.134     -0.188      0.353     -0.456     -0.021     -1.500      0.163     -0.661      0.161      0.788     -0.274     -1.152      0.807      1.398      0.574      1.393      0.285     -0.866      0.206      1.056     -0.474      0.165      0.178      0.374      1.104     -0.272     -0.141
     1.907      0.696      0.839      1.184      1.037      1.324     -1.907      0.543      2.386     -0.676      1.724      0.626      0.068      0.177     -1.725      1.555     -2.130     -2.920     -2.134      0.812      1.031     -0.294     -0.271      0.448      0.283      0.875      1.037      1.076      0.731      0.663      0.367     -1.626      0.994      2.101     -0.760     -0.067      0.996      0.402     -0.157     -1.880      0.371     -1.683     -2.499     -2.375      0.606
    -1.133     -1.206     -0.936      0.424      0.185     -0.736      0.121      0.687     -0.493      0.419     -1.476     -0.280     -0.709      0.251     -0.549     -1.379     -0.178      1.245      0.886      0.021     -0.842      0.186     -0.062     -0.294      0.143     -0.197     -1.480     -1.049      0.775     -0.077      0.109     -0.072      0.793     -0.282      0.258     -0.158     -0.606     -0.604      0.355     -0.582     -0.103     -0.445      1.285      1.157     -0.124
     0.867      0.794      0.064      0.424      1.185      0.264      0.121      0.687     -1.493     -0.581      0.524      1.720      1.291     -1.749      0.451     -0.379     -0.178      1.245      0.886      1.021      0.052      0.421      0.672     -0.873      0.458      0.720      0.307     -0.625      1.378      0.700      0.233     -0.427     -0.039     -0.958     -0.699      0.360      1.095      0.276     -0.928      0.146     -0.484     -0.678      0.195      1.427      0.653
    -1.133     -1.206     -1.936     -1.576     -0.815      0.264     -2.879     -0.313     -1.493      0.419     -0.476     -2.280     -0.709      0.251      1.451     -1.379     -2.178      1.245     -0.114     -0.979     -0.556     -1.795     -0.365     -1.463     -1.275     -0.546      0.528     -1.659     -0.103      0.473      0.956     -1.046      0.251     -0.291      1.096      0.500      0.284     -0.346      1.382      2.115     -0.687     -0.034      1.634      0.678     -0.047
     0.867      0.794      0.064     -1.576      1.185      1.264      1.121     -1.313     -1.493      1.419      1.524      0.720     -0.709     -1.749      1.451      1.621      0.822      1.245     -2.114      1.021      0.893      0.751     -0.191     -1.364      1.254      0.090     -0.022      0.164     -0.180     -0.001      0.340      0.469     -1.067     -0.318      0.503      0.044     -0.221     -0.432     -0.424      0.830      0.538     -0.087      1.525     -1.350     -0.062
     0.867     -0.206     -0.936     -0.576      0.185      1.264      0.121     -1.313     -0.493      0.419      1.524      1.720      0.291      1.251      0.451      0.621      0.822     -0.755     -1.114      1.021      0.863      0.808     -0.230      0.106      0.434     -0.023     -1.164     -0.830     -0.539     -0.151      0.358     -0.668     -1.001     -0.554      0.277      0.094      0.594      0.734      1.306      0.247     -0.323     -0.186     -0.778     -1.246      0.597
    -0.133      0.794     -0.936      0.424      0.185      1.264      1.121     -2.313      1.507     -2.581     -0.476     -0.280      0.291      2.251     -2.549      0.621      0.822     -0.755      0.886     -0.979     -0.007      0.484     -0.348      1.178     -0.716     -0.274      0.376     -0.613     -0.896      0.931      1.164      0.604     -1.840      0.535     -2.486     -0.600     -0.961      0.764      1.244     -2.151      0.700      0.298     -0.376      0.116     -0.211
    -1.133     -0.206      1.064      0.424      0.185     -0.736      0.121     -1.313      2.507     -1.581     -2.476     -1.280      0.291      1.251     -1.549     -2.379      0.822      0.245      0.886     -0.979     -2.085     -0.141      0.374      0.851     -0.866      0.885     -0.196      0.706     -0.527      1.257      1.078      0.400     -1.634      1.734     -0.963      0.791     -1.204     -0.176      0.519     -1.043      0.063      0.779     -0.333      0.452     -0.151
    -1.133     -0.206      0.064     -1.576     -1.815      1.264      0.121      1.687     -0.493     -0.581     -2.476     -1.280      0.291     -0.749     -0.549     -1.379     -0.178      0.245     -0.114     -0.979     -1.064     -0.400      0.167     -1.083     -1.305     -0.051      0.172     -0.265     -0.436     -0.603      2.235      0.539      1.622      0.315      0.067     -0.637     -0.887      0.020      0.288      0.245      0.038      0.299      0.155      0.364      0.121
     0.867     -0.206     -0.936      0.424     -0.815     -1.736      0.121      1.687     -1.493     -0.581      0.524     -0.280     -1.709     -1.749     -1.549     -0.379     -0.178      1.245     -1.114     -1.979      0.168     -0.017      0.178     -1.099     -0.505      0.664     -0.328     -1.008      1.308     -0.336     -1.948      0.168      1.506     -0.677     -0.334      0.130     -0.167     -1.884     -0.749     -1.254     -0.690     -0.254      1.029     -0.360     -1.352
    -2.133     -0.206     -0.936     -1.576     -0.815     -2.736      0.121      0.687     -1.493     -1.581     -2.476      0.720      1.291      1.251     -2.549     -2.379     -0.178      0.245     -0.114     -0.979     -1.338     -0.080      0.138     -0.660     -1.551     -0.727     -0.032     -0.859     -0.952      0.816     -1.393      0.265      0.659     -1.043     -0.679     -0.280      0.826      1.294      1.794     -1.663     -0.711     -0.036      0.033      0.199      0.633
     0.867      0.794     -0.936      0.424      1.185      1.264      0.121     -1.313     -0.493      0.419      1.524      0.720     -0.709     -0.749     -0.549      0.621      0.822      0.245     -1.114      1.021      0.728      0.331     -0.356     -0.140      0.128      0.228      0.416     -0.687      0.378      1.093      0.480     -0.194     -0.805     -0.485      0.329      0.357      0.367     -0.284     -0.518     -0.602     -0.299      0.368      1.080     -0.946      0.844
     1.867     -0.206     -1.936      0.424      0.185      1.264      1.121      0.687     -0.493      0.419      1.524     -1.280     -2.709      1.251      0.451     -2.379      0.822      1.245      0.886      1.021     -0.092     -0.262     -0.353      0.344      0.671      1.908      0.240     -1.562      0.113     -0.490      1.410      1.418      1.163     -0.921      0.125      1.759     -0.938     -2.274      1.252      0.115     -2.144      1.038      1.593      0.670      0.407
     0.867     -0.206      0.064     -0.576      0.185      0.264      0.121      1.687      0.507      0.419      0.524     -0.280      1.291     -0.749      1.451      0.621      0.822      0.245      0.886      1.021      0.060      0.119      0.527     -0.402      0.934      0.864     -0.206     -0.544     -0.149     -0.802      0.303      0.201      1.153      0.795     -0.136      0.323     -0.488      0.633     -0.395      0.902      0.507      0.671     -0.620      1.056      0.194
     0.867     -0.206     -0.936      0.424      0.185      0.264      0.121     -0.313      0.507      1.419      0.524     -0.280     -2.709      1.251      0.451      0.621     -0.178     -1.755     -0.114      0.021      0.508     -0.208     -1.029     -0.087      0.168      0.293     -0.095      0.059      0.556      0.043     -0.333      0.220      0.827      0.667      1.322     -0.354     -0.030     -1.337      1.224      0.483      0.197     -0.096     -0.302     -0.177      0.142
     0.867     -0.206      1.064      1.424     -0.815      1.264      0.121      0.687      1.507     -0.581      0.524     -0.280      0.291      1.251      0.451     -1.379     -0.178     -1.755      0.886      0.021      0.148     -0.443     -0.240      1.618      0.022      0.534      0.191      1.363     -0.151     -0.788      1.182      0.618      0.919      0.138     -0.370      0.197      0.384      0.627     -0.020      0.302     -1.426      0.397     -1.325      0.147      0.098
    -0.133     -0.206     -0.936     -1.576     -0.815      0.264      1.121      1.687     -1.493     -0.581      1.524     -1.280     -0.709     -1.749     -0.549     -0.379     -0.178      1.245     -1.114      0.021      0.578      0.177      0.337     -1.423     -1.082     -0.798     -0.227     -1.226     -0.077      0.188     -0.246      0.952      1.137     -0.495      0.159      0.470     -1.427     -1.049     -0.673      0.205     -1.169     -0.396      0.794     -0.456      0.822
     0.867     -0.206      1.064     -0.576      1.185      1.264      0.121      1.687     -0.493      1.419      1.524     -1.280      1.291      1.251      1.451      0.621     -0.178      1.245     -1.114      1.021      0.797     -0.442      0.800     -0.620      0.511     -0.185      0.135      0.313      0.047      0.489      0.439      0.608      0.734     -0.094      1.150      0.090     -0.673      0.195      1.755      1.123     -0.195      0.259      0.018     -0.681      0.751
     0.867      0.794     -1.936      1.424      1.185      1.264      0.121     -1.313      2.507      1.419      1.524      0.720      0.291      1.251      0.451      1.621      0.822      1.245      1.886      1.021      0.914      0.154      0.329      1.088      0.938      0.011      0.749     -2.241      0.492      0.154      0.471     -0.043     -1.645      1.819      0.878      0.129      0.419     -0.085      0.368     -0.086      0.571      0.553      0.831      1.328      0.041
    -0.133          *      1.064      1.424     -1.815      0.264      1.121      1.687      2.507     -0.581      0.524      1.720      1.291      1.251     -1.549     -0.379      0.822      1.245     -1.114     -0.979     -0.075      1.084      0.635     -0.490     -0.956      0.025     -0.229      0.368      1.787     -0.822      0.317      0.026      0.895      2.802     -0.283      0.680      0.119      0.452      1.729     -1.057     -0.412     -0.463      0.532     -0.841     -0.031
    -2.133      0.794      0.064      2.424      1.185     -1.736      0.121      1.687      2.507      0.419     -2.476      0.720      1.291      1.251      0.451     -2.379     -1.178      1.245      1.886      1.021     -1.393      0.063      0.753      2.422      0.739     -0.721      0.604     -0.947     -0.170      0.444     -0.252     -0.004      0.810      0.601      0.037     -0.249      0.583      0.253     -0.717      0.150     -0.623     -1.196     -0.092      0.673      0.342
    -0.133     -0.206      1.064     -1.576     -2.815      1.264      1.121      0.687      0.507     -0.581     -0.476      0.720      1.291     -1.749     -0.549      0.621      0.822      0.245     -2.114      1.021      0.200      0.162      0.554     -0.709     -0.797     -0.426     -0.453      0.373     -0.653     -1.982      1.154      1.041      0.073      1.012     -0.256     -0.825      0.292      0.506     -1.051     -0.016      0.327      0.654     -0.473     -1.785      1.659
    -0.133      0.794      0.064     -0.576      1.185      0.264      0.121      1.687     -1.493      1.419     -1.476     -1.280      0.291      1.251      1.451      0.621      0.822      1.245     -0.114      1.021     -0.311      0.286      0.690     -0.658      1.086      0.041      0.378     -0.472     -0.038      0.243      0.671     -0.240      0.807     -1.050      0.998     -0.991     -1.691     -0.666      1.694      0.722      0.941      0.585      0.218      0.066      0.071
     0.867      0.794      0.064     -0.576      0.185      0.264      1.121      0.687     -0.493      0.419      0.524      1.720      0.291      1.251      0.451      1.621      0.822      0.245     -2.114      1.021      0.617      1.072     -0.065     -0.658      0.414      0.110     -0.235      0.059      0.039     -0.170     -0.181      0.092      0.630     -0.038      0.198     -0.398      0.341      0.150      2.001      0.283      0.897     -0.328      0.349     -1.872      0.589
     0.867      0.794     -1.936     -0.576      1.185      1.264     -1.879     -0.313      0.507      0.419      1.524      0.720     -0.709     -0.749      1.451      0.621      0.822     -0.755     -1.114      1.021      0.545      0.280     -0.130     -0.153      1.064      0.307      0.470     -1.853     -0.303      0.059      0.676     -2.087     -0.163      0.601     -0.051      0.464      0.374     -0.605     -0.635      0.923     -0.066      0.532     -0.416     -1.057      0.074
    -2.133      0.794      1.064      1.424      0.185     -1.736      0.121      0.687      1.507      0.419     -2.476      0.720      1.291      2.251     -1.549     -1.379     -0.178      1.245      0.886      0.021     -1.047      0.593      0.661      0.866     -0.085     -1.070      0.091      0.289      0.530      0.152     -0.604     -0.377     -0.202      0.823      0.446     -0.740     -0.076      0.453      1.596     -1.451      0.119     -0.778      0.169      0.519      0.060
     0.867     -0.206      0.064      2.424     -1.815      0.264     -1.879      0.687      0.507     -2.581     -1.476     -0.280     -1.709      0.251      0.451     -1.379     -1.178     -2.755     -1.114     -2.979     -0.928     -0.790     -1.104      1.129     -2.043      1.804      0.695      1.169      1.119      0.303      1.261     -1.038      1.853     -0.408     -1.491      0.232      0.698     -0.112     -0.749      1.548     -0.088     -0.193     -1.169     -1.505     -1.150
    -1.133      0.794     -0.936      0.424     -1.815     -0.736      0.121     -0.313      0.507      0.419      0.524     -0.280      0.291      2.251     -0.549     -1.379     -0.178     -1.755      0.886     -1.979     -0.269     -0.553     -0.630      1.590     -1.419     -0.770      1.433     -0.317     -1.141     -0.670     -0.299      0.813      0.394     -0.871      1.075      0.869      0.411      0.986      1.006      0.176     -1.035      0.528     -0.954     -0.092     -0.666
    -1.133     -0.206     -0.936      0.424     -0.815      0.264      0.121      1.687      1.507     -1.581     -2.476     -0.280      1.291     -0.749     -0.549     -0.379     -0.178      1.245     -2.114      0.021     -0.909     -0.639      0.553      0.228     -0.595     -0.251      0.419     -1.535      0.257     -0.335      1.122      0.675      1.132      1.445     -1.233     -0.821      0.485      0.666     -0.890     -0.459      0.719      0.580      0.484     -2.144      0.602
     1.867     -3.206     -1.936      0.424     -0.815      1.264      1.121      1.687      0.507     -0.581     -2.476     -1.280     -1.709     -0.749     -0.549     -0.379     -0.178      0.245     -0.114     -0.979     -0.664     -0.909     -0.162      0.195      0.519      2.482     -2.256     -1.820      0.273     -1.410      2.029      1.988      2.011      0.449     -0.899     -1.203     -0.133     -1.502     -0.823     -0.750      0.507      0.910      0.619     -0.203     -1.379
     1.867     -0.206     -1.936      2.424      1.185      1.264      0.121     -1.313      0.507      1.419      1.524      0.720     -2.709      0.251      1.451      0.621      0.822     -2.755     -0.114      1.021      0.704      0.362     -1.344      1.739      1.367      1.307     -0.528     -0.629      0.641     -0.193      0.430     -0.149      0.210     -0.831      0.724      0.328      0.302     -0.947     -1.063      0.862     -0.189      0.351     -0.831     -1.033     -0.009
    -0.133      0.794     -0.936      0.424      0.185      0.264      1.121     -1.313      0.507      1.419     -0.476      1.720     -0.709      0.251      0.451     -0.379     -3.178     -0.755      0.886      0.021     -0.101      0.024     -0.829      0.971      0.127     -0.175      0.745     -0.108     -0.651      0.168      0.436      1.047     -0.424     -0.356      1.506     -0.346      1.812      0.454     -0.564      0.300     -0.107     -3.070      0.394      0.503     -0.025
     0.867     -0.206     -0.936      2.424      0.185      1.264      0.121      0.687      2.507      1.419      0.524     -1.280     -1.709     -0.749      1.451      1.621      0.822      0.245      0.886      0.021      0.404     -0.441      0.101      1.564      0.471      0.316      0.371     -0.893      0.927     -0.352      0.728      0.625      0.544      1.118      1.288     -0.244     -0.686     -1.951     -1.870      1.214      1.179      1.238      0.045      0.081     -0.340
     0.867     -0.206     -0.936     -0.576     -0.815      1.264     -2.879     -1.313     -0.493      0.419      0.524      0.720     -2.709     -0.749     -0.549      1.621      0.822     -0.755     -1.114      0.021      0.740      0.282     -0.662     -0.402     -0.097      0.120     -0.661     -0.475     -0.127     -0.824      0.661     -2.954     -0.490     -0.050      0.493     -0.594      0.189     -1.826     -0.532     -0.647      0.745      0.476      0.193     -0.847      0.051
     0.867     -0.206      2.064     -0.576      0.185      1.264      1.121      1.687     -0.493      1.419      1.524     -0.280      0.291     -0.749      1.451      1.621      0.822      1.245     -0.114      1.021      0.820      0.097      0.499     -0.618      0.314      0.098     -0.449      1.645      0.000     -0.139      0.396      1.053      1.113     -0.151      1.306      0.050     -0.555     -0.293     -0.297      1.369      0.610      0.963      0.640      0.296      0.725
    -2.133      0.794      1.064      1.424     -1.815     -0.736     -0.879      0.687      0.507     -0.581      0.524      0.720      1.291      0.251      1.451     -0.379      0.822      1.245     -0.114     -0.979     -0.377      0.414      0.876      0.518     -0.959     -1.840      0.252      0.253      0.927     -0.864     -0.455     -1.169     -0.153      0.144      0.136      1.083      0.247      0.234     -0.307      2.039      0.043      0.429     -0.130     -0.409     -0.062
    -2.133     -3.206     -0.936     -1.576      1.185     -0.736     -1.879      0.687     -0.493      0.419     -2.476     -2.280      0.291     -1.749      0.451     -1.379     -1.178      0.245     -1.114      0.021     -1.410     -1.581     -0.022     -0.807      0.503     -0.594     -1.575     -1.026     -0.853      0.660      0.544     -0.224      0.796      0.167      0.289     -0.216     -0.153      0.313     -1.097      0.247      0.441      0.737      0.217     -0.700     -0.508
     0.867      0.794      1.064      0.424      1.185      1.264      1.121      0.687     -0.493      1.419      0.524      1.720      1.291      1.251      1.451      0.621      0.822      1.245     -0.114      1.021      0.241      0.907      1.011     -0.035      1.262      0.745     -0.089      0.133      0.534     -0.249      1.224      0.103     -0.381     -0.380      0.656      0.304      0.567      0.019      1.278      0.894      0.185     -0.356     -0.123     -0.052      0.018
     1.867      0.794      0.064      1.424     -2.815     -1.736     -0.879      1.687     -0.493     -0.581      1.524     -0.280      0.291     -0.749     -0.549     -0.379     -3.178     -1.755      0.886     -0.979      0.506     -0.424     -0.019      0.988     -1.716      1.337      1.150      0.116      0.443     -1.022     -2.376     -0.379      1.908     -1.352      0.369      0.771      0.432      0.274     -1.586      0.304     -1.038     -2.578     -1.757      0.319      0.481
    -1.133     -0.206      0.064     -0.576      0.185     -0.736     -0.879     -0.313     -1.493      1.419      1.524     -2.280      0.291     -1.749      1.451     -1.379     -0.178      0.245     -0.114      1.021      0.077     -0.563      0.519     -0.704      0.479     -1.324      0.269     -0.499      0.211     -0.327     -0.788     -0.447     -0.905     -0.921      1.128      1.403     -1.191     -0.484     -1.143      1.116     -1.590      0.489     -0.417      0.358      0.651
     0.867     -2.206     -0.936      0.424      0.185      1.264      0.121     -1.313     -1.493      0.419      0.524      0.720     -0.709     -1.749     -0.549      0.621     -1.178     -0.755     -1.114     -0.979      0.399     -0.135     -0.386     -0.483     -0.192      0.411     -1.916     -0.580      0.970      0.533      0.828      0.119     -0.894     -1.189      0.466      0.013      0.836     -0.380     -1.251     -0.392      0.081     -0.940     -0.360     -0.932     -0.681
     0.867      0.794      0.064      1.424      0.185      0.264      0.121     -0.313      0.507     -0.581     -0.476     -0.280      0.291      0.251     -0.549      0.621     -0.178      0.245      0.886      0.021     -0.234      0.013      0.045      0.604      0.082      1.110      0.554     -0.078      0.805      0.225      0.547      0.129     -0.468      0.072     -0.468     -0.113     -0.294      0.274     -0.270     -0.619      0.912     -0.140      0.180      0.485     -0.011
    -1.133     -0.206     -0.936     -0.576      0.185     -0.736      0.121     -1.313     -0.493      1.419     -1.476      0.720     -0.709     -1.749      0.451     -2.379     -2.178      0.245      0.886      0.021     -1.106     -0.210     -0.023     -0.163     -0.008      0.012     -0.163     -0.918     -0.228      0.194      0.215      0.361     -1.220     -0.226      1.473      0.397      1.304     -0.718     -1.730      0.427     -1.010     -2.052      0.152      0.949      0.129
     0.867      0.794     -0.936      1.424      1.185      1.264      1.121     -1.313      1.507      0.419      0.524      0.720     -1.709      2.251      0.451      0.621      0.822     -2.755      1.886      1.021      0.295      0.508     -1.442      1.551      1.651      0.403      0.207      0.320     -0.226     -0.528      0.951      0.594      0.381      0.225     -0.335     -0.069      0.083      0.275      0.732     -0.356      0.349      0.109     -0.858      1.147     -0.487
     0.867     -0.206      1.064      1.424      0.185     -1.736     -1.879     -1.313     -1.493     -1.581      0.524      0.720      0.291      1.251     -1.549     -1.379     -2.178     -1.755     -1.114     -1.979     -0.353     -0.680     -0.316      0.696     -0.519      1.275      0.637      1.281      0.749      0.553     -1.399     -1.158     -0.915     -1.921     -1.373      1.239      1.768      0.657      0.465     -1.229     -0.964     -1.315     -1.365     -1.524     -1.442
     0.867     -1.206      1.064     -0.576      0.185      0.264      0.121     -1.313     -0.493      0.419     -0.476     -1.280      0.291     -0.749     -0.549      0.621     -1.178     -0.755     -1.114     -0.979      0.077     -0.633      0.147     -1.030     -0.530      0.714     -0.660      0.858      0.541      0.858      0.051      0.683     -1.478      0.330      0.497     -0.462     -0.411     -0.007      0.197     -0.284      0.636     -0.663     -0.756     -0.645     -0.358
    -0.133      0.794      0.064     -1.576     -0.815      1.264      1.121     -1.313     -0.493      0.419      1.524     -1.280      0.291     -1.749     -1.549      0.621      0.822      0.245     -1.114     -1.979      1.020      0.170      0.354     -1.025     -0.553     -1.199      0.534     -0.365     -0.694     -0.413      0.169      0.896     -1.621      0.163      0.624     -0.257     -1.557     -0.236     -0.946     -1.272     -0.653      0.569     -0.193     -0.765     -1.516
     0.867      0.794     -1.936     -1.576      0.185      1.264      1.121      1.687     -1.493      1.419      1.524     -1.280     -0.709     -1.749      1.451     -0.379      0.822      1.245     -2.114      1.021      0.718     -0.130      0.407     -0.699      0.461      0.115      0.737     -2.397     -0.868     -0.251      0.884      1.012      0.994     -1.027      1.188      0.146     -1.052     -1.181     -1.076      1.323     -1.172      1.051      0.693     -1.786      0.658
     0.867      0.794      0.064     -0.576      0.185     -0.736      1.121     -2.313     -0.493      1.419      0.524      1.720      1.291      0.251      0.451     -0.379      0.822      1.245     -1.114      1.021      0.058      0.802      0.561     -0.540      0.381      0.681     -0.019     -0.548     -0.088     -0.349     -0.726      0.349     -2.912     -0.144      1.289      0.350      0.507      0.517      0.790      0.342     -0.554     -0.102      0.599     -0.715      0.593
     1.867     -0.206      2.064      0.424      0.185     -2.736     -0.879     -0.313      1.507      0.419     -1.476     -0.280      1.291      1.251      0.451     -0.379     -1.178     -1.755      1.886      1.021     -0.464     -0.294      0.346      0.430      0.138      2.430      0.070      1.782      0.136     -0.134     -2.463     -0.665     -0.599      1.030      0.398     -0.533      0.073      1.156      0.938      0.547      0.377     -0.719     -2.278      1.636      0.960
    -0.133      0.794      1.064     -0.576      0.185      0.264      1.121      0.687      0.507      0.419      0.524      0.720      0.291      0.251      0.451      0.621      0.822          *      0.886     -0.979      0.344      0.521      0.419     -0.940      0.040     -0.376      0.177      0.767      0.232     -0.035     -0.220      0.522      0.051      1.001      0.485     -0.228      0.040     -0.390      0.989      0.573      0.219      0.214      0.950      1.342     -1.010
     0.867      0.794      2.064      0.424      1.185     -1.736      1.121      1.687     -0.493     -2.581     -0.476     -0.280      1.291      0.251      1.451     -0.379      0.822      1.245      0.886      1.021     -0.152      0.556      0.990      0.082      0.833      1.130      0.219      1.070      0.355      0.391     -1.616      0.526      0.465     -0.502     -2.915     -0.044     -1.251      0.015      0.222      0.990     -0.284      0.001     -0.302      0.974      0.363
     0.867      0.794      1.064     -0.576     -1.815      1.264      1.121     -0.313      0.507     -0.581      1.524      0.720      0.291      1.251     -0.549      1.621      0.822      1.245     -1.114      0.021      1.020      0.622      0.905      0.157     -0.970      0.018      0.163      0.137     -0.586     -0.783      0.483      0.447     -1.295      0.387     -0.037     -0.197     -0.069     -0.956      1.222     -0.046      0.466      0.019      0.069     -1.126      0.903
     0.867     -0.206     -0.936      0.424      1.185      0.264     -0.879     -0.313      2.507     -0.581      1.524     -1.280     -0.709      0.251      0.451      1.621     -1.178     -0.755      0.886      1.021      0.748     -0.027     -0.508      0.633      0.989      0.048     -0.281     -0.523     -0.283      0.254     -0.482     -0.927      0.227      1.924     -1.168      0.260     -1.241     -0.049     -0.156      0.065      0.768     -0.994     -0.023      0.569      0.229
    -0.133     -1.206     -0.936     -0.576      0.185      1.264      0.121      1.687      0.507      1.419      1.524     -0.280      0.291     -1.749      1.451      0.621     -3.178      1.245     -1.114     -0.979      0.861     -0.672      0.380     -1.267      0.187     -0.942     -0.656     -1.526      0.743      0.004      0.525      0.674      1.430      1.503      1.242      0.122      0.635     -0.180     -0.815      1.309     -0.451     -2.258      0.591     -0.451     -1.016
    -2.133     -0.206     -0.936      0.424      0.185     -1.736      0.121     -1.313      0.507     -1.581     -0.476      0.720      0.291      1.251     -1.549     -1.379     -0.178      0.245     -0.114      0.021     -0.365      0.383     -0.181      0.420     -0.583     -1.708     -0.646     -0.788     -0.015      0.805     -1.160     -0.395     -1.167      0.121     -1.245      0.168      0.224      0.584      0.822     -1.099     -1.126     -0.636      0.490     -0.488      0.509
    -0.133     -0.206      0.064      1.424     -0.815     -0.736      0.121     -1.313      0.507     -0.581      0.524      0.720      1.291      2.251     -0.549     -1.379     -0.178      0.245     -1.114      0.021     -0.290      0.115      0.337      0.574     -0.408      0.251     -0.315     -0.430      0.793     -0.336     -0.676      0.069     -1.742      0.022     -0.356      1.014      0.667      0.884      1.839     -0.239     -1.177     -0.235      0.026     -1.362      0.364
     0.867      0.794      0.064     -0.576      0.185     -0.736     -0.879      0.687     -1.493     -0.581      0.524      1.720      1.291      0.251      0.451      1.621     -2.178      0.245      0.886     -0.979      0.162     -0.306     -0.181     -0.294     -0.808      0.617      1.255      0.068     -0.387      0.903     -0.723     -0.579      0.942     -1.051     -0.369      0.168      2.072      1.571      0.471      0.817      1.470     -1.809      0.330      1.173     -0.147
    -2.133     -0.206     -0.936     -1.576     -0.815     -2.736      0.121      1.687     -1.493      0.419     -0.476     -1.280      1.291     -1.749      0.451     -2.379     -2.178      1.245      0.886     -0.979     -0.631     -0.820      0.507     -1.347     -0.102     -1.572      0.525     -1.215     -0.168     -0.697     -2.134      0.861      1.121     -0.434      0.408      0.586     -0.190      0.476     -0.923      0.582     -1.542     -1.173      0.370      1.542     -0.764
     0.867     -2.206     -0.936     -1.576      0.185      0.264     -1.879      0.687     -0.493     -0.581      1.524     -2.280      0.291     -0.749     -0.549      0.621     -2.178      0.245     -1.114      0.021      0.761     -1.420     -0.173     -0.657      0.047     -0.054     -1.055     -0.795     -0.913      0.292     -0.391     -0.213      0.956     -0.010     -0.467      0.402     -0.416      0.497     -0.370     -0.592     -0.299     -0.616      0.403     -0.859      0.062
    -0.133     -0.206     -0.936     -1.576      0.185      1.264      0.121      1.687     -0.493      1.419      1.524     -0.280      0.291     -0.749      0.451      1.621      0.822      1.245     -2.114      1.021      1.188      0.272      0.300     -1.225      0.963     -1.250     -0.595     -1.326     -0.356     -0.751      0.184     -0.044      1.424      0.504      0.960     -0.387     -0.651     -0.088      0.377      0.012      0.157      0.709      0.658     -1.469      0.188
     0.867     -1.206      2.064     -0.576     -1.815      0.264     -1.879     -1.313      1.507     -0.581      1.524     -1.280      0.291      0.251     -1.549     -0.379     -0.178      0.245     -1.114     -1.979      0.830     -0.626     -0.048     -0.211     -1.537     -0.162     -0.621      1.999     -0.310     -0.214     -0.572     -1.133     -1.282      1.543      0.259      0.149     -0.564      0.420      0.374     -0.700     -1.402      0.498      0.123     -1.101     -0.647
    -0.133     -1.206      1.064     -0.576      1.185     -0.736     -0.879      1.687     -1.493      1.419      1.524     -1.280      0.291     -1.749      0.451      0.621     -1.178      1.245     -1.114      0.021      0.730     -0.783      1.105     -1.611      0.420     -0.761     -0.424     -0.139      0.904      0.714     -1.410     -0.085      0.265     -0.084      1.063      0.406     -0.188     -0.875     -0.489      0.241     -0.219     -0.217     -0.503     -0.253     -0.380
     0.867     -0.206      0.064     -1.576     -0.815      0.264     -0.879      0.687     -0.493      1.419      0.524     -2.280     -0.709     -1.749     -1.549     -0.379      0.822      0.245     -2.114     -1.979      0.101     -0.365      0.189     -0.703     -0.817      0.936      0.198     -0.222     -1.008     -0.012      0.249     -0.432      0.348     -0.011      1.875      0.283     -1.663     -0.675     -1.167     -0.968     -0.357      1.268      0.003     -1.785     -1.396
    -0.133     -1.206      2.064      0.424      0.185      0.264      0.121     -0.313     -1.493      0.419     -2.476     -0.280      0.291      1.251      0.451      0.621     -0.178     -0.755     -1.114      0.021     -0.661     -0.500     -0.013      0.011     -0.276      0.613     -0.769      2.201      0.429      0.264      1.033      0.435     -0.162     -1.405      0.437     -1.252      0.323      0.368      1.173      0.624      1.413      0.502     -0.671     -1.268      0.100
    -0.133     -1.206      0.064      0.424     -0.815     -0.736     -0.879     -0.313      0.507     -0.581     -0.476     -0.280     -0.709      0.251     -0.549     -0.379     -1.178     -0.755     -0.114     -0.979     -0.272     -0.644     -0.618      0.470     -0.653      0.129     -0.473      0.538      0.017     -0.054     -0.437     -0.262      0.324      0.004     -0.313     -0.092      0.636     -0.018     -0.206     -0.135      0.016     -0.480      0.089     -0.462     -0.417
     0.867     -0.206     -0.936     -0.576      1.185      0.264     -0.879      1.687      0.507     -0.581      0.524     -0.280      0.291      0.251     -1.549     -0.379     -0.178      0.245      0.886      0.021      0.439     -0.370      0.058     -1.108      1.054      0.120      0.138     -1.083      0.481      0.104     -0.330     -0.682      1.509      1.356     -1.090     -0.112      0.245      0.342      1.225     -2.053     -0.931      0.112      0.164      1.333     -0.839
     0.867      0.794      0.064     -1.576     -0.815      0.264      0.121      1.687     -0.493     -1.581      1.524     -1.280      0.291     -1.749     -1.549      1.621      0.822      1.245     -1.114     -0.979      1.209     -0.002      0.120     -1.427     -1.160     -0.439      0.727     -0.163     -0.219      0.543     -0.883      0.212      1.660      0.516     -0.850     -0.403     -1.277      0.261     -0.581     -0.980      0.037      0.650      0.915     -0.466      0.209
    -0.133      0.794      0.064     -0.576      0.185      0.264      0.121      1.687     -0.493      0.419      0.524     -0.280      0.291     -0.749      0.451     -0.379      0.822      0.245     -0.114      0.021      0.004      0.766      0.705     -0.399      0.875     -0.023     -0.058     -0.552     -0.147     -0.375      0.227     -0.814      1.050     -0.227     -0.039      0.391     -1.208     -0.490     -0.542     -0.104     -0.346     -0.039     -0.677      0.118     -0.799
     1.867     -0.206      0.064     -1.576      1.185      1.264     -1.879     -0.313     -0.493      0.419      0.524      0.720     -0.709     -0.749      0.451      1.621      0.822      0.245     -0.114      1.021      0.846      0.313     -0.426     -0.817      1.209      0.985     -0.626      0.481     -0.729     -0.050      0.335     -2.345     -0.034      0.123     -0.347     -0.769      0.210     -0.019      0.001     -0.167      0.674      0.556      0.891      0.026      0.052
    -0.133      0.794      1.064      1.424     -2.815      1.264      1.121      1.687      0.507     -0.581      1.524     -0.280      1.291      1.251     -0.549     -1.379      0.822      1.245     -1.114     -2.979      0.378      0.144      0.716      0.561     -1.787     -0.556      0.700      0.515      0.962     -0.811      0.894      1.041      0.844      0.166      0.464      1.005     -0.432      0.329      0.846      0.564     -1.825      0.707      0.267     -1.307     -1.260
    -1.133      0.794      0.064     -1.576      1.185      1.264      1.121      1.687     -0.493      1.419     -1.476      1.720     -0.709     -0.749      1.451      1.621      0.822      1.245     -0.114      1.021     -0.311      1.196      0.281      0.151      1.336     -0.963     -0.259     -0.148     -1.688     -0.260      1.569      0.069      1.296     -0.707      0.714     -1.024     -0.048     -1.091     -0.974      0.773      1.973     -0.479      0.764     -0.255     -0.154
    -0.133      0.794     -0.936     -0.576      1.185      1.264     -1.879      0.687     -1.493     -0.581      0.524      1.720     -0.709     -0.749      0.451      0.621      0.822     -0.755     -1.114      1.021      0.454      0.469     -0.416     -1.388      0.854     -0.683      0.403     -0.494      0.877      0.382      0.666     -2.377      1.347     -0.375     -0.788     -0.267      0.971     -0.093      0.402      0.129      0.084      0.328     -0.071     -0.481      0.162
    -1.133      0.794      1.064     -1.576     -2.815      0.264     -2.879      1.687     -0.493     -2.581      0.524      0.720      1.291     -0.749      0.451      0.621      0.822      1.245      1.886     -2.979      0.209     -0.143      1.036     -0.316     -1.769     -1.309      0.840      0.127     -1.151     -0.899     -0.029     -2.596      0.472     -0.330     -1.723      0.178      0.809     -0.056     -0.426      1.328      0.340      1.100     -0.102      1.988     -1.288
    -1.133      0.794     -1.936     -0.576      0.185     -1.736      1.121     -1.313     -0.493     -0.581     -0.476     -1.280      0.291     -0.749     -0.549     -1.379      0.822     -1.755     -0.114      1.021     -0.917      0.785     -0.439     -0.691      0.656     -0.194     -0.058     -1.525      0.064     -0.361     -0.959      0.255     -0.981      0.112     -0.894      0.830     -2.258      0.957     -0.056     -1.007     -0.223     -0.203     -0.914      0.294      0.553
    -2.133     -1.206      0.064      0.424     -0.815     -0.736     -0.879     -0.313      0.507     -0.581     -0.476     -0.280     -0.709      0.251     -0.549     -0.379     -1.178     -0.755     -0.114     -0.979     -0.182     -0.682     -0.492      0.145     -0.623     -1.868     -0.587      0.606      0.177     -0.224     -0.590     -0.131      0.305      0.301     -0.351     -0.136      0.682      0.178      0.063     -0.229     -0.137     -0.293      0.028     -0.014     -0.415
    -0.133     -0.206     -0.936     -1.576     -0.815      0.264      0.121     -2.313     -1.493      0.419      0.524     -0.280     -0.709     -0.749      0.451      1.621      0.822      0.245      1.886      0.021      0.562     -0.616     -0.383     -1.276     -0.282     -0.617      0.407     -0.553     -0.359     -0.602     -0.326      0.792     -1.943     -0.492      0.631     -0.262      0.366     -0.207      0.363      0.446      1.038      1.547      0.828      2.378      0.361
     0.867     -0.206      1.064      0.424      0.185      0.264      0.121      0.687     -0.493      0.419      0.524     -0.280     -0.709     -0.749      1.451      0.621     -0.178      0.245      0.886      1.021      0.204      0.003      0.189     -0.431      1.271      0.584     -0.249      0.817      0.856     -1.153      0.068      0.010      0.329     -0.108     -0.127      0.266     -0.453     -0.783     -0.487      0.717      0.329     -0.033     -0.170      1.105     -0.146
    -0.133     -0.206      0.064     -1.576      0.185      1.264      1.121     -0.313     -0.493      0.419      0.524     -1.280     -1.709     -0.749      0.451      0.621      0.822      1.245      0.886      1.021      0.517      0.349     -0.449     -0.294      0.062     -0.774     -0.624      0.652     -1.294      0.102      0.669      0.683      0.167     -0.453      0.352     -0.348     -1.765     -1.095     -0.322      0.409     -0.023      0.428      1.799      0.867      0.853
    -2.133     -0.206      1.064     -1.576     -2.815      1.264      1.121      0.687      2.507     -1.581     -2.476     -2.280      1.291     -0.749      0.451     -2.379     -2.178     -1.755     -1.114      0.021     -1.420     -0.870      0.048     -0.404     -1.256     -0.614      0.534      0.968     -1.228     -1.561      2.567      2.004      0.528      2.678     -0.882      0.040     -0.988      1.247     -0.562      1.083     -0.577     -1.055     -1.938     -0.978      1.037
    -0.133      0.794          *     -1.576      1.185      0.264      1.121     -1.313     -0.493      1.419      1.524      0.720      0.291     -1.749      1.451      1.621      0.822     -0.755     -2.114      1.021      0.662      0.462      0.020     -1.127      1.012     -0.858      0.367     -1.169     -0.473     -0.025     -0.254      0.558     -1.337      0.307      1.020      0.178      0.213      0.463     -0.814      0.938      0.929      0.340     -0.684     -1.485      0.195
     0.867      0.794     -0.936      1.424     -0.815      0.264      0.121      0.687      2.507      1.419      0.524      0.720     -0.709     -0.749      1.451      0.621      0.822     -0.755      0.886      1.021      0.193      0.476     -0.703      0.397      0.862      0.588      0.456     -0.293      1.036     -1.655      0.042     -0.494      1.480      1.985      1.207      0.176     -0.069      0.377     -1.110      0.991      0.373      0.219      0.137      0.813      0.318
    -0.133      0.794     -0.936      0.424      0.185     -0.736      1.121      1.687     -1.493      1.419     -2.476      1.720     -0.709     -1.749      0.451     -0.379     -1.178     -0.755     -1.114      1.021     -1.081      0.677     -0.118     -0.137      0.157      0.980      0.091     -0.718      0.451     -0.136      0.367      0.393      1.953     -1.452      1.334     -0.702      0.641     -0.713     -1.520      0.399      0.954     -1.888     -0.544     -0.997      0.996
     0.867     -0.206     -0.936      2.424      0.185      1.264      1.121     -1.313     -0.493      1.419     -0.476     -0.280     -1.709      1.251      0.451      0.621      0.822     -1.755      1.886     -1.979      0.009     -0.106     -1.102      1.341      0.196      0.741      0.061      0.209      0.965      0.040      1.094      1.130     -0.160     -1.475      1.367     -0.358     -0.242     -0.098      0.062      0.481      0.649      0.785     -0.193      1.246     -1.982
     0.867     -0.206      0.064     -1.576      1.185      1.264      0.121     -0.313     -0.493      0.419     -1.476     -1.280      0.291     -0.749      0.451     -0.379      0.822      0.245     -1.114      1.021     -0.323     -0.208      0.327     -1.624      0.497      1.209      0.012     -0.366      0.173      0.796      1.602      0.191     -0.663      0.872      0.099     -0.666     -1.112     -0.059      0.532      0.298      0.053      1.046     -0.294     -0.259      0.473
     0.867     -1.206      2.064      0.424      0.185      1.264     -0.879     -1.313     -0.493     -0.581      1.524     -0.280      0.291     -0.749     -0.549      0.621     -1.178      0.245     -0.114     -0.979      1.085     -0.495      0.315     -0.476      0.707     -0.203     -0.756      1.846      0.870     -0.572      0.343     -0.096     -1.649     -0.061     -0.903     -0.211      0.514     -0.255     -0.442     -1.064     -0.748     -0.487     -0.107      0.064     -1.641
    -0.133     -0.206     -0.936     -0.576     -0.815     -0.736      0.121     -0.313     -0.493      0.419      0.524      0.720      1.291     -0.749      0.451     -0.379     -0.178      1.245     -1.114     -0.979      0.004      0.179      0.530     -0.372     -0.097     -0.346     -0.262     -1.449     -0.225     -0.645     -0.733     -0.196     -0.964     -0.168      0.426      0.524      0.409      0.702     -0.341      0.534     -0.643     -0.367      0.307     -0.862     -0.898
    -1.133      0.794     -0.936     -1.576     -0.815      0.264      1.121     -2.313      2.507     -1.581     -1.476      0.720      0.291      1.251     -1.549      0.621      0.822      0.245     -2.114      0.021     -0.600      0.616     -0.321      0.247     -0.677     -0.589      0.135     -0.763     -1.721     -0.138      0.780      0.408     -2.036      2.255     -1.221     -0.384     -0.130      0.603      1.019     -1.117      1.375      0.154      0.641     -2.043      0.662
     0.867      0.794     -0.936     -0.576      1.185      0.264     -2.879     -1.313      1.507     -0.581     -1.476      0.720      1.291     -0.749      0.451     -1.379      0.822     -1.755     -1.114      0.021     -0.862      0.412     -0.230     -0.723      0.621      1.771      0.393     -0.894      0.183      0.677      1.272     -3.157     -0.962      2.137     -0.991     -0.085      0.124      1.722     -0.296      0.192     -0.448      0.357     -1.391     -0.531     -0.409
     0.867      0.794      0.064      2.424      0.185      1.264      0.121      0.687      1.507     -0.581     -0.476      0.720      1.291      1.251     -1.549      0.621      0.822     -0.755      0.886     -1.979      0.064     -0.020     -0.169      2.432     -0.434      0.652      0.798      0.171      0.025      0.613      1.117      0.286      1.118     -0.474     -0.407     -0.552      0.614      1.627     -0.690     -1.319      0.465      0.874     -0.508     -0.320     -1.596
    -0.133      0.794     -0.936      1.424     -0.815     -0.736      0.121     -0.313     -0.493     -0.581     -1.476      0.720     -0.709      0.251     -0.549      0.621     -0.178     -0.755     -0.114     -0.979     -0.427      0.278     -0.513      0.435     -0.832      0.339      0.575     -0.391      1.091      0.087     -0.442     -0.128      0.347     -1.036      0.009     -0.800      0.123      0.202      0.008     -0.070      1.207     -0.472      0.039     -0.260     -0.076
    -0.133     -0.206     -0.936     -0.576     -1.815     -0.736      0.121      0.687     -1.493     -0.581      0.524      0.720      0.291     -1.749     -0.549     -0.379      0.822      0.245     -0.114     -1.979     -0.054      0.513     -0.085     -0.626     -1.514     -0.061     -1.024     -0.810      0.045     -0.254     -0.737     -0.459      0.937     -0.948      0.227      0.530      0.075      0.312     -1.005      0.134     -0.383      0.148      0.388      0.342     -0.451
     0.867     -0.206      0.064     -1.576     -1.815     -0.736     -0.879      1.687     -1.493     -0.581     -0.476     -0.280      1.291     -1.749      0.451      0.621     -0.178      1.245     -2.114     -1.979      0.021      0.066      0.625     -0.907     -1.222      0.830     -0.318     -0.537     -0.507     -0.584     -0.904     -0.839      0.813     -0.738      0.259     -0.518     -0.198      0.554     -1.119      1.079      0.661     -0.175      0.308     -1.650     -0.890
     0.867     -0.206      0.064     -0.576      0.185      0.264     -0.879      1.687     -0.493      0.419          *     -0.280     -0.709      0.251     -0.549     -0.379      0.822      0.245     -0.114      0.021     -0.446      0.249     -0.361      0.212      0.013      1.266     -0.439      0.419     -0.739      0.032      0.666     -1.214      2.167     -0.734      0.472     -0.063     -0.731     -0.273     -0.007     -0.612      0.281      0.227      0.842     -0.178      0.051
     0.867      0.794     -0.936     -1.576      1.185      1.264      1.121     -2.313      1.507     -1.581     -1.476      1.720      0.291      1.251     -1.549      0.621      0.822      0.245     -1.114      1.021     -0.308      0.606     -0.092     -0.218      0.407      1.146      0.208     -0.908     -1.422      0.852      1.426      0.538     -2.242      1.737     -1.718     -0.956      0.756      0.449      1.683     -1.818      1.005      0.174      0.326     -0.893      0.698
    -0.133      0.794     -0.936     -0.576      0.185      1.264      1.121     -0.313      0.507      0.419      0.524      0.720     -0.709     -0.749      0.451      0.621      0.822     -0.755     -0.114      1.021      0.319      0.563     -0.458     -0.753      0.589     -0.336      0.092     -0.360      0.233     -0.479      0.861      0.478      0.242      1.199      0.188     -0.236     -0.130     -0.180      0.042      0.140      0.136     -0.003     -0.054      0.272      0.404
     0.867     -0.206      0.064     -0.576      0.185      1.264     -1.879      0.687     -0.493      0.419      0.524     -0.280     -1.709     -0.749      0.451     -0.379      0.822      1.245     -0.114      0.021      0.519      0.067     -0.343     -0.749      0.549      0.285     -0.302      0.423      0.043     -0.415      0.732     -1.691      1.021      0.070      0.155     -0.275     -0.456     -1.302     -0.116      0.282     -1.018      0.837      1.828      0.328     -0.664
     0.867      0.794     -1.936     -1.576      1.185      1.264      1.121     -1.313     -0.493      1.419      1.524      1.720     -1.709      1.251      1.451      1.621      0.822      1.245     -0.114      1.021      0.819      0.709     -0.478     -0.679      1.499     -0.023      0.092     -1.577     -0.927     -0.428      0.628      0.474     -0.779      0.044      0.584      0.269      0.689     -0.978      1.907      0.642      0.635     -0.022      1.847      0.150     -0.223
     0.867      0.794     -1.936      1.424     -0.815      1.264      0.121      0.687      1.507      0.419     -0.476     -1.280      1.291     -0.749     -1.549      0.621     -0.178      1.245     -1.114      0.021      0.012     -0.282      0.359      0.517     -0.558      0.614      1.006     -2.122      0.857      0.006      1.315      0.320      0.359      1.036      0.832     -0.569     -0.828      0.684     -1.107     -1.382      0.582      0.162      0.555     -1.130      0.581
    -0.133     -0.206     -0.936      0.424      1.185     -0.736     -0.879      0.687     -1.493      1.419     -0.476      0.720     -0.709      0.251      1.451     -0.379     -0.178     -0.755     -1.114      1.021     -0.461      0.405     -0.234     -0.465      0.571      0.136     -0.681     -0.635      0.874      0.882     -0.162     -1.289      0.848     -1.173      1.169      0.334      0.352     -0.189      0.683      1.090      0.089     -0.567     -0.278     -0.894      0.605
    -0.133     -1.206      1.064      0.424      0.185     -0.736     -0.879      1.687     -0.493     -0.581     -0.476     -1.280      1.291      0.251     -0.549     -1.379     -0.178      1.245     -1.114      1.021     -0.445     -0.490      0.613     -0.333     -0.335      0.218     -0.754      0.453      0.637      0.518     -0.302     -0.535      0.909     -0.160     -0.428      0.149     -0.671      0.343      0.615     -0.391     -0.761      0.350      0.278     -1.015      1.277
    -1.133      0.794      1.064     -0.576      0.185     -1.736      1.121     -1.313     -1.493      0.419     -1.476      0.720      0.291     -0.749     -1.549     -2.379      0.822     -1.755     -0.114      1.021     -0.966      0.424     -0.367     -0.815     -0.019     -0.074      0.280      1.367      0.105      0.259     -0.818      0.683     -0.882     -0.775      0.452      0.117      0.172      0.585     -0.068     -1.370     -0.914      0.411     -1.278      0.205      0.912
    -0.133     -0.206     -1.936      2.424     -1.815     -1.736      0.121     -2.313      1.507      1.419     -0.476     -1.280     -0.709      1.251     -1.549     -0.379      0.822     -0.755      1.886     -1.979     -0.338     -0.078     -0.927      1.908     -1.549      0.171     -0.060     -0.907      0.463     -0.220     -1.381      0.187     -1.216     -0.179      2.202      0.043     -1.341      0.582     -0.365     -0.823      0.114      0.897      0.574      0.907     -0.353
    -0.133     -0.206     -0.936      0.424     -0.815      1.264      0.121      0.687      0.507     -0.581      1.524     -0.280     -0.709      0.251     -0.549     -1.379      0.822      0.245     -0.114      0.021     -0.159     -0.191     -0.465      0.808     -0.458      0.004     -0.190     -0.459     -0.408     -0.423      1.520      0.382      1.290     -0.276     -0.054      1.626      0.046      0.001     -0.404     -0.466     -1.202      0.970      0.879     -0.260      0.431
    -0.133     -1.206      2.064      0.424     -1.815      1.264      0.121      1.687      1.507     -1.581      0.524     -1.280      0.291      1.251     -0.549      0.621     -0.178      1.245     -0.114      0.021      0.381     -0.403      0.700      0.963     -1.038     -0.548     -0.802      1.434     -0.553     -0.617      0.867      0.503      1.102      0.836     -1.124     -0.089     -0.861     -0.653      0.553      0.050      0.265      0.532      0.274     -0.672      0.972
     0.867     -0.206     -0.936     -1.576     -0.815      1.264      0.121     -1.313     -0.493     -1.581      1.524     -1.280      1.291     -0.749      0.451      0.621     -0.178      1.245      0.886      0.021      0.708     -0.251      0.369     -1.303     -0.309      0.073     -0.007     -1.354     -0.464     -0.497      0.479      0.400     -1.593      0.441     -1.268      0.238     -0.760      0.787      0.327      0.593     -0.191      0.114      0.781      1.731      0.389
    -0.133      0.794      0.064      1.424      1.185     -2.736      0.121      0.687      0.507     -0.581     -2.476      0.720      1.291      0.251     -1.549     -1.379     -0.178     -0.755     -1.114      0.021     -1.146      0.375      0.306      0.677      0.227      0.897      0.290     -0.125      0.855      1.065     -1.791     -0.200      0.432     -0.010     -0.974     -0.512      0.358      1.010     -0.172     -1.705      0.014     -0.480     -1.141     -1.463     -0.081
    -0.133     -0.206      1.064     -0.576      0.185      1.264      1.121     -1.313      0.507      0.419      1.524     -1.280      0.291     -0.749      1.451     -1.379      0.822     -0.755      0.886      1.021      0.107     -0.187     -0.180     -0.546      1.074     -0.267     -0.046      1.457     -0.028     -0.905      1.122      1.238     -1.129      0.842     -0.274      1.352     -1.000      0.649     -0.398      0.770     -1.457      0.909     -0.550      1.215      0.035
     1.867      0.794      0.064     -0.576      1.185      1.264      1.121     -1.313      1.507      1.419      1.524      0.720      0.291     -0.749      1.451      0.621      0.822     -0.755      0.886      1.021      1.060      0.585     -0.561     -0.315      1.314      0.964      0.154      0.451     -0.125     -0.074      0.267      0.486     -0.664      1.676      0.762      0.011     -0.281      1.064     -0.616      0.745     -0.566      0.101      0.105      1.018     -0.045
     0.867     -1.206      0.064     -0.576     -2.815      0.264      0.121      1.687      0.507     -2.581      1.524     -2.280      1.291     -0.749     -1.549      1.621     -0.178      1.245     -1.114     -2.979      0.990     -0.885      1.209     -1.123     -1.516     -0.261     -0.138     -1.091      0.556     -1.434     -0.993      1.099      0.371      1.453     -1.795     -0.034     -0.932     -0.118      0.342     -0.759      0.436      0.957     -0.556     -0.504     -1.686
     0.867      0.794      0.064     -1.576      0.185      1.264      0.121      0.687     -0.493      0.419      1.524     -0.280      0.291     -0.749      0.451      0.621     -0.178      0.245     -2.114      0.021      0.864     -0.171      0.033     -1.031      0.791     -0.034      1.035     -0.008     -0.548     -0.525      0.497      0.188      0.640      0.282      0.003      0.011     -0.168      0.464      0.051      0.042     -0.432     -0.043      0.196     -1.651     -0.625
    -0.133      0.794     -0.936      2.424      0.185     -1.736      1.121      0.687     -0.493      0.419      0.524     -0.280      0.291      1.251      0.451     -1.379      0.822     -1.755      1.886      1.021     -0.158      0.596      0.096      0.289      0.620     -0.203      0.115     -1.029      2.066     -0.221     -1.750      0.532      0.647     -0.670      0.065      0.705     -1.043      0.182      1.022      0.159     -1.152      0.249     -1.657      1.929      0.465
     0.867      0.794      0.064     -1.576      1.185      1.264      1.121      0.687     -0.493     -0.581      1.524      1.720      0.291      0.251     -0.549      0.621      0.822      1.245      0.886      1.021      0.908      0.728     -0.031     -0.489      1.435      0.086     -0.040      0.191     -0.970     -0.432      0.436      0.323      0.754     -0.146     -1.370     -0.104      0.744      0.429      0.663     -1.311     -0.446     -0.186      1.248      1.365     -0.212
     0.867      0.794      0.064      1.424      1.185      1.264      1.121      1.687      0.507      1.419      1.524      1.720      1.291      1.251      0.451      1.621      0.822      1.245      1.886      1.021      0.741      0.685      0.592      0.974      0.684      0.069      0.062     -0.611      0.370      0.444      0.589      0.233      1.098     -0.404      1.026      0.220      0.764      0.492      0.348      0.065      0.548      0.079      0.159      1.286      0.376
     0.867     -0.206      1.064      1.424      0.185     -0.736      1.121     -1.313     -0.493     -0.581      0.524      0.720      0.291      1.251     -0.549      0.621     -1.178     -0.755      0.886      0.021      0.300      0.458      0.124      0.311      0.347      0.593     -0.548      0.974      1.029     -0.152     -0.993      0.520     -1.271     -0.786     -0.573     -0.010      0.180      0.178      1.070     -0.741      0.140     -1.766     -1.013      0.588     -0.271
    -0.133     -0.206      1.064     -0.576      0.185      0.264      0.121      1.687     -0.493      0.419     -0.476      0.720      0.291     -0.749      0.451      0.621     -0.178      0.245     -1.114      0.021      0.107      0.297      0.588     -1.246      0.336     -0.466     -0.340      0.493      0.713     -0.037      0.322     -0.260      0.924      0.470      0.279     -0.609      0.297     -0.443      0.115      0.256      0.587     -0.499     -0.520     -0.334     -0.265
         *     -0.206     -0.936     -1.576      0.185     -1.736     -0.879     -2.313     -0.493      0.419     -1.476      0.720      0.291     -0.749     -0.549     -1.379     -0.178     -1.755      0.886      1.021     -0.891      0.306     -0.355     -0.731      0.472      0.841     -0.718     -0.559     -0.966     -0.351     -1.039     -1.277     -1.872      0.095     -0.032      0.051      0.277      0.766     -0.045     -0.726     -0.137     -0.688     -1.108      1.494      0.576
     0.867     -0.206     -0.936      0.424      1.185      0.264      0.121     -1.313      0.507      1.419      1.524      1.720     -0.709      0.251      0.451     -0.379     -0.178      0.245     -0.114      1.021      0.410      0.462     -0.425     -0.076      1.088      0.493     -0.637     -0.621      0.638      0.034     -0.281     -0.395     -0.834      0.406      0.643      0.748      0.996     -0.051      0.486     -0.207     -0.822     -0.636      0.824     -0.167      0.009
    -1.133     -0.206     -0.936     -0.576      1.185      0.264      0.121     -1.313      1.507      0.419      0.524     -1.280      1.291      1.251      0.451     -0.379     -0.178      1.245      0.886      1.021     -0.307     -0.216      0.324      1.113      0.595     -0.996      0.092     -1.214     -1.820      0.571      0.721      0.268     -1.779      0.608      0.219      0.911     -1.091      0.870      0.199      0.179      0.069      0.221      0.747      0.399      0.651
    -0.133     -1.206      0.064      0.424     -0.815     -0.736     -1.879      0.687      0.507      1.419     -1.476      0.720     -0.709      0.251     -1.549     -0.379     -0.178     -0.755     -1.114      0.021     -0.696     -0.387     -0.128      0.312      0.241      0.588     -0.760      0.387     -0.031     -0.893      0.044     -1.422      0.615      0.191      1.359     -0.362      1.240     -0.603     -0.062     -1.618      0.468      0.045     -0.523     -1.332     -0.262
    -0.133     -0.206      0.064     -0.576      0.185      1.264      1.121      0.687     -0.493      0.419      1.524     -0.280      0.291     -0.749      0.451      1.621      0.822      0.245     -0.114      0.021      0.902      0.685      0.442     -1.060      0.615     -1.101     -0.845     -0.244      0.507     -0.431      0.234      0.522      0.061      0.175      0.105      0.083     -1.045     -0.295      0.186      0.216      0.440      0.160     -0.566      0.368     -0.641
     0.867      0.794     -1.936     -1.576     -1.815      1.264      1.121     -0.313     -1.493      1.419      1.524      1.720      1.291     -0.749      1.451     -0.379      0.822     -2.755      0.886     -2.979      0.480      0.928     -0.820     -1.106     -1.158      0.262     -0.196     -0.927     -0.522     -0.696      0.834      0.307      0.643     -0.556      2.114      0.575      0.500      2.432      0.203      2.125     -0.929     -0.304     -1.729      1.532     -1.829
     0.867     -0.206      1.064     -1.576     -1.815      0.264      0.121      0.687     -0.493      0.419     -0.476     -1.280      0.291      1.251      0.451      0.621     -0.178      0.245      1.886      1.021     -0.293     -0.580     -0.006     -0.797     -0.518      1.116      0.204      0.945     -0.762     -1.323      0.505      0.539      0.628      0.121      0.538      0.094     -0.468      0.357      2.017      0.742      0.992      0.509      0.114      2.100      1.351
    -0.133      0.794      0.064      0.424      0.185     -2.736     -0.879     -0.313      0.507     -0.581     -2.476     -0.280     -0.709      1.251     -0.549     -0.379     -1.178     -0.755     -0.114     -0.979     -1.437     -0.430     -0.056     -0.074     -0.422      1.238      1.300      0.084      0.484      0.672     -1.434     -0.334     -0.228      0.486     -0.324     -0.298      0.397     -0.351      1.288     -0.225      1.117     -0.616     -0.675     -0.063     -0.517
    -0.133     -2.206      0.064      2.424      0.185     -0.736      0.121     -0.313      1.507     -1.581      0.524     -1.280      0.291      1.251      0.451     -1.379     -1.178     -0.755     -0.114      0.021     -0.280     -0.663      0.057      1.766     -0.408      0.178     -1.481     -0.089      0.754      0.677     -0.294      0.582     -0.362      0.148     -1.292      0.898     -0.356      0.136     -0.007      0.552     -0.880     -0.388     -0.693     -0.956      0.365
    -0.133      0.794      1.064      0.424      1.185     -0.736      0.121      1.687     -0.493      0.419      0.524     -0.280      0.291      2.251      1.451      0.621      0.822      0.245      0.886      1.021      0.290      0.347      0.357      0.643      0.394     -0.258      0.491      0.898     -0.270      0.885     -1.163     -0.219      1.100     -0.955      0.394      0.155     -0.648     -0.366      1.672      1.172      0.359      0.382     -0.221      0.560      0.722
    -0.133      0.794      1.064      0.424     -1.815     -0.736     -0.879      1.687      0.507     -0.581      0.524      0.720      1.291     -0.749      1.451     -0.379     -2.178      1.245     -0.114     -1.979     -0.101     -0.590      0.873     -0.122     -2.106      0.211      1.384      0.167      0.470      0.187     -0.784     -0.257      0.753      0.608      0.591      0.627      1.383      0.126     -0.535      2.441     -0.237     -1.667     -0.135     -0.117     -0.090
    -0.133     -2.206      1.064      0.424      1.185     -0.736     -1.879      0.687      0.507     -2.581      0.524     -0.280     -0.709      0.251     -0.549     -0.379     -1.178     -0.755     -0.114     -0.979      0.065     -0.697     -0.035     -0.039      0.201     -0.022     -1.460      1.200      0.525      0.881     -0.708     -1.139      0.509      0.497     -2.611      0.563      0.622     -0.661      0.401     -0.677     -0.401     -0.251     -0.883      0.000     -1.153
     0.867     -0.206      0.064      0.424      0.185      0.264      0.121     -0.313      0.507      0.419      0.524     -0.280      0.291      0.251     -0.549      0.621      0.822      1.245      0.886      1.021      0.584      0.079      0.557      0.689      0.375      0.415     -0.422     -0.466     -0.097     -0.320     -0.252     -0.035     -1.115      0.002      0.386     -0.368     -0.334     -0.450     -0.182     -0.674     -0.022      0.764      0.384      0.600      0.660
     0.867      0.794     -0.936     -1.576      0.185      1.264      1.121     -1.313     -1.493      0.419      1.524     -0.280      0.291     -1.749      0.451      0.621      0.822      0.245     -1.114      1.021      0.886      0.606     -0.176     -1.520      0.552     -0.143      0.188     -0.609     -0.209     -0.240      0.430      0.616     -0.926     -0.460      0.154      0.097     -1.189      0.386     -0.462      0.225     -0.404      0.251      0.486     -0.389      0.670
    -0.133     -0.206      0.064      0.424      0.185      0.264     -0.879     -0.313      0.507     -0.581     -0.476     -0.280     -0.709      0.251     -0.549     -0.379     -1.178     -0.755     -0.114     -0.979     -0.378     -0.809     -0.652     -0.350     -0.768      0.157      0.666      0.441      0.715      1.022      0.474     -0.036      0.511      0.916     -0.013      0.197      0.782      0.165      0.427     -0.168      0.130     -0.141      0.248      0.038     -0.171
    -1.133      0.794      1.064     -0.576      0.185      1.264      1.121     -2.313     -0.493      0.419      1.524      0.720     -1.709      1.251      0.451      0.621      0.822     -1.755     -0.114      1.021      0.775      0.332     -1.384      0.910      1.175     -1.937      0.477      2.298     -1.394     -1.088      0.565      0.801     -0.784     -1.113     -0.198      0.159      0.296     -0.057      0.590     -0.096     -0.373      0.578      0.293     -0.439     -0.204
    -1.133     -1.206     -0.936      0.424     -0.815     -0.736     -0.879     -0.313      0.507     -0.581     -0.476     -0.280     -0.709      0.251     -0.549     -0.379     -0.178      0.245     -0.114      0.021     -0.576     -0.599     -0.607      0.287     -1.365     -0.532     -0.622     -0.178      0.011      0.592     -0.129     -0.256      0.583      0.098      0.235      0.398      0.546      0.057      0.058      0.238      0.145      0.421      1.085     -0.179      1.262
     0.867     -1.206      2.064      0.424     -0.815      0.264      0.121      1.687      0.507      0.419      0.524     -1.280      1.291      0.251     -1.549      0.621     -0.178      0.245     -1.114      0.021      0.579     -0.615      0.339     -0.357     -0.790      0.223     -0.537      1.806      0.902     -0.016     -0.375      0.720      1.226      0.716      0.825     -0.305     -0.494      0.755      0.642     -1.115     -0.057      0.534     -0.570     -0.903      0.730
     0.867      0.794      0.064     -1.576      1.185      0.264      1.121     -0.313     -1.493      1.419      1.524      1.720      0.291     -1.749      1.451      0.621      0.822      1.245     -1.114      1.021      0.646      1.291      0.771     -2.131      1.075      0.127     -0.458     -0.700      0.591      0.228     -0.448     -0.038     -1.156      0.004      0.991      0.401      0.067     -0.687      0.049      0.938     -0.375     -0.658      0.101     -0.009      0.170
     0.867     -0.206      0.064     -0.576     -0.815      0.264      0.121      0.687     -1.493      0.419      0.524     -2.280      0.291     -0.749      0.451     -1.379     -0.178      1.245     -1.114      0.021      0.043     -0.759      0.243     -0.341     -0.382      0.538      0.508     -0.009     -0.467     -0.387      0.243      0.848      0.370     -1.107      0.669      0.304     -1.189      0.017     -0.510      0.637     -1.350      0.707      0.714     -1.159      0.430
    -0.133      0.794     -1.936      1.424      1.185      0.264      0.121      1.687      0.507          *      0.524      0.720     -2.709     -1.749          *      0.621      0.822      0.245      0.886      1.021      0.577      0.470     -0.133      0.248      1.013     -0.777      0.293     -1.688      1.258      0.226     -0.226     -0.393      1.746      0.268      0.851     -0.297      0.143     -2.426     -1.922      1.277      0.042      0.172      0.418      0.720      0.178
    -0.133      0.794      0.064     -0.576      0.185      1.264      1.121     -1.313      1.507     -0.581      1.524      1.720     -0.709     -0.749     -0.549     -0.379     -0.178     -0.755      0.886      0.021      0.676      0.881     -0.793      0.374      0.091     -0.875     -0.234      0.767     -1.016      0.122      0.570      0.144     -0.378      1.329     -0.601      0.528      0.333      0.176     -0.969     -0.327     -1.073     -1.328      0.248      0.574     -0.036
    -0.133      0.794     -0.936      2.424      1.185     -0.736      1.121      0.687     -0.493      1.419      0.524      1.720     -0.709      2.251      1.451     -0.379     -0.178      1.245     -0.114      1.021     -0.002     -0.212     -0.111      0.983      0.530     -0.228      0.971     -0.684      1.414      0.755     -0.877      1.396      0.783     -1.339      0.980      0.377      1.893     -0.399      1.457      1.164     -0.327     -0.174      1.355     -0.668      0.510
    -0.133     -3.206      2.064      2.424     -1.815      1.264     -1.879      1.687      1.507     -2.581      0.524     -2.280      1.291      2.251     -2.549      0.621     -2.178      1.245      1.886     -1.979      0.447     -1.672      0.598      1.458     -1.992     -0.500     -1.424      1.662      0.931      0.271      0.764     -0.125      0.872      0.403     -1.707     -0.193      0.207      0.557      1.101     -1.530     -0.033     -0.298      0.433      1.039     -0.020
    -1.133     -0.206      1.064     -1.576     -1.815      0.264      0.121      1.687     -0.493     -1.581     -1.476     -1.280      1.291     -0.749      0.451     -1.379     -1.178      1.245     -2.114     -0.979     -1.019     -0.240      0.862     -1.145     -2.023     -0.194     -0.058      0.320     -0.494      0.257      1.309      0.446      0.674      0.304     -0.237      0.085     -1.018      0.243      0.177      1.386     -0.388     -0.822      0.047     -1.599      1.008
     0.867      0.794     -1.936      2.424      1.185      1.264      1.121     -1.313      0.507      1.419     -0.476      1.720      0.291      0.251      1.451      1.621      0.822     -1.755      0.886      1.021      0.388      0.956     -0.292      1.238      1.096      0.328     -0.251     -1.645      0.945      0.115      0.934      0.152     -0.838     -0.439      0.705     -1.065      0.481      0.691     -0.858      1.143      1.246     -0.350     -1.198      0.269      0.001
    -1.133      0.794      2.064     -0.576      0.185      1.264      1.121      1.687      1.507      1.419      0.524      1.720      1.291      1.251      1.451     -1.379      0.822      1.245      0.886      1.021     -0.202      0.673      0.822      0.136      0.974     -0.746      0.119      1.164     -0.643     -0.869      1.594      0.477      0.687      1.279      1.004      0.818      0.767      0.040      1.247      0.980     -1.059      0.098      0.117      0.905      0.368
     1.867     -1.206      2.064      2.424      1.185     -0.736     -2.879     -0.313     -0.493      1.419     -2.476     -2.280      1.291      0.251     -2.549     -2.379      0.822      1.245      1.886      1.021     -1.440     -0.644      0.583      0.578      0.568      3.273     -0.581      1.402      1.927      0.648      0.669     -2.223     -0.911     -0.841      0.878     -0.124     -1.346      0.707     -0.254     -2.773     -0.482      1.580      0.464      1.470      0.507
     0.867      0.794      1.064      0.424      1.185      1.264      1.121      1.687      1.507     -0.581          *      1.720     -0.709      1.251      0.451      1.621      0.822      1.245     -1.114      1.021      0.693      0.921      0.582      0.645      0.769      0.301     -0.079      0.398     -0.089      0.374      0.763      0.193      0.940      0.958     -0.899     -0.148      0.562     -1.259      0.643      0.150      0.711     -0.187      0.303     -1.372      0.408
    -0.133     -0.206     -0.936     -1.576     -0.815      0.264     -1.879     -1.313     -0.493      1.419      1.524      0.720     -0.709     -1.749     -0.549      0.621     -0.178     -1.755     -1.114      0.021      0.742      0.658     -0.496     -0.413     -0.188     -0.750     -0.845     -0.500     -1.385     -0.731     -0.507     -2.426     -0.658     -0.134      1.491      0.450     -0.231      0.217     -1.214     -0.400     -0.282     -0.963     -1.144     -0.790      0.131
     0.867      0.794     -0.936      0.424     -0.815     -2.736      1.121     -0.313      0.507      0.419      0.524      1.720      0.291      1.251      0.451      0.621      0.822     -0.755      0.886      0.021      0.062      0.763     -0.387      1.038     -0.590      0.800      0.139     -0.569     -0.558     -0.225     -2.803      0.201      0.005     -0.257      0.786      0.268      0.558      0.795      0.322      0.977      0.577      0.057     -0.392      0.550      0.521
     0.867     -0.206     -1.936      1.424      1.185      0.264      0.121     -1.313      1.507      0.419      0.524     -1.280      0.291      1.251     -0.549     -1.379     -0.178     -1.755      0.886      1.021      0.155     -0.170     -0.733      1.276      0.008      0.665     -0.007     -1.093      0.097      1.375     -0.079      0.475     -0.393      0.514      0.418      0.364     -0.890      1.160      0.318     -0.516     -1.395      0.171     -0.620      0.354      1.125
     0.867      0.794     -1.936      0.424      1.185      1.264      0.121      0.687      0.507      1.419      1.524     -0.280     -1.709      2.251      1.451      1.621      0.822     -0.755     -1.114      1.021      1.084     -0.090     -1.223      1.603      1.226     -0.126      0.861     -0.813     -1.055      0.094      0.076      0.155      2.090     -0.869      0.847     -0.240     -0.308     -0.086      0.884      0.793      0.286      0.900      0.944     -1.854      0.015
     0.867      0.794      0.064     -1.576     -0.815     -1.736      0.121     -1.313     -0.493     -0.581      0.524     -0.280      0.291     -0.749     -0.549      0.621      0.822     -0.755     -1.114      0.021      0.387      0.218     -0.211     -0.677     -0.077      0.388      0.540      0.281     -0.852     -0.689     -2.049     -0.295     -1.046      0.004     -0.369     -0.055     -0.663      0.387     -0.366     -0.451      0.187      0.458     -0.371     -0.867      0.097
    -1.133     -0.206      0.064      0.424     -0.815     -1.736      0.121     -2.313     -0.493      0.419     -2.476     -0.280     -0.709     -0.749     -0.549     -1.379     -1.178     -2.755     -0.114     -0.979     -1.418     -0.709     -0.997      0.366     -1.041      0.229      0.671      0.929     -0.100      0.231     -0.569      0.706     -1.226     -0.905      0.757     -0.150      0.441      0.618     -1.098      0.060      0.315     -0.276     -1.087     -0.147      0.003
    -0.133      0.794      1.064      0.424      0.185      0.264      1.121     -1.313      0.507     -0.581      0.524      0.720      0.291      0.251      1.451      0.621      0.822     -0.755     -2.114      1.021      0.341      0.411      0.062      0.053      0.311     -0.480      0.415      0.929      0.479     -0.180     -0.026      0.563     -1.533      0.483     -0.627     -0.106      0.018      0.197      0.126      1.081      0.001      0.279     -0.922     -2.109      0.664
    -2.133     -0.206     -0.936      1.424     -1.815      0.264      0.121     -0.313      0.507     -1.581     -2.476     -0.280      0.291      1.251     -0.549     -1.379     -0.178      0.245      0.886      0.021     -1.481      0.185      0.189      1.758     -1.407     -0.533     -0.247     -1.115     -0.401     -0.240      1.659     -0.157     -0.390     -0.690     -0.923     -0.051     -0.508      0.176     -0.181      0.202      0.497     -0.311      0.074      0.103      1.255
     0.867     -3.206     -0.936      0.424      1.185     -0.736      0.121     -2.313      0.507     -0.581     -1.476      0.720     -0.709     -1.749     -2.549      0.621     -0.178     -0.755     -0.114     -1.979     -0.253     -0.030     -0.488      0.164     -0.350      1.008     -3.053     -0.342      0.414      1.427     -0.394      0.218     -1.644      0.494     -0.473     -0.878      0.755     -0.128     -1.937     -2.250      0.966     -0.121      0.023     -0.127     -1.597
    -1.133     -0.206     -1.936     -1.576      1.185     -0.736      1.121      0.687     -1.493      1.419      0.524      0.720      0.291     -1.749      0.451     -0.379      0.822      1.245     -0.114      0.021      0.245      0.228      0.203     -1.405      0.346     -1.423     -0.475     -2.217     -0.143      0.685     -0.843      0.950      0.344     -0.472      1.328      0.163      0.493     -0.014     -0.517      0.222     -0.515      0.226      0.933      0.598     -0.181
    -0.133      0.794      1.064      1.424     -0.815      1.264      1.121     -0.313      0.507     -0.581      0.524      0.720      0.291     -0.749     -0.549      0.621      0.822      0.245     -0.114      0.021      0.416      0.546      0.251      0.132     -0.259     -0.456      0.241      0.702      1.310     -0.619      0.937      0.582     -0.546      0.265     -0.372     -0.321     -0.030     -0.028     -0.935     -0.437      0.062      0.264     -0.107     -0.258      0.367
    -0.133      0.794      1.064      1.424      1.185      0.264      1.121      1.687      0.507     -0.581     -1.476     -0.280      0.291      0.251      0.451     -0.379     -0.178      1.245     -1.114      1.021     -0.757     -0.065      0.764      1.039      0.293      0.621      0.965      0.358      0.086      0.863      0.966      1.094      0.848     -0.262     -0.721     -0.268     -0.145     -0.625     -0.592      0.454      0.381     -0.111      0.199     -1.446      0.715
    -1.133      0.794      1.064     -1.576     -2.815      1.264      1.121     -1.313      0.507     -0.581     -0.476      0.720     -0.709      0.251     -0.549      0.621      0.822     -0.755     -0.114     -1.979      0.053      0.741     -0.143      0.245     -1.379     -1.278     -0.106      0.979     -1.963     -1.511      1.130      0.261     -1.092      0.064      0.138     -0.588     -0.428     -0.528      0.011      0.083      0.558      0.166     -0.538     -0.195     -0.703
    -0.133     -0.206      1.064      0.424     -0.815      0.264      0.121      0.687      0.507     -1.581     -1.476      0.720      0.291      1.251      0.451     -1.379     -0.178      0.245     -0.114      0.021     -0.863      0.196      0.147      0.593     -0.114      0.743     -0.516      1.014     -0.112     -0.748      1.372     -0.087      0.574      0.057     -1.323     -0.178      0.392      0.069      0.751      0.448     -0.240     -0.224      0.040     -0.402      0.266
     0.867     -0.206     -0.936      0.424     -0.815      0.264     -0.879     -0.313     -0.493     -0.581      0.524     -0.280      0.291      1.251     -2.549      1.621     -0.178      0.245     -1.114     -0.979      0.539      0.009      0.107     -0.206     -0.321      0.501     -0.080     -1.027      0.653     -0.563     -0.447     -0.816     -0.378     -0.289     -0.443     -0.123     -0.161      0.039      1.555     -2.445      0.965     -0.140      0.278     -0.993     -0.690
     0.867      0.794      2.064     -0.576      1.185      1.264      1.121      0.687     -0.493      1.419      1.524      0.720      0.291      0.251      1.451      0.621      0.822     -0.755     -1.114      1.021      0.917      0.472      0.080     -0.586      0.983     -0.075      0.211      2.071     -0.028     -0.013      0.409      0.600      0.672      0.192      0.921      0.143     -0.183      0.259      0.677      0.870     -0.479      0.138     -0.815     -0.663      0.137
    -0.133     -2.206     -1.936      1.424     -1.815     -0.736     -1.879      1.687      2.507      1.419      0.524     -1.280      1.291      1.251      0.451      0.621     -0.178     -1.755      1.886     -0.979      0.404     -0.446      0.111      1.784     -2.000     -0.493     -1.813     -1.968     -0.330     -0.037     -1.032     -1.424      1.616      1.068      2.376     -0.129     -0.640      1.241     -0.204      1.508      0.139      0.065     -1.873      0.971      0.940
     0.867     -0.206      0.064      0.424      1.185      0.264      0.121      0.687     -0.493     -0.581      1.524      0.720      0.291     -0.749     -0.549      0.621      0.822     -0.755     -1.114      1.021      0.575      0.118      0.131     -0.051      0.585      0.353     -0.226     -0.175      0.582      0.733     -0.309      0.141      0.553     -0.447     -0.863      0.363      0.511      0.039     -0.788     -0.525     -0.030      0.679     -0.840     -1.252      0.547
    -1.133     -0.206     -1.936     -0.576     -0.815     -0.736      0.121     -2.313      0.507     -0.581      0.524     -0.280     -0.709     -0.749     -1.549      0.621     -0.178     -1.755     -1.114      0.021      0.369      0.037     -0.527      0.153      0.147     -1.404     -0.243     -1.378     -0.863     -0.925     -1.189     -0.050     -1.659      0.266     -0.767     -0.122     -0.458      0.083     -0.903     -1.518      0.136     -0.298     -0.808     -1.165     -0.155
     0.867      0.794      0.064     -0.576      0.185      1.264      1.121     -1.313     -1.493      0.419      0.524      0.720      0.291     -0.749      0.451      0.621     -0.178     -0.755     -0.114      0.021      0.316      0.239     -0.374     -1.407     -0.145      0.475      0.527      0.414      0.625      0.405      0.934      0.725     -1.072     -0.528      0.501      0.063      0.347      0.763      0.454      0.572      0.176     -0.467     -0.105      0.626      0.353
    -1.133      0.794      1.064     -0.576     -0.815      0.264      0.121     -1.313     -0.493      0.419      0.524      0.720      0.291      1.251      0.451     -1.379     -0.178      0.245     -0.114      0.021     -0.373      0.672      0.575     -0.459     -0.641     -0.648      0.065      0.556      0.021     -0.074      0.649     -0.686     -1.779     -0.122      0.644      1.133     -0.189     -0.409      1.712      0.673     -1.201     -1.232     -0.476     -0.194      0.614
    -1.133     -0.206      0.064     -1.576     -0.815      0.264     -0.879      0.687     -1.493     -0.581     -0.476     -0.280     -0.709     -1.749     -0.549     -0.379     -1.178     -0.755     -1.114     -0.979     -0.367     -0.137     -0.507     -1.997     -0.852     -0.707     -0.066      0.562      0.512      0.073      0.579     -0.669      1.189      0.186     -0.104      0.029     -0.013     -0.092     -0.182     -0.155     -0.033     -1.091     -0.063     -0.125     -0.181
    -0.133      0.794     -0.936     -1.576     -0.815      0.264      1.121     -1.313      1.507     -1.581      1.524      0.720      1.291     -0.749     -1.549     -1.379      0.822     -0.755     -1.114      0.021      0.209      0.547      0.188      0.040      0.036     -0.239      0.150     -1.273     -1.667     -0.731     -0.001      0.574     -1.611      1.431     -1.529      1.020     -0.114      0.843     -0.672     -1.639     -1.650      0.071     -0.936     -1.066      0.081
    -0.133     -0.206     -0.936     -0.576      0.185     -0.736      0.121     -1.313     -0.493      1.419      0.524     -1.280      0.291      0.251      1.451      0.621     -0.178      0.245     -1.114      1.021      0.192     -0.330     -0.108      0.067      0.596     -0.379      0.056     -1.039     -0.686     -0.411     -1.086      0.373     -1.288     -0.471      1.043      0.119     -0.664      0.447      0.139      1.034      0.470      0.306      0.212     -1.192      0.446
     0.867     -0.206      0.064     -0.576     -0.815      1.264      1.121      0.687     -0.493     -1.581      1.524      0.720      1.291      0.251     -1.549     -0.379      0.822     -0.755     -1.114     -0.979      0.706      0.498      0.230      0.074     -1.015      0.228     -0.713     -0.130     -0.885      0.182      0.607      0.674      0.461     -0.543     -0.946      0.239     -0.028      1.072      0.251     -1.136     -1.163      0.192     -1.086     -1.246     -0.152
    -1.133      0.794     -0.936     -0.576     -0.815     -0.736     -1.879      0.687     -0.493     -1.581     -1.476     -2.280     -0.709     -0.749     -0.549     -1.379     -0.178     -1.755      0.886     -0.979     -0.689     -0.395     -0.515     -0.381     -0.517     -0.360      1.088     -0.291     -0.109     -0.302      0.056     -1.419      1.347     -0.049     -1.218     -0.271     -1.616     -0.130     -0.354     -0.334     -0.658      0.214     -0.846      1.114     -0.468
    -1.133      0.794      1.064      0.424     -1.815     -0.736      1.121      0.687      0.507      1.419     -0.476      1.720      1.291      1.251     -0.549     -1.379     -0.178     -0.755     -0.114     -0.979     -0.122      0.168      0.337      0.303     -0.318     -1.113      0.628      0.826      0.071     -1.315     -0.494      1.084      0.368      0.355      1.475     -0.327      1.472      0.931      0.946     -0.557     -1.448     -0.291     -1.109     -0.271     -0.582
    -1.133     -1.206     -1.936     -0.576      1.185     -1.736     -0.879      0.687     -1.493      1.419     -1.476     -1.280     -2.709     -1.749      0.451     -1.379     -0.178      0.245     -2.114      1.021     -0.895     -0.328     -0.851     -1.501      0.055     -0.131     -0.898     -1.053      0.999      0.992     -1.044     -0.487      1.647     -0.345      1.300      0.077     -0.939     -1.545     -0.516      0.444     -0.287      0.111      1.468     -1.520      0.917
    -0.133     -0.206      1.064     -0.576     -0.815     -0.736      0.121     -0.313      0.507          *      0.524     -0.280      0.291      0.251      0.451     -0.379     -0.178      0.245     -0.114      0.021      0.029      0.077     -0.140     -0.155     -0.300     -0.264     -0.338      1.131     -0.316     -0.558     -0.946     -0.030     -0.097      0.651     -0.192      0.249     -0.379      0.434      0.329      0.685     -0.283     -0.180      0.387     -0.036      0.378
     0.867      0.794     -0.936          *     -1.815      1.264      1.121      1.687     -1.493      1.419      0.524      0.720     -1.709      1.251      1.451      0.621      0.822      1.245     -1.114     -0.979      0.544      0.134     -0.286     -0.182     -0.923      0.299      0.629     -0.660     -0.757     -1.005      0.589      1.069      1.880     -1.117      1.931     -0.367      0.458     -1.327      1.339      2.005     -0.115      0.760      1.623     -0.918     -0.147
     0.867     -0.206      2.064     -0.576      1.185      1.264     -0.879     -1.313     -1.493      1.419      1.524      0.720      1.291     -1.749      1.451      1.621      0.822      0.245     -1.114      1.021      0.877      0.225      0.098     -1.430      1.473      0.063     -0.545      1.949      0.737     -0.116      0.427     -0.986     -1.235     -0.356      0.621      0.213      0.269      1.342     -0.420      0.662      0.611      0.590      0.003     -0.175     -0.159
    -0.133     -0.206      1.064     -0.576      0.185      0.264      0.121      1.687     -0.493     -1.581     -1.476      0.720      1.291     -1.749      0.451     -1.379      0.822      1.245     -2.114     -1.979     -0.987     -0.160      0.322     -0.759     -0.644      0.873      0.058      0.920      0.175      0.915      1.218      0.281      1.193     -0.125     -1.233      0.058      0.865      0.824     -1.038      0.675     -0.145      1.054      0.697     -1.721     -1.369
    -0.133     -0.206     -0.936      0.424      0.185      1.264      1.121      1.687     -1.493      1.419      1.524      0.720      0.291      1.251      0.451      1.621      0.822      1.245      1.886      1.021      1.075      0.398      1.297     -0.310     -0.728     -1.360     -0.529     -2.319      0.752      0.894      0.089      0.957      0.320     -1.317      1.818     -0.274      0.153     -1.252      1.754      0.758      0.122      0.525     -0.734      2.006      1.837
    -2.133     -0.206      1.064      0.424     -1.815     -1.736     -0.879     -1.313     -0.493      0.419      0.524      0.720     -0.709      1.251     -0.549     -2.379     -1.178      0.245      0.886      0.021     -0.442      0.033      0.170      0.443     -1.067     -1.819     -0.100      0.985     -0.060     -0.630     -1.178     -0.838     -1.445     -0.987      1.002      1.201      0.695     -1.055      0.848      0.094     -1.852     -1.214      0.115      0.551      1.007
    -1.133      0.794     -1.936      0.424      0.185      0.264      1.121     -0.313      0.507     -0.581     -1.476     -1.280     -0.709      0.251     -0.549      0.621      0.822     -0.755      0.886      0.021     -0.686     -0.078     -0.478      0.000     -0.622     -0.554      0.698     -1.329      0.494      0.744      0.806      1.087      0.356      0.413     -0.222     -0.352     -1.203     -0.125      0.323     -0.278      1.511      0.924     -0.059      0.810      0.515
    -1.133     -0.206     -0.936     -0.576      1.185     -1.736     -1.879     -1.313     -0.493      0.419     -1.476     -2.280      0.291     -0.749      0.451     -0.379     -2.178      1.245      0.886      1.021     -0.698     -1.061      0.260     -0.207      1.342     -0.410      0.761     -1.189     -0.431     -0.097     -1.036     -0.781     -1.514     -0.249     -0.510     -0.361     -0.710     -0.030     -0.524     -0.235      0.608     -0.766      0.779      1.002     -0.261
    -2.133      0.794      2.064      1.424     -1.815     -1.736      0.121      1.687      1.507     -0.581     -2.476      0.720      0.291      1.251     -0.549      1.621     -0.178      0.245      0.886     -0.979     -0.601      0.548      0.227      1.033     -1.012     -1.514      0.189      1.719      0.449     -0.793     -1.185     -0.482      1.475      0.715     -0.199     -1.471     -0.054      0.271      0.445     -0.012      2.363     -0.924     -0.092      0.273      0.042
     0.867      0.794     -0.936     -1.576      0.185      1.264      1.121     -1.313     -0.493      0.419      1.524     -0.280     -0.709     -1.749      0.451     -0.379      0.822      1.245     -0.114      1.021      0.339      0.909      0.191     -1.161      0.032      0.568     -0.179     -0.918     -0.244      0.158      1.026      0.138     -1.476      0.324      0.420      0.754     -1.735     -0.768     -0.790      0.385     -0.651     -0.449      0.893      0.769      1.132
     0.867     -0.206      1.064      1.424      0.185     -1.736     -0.879     -0.313      1.507      0.419     -1.476     -1.280      0.291      1.251     -1.549     -0.379     -0.178      0.245      0.886      0.021     -0.883     -0.193      0.328      1.800     -0.390      1.645     -0.144      0.710     -0.364      0.624     -0.956     -0.800     -0.653      0.096      0.762     -0.141     -1.050     -0.197     -0.273     -1.397      0.559      0.121     -0.105     -0.014      0.373
     0.867     -0.206      1.064     -0.576     -0.815      1.264      0.121      1.687      1.507     -0.581     -1.476     -1.280      0.291      0.251      0.451      0.621      0.822      1.245      0.886      1.021     -0.002     -0.039      0.369      0.174      0.052      0.858     -0.368      0.591     -0.525     -0.924      1.319      0.255      1.338      1.375     -0.678     -1.502     -1.153     -0.304      0.251      0.474      0.552      0.882      0.776      0.817      1.074
    -0.133     -0.206      1.064     -0.576     -1.815      0.264      0.121      0.687     -0.493      0.419      0.524     -0.280      0.291     -0.749      0.451     -0.379     -0.178      0.245     -0.114     -0.979      0.058      0.286      0.635     -0.282     -0.644     -0.279     -0.608      0.437     -0.220     -1.064      0.277     -0.365      0.103     -0.213      0.784      0.350     -0.540     -0.484     -0.476      0.890     -0.553     -0.682     -0.670     -0.036     -0.439
    -0.133      0.794      2.064      0.424      0.185      1.264      0.121     -1.313      2.507      0.419      0.524      0.720      1.291      2.251     -0.549      1.621     -0.178      1.245     -0.114     -1.979      0.686      0.030      0.758      1.245     -0.581     -0.744      0.913      1.562     -0.834      0.829      0.632      0.047     -2.030      1.331      0.596     -0.496      0.684      0.309      1.332     -0.205      0.829     -0.358     -0.002     -0.684     -1.291
    -1.133     -2.206      0.064      0.424      0.185     -0.736     -1.879     -2.313     -1.493     -0.581      1.524     -1.280     -1.709     -0.749     -0.549      0.621     -2.178     -2.755      0.886     -1.979      0.726     -1.073     -0.885     -0.939     -1.174     -2.066     -1.190      0.985      1.348      1.424     -1.435     -0.722     -1.302     -0.627     -0.030      0.426     -0.038     -0.392     -0.077      0.062     -0.389     -0.944     -1.519      1.394     -0.890
     0.867     -0.206     -0.936      1.424      1.185      1.264     -1.879      0.687      0.507      0.419      0.524      0.720      0.291     -0.749      0.451     -0.379     -3.178     -1.755      0.886      0.021      0.050     -1.200     -0.282      0.089     -0.144      0.792      1.030     -0.658      1.471      1.338      1.148     -0.683      1.038      0.287      0.497      0.411      2.381      0.764     -0.755      0.548     -0.578     -1.830     -1.309      0.830      0.034
     0.867      0.794      1.064     -0.576      1.185      0.264      1.121     -0.313      0.507      0.419     -0.476      0.720     -0.709      0.251      0.451      0.621      0.822      0.245     -0.114      1.021      0.004      0.646     -0.535     -0.480      0.744      0.944      0.241      1.787     -0.017      0.297      0.408      0.464      0.225      0.600     -0.021     -0.482     -0.211     -0.213      0.704      0.054      0.630      0.072      1.152      0.081      0.647
    -0.133     -0.206      1.064      0.424      0.185     -0.736     -1.879      0.687      1.507     -1.581      0.524     -1.280      1.291     -0.749     -1.549      0.621     -1.178      0.245     -0.114      0.021      0.530     -1.265      0.419     -0.093     -0.837     -0.647      1.045      0.677      0.429      1.078     -1.217     -0.517      0.092      1.610     -1.164     -0.370      0.587      0.823     -0.656     -1.134      0.204      0.144     -0.394      0.120      0.803
    -0.133     -0.206      0.064     -0.576      1.185      0.264     -1.879      1.687     -0.493      0.419      1.524     -1.280      1.291      1.251      0.451      0.621     -1.178      0.245     -0.114      1.021      0.560     -0.436      0.058     -0.284      1.236     -0.857      0.066     -0.014     -0.245     -0.004     -0.093     -1.523      1.706     -0.473     -0.147      0.515     -0.592      1.168      1.564     -0.270      0.006     -0.632      0.214      0.142     -0.093
     0.867      0.794      0.064      1.424      0.185      0.264      1.121     -0.313      1.507      0.419      1.524      1.720      0.291     -1.749      0.451     -0.379      0.822      0.245      0.886      0.021      0.668      1.041      0.160     -0.053     -0.176      0.113     -0.209      0.131      1.363      0.464     -0.520      0.032     -0.529      1.602      0.442      0.430      0.242      0.046     -1.532      0.737     -1.042     -0.423      0.096      1.074      0.190
     0.867     -1.206     -1.936     -1.576     -0.815     -0.736      0.121      0.687      0.507     -0.581      0.524     -0.280      0.291      1.251     -0.549      0.621     -1.178      0.245     -1.114     -2.979      0.396     -0.710      0.055      0.055     -0.903      0.531     -0.566     -1.772     -1.749      0.319     -0.948      0.821      0.926      0.384     -0.204     -0.253      0.705      0.171      1.300     -0.170      0.135     -0.402      0.245     -1.266     -1.996
     0.867     -1.206     -0.936     -1.576     -0.815     -0.736     -1.879      0.687     -1.493     -0.581      0.524     -1.280      0.291     -0.749     -0.549      0.621     -1.178      0.245     -2.114      0.021      0.706     -0.946      0.357     -1.053     -0.020     -0.035     -0.312     -1.106     -0.636     -0.719     -1.427     -0.883      0.221     -0.616     -0.582     -0.598     -0.073     -0.130      0.151     -0.607     -0.242     -0.214     -0.222     -1.680      0.080
    -1.133      0.794      0.064     -1.576     -1.815      0.264      1.121      0.687     -0.493     -0.581      0.524     -0.280     -0.709      1.251     -1.549      0.621      0.822      1.245     -1.114     -0.979      0.219      0.286      0.125     -0.413     -0.842     -1.388      0.425     -0.130     -1.131     -1.056      0.123      0.760      0.669     -0.137     -0.081     -0.027     -0.707     -0.999      1.597     -0.884      0.607      0.498      0.985     -0.891     -0.118
     1.867      0.794      0.064     -1.576      0.185      1.264      1.121     -0.313     -1.493      1.419      1.524      0.720      0.291     -0.749      1.451      1.621      0.822     -1.755     -1.114      1.021      1.111      0.285     -1.131     -0.704      1.254      0.876      0.453      1.028     -1.025     -0.932      0.476      0.734      0.968     -0.955      0.734     -0.279      0.328      1.584     -0.215      0.792      0.194      0.530     -0.240     -0.848     -0.101
     0.867      0.794     -1.936      1.424      0.185      1.264      0.121      0.687     -0.493     -0.581      0.524      0.720      0.291      1.251      0.451      0.621      0.822      0.245      0.886      0.021      0.522      0.755      0.091      0.992     -0.042      0.345      0.175     -2.160      0.542      0.140      0.815     -0.694      0.418     -1.171     -0.582     -0.449     -0.493      0.258      0.418      0.343     -0.255      0.034      0.117      0.411      0.023
     0.867      0.794     -1.936      0.424      0.185     -1.736      1.121      0.687     -1.493     -0.581     -0.476      0.720      1.291      1.251     -0.549     -0.379      0.822      0.245     -0.114      0.021      0.038      0.670      0.819     -0.655     -0.400      0.837      0.213     -2.578      1.264      0.595     -1.781      0.428     -0.270     -0.995     -0.647     -0.496     -0.133      0.269      1.831     -0.178     -0.355      0.023     -0.972      0.152      0.516
    -1.133      0.794     -1.936     -0.576      1.185      1.264     -2.879      0.687     -1.493      1.419      1.524      0.720     -2.709     -0.749      1.451      1.621      0.822      0.245     -1.114      1.021      0.838      0.195     -1.047     -0.712      0.284     -1.973      0.486     -0.948      0.209      0.787      0.295     -3.179      1.850     -0.917      1.202      0.258      0.522     -1.316     -0.040      1.355      0.566      0.758      1.819     -0.887      0.763
     0.867      0.794      2.064     -1.576     -0.815      1.264      0.121      1.687      0.507     -2.581      1.524     -0.280      1.291      1.251      1.451      1.621     -0.178      1.245     -2.114     -0.979      0.953      0.166      0.802     -1.061     -0.102     -0.179      0.531      1.198     -0.521     -0.693      0.505     -0.041      0.730      1.482     -2.407     -0.179     -0.407      0.371      2.144      1.477      0.470     -0.503      0.111     -1.655     -0.842
    -0.133      0.794     -0.936     -1.576      1.185      0.264      0.121     -0.313     -1.493      0.419      1.524      0.720      1.291     -1.749     -0.549     -1.379     -1.178     -1.755     -0.114     -2.979      0.091     -0.131     -0.287     -1.814      0.059     -0.256      0.756     -0.456      0.205      1.185      0.154      0.350     -0.039      0.164      0.428      1.351      0.683      1.700     -0.263     -0.516     -1.354     -1.033     -1.411      0.772     -3.144
    -0.133     -0.206      1.064     -0.576      0.185      0.264     -1.879      1.687     -0.493     -0.581      0.524      0.720      0.291     -1.749      0.451     -0.379     -0.178      1.245     -0.114      0.021      0.143     -0.271      0.334     -1.070     -0.250     -0.238      0.049      0.862      0.392      0.435      0.132     -1.342      1.330      0.449     -0.355      0.337      0.949     -0.128     -0.715      0.563     -0.409      0.127      0.608      0.455      0.207
     0.867     -1.206     -0.936      1.424      0.185      0.264     -0.879     -1.313      0.507     -1.581     -1.476     -1.280      0.291      1.251     -1.549     -1.379     -2.178      0.245      1.886     -1.979     -0.722     -1.057      0.268      1.823     -0.754      1.481     -0.227     -1.015     -0.468      0.817      0.950      0.019     -1.491     -0.916     -1.285     -0.280      0.259     -0.074     -0.057     -1.130     -0.479     -0.906     -0.209      1.020     -1.293
    -0.133      0.794      0.064      1.424     -0.815     -1.736      0.121      1.687      0.507      0.419     -0.476      0.720     -0.709      0.251      1.451     -0.379     -0.178      1.245     -0.114      0.021     -0.244      0.491      0.115      0.738     -0.663      0.144      0.262     -0.147      0.615     -0.074     -1.644     -0.366      1.732     -0.034      0.596     -0.022      0.012     -0.821     -0.302      1.850      0.042     -0.660      0.947     -0.434      0.572
    -0.133     -0.206      1.064     -0.576      1.185     -0.736      0.121     -0.313     -0.493      0.419     -1.476     -0.280     -0.709     -0.749      0.451     -0.379     -0.178      0.245     -0.114      0.021     -0.699     -0.110     -0.009     -0.435      0.285      0.407     -0.025      1.072     -0.233      0.949     -0.128      0.152     -0.357     -0.130      0.233     -0.481     -0.239     -0.637     -0.371      0.380      0.595      0.104      0.221      0.199     -0.054
    -0.133     -1.206      1.064      2.424      0.185     -1.736      0.121     -1.313      0.507     -0.581     -1.476     -1.280      1.291      1.251     -0.549     -0.379     -1.178      1.245      0.886     -0.979     -0.595     -0.806      0.692      0.863     -0.424      0.341     -0.441      0.454      1.592      0.559     -1.137      1.010     -1.946     -0.080     -0.359     -0.390     -0.284      0.552      0.728     -0.165      0.492     -0.278      0.165      0.561     -0.607
    -2.133     -2.206      0.064      0.424     -0.815      1.264      0.121     -1.313      0.507      0.419     -1.476     -1.280      0.291     -0.749     -1.549     -1.379     -0.178      0.245      0.886     -1.979     -1.024     -0.828      0.087      0.684     -1.117     -1.105     -1.334     -0.032     -0.219      0.102      2.209      0.939     -1.349     -0.062      1.055      0.154     -0.110      0.238     -1.345     -0.826     -0.042      0.783      0.035      0.642     -0.894
    -1.133     -2.206      2.064      1.424     -0.815      0.264     -1.879     -2.313     -0.493     -0.581     -1.476     -1.280      1.291     -0.749     -0.549     -1.379      0.822      1.245      1.886     -1.979     -1.037     -0.748      0.641      0.525     -1.288     -0.016     -1.484      1.331      1.012      0.370      1.308     -1.085     -3.209     -0.930      0.266      0.147     -0.099      0.284     -0.998      0.119     -0.333      1.739      0.345      1.432     -0.648
    -0.133      0.794     -1.936      2.424      1.185     -0.736      1.121     -2.313      2.507      1.419      1.524      1.720      1.291      2.251      1.451      0.621      0.822     -1.755      1.886      1.021      0.432      0.770      0.064      2.242      0.951     -0.580     -0.035     -1.917      0.120      0.421     -1.171      0.460     -2.309      0.692      0.898      0.803      0.572      1.196      0.276      0.889      0.120     -0.073     -1.877      0.733      0.077
     0.867     -0.206      1.064     -0.576      0.185      1.264      0.121     -1.313     -0.493      0.419     -0.476      0.720     -1.709      1.251      0.451     -1.379     -0.178      0.245      0.886     -1.979     -0.406     -0.133     -1.200     -0.280     -0.884      1.172     -0.140      2.379     -0.472      0.968      1.529      0.487      0.092     -0.259      0.940      0.208      0.991     -0.194      1.490      0.899     -0.982      0.001      1.857      1.072     -1.247
    -2.133     -0.206     -1.936      0.424     -1.815     -2.736      0.121      0.687      1.507      0.419     -0.476     -1.280      0.291      1.251      0.451     -1.379     -0.178      0.245      0.886     -1.979     -1.022     -0.808     -0.090      1.268     -1.045     -1.144      0.555     -1.682     -0.953     -0.741     -1.755      1.133      0.922      0.436      1.055      1.209     -0.154      0.465      0.246      1.157     -0.377      0.921      0.145      0.243     -1.145
     0.867      0.794      0.064      0.424      0.185      1.264     -0.879      0.687      0.507     -1.581     -1.476      0.720     -0.709      0.251      0.451      1.621      0.822      0.245     -0.114      0.021     -0.117      0.186     -0.168      0.729      0.634      1.024      0.369      0.093     -0.317     -0.640      1.496     -0.941      1.042     -0.169     -1.905     -1.244      0.409     -0.533     -0.300      0.167      1.704      0.824      0.448     -0.313     -0.489
    -0.133     -1.206      0.064     -1.576     -0.815     -1.736     -0.879     -0.313     -1.493     -0.581      0.524      0.720      0.291     -0.749      0.451      0.621     -0.178      0.245     -2.114      0.021      0.104     -0.341      0.353     -1.511     -0.261     -0.424     -0.823     -0.476     -0.073     -0.610     -1.744     -0.510     -0.681     -0.278     -0.358      0.321      1.087     -0.131      0.592      0.595      0.604      0.206     -0.174     -1.230      0.328
    -0.133     -1.206      1.064     -1.576      0.185     -0.736     -0.879      0.687     -0.493     -0.581     -0.476     -1.280     -0.709     -0.749      0.451      0.621     -0.178      0.245     -1.114      1.021     -0.129     -0.776      0.230     -0.553      0.338      0.117     -0.380      0.915     -1.119     -0.141     -0.570     -0.045      0.345      0.094     -0.739     -0.215     -0.250     -1.024     -0.216      0.242      0.690      0.636     -0.174     -0.830      0.768
     0.867     -0.206      1.064     -0.576     -0.815     -0.736      1.121      1.687     -0.493     -0.581     -0.476      0.720      1.291     -0.749     -0.549      0.621     -0.178      0.245     -1.114     -0.979     -0.153      0.228      0.232     -1.031     -1.305      0.861     -0.472      0.891      0.477      0.341     -0.635      0.792      1.620      0.105     -0.031     -0.127      0.490      0.979      0.245      0.365      0.909     -0.391      0.112     -0.474      0.198
    -1.133     -0.206      0.064      1.424      0.185      1.264      0.121      0.687      0.507      0.419      0.524     -0.280      0.291     -0.749      0.451      1.621      0.822      0.245     -0.114      0.021      0.751      0.051     -0.275      0.968      0.162     -1.756     -0.382      0.642      0.224     -0.041      0.544      0.043      1.059     -0.255      0.362     -0.737     -0.396      0.460     -1.650      0.424      0.550      0.919      0.769     -0.424     -0.198
     0.867     -3.206      1.064     -1.576      1.185      0.264      1.121     -2.313     -1.493      1.419      1.524      0.720      1.291     -1.749      1.451      1.621      0.822     -0.755     -1.114     -0.979      0.878      0.267      0.210     -1.481      1.154     -0.026     -3.357      0.829      0.036      0.008     -0.652      0.914     -2.446     -0.379      0.856      0.073      0.412      1.089     -0.267      0.854      0.501      0.723     -0.982     -0.274     -1.963
     0.867      0.794     -0.936     -1.576     -0.815      1.264      1.121     -2.313     -0.493     -0.581      1.524     -0.280      0.291      1.251      0.451      0.621      0.822     -0.755     -1.114     -0.979      0.807      0.048     -0.375     -0.887     -0.638     -0.023      0.652     -0.439     -0.615     -0.182      0.459      1.115     -1.833      0.198     -0.302      0.147     -0.511      0.769      1.854      0.634     -0.387      0.863     -0.207     -0.798     -0.345
    -1.133     -3.206      1.064      0.424      1.185     -2.736      1.121     -1.313      2.507     -2.581     -1.476      1.720      0.291      1.251     -2.549     -2.379      0.822     -0.755      0.886      0.021     -0.912      0.577      0.068      1.754      0.625     -0.381     -3.594      0.842     -1.354      0.693     -2.019      0.528     -1.394      1.001     -2.954      0.196      0.808      0.189     -0.346     -2.644     -1.123      0.154     -0.648     -0.061     -0.432
     0.867      0.794      1.064      1.424      0.185      1.264      1.121      1.687     -1.493      1.419      0.524      1.720      1.291      2.251      1.451     -1.379     -0.178     -0.755      1.886      1.021     -0.019      0.382      0.173      0.857      0.331      0.693      0.395      0.791      0.618     -0.020      1.249      0.589      1.468     -2.252      1.221      0.667      1.312      1.018      1.439      1.410     -1.312     -0.675     -0.964      1.273      0.660
    -0.133     -1.206      0.064      0.424     -0.815     -0.736     -0.879     -0.313      0.507     -0.581     -0.476     -0.280     -0.709      0.251     -0.549     -0.379     -1.178     -0.755     -0.114     -0.979     -0.371     -0.801     -0.178     -0.003     -1.386      0.331     -0.416      0.158      0.376      0.514     -0.424      0.060     -0.024      0.642     -0.045      0.069      0.821     -0.385      0.336      0.267      0.116     -0.214     -0.519     -0.092      0.381
    -0.133     -0.206      1.064     -0.576      0.185      1.264      0.121     -1.313     -1.493      0.419      0.524     -0.280      0.291     -0.749     -1.549      0.621      0.822      0.245     -2.114      0.021      0.164      0.479      0.149     -1.259      0.162     -0.305     -0.734      0.893      0.629      0.151      0.866     -0.244     -1.403     -0.860      0.337      0.340     -1.151     -0.051      0.265     -1.439      0.364      0.424      0.052     -1.547     -0.117
     0.867      0.794     -1.936      2.424      1.185      0.264      1.121     -1.313     -1.493      1.419     -1.476      1.720     -1.709      1.251      0.451     -1.379     -0.178      0.245      0.886      1.021     -0.783      0.585     -0.603      0.959      1.093      1.602      0.243     -1.207      1.404      0.087      1.144      0.416     -0.581     -2.119      0.824     -0.198      0.920     -0.931      0.462      0.038     -0.532     -0.797      1.205      0.382      0.092
     0.867     -0.206      0.064     -0.576      0.185      0.264     -1.879     -1.313     -0.493      1.419      0.524     -0.280     -0.709     -0.749      1.451     -0.379      0.822      0.245     -1.114      0.021      0.105      0.285     -0.163     -0.704      0.503      0.598     -0.495      0.246      0.023     -0.421      0.132     -2.155     -1.368      0.131      1.024      0.326     -0.556     -0.451     -0.193      1.176     -0.421      0.479      0.511     -0.719     -0.539
    -0.133     -0.206      1.064     -0.576      1.185      1.264      0.121      0.687      0.507      1.419     -0.476      0.720     -1.709      0.251      0.451      0.621      0.822      0.245     -0.114      1.021     -0.034      0.139     -0.031      0.132      0.121      0.045     -0.273      1.001     -0.721      0.994      1.396     -0.215      0.927      0.364      1.548     -0.468      0.563     -1.611      0.130      0.510      0.639      0.473      0.312     -0.221      0.943
    -0.133     -0.206      0.064     -1.576     -0.815     -0.736     -0.879     -0.313     -0.493     -0.581     -0.476     -0.280      0.291     -1.749     -0.549     -0.379     -1.178      0.245      1.886     -0.979     -0.308     -0.370      0.276     -0.741     -0.709      0.229      0.283     -0.128     -0.689     -0.033     -0.621     -0.411     -0.729     -0.032     -0.251      0.000      0.360     -0.130     -1.168     -0.302     -0.160     -0.794     -0.227      2.247     -0.308
     0.867      0.794     -0.936     -1.576      0.185      1.264     -2.879     -1.313     -1.493      1.419      0.524      0.720      0.291     -1.749      1.451      1.621     -0.178      1.245     -2.114      1.021      0.542     -0.087      0.363     -1.343      1.510      0.338      0.828     -1.298     -0.175     -1.131      0.735     -2.750     -1.670     -0.471      0.470     -0.448      0.657      0.029     -0.559      0.774      1.016     -0.064      0.713     -1.399     -0.169
    -1.133      0.794      1.064      1.424      0.185     -1.736      0.121     -1.313      0.507     -0.581      0.524     -1.280      0.291      1.251     -0.549     -1.379     -0.178      0.245      0.886      0.021      0.141     -0.054      0.310      1.863     -0.969     -1.362      0.888      0.690     -0.379      1.260     -1.869     -0.004     -1.675     -0.874     -0.247      0.277     -1.163      0.207     -0.367     -0.082     -1.436     -0.147     -0.321     -0.195      0.882
    -2.133      0.794      0.064      0.424      0.185      0.264     -2.879     -1.313      2.507     -2.581     -0.476      0.720      1.291      0.251      0.451     -1.379     -2.178     -2.755     -0.114     -1.979     -0.592     -0.743     -0.194      1.140     -0.958     -1.564      1.408      0.049     -0.706      1.050      0.953     -2.076     -0.924      1.602     -2.134      0.404      1.644      1.598     -0.752      0.996     -0.679     -1.281     -2.544     -0.553     -1.025
     0.867     -0.206      0.064     -0.576     -0.815      1.264      1.121     -0.313      1.507     -0.581     -0.476     -2.280      0.291     -0.749     -0.549      1.621     -0.178     -0.755     -0.114      0.021      0.245     -0.721     -0.639      0.052     -0.421      0.653      0.374      0.705     -0.715     -0.397      0.887      1.782      0.516      1.524     -0.348     -0.862     -1.157      1.029     -0.837     -0.200      1.217      0.724     -0.043     -0.144      0.514
    -0.133     -0.206      0.064      1.424      1.185     -1.736      0.121     -0.313      0.507      0.419     -0.476     -0.280     -0.709      1.251     -0.549     -1.379     -1.178     -0.755      1.886      1.021     -0.574     -0.225     -0.491      0.016      0.750      0.399     -0.097      0.574      1.379      0.443     -1.221      0.431      0.299      0.479      0.115      0.428      0.047     -0.149      1.269     -0.831     -0.669     -0.924     -0.119      1.897      0.396
    -0.133      0.794      2.064     -0.576     -1.815      0.264      1.121      1.687      0.507      1.419      0.524     -0.280      0.291     -0.749      0.451     -0.379      0.822      1.245     -0.114     -0.979      0.087      0.595      0.542      0.037     -0.830     -0.272      0.271      1.657     -0.580     -0.938      0.069      0.469      0.923      0.459      1.690      0.375     -1.122     -0.488     -0.793      0.893     -0.375      0.130      0.456     -0.214     -0.318
     0.867      0.794     -0.936     -1.576      1.185     -0.736      0.121      0.687      1.507      1.419      1.524      0.720      0.291      0.251      1.451     -0.379     -1.178      1.245      0.886      1.021      0.622      0.457      0.421      0.113      1.309      0.066      0.206     -1.289     -1.759     -0.239     -1.274     -0.247      0.426      1.158      0.952      0.598      0.153     -0.374      0.302      0.874     -1.070     -1.643      0.787      0.702     -0.108
     1.867      0.794      1.064      1.424      1.185      1.264      0.121     -0.313     -0.493      1.419      1.524      0.720     -0.709     -0.749      0.451      1.621      0.822      0.245     -0.114      0.021      0.958      0.290      0.206      1.103      0.521      1.094      0.432      0.734      0.603      0.491      0.242     -0.182     -0.663     -1.254      1.083     -0.051      0.403     -0.977     -1.584      0.212      0.420      0.392     -0.006     -0.860     -0.421
     1.867      0.794      2.064      0.424      1.185      1.264      1.121     -1.313     -1.493      1.419      1.524     -0.280      1.291      2.251      1.451      1.621      0.822     -0.755      0.886      1.021      1.067      0.318     -0.176     -0.192      0.718      0.776      0.524      2.385      0.730      0.472      0.036      0.643     -1.136     -1.358      1.093     -0.273     -0.786      1.664      2.425      1.079      0.530      0.595     -0.460      0.879      0.255
    -2.133     -1.206     -1.936     -0.576     -1.815     -1.736     -0.879      0.687     -0.493     -1.581     -1.476     -0.280      0.291      0.251     -0.549     -0.379     -1.178      0.245     -0.114     -1.979     -0.962     -0.476     -0.136      0.469     -0.909     -1.195     -0.674     -1.621     -1.094     -0.790     -0.888     -0.336      0.913     -0.865     -1.041     -0.036      0.409      0.486     -0.101     -0.071      0.735     -0.546      0.425     -0.486     -1.038
    -1.133      0.794      1.064     -1.576     -2.815      1.264     -0.879      0.687     -1.493     -0.581      0.524      0.720      0.291     -1.749      0.451     -0.379      0.822      1.245     -0.114      1.021      0.191      0.634      0.424     -0.800     -0.680     -1.344      0.233      0.734     -0.770     -2.160      1.116     -1.364      0.169     -0.876     -0.158      0.285     -0.401     -0.356     -1.155      0.701     -0.473     -0.030      0.596      0.381      1.627
     0.867     -0.206      0.064      2.424      1.185     -2.736     -0.879     -1.313     -1.493     -0.581     -2.476     -0.280      1.291      1.251     -1.549     -2.379     -1.178      1.245     -0.114      1.021     -1.370     -0.620      0.623     -0.217      0.944      2.052      0.521     -0.422      2.616      0.088     -1.368     -0.184     -1.818     -1.372     -0.950     -0.160      0.609      0.486      1.528     -1.928     -0.837     -0.345      0.434      0.049      0.263
     0.867      0.794     -0.936      1.424      1.185      0.264      0.121     -0.313      0.507      1.419     -1.476     -0.280     -2.709      0.251      1.451      1.621     -0.178      0.245     -0.114      1.021     -0.025     -0.228     -1.176      0.590      0.769      0.849      0.853      0.219      0.797      0.354      0.272      0.485      1.040      0.113      1.152     -1.360      0.137     -1.248     -0.132      0.991      1.722      0.155      1.734     -0.507      0.476
     0.867      0.794     -0.936     -0.576      1.185      0.264     -2.879     -2.313     -1.493      1.419      0.524      1.720     -1.709      2.251      1.451     -1.379      0.822     -1.755      1.886      1.021      0.064      0.465     -1.061      0.074      1.517      0.654      0.435      0.265     -0.625     -0.369      0.180     -3.232     -1.058     -1.524      0.593      0.372      1.128     -0.315      2.293      0.672     -1.384      0.152     -0.206      1.939     -0.210
    -0.133     -0.206     -1.936      0.424      1.185      1.264      1.121     -1.313     -1.493      1.419      0.524     -1.280     -0.709     -1.749      1.451      1.621      0.822      1.245     -1.114      1.021      0.358      0.111      0.098     -0.354      1.279     -0.362     -0.251     -2.159      0.798     -0.071      1.002      0.951     -1.266     -1.127      0.812      0.065     -1.277     -0.785     -1.272      0.905      1.129      0.800      1.168     -0.934     -0.249
    -1.133     -1.206     -1.936      1.424     -0.815     -2.736     -0.879     -2.313     -0.493     -0.581     -1.476     -0.280      0.291     -1.749     -1.549     -1.379     -1.178     -0.755      1.886     -0.979     -0.621     -0.748     -0.100     -0.463     -1.234     -0.506     -0.522     -1.753      1.982      0.584     -2.227      0.020     -2.084     -0.199      0.336     -0.356      0.700      0.462     -1.437     -0.948     -0.665     -0.244     -0.716      2.109      0.230
    -1.133     -2.206      1.064     -1.576      0.185     -1.736     -0.879     -2.313      0.507     -0.581     -0.476     -1.280      0.291      0.251     -0.549     -1.379     -1.178      0.245     -0.114      1.021     -0.595     -0.835     -0.389     -0.327      0.130     -0.663     -1.303      1.413     -1.246      0.168     -1.224      0.094     -1.750      0.819     -0.721      0.453     -0.168      0.727      0.354     -0.481     -0.605     -0.238      0.896     -0.122      0.767
    -0.133     -1.206      0.064      1.424     -0.815      0.264     -0.879     -1.313      0.507      0.419     -0.476      0.720     -0.709     -0.749     -0.549     -1.379     -3.178      1.245     -1.114      0.021     -0.540     -0.883     -0.011      0.802      0.016      0.417     -0.332      0.080      0.572     -0.782      0.762     -0.096     -1.364     -0.055      0.241      0.499      1.994     -0.672     -1.547     -0.552     -0.653     -2.222      1.162     -1.338      0.119
    -0.133     -1.206      0.064     -0.576      0.185     -1.736     -0.879     -1.313      0.507     -2.581     -0.476     -1.280      0.291     -0.749     -1.549     -0.379     -2.178      1.245     -0.114     -0.979     -0.188     -1.145      0.050     -0.339     -0.405      0.076     -0.113      0.093     -0.097      0.622     -1.522      0.294     -1.097      0.916     -2.294     -0.035      0.369      0.232     -0.433     -1.016     -0.304     -0.933      1.059      0.029     -0.651
    -2.133     -2.206     -0.936      1.424     -0.815     -1.736      1.121     -2.313      1.507     -0.581     -0.476      0.720     -0.709     -0.749     -1.549      0.621     -0.178     -0.755     -0.114      1.021     -0.206      0.399     -0.359      0.310     -0.335     -1.938     -2.404     -0.497      1.097     -0.421     -1.476      0.689     -1.938      1.238     -0.162     -0.163      0.207     -0.371     -1.046     -1.222      0.906     -0.722     -0.147     -0.359      1.333
     0.867     -1.206      0.064      0.424     -0.815     -0.736      0.121     -0.313      0.507     -0.581     -0.476     -0.280     -0.709      0.251     -0.549     -0.379     -1.178     -0.755     -0.114     -0.979     -0.317     -0.146      0.133      0.018     -0.595      1.205     -1.086     -0.106      0.500     -0.193     -0.480      0.452     -0.385      0.486     -0.144     -0.101     -0.173     -1.023      0.218     -0.333      0.112     -1.116     -1.035     -0.137     -0.595
    -0.133      0.794      0.064      0.424      0.185     -0.736      1.121     -0.313      0.507      0.419      0.524      0.720     -0.709     -0.749      0.451     -1.379      0.822     -0.755     -0.114      1.021     -0.149      0.751     -0.222     -0.013     -0.099      0.037     -0.107      0.375      0.361      0.151     -0.465      0.463     -0.203      0.538      0.458      0.776     -0.291     -0.472     -0.616      0.416     -1.065     -0.127     -0.483     -0.174      1.157
    -2.133     -0.206      0.064      1.424     -0.815      0.264      0.121      0.687      1.507      0.419     -1.476     -1.280     -1.709     -0.749      0.451      0.621      0.822      0.245      0.886      0.021     -0.484     -0.477     -0.643      0.795     -0.484     -1.701      0.326      0.675      0.722     -0.495      0.662      0.732      1.441      0.827      0.792     -0.787     -0.540     -0.786     -1.561      0.588      1.245      1.266      1.261      0.589      0.466
     0.867      0.794     -0.936     -0.576      0.185      0.264      1.121     -0.313     -1.493      1.419     -0.476     -0.280      0.291     -0.749      0.451     -0.379      0.822     -1.755     -0.114      0.021     -0.188      0.544     -0.345     -0.173     -0.041      1.304      0.243     -0.477     -0.444      0.349      0.385      0.415     -0.029     -1.400      1.468     -0.204     -1.014      0.839     -0.899      0.505     -0.046      0.052     -1.139     -0.029      0.169
     0.867      0.794      0.064      0.424      0.185      1.264      1.121     -1.313      0.507     -0.581      0.524      0.720     -0.709      0.251     -0.549     -0.379     -1.178     -0.755      0.886      1.021     -0.021      0.081     -0.578      0.567      0.499      0.801      0.771      0.767     -0.050     -0.258      1.208      1.080     -0.601      0.029     -0.688      0.533      0.848     -0.029     -0.115     -0.638     -0.243     -1.237      0.149      0.760      0.552
    -0.133     -0.206      1.064      0.424     -0.815      0.264     -1.879      0.687      0.507     -0.581      0.524     -0.280      0.291     -0.749     -0.549     -0.379     -0.178      0.245     -1.114     -0.979      0.234     -0.498      0.176     -0.108     -0.326     -0.293      0.458      0.767      0.654     -0.475      0.117     -1.306      0.471      0.595     -0.439      0.164      0.455      0.001     -0.621     -0.342     -0.559      0.303      0.032     -1.055     -0.668
    -1.133      0.794     -0.936      1.424      1.185      0.264     -1.879     -1.313      1.507      1.419     -1.476      0.720      1.291      1.251      0.451     -1.379     -0.178      0.245      0.886      0.021     -0.804      0.017      0.637      1.476      0.661     -0.340      0.821     -1.512      0.036      0.481      0.985     -2.000     -2.034      0.321      1.037     -0.141      0.774      0.689     -0.173      0.220     -0.468     -0.322     -0.593      0.059     -0.396
    -0.133     -0.206      0.064     -0.576      0.185      0.264      1.121     -0.313     -0.493     -0.581     -1.476     -0.280     -0.709     -0.749     -0.549     -0.379      0.822     -0.755     -1.114      0.021     -0.917      0.035     -0.470     -1.286      0.408      0.775     -0.133      0.627      0.599     -0.272      1.055      1.337      0.213      0.402     -1.002     -0.012     -0.289     -0.295      0.377     -0.771      0.924      0.747     -0.117     -0.311     -0.299
    -0.133      0.794      1.064      2.424      1.185      0.264     -1.879      1.687      2.507      1.419     -0.476     -0.280      0.291      2.251      1.451     -0.379     -1.178     -1.755      1.886      1.021     -0.299     -0.125      0.043      2.268      1.159      0.262      0.940      0.951      0.102      0.147      0.478     -1.576      1.525      0.750      0.753      0.029     -0.141      0.160      0.525      0.667     -0.105     -0.981     -1.692      0.825     -0.089
     0.867     -0.206      0.064      0.424      0.185      1.264      0.121      0.687     -0.493     -0.581      0.524     -0.280      0.291     -0.749      0.451      0.621     -0.178      0.245     -1.114      0.021      0.176     -0.451     -0.211     -0.703      0.163      0.629      0.257      0.183      0.837      0.097      1.178      0.582      1.059     -0.126     -0.898      0.224      0.491      0.491     -0.243      0.319      0.250      0.411      0.400     -0.683     -0.246
     0.867      0.794     -0.936     -1.576      1.185      1.264      1.121      0.687     -0.493      1.419      1.524      1.720      0.291     -1.749      1.451      1.621      0.822      1.245     -1.114      1.021      1.162      1.020      0.730     -0.658      1.585     -0.233     -0.203     -1.498     -0.871     -0.473      0.044      0.032     -0.066      0.017      0.581     -0.404      0.240     -0.509     -1.083      0.665      0.170     -0.246      0.097     -0.613     -0.503
    -1.133     -0.206      2.064      1.424     -0.815     -1.736      0.121      1.687      0.507      0.419      0.524     -0.280      1.291      0.251      0.451     -0.379     -0.178      1.245      1.886      0.021     -0.027     -0.274      1.188      0.983     -0.623     -1.084     -0.054      0.993      0.355     -0.255     -1.693      0.502      0.276     -0.288      0.681      0.600      0.279     -0.323     -0.435      0.856     -0.254      0.060     -0.526      1.467      0.579
     0.867     -0.206      1.064      1.424      1.185      0.264     -1.879     -2.313     -1.493     -1.581      1.524      0.720      0.291      0.251      0.451     -0.379      0.822     -1.755     -1.114      1.021      0.561      0.082     -0.464     -1.339      0.351      0.313     -0.343      1.460      2.771      0.912     -0.316     -1.999     -1.795     -0.315     -1.765      0.652      0.615      0.870      1.324      0.219     -1.171      0.364     -1.039     -0.514      0.743
    -1.133      0.794     -0.936      1.424     -0.815      0.264      0.121     -1.313      0.507      0.419     -0.476     -1.280      0.291      2.251     -1.549      0.621     -0.178     -0.755     -0.114     -0.979     -0.183     -0.314     -0.310      0.603     -0.906     -0.738      1.136     -0.578      0.890      0.046      0.519      0.305     -0.826      0.056      1.035     -0.193     -0.777      0.880      1.777     -0.989      0.731      0.183     -0.379     -0.552     -0.208
    -0.133      0.794     -0.936     -1.576     -0.815     -1.736      1.121     -1.313     -1.493     -0.581     -1.476      0.720      0.291     -0.749     -1.549     -0.379      0.822     -1.755     -0.114     -0.979     -0.898      0.331     -0.186     -1.768     -0.817      0.679      0.419     -0.926      0.142     -0.080     -0.848      0.762     -0.948     -0.244     -0.069      0.233      0.258      0.398      0.689     -1.001      0.705      0.474     -1.382      0.790     -0.276
     1.867      0.794      1.064     -1.576      1.185      1.264      1.121     -1.313     -1.493      1.419      1.524      0.720     -0.709     -1.749      1.451      1.621      0.822      1.245     -2.114      1.021      1.264      0.430      0.593     -1.983      1.406      0.598      0.418      0.394      0.168     -0.341     -0.014      0.682     -2.153      0.083      0.776     -0.491      0.068     -1.538     -0.265      0.749     -0.007      0.257      0.318     -1.204     -0.101
     0.867     -0.206      1.064     -1.576     -0.815      1.264      0.121      1.687     -0.493      0.419      0.524     -0.280      0.291     -1.749      0.451     -0.379      0.822      1.245      1.886      1.021      0.681     -0.032      0.197     -0.377      0.077      0.188     -0.125      0.921     -1.166     -0.871      0.643      0.202      1.434     -0.309      0.378     -0.558     -0.317      0.097     -1.548      0.608     -1.111      1.089      1.131      2.122      1.083
    -1.133      0.794      1.064      0.424      0.185     -0.736      1.121      1.687     -0.493     -1.581      0.524     -0.280      0.291      0.251     -0.549      0.621      0.822      0.245     -0.114      0.021      0.205      0.403      0.541     -0.825     -0.489     -1.288      0.463      0.634      1.267      0.613     -1.013      0.852      0.911      0.213     -1.269      0.210     -0.927     -0.334      0.930     -0.232      0.416      0.387     -0.594      0.327      0.496
     1.867     -0.206      0.064      1.424      0.185      1.264      0.121      0.687     -0.493     -0.581      0.524     -1.280     -0.709     -0.749     -1.549      0.621     -0.178     -1.755     -1.114     -1.979      0.479     -0.439     -0.676     -0.007     -0.959      1.371      0.284      0.763      1.359      1.249      0.718      0.540      1.642     -0.439     -0.187     -0.276     -0.685     -0.092     -0.641     -1.048     -0.041      0.251     -0.882     -0.956     -1.075
    -0.133     -0.206     -1.936      2.424      0.185     -0.736      0.121     -2.313      0.507     -0.581     -1.476     -0.280     -2.709     -0.749     -0.549      1.621      0.822     -2.755     -2.114      1.021     -0.252     -0.008     -1.806      0.233     -0.563     -0.063     -0.216     -0.210      2.011      0.888     -0.516      0.142     -0.317      0.259     -0.393     -1.236     -0.285     -0.413     -0.742     -0.141      1.941      0.981     -0.276     -2.135      1.455
    -0.133     -0.206      1.064     -0.576      0.185     -0.736      0.121      0.687     -0.493     -0.581      0.524     -1.280     -0.709     -0.749      0.451     -0.379     -0.178      0.245      1.886      1.021      0.185     -0.423      0.228      0.360     -0.269     -0.316      0.217      0.851     -0.842      0.510     -0.928      0.436      0.471     -0.865     -0.469      0.250     -0.752     -0.858     -0.853      0.708     -0.738      0.379     -0.046      1.677      1.310
    -1.133     -1.206      0.064      0.424      0.185     -0.736      0.121     -0.313     -1.493     -1.581     -0.476     -1.280      0.291     -0.749     -0.549      0.621     -0.178      0.245     -0.114      0.021     -0.292     -0.461     -0.042     -0.357     -0.550     -0.922     -0.872      0.209      0.766      0.694     -0.354      0.643     -0.261     -1.003     -1.333      0.101     -0.762      0.212     -0.356     -0.162      0.853      0.437      0.249      0.195      0.485
    -2.133     -0.206      0.064     -0.576      0.185     -2.736     -1.879     -1.313      0.507      0.419     -1.476      0.720      0.291      0.251      0.451     -1.379     -2.178      0.245     -0.114      0.021     -0.756     -0.478      0.017     -0.095     -0.554     -1.314      0.241     -0.066     -0.329      0.507     -1.873     -1.420     -1.285      0.536      0.697     -0.228      1.406      0.261      0.238      0.562     -0.398     -1.573      0.303     -0.240      0.581
    -2.133     -0.206      0.064     -1.576     -0.815      0.264      0.121      1.687     -0.493      0.419     -0.476     -0.280      1.291      0.251     -0.549      0.621      0.822      1.245     -0.114      1.021      0.157     -0.032      0.803     -1.730     -0.303     -2.335     -0.275     -0.766      0.208     -0.525      0.121      0.062      0.813      0.914      0.399     -0.568     -0.273      0.248      1.789     -0.278      0.444      0.954      0.030      0.844      1.242
    -0.133     -0.206     -1.936     -0.576      1.185      0.264     -1.879     -2.313     -1.493     -2.581      1.524     -2.280     -0.709      0.251     -0.549     -0.379     -1.178     -1.755     -1.114      1.021      0.550     -1.259     -0.879     -1.416      0.433     -0.829      1.064     -1.254      0.808      0.773     -0.291     -0.544     -1.262     -0.478     -2.982      0.616     -0.406      0.469      1.422     -0.609     -0.956      0.412     -0.654     -0.256      0.636
     0.867      0.794      1.064      0.424      1.185      1.264      1.121     -1.313     -0.493     -0.581      0.524      0.720     -0.709      1.251      0.451      0.621      0.822     -0.755      0.886      1.021      0.514      0.819     -0.323      0.683      0.627      0.434     -0.028      1.314     -0.349      0.631      0.865      0.066     -0.956     -0.912     -0.943     -0.322     -0.441     -0.235      0.816      0.085     -0.082     -0.286     -0.403      0.490      0.492
     0.867      0.794      0.064     -1.576      0.185      0.264      0.121      0.687     -0.493      0.419      1.524      0.720      0.291     -0.749      0.451      0.621     -0.178      1.245     -0.114      1.021      0.606      0.433      0.598     -1.175      0.488      0.222      0.129     -0.492     -0.485     -0.517     -0.185     -0.188     -0.112      0.437      0.233      0.551      0.148     -0.413      0.419      0.311      0.052     -0.634      0.230      0.536      0.564
    -2.133      0.794      1.064      1.424      1.185     -0.736      1.121      1.687      0.507     -0.581     -2.476     -1.280      1.291      2.251     -0.549     -0.379      0.822     -0.755      1.886      1.021     -1.025      0.585      0.638      0.756      0.634     -1.176      0.300      0.487      0.725      0.531      0.423      0.679      0.982     -0.043     -0.613     -0.677     -2.002      0.506      1.693     -0.793      0.885      0.035     -1.719      1.594      0.408
    -1.133      0.794     -1.936      1.424     -0.815     -0.736      0.121     -1.313      0.507     -1.581     -0.476     -0.280     -0.709      2.251     -1.549     -1.379      0.822     -0.755      0.886     -0.979     -0.407      0.738     -0.614      0.089     -0.825     -0.624     -0.033     -1.328      1.216      0.061     -0.392     -0.746     -0.619      0.453     -1.027      0.186     -1.303      0.147      2.232     -1.181     -0.859     -0.086      0.101      0.819     -0.313
    -1.133     -0.206      0.064      1.424     -0.815     -0.736      0.121     -1.313      0.507      0.419     -0.476      0.720     -0.709     -0.749     -0.549     -1.379     -2.178     -2.755      0.886     -0.979     -0.909     -0.516     -0.685      0.119     -0.065     -0.234      0.380      0.632      1.362     -0.794      0.071      0.575     -0.356      0.307      0.512      0.919      1.483      0.108     -0.699     -0.595     -0.258     -1.527     -1.678      0.692     -1.042
     0.867     -0.206     -0.936      1.424      1.185     -1.736      0.121     -1.313     -0.493     -0.581      0.524     -1.280     -1.709     -1.749     -1.549      0.621     -0.178      0.245     -0.114      0.021      0.390     -0.428     -0.545     -0.946     -0.788      0.407      0.181     -0.426      2.417      1.787     -2.146      0.377     -0.735      0.142     -0.074     -0.034     -0.597     -0.803     -1.034     -0.955      0.230      0.443      0.927      0.314      0.476
     0.867     -0.206     -0.936      0.424      0.185     -0.736      0.121     -0.313     -0.493     -0.581      0.524     -0.280      0.291      0.251     -0.549      0.621      0.822     -0.755     -0.114      0.021      0.095      0.480     -0.042     -0.454     -0.256      0.649     -0.748     -0.705      0.817      0.505     -0.753     -0.427     -0.350     -0.191     -0.375      0.376     -0.852      0.440      0.524     -0.367      0.404      0.353     -0.635      0.158      0.237
     0.867      0.794      1.064      1.424      0.185      0.264      1.121      1.687      1.507      0.419      0.524     -0.280      0.291     -0.749      0.451      0.621     -1.178      0.245      0.886      0.021      0.030     -0.386      0.954      0.240     -0.362      0.734      1.165      0.097      0.980      0.656      0.134      1.409      0.826      1.327      0.663      0.524      0.357     -0.927     -0.959      0.698      0.566     -0.395     -1.139      0.803      0.495
    -2.133      0.794      1.064      1.424      0.185      0.264      1.121      0.687     -0.493      0.419     -1.476      0.720      1.291     -0.749      0.451     -1.379     -0.178      1.245      0.886     -0.979     -0.958      0.462      1.003      0.440     -0.508     -1.239      0.307      0.073      0.776      0.743      1.002      0.671     -0.578     -0.707      0.639      0.147      0.155      0.062     -1.129      0.780     -0.162     -0.955     -0.115      0.827     -0.634
    -0.133      0.794     -0.936     -1.576      1.185      0.264      1.121      1.687      0.507      0.419      0.524      0.720      0.291     -0.749      1.451      0.621      0.822      1.245     -0.114      1.021      0.451      0.719      0.156     -1.104      1.164     -0.627      0.083     -0.873     -0.537     -0.031      0.031      0.354      1.364      1.284     -0.103     -0.254     -0.374      0.155      0.070      0.847      0.165      0.002      1.037      0.467      0.032
    -0.133     -3.206     -1.936     -0.576      0.185      1.264     -1.879     -2.313      2.507     -1.581     -0.476     -2.280      1.291     -0.749     -0.549      0.621     -1.178     -0.755      0.886      0.021      0.061     -1.148      0.130      0.434     -0.713     -0.253     -2.094     -2.118     -0.835      0.846      1.050     -0.700     -2.422      2.062     -1.220     -0.654     -0.667      1.128     -1.107     -0.153      0.646      0.219     -1.116      0.549      0.662
     0.867      0.794      1.064     -1.576      1.185      1.264      1.121      1.687     -1.493      0.419      1.524      1.720      1.291     -1.749      1.451      1.621      0.822      1.245      0.886      1.021      1.415      0.702      0.912     -1.091      1.690     -0.470      0.110      0.141     -0.596     -0.381     -0.081      0.254      0.636     -0.615     -0.382     -0.743      0.551      0.152     -0.965      0.377     -0.022     -0.054     -0.081      1.477     -0.452
     0.867     -0.206     -0.936     -1.576     -0.815      0.264     -0.879      0.687     -0.493     -0.581      1.524     -2.280     -0.709     -0.749     -0.549      0.621     -0.178      0.245     -1.114      0.021      0.788     -0.323     -0.345     -0.396     -0.415      0.031      0.327     -0.536     -1.259     -0.476     -0.516     -0.548      0.771     -0.246     -0.402      0.146     -1.779     -0.547     -0.329     -0.268     -0.428      0.279      0.612     -0.859      0.098
     0.867     -0.206     -1.936     -1.576      1.185      1.264      1.121     -2.313     -0.493     -0.581      0.524     -0.280     -0.709     -0.749      0.451      0.621      0.822      0.245     -1.114      1.021      0.563      0.694     -0.590     -1.330      0.569      0.212     -0.805     -1.338     -0.305      0.680      0.685      0.397     -1.633      0.648     -0.871     -0.410     -1.128      0.136      0.299      0.353      0.001     -0.012      1.076     -0.499      0.551
    -1.133      0.794     -1.936      1.424      1.185     -2.736      1.121     -0.313     -0.493     -0.581     -1.476      0.720     -0.709      0.251     -1.549     -1.379      0.822     -1.755      0.886      1.021     -1.049      0.829     -0.900      0.645      0.171     -0.284     -0.217     -0.921      0.725      0.970     -1.594      0.391      0.823     -0.842     -0.783      0.057     -0.476      0.413     -0.156     -1.696     -0.060     -0.267     -0.370      0.632      1.068
    -1.133      0.794      0.064      0.424      0.185     -1.736     -0.879      0.687     -1.493      0.419     -1.476     -0.280     -0.709     -0.749      0.451     -2.379     -0.178     -0.755      1.886      0.021     -1.237     -0.077     -0.458      0.190      0.343      0.045      0.941      0.590      0.041     -0.155     -0.641     -0.686      1.148     -1.765      0.163      0.267     -0.101     -0.064     -0.872      0.274     -0.905     -0.079     -0.094      1.745     -0.282
    -0.133     -0.206      1.064      0.424     -1.815      0.264      0.121      0.687      2.507      0.419      0.524     -1.280      0.291      0.251     -0.549     -0.379     -0.178      0.245     -0.114      0.021      0.269     -0.538     -0.137      0.449     -0.745     -0.390      0.338      1.084     -0.091     -1.161     -0.124      0.691      0.688      2.053      0.844      0.075     -0.611      0.442     -0.078     -0.087     -0.706      0.334      0.397     -0.360      0.864
     0.867      0.794     -1.936      0.424      0.185      0.264      1.121      1.687      0.507      0.419      0.524     -0.280     -1.709      2.251      0.451      0.621      0.822     -2.755      0.886      1.021      0.530      0.013     -1.143      0.172      0.282      0.271      0.711     -0.912      0.263     -0.194     -0.286      1.141      2.938      0.183      0.386     -0.302     -0.285     -0.240      2.098      0.250      0.202      0.697     -0.942      0.673      0.755
    -0.133      0.794     -1.936     -0.576      0.185      1.264      0.121     -2.313     -1.493     -1.581     -1.476      0.720     -2.709     -1.749      0.451     -0.379      0.822     -2.755     -0.114      1.021     -0.363      0.664     -1.355     -0.438      0.783      0.225      0.287     -0.456     -0.090     -0.563      1.769     -0.343     -0.863     -1.122     -1.932     -0.882     -0.309     -0.915     -1.306      0.095      0.093      0.000     -0.677      0.106      0.166
    -2.133     -0.206      1.064      1.424      1.185      0.264      0.121     -0.313      0.507     -0.581     -1.476     -0.280      0.291      2.251     -0.549     -2.379     -0.178     -0.755     -0.114     -0.979     -1.308     -0.013      0.041      1.378      0.357     -0.793     -0.153      0.968      0.118      0.759      1.834      0.197     -0.353     -0.619     -0.611      0.630     -0.039      0.147      1.235     -0.789     -0.757     -0.326     -1.006     -0.955     -1.366
     0.867     -0.206      2.064      1.424      1.185     -0.736      1.121      1.687      2.507      0.419      1.524      1.720     -2.709     -1.749      0.451      0.621      0.822      1.245      0.886      1.021      0.705      0.583     -0.104      1.640      1.241      0.037     -0.738      2.018     -0.045     -0.189     -1.284      0.483      1.669      1.119     -0.229      0.311      0.735     -2.558     -3.082     -0.099     -0.336      0.145      1.508      0.097     -0.250
[truncated: 3,842,686 more chars]
