# Supplementary material for: Modeling Measurement as a Sequential Process: Autoregressive Confirmatory Factor Analysis (AR-CFA)
Source: Front Psychol. 2019 Sep 20;10:2108. doi: 10.3389/fpsyg.2019.02108 (PMC6763968; doi:10.3389/fpsyg.2019.02108)
Supplement: Supplementary file 2 [file Data_Sheet_1.ZIP › Mplus files and data for AR-CFA paper/AR-CFA Bayes files/PV20.9.dat]

    -1.093     -0.304      0.839      1.184     -1.963      0.324     -0.907     -1.457     -0.614     -1.676     -2.276     -1.374      1.068      1.177     -1.725      0.555     -0.130      0.080      1.866     -2.188     -0.574     -0.571      0.497      0.201     -1.531     -0.211      0.310      0.526      1.022     -0.386      1.048     -0.359     -1.836     -0.769     -0.827     -1.464     -0.676      0.596      1.043     -1.108      1.095      0.483     -0.759      1.838     -0.780
    -2.093      0.696      0.839      2.184     -1.963     -2.676     -1.907     -1.457      1.386     -0.676     -2.276      0.626      1.068      2.177     -0.725     -1.445     -0.130      1.080      1.866     -0.188     -1.142      0.082      0.453      1.703     -1.148     -0.984      0.345      0.420      0.436     -0.742     -1.270     -2.058     -1.998      0.070     -0.217     -0.595      0.390      0.542      0.673     -0.079     -0.264     -0.167      0.293      1.123      0.737
    -1.093      0.696     -0.161      1.184      1.037     -1.676      1.093     -0.457     -0.614      1.324     -1.276      1.626      1.068     -1.823      1.275     -1.445      0.870     -0.920     -1.134      0.812     -0.826      0.307      0.054     -0.617      0.866     -0.348      0.402     -0.179      1.667      0.239     -0.696      0.816     -0.561     -0.295      0.774     -0.132      1.303      1.018     -1.277      0.849     -0.767      0.470     -1.226     -0.755      0.060
    -2.093     -1.304     -0.161      0.184     -0.963     -0.676     -0.907     -0.457     -1.614     -0.676     -0.276     -0.374     -0.932      0.177     -0.725     -0.445     -1.130     -0.920     -0.134     -1.188     -0.332     -0.861     -0.412      0.715     -0.424     -1.578     -0.481      0.335     -0.321     -0.547     -0.363     -0.117      0.117     -1.999     -0.342      0.101      0.727     -0.187     -0.546     -0.468     -0.199     -0.403     -0.147     -0.306     -0.793
    -0.093      0.696     -0.161     -1.816      1.037     -0.676      0.093      0.543     -0.614      0.324      0.724      0.626      0.068     -1.823      1.275      0.555     -0.130      1.080     -0.134      0.812      0.137      0.353      0.134     -1.396     -0.081     -0.368      0.336     -0.211     -0.388      1.085     -0.914     -0.424      0.539      0.322      0.329      0.519      0.051     -0.124     -0.515      1.436      0.410     -0.347      0.856      0.537      0.861
     0.907      0.696      1.839      0.184     -0.963     -1.676      1.093      0.543     -1.614     -2.676      1.724      1.626      0.068      1.177     -2.725     -2.445     -0.130      0.080     -1.134     -1.188     -0.107      0.445      0.181      0.067     -0.438      0.833      0.370      1.614      0.270     -0.393     -1.390      0.507      0.368     -1.693     -2.517      1.677      1.111     -0.116      1.115     -2.615     -2.592     -0.799     -0.155     -1.084     -0.914
     1.907      0.696      1.839      0.184      1.037      1.324      1.093      1.543      0.386      0.324      1.724      0.626      1.068      0.177     -0.725      0.555          *      1.080     -0.134     -0.188      0.694      0.543      0.515      0.647     -0.008      1.268      0.284      1.100     -0.575      1.210      0.554      0.625      0.852     -0.155      0.032      0.611     -0.035      0.275     -0.323     -0.618     -0.330      0.962      0.053     -0.402     -0.151
    -0.093     -0.304      0.839      2.184      0.037     -2.676     -0.907      1.543      0.386     -0.676     -0.276     -0.374      1.068      1.177     -0.725      1.555     -1.130      1.080     -0.134      0.812     -0.477     -0.478      0.566      0.933     -0.413      0.483      0.142      0.266      1.150      0.308     -2.280     -0.349      1.153     -0.310     -0.384      0.263      0.151      0.201      0.390     -0.404      2.110     -0.345      0.307     -0.640      1.189
     1.907     -2.304     -2.161      1.184      1.037     -2.676      0.093     -2.457      1.386      0.324      1.724     -1.374     -2.932      1.177      0.275      1.555     -0.130     -2.920      1.866      0.812      0.833     -0.895     -1.770      0.687      0.190      1.067     -1.297     -0.344      0.566      0.876     -3.429      0.884     -0.436      0.838      0.198      0.352     -0.198     -0.379      0.608      0.103      0.428      0.843     -0.132      1.552      0.669
     0.907      0.696     -1.161      2.184      1.037      1.324      1.093     -0.457      1.386      0.324      1.724     -0.374     -0.932      0.177      0.275     -0.445     -0.130     -0.920     -1.134      0.812      0.578      0.143     -0.537      1.170      0.569      0.169      0.535     -0.714      1.060      0.630      0.507      0.957      0.277      0.388      0.083      0.973     -0.618     -0.265     -0.859      0.078     -1.096     -0.295     -0.012     -1.895      0.209
    -2.093      0.696      0.839      1.184      1.037     -1.676      1.093     -1.457     -1.614      0.324      1.724     -0.374      1.068      1.177      0.275     -2.445      0.870      1.080      0.866     -0.188      0.221     -0.126      0.231      0.465      0.345     -2.245      0.808      0.752      0.585      0.822     -1.897      1.112     -1.594     -1.895      0.416      1.314      0.005      0.777      0.738      0.035     -2.537      0.720      0.578      0.514     -0.592
    -1.093     -0.304     -0.161     -1.816      0.037     -1.676     -1.907     -0.457     -0.614      1.324     -0.276     -0.374     -1.932      0.177      1.275      0.555     -0.130      0.080     -1.134      0.812     -0.262     -0.234     -0.596     -0.873      1.150     -0.923     -0.112      0.353     -0.919     -1.107     -1.433     -1.627      0.171      0.028      0.737      0.259     -0.033     -1.167      0.864      0.581      1.010     -0.062      1.162     -0.746     -0.134
    -1.093     -1.304     -1.161      0.184      1.037      0.324     -1.907     -0.457      1.386      1.324     -0.276     -2.374      0.068     -1.823      0.275      0.555     -0.130     -0.920      0.866      0.812     -0.138     -0.868      0.312     -0.154      1.343     -1.039     -0.400     -1.412      0.302     -0.323      0.380     -1.045     -0.664      1.380      0.620     -0.109     -1.181     -0.406     -1.575     -0.359      0.474      0.913     -1.356      0.871     -0.332
    -1.093      0.696      1.839      0.184      0.037     -0.676      1.093      0.543      0.386      0.324     -0.276      0.626      0.068     -0.823      0.275     -0.445     -0.130      0.080      1.866      0.812     -0.636      0.525      0.318      0.031      0.124     -0.552      0.000      1.494      0.172      0.063     -0.012      0.743      0.154      0.285      0.232      0.485      0.108     -0.288     -0.786      0.470      0.138     -0.618     -0.483      1.732      0.602
    -0.093     -0.304     -1.161      0.184     -0.963     -1.676      0.093      1.543      0.386      1.324     -1.276      0.626     -0.932     -0.823      1.275      0.555     -0.130      1.080      1.866      0.812     -0.630     -0.173      0.074      0.413     -0.041      0.490      0.005     -1.144     -0.153     -0.796     -0.984      0.205      1.522      0.168      1.164     -0.300      0.645     -1.036     -1.204      1.322      1.306      0.205      0.891      1.589      0.819
    -1.093      0.696      0.839      1.184      1.037      0.324      1.093      0.543      1.386      1.324     -1.276      0.626      1.068      1.177     -1.725      0.555     -0.130      0.080      0.866     -3.188     -0.430     -0.050      0.107      1.259     -1.036     -0.772      0.819      0.794     -0.042      2.005      0.842      1.109      0.268      0.492      1.928     -0.644      0.753      0.992      0.152     -1.221      0.865     -0.071     -0.020      0.292     -2.139
    -2.093      0.696     -0.161      0.184      0.037     -2.676      0.093      1.543      1.386     -0.676     -2.276      0.626     -0.932      0.177     -0.725     -2.445     -1.130     -0.920     -1.134     -0.188     -1.899     -0.424     -0.159      0.677     -0.521     -0.150      1.002     -0.027     -0.585      0.592     -0.695      0.598      1.938      0.979     -0.295      0.498      1.245     -0.780     -0.269     -0.404     -0.332     -0.716     -0.617     -1.572      0.271
    -1.093      0.696     -2.161      1.184      1.037      0.324     -1.907     -2.457      1.386     -0.676      1.724      0.626      1.068      2.177     -0.725      0.555      0.870      1.080     -2.134      0.812      0.737      0.286      0.840      0.809      0.254     -1.820      0.495     -2.960      0.359      0.623     -0.380     -2.052     -3.283      0.851     -0.853      0.612      0.172     -0.053      1.487     -0.881     -0.364      0.531     -0.074     -2.321      0.457
    -2.093      0.696      1.839      1.184      1.037     -2.676      0.093      1.543      0.386     -0.676     -2.276      0.626      1.068     -1.823     -0.725     -2.445     -0.130      1.080     -1.134      0.812     -1.385      0.085      0.677     -0.358      0.251     -0.702      0.475      1.222      1.424      0.821     -1.134     -0.068      0.816      0.690     -0.595     -0.249      0.433      0.064     -1.574     -0.945     -0.926     -0.280     -0.104     -0.875      0.560
    -0.093     -1.304     -1.161     -1.816      1.037      0.324      0.093     -1.457     -0.614      0.324     -0.276     -1.374     -0.932     -1.823     -0.725      0.555     -0.130     -0.920     -1.134      0.812      0.222     -0.636     -0.428     -0.760      1.063     -0.278     -0.593     -0.729     -1.117     -0.136      0.125      0.592     -1.017     -0.003     -0.068     -0.513     -0.610     -0.379     -1.194     -1.209      0.409      0.544     -0.134     -0.804     -0.086
    -2.093     -1.304     -0.161     -0.816      0.037     -2.676      0.093      0.543      0.386     -0.676     -2.276     -1.374      1.068     -0.823      0.275     -1.445     -0.130      0.080      0.866     -0.188     -1.435     -0.523      0.383     -0.194     -0.037     -0.674     -0.790     -0.571     -0.580      0.126     -1.224      0.586      0.303      0.580     -0.427     -0.079     -0.655      0.463     -0.732      0.493      0.272      0.301     -0.677      0.899     -0.210
    -1.093     -0.304     -0.161      1.184      1.037      0.324      0.093      0.543      1.386      0.324     -0.276      0.626      0.068      0.177      0.275     -0.445     -0.130      0.080     -0.134      0.812     -0.279     -0.134      0.169      0.899      0.971     -0.821      0.044     -0.352      0.232      0.201      0.482      0.327      0.595      0.850     -0.203     -0.018      0.896     -0.070     -0.651     -0.109     -0.070     -0.061     -0.104     -0.550      0.116
     1.907      0.696     -0.161      0.184      1.037      1.324      1.093      0.543     -0.614     -2.676      0.724      1.626      1.068     -1.823      1.275      1.555      0.870      1.080     -2.134      0.812      0.335      1.302      0.673     -0.232      1.107      1.458     -0.788     -0.747      0.414     -0.172      0.961     -0.086     -0.137     -0.592     -3.148      0.174     -0.004      0.214     -1.591      0.632      1.095     -0.492      0.063     -1.982     -0.436
    -2.093      0.696     -2.161     -0.816      1.037     -1.676      1.093     -2.457     -0.614      1.324     -1.276      0.626     -1.932     -0.823      1.275     -1.445      0.870     -1.920     -0.134      0.812     -0.990      0.592     -1.322     -0.291      0.611     -1.027      0.208     -0.788     -0.591      0.355     -0.566      0.536     -1.049     -0.492      1.099      0.032     -0.028     -0.008     -0.629      0.971     -0.160      0.141      0.029      0.105      0.160
    -0.093      0.696     -1.161      1.184      0.037     -0.676      1.093     -1.457     -0.614      0.324      0.724      0.626      0.068      0.177      0.275     -1.445     -0.130     -0.920     -1.134     -1.188     -0.504      0.548     -0.368      0.215      0.227      0.415      0.108     -0.841      1.001     -0.218     -0.210      0.678     -1.182     -0.587      0.308      1.352      0.060      0.601     -0.011      0.324     -1.006     -0.559     -0.388     -1.274     -1.408
    -2.093      0.696      1.839      1.184      1.037     -1.676      1.093      1.543      1.386      1.324     -2.276      1.626      1.068      2.177      1.275     -2.445     -0.130      1.080     -0.134      0.812     -1.717      0.075      0.715      1.535      0.152     -0.209      0.526      1.144     -0.323      0.976     -0.012      1.099      0.830      0.341      1.327      0.472      1.449     -0.145      0.895      1.089     -0.454     -0.224     -0.249     -0.842      0.514
    -1.093     -0.304      1.839     -1.816      1.037      1.324      1.093     -0.457      0.386     -2.676     -1.276     -2.374      1.068      0.177     -1.725      0.555      0.870      1.080      1.866      0.812     -0.075     -0.145      0.510     -1.221     -0.088     -0.911     -0.185      1.415     -0.475      1.105      1.289      1.243     -0.844      0.961     -2.503     -1.171     -2.212      0.581      1.125     -1.477      0.527      1.021      0.228      2.388      0.960
    -0.093      0.696      1.839      0.184      1.037      0.324     -0.907     -0.457      0.386      1.324      1.724      1.626     -0.932      0.177      1.275      0.555     -1.130     -0.920     -0.134     -1.188      0.826      0.189     -0.257      0.352      0.290     -1.218      0.328      2.144     -0.111      0.663     -0.450     -1.142     -0.022      0.238      1.147      0.359      1.511     -0.518      0.000      1.073     -0.255     -1.413     -0.621     -0.352     -1.536
     1.907     -1.304      1.839      2.184      1.037      0.324     -0.907      0.543      2.386      1.324      1.724     -1.374     -2.932      1.177      0.275      1.555      0.870     -1.920     -0.134      0.812      0.687      0.173     -1.326      1.506      0.446      1.239     -1.427      3.134      0.633      0.493     -0.439     -0.891      2.093      1.375      1.135      0.611     -1.436     -1.079     -0.265      0.091      0.367      0.585      0.215     -0.823      0.568
    -0.093      0.696      0.839      1.184      1.037      1.324      0.093     -0.457     -0.614      1.324     -0.276      1.626      0.068      1.177      1.275     -0.445      0.870      0.080     -0.134      0.812     -0.595      0.501      0.052     -0.128      0.803      0.594      0.319      0.900      1.371      0.305      1.779     -0.256     -0.459     -0.632      1.015      0.578      1.157     -0.104      1.170      0.968      0.258      0.454      0.039     -0.069      0.024
     1.907     -3.304      0.839      0.184     -1.963      1.324     -2.907      0.543      1.386     -2.676      1.724     -2.374      1.068      1.177     -1.725      0.555     -2.130      1.080      1.866     -2.188      0.833     -1.937      0.394      0.785     -1.607      1.132     -1.404      0.582     -0.573     -0.360      0.385     -0.789      0.172      0.821     -1.867      0.462     -0.024      0.621      0.576     -0.831     -0.447     -0.034      0.435      1.339     -0.653
     1.907     -0.304      1.839      2.184     -0.963      0.324      0.093      1.543      1.386     -2.676      1.724     -0.374      1.068      1.177     -1.725      1.555      0.870      1.080      0.866     -1.188      0.869     -0.286      0.450      1.014     -0.718      0.925     -0.054      1.469      1.040     -0.267     -0.609      0.232      1.119      0.772     -2.371      0.339      0.051      0.441      0.371     -1.252      0.341      1.122      0.396      0.254     -0.533
    -2.093      0.696      0.839      1.184      0.037      0.324      1.093     -1.457      2.386      0.324     -1.276      0.626      1.068      1.177      0.275     -1.445      0.870      1.080     -1.134     -0.188     -0.680      0.485      0.681      0.670     -0.329     -1.376      0.062      0.048      0.504      0.310      1.003      0.569     -2.082      1.867      0.599     -0.359      0.045      0.147      0.601      0.470     -0.731      0.214      0.036     -1.391      0.090
    -0.093      0.696     -2.161      1.184      1.037     -0.676      0.093      1.543      2.386     -0.676     -0.276     -0.374      1.068      1.177      1.275      0.555     -0.130      0.080      1.866      0.812     -0.080      0.300      0.289      0.494      1.129     -0.053      0.542     -2.359      0.691     -0.089     -0.449     -0.139      1.204      1.922     -1.334     -0.205     -0.780      0.721      0.908      0.687      0.535     -0.410     -0.467      1.665     -0.140
    -2.093     -1.304      1.839      2.184      1.037     -2.676     -1.907      1.543     -0.614      1.324     -2.276     -1.374      1.068      2.177      1.275     -2.445     -0.130      1.080     -0.134      0.812     -2.000     -0.741      0.799      0.874     -0.367      0.077     -0.638      1.242      1.377      1.276     -0.614     -1.237      0.778     -1.285      1.664      0.726     -0.414     -0.057      1.368      1.474     -0.216      0.636     -0.173     -0.494      1.260
     0.907      0.696      0.839      1.184      1.037      1.324      1.093     -1.457      0.386      1.324     -0.276      1.626      1.068      1.177      0.275      0.555      0.870      1.080      0.866      0.812      0.228      1.101      0.685      0.678      0.397      0.516     -0.399      0.075      0.720      0.566      1.056      0.020     -2.304     -0.125      1.066     -0.794      0.243      0.024      0.621      0.232      0.239     -0.347     -0.172      0.357      0.565
    -1.093     -0.304     -0.161     -1.816     -1.963     -1.676      1.093      1.543      1.386     -1.676      0.724      0.626      0.068      1.177      1.275      0.555      0.870      1.080      0.866     -1.188      0.230      0.532      0.575      0.553     -0.378     -1.225     -0.842     -0.989     -2.363     -1.628     -2.066      0.617      0.858      0.760     -1.324      0.331     -0.062     -0.647      0.577      1.446      0.444      0.192      0.090      0.598     -0.893
    -0.093      0.696     -0.161          *     -0.963      1.324      1.093      1.543      0.386          *          *          *      0.068          *          *          *          *          *          *     -1.188      1.317      0.535     -0.042     -1.345     -0.224     -1.465      0.199     -0.136      0.047     -0.639      0.017      0.490      1.666      1.515     -0.178      0.786      0.547      0.213      1.004      0.772     -0.669      0.314     -0.282     -1.430     -0.852
    -0.093      0.696     -0.161      0.184      0.037      0.324      1.093      0.543      0.386      1.324      1.724      1.626      1.068      0.177      1.275      0.555      0.870      1.080     -0.134     -0.188      0.879      0.735      0.641      0.259      0.673     -1.019      0.104     -0.686     -0.190     -0.652     -0.492      0.425     -0.074      0.224      0.938      0.309      0.759      0.225     -0.062      1.140     -0.502     -0.035     -0.065     -0.298     -0.778
    -0.093     -0.304     -0.161     -0.816     -0.963     -0.676     -0.907      0.543     -0.614     -0.676     -0.276     -0.374     -0.932     -0.823     -0.725     -0.445     -0.130      0.080     -1.134     -0.188     -0.599     -0.324     -0.135     -0.764     -0.365      0.497      0.053      0.208      0.035     -0.430     -0.114     -0.500      0.778      0.057     -0.391      0.509      0.145     -0.677     -0.139     -0.511      0.262      0.038      0.320     -0.756      0.317
    -0.093      0.696     -2.161     -1.816     -0.963      1.324      1.093     -2.457      0.386     -0.676      1.724     -0.374     -1.932     -1.823     -0.725     -1.445      0.870     -0.920     -0.134     -1.188      0.609      0.131     -0.940     -1.142     -0.370     -0.716      0.539     -1.135     -0.781     -0.638      0.824      0.935     -1.335      1.240     -0.303      0.777     -0.551     -0.612     -0.856     -0.462     -2.074      0.778      0.683      0.371     -0.675
    -0.093     -2.304     -1.161      2.184     -2.963     -0.676      0.093      0.543     -0.614     -1.676     -1.276     -2.374     -1.932     -0.823     -1.725      1.555     -2.130      0.080     -1.134     -0.188      0.051     -1.235     -0.230      0.001     -1.554     -0.098     -1.058     -0.887      2.244     -1.396     -0.603      1.307      0.854     -0.611     -0.852     -1.379     -0.855     -1.598     -0.764     -0.873      1.583     -0.858      0.354     -1.173      1.250
     0.907     -0.304      0.839     -0.816      0.037     -0.676      0.093      0.543      1.386      0.324      1.724     -0.374     -0.932      1.177     -0.725      0.555     -0.130      1.080      1.866     -1.188      0.588     -0.459      0.089      0.004     -0.422      0.293      0.051      0.625     -0.809      0.372     -1.369      0.585      0.408      1.362      0.625      0.698      0.335     -1.022      1.188     -0.494     -0.156      0.363      0.843      1.832     -0.810
    -1.093      0.696      0.839     -0.816     -1.963      0.324      0.093      1.543      1.386      0.324      0.724      0.626      1.068      1.177      0.275     -1.445      0.870      1.080     -1.134      0.812     -0.200      0.767      0.611      0.800     -0.701     -0.938     -0.057      0.100     -1.372     -1.099      0.275     -0.405      0.823      0.570      0.581      0.877     -0.285      0.308      0.584      0.580     -1.208      0.044      0.279     -1.517      1.320
     0.907      0.696     -1.161      0.184      1.037      1.324      1.093     -1.457     -0.614      0.324      0.724      1.626     -0.932     -1.823      0.275      1.555     -0.130     -0.920     -1.134     -3.188      0.238      0.743     -0.505     -0.138     -0.437      0.669     -0.158     -0.713      0.368      1.556      1.064      0.316     -0.688     -0.579      0.595      0.367      0.553     -0.258     -1.567      0.836      1.385     -0.819     -0.196     -0.995     -2.663
    -0.093      0.696     -1.161      0.184      0.037      0.324      1.093     -1.457      1.386      1.324      0.724      0.626      0.068     -0.823      0.275      0.555      0.870      0.080     -0.134     -0.188      0.565      0.490      0.092      0.434      0.337     -0.619      0.208     -1.345     -0.460     -0.155     -0.252      0.787     -1.413      1.041      1.139     -0.099     -0.220      0.115     -1.338      0.189     -0.036      0.256     -0.217     -0.228     -0.436
     1.907      0.696      0.839     -1.816      1.037      1.324     -1.907     -0.457     -0.614     -1.676     -0.276      0.626     -2.932     -1.823      0.275     -1.445     -2.130     -0.920     -0.134     -1.188     -0.869     -0.987     -0.776     -0.710      0.559      2.674      1.521      1.736     -1.166      0.345      2.107     -0.836      0.408     -0.141     -1.885      1.252      1.819     -1.722     -1.175      0.101     -0.346     -1.003      0.434      0.167     -1.640
     0.907     -1.304     -0.161     -1.816      1.037     -1.676      0.093     -1.457     -0.614     -0.676      0.724     -2.374      1.068     -1.823      1.275      1.555     -0.130      1.080     -1.134     -0.188      0.481     -1.150      0.473     -1.667      0.196      0.515     -0.226     -0.646     -0.149      0.871     -1.819      1.131     -1.825      0.797     -0.644     -0.111     -1.095      0.329     -0.469      1.057      1.075      1.052      0.373     -0.205     -0.304
    -1.093     -1.304     -1.161     -1.816     -1.963     -1.676      1.093     -1.457      1.386     -0.676     -1.276      1.626     -1.932      1.177     -1.725      0.555      0.870      0.080      1.866      0.812     -0.803      0.565     -0.773      0.416     -0.787     -0.318     -1.836     -0.409     -2.371     -1.236     -0.872      0.417     -0.563      1.052     -0.118     -0.068      0.994     -0.889      0.865     -1.193      1.471      0.199      1.280      1.520      1.541
    -0.093      0.696     -0.161      1.184     -0.963     -0.676      0.093      0.543      0.386     -0.676      0.724     -0.374      1.068      0.177     -0.725     -1.445     -0.130      1.080     -0.134     -1.188     -0.090      0.016      0.408      0.348     -1.103     -0.169      0.566     -0.424      0.801      0.013     -0.719      0.044      0.161      0.234     -0.023      0.740     -0.299      0.697     -0.081     -0.104     -1.299     -0.107      0.481     -0.277     -0.230
    -0.093     -1.304     -0.161      0.184     -0.963     -0.676     -0.907      1.543      0.386     -0.676     -0.276     -0.374     -0.932      0.177     -0.725     -0.445     -1.130     -0.920     -0.134     -1.188     -0.225     -0.622     -0.600      0.200     -0.388      0.146     -0.672      0.314      0.193     -0.355     -0.426     -0.263      2.279      0.205     -0.521     -0.008      0.405     -0.121      0.059     -0.333     -0.160     -0.366      0.193     -0.244     -0.789
    -0.093     -1.304     -0.161      1.184     -1.963     -1.676     -1.907      1.543      1.386     -0.676     -0.276     -0.374      1.068      0.177     -0.725     -1.445      0.870      1.080     -1.134     -0.188     -0.476      0.199      0.830      0.994     -1.505      0.256     -1.432     -0.807      0.203     -0.470     -1.028     -2.122      0.807      0.477     -0.066      0.274     -0.711     -0.030     -0.557      0.321     -0.729      0.552     -0.036     -1.545      1.211
    -2.093      0.696      0.839      1.184      0.037     -2.676      0.093     -1.457      0.386      0.324     -2.276      1.626      1.068      2.177      0.275     -2.445     -0.130     -1.920     -1.134     -2.188     -1.863      0.536     -0.274      0.857     -0.221     -0.375      0.217      1.053      0.325      0.137     -0.727     -0.372     -1.176     -0.063      0.426      0.383      0.770      1.512      1.435      0.429     -0.313     -0.820     -1.571     -1.523     -2.084
    -0.093     -0.304     -1.161     -1.816      1.037      0.324      0.093     -0.457     -1.614      1.324      1.724     -0.374     -0.932     -1.823      1.275      0.555     -1.130     -1.920     -2.134      0.812      0.948     -0.068     -0.454     -1.799      1.062     -0.977     -0.281     -0.633      0.128      0.014     -0.579      0.021      0.086     -0.376      0.811      0.252     -0.324     -0.166     -0.177      0.566     -0.627     -1.206     -1.168     -1.138     -0.258
     0.907     -0.304     -1.161      0.184      0.037      0.324     -1.907     -1.457      0.386      0.324      0.724      0.626      0.068     -0.823      0.275      0.555      0.870     -0.920     -0.134     -0.188      0.569     -0.315     -0.116      0.068     -0.432      0.239      0.103     -1.039      0.084      0.409     -0.343     -1.584     -1.268      0.304      0.558     -0.216      1.094      0.294     -0.854      0.580     -0.125      0.927     -0.754     -0.196      0.250
    -0.093     -0.304     -2.161      1.184     -1.963      0.324      1.093     -2.457     -0.614     -0.676     -1.276     -1.374     -0.932     -0.823     -1.725      0.555     -0.130     -1.920     -0.134     -2.188     -0.507     -0.490     -0.667     -0.100     -1.219      0.383      0.084     -1.555      1.300     -0.886      0.735      1.514     -1.749     -0.479     -0.108     -0.546     -0.635     -0.090     -0.618     -0.890      1.247      0.448     -0.925     -0.178     -1.059
    -0.093     -1.304     -1.161      1.184      1.037     -1.676     -0.907     -0.457     -0.614      1.324     -0.276     -1.374      0.068      1.177      1.275      0.555     -1.130     -1.920      0.866      0.812     -0.174     -0.977     -1.053      1.013     -0.001      0.081     -0.302      0.089      0.088      1.016     -1.571     -0.012      0.721     -1.231      1.263      0.011     -0.127      1.425      0.361      1.287      0.656     -0.246     -0.360      0.428      0.911
     0.907     -0.304      0.839     -0.816      0.037      0.324     -1.907     -1.457     -0.614     -1.676      0.724      0.626      0.068      1.177     -1.725      0.555     -0.130      1.080      1.866      0.812      0.418     -0.345      0.354      0.954      0.133      0.384     -0.136      0.554     -1.600     -0.083     -0.180     -1.620     -1.865     -1.500     -1.944     -0.033      1.174     -0.440      0.303     -1.682      0.057      0.169      0.594      1.438      0.772
    -0.093     -0.304     -0.161     -0.816      0.037     -0.676      0.093      0.543     -0.614      1.324     -0.276     -0.374     -0.932     -0.823      0.275     -0.445     -0.130     -0.920     -0.134     -2.188     -0.537      0.133     -0.207     -0.381     -0.060      0.507     -0.338      0.098     -0.402      0.061     -0.218     -0.084      0.726     -0.455      1.317      0.377     -0.558     -0.599     -0.576      0.321      0.178     -0.336     -0.726     -0.019     -2.383
     0.907     -0.304     -0.161      0.184     -1.963      0.324      0.093     -1.457     -0.614     -0.676      0.724     -0.374      0.068     -1.823      0.275     -1.445     -0.130      0.080     -1.134     -1.188     -0.296     -0.027      0.216     -0.468     -1.977      1.104     -0.153     -0.429      0.579      0.075      0.655      0.017     -1.656     -0.317      0.392      1.148     -0.425     -0.192     -1.270      1.241     -0.887     -0.179     -0.215     -0.818      0.610
    -0.093     -0.304     -0.161     -0.816     -0.963      0.324      0.093      0.543     -0.614      1.324      0.724      0.626      0.068     -0.823      0.275     -0.445     -0.130      1.080     -1.134     -0.188      0.020     -0.300      0.237     -0.525     -0.412     -0.125      0.003     -0.224     -0.242     -0.512      0.273      0.419      0.170     -0.074      1.539      0.817      0.953     -0.143     -0.413      0.595     -0.462      0.102      0.662     -0.936      0.109
    -0.093      0.696      0.839      0.184     -0.963     -2.676      0.093     -0.457      0.386     -0.676     -0.276      1.626      1.068      2.177      0.275     -2.445      0.870     -0.920      0.866     -0.188     -0.945      0.618     -0.178      0.184      0.231      0.888      0.115      0.854      0.067     -1.122     -1.781     -0.498     -0.283      0.149     -0.919      1.001      0.935      1.450      2.001      0.250     -1.254      0.377     -0.570      0.755     -0.221
     0.907      0.696     -1.161     -1.816      1.037     -0.676     -2.907      1.543      2.386      1.324     -0.276     -2.374      1.068      2.177      1.275     -0.445     -2.130      1.080      1.866      0.812     -0.343     -1.440      0.647     -0.297      0.553      1.346      2.220     -1.934     -1.572      0.460     -0.210     -1.352      0.635      2.648      1.154      0.278     -0.591      0.368      2.539      1.055     -0.096     -0.579      0.170      1.954      0.159
     0.907      0.696      1.839      0.184      0.037      0.324      1.093      1.543     -0.614      1.324      0.724      1.626      1.068     -0.823      0.275      1.555      0.870      1.080     -1.134      0.812      0.484      1.062      0.335     -0.159      0.117      0.268     -0.357      1.643      0.330     -0.114     -0.293     -0.127      1.404     -0.617      1.280     -0.035      0.293      0.655     -0.910      0.276      0.955     -0.364      0.486     -1.039      0.542
     0.907      0.696     -0.161      1.184      0.037     -0.676      1.093      0.543     -1.614     -1.676     -1.276      0.626     -2.932      2.177      0.275     -2.445      0.870      0.080      0.866     -0.188     -0.709      0.669     -0.678      0.970      0.121      1.525      0.077      0.392      0.154     -0.221      0.064      0.272      1.341     -2.272     -1.746     -0.337     -0.194     -2.244      1.203      0.222     -1.566      0.020      1.195      0.374     -0.296
    -0.093     -0.304      0.839     -1.816      0.037      0.324     -1.907      0.543      1.386     -1.676     -0.276     -0.374      1.068     -1.823     -0.725      0.555     -0.130      0.080     -1.134     -0.188     -0.035     -0.429      0.549     -0.534     -0.375     -0.110      0.158      0.422     -1.145      0.519      0.250     -1.480     -0.035      1.703     -1.472     -0.255      0.091      0.288     -1.419     -0.583      0.573      0.343     -0.789     -0.757      0.077
    -0.093      0.696      1.839     -1.816      1.037      0.324     -0.907      1.543      0.386      1.324      0.724     -1.374      1.068      0.177     -0.725     -0.445      0.870      1.080     -2.134      0.812      0.238      0.205      0.822     -0.211      0.980     -0.490      0.433      1.116     -1.503      0.171      0.094     -1.121      0.656      0.454      0.888      0.397     -1.527     -0.027      0.535     -1.189     -0.552      0.800     -0.179     -2.126     -0.043
    -0.093      0.696      0.839      0.184      0.037      0.324      0.093      1.543     -1.614      1.324      1.724      0.626      1.068      0.177      1.275      0.555     -1.130      1.080     -1.134      0.812      0.926     -0.036      0.980     -0.370      0.954     -1.248      0.584     -0.165      0.441     -0.778     -0.848     -0.046      0.313     -1.237      0.823      0.353      0.647     -0.186      0.320      0.651     -0.515     -1.014     -0.453     -1.060     -0.042
     1.907     -1.304      1.839     -0.816      1.037      1.324     -0.907     -0.457      1.386     -2.676      1.724     -0.374      1.068      1.177     -0.725      0.555     -1.130      0.080     -1.134      0.812      0.655      0.106      0.652     -0.351      0.776      1.214     -1.268      1.321     -0.649      0.389      0.721     -0.796     -1.330      1.706     -3.125      0.730     -0.619      0.211      1.438     -1.094     -0.298     -1.194     -0.876     -1.043      0.140
     1.907     -0.304     -1.161     -1.816      1.037      1.324      1.093     -2.457     -1.614     -0.676      1.724     -0.374     -1.932     -1.823     -0.725      1.555      0.870     -2.920     -2.134      0.812      1.484      0.735     -1.330     -1.350      0.226      0.328     -1.108      0.136     -0.420      0.861     -0.145      0.428     -1.133     -0.713     -0.590     -0.525     -1.390     -0.082     -0.624     -0.852     -0.127     -0.032     -0.939     -1.440      0.581
     0.907      0.696     -2.161      1.184      1.037      1.324      1.093     -1.457      1.386      0.324      0.724     -1.374      0.068      2.177      1.275     -0.445     -1.130     -2.920      1.866      0.812      0.517     -0.325     -0.817      2.033      0.954      0.438      1.075     -1.280     -0.910      0.170      0.866      1.384     -0.720     -0.155     -0.139     -0.191     -1.064      1.133      0.509      0.739     -1.035     -0.781     -1.588      1.022     -0.074
    -0.093     -2.304     -2.161      1.184      1.037      1.324     -1.907      0.543     -0.614      1.324      0.724     -2.374     -1.932      1.177      1.275      0.555     -2.130     -1.920     -0.134     -0.188      0.449     -1.877     -0.883     -0.113      0.000     -0.700     -0.583     -1.211      1.506      1.079      0.795     -0.231      1.555     -0.538      1.346     -0.133     -0.150     -0.667      1.277      1.576     -0.086     -0.144     -0.485     -0.128     -0.036
     0.907      0.696      1.839      2.184      1.037      1.324      1.093      1.543      1.386     -1.676     -1.276      1.626      1.068      2.177      0.275     -1.445      0.870      1.080      1.866      0.812      0.042      0.797      0.484      1.194      0.487      0.839     -0.155      1.466      1.158      0.524      1.284      0.392      1.106      0.404     -1.863     -1.320      0.720      0.501      1.290      0.129     -1.421     -0.256      0.269      1.196      0.345
     0.907      0.696      1.839      1.184      1.037      1.324      1.093      1.543      2.386     -0.676      1.724      0.626      1.068      2.177     -0.725      1.555      0.870      1.080      0.866      0.812      0.992      0.759      0.238      1.693      0.963     -0.166      0.037      1.497     -0.352      0.055      0.315      0.330      1.397      0.911     -1.289      0.110     -0.426      0.737      0.788     -1.268      0.407      0.085      0.637     -0.007     -0.250
     0.907      0.696     -0.161     -0.816     -0.963      1.324      1.093      0.543      0.386      1.324      1.724     -0.374      1.068      1.177      0.275      1.555      0.870     -0.920     -0.134     -0.188      1.171      0.650      0.256      0.798     -0.595     -0.317     -0.039     -0.350     -1.501     -0.325      0.260      0.503      0.142     -0.018      1.473      0.018     -1.295      0.837      0.391      0.664      0.030     -0.007     -1.339     -0.487      0.535
    -2.093      0.696      0.839     -0.816      0.037     -1.676      1.093     -1.457      1.386      0.324     -2.276      1.626      0.068      1.177      0.275     -2.445      0.870      0.080     -1.134     -0.188     -1.525      0.614     -0.020      0.658      0.735     -0.413      0.132      0.989     -1.328     -0.778     -0.224      0.562     -1.327      0.838      0.014      0.116      0.780      0.188      0.779      0.089     -0.688      0.196      0.020     -1.384     -0.884
     1.907      0.696     -2.161     -1.816      1.037      1.324     -2.907     -2.457     -1.614     -2.676      1.724      1.626     -2.932     -1.823      1.275      1.555      0.870      1.080     -2.134      0.812      1.229      0.313     -0.689     -1.289      0.754      0.655      0.450     -1.498     -0.430      0.351      0.027     -3.238     -1.427     -0.560     -3.017     -0.116      1.189     -1.873     -0.679      1.013      0.040      0.386      2.203     -1.405      0.037
    -0.093      0.696      0.839      2.184      1.037     -2.676      1.093     -0.457     -0.614      1.324      0.724      1.626     -0.932      1.177      0.275     -2.445      0.870     -0.920      1.866     -0.188     -0.730      0.701     -0.816      0.938      0.379      0.560     -0.098      1.642      1.018      0.764     -1.707      0.447      0.439     -1.422      0.969      1.637      0.851      0.174      0.481     -0.047     -1.406      0.174      0.267      1.358     -0.490
    -0.093      0.696      0.839     -0.816      0.037     -0.676     -1.907      0.543     -0.614      0.324     -0.276      1.626      0.068     -0.823      0.275     -0.445      0.870      0.080     -1.134     -0.188     -0.662      0.506     -0.178     -0.182      0.235      0.626      0.194      1.178     -0.757     -0.148      0.017     -2.312      0.711     -0.234      0.272      0.703      0.992      0.277     -0.637      0.131      0.072      0.316      0.453     -1.120     -0.331
     0.907      0.696      1.839      0.184      0.037      0.324      1.093     -0.457     -0.614      0.324      0.724     -0.374      1.068      1.177      0.275      0.555     -1.130      1.080      0.866     -0.188      0.186     -0.458      0.576     -0.418      0.642      0.687      1.249      1.331      0.678     -0.515      0.114      1.530     -1.088     -0.341      0.196      0.296      0.283      0.386      1.623      0.079      0.350     -0.642      0.062      1.106     -0.791
    -2.093     -1.304     -0.161      1.184     -1.963     -1.676      0.093     -0.457      0.386     -0.676     -0.276     -1.374      0.068      0.177     -0.725     -0.445     -1.130     -0.920     -1.134     -2.188     -0.724     -0.643     -0.467     -0.187     -1.807     -1.400     -0.544      0.303      1.294     -0.068     -0.824      0.790      0.185      0.488      0.333      0.911     -0.579      0.789      0.336      0.365      0.244     -0.318     -0.106     -1.097     -0.496
     0.907      0.696      0.839      1.184     -0.963     -1.676      0.093      0.543     -0.614      0.324     -2.276     -1.374      0.068     -0.823      0.275     -1.445     -0.130      1.080      1.866      0.812     -1.503     -0.187      0.233      0.501     -0.208      2.443      0.792      0.517      0.604     -0.719     -0.132      0.256      0.406     -1.138      0.358     -0.046     -1.082     -0.387     -1.071      0.313      0.268      0.117      0.767      1.667      1.000
    -1.093      0.696      0.839      1.184     -0.963     -0.676      0.093      1.543     -1.614     -0.676     -1.276     -0.374      0.068     -0.823     -0.725     -0.445     -0.130      0.080     -0.134     -1.188     -0.977     -0.638      0.217     -0.378     -1.064      0.003      1.127      0.692      1.566     -0.077      0.302      0.721      1.380     -1.485     -0.064      0.079      0.522     -0.128     -0.560     -0.067      0.710      0.484     -0.147     -0.080     -0.227
     0.907      0.696      1.839     -0.816      0.037      0.324      1.093      1.543      0.386      0.324      1.724     -0.374     -2.932      0.177      0.275     -0.445      0.870      1.080     -2.134     -0.188      0.761     -0.106     -0.810      0.038      0.226      0.257      0.944      2.674     -0.926     -0.429     -0.387      1.172      2.367      0.354      0.186      0.612     -0.149     -1.859      0.201     -0.057     -1.215      0.955      2.392     -2.032     -0.235
     0.907     -0.304     -1.161     -0.816     -0.963     -1.676      0.093     -1.457     -0.614     -0.676     -0.276      0.626      0.068      1.177     -0.725      0.555     -1.130     -0.920     -1.134     -2.188     -0.079     -0.197     -0.553      0.033     -0.507      1.002     -0.085     -0.726     -0.813     -0.467     -1.619      0.429     -0.654     -0.588     -0.201     -0.269      0.728      0.932      1.070     -0.324      0.601     -0.929     -0.089     -1.062     -1.758
     1.907      0.696      1.839     -0.816     -0.963      1.324      1.093      0.543      2.386     -0.676      1.724      1.626      0.068     -1.823      0.275     -0.445      0.870      1.080      0.866     -1.188      0.722      0.847      0.497      0.658      0.245      1.094     -0.112      1.267     -1.410     -1.241      0.659      0.207      0.101      2.045     -0.769      0.615      0.537     -0.604     -2.437      0.197     -1.259     -0.075      0.110      0.506     -1.626
     0.907      0.696     -0.161      1.184      1.037      1.324      0.093      0.543      0.386     -0.676      1.724      0.626      1.068      0.177      0.275      1.555      0.870      1.080     -0.134      0.812      0.933      0.813      0.436      1.001      0.335      0.086      0.008     -0.513      0.142      0.699      0.104     -0.703     -0.009     -0.354     -0.928      0.379     -0.369      0.315     -0.587      0.151      0.592      0.007      0.281     -0.569      0.425
     1.907      0.696     -2.161     -1.816      0.037      1.324      0.093     -2.457     -1.614      0.324     -0.276     -2.374     -0.932      0.177     -0.725      0.555     -0.130     -2.920     -0.134      0.812      0.403     -0.376     -1.321     -1.289      0.399      1.508      1.071     -0.872     -0.598     -0.422      0.820      0.456     -1.019     -0.516      0.085     -0.926     -1.917      0.871      1.210     -0.919      0.005      0.271     -0.673      0.324      0.408
     0.907      0.696     -0.161      0.184      0.037      0.324      0.093     -1.457      0.386      0.324      0.724     -0.374      0.068     -0.823     -0.725     -0.445     -0.130      0.080     -0.134     -0.188      0.477      0.358     -0.006     -0.451      0.497      0.395      0.354     -0.194      0.686     -0.337     -0.203     -0.238     -1.248      0.681      0.003      0.071     -0.808      0.255     -0.410     -0.783     -0.872     -0.403      0.143      0.021     -0.666
     0.907     -1.304      0.839     -1.816      1.037      1.324      0.093      1.543     -0.614      1.324      0.724     -1.374      1.068     -0.823      1.275      1.555      0.870      1.080     -1.134      0.812      0.967     -0.250      0.752     -1.049      0.876     -0.155     -1.120     -0.005     -0.804      0.083      0.320      0.230      0.704      0.182      0.850     -0.637     -1.002      0.086      0.044      0.846      0.425      1.003     -0.005     -0.584      0.063
     1.907      0.696     -0.161      2.184      0.037     -0.676      1.093     -0.457     -0.614     -0.676      1.724     -0.374      0.068      2.177      0.275      1.555      0.870      1.080     -0.134     -0.188      0.890      0.651      0.020      0.920     -0.850      0.860      0.051     -0.284      1.434      0.849     -1.547      0.339     -0.410     -1.551     -0.290      0.472     -1.278      0.091      1.264      0.620      0.601      0.032      1.007     -0.565      0.689
     0.907      0.696      0.839     -1.816      1.037      1.324     -0.907     -1.457     -0.614      0.324      1.724      0.626      1.068      0.177      1.275      1.555      0.870      1.080     -2.134      0.812      0.921      0.663      0.308     -1.389      0.565     -0.157      0.053      0.401     -0.566      0.429      0.265     -1.373     -1.796      0.383      0.021      0.074     -0.277      0.726      1.313      0.921      0.621      0.211      0.490     -1.736      0.369
    -0.093     -2.304     -0.161      1.184      0.037     -0.676     -1.907      0.543      0.386     -0.676     -1.276     -1.374      0.068      1.177      0.275     -0.445     -0.130     -0.920     -0.134      0.812     -1.101     -0.804     -0.253      0.781     -0.011      1.006     -1.499      0.126      0.421     -0.016      0.543     -1.100      0.802     -0.249     -0.636      0.329     -0.407      0.563      0.493      0.440      0.786      0.550     -0.221     -0.429      0.864
    -0.093     -0.304     -0.161      1.184      1.037      0.324      0.093      0.543     -1.614     -0.676     -0.276     -0.374      0.068     -1.823     -0.725     -0.445     -0.130     -0.920     -0.134      0.812      0.001     -0.116      0.071     -0.451     -0.208      0.016     -0.119     -0.300      1.486      1.100      0.454      0.280      0.370     -1.193     -0.467     -0.361     -0.254      0.016     -1.213     -0.448     -0.464     -0.036     -0.922      0.088      0.852
    -0.093      0.696      1.839      2.184      1.037     -2.676      1.093     -0.457      0.386      1.324      0.724     -1.374     -0.932     -0.823      1.275          *     -1.130     -0.920     -0.134      0.812     -0.060     -0.345     -0.195      1.113      0.231     -0.062      1.002      2.080      0.993      0.946     -2.618      1.546     -0.019     -0.368      1.195      0.883     -0.909     -0.675     -1.699      1.303     -0.737     -0.690     -0.577     -0.635      0.690
     0.907      0.696     -2.161      1.184      1.037     -2.676      1.093     -0.457     -1.614      1.324     -1.276      0.626     -0.932     -1.823      1.275     -2.445      0.870      1.080     -0.134      0.812     -1.304      1.010      0.103     -0.026      0.926      2.094     -0.310     -2.347      1.168      0.172     -1.287      0.199     -0.573     -1.829      0.698      0.724     -0.647     -1.251     -1.841      0.820     -0.954     -0.147      0.775     -0.175     -0.005
    -1.093     -0.304      0.839      1.184      1.037      0.324      0.093     -0.457     -0.614     -1.676      0.724     -1.374      0.068     -0.823      0.275      0.555     -0.130      0.080     -1.134     -0.188      0.221     -0.083      0.093     -0.043      0.101     -1.218     -0.286      0.428      1.238      1.089      0.090      0.200     -0.588     -0.552     -1.667      0.285     -1.135     -0.038     -0.799      0.226      0.320     -0.029     -0.025     -1.177     -0.166
    -2.093      0.696      1.839      1.184     -2.963     -2.676      1.093      1.543      2.386     -2.676     -2.276     -2.374      1.068      1.177     -2.725     -2.445      0.870      1.080      0.866     -3.188     -1.959     -0.077      0.373      1.213     -2.227     -0.425      0.722      1.518      0.027     -0.780     -0.655      1.093      1.188      1.525     -1.429      0.598     -2.273      0.630      0.008     -1.624     -0.087      0.784      0.417      0.158     -1.276
     0.907     -2.304     -2.161     -0.816      1.037      1.324      1.093     -1.457      1.386      1.324      1.724     -2.374      0.068      1.177      1.275      1.555      0.870      1.080      0.866      0.812      1.035     -0.528      0.020     -0.196      1.105     -0.240     -1.736     -2.234     -0.546     -0.246      0.385      1.546     -1.438      1.476      0.701      0.098     -1.542      0.080      1.411      0.876      0.475      1.278      0.831      0.852     -0.119
    -0.093     -1.304      0.839      1.184      0.037      1.324      1.093      1.543      0.386      0.324      0.724      0.626     -0.932     -0.823      0.275      1.555      0.870      1.080      0.866      0.812      0.979      0.056      0.169      0.476      0.192     -1.068     -1.281      0.773      0.621     -0.169      0.312      0.987      1.328     -0.019      0.298     -0.735      0.556     -1.203     -1.201      0.265      0.312      0.619      0.647      0.584      0.706
    -2.093     -0.304     -0.161      1.184     -2.963      0.324     -0.907     -0.457      0.386     -0.676     -1.276     -0.374      0.068      1.177     -0.725     -0.445     -1.130      0.080     -0.134     -2.188     -0.515     -0.768      0.114      0.550     -1.824     -1.886      0.563     -0.353      0.585     -1.150      0.860     -0.190     -0.563     -0.111      0.236     -0.353      0.452     -0.213      0.924      0.232      0.107     -0.311     -0.240     -0.384     -0.545
     0.907     -0.304     -1.161      0.184      1.037      1.324     -0.907     -1.457     -0.614     -0.676     -0.276     -0.374     -0.932      0.177     -0.725     -0.445     -1.130     -0.920     -0.134      0.812      0.316     -0.228     -0.460      0.434      0.811      0.558     -0.084     -0.486     -0.455      0.191      0.787     -0.640     -0.901     -0.822     -1.041     -0.787     -0.202     -0.310     -0.143     -1.081     -0.872     -0.900     -0.345     -0.458      0.013
     0.907     -0.304      1.839     -0.816     -2.963      0.324     -0.907     -0.457      0.386     -0.676     -0.276      1.626      1.068      2.177     -2.725     -2.445     -1.130     -0.920     -0.134     -0.188     -0.396      0.008     -0.033      0.706     -1.116      1.363     -0.394      1.811     -1.793     -1.828      0.651     -0.979     -0.249     -0.238     -0.140      0.371      1.759      1.108      1.515     -1.792     -2.024     -1.340     -1.074     -0.490      0.877
    -0.093      0.696      0.839     -1.816      1.037      1.324      1.093      0.543      1.386     -0.676     -1.276     -0.374     -2.932      2.177      1.275      0.555     -0.130     -0.920      1.866      0.812     -0.436      0.376     -0.860      0.605      0.941      0.453      0.353      1.625     -2.401      0.123      1.925      0.875      1.693      0.991     -1.228     -0.715     -0.740     -1.649      1.677      0.798      0.993     -0.384      0.620      1.647      0.014
    -0.093     -0.304     -1.161     -1.816      1.037     -0.676     -0.907      1.543     -1.614      1.324     -0.276      0.626      1.068     -1.823      1.275      0.555     -1.130     -0.920     -2.134      0.812     -0.314     -0.593     -0.029     -1.985      0.855      0.174      0.379     -1.020      0.097      0.197     -0.262     -0.356      1.576     -0.040      0.952      0.004      1.407      0.922     -0.232      0.939      0.920     -0.568     -0.719     -1.377     -0.004
     0.907     -0.304      1.839     -0.816     -1.963      0.324      0.093      1.543     -0.614     -0.676     -1.276      0.626      1.068      1.177     -1.725     -0.445     -0.130      1.080      0.866     -1.188     -0.368     -0.112      0.425     -0.312     -1.130      1.313     -0.169      1.314     -0.520     -0.743      0.673      0.166      1.195     -0.323     -0.016     -0.801      0.714      0.541      1.318     -1.228      0.040     -0.066      0.486      0.954     -0.075
    -1.093     -0.304     -2.161      2.184     -0.963      0.324      0.093      0.543     -0.614      0.324      1.724     -0.374     -0.932      0.177      0.275      0.555      0.870      0.080      0.866      0.812      0.405      0.020     -0.712     -0.329     -0.155     -1.587     -0.328     -1.287      2.664     -0.828     -0.019      0.000      1.535     -0.572      0.391      1.181     -0.407      0.041      0.318      0.532      0.007      0.788      1.354      0.976      0.981
    -0.093     -0.304     -1.161     -0.816     -1.963      1.324      0.093      0.543      0.386      0.324     -1.276     -1.374      1.068     -0.823      0.275     -0.445     -0.130      0.080      0.866     -0.188     -0.721     -0.358      0.301     -0.853     -0.892      0.605     -0.078     -1.409     -0.103     -1.257      2.188      0.548      0.153      0.942      0.736     -0.271     -0.791      0.728     -0.099      0.809      0.382      0.174     -0.157      1.212      0.718
    -0.093     -1.304      0.839      0.184      0.037      1.324      1.093     -1.457      2.386     -0.676      0.724     -2.374      1.068     -1.823      0.275     -0.445     -1.130      1.080      1.866      0.812      0.303     -0.963      0.433      0.575     -0.386     -0.503     -0.444      0.448     -0.399      0.444      1.047      2.143     -2.000      1.984     -0.385      0.449     -1.112      0.524     -2.438      0.471     -0.885     -0.174      0.476      1.432      1.184
    -1.093     -0.304     -0.161      1.184      0.037      0.324      0.093     -0.457     -0.614      0.324     -0.276     -1.374      0.068     -0.823      0.275      0.555     -0.130      0.080     -1.134     -2.188      0.254     -0.555      0.294      0.693     -0.241     -1.378      0.215     -0.564      0.422      0.229      0.026      0.562     -0.890     -1.091      0.425     -0.577     -0.591     -0.350     -1.294      0.450      0.173      0.476     -0.359     -1.586     -1.952
     1.907     -0.304     -0.161      0.184      0.037      0.324     -1.907      1.543      0.386      1.324      1.724      0.626      0.068     -0.823      0.275      0.555     -0.130     -0.920     -1.134     -0.188      0.785      0.026      0.025      0.191      0.934      1.063     -0.237     -0.076     -0.121     -1.083     -0.462     -2.131      1.671      0.166      0.744      0.426      0.509      0.184     -1.004     -0.180     -0.289     -0.261     -1.032     -1.217     -0.893
     0.907     -0.304     -0.161     -1.816      1.037      1.324      0.093      1.543      0.386     -2.676      0.724      0.626      1.068      1.177      0.275      1.555      0.870      1.080     -2.134     -1.188      1.179      0.601      0.541     -0.301      0.403     -0.234     -0.763     -0.547     -1.399      0.518      0.098     -0.509      0.945      0.588     -3.011     -1.025     -0.259      0.202      1.473      0.003      0.309      0.183      0.203     -2.235     -1.410
    -0.093      0.696      0.839      0.184      0.037      1.324      1.093      1.543      0.386      1.324     -1.276     -0.374      1.068      0.177      1.275      1.555      0.870      1.080     -1.134      0.812      0.201      0.067      0.684      0.602      0.480     -0.388      0.524     -0.003     -0.511     -0.411      1.329      0.966      0.748     -0.048      0.989     -1.430     -0.288      0.160     -0.224      1.085      1.301      0.839     -0.145     -1.407      0.231
     0.907      0.696      0.839      1.184     -0.963      0.324      1.093      0.543      2.386      1.324      0.724      1.626      0.068     -0.823     -0.725      1.555      0.870      0.080      0.866     -1.188      0.159      1.090      0.082      0.620     -0.203      0.518     -0.217      0.699      0.475     -0.574     -0.018      0.098      0.327      1.886      1.359      0.569      0.278     -0.191     -1.385     -0.454      1.265     -0.108      0.184      0.432     -0.883
    -1.093     -0.304      0.839      0.184      1.037     -0.676      1.093      0.543     -1.614      0.324      0.724      0.626      1.068      0.177      0.275      0.555      0.870      1.080     -0.134      0.812      0.030      0.712      0.362     -0.573      0.647     -1.134     -0.921      0.344      0.595      0.441     -0.513      0.461      0.104     -1.014      0.053      0.592     -0.189      0.592      0.494      0.089      0.586      0.003      0.534      0.191      0.121
    -1.093     -0.304     -2.161      1.184      0.037     -0.676      0.093     -2.457      1.386      0.324     -1.276     -2.374      0.068      1.177     -0.725     -0.445     -0.130     -2.920      0.866     -0.188     -0.334     -0.883     -1.085      1.081     -0.091     -0.822      0.577     -0.806     -0.094      0.211     -0.428      0.864     -1.281      0.610      0.435     -0.974     -1.439      1.663      0.251     -0.784      0.013      0.748     -1.263      0.299     -0.107
    -0.093      0.696      0.839      1.184      1.037      1.324      1.093     -1.457      1.386      1.324      0.724     -0.374      1.068      2.177     -0.725      0.555      0.870      0.080     -0.134      0.812      0.258      0.255      0.366      0.768      0.742     -0.387      0.535      0.455      0.361      0.230      0.883      0.816     -1.872      0.597      0.832      0.284     -0.707      0.446      1.593     -1.029      0.308      0.715     -0.384     -0.651      0.141
    -0.093     -0.304     -2.161     -0.816      0.037      1.324     -1.907     -2.457     -0.614     -2.676     -2.276      1.626      1.068      2.177     -2.725     -1.445     -0.130     -1.920     -1.134      0.812     -0.993      0.077     -0.524     -0.708     -0.202      0.955     -0.466     -1.772     -0.109      0.283      2.304     -1.881     -1.831     -0.145     -2.533     -0.746      1.486      1.696      2.577     -2.604     -0.447     -0.066     -1.086     -0.904      0.969
    -0.093      0.696      1.839      2.184      0.037      1.324      1.093      1.543      0.386     -0.676     -0.276     -0.374      0.068      1.177     -1.725      0.555     -0.130      1.080      0.866     -0.188     -0.040      0.485      0.589      0.900     -0.765     -0.065      0.096      1.168      1.394      0.637      1.207      0.498      1.087     -0.180     -0.238     -0.210     -1.093     -0.758      0.387     -1.377      0.502     -0.734      0.330      0.344      0.294
    -0.093     -0.304      0.839     -0.816      0.037      0.324      1.093      1.543     -0.614      0.324     -0.276      0.626      1.068     -0.823      1.275      1.555     -0.130      0.080     -0.134     -0.188      0.208      0.319      0.828      0.441     -0.336     -0.371     -0.497     -0.004     -1.086      0.396      0.112      0.882      0.601     -1.038      0.441     -0.830      0.279      0.035     -1.075      1.330      1.221     -0.379     -1.389     -0.273      0.053
     1.907     -0.304     -0.161      0.184      0.037      1.324      0.093     -0.457     -0.614     -0.676      1.724     -0.374      0.068      0.177     -0.725      1.555      0.870      0.080      0.866     -0.188      1.073     -0.006     -0.078     -0.328     -0.246      0.806     -0.208     -0.103      0.384      0.347      0.166      0.155     -0.429     -0.132     -0.581      0.016     -0.245      0.236      0.444     -0.341      0.353      1.011      0.292      0.954      0.117
    -0.093     -0.304     -2.161      1.184     -0.963      0.324      0.093      1.543      0.386     -0.676     -1.276     -0.374     -1.932      0.177     -0.725     -1.445     -0.130      1.080      0.866     -1.188     -0.295     -0.523     -0.253      0.619     -0.059      0.059      0.221     -1.843      0.602     -0.820      0.571      0.473      1.875     -0.005     -0.443     -0.869      0.375     -1.489     -0.326     -0.518     -1.037      0.344      1.595      0.678     -1.114
    -0.093      0.696      1.839     -0.816      1.037      1.324      1.093      1.543      0.386      0.324      1.724      1.626      1.068     -0.823      0.275     -0.445      0.870     -1.920      0.866      0.812      0.340      1.017     -0.153     -0.407      1.628     -0.460     -0.275      1.878     -0.479     -0.486      0.870     -0.010      1.710      0.769     -0.541      1.257      0.295      1.274     -0.600     -0.658     -0.884     -0.272     -1.643      0.851     -0.734
     1.907     -1.304     -1.161      1.184     -1.963      1.324      1.093      1.543      0.386     -1.676     -1.276      0.626      0.068      1.177     -1.725      1.555      0.870      1.080      0.866     -0.188      0.124      0.085      0.118      0.344     -0.805      1.757     -1.276     -1.292      0.814     -1.147      1.177      0.879      1.342      0.053     -1.107     -1.299      0.526     -0.051      0.801     -1.050      1.523      0.769      0.881      0.656      0.473
    -0.093     -0.304     -1.161      1.184     -0.963      0.324      1.093     -1.457      0.386     -1.676     -0.276      0.626      1.068      2.177      0.275     -0.445     -0.130      1.080      0.866     -1.188     -0.105      0.074      0.350      0.465     -0.705     -0.062     -0.351     -1.482      0.603     -0.408      0.370      0.956     -1.722     -0.104     -1.389     -0.058      0.546      0.457      1.721      0.463     -0.379     -0.072      0.639      0.562     -0.636
    -0.093      0.696     -0.161      0.184     -0.963     -0.676     -0.907      0.543     -0.614      0.324      1.724      0.626      0.068     -0.823      0.275     -0.445      0.870      0.080      1.866      0.812      0.507      0.254      0.052      0.063     -0.329     -0.667      0.628     -0.270      0.047     -0.671     -1.232     -1.068      0.631     -0.758      0.572      1.066      0.218     -0.055     -0.755      0.458     -0.965      0.624     -0.048      1.902      1.039
     0.907     -0.304      1.839     -1.816      1.037     -0.676     -2.907      1.543     -1.614      1.324      1.724     -0.374      1.068     -0.823      1.275     -0.445     -2.130      1.080      1.866      0.812      0.618     -1.024      0.353     -1.050      0.981      0.264      0.705      1.478     -0.786      0.096     -1.177     -1.725      1.273     -0.807      0.809      0.548      0.866      0.482     -0.007      0.849     -1.111     -1.105      0.610      2.482     -0.194
    -2.093     -0.304     -0.161     -0.816      1.037     -1.676      1.093      1.543     -1.614     -0.676     -1.276     -1.374     -2.932     -1.823     -0.725     -0.445     -1.130      1.080     -1.134      0.812     -0.718     -0.720     -0.318     -0.881      0.983     -1.319      0.619      0.197      0.265      0.034     -1.058      1.712      1.865     -1.154     -1.328     -0.087     -0.437     -2.609     -1.223     -1.137      0.335     -0.270      1.705     -0.935     -0.031
    -2.093     -0.304     -1.161     -0.816      0.037      0.324      0.093      1.543      0.386      1.324     -1.276     -1.374     -1.932     -0.823      0.275      0.555     -1.130     -0.920      0.866     -0.188     -0.613     -0.496     -0.708     -0.302     -0.310     -1.397      0.258     -0.311     -0.545      0.297      0.863      0.560      2.343      0.684      1.439     -0.446     -0.757     -0.884     -0.529      0.626      1.224     -0.714      0.205      1.063      0.219
    -0.093      0.696      1.839      0.184      0.037     -0.676      1.093      0.543     -1.614      0.324     -0.276      0.626      1.068      0.177     -0.725      0.555     -0.130      1.080     -1.134      0.812     -0.185      0.521      0.684     -0.826      0.454     -0.052      0.335      1.144      1.032     -0.420     -0.602      0.566     -0.182     -0.738     -0.029     -0.024     -0.135     -0.059      1.103     -0.793      0.848     -0.606     -0.042     -0.711      0.272
    -2.093      0.696      0.839      1.184      0.037      1.324      1.093     -0.457      0.386      0.324      1.724      1.626      1.068      1.177      0.275      0.555      0.870      0.080      0.866      0.812      0.676      0.686      0.479      0.804      0.210     -2.866     -0.013      0.401      0.256     -0.151      0.818      0.466     -0.945     -0.310      0.296      0.589      0.689      0.376      0.518      0.246     -0.321     -0.122     -0.648      0.536      0.463
     0.907     -1.304      0.839      0.184      0.037      1.324     -0.907      0.543      0.386     -0.676      1.724     -0.374      0.068     -0.823      0.275      1.555      0.870      0.080     -0.134      0.812      1.271     -0.412     -0.145      0.037     -0.086     -0.187     -0.669      0.913      0.211      0.013      0.081     -0.586      0.813      0.418     -0.534     -0.198      0.132      0.178     -0.752      0.428     -0.062      1.354      0.272     -0.167      1.135
     0.907      0.696      0.839     -1.816      1.037      1.324      1.093      1.543     -0.614      0.324      0.724      0.626      0.068     -1.823      1.275      0.555      0.870      1.080     -1.134      0.812      0.869      0.647      0.530     -1.436      0.681     -0.046      0.121      0.326     -0.565      0.353      0.549      0.394      0.705      0.435     -0.082     -0.502     -0.235     -0.607     -0.625      1.002     -0.319      0.209      0.167     -0.531      0.130
     0.907      0.696     -1.161      1.184      0.037      0.324      0.093     -1.457     -0.614      0.324      0.724      0.626      0.068      1.177      0.275      0.555     -0.130      0.080      0.866     -0.188      0.585      0.150     -0.256      0.442     -0.004      0.334      0.356     -0.869      0.688      0.312     -0.345     -0.087     -1.142     -1.031      0.436     -0.237      0.341      0.180      0.674      0.252     -0.120     -0.242      0.251      0.860     -0.110
     0.907      0.696     -2.161      1.184      0.037      1.324      1.093     -1.457     -0.614      0.324      1.724      0.626      0.068     -0.823      0.275      0.555      0.870     -0.920      0.866      0.812      0.978      0.929     -0.398      0.338     -0.165     -0.132     -0.182     -1.781      0.872      0.113      0.202      0.279     -1.065     -0.769      0.338      0.126     -0.492      0.583     -1.070      0.351     -0.538     -0.267     -0.231      0.656      1.052
    -1.093      0.696      0.839      0.184      1.037     -0.676      0.093      1.543     -0.614      0.324     -1.276      0.626      1.068     -1.823      0.275     -1.445     -0.130      1.080      0.866     -0.188     -1.102     -0.131      0.622     -0.526      0.119     -0.161      0.864      0.382      0.773      0.934      0.286      0.253      0.762     -0.259      0.099      0.369      0.739      0.218     -1.415      0.061     -0.139      0.184      0.169      1.212     -0.264
     0.907     -0.304     -2.161     -1.816      0.037     -1.676     -0.907     -0.457     -0.614     -0.676      1.724      0.626     -1.932      1.177     -0.725     -0.445      0.870     -1.920     -0.134     -0.188      0.541      0.232     -1.295     -0.388     -0.380      0.302     -0.513     -0.782     -1.378      0.409     -2.293     -1.273      0.922     -0.352     -0.512      0.732      0.182     -0.179      1.596     -0.517     -0.965      0.591     -0.053     -0.113     -0.004
     0.907      0.696      0.839     -1.816     -0.963     -0.676      0.093      1.543     -0.614      0.324      1.724     -0.374      0.068     -1.823      1.275      0.555      0.870      1.080      1.866      0.812      0.697      0.058      0.469     -0.036     -0.457      0.168      0.472      0.459     -1.564     -0.563     -1.419     -0.028      1.106     -0.628      0.664      0.569     -0.637     -0.574     -1.754      1.522     -0.137      0.690      0.412      1.904      1.112
     0.907      0.696      1.839      0.184      1.037      1.324      1.093     -1.457      1.386      0.324     -1.276      0.626      1.068      1.177     -1.725      1.555      0.870      1.080     -1.134      0.812      0.028      0.103      0.452      0.037      0.379      0.894      0.540      1.466      0.077      0.506      1.237      1.003     -2.109      1.343      0.017     -1.269      0.419      0.664      1.046     -1.895      1.321      0.656      0.365     -1.361      0.335
    -0.093     -0.304     -1.161      0.184      0.037     -0.676     -0.907     -1.457      0.386     -0.676     -0.276     -0.374      0.068     -0.823     -0.725     -1.445     -1.130     -1.920      0.866     -2.188     -0.678     -0.408     -0.470      0.577     -0.472      0.613      0.128     -0.679     -0.379      0.440     -0.141     -0.368     -0.716     -0.081     -0.255      0.654      0.195      0.852     -1.205     -0.669     -0.770     -0.638     -0.992      0.556     -1.579
    -0.093     -1.304     -1.161      0.184     -1.963     -0.676     -0.907     -0.457      0.386     -0.676     -1.276     -0.374     -0.932     -0.823      0.275     -0.445     -1.130     -0.920      0.866     -0.188     -0.847     -0.473     -0.347      0.446     -0.664      0.783     -0.836     -0.806     -0.266     -1.173      0.067     -0.587     -0.257     -0.158     -0.249     -0.024      0.164     -0.457     -1.114      0.638      0.398     -0.628     -0.339      0.600      0.375
     0.907      0.696     -2.161      1.184      1.037      1.324      0.093     -2.457      0.386      0.324      1.724     -2.374     -0.932      1.177      0.275      1.555      0.870     -1.920      0.866      0.812      1.192     -0.139     -1.285      0.559      0.875     -0.239      0.881     -0.764      0.594      0.112      0.015      0.160     -0.788      0.099     -0.035     -0.106     -2.296      0.769      0.692     -0.058      0.215      1.172     -0.052      0.493      0.067
     0.907     -0.304     -1.161     -0.816      1.037      0.324     -2.907     -1.457      0.386     -0.676      1.724      1.626     -1.932     -0.823      1.275      1.555      0.870      1.080     -0.134      0.812      1.120      0.206     -0.051      0.314      0.211     -0.230     -0.493     -1.087     -1.115      0.908     -0.928     -3.120     -1.475     -0.025     -0.781      0.014      1.487     -1.703     -1.131      1.065      0.175      0.795      1.302     -0.107      0.646
     1.907      0.696     -1.161     -0.816      1.037      1.324      1.093     -0.457     -0.614      1.324      1.724      1.626     -0.932     -0.823      1.275      1.555      0.870      1.080      1.866      0.812      1.313      1.037     -0.208     -0.800      0.817      0.419     -0.286     -0.980      0.031      0.297      0.072      0.233     -0.309      0.258      0.820     -0.270      0.357     -0.615     -0.140      0.899     -0.089     -0.339      1.277      2.327     -0.049
    -1.093      0.696      0.839     -0.816      1.037     -0.676      1.093      1.543     -0.614      0.324      0.724      1.626      0.068     -0.823     -0.725     -0.445     -0.130      0.080     -0.134      0.812      0.194      0.478      0.280     -0.986      0.975     -1.383      0.384      0.561      0.058      0.040     -0.978      0.485      0.982      0.314     -0.252      0.592      0.976     -0.387      0.007     -1.004     -0.805     -0.569     -0.304      0.154     -0.092
     0.907      0.696      1.839      2.184     -0.963      1.324      1.093      1.543     -0.614      0.324     -0.276      0.626      1.068      2.177     -0.725      0.555      0.870      1.080     -0.134      0.812      0.502     -0.013      0.275      1.143     -0.302      0.468      0.983      1.598      0.950     -0.874      0.738      0.856      1.288     -1.706      0.558     -0.950      0.509      0.574      1.416     -0.646     -0.201      0.845      0.696     -0.621      1.137
    -0.093      0.696     -2.161      1.184      1.037      0.324      1.093     -2.457      1.386      0.324     -1.276      0.626      1.068      0.177      0.275     -1.445     -0.130     -0.920      0.866      0.812     -0.569      0.586      0.127     -0.166      0.341      0.412      0.058     -2.458      1.311      0.567      0.853      0.444     -2.583      1.467     -0.046     -0.364     -0.114      0.967      0.267      0.108     -0.651     -0.925     -1.129      0.966      0.692
     0.907     -0.304     -1.161      1.184      1.037      0.324      1.093     -1.457     -0.614      0.324      0.724      0.626     -0.932      1.177      0.275      1.555      0.870     -0.920     -0.134      0.812      0.935      0.520     -0.457     -0.184      0.643     -0.052     -0.772     -0.538      1.335      0.343     -0.606      0.501     -0.929     -0.361     -0.172     -0.695     -0.025     -0.214      1.499      0.128      0.398      0.079     -0.294      0.006      0.039
    -0.093     -0.304     -0.161     -0.816      1.037     -0.676      0.093     -1.457      2.386      1.324     -0.276      1.626     -0.932     -0.823      1.275      1.555     -0.130     -1.920      1.866      0.812      0.291      0.511     -1.032      0.087      1.331     -0.486     -0.977      0.806     -1.013     -0.106     -0.909     -0.448     -0.133      2.346      0.655     -0.713      0.764      0.554     -0.840      0.653      0.905     -0.625     -0.323      1.697     -0.319
     0.907      0.696     -0.161      1.184      0.037     -0.676     -0.907      0.543      1.386      1.324      0.724     -1.374     -0.932      0.177      0.275     -0.445     -2.130     -0.920      1.866     -0.188     -0.331     -1.236     -0.580      1.180     -0.622      1.230      2.022      0.360     -0.052      0.612     -0.418      0.332      1.346      0.620      1.782      1.161      0.166     -0.108     -0.808      0.665     -0.176     -0.721     -0.011      1.249      0.362
     0.907     -1.304      0.839      1.184      1.037     -0.676     -0.907     -1.457     -0.614     -0.676     -0.276     -0.374      0.068     -0.823     -0.725      1.555     -0.130     -0.920     -2.134      0.812      0.462     -0.239     -0.169      0.198      0.756      0.473     -0.965      0.854      1.081      0.274     -1.080     -0.685     -1.235     -0.705     -1.040     -0.940     -0.215      0.264     -0.890     -0.906      1.112      0.157     -0.665     -2.301      0.003
    -1.093      0.696      0.839      0.184      1.037     -0.676      0.093      1.543      0.386      1.324     -1.276     -0.374     -0.932     -0.823      1.275     -0.445     -0.130      0.080      0.866      0.812     -0.641      0.350     -0.172      0.569      1.234     -0.457      0.219      1.067     -0.270     -0.257     -0.016     -0.157      1.718      0.168      0.717     -0.491     -0.729     -0.561     -1.263      0.633      0.366     -0.606      0.221      0.628     -0.325
    -1.093     -0.304      1.839      0.184      1.037      0.324      0.093      1.543     -1.614     -2.676     -1.276     -0.374      1.068     -0.823     -1.725     -1.445     -0.130      0.080     -0.134     -0.188     -0.814     -0.605      0.219     -1.208     -1.008     -0.236      0.207      1.592      1.272      1.959      1.112      0.657      1.341     -0.800     -2.039     -0.054      0.266      0.821      0.186     -1.134     -0.685      0.305     -0.418      0.370      0.679
    -2.093      0.696     -1.161      0.184      1.037     -0.676      0.093      1.543     -1.614      0.324     -2.276     -1.374      1.068     -0.823      0.275     -1.445     -0.130      1.080      0.866     -0.188     -0.959      0.070      1.147     -0.793     -0.107     -1.042      0.576     -2.148      0.876      0.992      0.322      0.109      0.378     -0.964      0.353     -0.967     -1.400     -0.339     -0.311      0.433     -0.351     -0.378     -0.569      1.286     -0.168
    -0.093     -0.304     -1.161      1.184      1.037     -0.676     -0.907     -1.457      2.386     -1.676     -1.276     -0.374      1.068      2.177     -1.725      0.555     -1.130     -1.920      1.866      0.812     -0.257     -0.931     -0.427      1.727      0.083      0.166      0.543     -0.713     -0.565      0.935     -0.504     -0.073     -1.150      1.012     -1.627     -0.813      0.755      1.739      0.710     -1.537      0.863      0.002     -1.232      1.138      0.815
     0.907     -0.304      0.839     -0.816      0.037      0.324     -0.907      0.543     -0.614     -0.676      0.724     -0.374      0.068      0.177      0.275     -0.445     -0.130      0.080     -0.134     -0.188      0.032     -0.355     -0.055     -0.611      0.070      0.761     -0.095      0.894     -0.064     -0.054      0.252     -0.612      0.729     -0.172     -0.829      0.582      0.253      0.158      0.614      0.497     -0.427      0.342      0.320      0.283     -0.223
    -0.093      0.696     -1.161     -1.816      0.037      1.324     -2.907     -1.457     -0.614     -0.676     -1.276      0.626      0.068      0.177     -0.725      0.555     -0.130     -0.920     -1.134      0.812     -0.015     -0.237     -0.440     -0.680     -0.003     -0.090      0.909     -0.754     -1.119      0.106      1.253     -2.667     -0.950     -0.089     -0.622     -1.303      0.970      0.672      0.736     -0.623      0.830      0.385     -0.127     -0.772      0.698
    -0.093     -0.304     -2.161      0.184     -1.963      0.324      1.093     -1.457      0.386     -1.676      0.724     -2.374     -0.932      1.177      0.275     -0.445      0.870     -0.920     -0.134     -2.188      0.132     -0.089     -0.667      0.262     -1.413     -0.137     -0.169     -1.541     -0.067     -0.648      0.221      0.994     -0.768      0.212     -1.035      0.552     -2.360      0.024      0.909      0.951     -0.622      1.006      0.004     -0.242     -0.851
    -0.093     -3.304      0.839      0.184     -1.963     -0.676     -1.907      0.543      0.386     -0.676     -1.276     -2.374      1.068      0.177     -0.725     -0.445     -2.130      1.080     -0.134     -1.188     -0.437     -1.635      0.395      0.511     -1.095      0.375     -1.714      0.442     -0.245     -0.826     -0.113     -0.218     -0.037     -0.148      0.030     -0.617     -0.242      0.641     -0.211     -0.048     -0.001     -0.284      0.483     -0.178     -0.326
    -0.093     -0.304      0.839      0.184     -0.963     -1.676      0.093      0.543      0.386      0.324      0.724      0.626      1.068     -0.823      0.275     -0.445     -0.130      0.080     -0.134     -1.188     -0.101     -0.135      0.815      0.053     -0.074      0.067     -0.211     -0.045      0.267     -0.969     -1.542      0.111     -0.464      0.270      0.314      0.874      0.803     -0.162     -0.828      0.436     -0.545     -0.044     -0.945      0.006     -1.130
    -0.093      0.696      1.839     -1.816      1.037      1.324      1.093      1.543     -1.614     -0.676      1.724      0.626      0.068     -1.823      0.275      1.555      0.870      1.080     -2.134      0.812      0.934      0.656      0.281     -1.805      1.113     -0.928      0.224      1.461     -0.152      0.034      0.279      0.555      1.318     -0.135     -1.390      0.394     -0.228     -0.333     -0.262     -0.185      0.623      0.118      0.713     -1.461     -0.238
     0.907     -0.304     -2.161     -0.816      0.037      1.324      1.093     -2.457     -1.614     -0.676      1.724     -1.374     -1.932      0.177      1.275      1.555     -0.130     -2.920     -1.134     -0.188      1.257      0.037     -1.072     -0.359      0.838     -0.530     -0.355     -0.997     -0.143     -0.709     -0.034      1.054     -1.065     -1.080     -1.220     -0.040     -1.264     -0.372      0.494      0.820      0.019     -0.030     -1.309     -1.010     -0.878
    -0.093     -1.304     -1.161     -0.816      0.037     -1.676     -0.907     -0.457      0.386     -1.676      0.724     -0.374     -0.932      0.177     -1.725     -1.445     -1.130     -0.920     -0.134     -2.188      0.100     -0.328     -0.520     -0.103     -1.149     -0.245     -1.024     -0.750     -0.734      1.155     -1.784     -0.366      0.046      0.392     -1.009      0.699      0.121     -0.294      0.234     -1.226     -1.639     -0.831     -0.170     -0.202     -1.180
     1.907     -0.304     -0.161      0.184      0.037      1.324     -0.907      1.543      1.386      1.324      0.724     -2.374     -0.932      1.177      1.275      1.555      0.870      1.080     -0.134      0.812      0.428     -0.257      0.209      0.465      0.503      1.501      0.095     -0.230     -0.262     -0.572      0.905     -0.662      1.541      0.894      1.088     -0.197     -1.879     -1.147      0.694      1.163      1.138      1.123      0.774     -0.275      0.425
    -2.093     -2.304     -2.161      2.184      1.037     -1.676     -1.907     -0.457      0.386     -2.676     -1.276     -2.374     -0.932      2.177     -2.725     -0.445     -1.130     -0.920     -1.134      0.812     -0.612     -0.761     -0.626      0.420      0.408     -1.444     -1.532     -1.540      1.526      0.580     -1.070     -1.358      0.390      0.120     -2.907     -0.316     -1.389     -0.061      1.802     -2.833      0.284     -0.285      0.094     -1.267      0.558
     0.907      0.696      0.839     -1.816      1.037      0.324      0.093      0.543      0.386      1.324      1.724     -0.374     -1.932     -0.823      0.275      0.555     -0.130      1.080     -0.134      0.812      0.874      0.063      0.070     -0.482      0.247      0.063      0.572      0.812     -1.229      0.573     -0.523      0.170      0.592      0.712      1.085      0.415     -0.490     -2.005     -0.577      0.198     -0.500     -0.133      0.820      0.095      0.493
    -0.093      0.696     -2.161      1.184      1.037      1.324      1.093     -2.457     -0.614      1.324     -2.276      1.626     -2.932      0.177     -0.725     -0.445     -0.130     -2.920      0.866      0.812     -0.631      0.557     -1.501      0.667      0.734      0.414      0.060     -0.817      0.504      0.407      1.875      0.484     -0.777     -1.192      0.870     -1.482      1.205     -0.814     -0.407     -1.130      0.267     -0.761     -0.731      0.558      0.100
    -0.093     -0.304     -2.161      2.184      0.037      1.324      1.093      1.543      0.386     -0.676     -0.276      0.626      0.068      2.177     -0.725     -0.445      0.870     -0.920      0.866     -1.188     -0.114      0.625     -0.117      0.945     -0.434     -0.229     -0.807     -2.154      1.172      0.198      1.447      0.527      1.647     -0.359     -0.450     -0.024     -0.159      0.404      1.356     -0.501     -0.193      0.242     -0.708      0.370     -0.831
     0.907     -0.304      0.839     -1.816      1.037      1.324      0.093      0.543     -0.614      1.324      1.724      0.626      1.068     -1.823      1.275      1.555      0.870      1.080     -1.134      0.812      0.935      0.492      0.291     -1.080      1.117     -0.022     -0.832      0.637     -0.858     -0.165      0.356     -0.034      0.115      0.284      0.598      0.280     -0.009      0.752     -0.887      0.930      0.504      0.330      0.614     -0.692     -0.148
    -2.093     -1.304      0.839     -0.816     -1.963     -1.676      1.093      0.543     -1.614     -2.676     -1.276      1.626     -1.932     -0.823     -0.725     -1.445     -0.130      0.080     -0.134     -1.188     -1.006     -0.101     -0.855     -0.403     -1.170     -1.268     -1.260      1.783     -0.391     -0.682     -0.652      1.163      1.331     -1.360     -1.947      0.127      1.708     -0.726     -0.456     -0.098     -0.292     -0.219      1.407      0.051     -0.156
    -1.093      0.696      1.839      1.184      0.037     -1.676      1.093      1.543      0.386      0.324     -1.276      0.626      1.068      0.177      0.275     -2.445      0.870      1.080     -0.134      0.812     -1.432      0.367      0.820      0.721     -0.287      0.397      0.452      1.184      0.423      0.309     -0.348      0.793      0.674     -0.156      0.454      0.925      0.116     -0.003     -0.365      0.413     -0.893      0.444     -0.163     -0.276      0.998
    -0.093     -0.304     -0.161      0.184      0.037     -0.676      0.093      0.543     -0.614     -0.676      0.724     -0.374      0.068      0.177     -0.725      0.555     -0.130      1.080     -0.134      0.812      0.276      0.317      0.167      0.320      0.474     -0.451     -0.679     -0.386     -0.187     -0.492     -1.130     -0.237      0.420     -0.782     -1.015      0.209     -0.815     -0.199      0.072     -0.958      0.114     -0.518      0.677     -0.244      0.103
    -1.093     -1.304      0.839     -0.816     -0.963      1.324      1.093     -1.457      1.386     -2.676     -0.276      0.626      1.068      1.177     -0.725      0.555     -1.130      1.080     -1.134     -1.188     -0.090     -0.139      0.559     -0.325     -0.309     -1.077     -1.065      0.267     -0.417     -0.620      1.377      1.296     -2.059      1.759     -2.468     -0.055      0.917      0.249      1.370     -0.606      0.561     -0.940      0.419     -0.829     -0.838
     0.907      0.696      1.839     -1.816      1.037      1.324     -2.907     -1.457     -1.614      0.324      1.724     -0.374      0.068     -1.823      1.275      1.555      0.870      0.080     -0.134      0.812      0.978      0.013      0.047     -1.644      0.618     -0.145      0.867      1.814      0.018      0.412      0.315     -2.915     -1.454     -0.551     -0.013      0.236     -0.431      0.019     -0.478      0.993      0.356      0.893     -0.049      0.713      0.181
    -0.093     -0.304     -0.161     -0.816      0.037     -2.676     -1.907     -0.457     -0.614     -1.676     -1.276     -1.374      0.068     -0.823      0.275     -0.445     -1.130     -0.920     -0.134     -0.188     -0.968     -0.758     -0.137     -0.949     -0.839      0.678      0.562     -0.067      0.124      0.808     -1.538     -1.134     -0.269      0.010     -1.134      0.193     -0.141      0.258      0.193      0.684      0.585     -0.414     -0.848      0.465      0.536
    -1.093      0.696     -0.161     -0.816     -1.963      0.324     -1.907      0.543      1.386     -0.676     -0.276      1.626      0.068      1.177     -0.725     -0.445     -1.130      0.080      0.866     -2.188     -0.120      0.117     -0.131      0.051     -1.500     -1.050      0.523     -0.108     -0.829     -0.379      0.363     -2.120      0.917      1.361      0.140     -0.137      1.365      0.402      1.087     -0.133     -0.181     -1.261      0.303      0.851     -0.810
    -2.093      0.696      0.839     -0.816      1.037     -0.676      1.093      0.543      1.386     -0.676     -2.276     -2.374      1.068      2.177     -0.725     -0.445      0.870      1.080     -1.134      0.812     -1.131      0.004      0.391      0.692      0.633     -0.801      0.472      0.434     -1.427      0.514      0.420      0.998      0.179      0.844     -0.905     -0.654     -2.417      0.468      1.806     -0.979      0.780      0.751      0.454     -1.615      0.150
    -1.093     -0.304     -2.161      2.184     -0.963     -1.676     -1.907     -1.457      2.386      0.324     -1.276     -0.374      0.068      2.177      0.275      0.555     -2.130     -0.920      1.866     -0.188     -0.544     -0.658     -0.466      1.910     -1.022     -0.522      0.313     -1.637      0.503      0.223     -0.815     -1.243     -0.939      0.865      0.923     -0.468      0.493      0.700      0.492      0.789      1.311     -1.405     -0.170      0.831      0.887
    -2.093      0.696      0.839      1.184      1.037     -2.676      0.093      1.543      1.386      1.324     -0.276      0.626      0.068     -0.823      1.275     -2.445      0.870      1.080      0.866      0.812     -0.998      0.721      0.703      0.338     -0.148     -1.115      0.050      0.101      0.808      1.003     -1.506     -0.838      0.708      1.020      1.433      1.469     -0.205     -0.884     -1.150      1.462     -1.319      0.093     -0.227      0.685      1.229
     0.907     -0.304      0.839      1.184     -2.963      1.324      1.093     -2.457     -1.614     -2.676      1.724      1.626     -2.932      0.177     -0.725      0.555      0.870     -1.920     -0.134     -2.188      0.935      0.106     -1.240      0.546     -0.531     -0.231     -0.414      2.105      0.565     -2.408      0.357      1.107     -1.127     -2.003     -2.443      0.268      1.393     -1.069     -0.270     -0.299     -0.446      0.782      0.042     -0.493     -1.589
     1.907      0.696     -2.161      1.184      1.037      1.324      1.093     -1.457      1.386      1.324      1.724      0.626     -1.932     -0.823      1.275      1.555      0.870      0.080     -0.134      0.812      1.171      0.625     -1.092     -0.192      1.144      0.674      0.206     -1.158      1.460     -0.211      0.288      0.396     -0.145      1.607      0.823     -0.100     -0.251     -0.483     -0.645      0.679      0.154      0.112      1.965      0.117     -0.128
     0.907     -0.304     -1.161      0.184     -0.963      1.324      0.093     -2.457      0.386      0.324      0.724      0.626      0.068      1.177      1.275      0.555     -1.130     -1.920      0.866     -1.188      0.288     -0.153     -0.718      0.679     -0.642      0.599     -0.293     -0.481     -0.396     -0.447      1.059      0.211     -1.800     -0.110      0.801      0.446      0.761      1.291      0.707      1.488      0.264     -0.921     -0.871      0.423     -0.627
    -0.093     -0.304     -1.161      0.184     -0.963      0.324     -0.907     -1.457     -0.614      0.324     -0.276     -0.374     -0.932      0.177      0.275     -0.445     -1.130     -1.920      0.866     -2.188     -0.423     -0.111     -0.602      0.162     -1.993      0.260     -0.256     -0.760      0.037      1.016      0.750     -0.799     -0.758     -0.645      1.454      0.277     -0.400     -0.038      0.259      1.387      0.174     -0.998     -0.873      0.811     -0.567
     0.907      0.696      0.839      0.184      0.037      1.324      0.093     -0.457      0.386     -0.676      0.724     -0.374      1.068      0.177     -0.725      0.555     -0.130      1.080     -0.134      0.812      0.543     -0.008      0.611      0.195      0.135      0.446      0.693      0.336     -0.136     -0.063      0.821      0.138     -1.163      0.304     -0.661     -0.186     -0.206      0.321      0.043     -0.824      0.004     -0.057      0.240     -0.220      0.866
    -2.093      0.696     -2.161      2.184      0.037     -1.676      0.093      0.543     -1.614      0.324     -2.276      0.626      0.068      1.177      0.275     -1.445     -2.130      0.080     -1.134     -0.188     -0.976      0.312     -0.030      0.203      0.082     -0.970      0.362     -1.900      1.985     -0.118     -0.603     -0.277      0.735     -1.856      0.281     -0.722      0.145      0.310      1.111      0.388     -0.215     -2.267      0.037     -1.368     -0.387
     0.907     -0.304     -1.161      2.184     -1.963      0.324     -1.907     -0.457      2.386      0.324     -0.276     -0.374     -2.932      0.177     -0.725     -1.445     -1.130      1.080      1.866     -1.188     -0.740     -0.547     -0.572      1.551     -1.270      1.678      0.207     -0.649      0.561     -0.723      0.917     -1.277      0.233      1.226      1.082      0.836      0.290     -2.036     -1.206     -0.125     -0.637     -0.446      1.933      1.268      0.035
    -0.093     -0.304      0.839     -0.816     -0.963      0.324      1.093      1.543      0.386     -0.676     -0.276     -0.374      0.068      0.177     -0.725      0.555      0.870      1.080      1.866     -0.188      0.095      0.187      0.411      0.119     -0.738     -0.157     -0.501      0.517     -0.705     -0.193      0.079      0.850      1.108      0.216     -0.363     -0.408     -0.723     -0.507      0.023     -0.203      0.531      0.742      0.513      1.780      0.570
    -1.093     -0.304     -2.161      0.184      0.037      1.324      1.093      1.543      0.386      1.324     -0.276      0.626      0.068     -0.823      1.275     -0.445      0.870      1.080      1.866      0.812     -0.535      0.589      0.320     -0.291      0.883     -0.680     -0.814     -2.302      0.579     -0.864      1.791      0.608      1.085      0.686      0.661      0.599     -0.091     -0.390     -0.443      0.777      0.076      0.276      0.689      1.921      0.032
     0.907      0.696      0.839     -0.816      0.037      0.324      0.093      0.543     -0.614      1.324      1.724      0.626      0.068     -0.823      1.275      1.555      0.870      0.080      1.866     -0.188      0.707      0.488     -0.006     -0.333     -0.002      0.379      0.102      0.788     -0.441      0.122     -0.482     -0.397      0.440     -0.349      1.245      0.561     -0.123      0.060     -0.490      1.433      0.821      0.386     -0.039      2.033     -0.249
    -0.093      0.696     -0.161      0.184      0.037     -0.676      0.093      0.543     -1.614      0.324      1.724      1.626      1.068      0.177      0.275     -0.445     -0.130      1.080     -0.134     -1.188      0.502      0.590      0.613      0.310      0.097     -0.740      0.153     -0.781      0.181     -0.319     -1.211     -0.456     -0.249     -2.018      0.201      0.877      0.983      0.251     -0.054      0.348     -0.948     -0.678      0.066     -0.360     -1.279
     1.907      0.696     -0.161     -0.816      0.037      0.324     -1.907     -0.457     -0.614      0.324      0.724     -0.374     -0.932     -0.823      0.275      0.555     -2.130     -0.920     -1.134     -0.188      0.341     -0.723      0.007     -1.824     -0.556      1.365      1.257      0.097      1.158      0.612     -0.104     -1.224     -0.562      0.749      0.458      0.150      0.489     -0.943      0.793      0.568      0.158     -1.255     -0.877     -0.197      0.435
     0.907      0.696      1.839     -1.816     -0.963      0.324      1.093      1.543      0.386     -0.676      0.724      1.626      0.068     -1.823     -0.725      0.555      0.870      1.080      0.866     -1.188      0.488      0.736      0.334     -0.720     -0.454      0.366     -0.009      1.650     -1.141     -0.586     -0.247      0.413      1.101      1.059     -0.333      0.013      0.657     -0.329     -1.111     -0.438      0.077      0.069      0.546      1.265     -0.903
    -1.093     -1.304      0.839     -1.816      1.037     -2.676      0.093      1.543     -1.614      1.324     -1.276     -1.374      0.068     -1.823      1.275     -0.445      0.870      1.080     -0.134      0.812     -0.711     -0.164      0.314     -1.290      1.301     -0.308     -1.180      0.488     -0.677     -0.108     -1.741      0.352      1.198     -0.675      0.690     -0.169     -1.125     -0.525     -0.515      0.524      0.351      0.992      0.768      0.550     -0.469
    -1.093     -0.304      0.839      1.184      0.037     -1.676      0.093      1.543      2.386     -0.676     -0.276     -0.374      1.068      1.177     -0.725     -0.445     -0.130      0.080      0.866      0.812     -0.697     -0.177      0.377      1.868     -0.210     -0.514     -0.173      0.386     -0.629      0.287     -1.034      0.195      1.121      1.070     -0.473      0.634     -0.047      0.559     -0.396     -0.450      0.270      0.098     -0.573     -0.011      1.304
    -2.093      0.696     -1.161     -1.816      1.037      1.324      1.093      1.543     -1.614      1.324      1.724      0.626      1.068      1.177      1.275      1.555      0.870      1.080     -2.134      0.812      1.111      0.668      0.654     -1.282      1.075     -3.138      0.223     -1.739     -0.519     -0.176      0.152      0.254      0.724     -0.748      0.543      0.069     -0.130     -0.016      2.282      0.661      0.334      0.141     -0.031     -1.454     -0.120
     0.907     -0.304      0.839     -1.816      0.037      0.324      0.093      1.543     -1.614     -2.676     -0.276     -0.374      0.068     -1.823      1.275     -0.445     -2.130      0.080     -1.134      0.812     -0.220     -0.248      0.462     -1.044      0.528      1.093      0.102      0.340     -0.741     -0.613      0.651      0.314      0.902     -0.747     -2.984      0.202      0.132     -0.506     -0.998      1.037     -0.067     -1.904     -0.489     -0.601      0.384
    -0.093      0.696     -0.161      0.184     -0.963     -0.676      1.093      0.543     -0.614     -0.676     -0.276      0.626      1.068      1.177     -0.725      0.555     -1.130      0.080      1.866      0.812     -0.124     -0.434      0.182      0.184     -0.526      0.049      1.077     -0.360      0.106     -0.560     -0.607      1.565      0.216     -0.692     -0.397     -0.179      1.098      0.846      1.065     -0.244      0.685     -0.596     -0.418      1.827      1.173
    -1.093     -0.304     -1.161     -0.816      0.037     -0.676     -0.907     -0.457      1.386     -0.676      0.724      0.626      0.068      0.177     -0.725      0.555     -1.130      0.080     -1.134     -2.188     -0.044     -0.066      0.023      0.384     -0.433     -1.015     -0.275     -1.189     -1.121      0.704     -0.496     -0.859     -0.571      1.168     -0.512      0.797      0.559      0.142     -0.221     -0.158      0.592     -0.932      0.054     -1.264     -1.898
    -0.093     -0.304     -1.161      2.184      0.037      1.324      0.093      0.543      1.386      0.324      0.724      0.626      0.068      2.177      0.275     -0.445     -0.130     -1.920     -2.134     -0.188      0.137      0.260     -0.413      1.497     -0.283     -0.335     -0.555     -0.759      0.799      0.324      1.221     -0.184      0.938      0.283      0.452      0.318      0.086      0.683      1.089      0.423     -0.688     -0.269     -1.255     -2.857      0.127
    -0.093     -3.304      0.839      2.184     -2.963     -0.676     -0.907      1.543      1.386      1.324     -0.276     -2.374      1.068     -1.823      1.275     -0.445     -1.130      1.080     -1.134     -1.188      0.152     -0.899      0.624      1.140     -1.389     -0.134     -2.457      0.292      0.954     -1.511     -0.754      0.030      0.878      0.553      1.972     -0.309     -1.136      0.303     -2.636      2.015     -0.554     -0.079      0.273     -1.481      0.235
    -2.093     -1.304     -1.161     -1.816      1.037     -2.676     -0.907     -2.457     -1.614     -0.676     -2.276     -0.374      1.068      2.177      1.275     -1.445     -2.130      0.080     -1.134      0.812     -1.147     -0.714      0.232     -0.955      0.176     -0.910     -0.737     -1.380     -0.789      0.807     -1.514     -0.248     -2.731     -0.890     -0.754     -0.496      0.608      0.760      2.862      1.340     -0.174     -1.408     -0.289     -0.679      0.616
     0.907      0.696      0.839     -1.816      0.037      0.324     -2.907     -1.457     -0.614     -0.676      0.724      0.626      1.068     -0.823      0.275      1.555      0.870     -0.920      1.866     -0.188      0.983      0.146      0.014     -1.033      0.506     -0.128      0.526      0.934     -0.839     -0.494     -0.600     -3.010     -1.531      0.066     -0.891     -0.840      0.512      1.087      0.148     -0.185      0.363      0.774     -0.774      2.293     -0.519
    -0.093     -0.304     -1.161      0.184     -0.963      0.324     -0.907      0.543     -0.614     -0.676     -1.276     -0.374     -0.932      0.177     -0.725      0.555     -0.130      0.080     -0.134     -0.188     -0.168     -0.077     -0.085     -0.736     -0.423      0.013     -0.439     -1.076      0.754     -0.564      0.359     -0.762      0.791      0.159     -0.281     -0.952     -0.159     -0.759      0.782     -0.543      0.755     -0.014      0.011      0.268      0.135
     0.907     -0.304     -1.161     -1.816      1.037      0.324      0.093      0.543      0.386      0.324      0.724     -0.374      0.068     -1.823      0.275      1.555      0.870      1.080      1.866      0.812      0.251      0.097      0.002     -0.292      0.709      0.644     -0.313     -1.123     -1.500      0.305     -0.003      0.245      0.768      0.643     -0.113      0.256     -0.513     -0.124     -1.515      0.067      1.215      0.953      1.043      2.018      0.266
    -2.093     -0.304     -0.161      2.184      1.037     -0.676     -0.907     -1.457      2.386     -0.676     -2.276     -0.374      0.068      2.177     -0.725     -2.445     -1.130     -0.920     -2.134     -0.188     -1.858     -0.133     -0.379      1.751     -0.025     -0.235     -0.018      0.055      0.358      1.174      1.062     -0.794     -1.068      0.926     -0.680      0.540     -0.194      0.623      0.891     -0.708     -0.165     -0.803     -0.241     -3.007     -0.184
    -2.093      0.696     -0.161     -0.816     -2.963      0.324     -2.907     -1.457     -0.614     -0.676     -0.276      0.626      1.068      0.177     -0.725     -2.445      0.870      1.080     -2.134     -2.188     -0.801      0.271      0.272     -0.821     -1.497     -1.362      0.334     -0.468      0.178     -1.236      1.324     -3.197     -1.813     -0.109      0.079      1.018      0.268      0.858      1.009      0.217     -1.442      0.528      0.532     -1.639     -0.852
     0.907      0.696      1.839      0.184      0.037      0.324      1.093      0.543      0.386      1.324      0.724      0.626      0.068      0.177      1.275      0.555      0.870      0.080     -1.134     -0.188      0.389      0.521      0.129      0.693      0.507      0.671      0.112      1.753     -0.298     -0.471     -0.013      0.596      0.289     -0.013      1.036      0.061     -0.106     -0.300     -0.436      0.845      0.139      0.383     -0.208     -1.274     -0.694
     1.907      0.696      1.839      0.184      0.037      1.324     -0.907      0.543      0.386     -0.676     -0.276      1.626      1.068      1.177      0.275      1.555     -1.130      1.080      0.866      0.812      0.392      0.058      0.723      0.233      0.873      1.293      0.551      1.099      0.063     -0.920      0.844     -0.893     -0.264      0.215     -1.190     -0.844      1.412      0.016      0.771      0.070      1.038     -1.329      0.115      0.430     -0.091
    -2.093     -0.304      0.839     -1.816      0.037     -0.676     -0.907      1.543     -1.614      1.324     -0.276     -2.374      1.068     -0.823      1.275     -0.445      0.870      1.080      1.866      0.812     -0.348     -0.239      0.830     -1.530      0.063     -1.561      0.073     -0.130     -0.343     -0.071     -0.313     -0.715      0.658     -0.560      1.284      0.185     -2.128      0.001      0.635      1.280     -0.048      1.210     -0.155      2.647      0.778
    -2.093     -0.304     -0.161      2.184      0.037     -2.676     -1.907     -1.457      0.386      0.324     -1.276     -1.374      0.068      1.177      0.275     -2.445     -0.130     -0.920      0.866     -0.188     -1.512     -0.645     -0.254     -0.038     -0.688     -0.667      0.337      0.093      2.314      0.911     -1.138     -1.222     -1.189      0.388      0.731      0.990     -0.502      0.336      1.203      0.588     -0.608      0.553     -0.495      0.871      0.486
     1.907      0.696     -1.161      0.184      1.037      1.324      1.093     -0.457     -0.614          *     -0.276      0.626     -0.932      0.177          *      0.555      0.870     -0.920      0.866     -0.188      0.142      0.400     -0.411      0.837      0.019      1.892      0.220     -0.627     -0.633      0.881      1.229      0.664     -0.007     -1.217     -0.396     -0.537      0.255     -0.456     -0.328     -2.695      0.458      0.327     -0.346      0.500     -0.243
    -0.093     -0.304      0.839      1.184     -0.963      0.324      1.093     -1.457      1.386     -0.676     -0.276      0.626      1.068      2.177     -0.725      0.555     -0.130     -0.920      0.866     -0.188     -0.007      0.174      0.099      1.625     -0.373     -0.204     -0.394      0.809     -0.472     -0.496      0.390      0.872     -1.584      0.162     -0.484     -0.170      0.456      0.895      0.799     -0.278      0.561     -0.529     -1.015      0.113     -0.015
     0.907      0.696     -1.161      1.184     -0.963      0.324      0.093     -1.457      1.386      0.324      1.724      1.626     -0.932      1.177     -0.725      0.555     -0.130     -0.920     -0.134     -0.188      0.802      0.787     -0.258      0.736     -0.492      0.182     -0.095     -0.986      0.282     -0.307     -0.506     -0.461     -1.069      0.910      0.628      0.371      0.731     -0.553      0.503     -0.396     -0.595     -1.171     -0.564     -0.326      0.283
    -2.093     -1.304     -0.161     -1.816      0.037     -1.676     -0.907      0.543      1.386      0.324     -2.276     -0.374      1.068      0.177     -0.725     -1.445     -2.130      1.080      1.866      0.812     -1.340     -1.032      0.593     -0.335      0.502     -0.764     -0.337     -0.882     -1.329     -0.541     -0.058      0.213     -0.073      1.806      0.013     -0.252      0.879      0.084      0.576     -0.825      0.044     -1.068      0.001      1.940      0.381
     0.907      0.696     -1.161     -1.816      1.037      0.324      0.093     -1.457     -1.614      1.324      0.724     -0.374      1.068     -0.823      0.275      0.555      0.870      0.080     -1.134     -0.188      0.100      0.080      0.240     -1.026      0.171      0.777      0.528     -1.542     -0.690      0.972      0.247      0.041     -1.768     -0.734      1.053      0.391     -0.401      0.768     -0.028      0.201      0.299      0.687     -0.281     -0.524     -0.445
     0.907      0.696     -1.161     -1.816      0.037      1.324      0.093      0.543     -0.614      0.324      1.724      0.626      1.068     -0.823      0.275      1.555      0.870      1.080     -1.134      0.812      1.157      0.597      0.604     -1.123     -0.014     -0.391      0.117     -1.855     -0.561     -0.028      0.014     -0.356     -0.085      0.120      0.248      0.036     -0.236      0.130      0.233      0.235      0.472      0.251      0.105     -0.617      0.725
    -0.093      0.696      0.839      0.184      0.037      1.324      1.093      1.543      1.386      0.324      0.724      1.626      1.068      0.177     -0.725     -0.445     -0.130     -0.920      0.866     -0.188     -0.101      0.590      0.270      0.535      0.409      0.046      0.178      0.706     -0.397     -0.328      1.387      0.499      1.231      0.909     -0.003      0.731      0.785      0.791     -0.121     -0.935     -0.219     -0.746     -1.473      0.528     -0.512
    -1.093      0.696      1.839     -1.816     -0.963      1.324      1.093      1.543     -0.614      1.324     -1.276      0.626     -1.932     -1.823      0.275     -2.445      0.870      1.080      0.866     -0.188     -0.992      0.731     -0.153      0.004     -0.949     -0.056      0.087      1.988     -1.902      0.067      2.223      0.433      1.599     -0.753      1.809      0.230     -0.185     -1.649     -1.767      0.867     -1.252      0.052      1.087      0.816      0.487
    -2.093     -3.304     -1.161     -1.816      1.037     -1.676      1.093      1.543     -1.614     -0.676     -0.276      1.626      1.068      0.177      0.275      1.555      0.870      1.080     -0.134      0.812     -0.053      0.190      0.836     -0.585      0.763     -2.011     -3.477     -1.921     -1.143      0.333     -1.630      0.923      0.645     -1.097     -1.044     -0.304      1.360     -0.028      0.711     -0.192      1.738      0.571     -0.206      0.085      0.339
    -1.093      0.696     -0.161      1.184     -0.963     -2.676     -0.907      0.543     -1.614      1.324     -0.276     -1.374      0.068     -0.823     -0.725     -0.445     -0.130      1.080      0.866     -1.188     -0.377     -0.151      0.492      0.358     -0.757     -0.722      0.773     -0.533      0.767     -0.277     -2.335     -0.820      0.032     -1.971      1.666      0.482     -1.163     -0.672     -1.067     -0.420     -0.118     -0.014      0.272      0.821     -0.544
     0.907      0.696     -0.161     -1.816      1.037      0.324     -0.907      0.543     -1.614      1.324     -0.276     -1.374      0.068     -0.823      1.275      0.555      0.870      0.080     -1.134      0.812      0.261      0.223      0.256     -1.177      0.785      0.448      0.371     -0.379     -0.667      0.344      0.151     -1.101      0.289     -0.717      0.804     -0.563     -1.718     -0.312      0.180      0.928      0.240      0.695     -0.338     -0.521      0.070
     1.907      0.696      0.839     -1.816      1.037      0.324     -2.907      0.543     -0.614      1.324      1.724      0.626      0.068     -0.823      1.275      0.555      0.870      1.080     -2.134      0.812      0.692      0.265      0.242     -0.755      1.131      1.314      0.519      0.696     -1.288     -0.182     -0.283     -3.080      0.307      0.023      0.666      0.758      0.167     -0.352     -0.198      0.520     -0.167      0.444      0.597     -1.732     -0.201
    -0.093      0.696      1.839      0.184      0.037      0.324      0.093      0.543      1.386      0.324      0.724      0.626      1.068      1.177     -0.725      0.555     -0.130      0.080     -0.134      0.812      0.226      0.410      0.131      0.624      0.685     -0.351      0.275      1.756     -0.625     -0.697      0.052     -0.241      0.298      1.111      0.135      0.245      0.007      0.760      0.727     -0.919      0.244     -0.537     -0.172     -0.403      0.176
    -1.093     -1.304     -1.161     -1.816     -1.963      0.324      1.093      1.543      1.386      1.324     -0.276     -2.374     -2.932     -1.823      1.275     -1.445     -0.130      1.080      0.866     -0.188     -0.413     -0.371     -0.129     -0.115     -0.407     -0.768     -0.987     -0.972     -1.648     -1.559      0.689      1.531      1.712      1.511      1.450      0.257     -1.828     -2.670     -1.806      1.584     -0.871      0.423      1.207      0.997      0.283
     0.907     -0.304      1.839      0.184      0.037      1.324      0.093     -0.457      1.386     -0.676     -0.276      0.626      0.068      0.177     -0.725      1.555      0.870      0.080      0.866      0.812      0.278      0.216     -0.099      0.632     -0.116      0.678     -0.420      1.893     -0.348      0.058      1.076     -0.151     -0.296      0.894     -0.830     -0.624      0.341      0.370     -0.339     -0.667      1.382      0.578      0.250      0.346      0.793
     0.907      0.696     -1.161      0.184      1.037      1.324      1.093     -2.457     -0.614      1.324      1.724      1.626     -0.932      0.177      1.275      1.555      0.870     -1.920     -0.134      0.812      0.969      0.573     -0.839     -0.546      1.190     -0.245      0.157     -0.201      0.770     -0.123      0.399      0.455     -1.422     -0.223      0.784      0.181      0.930      0.119      0.712      0.583      0.291      0.362     -0.528      0.024     -0.214
    -0.093      0.696     -0.161     -1.816      0.037      1.324      0.093     -0.457      1.386      1.324     -1.276     -1.374      1.068      0.177      0.275      1.555      0.870     -0.920     -2.134      0.812      0.307      0.105      0.338     -0.456      1.193     -0.527      0.651     -0.477     -1.278     -1.077      0.998      0.102     -0.748      1.745      0.693     -1.659     -1.509      0.574      0.578     -0.126      1.137      0.715     -1.389     -1.996     -0.209
     0.907      0.696      0.839      1.184      0.037      0.324      0.093      0.543      1.386      0.324     -1.276      0.626      0.068      1.177      0.275      0.555     -0.130      0.080      0.866     -0.188     -0.314      0.159      0.057      1.060      0.119      1.155      0.575      0.791      0.109      0.017      0.602     -0.094      0.371      0.548      0.339     -0.838      0.621      0.042      0.122      0.149      0.685     -0.425     -0.055      0.563     -0.314
    -1.093     -2.304     -1.161      0.184     -0.963      1.324     -0.907     -0.457      1.386      0.324     -0.276     -0.374     -1.932      2.177     -0.725      0.555     -1.130     -0.920      0.866     -1.188     -0.039     -0.793     -0.771      2.147     -0.784     -1.175     -1.523     -0.241     -1.991     -0.257      1.270     -0.055      0.470     -0.180      0.598     -0.407      0.433     -0.903      0.450     -0.496      0.497     -0.189      0.444     -0.297     -0.448
     0.907     -0.304     -1.161     -0.816      1.037      0.324     -0.907      0.543      1.386      0.324     -0.276     -0.374      0.068     -1.823      0.275      1.555     -1.130      0.080      0.866      0.812      0.153     -0.558     -0.046     -0.512      0.235      0.718      0.172     -1.103     -0.430      0.787      0.047     -0.392      0.732      1.750      0.193     -0.558      0.322      0.172     -1.248      0.276      1.367     -0.449      0.170      0.996      0.589
    -2.093      0.696      0.839      1.184      0.037     -2.676      0.093     -1.457     -1.614      1.324     -1.276      0.626      1.068      1.177     -0.725     -0.445     -1.130      0.080     -1.134     -0.188     -0.974      0.076      0.486     -0.509     -0.088     -1.113      0.594      0.341      1.689     -0.055     -1.753      0.029     -1.813     -1.267      1.321      0.149      0.313      0.273      1.521     -0.513      0.557     -1.157     -0.594     -0.800     -0.170
    -0.093     -0.304     -1.161     -1.816      0.037      1.324      1.093     -2.457     -1.614      0.324      0.724      0.626      1.068     -1.823      1.275      1.555      0.870     -0.920     -2.134      0.812      0.697     -0.257     -0.575     -2.262     -0.020     -0.953     -0.214     -0.677      0.539      0.030      0.582      1.140     -1.702      0.225      0.495     -0.436      0.830      2.016      0.136      1.307      0.621      1.196     -0.179     -0.978      0.823
    -0.093      0.696     -0.161      1.184      1.037     -1.676      0.093      1.543     -0.614      0.324      0.724      0.626      1.068      1.177     -1.725     -1.445     -1.130     -1.920     -1.134      0.812     -0.375     -0.155      0.204      0.652      1.009      0.138      0.858     -0.180      0.381      0.063     -1.126      0.359      1.288     -1.089     -0.302      1.258      0.925      0.988      0.613     -2.232     -1.067     -1.056     -2.221     -1.443     -0.078
    -0.093     -0.304     -1.161     -1.816      1.037     -2.676     -0.907      1.543     -0.614      1.324     -0.276      0.626     -0.932     -0.823     -0.725     -1.445     -1.130      0.080     -1.134      0.812     -0.270     -0.503     -0.004     -0.796      0.173      0.383      0.153     -1.176     -1.038      0.824     -2.283     -0.157      1.583      0.091      1.122      0.241      1.094     -0.783     -0.287     -0.745     -1.209     -0.588     -0.032     -0.704      0.595
    -1.093     -0.304      0.839     -1.816     -2.963      0.324      0.093      1.543     -1.614     -0.676      0.724     -0.374      1.068     -0.823      0.275      0.555      0.870      1.080      0.866      0.812      0.263      0.072      0.939     -0.849     -1.284     -1.347     -0.495      0.037     -0.938     -1.775      0.047     -0.056      0.497     -0.962      0.014      0.223     -0.442     -0.074     -0.047      0.831      0.185      0.578     -0.521      1.298      2.031
     1.907      0.696     -0.161     -1.816      0.037      1.324      1.093      1.543     -1.614     -0.676      1.724     -0.374      1.068      0.177     -0.725      1.555     -1.130     -0.920     -0.134      0.812      0.796      0.251      0.296     -1.007      0.242      0.992      0.413     -0.345     -0.754     -0.276      0.413      0.977      1.205     -0.891     -0.958      0.308     -0.701      0.691      1.066     -0.794      0.591     -1.329     -1.338      0.264      0.555
    -0.093      0.696     -2.161     -0.816      0.037      1.324      1.093     -2.457     -1.614      1.324     -2.276      0.626     -1.932     -1.823      1.275      0.555      0.870      1.080      0.866      0.812     -0.297      0.937     -0.242     -0.034      0.384      0.098     -0.243     -1.867     -0.850     -0.168      1.696      0.278     -2.016     -1.551      1.121     -1.844     -0.505     -1.627     -1.838      1.139      0.738     -0.060      1.428      0.922      0.474
    -0.093      0.696      1.839     -0.816     -0.963      0.324      1.093      1.543     -0.614      0.324      0.724      0.626      1.068     -1.823      0.275      0.555      0.870      1.080     -0.134     -1.188      0.644      0.655      0.560     -1.736     -0.288     -0.844      0.011      1.464      0.867     -0.617     -0.213      0.389      0.813      0.452      0.437     -0.349     -0.167      0.363     -0.224      0.583     -0.124      0.174      0.137      0.664     -1.022
     0.907      0.696      1.839      1.184     -1.963      1.324      1.093      0.543      1.386     -1.676     -1.276      0.626      1.068      1.177     -1.725      0.555      0.870      0.080      0.866     -2.188      0.159      0.515      0.615      0.901     -1.186      0.776      0.223      1.253      0.249     -0.720      1.364      0.518     -0.183      0.786     -1.028     -1.360      0.095      0.265      0.483     -1.129      0.416      0.361     -0.900      0.504     -1.192
     1.907      0.696      1.839     -0.816      0.037      1.324     -0.907      1.543      0.386     -0.676     -0.276     -0.374      0.068     -1.823      0.275     -0.445     -0.130      1.080     -0.134      0.812      0.278      0.253      0.286     -1.208     -0.084      1.664      0.553      1.429      0.396      0.016      1.149     -1.173      1.342      1.526     -0.714     -0.530     -0.787     -0.365     -0.844      0.263     -0.858     -0.356      0.637      0.295      0.763
     0.907     -0.304     -0.161     -0.816      0.037      1.324      0.093      0.543     -0.614     -0.676      0.724      0.626     -0.932     -1.823     -0.725      1.555     -0.130      0.080      1.866     -0.188      0.951      0.140     -0.128     -0.574      0.337     -0.078     -0.321     -0.102     -0.146     -0.307      0.220      0.045      0.536     -0.240     -0.714     -0.597      0.316     -0.700     -1.160     -0.813      0.374     -0.234      0.360      1.980     -0.353
    -2.093     -0.304      0.839      1.184     -0.963     -1.676     -1.907     -2.457      1.386     -1.676     -2.276     -0.374     -1.932      1.177     -1.725     -2.445     -0.130     -0.920      0.866     -1.188     -1.245     -0.268     -0.669      0.908     -1.442     -1.052     -0.013      1.528      0.254      0.382     -0.595     -1.646     -1.578      0.760     -0.924     -0.331     -0.256     -1.126      0.340     -0.718     -0.783     -0.079      0.220      0.519      0.050
    -0.093      0.696     -1.161      0.184     -0.963      1.324     -0.907      0.543     -1.614     -0.676     -1.276     -1.374     -0.932      1.177      1.275     -0.445     -0.130      0.080     -1.134     -2.188     -0.672     -0.383     -0.222      0.299     -1.048      0.564      1.274     -0.943     -0.209      0.143      1.883     -0.473      0.915     -1.880     -0.179     -0.158     -0.957     -0.483      0.949      1.871      0.465      0.247      0.450     -1.247     -1.130
     1.907     -1.304      0.839     -1.816      1.037      1.324     -1.907     -0.457     -1.614      0.324      1.724     -2.374     -0.932     -1.823      1.275      1.555      0.870      0.080     -2.134      0.812      1.418     -0.293     -0.473     -2.081      0.514      0.632     -1.013      1.341      0.341      0.505     -0.170     -1.585      0.149     -0.031      0.203     -0.640     -2.254     -0.219     -0.137      1.091     -0.155      1.200      0.926     -1.118      0.244
    -0.093      0.696     -1.161     -0.816      1.037      0.324      1.093     -0.457     -0.614      1.324      1.724      1.626      1.068      1.177      0.275      0.555      0.870      1.080     -1.134      0.812      0.727      0.589      0.581      0.143      1.247     -0.786      0.221     -1.892     -0.840     -0.298     -0.343      0.349     -1.074     -0.694      0.644      0.406      0.733      0.260      1.149     -0.321     -0.238      0.392     -0.104     -1.203     -0.329
     1.907      0.696      1.839     -1.816      1.037      1.324      1.093      1.543      0.386     -0.676      1.724      0.626     -0.932     -0.823     -0.725      1.555      0.870      1.080      1.866      0.812      1.023      0.268      0.315     -0.579      0.593      0.816      0.413      1.367     -1.132      0.399      0.301      0.837      1.139      0.906     -1.040     -0.002      0.353     -1.420     -0.363     -0.731      0.370      0.635      0.574      2.117      0.266
     1.907     -0.304      0.839     -1.816      1.037      1.324      1.093      0.543     -1.614          *      0.724     -2.374      1.068     -1.823          *      1.555      0.870      1.080     -2.134      0.812      1.087     -0.102      0.748     -1.564      0.953      0.747     -0.196     -0.067     -0.230     -0.056      0.191      1.147     -0.261     -0.466      1.793     -1.193     -2.118     -0.064     -0.453     -2.334      0.228      1.198     -0.166     -1.409      0.011
    -1.093     -0.304     -0.161     -0.816     -0.963      0.324     -0.907      0.543      0.386     -1.676     -0.276     -1.374      0.068      1.177     -0.725     -1.445     -0.130     -0.920      0.866     -2.188     -0.360     -0.510     -0.712      0.568     -1.890     -0.642      0.259      0.559     -1.471      0.662      0.645     -0.393      1.194     -0.023     -0.738      0.195     -0.577      1.238      0.575      0.304     -1.180      0.602      0.094      0.572     -0.402
    -0.093      0.696      1.839     -0.816     -1.963     -1.676      1.093      1.543     -1.614     -1.676      1.724      1.626      1.068      0.177     -2.725      0.555      0.870      1.080     -1.134     -2.188      0.691      0.449      0.611     -1.320     -1.994     -0.623      0.069      1.333      0.472     -0.031     -2.308      0.687      0.745     -0.557     -0.701      0.452      0.961      0.337      1.240     -1.592     -0.239      0.335      0.072     -0.561     -0.363
    -2.093      0.696     -2.161     -0.816      0.037     -0.676      0.093     -1.457      0.386      0.324     -1.276      1.626      0.068     -0.823      0.275      0.555      0.870      0.080     -0.134     -0.188     -0.409      0.771     -0.100     -0.406     -0.078     -1.718     -0.021     -1.925     -0.492      0.300     -0.288     -0.741     -1.372      0.645      0.438     -0.924      0.571      0.200     -0.514      0.194      0.947      0.103      0.393      0.048     -0.092
     1.907      0.696      1.839     -1.816      1.037      1.324      1.093      1.543     -1.614     -2.676      1.724      1.626      1.068     -1.823      1.275     -2.445     -3.130      0.080     -2.134      0.812      0.098      0.203      0.325     -2.541     -0.039      1.781      0.278      1.527      0.529      1.087      0.991      0.944      1.242      0.366     -2.645      1.498      1.321      0.564      0.364      1.333     -2.518     -3.338     -0.497     -0.891      0.719
    -0.093     -2.304      0.839      0.184      0.037     -0.676      0.093     -2.457      1.386     -0.676     -1.276     -1.374     -0.932     -0.823      0.275     -0.445     -0.130      1.080      0.866     -0.188     -0.542     -0.633      0.032      0.655     -0.497      0.412     -1.650      0.811     -0.539      0.234     -0.369      0.828     -2.393      1.047     -0.203     -0.468     -0.525     -0.875     -1.521      0.562      0.189      0.489      1.054      0.581      0.212
     0.907      0.696     -2.161      1.184     -0.963      0.324      0.093     -0.457     -0.614     -0.676      1.724     -0.374      0.068      0.177     -0.725      1.555     -0.130     -0.920      1.866     -0.188      0.960     -0.039     -0.046      1.379     -0.360     -0.019      0.884     -2.227     -0.355     -0.616     -0.535      0.156     -0.484     -1.476     -0.431      0.248     -0.231     -0.048     -1.081     -0.536      0.389     -0.122     -0.966      1.158      0.341
    -0.093      0.696     -0.161      0.184      0.037     -0.676      0.093      0.543      1.386      0.324     -1.276     -0.374     -0.932     -0.823      0.275     -1.445     -0.130      0.080      0.866      0.812     -0.913     -0.323     -0.302      0.727     -0.294      0.757      0.942      0.149     -0.552      0.373      0.330      0.448      0.800      0.891      0.532      0.062     -0.007     -0.499     -1.488      0.485     -0.573      0.189      0.705      0.426      1.042
    -0.093     -2.304      0.839      2.184     -2.963      0.324     -0.907      1.543      1.386     -2.676     -2.276     -0.374      1.068      2.177     -2.725     -0.445      0.870      1.080      0.866     -3.188     -1.001     -0.518      0.523      1.728     -2.263      0.903     -1.582      0.182      0.419     -0.600      1.409     -0.512      0.988      0.022     -1.383     -0.688      0.309      0.568      0.754     -1.511      0.553      1.525      0.244      0.064     -0.930
    -0.093      0.696     -1.161     -1.816      0.037      1.324      0.093     -2.457      0.386      0.324      1.724     -2.374      1.068     -1.823     -1.725     -0.445      0.870      1.080     -2.134     -0.188      0.869     -0.319     -0.064     -0.906     -0.026     -1.003      1.009     -1.064     -0.830     -0.044      0.197      0.507     -2.618      1.019      0.539      0.403     -1.739      1.177     -1.068     -1.654     -1.489      1.143      1.027     -1.509     -0.074
    -1.093     -0.304     -1.161      1.184      1.037      0.324      0.093     -0.457      1.386      1.324      0.724      0.626      0.068     -0.823      0.275      0.555     -0.130      0.080      0.866      0.812      0.447      0.246      0.076      0.133      0.887     -1.428     -0.591     -1.236      0.991      0.144     -0.005     -0.021     -0.816      1.270      0.793     -0.150      0.439      0.011     -0.857     -0.038     -0.047     -0.375     -0.073      0.855      0.053
    -0.093      0.696     -0.161      1.184     -0.963     -1.676     -0.907      0.543     -0.614      0.324      0.724     -0.374      0.068     -1.823      0.275     -0.445     -0.130      0.080     -0.134     -0.188      0.045     -0.445      0.248     -0.460     -0.234     -0.249      1.174     -0.463      1.585     -0.468     -1.588     -0.486      0.207     -0.055      0.463      0.465      0.187     -0.360     -1.416      0.464     -0.350      0.417     -0.258      0.073      0.110
    -1.093     -0.304      0.839     -0.816      0.037      0.324     -0.907     -1.457     -1.614      1.324     -0.276      0.626      0.068     -1.823      1.275      0.555      0.870      0.080     -1.134      0.812      0.128      0.145      0.416      0.482     -0.002     -1.262     -0.554      0.521     -1.261      0.032      0.047     -1.063     -1.916     -1.900      1.250     -0.482      0.489     -0.481     -2.280      1.347      0.395      0.777     -0.403     -1.262      0.890
    -0.093      0.696     -1.161      1.184     -0.963      0.324      1.093      1.543      0.386      1.324     -1.276     -1.374      0.068     -0.823      1.275      1.555     -0.130      1.080      1.866      0.812     -0.377     -0.981      0.520     -0.126      0.005      0.303      1.604     -1.634      1.436     -0.882      0.452      1.901      1.090      0.440      1.278     -0.695     -0.169     -0.579     -0.918      1.360      1.979      0.764      0.334      1.765      0.748
     0.907      0.696      0.839      0.184      1.037     -1.676     -1.907      1.543     -0.614     -0.676     -1.276      1.626      1.068      1.177     -0.725      0.555     -2.130      0.080     -1.134     -0.188     -0.259     -0.261      0.539     -0.189      0.618      1.140      0.854      0.359      0.455      0.525     -1.406     -1.578      1.133     -0.368     -1.031     -0.932      1.779      0.371      1.331     -1.105      0.719     -1.871     -0.730     -0.973     -0.658
     0.907     -1.304     -1.161      1.184      0.037     -0.676      0.093     -1.457      1.386      0.324     -0.276     -2.374      0.068      2.177     -0.725     -0.445     -1.130     -1.920     -1.134     -0.188     -0.329     -1.217     -0.703      1.140     -0.189      1.237     -0.045     -0.431      0.020      0.228     -0.369      1.360     -0.718      0.395      0.442      0.365     -1.000      0.976      1.246     -0.451     -0.006      0.209     -0.762     -1.492     -0.069
    -0.093      0.696      1.839     -0.816      0.037      0.324      1.093      1.543     -1.614      1.324      0.724     -0.374      1.068     -1.823      1.275     -0.445      0.870      1.080      1.866      0.812      0.134      0.503      0.751     -0.890      0.669     -0.203      0.117      1.189     -0.182     -0.705      0.256      0.701      0.623     -0.966      0.905      0.400     -0.934     -0.064     -1.074      1.113     -0.568      0.235     -0.111      2.358      0.418
    -1.093     -0.304      1.839      1.184      1.037     -0.676      0.093     -2.457      1.386      0.324     -2.276          *      1.068      0.177      0.275     -0.445     -0.130      0.080      0.866     -0.188     -0.868      0.006     -0.079      0.066      0.486     -0.305     -0.331      1.856      1.149      0.689      0.252      0.167     -2.413      1.371      0.250     -1.040     -0.686      1.225      0.233      0.134      0.483     -0.229      0.093      0.805     -0.634
    -1.093      0.696     -0.161     -1.816      1.037     -0.676      0.093     -0.457     -0.614     -1.676     -0.276      0.626      0.068     -1.823     -1.725     -0.445     -0.130     -1.920     -1.134      0.812     -0.563      0.718     -0.176     -0.688     -0.052     -0.594      0.143     -0.039     -1.206      1.025      0.045     -0.466     -0.312      0.132     -1.660      0.287     -0.359      0.340     -1.236     -1.522      0.476     -0.830     -1.693     -0.817      0.780
    -0.093      0.696      0.839     -1.816      1.037     -1.676      1.093      1.543     -1.614      1.324     -0.276     -0.374      0.068     -1.823      1.275     -0.445      0.870      1.080      1.866      0.812     -0.265      0.132      0.567     -1.302      1.304      0.005      0.500      0.283     -0.522     -0.435     -1.370      0.959      0.860     -0.576      0.409      0.137     -0.517     -0.728     -0.930      0.299     -0.048      0.485      0.224      2.507     -0.190
     1.907      0.696      0.839     -1.816      0.037      1.324      0.093      1.543     -0.614     -0.676      0.724     -1.374      0.068     -1.823     -0.725      0.555      0.870      0.080     -1.134     -0.188      0.464     -0.452      0.301     -1.176      0.171      1.278      1.190      0.512     -0.605     -0.208      0.654      0.470      1.317      0.191     -0.873     -0.051     -0.753     -0.589     -0.798     -0.715      0.158      1.288     -0.398     -0.570     -0.322
    -1.093     -0.304     -0.161     -1.816     -0.963     -1.676     -0.907      1.543     -1.614      0.324      0.724     -1.374     -0.932     -1.823      0.275     -0.445      0.870      1.080      0.866      0.812     -0.007     -0.399     -0.038     -1.462      0.355     -1.035     -0.016     -0.177     -0.493     -1.372     -1.429     -0.484      1.475     -0.612      0.257      0.719     -0.901     -1.008     -0.620      0.163     -0.381      1.155      1.086      1.514      0.593
     0.907     -0.304      1.839      0.184      0.037      1.324     -0.907      0.543      0.386     -0.676     -0.276     -0.374      1.068      1.177     -0.725     -1.445     -1.130      0.080     -0.134     -0.188     -0.599     -0.221      0.486      0.146     -0.606      1.295     -0.095      1.437     -0.007      0.478      1.858     -0.721      0.020      0.205     -0.275      0.702     -0.208      0.599      1.108     -0.342     -0.868     -0.834     -0.594     -0.225      0.400
     0.907     -2.304     -0.161     -0.816     -1.963      0.324      1.093     -2.457      0.386     -0.676     -0.276      1.626      1.068      1.177     -1.725     -1.445     -3.130     -2.920      0.866     -0.188     -0.308     -1.249     -0.305     -0.209     -0.637      1.204     -1.133      0.009     -0.729     -1.432      0.485      2.280     -2.126      0.498     -0.206      0.113      3.197      1.471      1.250     -1.309     -1.114     -1.818     -2.610      0.910      0.544
     0.907      0.696      1.839     -1.816      0.037      1.324      1.093      0.543     -0.614     -0.676     -1.276     -0.374      0.068      1.177     -0.725      1.555      0.870      1.080     -1.134      0.812     -0.230      0.093      0.027     -1.342      0.425      0.996      0.473      1.870     -0.565     -0.466      1.530      0.884      0.380      0.323     -0.851     -0.994     -0.658     -0.076      2.124     -0.852      1.683      0.585      1.035     -0.410      0.594
     1.907      0.696     -2.161      2.184      1.037      1.324      1.093     -2.457     -0.614     -0.676      1.724      1.626     -2.932      2.177     -0.725      1.555      0.870     -1.920      0.866      0.812      1.353      0.472     -1.416      1.380      0.851      0.416      0.161     -0.572      0.814      0.156      0.047      0.540     -0.577     -1.543     -1.043     -0.390      1.024     -0.892      1.158     -1.016     -0.155      0.384      0.218      0.256      0.177
     0.907      0.696     -0.161      0.184     -0.963      1.324      0.093     -0.457     -0.614      1.324      0.724     -0.374      0.068      1.177      1.275      1.555      0.870      1.080     -0.134      0.812      0.425      0.111      0.335      0.019     -0.556      0.454      0.746     -0.391      0.054     -0.439      0.811     -0.119     -0.766     -0.508      1.512      0.083     -0.523     -0.403      1.178      1.533      1.036      0.849      0.439      0.064      1.343
     0.907     -1.304     -0.161     -0.816     -0.963     -0.676     -0.907     -0.457     -0.614     -0.676     -1.276     -1.374      0.068     -0.823     -0.725      0.555     -1.130      1.080      0.866     -1.188     -0.307     -0.757      0.316     -1.042     -0.972      0.990     -0.459     -0.475      0.122     -0.239     -0.354      0.023     -0.580      0.334     -0.246     -0.893     -0.446     -0.219      0.056     -0.268      0.953     -0.222      0.709      1.200     -0.309
     0.907      0.696      0.839      0.184      1.037      0.324     -1.907      0.543     -0.614      0.324      0.724     -0.374      0.068     -0.823     -0.725      1.555      0.870      1.080      0.866      0.812      1.022      0.356      0.431     -0.112      0.420     -0.279      0.239      0.294      0.309      0.514     -0.816     -2.292     -0.015     -0.730      0.001     -0.700     -0.868     -0.445     -0.699     -1.128      0.533      0.612      0.346      0.917      0.510
    -0.093      0.696      1.839      0.184      1.037      1.324      1.093      1.543     -1.614     -0.676     -0.276      1.626      0.068     -0.823      0.275      0.555      0.870      1.080     -1.134      0.812      0.288      0.434     -0.106     -0.944      0.193     -0.467      0.290      2.005      1.154      1.015      0.973      0.657      1.651     -0.817     -0.803     -0.816      1.170      0.320     -0.142      0.203      0.298      0.299      1.252     -0.656      0.704
     1.907     -0.304     -1.161      0.184     -0.963      1.324     -0.907     -0.457      1.386      1.324      1.724     -1.374      1.068     -1.823      1.275      1.555      0.870      1.080     -0.134      0.812      1.214     -0.360      0.608     -0.487      0.171      0.636      0.067     -1.693      0.790     -1.095      0.138     -0.537     -0.984      1.691      1.312     -0.278     -0.947      0.146     -1.423      1.295     -0.133      1.468      0.161      0.147      0.710
    -0.093     -0.304      0.839      1.184      0.037      0.324      0.093      0.543      1.386      0.324      0.724      0.626      1.068      0.177      0.275      0.555     -0.130      0.080     -0.134     -0.188      0.571      0.095      0.292      0.320     -0.011     -0.643     -0.562      0.544      0.692      0.185     -0.223      0.180      0.331      1.041      0.255     -0.194      0.662      0.588     -0.144      0.071      0.002     -0.188     -0.226     -0.342      0.079
     0.907      0.696      0.839      0.184      0.037     -1.676      0.093     -2.457      0.386      1.324     -0.276      0.626     -0.932      1.177     -0.725     -1.445     -1.130      1.080      0.866      0.812     -0.583     -0.091     -0.304      0.814      0.302      1.416      0.689      1.074     -0.539     -0.319     -1.078      0.189     -2.209     -0.388      1.220      0.589      0.720     -0.506      0.496     -0.970     -0.693     -0.960      1.590      0.464      0.602
     1.907      0.696      1.839     -0.816      1.037      1.324     -2.907     -0.457     -0.614      1.324      1.724      1.626      1.068      2.177      1.275     -2.445     -0.130     -0.920     -0.134      0.812      0.233      0.392     -0.059     -0.142      1.499      1.585      0.225      1.873     -0.700     -0.415      1.042     -3.245     -0.310     -0.387      0.386      1.361      1.271      1.039      2.146      0.589     -2.576     -0.629     -0.845     -0.171     -0.600
     0.907     -0.304      1.839      1.184      1.037      0.324      0.093      1.543      1.386      0.324      1.724      0.626      1.068     -0.823      0.275      0.555     -0.130      1.080      1.866      0.812      0.416      0.085      0.608      0.004      0.843      0.369     -0.426      1.151      1.141      0.020     -0.186      0.047      0.916      1.384     -0.198      1.059      0.458      0.271     -0.679     -0.238      0.030     -0.380      0.098      1.895     -0.032
    -2.093      0.696     -1.161     -0.816     -0.963     -1.676      0.093      0.543     -0.614      1.324      0.724     -0.374     -0.932     -1.823      1.275     -0.445     -0.130     -0.920     -1.134     -0.188      0.210      0.030     -0.380     -0.692     -0.271     -2.216      0.728     -0.831     -0.131     -0.652     -1.969     -0.132      0.949     -0.154      1.333      0.431     -0.182     -0.425     -1.104      1.542     -0.803     -0.090     -0.291     -0.638      0.101
    -0.093      0.696      0.839      0.184      0.037     -0.676      0.093      0.543     -0.614      1.324     -0.276      0.626      0.068     -0.823      0.275     -1.445     -0.130      0.080      0.866      0.812     -0.513     -0.048      0.077     -1.007     -0.053      0.482      0.734      0.763      1.211     -0.055     -0.194      0.155      0.297      0.096      1.271      0.448      0.810     -0.030      0.089      0.353     -0.732      0.059     -0.109      1.503      0.811
     1.907      0.696     -1.161     -1.816      1.037      1.324      1.093      0.543     -1.614     -2.676      0.724     -2.374      0.068     -0.823     -2.725     -0.445     -0.130      0.080     -2.134      0.812      0.392      0.098      0.209     -1.525      1.021      1.421      0.611     -1.437     -0.146      0.006      0.862      1.026      0.235     -0.509     -3.394      0.047     -2.740     -0.290      0.560     -3.157     -0.908     -0.251     -0.225     -1.440     -0.074
     0.907      0.696     -0.161     -1.816      1.037      1.324     -0.907      1.543      0.386      1.324      1.724     -2.374     -0.932     -1.823      1.275      1.555      0.870      1.080     -2.134      0.812      1.299     -0.616     -0.141     -1.342      0.337     -0.437      1.436      0.164     -0.433      0.654      0.025     -0.373      1.793      1.277      1.189     -0.337     -1.518     -0.741     -0.543      1.124      0.069      1.544      1.308     -1.551      0.490
     0.907      0.696      1.839      2.184      0.037      1.324      1.093      0.543      0.386      0.324      0.724      1.626      1.068      1.177      0.275      0.555     -0.130      0.080     -0.134     -1.188      0.539      0.912      0.668      0.423     -0.456      0.269     -0.361      1.125      1.713      0.580      0.686      0.153     -0.221      0.073      0.582     -0.028      0.549      0.237      0.868      0.634     -0.178     -1.072     -0.918     -0.499     -0.894
    -0.093      0.696      0.839     -0.816      1.037      0.324      1.093      0.543      0.386      0.324      0.724      0.626      0.068      0.177     -0.725     -0.445     -0.130      0.080     -1.134      0.812     -0.005      0.673      0.101     -0.169      0.350     -0.230      0.106      0.804     -0.732      0.795      0.311      0.449      0.580      0.569      0.066      0.605     -0.200     -0.141      0.364     -0.925     -0.419     -0.880      0.095     -1.055      0.500
     0.907     -0.304      0.839      0.184     -2.963     -1.676      0.093     -1.457      1.386     -0.676     -2.276     -1.374      0.068     -0.823     -0.725     -1.445     -2.130      0.080      0.866     -1.188     -1.378     -0.636      0.397      0.394     -1.472      2.333      0.367      0.455     -0.158     -1.372     -0.229      0.752     -1.730      1.133      0.041     -0.113     -0.581     -0.381     -0.974      0.009      0.216     -1.272     -0.461      0.702      0.382
     0.907      0.696      1.839     -0.816      1.037      1.324     -0.907      0.543     -0.614      1.324     -2.276     -0.374      0.068     -1.823      0.275      1.555     -0.130     -0.920     -2.134      0.812     -0.400      0.248     -0.077     -1.148      0.574      1.340      0.296      1.747      0.361      0.470      1.657     -1.242      0.539      0.292      0.893     -1.558     -0.615      0.017     -0.840      0.123      1.849     -0.179     -0.701     -1.597      0.334
    -0.093      0.696     -1.161     -1.816     -1.963      0.324      1.093      0.543     -1.614     -0.676      1.724      1.626      0.068     -1.823     -0.725      0.555      0.870     -0.920      0.866     -0.188      0.730      0.916     -0.163     -1.086     -0.147     -0.776     -0.022     -0.854     -0.607     -1.883     -0.587      0.121      0.579     -0.715     -0.467      0.601      0.425      0.243     -0.859     -0.649     -0.254      0.126     -0.691      1.401      0.043
    -0.093     -0.304      1.839      1.184     -0.963     -0.676      0.093      1.543      0.386     -0.676     -1.276     -0.374      0.068      1.177     -0.725     -0.445     -1.130      0.080     -0.134     -1.188     -0.932     -0.107      0.123      0.126     -0.039      0.757     -0.298      1.657      1.099     -0.790      0.299      0.105      1.601      0.424     -0.732      0.008     -0.186     -0.123      0.903     -0.586      0.562     -0.974     -0.101     -0.275     -1.140
    -2.093     -2.304     -0.161     -0.816      0.037      0.324      0.093      1.543      1.386      0.324     -2.276      1.626     -0.932      0.177      1.275      0.555     -0.130      0.080      0.866     -2.188     -0.426     -0.024     -0.102      0.509     -0.375     -1.659     -2.184      0.054     -1.217      0.350      0.953      0.150      1.553      0.929      0.417     -1.608      1.500     -0.774     -0.227      1.581      1.168     -0.184      0.156      0.595     -1.753
     0.907     -2.304     -0.161      2.184      1.037      0.324     -2.907      0.543      0.386      1.324     -1.276     -0.374      0.068      2.177      1.275     -0.445     -1.130     -0.920     -0.134      0.812     -0.525     -0.863     -0.447      1.114     -0.012      1.349     -1.353      0.341      1.225      1.084      0.929     -2.041      1.092     -0.535      1.244     -0.570      0.665      0.633      1.214      1.202      0.191     -0.167     -0.228     -0.748      0.690
     0.907      0.696      0.839     -1.816      1.037      0.324      0.093      0.543     -1.614      1.324      1.724     -0.374      0.068     -1.823      1.275      0.555      0.870      0.080     -2.134      0.812      0.910      0.659      0.362     -1.407      1.067      0.063     -0.031      0.372     -0.441     -0.233     -0.586     -0.614      0.086     -0.556      0.827      0.208     -1.093     -0.301     -0.738      0.612     -0.463      0.274     -0.420     -1.600     -0.204
    -2.093     -0.304     -0.161      0.184      0.037      1.324      1.093      1.543      2.386     -0.676     -0.276     -2.374      1.068      0.177      0.275      0.555      0.870      0.080     -0.134     -0.188     -0.490     -0.215      0.162      1.013     -0.452     -1.788     -0.209     -0.196     -0.809      0.468      1.828      1.298      1.338      1.766     -0.435      0.505     -1.953      0.788     -0.814      0.578      1.016      1.055     -0.273     -0.656      0.250
     0.907      0.696      0.839      1.184      1.037      1.324      1.093      0.543     -0.614      0.324      0.724      0.626     -0.932     -0.823      0.275      0.555     -0.130      1.080      0.866      0.812      0.238      0.973      0.463     -0.001      0.055      0.602     -0.402      0.313      1.270      0.949      1.090      0.082      0.177     -0.727      0.371      0.370     -0.633     -1.467     -0.792      0.351      0.137     -1.195      0.382      0.913      0.613
     1.907     -1.304      1.839      2.184      1.037      1.324      0.093      1.543      1.386     -1.676      1.724     -2.374      1.068      1.177      1.275      1.555     -1.130      1.080      0.866      0.812      0.878     -0.878      0.173      0.771     -0.020      0.926     -0.516      1.720      1.302      1.088      0.294      0.984      1.162      0.961     -1.617      0.419     -1.174      0.983      0.503      1.372      0.392     -0.257      0.769      0.592      0.820
     0.907      0.696     -2.161      0.184      1.037     -0.676      0.093      0.543      0.386      0.324     -0.276     -1.374     -0.932     -0.823     -0.725      0.555     -0.130      0.080      0.866     -1.188      0.147     -0.103     -0.040     -0.078     -0.016      0.752      0.875     -2.105      0.324      1.021     -0.810      0.213      0.632      0.340      0.401     -0.363     -1.228     -0.556     -0.704     -0.656      0.472      0.072      0.213      0.865     -0.926
    -0.093     -3.304     -0.161     -1.816      0.037     -0.676      1.093      1.543      1.386      1.324     -0.276      1.626      1.068     -1.823      1.275      1.555      0.870      1.080      1.866     -0.188      0.417      0.508      0.942     -0.737      0.082     -0.620     -3.774     -1.246     -1.199      0.138     -1.062      0.616      0.478      1.936      1.291     -0.984      1.113     -0.118     -1.307      1.121      1.007      0.561     -0.209      2.241     -0.210
     0.907     -0.304      0.839      0.184      1.037      1.324      1.093     -0.457      0.386      0.324      0.724      0.626      0.068     -1.823     -0.725      0.555      0.870      0.080      0.866      0.812      0.498      0.715      0.036      0.182      0.383      0.345     -1.104      0.722     -0.257      0.557      0.792      0.539     -0.475      0.047      0.111      0.061     -0.300     -0.166     -1.998     -0.955     -0.083      0.080     -0.094      0.989      0.149
    -1.093     -0.304     -0.161      0.184     -1.963      0.324     -1.907     -0.457      1.386     -0.676      0.724      0.626      1.068      1.177     -1.725      0.555     -2.130      0.080     -1.134     -3.188      0.157     -0.826      0.208      0.683     -1.676     -1.156      0.517     -0.364     -0.449     -0.263     -0.059     -1.036     -0.651      0.855      0.065      0.379      1.745      0.764      0.584     -1.030      0.452     -1.202     -0.288     -1.308     -1.534
    -0.093     -0.304     -1.161     -0.816     -2.963     -1.676     -1.907      0.543     -0.614     -1.676      0.724     -0.374     -0.932     -0.823     -1.725      1.555      0.870      0.080      1.866     -0.188      0.679     -0.142     -0.353      0.240     -1.588     -0.773     -0.082     -0.779     -1.156     -1.334     -2.417     -1.859      1.040     -0.759     -0.744     -0.182     -0.189     -0.574     -0.972     -0.766      0.561      1.214      0.579      1.513      1.317
     0.907     -1.304     -0.161      0.184     -0.963      0.324      0.093     -0.457     -0.614     -0.676     -1.276      0.626     -1.932      0.177     -1.725     -0.445     -3.130     -0.920      0.866     -0.188     -0.011     -1.080     -1.001      0.891     -0.674      0.802     -0.186      0.824     -0.733     -0.211      0.363      1.234      0.725     -1.217     -0.268     -1.082      2.022     -0.597     -0.480     -1.352     -0.614     -1.901      0.570      0.417      0.444
     1.907      0.696      0.839      1.184     -0.963      1.324     -0.907      1.543      0.386     -0.676      0.724      0.626      0.068      1.177     -0.725      1.555      0.870      1.080     -0.134      0.812      0.591      0.487      0.072      0.836     -0.240      1.361      0.143      0.975      0.398     -0.642      0.683     -1.420      1.456     -0.095     -0.558     -0.208     -0.097      0.013      0.458     -0.593      0.808      0.360      1.035     -0.443      1.112
    -0.093     -0.304      0.839     -0.816     -0.963     -0.676      0.093     -0.457      0.386      0.324      0.724     -0.374      1.068     -0.823      0.275      0.555     -0.130      0.080      1.866     -1.188      0.201      0.162      0.459     -0.751     -0.469     -0.443     -0.283      0.400     -0.181     -0.474     -0.895     -0.105     -1.050      0.821      0.600      0.270     -0.631      0.558     -0.124      0.497      0.289     -0.239     -0.716      2.225     -0.592
     0.907     -0.304     -1.161      0.184     -1.963      0.324      1.093     -0.457     -0.614     -0.676      0.724      0.626      0.068      0.177      0.275      0.555      0.870      0.080     -0.134     -1.188      0.164      0.860     -0.105      0.068     -0.851      0.705     -1.207     -0.800      0.162     -0.934      0.126      0.354     -0.182     -0.822     -0.232      0.422     -0.600      0.370      0.128      0.854      0.338     -0.140      0.161     -0.060     -0.287
     0.907     -0.304     -0.161     -0.816      0.037      0.324      0.093     -1.457      0.386     -1.676      0.724     -0.374      0.068     -0.823     -0.725      0.555     -0.130      0.080     -0.134     -0.188      0.152      0.069      0.044     -0.459     -0.047      0.716     -0.239     -0.110     -0.174      0.020      0.188      0.042     -1.423      0.769     -1.533      0.446     -0.474      0.014     -0.407     -0.804      0.481     -0.041     -0.193     -0.054     -0.100
    -2.093     -0.304     -1.161      1.184     -0.963     -1.676     -0.907     -0.457      0.386     -0.676     -2.276     -0.374      1.068      1.177     -0.725     -0.445     -1.130      0.080     -1.134     -1.188     -1.511     -1.288      0.328     -0.127     -0.905     -0.649      0.967     -1.481      1.197     -0.090     -0.087      0.310     -0.808      0.446     -0.164      0.150      1.075      0.768      1.317     -0.392      1.299      0.273     -0.551     -1.049     -0.429
    -2.093      0.696      1.839      1.184      1.037     -2.676     -2.907      1.543     -1.614     -2.676     -2.276     -2.374      1.068      2.177      1.275      1.555      0.870     -2.920     -2.134     -3.188     -0.665     -0.827     -0.266     -0.456     -0.686     -1.619      1.572      2.035      1.659      1.622     -1.929     -2.057      1.947     -1.171     -2.357     -1.183     -1.356      1.530      2.471      1.526      2.254      1.718     -2.359     -1.728     -2.540
     1.907      0.696     -1.161      2.184      1.037      1.324      1.093      0.543      1.386      1.324      1.724      1.626      0.068      2.177      1.275      1.555      0.870     -1.920      0.866      0.812      0.874      0.642     -0.609      1.860      1.689      0.891     -0.035     -0.561      0.411     -0.563      0.495      0.552      1.202      0.037      0.533      0.143      0.539      0.657      0.471      0.336      0.676      0.047     -0.840     -0.304     -0.808
    -1.093      0.696     -2.161      2.184     -0.963     -1.676     -1.907      0.543      1.386      0.324      0.724      0.626      1.068      2.177     -0.725      1.555      0.870     -1.920     -2.134     -0.188      0.458      0.226     -0.432      1.720     -0.076     -1.580      0.396     -1.610      0.558     -0.789     -2.128     -2.103      0.859      0.109      0.381     -0.110      0.440      1.622      0.861     -0.678      1.011      0.519     -1.209     -2.991     -0.004
    -1.093     -0.304     -0.161     -1.816      1.037      0.324     -1.907      1.543     -1.614      1.324     -1.276     -2.374     -0.932      1.177      0.275     -1.445     -1.130      1.080     -1.134      0.812     -0.807     -1.280      0.181     -1.214      0.651     -0.274      0.843     -0.375     -0.636      0.327      1.022     -0.540      1.274     -0.829      1.038     -0.114     -0.622     -1.226      2.417      0.053     -0.594      0.182      0.811     -0.337      0.234
    -0.093      0.696     -0.161     -1.816      1.037     -0.676     -0.907     -2.457     -0.614     -2.676     -0.276      1.626      1.068     -0.823     -0.725     -0.445     -1.130          *      0.866      0.812     -0.054      0.532      0.293     -0.714      0.634      0.003      0.212     -0.364     -1.293      0.518     -0.555     -1.463     -2.841      0.013     -2.884     -0.322      1.007      0.591     -0.192     -0.829     -0.384     -1.704     -0.432      1.132      0.196
     1.907      0.696     -1.161      1.184      0.037      0.324      0.093      0.543      0.386     -0.676      0.724      1.626      1.068      0.177     -0.725     -1.445      0.870     -0.920      0.866     -0.188     -0.278      1.109      0.083      0.757      0.167      2.256     -0.250     -1.261      0.437     -0.195      0.520     -0.905      0.577     -0.341     -0.802      1.082      0.135      1.046     -0.400     -0.820     -1.075     -0.290     -1.043      0.254     -0.324
    -2.093     -0.304     -0.161      1.184      1.037      1.324     -2.907     -1.457     -1.614      1.324      0.724     -0.374     -0.932     -0.823      1.275     -0.445      0.870      0.080     -1.134      0.812      0.066     -0.326     -0.212      0.016      0.862     -2.079     -0.022      0.079      1.178      0.224      1.268     -2.685     -1.085     -1.700      1.007      0.706     -0.006     -0.609     -0.789      0.969     -0.603      1.050      0.368     -0.942     -0.123
     0.907     -1.304     -2.161     -1.816      1.037     -0.676     -1.907     -0.457     -1.614     -0.676      0.724      0.626      0.068      0.177      0.275      0.555      0.870      1.080     -1.134      0.812      0.138      0.046     -0.005     -1.033      1.060      0.613     -1.196     -2.140     -0.784      0.048     -0.778     -2.049     -0.411     -0.976     -1.219      0.574      0.438     -0.032      0.889     -0.191      0.331      0.851      1.191     -0.723     -0.255
     1.907      0.696      1.839     -0.816      1.037      1.324      1.093      1.543     -1.614      1.324      0.724     -0.374      1.068     -1.823      1.275      0.555      0.870      1.080     -1.134      0.812      0.479      0.231      0.630     -1.573      0.322      1.481      0.449      1.470      0.775      0.808      0.759      0.859      0.806     -0.483      1.270     -0.156     -0.767      0.208     -0.702      1.228      0.128      0.787      0.144     -0.336      0.551
    -0.093      0.696      1.839      1.184      1.037      1.324     -0.907      1.543      0.386     -0.676     -1.276     -0.374      1.068      2.177     -0.725     -1.445     -0.130      1.080     -1.134      0.812     -0.981      0.310      0.851      0.164      0.325      0.546      0.382      1.032      1.036      0.742      2.344     -1.011      0.651      0.216     -1.087      0.333     -0.819     -0.083      2.017     -0.989     -0.092     -0.385     -0.211     -1.237      0.544
    -0.093      0.696     -1.161      0.184      0.037      1.324      1.093      0.543      0.386     -0.676     -2.276      1.626      0.068     -1.823     -0.725     -0.445     -0.130      1.080     -0.134      0.812     -0.911      0.093      0.082      0.169      0.598      0.898      0.494     -1.266      0.195     -0.508      2.137      1.069      0.453      0.147     -0.931     -0.976      1.340     -0.016     -1.879     -0.951      0.520     -0.285      0.774     -0.195      0.421
     1.907      0.696     -0.161      0.184      1.037      1.324      1.093     -2.457      2.386      1.324      1.724     -1.374     -0.932      1.177     -0.725      1.555      0.870     -1.920     -0.134      0.812      1.131      0.342     -0.995      0.772      1.289      0.682      0.391      0.833     -0.702     -0.288      0.156      0.763     -1.267      1.991      0.581     -0.271     -1.851      0.443      0.426     -1.323      0.303      0.592     -0.388     -0.499     -0.367
    -0.093     -0.304     -2.161      2.184      1.037      0.324     -1.907      1.543      2.386      0.324     -0.276      0.626      1.068      2.177      0.275     -0.445     -0.130     -1.920     -2.134     -0.188     -0.363     -0.119     -0.671      1.776      0.066      0.307     -0.088     -1.459      0.407      0.884      0.822     -1.776      2.245      1.180      0.338      0.229      0.643      2.156      0.683      0.369     -0.005      0.091     -0.752     -2.981     -0.147
    -1.093      0.696     -2.161      0.184      1.037     -1.676      1.093      0.543      0.386      0.324     -2.276      0.626     -0.932      1.177      0.275     -1.445      0.870      0.080     -1.134      0.812     -1.586      0.482     -0.181     -0.346     -0.129      0.453      0.277     -1.976      0.449      1.234     -0.220      0.623      0.742      0.568      0.363      0.176     -0.041     -0.678      1.324      0.433      0.362      0.245      0.312     -0.951      0.909
     0.907      0.696     -1.161     -1.816     -0.963      1.324      1.093      1.543     -1.614      1.324      0.724      1.626      1.068     -1.823      1.275      0.555      0.870      1.080     -2.134      0.812      0.324      0.189      0.540     -1.888      0.400      0.535      0.479     -1.660     -0.153     -1.457      1.010      0.832      0.981     -0.316      1.001      0.276      1.531      0.415     -0.107      1.066      0.100      0.571      0.152     -1.173      0.465
    -2.093     -1.304     -0.161      0.184      0.037     -2.676     -0.907     -0.457     -1.614     -0.676     -2.276     -2.374     -1.932      0.177     -0.725     -2.445     -1.130      1.080     -1.134     -0.188     -1.651     -0.970      0.006     -0.668     -0.806     -0.400     -0.385     -0.244      1.235      0.708     -0.822      0.036     -0.560     -1.222     -0.423      0.120     -1.179     -1.824      0.951     -0.176     -0.523      0.054      1.124     -0.981      0.551
    -0.093      0.696     -0.161     -0.816      1.037     -0.676      1.093      1.543      0.386     -0.676     -0.276      1.626      1.068     -0.823     -0.725     -0.445      0.870      0.080     -0.134      0.812     -0.759      1.278      0.609     -0.525      0.969      0.431     -0.525     -0.757     -0.381     -0.025     -0.130     -0.140      0.798      0.881     -1.243      0.811      0.028      0.157     -0.239     -1.037      0.465     -0.553     -0.743      0.104      0.016
    -0.093     -1.304     -0.161      0.184     -0.963     -0.676     -0.907     -0.457      0.386     -0.676     -0.276     -0.374     -0.932      0.177     -0.725     -0.445     -1.130     -0.920     -0.134     -1.188     -0.179     -0.642     -0.514      0.231     -1.209      0.086     -0.650      0.339      0.078      0.238     -0.444     -0.303      0.332      0.186      0.106      0.109      0.420     -0.127      0.081      0.006     -0.188     -0.367     -0.085     -0.326      0.012
    -1.093     -0.304     -1.161     -0.816      0.037      0.324      0.093      0.543     -0.614     -1.676     -1.276     -1.374      0.068     -1.823      0.275     -0.445      0.870      1.080     -1.134      0.812     -0.548     -0.128      0.536     -0.834     -0.158     -0.549     -0.230     -1.539     -0.032      0.339      0.710      0.230      0.122      0.051     -1.400     -0.476     -1.073     -0.692     -1.058      0.408      0.177      1.081      0.164     -0.875      1.047
    -0.093     -0.304      0.839      0.184      0.037      0.324      0.093      0.543     -0.614     -0.676     -0.276      0.626      1.068     -0.823     -0.725     -1.445     -0.130      0.080     -0.134     -0.188     -0.521      0.051      0.519      0.051     -0.434      0.399     -0.364      0.292      0.226      0.436      0.726      0.207     -0.112     -0.745     -0.531      0.526      0.501      0.516     -0.968     -0.526     -0.837     -0.212     -0.797     -0.030      0.217
    -0.093      0.696     -1.161      0.184      1.037      0.324      1.093     -0.457      0.386      0.324      0.724      1.626      0.068      1.177      0.275      0.555      0.870     -1.920      0.866      0.812      0.268      0.665     -0.489     -0.177      1.390     -0.369     -0.008     -0.453      0.360     -0.309     -0.131      0.480      0.074      0.422     -0.119      0.178      0.702      0.555      1.079     -0.383      0.349      0.016     -1.216      1.044     -0.453
    -1.093      0.696      0.839     -1.816      0.037      0.324      1.093      1.543      0.386     -0.676      0.724      0.626      1.068     -1.823      0.275      1.555      0.870      1.080      1.866      0.812      0.735      0.633      0.508     -0.328      0.595     -1.771     -0.045      0.321     -1.419     -0.766     -0.317      0.562      1.010      0.653     -1.076     -0.417     -0.251      0.507     -1.328      0.033      0.671     -0.059      0.330      1.979      0.261
    -1.093     -0.304      0.839     -0.816     -0.963     -0.676      0.093      0.543      0.386     -0.676     -0.276     -0.374      0.068     -0.823      0.275      0.555      0.870      1.080     -0.134     -0.188     -0.237      0.228      0.279     -0.217     -1.482     -0.946     -0.488      0.558     -0.672      0.760     -0.534     -0.179      0.243      0.572      0.145     -0.070     -0.775     -0.345     -0.609      1.069      0.703      0.495      0.701      0.015      1.119
     0.907     -0.304     -1.161      0.184      1.037      0.324     -1.907     -1.457      0.386      0.324      1.724      0.626      0.068     -0.823      0.275      0.555     -0.130     -0.920     -1.134      0.812      0.600     -0.325      0.049      0.210      0.957      0.292     -0.090     -1.280     -0.040     -0.092     -0.256     -1.569     -1.524      0.077     -0.201      0.738      0.913      0.076     -0.857     -0.240     -0.223      0.085     -1.017     -1.097     -0.027
     0.907      0.696     -1.161      0.184      0.037      0.324      1.093     -1.457      0.386      1.324      0.724      0.626      1.068      1.177      0.275      1.555      0.870      1.080     -0.134      0.812      0.677      1.079      0.965      0.411      0.324      0.248     -0.452     -2.070     -0.094     -0.193     -0.482      0.177     -2.499     -0.026      0.932     -0.349     -0.877     -0.130      0.939      0.263      0.858     -0.421     -0.465     -0.434      0.346
    -2.093      0.696     -0.161      0.184     -0.963      0.324      1.093     -1.457      0.386      0.324     -2.276     -0.374     -0.932      0.177     -0.725     -1.445      0.870     -0.920      0.866      0.812     -1.053      0.344     -0.400     -0.393     -0.056     -1.163      0.301      0.324      0.713     -0.753      1.290      0.706     -0.983      0.714      0.350     -0.557     -0.884     -0.420      0.516     -0.585     -0.235      0.618     -0.147      1.193      0.982
    -0.093     -0.304     -0.161      0.184      0.037     -1.676      0.093     -0.457      0.386     -0.676     -0.276      0.626      0.068      0.177     -0.725     -0.445     -0.130      0.080     -0.134     -1.188     -0.408      0.187      0.062      0.116     -0.103      0.384     -0.416      0.026      0.002      0.166     -1.183     -0.114     -0.535      0.353     -0.531      0.064      0.393      0.011      0.169     -0.627      0.002     -0.229      0.058     -0.274     -0.999
    -2.093      0.696      0.839      1.184      1.037      1.324      1.093      0.543      1.386      1.324     -2.276      1.626      0.068      1.177      0.275     -1.445      0.870      1.080      0.866      0.812     -1.261      0.668      0.339      1.136      1.136     -0.839      0.117      0.757     -0.054      0.007      2.447      0.490      0.238      0.602      0.539     -0.514      0.941     -0.416      0.251     -0.150      0.043      0.021      0.555      0.300     -0.297
    -0.093      0.696      0.839     -0.816     -0.963      0.324      0.093      0.543     -0.614      1.324     -0.276     -0.374      0.068     -0.823      1.275     -0.445     -0.130      1.080     -2.134     -0.188     -0.088      0.162      0.450     -0.442      0.116     -0.080      0.347      0.180     -0.284     -1.136      0.288     -0.070     -0.015     -0.225      1.250     -0.269     -0.616     -0.627     -0.456      1.234     -0.333     -0.293      0.337     -1.829     -0.529
    -1.093     -3.304     -2.161      2.184      1.037     -1.676     -1.907     -2.457     -0.614     -1.676      0.724      1.626     -2.932      2.177      1.275      0.555     -0.130     -1.920      1.866      0.812      0.031      0.057     -1.646      0.897      0.940     -1.065     -3.326     -0.528      1.125      0.198     -1.642     -1.725     -0.525     -1.196     -2.088      0.721      1.689     -0.624      1.288      0.913      0.559     -0.362      0.537      1.478     -0.199
     1.907     -1.304      0.839     -1.816      1.037      1.324      0.093     -0.457     -1.614      0.324      1.724     -1.374     -0.932     -1.823     -0.725      0.555      0.870      1.080     -1.134      0.812      0.966     -0.180      0.085     -1.189      0.236      0.976     -1.239      0.867     -0.666      0.757      0.439      0.183     -0.578     -0.504      0.265      0.174     -1.086     -1.119     -0.809     -0.793     -0.494      1.091      0.974     -0.620      0.441
    -2.093      0.696      1.839     -0.816      1.037     -1.676      1.093      0.543     -1.614      1.324     -0.276     -0.374      1.068     -1.823      1.275     -0.445     -2.130      1.080      1.866      0.812     -0.434     -0.377      0.840     -1.031      0.389     -1.581      0.829      1.060      0.178      0.653     -1.239      1.338     -0.134     -0.870      1.133      0.368      0.099     -0.097     -0.919      1.155      0.068     -1.751     -0.190      2.353      0.500
     0.907      0.696      0.839     -0.816      1.037      1.324      1.093     -1.457     -0.614      0.324      1.724      0.626      0.068      1.177      1.275      0.555      0.870      0.080     -1.134      0.812      0.886      0.993      0.022     -0.454      1.550      0.102     -0.185      0.815     -0.582     -0.513      0.285      0.142     -1.586     -0.173     -0.428      0.319     -0.351      0.197      1.712      0.294     -0.461     -0.170      0.214     -0.861     -0.582
    -0.093      0.696      0.839      2.184      0.037      1.324      1.093      0.543     -0.614      1.324      1.724      0.626      1.068     -0.823      0.275     -0.445      0.870      0.080      0.866     -0.188      0.449      0.320      0.098      0.323      0.232     -0.472      0.467      0.804      1.901     -0.201      0.939      0.629      0.522     -0.820      1.271      0.911      0.204      0.925     -1.141      0.189     -0.977      0.527     -0.186      0.875     -0.321
     1.907     -1.304     -0.161      0.184      1.037      1.324     -0.907     -0.457     -1.614      1.324      1.724     -1.374      1.068      2.177      1.275      1.555      0.870      1.080     -1.134      0.812      1.316      0.065      0.481      0.268      0.845      0.665     -1.273     -0.494      0.063      0.233      0.080     -1.045     -1.037     -1.730      0.918     -0.365     -1.526      0.373      1.948      0.739     -0.080      0.752      0.273     -1.212      0.080
    -2.093     -1.304     -2.161      0.184     -1.963     -2.676     -0.907     -0.457      2.386     -0.676     -0.276     -0.374     -1.932      2.177     -0.725     -2.445     -2.130     -0.920      1.866     -2.188     -1.113     -1.425     -0.740      0.749     -1.546     -1.004      0.027     -1.335     -0.622     -0.427     -1.433      0.537      0.272      1.720      0.124      1.534      1.530     -0.879      1.545      0.193     -1.113     -0.732      0.163      1.597     -0.929
    -1.093     -0.304      0.839     -1.816      1.037      0.324      1.093      0.543      1.386     -0.676      0.724      1.626      0.068     -1.823     -2.725      0.555      0.870      1.080      1.866      0.812      0.241      0.279      0.447     -0.957     -0.251     -1.377     -0.491      0.407     -0.907      1.404      0.171      0.738      0.000      2.133     -0.470      0.364      1.177     -0.468     -0.940     -2.577      0.259      0.598      0.380      2.286      0.848
    -0.093      0.696      1.839     -1.816      1.037      1.324      0.093      1.543     -0.614     -0.676      0.724     -0.374      1.068     -1.823      0.275      0.555      0.870      1.080      1.866      0.812      0.173     -0.011      0.561     -1.128      1.164     -0.377      0.827      1.227     -0.664     -0.039      1.272      0.009      0.971      0.457     -1.358      0.396     -0.292      0.282     -1.022     -0.327      0.357      0.878      0.094      2.427     -0.067
     0.907     -0.304     -0.161      1.184      0.037      0.324      1.093      1.543      0.386      1.324      0.724     -1.374      0.068      1.177      1.275      1.555      0.870      1.080      0.866      0.812      0.575      0.147      0.163      0.647     -0.377      0.314     -0.366     -0.464      0.571      0.367     -0.190      0.768      1.476     -0.114      1.685     -0.132     -1.528     -0.138      0.628      1.665      0.720      0.787      0.878      0.529      1.061
     0.907     -0.304     -1.161     -1.816     -0.963      0.324     -0.907     -0.457      0.386     -0.676      0.724      0.626     -0.932     -1.823     -0.725     -0.445     -0.130      1.080      1.866      0.812      0.128     -0.495      0.097     -1.302      0.232      0.589      0.255     -1.282     -0.489     -1.330      0.243     -0.636     -0.551      1.390     -0.746      0.653      1.266     -0.985     -0.558     -0.932     -0.599      0.290      0.896      2.480      0.548
     0.907      0.696     -1.161      0.184      1.037      0.324      1.093     -1.457     -0.614     -1.676      0.724      0.626     -0.932      1.177     -2.725     -0.445      0.870     -1.920      0.866      0.812      0.322      0.206     -0.556     -0.238      0.842      0.438      0.542     -0.796      0.466      0.313     -0.064      0.802     -0.647     -0.412     -2.119      0.354      0.270     -0.196      1.297     -3.211     -0.881      0.565     -0.990      0.911      0.167
    -2.093      0.696      1.839      1.184      0.037      0.324      1.093      0.543      1.386      1.324     -2.276      1.626      1.068      2.177      1.275     -0.445     -1.130      1.080     -0.134      0.812     -1.035      0.347      0.521      1.197      0.425     -1.128      0.341      1.274     -0.122     -0.553      1.275      0.862     -0.015      0.490      1.062     -0.795      1.206      0.234      1.247      1.001      0.698     -1.431      0.374     -0.598      0.467
    -1.093     -1.304      0.839      0.184      0.037      0.324     -0.907      0.543     -0.614      0.324     -0.276     -0.374      0.068      0.177     -0.725     -0.445     -1.130     -0.920      0.866     -0.188     -0.680     -0.301     -0.021      0.365      0.545     -0.639     -0.952      0.765     -0.167     -0.493      0.918     -0.661      0.641     -0.924     -0.030      0.691     -0.042     -0.104     -0.146     -1.011      0.372     -0.834     -0.880      0.648     -0.754
     1.907      0.696      1.839      0.184     -0.963     -0.676     -0.907     -0.457      1.386     -0.676     -0.276      1.626     -0.932     -0.823      0.275      1.555     -0.130     -2.920     -0.134     -1.188      0.211      0.213     -0.678      0.486     -0.278      1.789      0.285      2.775     -0.090     -0.508     -0.902     -1.047      0.422      1.176     -0.484     -0.696      1.196      0.039     -1.033      0.456      1.125     -0.201     -1.726     -0.458     -0.861
    -2.093     -1.304      0.839      0.184      0.037     -2.676     -1.907      0.543     -0.614     -0.676     -1.276     -1.374      0.068     -0.823     -0.725     -2.445     -1.130      0.080     -1.134     -0.188     -1.249     -1.419     -0.029     -0.269     -0.537     -0.897      0.332      0.922      0.607      0.695     -1.332     -0.595      0.597     -0.457     -0.370      0.614      0.561      0.247     -0.494     -0.313     -0.907      0.487      0.102     -0.797      0.298
     0.907     -0.304      1.839      2.184      1.037      1.324     -0.907     -1.457      0.386      0.324     -2.276     -0.374      0.068      0.177     -0.725      0.555     -1.130      0.080      0.866      0.812     -0.602     -0.139     -0.035      1.342      0.529      1.475     -0.185      1.687      0.754      0.457      1.864     -0.936     -1.431     -0.512      0.132     -1.347     -0.258      0.137     -0.867     -0.862      1.259     -0.566      0.023      0.124      0.514
    -1.093     -1.304      0.839      0.184      0.037      0.324      1.093      1.543     -0.614      0.324     -0.276      0.626      0.068     -0.823     -0.725      0.555      0.870      0.080      1.866      0.812     -0.209      0.221     -0.128     -0.049      0.419     -0.798     -1.646      1.124      0.191     -0.313      0.523      0.934      1.559     -0.620      0.033     -0.133      0.442      0.248     -0.616     -0.753      0.829      0.641      0.176      1.930      0.556
     0.907      0.696     -2.161     -1.816      1.037      1.324      1.093     -1.457     -0.614      1.324      1.724      1.626     -0.932     -0.823      0.275      1.555      0.870     -1.920     -1.134     -3.188      1.031      0.730     -0.735     -0.663     -0.136     -0.215     -0.031     -1.257     -1.181      1.146      0.417      0.294     -0.562     -0.098      1.347      0.086      0.648      0.074     -0.171      0.431      0.323      0.090     -0.684     -0.744     -3.110
    -2.093     -1.304     -0.161      0.184      1.037     -2.676     -1.907     -1.457      0.386      1.324     -0.276      0.626      0.068      1.177     -2.725     -0.445     -1.130     -2.920     -1.134     -1.188     -0.354     -0.710     -1.400     -0.016      0.165     -1.627     -0.449      1.249      0.244      0.649     -2.081     -1.213      0.269      0.435      0.965      0.206      1.492      1.843      1.121     -2.850      0.012     -0.563     -0.732     -0.929     -1.095
     0.907      0.696      1.839      2.184     -1.963      1.324     -0.907     -1.457      2.386      1.324     -1.276      0.626      1.068      2.177     -0.725      0.555     -0.130     -0.920     -1.134     -2.188     -0.001      0.030      0.157      1.096     -1.476      0.903      0.804      1.729      1.061     -0.502      1.320     -1.023     -1.820      1.464      2.236     -1.269      0.474      0.808      1.363      0.093      0.320     -0.128     -1.042     -1.517     -0.824
    -0.093      0.696      1.839     -1.816     -0.963     -0.676     -0.907      1.543     -0.614      0.324     -0.276     -0.374     -0.932     -1.823      1.275     -0.445     -1.130      0.080      1.866      0.812     -0.497     -0.616      0.202     -0.418      0.413      0.352      1.150      1.767     -1.380     -1.244     -0.106     -0.368      1.341     -0.428      0.127      0.659      0.506     -1.039     -1.424      1.134      0.114     -0.502     -0.236      2.100      0.458
     0.907     -0.304      0.839     -0.816      0.037     -0.676      0.093     -0.457     -0.614      0.324      0.724      0.626      0.068     -0.823      0.275     -0.445     -0.130      0.080      0.866     -0.188      0.190     -0.016     -0.141     -0.537      0.240      0.664     -0.256      0.863     -0.427     -0.171     -0.943      0.145     -0.103     -0.308      0.228      0.425      0.627      0.266     -0.297      0.135     -0.715     -0.156      0.476      1.003     -0.323
    -0.093      0.696     -0.161      1.184     -0.963     -1.676      1.093      1.543      0.386      0.324      0.724          *      1.068      0.177      1.275     -0.445      0.870      0.080      0.866     -0.188     -0.419      0.623      0.586      0.133      0.411      0.419      0.129     -0.697      1.054     -1.555     -1.164      0.488      1.067      0.266      0.333      1.292     -0.186      0.428      0.140      1.016      0.040      0.026     -0.829      0.713     -0.658
     0.907     -0.304      0.839      0.184      1.037     -0.676     -0.907      0.543     -0.614     -0.676     -0.276     -1.374      0.068     -0.823      0.275      0.555     -0.130      0.080      0.866      0.812     -0.263     -0.456      0.067     -0.096      0.297      1.253      0.207      0.802      0.337      0.779     -0.552     -0.594      0.595     -0.518     -0.730      0.205     -0.754     -0.151     -0.569      0.114      0.683      0.416     -0.068      0.896      0.564
    -1.093     -1.304     -1.161      1.184     -0.963     -0.676     -0.907     -0.457      0.386     -0.676     -0.276     -0.374     -0.932      0.177      0.275      0.555     -0.130     -0.920     -0.134     -2.188     -0.204     -0.395     -0.730      0.942     -0.711     -0.965     -0.964     -0.538      0.107     -0.144     -0.489     -0.658      0.339     -0.384     -0.212     -0.024     -0.039      0.073     -0.567      0.563      0.865      0.115      0.226     -0.552     -1.610
    -2.093      0.696      0.839      0.184      1.037     -1.676      1.093     -1.457     -0.614      0.324      1.724      1.626      1.068      2.177      0.275     -2.445      0.870      1.080     -0.134      0.812     -0.049      1.142      0.692      0.447      0.360     -2.125     -0.368      0.001     -0.163      0.640     -1.708     -0.166     -2.234     -0.841      0.156      1.754      0.122      0.220      1.673      0.127     -2.472     -0.506     -0.110     -0.386      0.502
    -2.093     -1.304     -2.161     -1.816      1.037     -0.676      0.093     -2.457     -1.614      1.324     -2.276     -2.374     -2.932     -1.823     -0.725     -0.445     -2.130     -2.920     -2.134      0.812     -0.643     -0.750     -1.487     -1.365      0.758     -1.361     -0.496     -0.720     -0.522      0.143      0.022      0.923     -0.783     -0.423      0.879     -1.373     -1.580     -0.890     -0.752     -0.939      0.254     -1.199     -0.531     -1.348     -0.005
     0.907      0.696     -0.161      1.184      0.037     -0.676      0.093      0.543     -0.614     -0.676     -0.276      0.626     -0.932     -0.823     -0.725     -0.445     -0.130     -0.920     -0.134     -0.188     -0.751      0.653     -0.790     -0.210      0.291      1.748     -0.034      0.753      1.258     -0.161      0.123     -0.610      1.564     -0.434     -0.630      0.818     -0.208      0.092     -0.466     -0.808      0.343     -0.806      0.261      0.107     -0.492
     0.907      0.696     -1.161      1.184     -0.963      0.324      1.093      1.543     -0.614      0.324      1.724      0.626      1.068     -0.823      1.275      1.555      0.870      1.080     -1.134     -0.188      0.855      0.521     -0.122      0.400      0.085     -0.059      0.269     -0.894      0.585     -0.939     -0.675      0.596      1.591     -1.008      0.262      0.257     -0.028      1.159     -1.076      1.302      0.405      0.355      1.157     -1.297     -0.149
    -0.093      0.696     -1.161      1.184      0.037      1.324      0.093     -2.457      0.386      1.324     -1.276     -0.374      1.068      1.177      0.275      0.555      0.870     -1.920     -1.134      0.812     -0.388      0.145     -0.434      0.878     -0.061      0.203      0.591     -0.697      0.140      0.124      1.700      0.084     -1.884     -0.151      1.474     -0.814     -0.532      1.629      0.282      0.326      1.047      0.676     -1.294     -1.530      0.848
     0.907      0.696     -0.161     -1.816      0.037      0.324      1.093     -1.457     -1.614      1.324      1.724     -0.374      0.068     -1.823      1.275      1.555      0.870      1.080     -2.134      0.812      0.956     -0.176      0.637     -1.963      0.211     -0.018      0.829     -0.693      0.254      0.014     -0.585      1.430     -2.137     -0.194      1.250      0.229     -0.139     -0.641     -0.026      1.101      0.494      0.913      0.215     -1.289      0.534
     1.907      0.696     -1.161      1.184      1.037      1.324      1.093     -0.457      1.386     -0.676      0.724     -0.374     -0.932      0.177     -0.725      1.555      0.870      0.080      0.866      0.812      0.712     -0.573     -0.483      0.590      0.993      1.000      1.381     -0.595      0.829     -0.112      0.591      1.809      0.095      1.045     -1.148     -0.330      0.166     -0.290     -0.288     -1.249      0.539      1.577      0.879      0.589     -0.088
     0.907     -0.304     -0.161      2.184      0.037     -1.676      0.093     -1.457      2.386      0.324     -1.276      0.626     -0.932      1.177      0.275      0.555     -0.130     -1.920      0.866      0.812     -0.302     -0.011     -0.835      1.710      0.195      1.071     -0.297      0.493      0.516     -0.144     -1.315      0.171     -0.470      1.076      0.207     -0.866      0.667      0.222     -0.324      0.096      0.908     -0.141     -0.556      0.018      0.489
     0.907     -0.304      0.839     -0.816      0.037      1.324      0.093      1.543     -1.614      0.324      0.724      0.626      0.068     -0.823      0.275      1.555      0.870      0.080     -1.134     -0.188      0.744      0.300      0.323     -0.914     -0.126      0.117     -0.524      0.472      0.094      0.157      0.524     -0.128      1.111     -0.822      0.582     -0.486      0.091     -0.392      0.092      0.320      0.568      0.518     -0.317     -0.465      0.028
     1.907      0.696      0.839     -1.816      1.037      1.324     -0.907      0.543      0.386      1.324      1.724      0.626      0.068     -0.823      1.275      1.555      0.870      1.080     -1.134      0.812      1.012      0.062      0.030     -0.494      1.009      1.083      0.606      0.677     -1.239      0.093      0.406     -0.799      0.444      0.871      0.787      0.222      0.531      0.085     -0.390      0.804      0.271      0.629      0.975     -1.043     -0.003
     0.907      0.696      1.839      2.184      1.037     -2.676      1.093      1.543     -1.614     -0.676      1.724      1.626      1.068      0.177     -0.725     -0.445     -1.130      1.080      1.866      0.812      0.061      0.155      0.879     -0.146      0.345      0.898      0.607      1.255      2.304      0.736     -2.776      0.880      0.651     -1.538     -0.797      1.580      1.232     -0.186      0.308     -0.791     -0.547     -1.103     -0.276      1.925      0.553
     1.907      0.696     -0.161      1.184      0.037      1.324      1.093      0.543      0.386      0.324      0.724      0.626      0.068      0.177      0.275      1.555      0.870      1.080      0.866      0.812      0.654      0.664     -0.159      1.293      0.486      1.314     -0.119     -0.034     -0.213     -0.433      0.481      0.342      0.805     -0.511      0.099     -0.272     -0.167      0.283     -0.917      0.162      0.704      0.115      1.388      0.401      0.522
    -0.093      0.696      0.839     -1.816     -2.963      0.324      0.093     -1.457     -0.614     -0.676      0.724     -0.374      0.068      0.177      0.275     -0.445      0.870      1.080     -0.134     -0.188      0.586     -0.050      0.486     -0.450     -1.253     -0.666      0.742      0.433     -1.310     -1.686     -0.310      0.122     -1.760     -0.070      0.078     -0.308     -0.277     -0.560      0.516      0.703     -0.977      0.829      0.325      0.138      1.071
    -0.093      0.696      1.839     -0.816     -1.963      1.324     -0.907      1.543      2.386      1.324     -2.276     -0.374      1.068      0.177     -0.725     -0.445      0.870      1.080      1.866      0.812     -1.181     -0.596      0.711      0.875     -0.243      1.054      1.353      1.340     -1.672     -1.701      2.522     -0.231      0.957      1.739      1.492     -0.320      0.292      0.190     -0.412     -0.655      0.749      1.290     -0.124      1.573      0.912
    -0.093     -0.304      1.839      0.184      1.037     -1.676     -0.907     -0.457     -0.614     -2.676     -1.276     -1.374      1.068     -0.823      0.275     -0.445     -1.130      1.080      1.866      0.812     -0.649     -0.379      1.267     -0.009      0.058      0.486      0.270      0.750      0.102      0.968     -1.041     -0.424     -1.793     -0.691     -2.682     -0.382     -1.030     -0.757     -0.758      0.449      0.337     -0.582     -0.583      1.839      0.683
    -0.093     -0.304     -1.161     -1.816      0.037      1.324      0.093      1.543      1.386      0.324      0.724     -0.374     -0.932     -0.823      0.275      0.555      0.870     -1.920     -1.134      0.812      0.305      0.196     -0.768     -0.384     -0.174     -0.593     -0.385     -0.179     -1.451      0.218      0.965     -0.223      2.364      1.762      0.289      0.199     -0.684      0.187     -0.411      0.409      0.060      0.470     -0.679     -0.779      1.137
     0.907      0.696     -0.161     -0.816      1.037      1.324     -1.907     -0.457     -1.614      1.324      1.724      0.626     -0.932     -0.823     -0.725      1.555      0.870      1.080      1.866      0.812      1.511      0.329      0.023     -0.771      0.845     -0.782      0.346     -0.083     -0.083      0.107     -0.284     -2.269     -0.389     -1.049      0.881     -0.664      0.380     -0.968     -0.277     -1.172     -0.090      0.573      0.937      2.424      0.046
    -0.093      0.696     -1.161      2.184      1.037      0.324      0.093     -2.457      2.386      1.324      0.724     -0.374     -1.932      1.177      0.275      1.555     -0.130     -0.920      0.866      0.812      0.825      0.273     -1.335      2.230      0.729     -0.815      0.311      0.353      0.043      0.268     -0.494     -0.100     -0.750      0.532      0.785     -0.632     -0.694     -0.152     -0.653     -0.056      0.646     -0.388      1.230     -0.355      0.228
     0.907      0.696      1.839      2.184      1.037      0.324     -2.907     -1.457     -0.614     -1.676      0.724      1.626      1.068      2.177      0.275      0.555     -0.130      0.080      1.866      0.812     -0.104      0.586      0.264      1.265      0.384      1.168      0.210      1.583      1.025      0.652      0.360     -3.516     -1.894     -1.529     -2.002      0.755      1.044      0.708      1.240      0.053      0.579     -0.862     -0.347      1.246      0.473
    -0.093      0.696      1.839     -0.816     -1.963     -0.676      0.093      1.543      0.386     -0.676      0.724      0.626      1.068     -0.823     -0.725      0.555     -0.130      1.080     -1.134     -2.188      0.083      0.249      0.265      0.046     -0.572     -0.147      0.461      1.461     -0.872     -1.303     -0.700     -0.173      1.259      0.417     -0.378      0.491      0.318      0.661     -0.960     -0.335      0.322     -0.505      0.594     -1.104     -1.499
     0.907     -0.304     -0.161     -1.816      1.037      1.324      1.093      0.543     -1.614      0.324      1.724     -0.374      0.068     -1.823      0.275     -0.445      0.870      1.080      1.866      0.812      0.595      0.449      0.632     -0.932      0.661      0.477     -0.938     -0.780     -1.104      0.327      0.557      0.609     -0.117     -0.984      0.098      0.752     -0.953     -0.763     -1.184      0.036     -1.094      0.314      0.088      2.313      0.319
    -1.093      0.696      0.839     -1.816      1.037     -1.676     -0.907      0.543     -1.614      1.324     -1.276      1.626      0.068     -0.823      1.275     -1.445     -1.130      0.080      0.866      0.812     -1.428      0.158      0.416     -1.530      1.131      0.332      0.593      0.455     -0.334     -0.046      0.015     -1.203      0.178     -0.397      0.646      0.846      1.379     -0.593      0.611      0.628      0.319     -1.459     -0.643      1.551     -0.194
     0.907      0.696     -1.161      0.184      1.037     -0.676      0.093     -1.457     -0.614     -0.676      0.724      1.626     -0.932      0.177      0.275     -0.445     -0.130     -1.920     -1.134      0.812      0.036      0.860     -0.760     -0.883      0.217      0.869     -0.105     -0.283      0.947      0.887     -0.771     -0.744     -0.499      0.089     -0.771      0.429      0.605      0.159      1.100      0.192     -0.292     -1.132     -0.787     -0.724      0.683
     0.907     -0.304      0.839      2.184      1.037     -0.676     -1.907     -1.457     -0.614     -1.676      0.724      0.626      0.068      1.177     -1.725     -0.445     -1.130     -0.920     -0.134     -2.188      0.173     -0.840     -0.450      0.945     -1.299      0.878      0.419      1.443      1.061      2.322     -0.809     -1.141     -1.006     -1.286     -0.941      0.549      1.617      0.673      0.231     -0.952     -0.697     -0.108     -0.195     -0.600     -0.754
    -2.093     -0.304     -1.161     -0.816      0.037      1.324      1.093      0.543      0.386      0.324     -1.276     -2.374     -0.932     -0.823      0.275     -1.445     -0.130      1.080     -0.134     -0.188     -0.518     -0.428      0.075     -0.833      0.214     -1.618      0.141     -1.070     -0.032     -0.020      1.837      1.437      0.325      1.118      0.135     -0.324     -1.763     -0.961     -0.277      0.293     -0.668      0.463      0.969      0.301     -0.347
     0.907      0.696     -0.161      0.184     -0.963      0.324      0.093      0.543      0.386     -0.676     -1.276     -0.374      1.068      1.177     -0.725      0.555     -0.130      1.080     -1.134     -0.188     -0.146      0.021      0.060     -0.052     -0.304      1.098      0.746     -0.195      0.294     -0.829      0.455      0.163      0.457      0.555     -0.550     -1.155     -0.420      0.889      1.396     -0.495      0.871     -0.067      1.084     -1.147      0.195
     1.907     -0.304     -1.161      0.184      0.037      1.324     -1.907     -1.457      0.386      0.324      0.724     -2.374      0.068      1.177      1.275      1.555     -1.130      1.080     -1.134      0.812      0.906     -0.962      0.113      0.632      0.051      0.944      0.712     -1.399     -0.466      0.023      0.406     -0.978     -1.643     -0.113      0.316     -0.770     -1.209     -0.155      0.517      1.316      0.721     -0.123      0.777     -1.241      0.693
    -2.093     -0.304     -0.161      0.184     -0.963     -0.676      1.093      0.543      2.386     -0.676     -1.276      0.626     -0.932      0.177     -0.725      0.555     -0.130      0.080     -0.134     -0.188     -0.461     -0.209     -0.063      0.614     -0.398     -1.688     -0.170      0.064     -0.416     -0.621     -0.183      1.159      0.709      1.931     -0.426     -0.770      0.721     -0.701     -0.452     -0.738      1.192      0.092      0.278     -0.570      0.091
     0.907     -0.304     -1.161     -1.816      0.037     -0.676      1.093     -2.457     -1.614      0.324      1.724     -1.374     -1.932     -1.823      0.275      0.555      0.870      1.080      1.866      0.812      0.578      0.042     -0.047     -1.390      0.659      0.286     -0.609     -0.890     -0.449     -0.648     -1.150      1.091     -2.406     -0.607     -0.105      0.643     -1.329     -1.859     -0.646      0.114     -0.202      0.545      1.059      2.589      0.216
     0.907      0.696     -2.161     -1.816      1.037     -1.676      1.093      1.543     -1.614      1.324     -2.276      0.626      1.068     -1.823      1.275      1.555      0.870      1.080     -1.134      0.812     -0.466      0.359      0.808     -1.830      0.716      1.343      0.416     -2.918      0.072      0.428     -1.096      0.566      0.743     -0.093      0.850     -1.584      0.090     -0.102     -0.432      1.122      2.045      0.451     -0.210     -0.200      0.101
    -1.093      0.696      1.839     -1.816      0.037     -1.676      0.093      1.543     -0.614      0.324     -1.276     -1.374      1.068     -1.823      1.275      0.555     -0.130      1.080     -2.134     -0.188     -0.597     -0.149      0.955     -1.361      0.015     -0.472      0.821      0.857     -0.354     -0.076     -0.983      0.242      0.507      0.201      0.422     -0.591     -1.048     -0.163     -0.698      1.364      1.224      0.203     -0.361     -1.462     -0.261
     1.907      0.696      1.839     -0.816      1.037      0.324      0.093      1.543     -0.614      1.324      1.724     -0.374      1.068     -1.823      1.275      1.555      0.870      1.080      0.866      0.812      1.183      0.201      0.862     -0.541     -0.028      0.619      0.706      1.042     -0.188      0.899     -1.053      0.001      0.480     -0.261      1.367     -0.035     -0.659      0.029     -1.545      1.442      0.305      0.574     -0.336      1.143      0.792
    -0.093      0.696     -0.161     -0.816     -2.963     -1.676     -1.907      0.543     -1.614     -0.676      0.724      0.626      0.068      2.177     -1.725     -0.445     -0.130      0.080     -1.134     -3.188     -0.199     -0.430      0.214      0.291     -1.678      0.195      1.183     -0.479     -1.031     -1.333     -1.529     -1.489      0.468     -2.027      0.204      1.134      1.012     -0.137      2.009     -0.944     -0.197      0.304     -0.221     -1.337     -1.611
     0.907      0.696     -1.161     -1.816     -0.963      1.324      1.093     -2.457      1.386     -1.676      1.724      1.626     -1.932     -1.823     -1.725      1.555      0.870     -1.920      0.866     -1.188      1.121      0.671     -0.536     -0.384     -0.636     -0.091     -0.133     -0.827     -1.422     -0.417      0.186      0.320     -1.900      1.793     -1.312     -0.041      0.884     -1.219     -1.491     -1.157     -0.051      0.348     -0.980      0.835     -0.522
    -0.093     -0.304     -0.161     -1.816      0.037     -0.676     -1.907      0.543     -1.614      0.324      1.724     -1.374     -0.932     -1.823      1.275      0.555     -1.130      0.080      1.866     -0.188      0.621     -0.415      0.191     -1.189     -0.123     -0.607     -0.029     -0.307     -0.599     -0.053     -1.237     -1.423      0.462     -0.729      0.507      0.676     -0.825     -1.076     -0.828      1.417     -0.362     -0.663     -0.190      2.393     -0.102
     0.907     -1.304     -2.161      1.184      0.037      1.324     -0.907     -1.457      0.386      1.324      0.724     -2.374      1.068      1.177      1.275      1.555     -2.130      0.080     -2.134      0.812      0.749     -1.196      0.181     -0.331      0.051      0.165     -0.230     -2.211      1.562     -0.054      0.683      0.250     -1.650      0.717      1.244     -0.338     -0.798      0.815      1.468      1.479      0.661     -0.758     -0.107     -2.026      0.876
     1.907      0.696     -0.161     -0.816      1.037     -0.676     -0.907     -0.457     -1.614      0.324     -0.276      0.626      0.068      1.177      0.275     -1.445     -0.130      0.080     -1.134      0.812     -0.245      0.459      0.143     -0.871      0.567      2.050      0.230     -0.358      0.224      0.329     -0.373     -1.237     -0.655     -1.043      0.107      0.196     -0.116     -0.297      1.941     -0.015     -1.155     -0.582     -0.266     -0.737      0.498
    -0.093      0.696     -1.161      0.184      0.037      0.324      0.093     -0.457     -1.614     -0.676     -0.276      0.626     -0.932     -0.823      0.275     -1.445      0.870     -1.920     -1.134     -0.188     -0.589      0.127     -0.877      0.176      0.811      0.432      0.495     -0.257      0.179     -0.856      0.969     -0.073      0.529     -1.883     -1.058      0.669      0.305      0.157     -0.788     -0.058     -0.844      0.765     -0.430     -1.122     -0.935
    -1.093     -0.304     -0.161     -1.816      0.037     -0.676      0.093      1.543     -0.614      1.324      0.724      0.626     -0.932     -1.823      1.275     -0.445     -0.130          *     -1.134     -0.188     -0.178     -0.083      0.281     -1.454      0.294     -0.965     -0.413     -0.367     -0.296     -0.231     -0.581      0.232      1.168      0.338      1.150      0.995      0.774     -1.464     -0.700      1.167     -0.419     -0.075      0.002     -0.516     -0.384
    -0.093      0.696     -2.161     -0.816     -0.963     -0.676      1.093     -1.457     -1.614      0.324      0.724      1.626     -1.932     -0.823      0.275      0.555      0.870     -0.920     -1.134     -0.188      0.413      0.446     -0.473     -0.533     -0.235     -0.495      0.335     -1.433     -0.504     -0.857     -1.143      0.635     -1.209     -0.922      0.535      0.061      1.129     -1.250     -0.268      0.536     -0.029      0.172     -0.124     -0.940      0.048
    -1.093      0.696     -0.161      0.184      0.037      0.324      1.093      0.543     -1.614      0.324     -1.276      0.626      1.068     -0.823      1.275      1.555      0.870      1.080      0.866      0.812     -0.511      0.187      0.607     -0.535      0.274     -0.462      0.421     -0.849      0.812     -0.209      0.844      0.959     -0.130     -0.902      0.314     -0.569      0.380      0.249     -0.399      1.109      2.120      0.761      0.206      1.117      0.651
    -1.093      0.696     -2.161      2.184     -0.963     -0.676      1.093     -2.457      0.386     -0.676     -1.276      0.626      0.068      1.177     -0.725     -1.445     -0.130     -0.920      1.866     -1.188     -1.034      0.330     -0.452      1.273     -1.052     -0.193      0.215     -1.807      0.890      0.041      0.157      0.758     -2.027     -0.516     -0.187      0.089      0.108      0.752      0.098     -0.132     -0.283     -0.547     -0.155      1.114     -0.151
    -0.093     -3.304     -0.161      0.184      0.037     -1.676      0.093     -0.457      0.386      0.324     -1.276      0.626      0.068      1.177     -0.725     -2.445     -0.130     -0.920      0.866     -0.188     -1.215     -0.055     -0.059     -0.094     -0.055      1.060     -3.313     -0.185      0.164      0.262     -0.472      0.167     -0.321      0.476      0.504      0.415      0.689      0.220      1.246     -0.793     -1.079      0.083     -0.810      0.915     -0.223
    -1.093     -0.304     -2.161      1.184     -1.963     -2.676     -0.907      0.543     -0.614     -0.676     -2.276      0.626      0.068      1.177      0.275     -2.445     -0.130      1.080      0.866     -1.188     -1.849     -0.122      0.368      0.253     -0.670      0.546     -0.181     -2.367      0.915     -1.390     -0.709     -0.914      0.083     -0.976     -0.265      0.473      0.625     -0.317      1.061      0.747     -0.282      0.024      0.390      0.767     -0.617
     0.907     -0.304     -0.161      0.184      0.037      0.324      0.093     -0.457      1.386      0.324      0.724      0.626     -0.932      1.177     -0.725      0.555     -0.130     -0.920     -0.134     -0.188      0.476      0.252     -0.515      0.167      0.920      0.472     -0.595      0.277      0.063     -0.796     -0.250     -0.338      0.145      1.208     -0.284      0.119      0.239     -0.170      0.963     -1.356     -0.015     -0.607     -0.118     -0.174     -0.920
    -0.093     -2.304     -0.161      0.184      1.037      1.324     -2.907      1.543     -0.614      0.324     -1.276     -1.374     -1.932     -0.823     -1.725     -1.445     -1.130      0.080      0.866     -1.188     -0.442     -1.704      0.099     -0.071      0.836      0.273     -0.808     -0.218      0.308      0.258      1.610     -1.094      1.406     -0.446     -0.158     -0.576      0.810     -1.984     -0.878     -1.992     -1.095      0.527     -0.032      0.921     -1.906
    -0.093      0.696     -1.161     -0.816      0.037      0.324      1.093      0.543     -0.614      0.324      0.724      0.626      0.068     -0.823      0.275      0.555      0.870      0.080      0.866      0.812      0.479      1.049     -0.190      0.479      0.634     -0.566     -0.350     -0.950     -1.167     -0.693     -0.240      0.078      0.818     -0.951     -0.014     -0.101     -0.647      0.200     -1.273     -0.053     -0.113     -0.225      0.356      0.791      0.273
    -2.093     -2.304      0.839      2.184     -2.963      1.324      0.093      0.543      0.386     -1.676     -0.276     -0.374     -0.932     -0.823      0.275      1.555     -1.130      1.080      0.866     -0.188      0.265     -0.779     -0.118      0.906     -0.771     -2.363     -1.571      0.939      1.271     -2.123      1.040      0.872      0.828     -0.210     -1.176     -0.767      0.607     -0.717     -1.468      0.604      1.118     -0.415      1.257      0.398      0.638
    -0.093     -2.304     -0.161     -0.816     -1.963      0.324      0.093      1.543      2.386      1.324     -2.276     -2.374     -0.932      0.177     -0.725     -0.445     -1.130     -0.920     -0.134     -0.188     -0.885     -1.079     -0.440      0.199     -1.245      0.692     -1.180      0.420     -1.053     -0.755      1.242      1.057      2.011      2.217      1.909     -0.914     -0.910     -0.386     -0.072     -0.095      0.585      0.155     -0.346     -0.195      0.920
    -1.093     -0.304      0.839      1.184      0.037     -1.676      0.093      0.543     -0.614     -1.676     -0.276     -1.374      0.068      0.177     -1.725          *     -0.130      1.080      0.866     -3.188     -0.067     -0.279     -0.118      0.435     -0.876     -1.194     -0.256      0.918      0.776      0.857     -1.538      0.387      0.596     -0.972     -1.174     -0.261     -0.892      0.216     -0.068     -1.198      0.740      0.198      1.353      0.536     -2.317
    -1.093     -0.304      0.839     -1.816      0.037      1.324      0.093      0.543     -0.614     -1.676     -1.276     -0.374      0.068     -0.823      1.275     -1.445     -0.130      0.080     -1.134      0.812     -0.499     -0.148     -0.088     -0.298      0.723     -0.611     -0.113      0.745     -1.272     -0.727      1.712      0.156      0.707     -0.421     -2.058     -0.806     -0.003      0.265     -0.382      0.962     -0.736      0.133      0.213     -1.008     -0.028
    -0.093      0.696     -0.161      0.184      0.037      0.324      0.093     -0.457     -0.614     -1.676     -0.276      0.626      0.068      0.177     -0.725     -0.445     -0.130      0.080     -0.134     -0.188     -0.335      0.105     -0.263      0.865     -0.134      0.013      0.625      0.232     -0.600      0.248      0.615      0.127     -0.240     -1.285     -1.570      0.099      0.432      0.578     -0.464     -0.545      0.074     -0.322      0.381     -0.438     -0.194
    -0.093     -0.304      0.839      2.184      1.037      1.324      1.093      0.543      0.386      1.324     -0.276      0.626     -0.932     -1.823      0.275      0.555      0.870     -0.920     -0.134     -0.188      0.208      0.428     -0.339      0.545      0.724     -0.224     -0.620      1.088      1.518      0.334      1.012      0.742      0.781      0.022      0.988     -0.549      0.070     -0.423     -2.180     -0.023      0.204      0.140     -0.449     -0.343     -0.920
     0.907     -0.304     -0.161     -1.816      1.037      1.324      0.093      0.543     -0.614      0.324      1.724     -0.374      0.068     -0.823      0.275      0.555      0.870      1.080     -1.134      0.812      0.637      0.207      0.422     -1.046      1.559      0.321     -0.656     -0.549     -0.674     -0.455      0.632      0.033      0.229     -0.002     -0.420      0.667     -0.792     -0.399      0.135     -0.591     -0.280      0.685      0.470     -0.675     -0.361
    -0.093      0.696     -0.161     -0.816      1.037      0.324      1.093      0.543     -1.614      1.324      0.724      0.626     -0.932      0.177      1.275     -0.445      0.870      0.080     -0.134     -3.188     -0.139      0.021     -0.337     -0.246     -0.338     -0.091      0.695      0.247     -0.518      1.294      0.476      0.915      0.979     -1.404      1.513      0.785      0.493     -0.268      0.319      1.557     -0.372      0.742      0.555      0.090     -2.818
    -0.093      0.696     -1.161      1.184      0.037     -2.676      1.093     -2.457      1.386      1.324     -2.276      1.626     -0.932      1.177      0.275     -1.445      0.870      1.080     -0.134     -0.188     -1.489      0.421      0.074      1.325     -0.143      1.603      0.324     -1.190     -0.162      0.186     -1.215      0.938     -2.402      0.403      1.320     -0.203      1.124     -1.033      0.226      0.624      0.243      0.379      0.844     -0.946      0.025
     0.907     -0.304     -0.161      0.184      0.037      1.324      1.093     -1.457     -0.614      1.324      0.724      0.626      0.068      1.177      1.275      1.555      0.870      0.080     -1.134      0.812      0.946      0.583     -0.321     -0.035      0.012     -0.139     -0.880      0.179      0.185      0.008      0.266      0.341     -1.035     -0.553      1.063     -0.520     -0.217      0.496      1.201      1.280      0.420      0.173      0.531     -1.141      0.617
    -0.093      0.696      0.839      0.184      1.037     -0.676      1.093     -0.457     -0.614      1.324     -1.276      1.626      0.068      0.177      1.275     -1.445      0.870     -0.920      1.866      0.812     -0.989      0.393     -0.751      0.431      0.765      1.074      0.238      1.583     -0.299      0.322      0.350      0.767      0.472     -0.989      0.877      0.182      1.076      1.073     -0.115      0.784     -0.323      0.285      0.046      1.528      0.291
     1.907      0.696      0.839      2.184      1.037      1.324      0.093      0.543     -0.614      0.324      0.724      0.626      1.068      1.177     -1.725          *      0.870      1.080      0.866      0.812      0.731      0.421      0.733      1.492      1.496      1.254      0.202      0.170      0.672     -0.276      0.610     -0.209     -0.150     -1.747     -0.533     -0.299      0.055      0.042     -0.140     -2.455      0.433      0.440      0.093      0.199     -0.626
    -1.093     -0.304     -2.161      1.184      1.037     -0.676      0.093      0.543     -0.614     -0.676     -1.276      0.626      0.068      0.177     -0.725     -1.445     -0.130     -1.920      0.866      0.812     -1.008      0.039     -0.824      0.534      0.706     -0.191     -0.217     -1.260      0.633      0.267      0.406      0.078      1.556     -1.107     -1.024      0.178      0.493      1.203     -0.042     -0.748     -0.159     -0.002     -0.625      0.659      0.386
    -0.093      0.696     -0.161      2.184      1.037      1.324      1.093     -0.457      0.386      0.324     -0.276      0.626     -0.932      2.177     -0.725     -0.445     -0.130     -0.920     -0.134     -0.188     -0.287      0.023     -0.555      1.178      0.270      0.156      0.775      0.302      1.137      0.870      1.606      0.986      0.334     -0.584      0.115     -0.009      0.506     -0.180      1.271     -0.721     -0.141     -0.037      0.042     -0.739     -0.572
    -1.093      0.696     -0.161     -0.816      1.037      0.324      0.093     -1.457     -0.614     -0.676      0.724      0.626     -0.932     -1.823      1.275     -1.445     -0.130     -1.920     -2.134      0.812     -0.449      0.390     -0.930     -1.136      0.582     -0.686      0.329      1.041      0.135      0.501      0.709     -0.326     -0.429      0.246     -0.949      1.459      0.282      0.529     -0.734      0.840     -0.928     -0.563     -0.332     -1.495      0.272
     0.907      0.696      1.839     -0.816      1.037      0.324      1.093     -2.457     -0.614      1.324      0.724     -0.374     -0.932     -0.823      1.275      1.555      0.870      0.080     -1.134      0.812      0.558      0.578     -0.427      0.044      0.893      0.233      0.209      2.292     -0.769      0.184     -0.318      0.467     -1.961     -0.676      1.024     -0.143     -1.122     -0.339     -0.877      0.837      0.918      0.133      0.804     -0.965      0.104
    -2.093      0.696      0.839     -1.816      1.037     -2.676      1.093      1.543     -1.614      1.324     -2.276     -0.374      1.068     -1.823      1.275     -2.445      0.870      1.080     -0.134      0.812     -1.527      0.090      0.487     -1.964      0.805     -0.641      0.598      0.351      0.158      0.418     -0.917      0.916      0.950     -0.179      0.863      0.229     -0.389      0.418     -0.150      0.690     -0.690      0.861      0.242      0.785      0.264
    -2.093      0.696      0.839      1.184      0.037     -2.676      0.093     -2.457     -0.614      0.324     -1.276      1.626      0.068      1.177     -0.725     -0.445     -0.130      0.080      0.866     -0.188     -0.385      0.660      0.207      0.246      0.111     -1.732      0.140      0.953      1.006     -0.054     -2.287     -0.516     -2.575     -0.652      0.166     -0.860      0.914     -0.226      0.863     -0.816      0.070     -0.921     -0.338      0.464     -0.303
    -2.093      0.696     -0.161     -0.816      1.037     -1.676      1.093     -1.457      0.386      1.324     -2.276      1.626     -0.932      0.177      1.275     -2.445     -0.130      0.080     -0.134      0.812     -1.292      1.049     -0.306      0.605      0.777     -0.698     -0.279      0.118     -1.512      0.130     -0.297     -0.072     -0.966     -0.120      0.916     -0.155      0.484     -0.382     -0.072      1.002     -0.917     -1.198      0.486     -0.427      0.065
     0.907      0.696      0.839      1.184      1.037      0.324      1.093      1.543      0.386      1.324      0.724      0.626     -0.932     -1.823      1.275      0.555     -1.130     -1.920     -0.134      0.812      0.182      0.058     -0.370     -0.456      0.634      0.843      0.624      1.326      1.593      0.427     -0.024      0.914      2.038      0.850      0.788      0.539      0.394     -0.389     -1.492      0.968      0.423     -1.211     -1.324      0.134      0.212
    -1.093     -1.304     -2.161     -0.816      1.037     -2.676     -1.907      1.543     -1.614      1.324     -2.276     -1.374      0.068      2.177      1.275     -0.445     -2.130      1.080     -2.134      0.812     -1.172     -1.131      0.305     -1.023      0.434      0.156     -0.181     -2.417      0.209      0.710     -1.400     -0.991      1.081     -0.907      1.228     -0.459      0.207     -0.455      3.008      1.050      0.747     -0.744      0.511     -1.408      0.289
    -0.093     -3.304     -1.161      0.184      0.037     -1.676      0.093     -0.457     -0.614      0.324     -0.276     -0.374      0.068      1.177      0.275      0.555      0.870      0.080     -0.134     -0.188     -0.538     -0.145     -0.011      0.220     -0.352      0.391     -3.251     -1.176      0.048      0.311     -1.175      0.185     -0.453     -0.559      0.629      0.627     -0.150      0.034      0.952      0.482      1.208      1.112      0.212     -0.139      0.233
     0.907     -3.304      0.839      0.184     -1.963      0.324      0.093     -1.457      0.386     -1.676     -1.276     -2.374     -1.932     -0.823      1.275      1.555      0.870      0.080     -2.134     -2.188     -0.489     -0.855     -0.214      0.056     -2.280      1.395     -2.401      0.828      0.164      0.359      0.863      1.053     -1.175      0.418     -0.259     -0.500     -1.319     -1.570     -0.953      2.350      2.126      1.822      0.408     -2.264     -0.040
    -2.093      0.696     -2.161     -0.816     -0.963      0.324      0.093      0.543     -1.614     -0.676     -0.276     -0.374     -1.932      2.177      0.275     -0.445     -1.130      0.080      0.866     -1.188     -0.801     -0.815     -0.952      0.057     -0.817     -1.129      1.525     -1.183     -0.898     -0.140      0.950      0.719      1.648     -1.672     -0.346      0.990      0.535     -0.490      2.073      0.688      0.735     -0.318      1.598      0.999     -0.310
    -1.093      0.696     -2.161      0.184     -0.963      0.324      1.093      1.543      1.386      0.324      0.724     -2.374      1.068      1.177     -0.725      0.555      0.870      1.080      1.866      0.812      0.185     -0.659      0.659      1.530     -0.246     -1.109      1.423     -2.890     -1.302     -0.750      0.067      1.630      0.618      0.110      0.500      0.453     -1.597      0.098     -0.121     -0.675      0.274      1.457      0.071      1.063      1.044
    -0.093      0.696     -0.161      0.184     -0.963     -1.676      0.093      1.543      1.386      1.324     -1.276     -0.374      0.068      1.177      0.275      0.555      0.870      1.080      1.866     -1.188     -0.077     -0.136      0.375      0.727     -0.829      0.022      0.736     -0.612     -0.571      0.096     -1.695      0.181      1.338      0.887      1.637     -1.132     -0.229     -0.383      0.564      0.780      0.794      1.305      0.423      1.429     -0.519
    -2.093     -0.304      0.839     -1.816     -0.963     -2.676     -1.907      1.543     -0.614      1.324     -2.276      0.626      1.068     -1.823      1.275     -2.445     -1.130      1.080      0.866      0.812     -1.553     -0.196      0.824     -1.035      0.475     -0.517     -0.172      0.144     -0.639     -1.468     -1.137     -1.631      0.758      0.286      0.879     -0.005      0.851     -0.169     -0.869      1.037     -0.642     -0.805     -0.118      1.204      0.205
    -1.093      0.696      0.839     -1.816     -0.963      0.324      1.093     -1.457     -0.614     -0.676      0.724     -1.374     -2.932     -0.823     -0.725      0.555      0.870      1.080     -1.134     -0.188     -0.017     -0.361     -0.682     -0.877     -1.108     -1.107      1.024      1.579     -0.857      0.030      0.480      1.436     -0.643      0.051      0.001      0.860     -0.849     -1.971      0.036     -0.180      0.373      1.076      2.048     -0.698      0.833
    -1.093      0.696      0.839      1.184      1.037     -1.676      1.093      0.543      1.386      1.324     -0.276      0.626      0.068      1.177      0.275     -0.445     -0.130      0.080     -1.134     -0.188     -0.316      0.660      0.264      0.264      0.050     -0.731      0.184      0.710      0.893      1.207     -1.295      0.504      0.353      1.178      1.310      0.224     -0.200     -0.253      1.092      0.233     -0.040     -0.953     -0.316     -1.170     -0.166
    -1.093      0.696      0.839     -1.816      0.037      1.324      1.093      1.543     -0.614     -0.676      0.724     -1.374      1.068      0.177      0.275     -1.445     -0.130      1.080     -1.134     -0.188     -0.338     -0.717      0.564     -1.806     -0.119     -0.565      1.249      0.352     -0.052     -0.001      1.836      1.772      0.958      0.819     -0.660      1.273     -0.621      0.255      1.783      0.269     -1.240      0.549      0.201     -0.185     -0.181
     1.907      0.696     -1.161      2.184     -1.963      1.324      1.093      1.543      1.386     -0.676      0.724      1.626      0.068      2.177     -0.725     -0.445      0.870     -1.920     -2.134     -2.188      0.077      0.888     -0.406      0.516     -0.996      1.795     -0.372     -0.560      1.620     -1.042      1.333      0.386      1.800      1.154     -0.194      0.635      0.360      0.603      1.781     -0.198     -0.416     -0.013     -1.257     -2.202     -1.234
     0.907      0.696     -0.161      1.184      1.037      1.324      1.093     -1.457      1.386      1.324      0.724     -0.374      0.068      1.177      1.275      1.555      0.870     -0.920     -1.134      0.812      0.793      0.553     -0.228      0.223      0.980      0.164      0.101      0.049      0.997      0.093      0.459      0.356     -1.052      1.295      0.854     -0.570     -0.947      0.508      0.961      0.692      0.570      0.314     -0.764     -1.209     -0.149
    -0.093      0.696      1.839     -1.816      1.037      1.324      1.093      1.543     -1.614     -0.676      1.724      0.626      1.068     -1.823     -0.725     -0.445      0.870      1.080     -2.134      0.812      0.580      0.669      0.579     -2.029      0.752     -0.716      0.073      1.284      0.415      0.229      0.617      0.643      0.836      0.069     -0.924      0.786     -0.174      0.097     -0.172     -1.049     -1.048      0.133      0.061     -1.067      0.024
    -1.093     -0.304     -1.161      2.184      0.037     -1.676      0.093     -0.457      1.386     -0.676      0.724     -1.374     -0.932      1.177     -0.725      0.555     -2.130     -0.920     -0.134     -0.188      0.242     -1.008     -0.817      1.764      0.620     -1.335      0.553     -0.082      0.305     -0.469     -2.022      1.131      0.323      0.221     -0.919      0.293     -0.126      0.179     -0.423     -0.984      0.317     -0.990      0.293     -1.147     -0.597
    -0.093      0.696      0.839     -0.816      0.037      1.324      1.093      1.543     -0.614      1.324      0.724      0.626      0.068      0.177      0.275     -0.445      0.870     -0.920     -0.134      0.812      0.577      0.767     -0.160     -0.279      1.363     -0.762     -0.115      1.017     -0.303     -1.319      0.595      0.506      1.690     -0.385      0.568     -0.209     -0.396      0.265      0.438     -0.274     -1.093      0.204     -0.603     -0.071     -0.266
     0.907     -0.304     -1.161      1.184      1.037     -1.676      0.093     -2.457      2.386     -0.676     -2.276      0.626      0.068     -0.823      0.275      0.555     -0.130     -0.920      0.866     -0.188     -0.422      0.380     -0.521      1.107      0.565      1.118     -0.645     -0.582     -0.078      0.278     -1.488     -0.142     -1.907      1.324     -0.967     -1.654      0.139      0.892     -1.796     -0.046      1.036     -0.487     -0.153      0.353     -0.667
    -0.093      0.696     -0.161     -0.816      0.037      0.324      1.093     -0.457     -0.614      1.324      0.724      0.626     -0.932     -0.823      0.275     -0.445      0.870      1.080     -0.134     -0.188     -0.123      0.537     -0.119      0.234      0.272      0.064      0.117      0.232     -0.925     -0.303      0.411      0.570     -0.358     -0.838      1.260      0.785     -0.027     -0.722     -0.827      0.220     -0.467      0.493      1.313     -0.137     -0.465
     0.907     -0.304     -1.161     -1.816      1.037      0.324      0.093     -1.457     -0.614      0.324      0.724     -0.374      0.068     -1.823     -0.725      0.555     -0.130      1.080     -1.134      0.812      0.438      0.079      0.414     -1.514      0.403      0.337     -0.145     -1.661     -0.473      0.673     -0.140      0.029     -1.755      0.503      0.143      0.011     -0.410     -0.433     -0.385     -1.044      0.148     -0.117      0.459     -0.269      0.516
    -0.093     -0.304     -1.161      2.184      1.037      1.324      0.093     -1.457      0.386      0.324     -1.276     -1.374      0.068      2.177      0.275      0.555     -0.130     -0.920     -1.134      0.812     -0.106     -0.117     -0.572      0.840      0.438      0.137     -0.166     -0.550      1.244      0.545      1.341      0.203     -0.735     -0.132      0.181     -1.154     -1.326      0.708      1.541      0.212      0.712     -0.162     -0.023     -1.526      0.287
    -2.093      0.696      1.839      1.184     -0.963      0.324      0.093      1.543      2.386      0.324     -2.276      0.626      0.068      0.177     -0.725      0.555     -0.130      1.080      0.866     -1.188     -0.617      0.144      0.443      1.893     -0.920     -1.787      0.493      1.422     -0.820     -0.257      0.803     -0.098      1.200      1.007      0.919     -1.250      0.558     -0.493     -1.262     -0.275      1.100     -0.372      0.379      0.042     -0.424
    -0.093      0.696      0.839     -0.816      0.037     -0.676      0.093      1.543     -1.614     -0.676     -1.276      1.626      0.068      0.177     -0.725      0.555     -0.130      1.080     -1.134      0.812     -0.489      0.583      0.513     -1.052      0.708      0.371      0.166      0.533      0.409     -0.474     -0.020     -0.356      0.946     -0.765     -1.016     -0.422      0.788     -0.669      1.051     -0.943      1.118     -0.735      0.330     -0.712      0.249
     0.907     -0.304     -1.161      0.184      0.037     -0.676      0.093     -1.457      1.386     -0.676     -0.276      0.626     -0.932     -0.823     -0.725     -0.445     -0.130     -0.920     -1.134      0.812     -0.360     -0.036     -0.720      0.343     -0.258      1.375     -0.187     -0.381     -0.038      0.406     -0.495     -0.028     -0.546      1.157     -0.376      0.339      0.703      0.076     -1.035     -0.549      0.020     -0.172      0.251     -1.227      0.980
    -1.093     -0.304      1.839     -0.816      1.037     -1.676     -0.907      0.543     -0.614     -0.676     -0.276     -1.374      0.068      0.177      0.275     -0.445     -1.130      0.080      0.866      0.812     -0.575     -0.546     -0.118      0.232      0.809     -0.647      0.212      1.954     -0.833      0.301     -1.192     -0.245      0.693     -0.765     -1.124      0.438     -0.661      0.357      0.038     -0.274      0.134     -0.526      0.300      0.695      0.118
    -0.093     -0.304      0.839     -1.816     -0.963      0.324      1.093      0.543     -1.614     -0.676      0.724      0.626      1.068     -0.823     -0.725     -1.445      0.870      1.080      1.866     -1.188      0.031      0.231      0.460     -1.379     -0.636     -0.019     -0.671      0.401     -0.487     -0.200      0.277      0.701      0.045     -0.601     -0.112      0.505      0.240      0.539      0.376     -0.524     -1.539      0.653      0.535      2.527     -0.499
    -1.093     -2.304     -1.161      0.184     -1.963      1.324      1.093      0.543     -0.614     -2.676      0.724      0.626      0.068      1.177      0.275      0.555      0.870     -1.920     -1.134     -1.188      0.397      0.083     -0.487      0.230     -0.701     -1.465     -2.283     -0.635      0.130     -1.219      1.057      1.011      0.863     -0.648     -2.311      0.157      0.502      0.838      1.104      0.554      0.265      0.745     -1.048     -1.192     -0.639
     1.907      0.696     -0.161     -1.816      1.037      1.324     -0.907      1.543     -0.614      1.324     -1.276     -0.374      1.068     -1.823      1.275     -1.445     -1.130     -0.920      1.866      0.812     -0.429     -0.214      0.056     -0.470      0.623      2.277      0.808     -0.161     -1.209      0.442      1.999     -0.745      1.497     -0.194      0.928     -0.743     -0.151      0.975     -1.317      0.957     -0.735     -0.976     -0.970      2.167      0.217
     0.907     -0.304     -0.161      0.184      1.037      0.324      0.093     -0.457      0.386      1.324      0.724     -0.374     -0.932      0.177      1.275     -0.445      0.870     -0.920      0.866      0.812      0.232     -0.291     -0.445      0.508      1.098      0.513      0.062      0.322     -0.220     -0.131      0.111      0.199      0.071      0.173      0.830      0.389     -0.127     -0.340     -0.390      0.660     -0.625      1.018     -0.249      0.588     -0.222
    -2.093      0.696      0.839     -0.816     -1.963     -0.676      0.093     -0.457     -0.614      0.324     -1.276      1.626      1.068      0.177     -0.725     -2.445      0.870      1.080      0.866     -1.188     -1.248      1.029      0.444     -0.245     -1.091     -0.905     -0.376      0.567     -0.576     -0.668      0.500     -0.748     -0.871     -0.405      0.798      0.710      0.412      0.541      0.364      0.046     -1.096     -0.366      0.388      1.101     -0.354
    -1.093     -0.304     -0.161     -0.816     -0.963     -2.676      1.093      0.543     -1.614      0.324     -1.276     -1.374      0.068     -0.823      0.275     -1.445     -0.130      1.080     -0.134     -0.188     -1.279      0.025      0.362     -0.136     -1.117      0.197     -0.348     -0.462     -0.676      0.136     -1.370      0.998      0.180     -1.447      1.037      0.719     -1.442     -0.319     -0.588      0.970      0.164     -0.156      0.468     -0.150      0.983
    -0.093     -2.304     -2.161      1.184     -0.963      0.324     -0.907     -1.457      1.386     -0.676      0.724     -2.374     -0.932      1.177      0.275      1.555     -1.130     -0.920      1.866     -0.188      0.727     -1.121     -0.629      0.995     -0.581     -0.790     -1.114     -1.349      0.252     -0.389     -0.356      0.377     -0.750      0.552     -0.290     -0.522     -0.993     -0.160      0.441      0.653      0.723      0.197      0.010      1.249      0.325
     0.907      0.696      0.839     -1.816      0.037      1.324      1.093      0.543     -0.614      0.324      0.724      0.626      1.068      1.177     -0.725      0.555     -0.130      0.080      1.866     -2.188      0.475      0.172      0.535     -0.642     -0.239      0.350      0.488      0.297     -1.146      0.214      0.852      0.950      0.113     -0.187      0.714      0.023      0.440      0.184      1.745     -0.595     -0.238     -0.288     -0.650      2.224     -1.986
    -0.093     -0.304     -0.161     -0.816      0.037      0.324      0.093      1.543     -0.614      0.324     -0.276     -1.374      0.068      2.177     -0.725      0.555     -0.130      0.080      1.866      0.812     -0.105     -0.652     -0.100      0.447      0.457      0.040      0.380      0.119     -1.134     -0.342      0.389      0.716      1.579     -0.950      0.024     -0.052     -0.413      0.424      1.839     -0.828      0.694      0.598      0.305      1.670      0.508
    -2.093     -0.304     -2.161      2.184      0.037      0.324      1.093     -2.457     -0.614      1.324     -1.276     -0.374     -2.932     -0.823      0.275     -2.445     -2.130      0.080     -1.134      0.812     -1.201     -0.905     -0.974      0.809     -0.248     -0.621      0.474     -0.937      1.357      0.370      1.608      1.919     -1.369     -1.219      1.196      0.418      0.757     -1.538     -1.487      0.447     -1.064     -1.228      1.594     -1.438      1.063
    -0.093     -0.304     -2.161      0.184      0.037      1.324      1.093      0.543      1.386     -0.676     -1.276     -0.374      1.068      2.177      0.275     -1.445      0.870      1.080     -2.134      0.812     -0.428     -0.377      0.345      0.709      0.906      0.318      0.036     -2.658     -0.629     -0.907      1.738      1.418      0.286      0.853     -1.249     -0.646      0.201      0.463      1.390     -0.153     -0.898      1.191      0.695     -2.474     -0.007
    -1.093     -2.304     -1.161      0.184     -0.963     -0.676     -0.907     -0.457      0.386     -0.676     -0.276     -0.374     -0.932      0.177     -0.725     -0.445     -1.130     -0.920     -0.134     -1.188     -0.413     -1.170     -0.668      0.024     -0.764     -0.666     -1.193     -0.307      0.187     -0.054     -0.205      0.058      0.053      0.371     -0.288      0.306      1.127      0.007      0.098     -0.282      0.064      0.075      0.240     -0.292     -0.485
    -0.093      0.696     -2.161      1.184      0.037      0.324     -0.907     -2.457     -0.614      0.324     -1.276     -0.374     -0.932      0.177      0.275     -1.445     -2.130      1.080      0.866     -0.188     -0.602     -0.304     -0.014      0.171     -0.019      0.412      0.888     -2.033      1.046      0.281      1.058     -0.639     -2.426     -0.719      0.525     -0.462      0.014     -1.040      0.199      0.429     -1.014     -1.764      0.998      0.810     -0.150
     0.907     -0.304      1.839      1.184      0.037     -1.676      0.093      0.543     -0.614      0.324     -1.276      0.626      1.068     -0.823      0.275     -1.445     -0.130      0.080      0.866     -0.188     -0.930     -0.106      0.335      0.603     -0.394      1.779     -0.205      1.435      0.441      0.268     -0.715      0.173      0.338     -1.121      0.572      0.083      0.843      0.558     -1.231      0.469     -0.422      0.130     -0.310      0.667      0.138
    -0.093      0.696     -2.161     -0.816      1.037     -0.676     -0.907     -1.457      0.386     -1.676     -0.276     -1.374      0.068      0.177      0.275     -0.445      0.870      1.080     -0.134      0.812     -0.400     -0.346     -0.063     -0.196     -0.225      0.343      0.941     -1.979     -0.618      1.266     -0.306     -0.781     -1.381      0.631     -1.654      0.325     -0.954      0.422      0.359      0.548      0.047      1.264      1.453     -0.052      1.136
    -0.093      0.696      0.839      2.184     -0.963     -1.676      1.093     -2.457      0.386     -0.676     -1.276      1.626      1.068      1.177     -0.725     -1.445      0.870      1.080      0.866      0.812     -0.943      0.234      0.256      1.213     -0.121      0.864      0.316      0.501      1.020     -0.748     -0.498      0.920     -2.654     -0.690     -0.384      0.446      1.299      0.754     -0.059     -0.629     -0.139      0.672      0.676      0.343      0.939
    -2.093     -0.304     -0.161     -0.816      0.037     -1.676      0.093     -1.457      0.386     -0.676     -1.276     -0.374     -0.932      0.177     -0.725      0.555     -0.130      0.080     -1.134     -0.188     -0.565     -0.724     -0.452     -0.567     -0.272     -1.754      0.368      0.139     -0.205      0.297     -1.140      0.862     -0.987      0.776     -0.434     -0.529      0.553     -0.149      0.606     -0.485      1.299      0.802      0.823     -0.898      0.265
    -0.093      0.696      0.839      1.184      1.037      1.324     -0.907      1.543      1.386     -0.676     -1.276     -1.374      1.068      0.177      0.275      1.555     -0.130      1.080     -1.134      0.812      0.066     -0.122      0.691      0.902      0.119     -0.109      0.580      0.057      0.212      0.898      1.271     -0.898      0.777      0.892     -0.737     -1.423     -1.251      0.047     -0.605      0.053      1.405     -0.048      0.138     -1.541      0.628
     0.907      0.696     -0.161     -0.816      1.037      0.324      0.093      0.543      0.386      1.324     -0.276     -0.374     -0.932     -0.823      0.275     -0.445     -0.130      1.080     -2.134      0.812     -0.230     -0.520      0.229     -0.140      1.204      1.343      0.999     -0.501     -0.598     -0.132      0.612      0.581      0.295      0.453      0.596      0.025      0.142     -1.209     -0.653     -0.327     -0.131      0.239      0.618     -2.071     -0.330
    -0.093      0.696     -2.161      0.184     -0.963      0.324      1.093     -2.457      1.386      0.324     -1.276     -1.374     -0.932      0.177     -1.725      0.555      0.870     -1.920     -1.134      0.812     -0.341     -0.013     -1.360      0.170     -0.350      0.091      0.651     -0.816      0.133     -0.800      0.638      1.210     -0.894      1.359      0.362     -0.678     -1.319      0.831      0.143     -1.444      0.728      0.730      0.196     -1.322      1.234
    -0.093     -0.304     -2.161     -0.816      1.037      1.324      0.093     -1.457      0.386      0.324     -0.276     -1.374     -1.932      1.177      0.275     -0.445     -0.130      0.080     -0.134      0.812      0.045      0.216     -0.330      0.972      0.302     -0.287     -0.657     -1.959     -1.589      0.726      1.206     -0.131     -0.893     -0.403      0.226     -0.484     -1.635     -1.283      0.391      0.223     -0.475     -0.363      0.474     -0.561      0.662
     0.907     -0.304      0.839     -1.816      0.037      1.324      1.093      1.543     -0.614     -0.676      0.724     -0.374      1.068      0.177      0.275      1.555     -1.130      1.080     -0.134      0.812      0.700     -0.163      0.931     -0.095      0.029      0.359     -0.194     -0.248     -1.798      0.028      0.694      1.302      0.509     -0.520     -0.780     -0.498     -0.163     -0.380      0.530      0.260      0.738     -1.000     -0.276     -0.156      0.833
    -1.093      0.696     -2.161      2.184      0.037     -0.676      0.093     -1.457     -0.614      0.324     -0.276      1.626      1.068      1.177      0.275     -1.445     -0.130     -1.920      1.866     -0.188     -0.647      0.421     -0.398      1.203     -0.478     -0.296      0.228     -1.736      0.900      0.427     -0.114     -0.444     -0.972     -1.614      0.504      0.790      0.811      1.686      0.186      0.638     -0.565     -0.700     -1.361      1.113      0.345
     0.907      0.696     -0.161      0.184      1.037      1.324     -2.907     -0.457      0.386      1.324      1.724     -0.374      1.068      0.177      0.275     -0.445     -1.130     -2.920     -0.134      0.812      1.011     -0.278     -0.565      0.013      0.735     -0.061      0.846      0.502      0.298      0.347      0.030     -2.585      0.219      0.409      0.875      0.145      0.197      1.721      0.193      0.005     -1.676     -0.741     -2.035     -0.146      0.175
    -0.093     -0.304      1.839      2.184      0.037     -1.676      0.093      1.543      0.386      0.324     -0.276     -2.374      1.068      0.177     -0.725     -0.445     -0.130      0.080      1.866     -0.188     -0.134     -0.547      0.217      1.381      0.328     -0.066      0.083      1.717      0.824     -0.306     -1.537      0.737      1.340     -0.716      0.318     -0.036     -1.550      0.622     -1.087     -0.664     -0.316      0.429     -0.209      1.139     -0.501
    -1.093      0.696      0.839     -0.816     -0.963      0.324     -1.907      1.543      0.386     -0.676     -2.276     -2.374      0.068     -0.823      1.275     -1.445      0.870      1.080      0.866      0.812     -0.992     -0.409      0.562      0.103      0.023     -0.024      0.944      0.064     -0.973     -0.949      1.306     -1.491      0.997      0.422     -0.797     -0.692     -1.803     -0.710     -0.852      1.217     -0.159      1.224      0.214      0.839      0.766
    -0.093     -0.304      0.839      0.184     -1.963     -1.676      0.093      0.543     -1.614     -0.676     -1.276      0.626      1.068      0.177     -0.725     -0.445     -0.130      0.080     -1.134     -2.188     -0.736     -0.055      0.214     -0.270     -2.658      0.668     -0.362      0.561      0.364      0.718     -1.055      0.037      0.179     -1.434      0.866     -0.084      0.750      0.733      0.626      0.493      0.218      0.096     -0.192     -1.003      0.143
    -0.093      0.696     -1.161      1.184     -2.963      1.324      1.093     -2.457      0.386     -0.676      0.724      1.626     -2.932     -1.823     -0.725      0.555      0.870     -1.920      0.866     -3.188      0.297      0.684     -1.096      1.123     -1.805     -0.426      0.131      0.051      0.188     -1.064      1.051      0.564     -1.245     -0.414      0.215      0.099      0.719     -1.408     -2.843      0.203      0.246      0.257     -0.130      0.228     -1.479
     1.907      0.696     -1.161      1.184      0.037      1.324      0.093     -1.457      0.386     -1.676      0.724      0.626     -0.932      1.177     -1.725      1.555      0.870     -1.920      1.866      0.812      0.704      0.789     -1.036      0.965     -0.052      1.273     -0.191     -0.077      0.234      0.081      0.624     -0.694     -0.250     -0.261     -1.514     -0.510     -0.493      0.544      0.517     -1.780      0.535      0.072     -0.272      1.351      0.871
    -0.093      0.696     -1.161      1.184      0.037      0.324      0.093      1.543     -1.614     -0.676     -1.276     -1.374      0.068      2.177     -0.725     -2.445     -0.130      1.080      0.866      0.812     -1.235     -1.172      0.052      0.422     -0.155      1.217      1.911     -1.118      0.674      0.142      1.509      1.248      1.563     -1.662     -0.513      0.537     -0.035     -0.013      1.779     -0.653     -1.088      1.097      1.096      0.549      0.784
     0.907     -2.304     -1.161      2.184      1.037      1.324      1.093      0.543      0.386      0.324     -1.276     -2.374      1.068     -0.823      1.275      1.555      0.870     -2.920     -0.134      0.812     -0.269     -0.766     -0.448      0.845      0.355      1.114     -1.450     -0.826      1.379      0.735      1.693      1.607      1.091     -0.149      0.080     -0.975     -1.415      1.453     -1.424      0.975      1.742      1.648     -2.078     -0.574      0.656
     0.907     -0.304     -0.161      1.184      1.037      0.324     -0.907     -0.457      1.386     -0.676      0.724     -0.374     -0.932      2.177      0.275      0.555     -2.130      0.080      0.866      0.812      0.411     -0.625     -0.323      2.078      1.721      0.358      0.311      0.140     -1.009     -0.609     -0.172     -0.121     -0.104     -0.045     -1.563      0.079      0.434     -0.469      0.510     -0.476      0.084     -1.295      0.566     -0.067     -0.671
    -2.093      0.696     -1.161      0.184      1.037      0.324     -1.907     -1.457     -1.614      1.324     -2.276     -1.374      0.068     -1.823      1.275      0.555      0.870     -0.920     -0.134      0.812     -0.823     -0.856     -0.431     -1.142      0.275     -1.350      1.495     -0.751      1.388      0.788      1.080     -0.948     -0.828     -0.609      1.138     -0.930     -0.315      0.425     -0.897      1.140      1.417      1.637     -0.125      0.383      0.504
    -2.093      0.696     -1.161     -1.816      1.037     -0.676      1.093      1.543     -0.614      0.324     -2.276      0.626      1.068     -0.823     -0.725     -0.445     -2.130      1.080     -1.134      0.812     -1.123     -0.073      0.990     -1.251      0.246     -1.002      0.793     -2.142     -0.491      0.793      0.545      1.094      0.429      0.352      0.172     -0.591      0.799     -0.343      0.022     -0.875      0.727     -2.125     -0.378     -0.727      0.642
    -0.093      0.696     -0.161      0.184      1.037     -0.676      1.093     -0.457     -0.614     -1.676      0.724      0.626      1.068     -0.823      0.275     -2.445      0.870      1.080     -0.134      0.812     -0.316      0.483      0.466     -0.393      0.341      0.277      0.209     -0.614      0.638      0.753     -0.461      0.521     -0.737     -0.387     -1.883      1.026      0.035      0.537     -0.457     -0.030     -2.151      0.154      0.280     -0.021      0.457
    -1.093     -0.304     -0.161     -0.816      0.037      0.324     -1.907     -1.457     -0.614     -0.676     -1.276     -1.374      0.068     -0.823      0.275     -0.445     -2.130      0.080     -0.134     -0.188     -0.412     -0.591     -0.242     -1.248     -0.499     -0.882      0.349      0.155      0.543      0.483      0.927     -1.444     -1.142      0.348     -0.560     -0.626     -0.550      0.396     -0.013      0.561      0.132     -1.433      0.322      0.288      0.313
    -2.093      0.696      1.839      2.184     -2.963     -1.676      0.093     -1.457      2.386     -0.676     -2.276      0.626      1.068      2.177     -0.725     -2.445     -0.130     -1.920      1.866     -3.188     -1.390      0.496     -0.348      2.277     -2.029     -0.805      0.242      2.231     -0.145     -0.985     -0.291     -0.366     -0.846      0.611      0.502     -0.235      0.033      1.640      0.328      0.051     -0.875     -0.541     -1.388      0.724     -1.243
    -0.093     -0.304      0.839      1.184      1.037      0.324      0.093      0.543      1.386     -0.676     -0.276      0.626      1.068      2.177     -1.725      0.555     -0.130      1.080     -1.134      0.812      0.037      1.041      0.624      0.936      0.171     -0.057     -1.408      0.074      0.352      0.854      0.163     -0.825     -0.150      0.678     -0.664     -0.307     -0.722      0.394      1.452     -1.951      0.306     -1.219      0.189     -1.512      0.718
     0.907      0.696     -0.161     -1.816      0.037     -0.676     -1.907     -0.457     -1.614      1.324      1.724     -0.374     -1.932     -1.823      1.275     -1.445      0.870      0.080      1.866     -0.188     -0.073     -0.196     -0.672     -0.999      0.343      0.885      0.955      0.448     -0.788     -0.333     -0.641     -1.684      0.212     -0.761      1.142      1.654     -0.203     -0.833     -1.106      1.034     -1.578      0.854      1.246      2.326     -0.497
    -0.093      0.696      0.839     -0.816      1.037      0.324      0.093      1.543     -1.614      0.324      0.724     -1.374      0.068     -1.823      1.275      0.555     -0.130      1.080     -2.134      0.812      0.785     -0.506      0.367     -1.239      1.138     -0.770      1.069      0.367      0.306     -0.166     -0.510      0.662      1.168     -0.593     -0.308     -0.494     -0.696     -0.377     -0.724      0.592     -0.345      0.554      0.686     -1.447     -0.252
     0.907     -0.304     -1.161      0.184     -0.963     -0.676      0.093     -0.457     -0.614      0.324      0.724      0.626      1.068      1.177      1.275      0.555      0.870      0.080     -1.134      0.812      0.269      0.208      0.425     -0.533      0.779      0.558     -0.614     -1.605      0.860     -1.787     -0.839      0.011     -0.773     -0.130      0.066      0.173      0.292      0.492      1.552      0.931      0.044      0.589     -0.494     -0.864      0.079
     1.907      0.696      1.839      0.184      1.037      1.324      1.093      1.543     -0.614      1.324      1.724      0.626      1.068      0.177     -1.725      1.555      0.870      1.080     -0.134      0.812      1.220      1.166      0.992     -0.550      1.062      0.489     -0.551      0.976      0.686     -0.070     -0.124      0.044      0.366     -0.281      0.842     -0.409     -0.890     -0.189      0.796     -2.342      0.061     -0.218     -0.370      0.066     -0.200
    -0.093     -1.304     -0.161      0.184     -0.963     -0.676     -0.907     -0.457      0.386     -0.676     -0.276      0.626      1.068      0.177     -1.725     -0.445     -3.130     -0.920     -2.134     -2.188      0.301     -0.981      0.627     -0.239     -1.886     -0.312     -0.246     -0.622      0.594      0.906     -0.943      0.106     -1.098      0.620      0.292     -0.799      2.053      0.122      0.433     -0.786     -0.626     -2.002     -1.887     -1.977     -0.341
     1.907     -0.304     -0.161      2.184      1.037      1.324      1.093      1.543     -0.614     -0.676      0.724      0.626      1.068      1.177     -0.725      0.555     -0.130      1.080      1.866      0.812      0.619      0.265      0.813      1.358     -0.780      1.259     -0.537     -1.032      1.037      1.836      0.768      0.895      0.711     -1.747     -0.189     -0.122      0.400     -0.028      0.033     -0.425      0.037     -0.308     -0.189      1.226      1.437
    -0.093     -0.304      0.839     -0.816     -0.963      0.324     -1.907      1.543      0.386     -0.676      0.724      0.626      0.068     -0.823     -0.725     -0.445     -0.130      0.080     -1.134     -1.188      0.295     -0.402      0.001     -0.589     -0.375     -0.279     -0.010      0.800     -0.264     -0.591      0.043     -1.447      1.492      0.732     -0.331      0.210      1.074      0.242     -0.372     -0.409     -0.587      0.224      0.177     -0.917     -0.828
    -0.093     -0.304      0.839     -1.816     -2.963     -0.676          *      0.543      0.386     -0.676     -0.276     -0.374      1.068     -0.823     -0.725     -0.445     -1.130     -0.920     -0.134     -1.188     -0.511     -0.703      0.332     -0.001     -2.146      0.482      0.308      0.730     -1.857     -0.921     -0.199     -1.433      0.185      0.539      0.431      0.555      0.401      0.579     -0.910      0.305      0.195     -0.480     -1.362     -0.237      0.651
     1.907      0.696      1.839      1.184      1.037      1.324      1.093     -0.457     -1.614      1.324      1.724      0.626     -0.932      0.177     -0.725     -0.445     -0.130     -1.920     -0.134     -1.188      0.617      0.188     -0.632     -0.415      0.366      1.196      0.446      2.229      1.647      0.741      0.656      0.880      0.299     -1.332      1.147      0.759      0.353      0.062      0.450     -0.938     -1.084     -0.091     -0.816     -0.045     -1.400
     0.907     -1.304      1.839      1.184      1.037      1.324      0.093      1.543      1.386      1.324      1.724      0.626      1.068      1.177      1.275      1.555     -1.130      1.080      0.866      0.812      1.376     -0.126      0.674      1.271      0.229     -0.305     -1.168      1.185     -0.043      0.729     -0.044      0.243      0.717      0.381      1.263     -0.372      0.852      0.230      0.047      1.155     -0.051     -1.154     -0.062      0.223      0.706
     0.907      0.696     -1.161     -1.816      1.037      1.324      1.093      1.543     -1.614      1.324      1.724      1.626      1.068     -1.823      1.275      0.555     -0.130      1.080     -2.134      0.812      0.554      0.933      0.530     -1.287      0.703      0.470     -0.332     -1.628     -0.470      0.393      0.809      0.211      0.987     -0.755      0.961      0.831      0.505      0.275     -0.665      0.931     -0.212     -1.210      0.465     -1.609      0.233
    -0.093      0.696      0.839      2.184      0.037      1.324      1.093     -2.457      0.386      0.324      0.724      0.626      1.068      1.177     -0.725     -1.445      0.870     -1.920      0.866     -1.188      0.207      0.071     -0.617      0.817     -0.432     -0.212      0.621      1.626      1.268      0.404      1.001      0.988     -1.978     -0.177      0.725      0.386      0.507      2.081      0.542     -0.237     -1.530      0.739     -0.952      0.567     -0.535
    -2.093      0.696      1.839     -0.816      1.037      1.324      1.093      0.543      0.386      0.324      1.724      0.626      0.068     -0.823     -1.725      0.555      0.870     -0.920      1.866     -0.188      1.047      0.880      0.069     -0.434      0.879     -3.132     -0.318      1.644     -0.410     -0.013      0.097      0.151      0.505      0.685     -0.067      0.008     -0.734      0.069     -0.600     -2.076     -0.692      0.060     -1.010      1.975     -0.940
    -0.093      0.696     -0.161      0.184     -1.963      0.324      1.093      1.543      0.386     -0.676     -1.276     -0.374     -0.932     -1.823      0.275     -2.445      0.870      1.080     -1.134     -2.188     -1.129     -0.022      0.300      0.449     -1.523      1.235      0.738     -0.668     -0.196     -0.369      1.446      1.169      1.059     -0.104      0.135      0.465     -0.120     -1.244     -2.073      1.143     -1.194      0.908      0.572     -1.436     -0.842
     0.907     -1.304     -0.161      1.184      0.037     -0.676     -1.907      0.543     -0.614     -0.676     -0.276     -0.374      1.068      0.177     -0.725     -0.445     -1.130      0.080     -2.134     -0.188     -0.013     -0.955      0.431      0.007     -0.610      0.862     -0.407     -0.427      1.427      0.733     -0.837     -1.053      0.170     -0.523     -0.400     -0.289      0.589      0.572      0.078     -0.450     -0.464     -0.306     -0.433     -2.095      0.618
    -0.093      0.696      1.839      0.184     -0.963      1.324     -0.907     -2.457      0.386     -0.676      1.724     -0.374      1.068     -1.823      0.275     -0.445     -0.130      0.080      1.866     -2.188      0.238      0.452      0.337      0.097     -0.976     -0.501      0.205      1.390      0.205      0.088      1.089     -1.404     -2.886      0.455     -0.043      1.339     -1.010      0.496     -1.973      0.926     -0.826     -0.601     -0.604      1.858     -1.279
    -2.093      0.696      0.839     -0.816      0.037      1.324      1.093      0.543     -1.614      1.324     -2.276      1.626      0.068     -1.823      0.275     -2.445      0.870     -2.920     -0.134      0.812     -1.157      0.787     -0.244     -0.305      0.550     -0.980     -0.035      1.103     -0.527     -0.661      2.461      0.403      0.860     -1.301      1.042     -0.326      0.688      0.444     -1.478      0.025     -1.125      0.015     -2.484      0.089      0.386
    -0.093      0.696     -1.161      1.184     -0.963     -0.676      0.093      0.543      0.386      0.324     -0.276      0.626      1.068      2.177      0.275      0.555     -0.130      0.080     -0.134     -1.188     -0.051      0.507      0.434      0.968     -0.068     -0.066      0.157     -1.556      0.134     -0.991     -0.614     -0.455      0.238     -0.522      0.240     -0.199     -0.029      0.379      1.329      0.342      0.516     -0.632     -0.752     -0.550     -1.083
     0.907     -0.304     -2.161     -0.816     -0.963      0.324      0.093     -1.457     -1.614     -0.676      1.724      0.626     -0.932      1.177      0.275      1.555      0.870     -1.920     -1.134     -1.188      1.211      0.094     -0.856     -1.197     -0.860     -0.341     -0.475     -1.211      0.420     -0.312     -1.106      0.069     -0.477     -0.811     -0.227      0.062      0.575      0.512      2.101      0.781      0.094      0.736     -0.577     -0.619     -0.450
    -0.093      0.696      1.839      0.184     -0.963      0.324      1.093     -1.457      1.386      1.324     -1.276      0.626     -0.932     -0.823      1.275      0.555      0.870      1.080     -0.134      0.812     -0.487      0.547     -0.262      0.179      0.465      0.349      0.087      2.135      0.115     -1.325      0.739      0.486     -0.883      1.329      1.086     -0.553     -0.136     -0.392     -0.930      1.107      1.057      0.357      1.303     -0.364      0.399
    -1.093     -0.304     -0.161     -1.816     -0.963      0.324     -0.907     -0.457     -0.614      0.324     -0.276      0.626     -0.932     -1.823      0.275     -1.445     -0.130      0.080     -0.134     -1.188     -0.336      0.175     -0.373     -0.959      0.017     -0.809     -0.408      0.445     -0.600     -0.850      0.591     -1.103     -0.149     -0.036      0.452      0.186      0.467     -0.435     -0.811      0.144     -1.034     -0.525      0.710      0.306     -1.348
    -0.093     -1.304      0.839      0.184     -0.963     -0.676     -0.907     -0.457      0.386     -0.676     -0.276     -0.374     -0.932      0.177     -0.725     -0.445     -1.130     -0.920     -0.134     -0.188     -0.144     -1.073     -0.572      0.247      0.394      0.018     -0.170      1.458     -0.097     -1.363     -0.680      0.224      0.294      0.179     -0.900     -0.107      0.866     -0.057      0.007     -0.846     -0.300     -0.042     -0.161     -0.215     -0.628
     0.907     -0.304     -0.161     -0.816      0.037      0.324      0.093     -0.457      1.386     -0.676      0.724      0.626      0.068      0.177      0.275      0.555     -0.130     -0.920      1.866     -1.188      0.142     -0.126     -0.271      1.048     -0.657      0.812     -0.158      0.017     -1.680      0.618     -0.037      0.341     -0.100      0.597     -0.250      0.244      0.956      0.517     -0.517      0.447      0.238      0.015     -0.607      1.373     -0.416
    -0.093     -0.304      0.839     -1.816     -0.963      1.324      1.093      0.543      0.386      0.324     -0.276     -0.374      1.068     -1.823      0.275      0.555     -0.130      1.080     -1.134     -0.188      0.444      0.087      0.546     -1.243     -0.519     -0.509     -0.331      0.406     -0.634     -0.304      0.859      0.956     -0.002      1.278      0.627     -0.873     -0.458      0.227     -0.664      0.664      0.229     -0.262      0.253     -0.571      0.309
     1.907      0.696      0.839      1.184      1.037      1.324     -1.907      0.543      2.386     -0.676      1.724      0.626      0.068      0.177     -1.725      1.555     -2.130     -2.920     -2.134      0.812      1.075     -0.529     -0.406      0.663      0.145      0.778      1.257      1.184      0.411      0.782      0.339     -1.524      1.131      1.975     -0.890      0.105      1.277      0.678     -0.240     -1.817      0.289     -1.509     -2.104     -2.411      0.747
    -1.133     -1.206     -0.936      0.424      0.185     -0.736      0.121      0.687     -0.493      0.419     -1.476     -0.280     -0.709      0.251     -0.549     -1.379     -0.178      1.245      0.886      0.021     -0.977     -0.185      0.283      1.447     -0.805     -0.274     -1.176     -1.295     -1.122      1.044      0.277      0.350      0.326     -1.433      0.882     -0.169     -0.180     -1.127     -0.988     -0.134     -0.218     -0.063      0.764      0.250      0.809
     0.867      0.794      0.064      0.424      1.185      0.264      0.121      0.687     -1.493     -0.581      0.524      1.720      1.291     -1.749      0.451     -0.379     -0.178      1.245      0.886      1.021      0.046      0.340      0.591     -1.209      0.783      0.720      0.666     -0.272      1.631      0.541      0.213     -0.269      0.064     -0.502     -1.115      0.605      1.301      0.524     -0.665      0.175     -0.325     -0.458      0.470      1.497      0.257
    -1.133     -1.206     -1.936     -1.576     -0.815      0.264     -2.879     -0.313     -1.493      0.419     -0.476     -2.280     -0.709      0.251      1.451     -1.379     -2.178      1.245     -0.114     -0.979     -0.697     -1.756     -0.209     -0.910     -0.684     -0.695      0.525     -1.606     -0.603     -0.046      1.147     -1.221     -0.147     -0.745      0.814      0.461      0.093     -0.682      1.146      1.865     -0.699     -0.187      1.579      0.322     -0.139
     0.867      0.794      0.064     -1.576      1.185      1.264      1.121     -1.313     -1.493      1.419      1.524      0.720     -0.709     -1.749      1.451      1.621      0.822      1.245     -2.114      1.021      1.147      0.921      0.007     -1.029      1.628     -0.322     -0.072      0.137     -0.754     -0.338      0.265      0.368     -1.105     -0.600      0.644     -0.361     -0.549     -0.785     -0.949      0.741      0.310     -0.044      1.244     -1.580     -0.679
     0.867     -0.206     -0.936     -0.576      0.185      1.264      0.121     -1.313     -0.493      0.419      1.524      1.720      0.291      1.251      0.451      0.621      0.822     -0.755     -1.114      1.021      0.801      0.444     -0.120      0.090      0.375     -0.026     -0.723     -1.004     -0.665     -0.288      0.352     -0.385     -1.105     -0.496      0.243      0.402      0.993      0.429      1.012      0.360     -0.218      0.454     -0.523     -1.213      0.623
    -0.133      0.794     -0.936      0.424      0.185      1.264      1.121     -2.313      1.507     -2.581     -0.476     -0.280      0.291      2.251     -2.549      0.621      0.822     -0.755      0.886     -0.979      0.070      0.758     -0.310      1.373      0.081     -0.423     -0.176     -0.729     -0.805      0.132      1.053      0.406     -2.016      0.485     -2.718     -0.520     -0.951      0.677      1.241     -2.475      0.598      0.322     -0.197      0.245     -1.068
    -1.133     -0.206      1.064      0.424      0.185     -0.736      0.121     -1.313      2.507     -1.581     -2.476     -1.280      0.291      1.251     -1.549     -2.379      0.822      0.245      0.886     -0.979     -1.450     -0.351      0.101      0.636     -0.572      0.276      0.032      0.837     -0.216      0.716      0.613      0.429     -1.254      1.991     -1.059     -0.213     -0.762      0.295      0.665     -1.060     -0.767      1.156      0.143      0.368     -0.586
    -1.133     -0.206      0.064     -1.576     -1.815      1.264      0.121      1.687     -0.493     -0.581     -2.476     -1.280      0.291     -0.749     -0.549     -1.379     -0.178      0.245     -0.114     -0.979     -1.134     -0.240      0.069     -0.341     -0.886      0.020      0.089      0.027     -1.304     -0.979      2.348      0.379      1.531     -0.173     -0.272     -0.875     -0.627      0.297     -0.498     -0.098     -0.174      0.052      0.210      0.040     -0.240
     0.867     -0.206     -0.936      0.424     -0.815     -1.736      0.121      1.687     -1.493     -0.581      0.524     -0.280     -1.709     -1.749     -1.549     -0.379     -0.178      1.245     -1.114     -1.979     -0.133      0.144     -0.024     -0.915     -0.624      1.037     -0.189     -0.915      1.290     -0.289     -1.459     -0.050      1.718     -0.824     -0.210      0.648     -0.526     -1.679     -0.682     -1.252     -0.241     -0.390      1.150     -0.633     -1.514
    -2.133     -0.206     -0.936     -1.576     -0.815     -2.736      0.121      0.687     -1.493     -1.581     -2.476      0.720      1.291      1.251     -2.549     -2.379     -0.178      0.245     -0.114     -0.979     -1.311     -0.190      0.350     -0.934     -0.382     -0.875      0.003     -1.450     -0.531     -0.390     -1.393      0.344      0.464     -0.706     -1.367     -0.522      0.865      0.624      1.926     -2.112     -0.919      0.105     -0.113      0.208     -0.811
     0.867      0.794     -0.936      0.424      1.185      1.264      0.121     -1.313     -0.493      0.419      1.524      0.720     -0.709     -0.749     -0.549      0.621      0.822      0.245     -1.114      1.021      1.107      0.722     -0.162     -0.572      0.324     -0.214      0.317     -0.781      1.103      0.792     -0.100     -0.548     -1.240      0.029      0.283     -0.141     -0.148     -0.657     -0.290     -0.558     -0.704     -0.202      0.494     -0.861      0.804
     1.867     -0.206     -1.936      0.424      0.185      1.264      1.121      0.687     -0.493      0.419      1.524     -1.280     -2.709      1.251      0.451     -2.379      0.822      1.245      0.886      1.021      0.239      0.341     -0.272      0.444      0.896      1.499     -0.575     -1.624      0.027     -0.636      1.188      0.648      1.014     -0.801      0.028      1.118     -1.561     -2.169      0.934     -0.084     -2.514      0.507      1.655      0.594      0.266
     0.867     -0.206      0.064     -0.576      0.185      0.264      0.121      1.687      0.507      0.419      0.524     -0.280      1.291     -0.749      1.451      0.621      0.822      0.245      0.886      1.021      0.690      0.267      0.229     -0.959      0.315     -0.038     -0.372     -0.049      0.289     -0.084     -0.405      0.011      1.676      1.175      0.075     -0.488     -0.697      1.000      0.139      1.256     -0.226      0.535     -0.187      1.437      0.735
     0.867     -0.206     -0.936      0.424      0.185      0.264      0.121     -0.313      0.507      1.419      0.524     -0.280     -2.709      1.251      0.451      0.621     -0.178     -1.755     -0.114      0.021      0.553     -0.176     -1.215      1.123      0.680      0.338     -0.270      0.375     -0.985     -0.492     -0.249      0.250      1.007     -0.402      1.092     -0.257     -0.083     -0.976      0.174     -0.173     -0.156     -0.177      0.167     -0.743     -0.382
     0.867     -0.206      1.064      1.424     -0.815      1.264      0.121      0.687      1.507     -0.581      0.524     -0.280      0.291      1.251      0.451     -1.379     -0.178     -1.755      0.886      0.021     -0.237     -0.043     -0.527      1.535     -0.120      1.120     -0.079      1.794      0.037     -0.679      1.553      0.281      1.278      0.381     -0.562      0.787     -0.144      0.869     -0.007      0.428     -1.057     -0.170     -0.985     -0.015      0.082
    -0.133     -0.206     -0.936     -1.576     -0.815      0.264      1.121      1.687     -1.493     -0.581      1.524     -1.280     -0.709     -1.749     -0.549     -0.379     -0.178      1.245     -1.114      0.021      0.474     -0.153      0.383     -1.066     -0.067     -0.760     -0.151     -1.211     -0.425     -0.683     -0.211      1.228      1.168     -0.738     -0.632      0.858     -1.283     -1.137     -0.763     -0.347     -0.868      0.032      0.606     -0.547      0.211
     0.867     -0.206      1.064     -0.576      1.185      1.264      0.121      1.687     -0.493      1.419      1.524     -1.280      1.291      1.251      1.451      0.621     -0.178      1.245     -1.114      1.021      0.977     -0.272      0.820     -0.638      0.614     -0.248      0.019      0.301      0.016      0.382      0.062      0.359      0.872     -0.068      1.116     -0.024     -0.893      0.239      1.656      1.006     -0.478      0.156      0.009     -0.859      0.393
     0.867      0.794     -1.936      1.424      1.185      1.264      0.121     -1.313      2.507      1.419      1.524      0.720      0.291      1.251      0.451      1.621      0.822      1.245      1.886      1.021      1.176      0.479      0.209      2.206      1.099     -0.391      0.221     -2.114     -0.757      0.067     -0.065     -0.418     -1.621      0.920      0.791     -0.325      0.036      0.049     -0.523     -0.111      0.138      0.449      1.100      0.813     -0.202
    -0.133          *      1.064      1.424     -1.815      0.264      1.121      1.687      2.507     -0.581      0.524      1.720      1.291      1.251     -1.549     -0.379      0.822      1.245     -1.114     -0.979     -0.045      1.335      1.076      1.275      0.062     -0.304      0.763     -0.119      0.294     -1.924      0.354     -0.328      0.422      1.273     -0.593      0.536      0.086     -0.164      0.037     -1.564     -0.372     -0.502     -0.351     -1.825     -0.987
    -2.133      0.794      0.064      2.424      1.185     -1.736      0.121      1.687      2.507      0.419     -2.476      0.720      1.291      1.251      0.451     -2.379     -1.178      1.245      1.886      1.021     -1.761     -0.052      0.567      1.501      0.568     -0.477      0.821     -0.553      1.027      0.655      0.132      0.225      0.930      1.297     -0.010      0.323      0.688      0.389      0.085      0.036     -0.395     -1.015      0.296      1.086      0.609
    -0.133     -0.206      1.064     -1.576     -2.815      1.264      1.121      0.687      0.507     -0.581     -0.476      0.720      1.291     -1.749     -0.549      0.621      0.822      0.245     -2.114      1.021     -0.070      0.044      0.549     -0.417     -1.107     -0.205     -0.326      0.648     -1.017     -1.526      1.506      1.153      0.194      0.868     -0.041     -0.355      0.709      0.429     -1.528      0.020      0.785      0.501     -0.514     -1.964      2.045
    -0.133      0.794      0.064     -0.576      1.185      0.264      0.121      1.687     -1.493      1.419     -1.476     -1.280      0.291      1.251      1.451      0.621      0.822      1.245     -0.114      1.021     -0.253      0.092      0.784     -1.277      0.975     -0.044      0.606     -0.781      0.698      0.348      0.632     -0.010      0.944     -0.511      1.145     -1.137     -1.616     -0.709      2.105      0.884      0.990      0.732      0.100      0.301      0.208
     0.867      0.794      0.064     -0.576      0.185      0.264      1.121      0.687     -0.493      0.419      0.524      1.720      0.291      1.251      0.451      1.621      0.822      0.245     -2.114      1.021      0.946      0.795      0.346     -1.108      0.223     -0.165      0.161     -0.455      0.649     -0.057     -0.710      0.273      0.304      0.250      0.215     -0.892      0.601     -0.135      2.274      0.125      0.623     -0.073     -0.271     -1.560      0.790
     0.867      0.794     -1.936     -0.576      1.185      1.264     -1.879     -0.313      0.507      0.419      1.524      0.720     -0.709     -0.749      1.451      0.621      0.822     -0.755     -1.114      1.021      0.850      0.230     -0.310     -0.627      1.361     -0.015      0.275     -1.616      0.005     -0.041      0.307     -2.021      0.111      1.075     -0.397      0.223      0.377     -0.434     -0.201      0.703     -0.285      0.490     -0.261     -0.813     -0.186
    -2.133      0.794      1.064      1.424      0.185     -1.736      0.121      0.687      1.507      0.419     -2.476      0.720      1.291      2.251     -1.549     -1.379     -0.178      1.245      0.886      0.021     -1.576      0.368      0.556      1.919     -0.690     -0.565      0.390      0.505     -0.378      0.828     -0.019     -0.401      0.218      0.010      0.860     -0.152      0.299      0.476      0.688     -1.162      0.277     -0.616      0.120     -0.103      0.735
     0.867     -0.206      0.064      2.424     -1.815      0.264     -1.879      0.687      0.507     -2.581     -1.476     -0.280     -1.709      0.251      0.451     -1.379     -1.178     -2.755     -1.114     -2.979     -0.904     -0.619     -1.081      1.452     -1.825      1.712      0.399      0.978      0.986     -0.107      1.275     -1.155      1.818     -0.655     -1.646     -0.305      0.537     -0.099     -1.019      1.423     -0.321     -0.414     -1.042     -1.671     -1.398
    -1.133      0.794     -0.936      0.424     -1.815     -0.736      0.121     -0.313      0.507      0.419      0.524     -0.280      0.291      2.251     -0.549     -1.379     -0.178     -1.755      0.886     -1.979     -0.610      0.462     -0.445      1.644     -1.317     -0.483      0.314     -0.501     -1.206     -0.319     -0.018     -0.076      0.192     -0.738      1.221      1.428     -0.812      0.983      1.008      0.233     -0.500     -0.624     -1.138      0.100     -0.792
    -1.133     -0.206     -0.936      0.424     -0.815      0.264      0.121      1.687      1.507     -1.581     -2.476     -0.280      1.291     -0.749     -0.549     -0.379     -0.178      1.245     -2.114      0.021     -1.115      0.420      0.554      0.196     -0.796     -0.076     -0.628     -1.500      0.246      0.018      1.458     -0.283      1.015      1.449     -1.148     -0.745     -0.564      0.477     -0.858      0.082      0.920     -0.588      0.422     -2.118      0.557
     1.867     -3.206     -1.936      0.424     -0.815      1.264      1.121      1.687      0.507     -0.581     -2.476     -1.280     -1.709     -0.749     -0.549     -0.379     -0.178      0.245     -0.114     -0.979     -0.782     -1.015     -0.119      0.716     -0.688      2.609     -2.270     -1.708     -0.334     -0.041      1.951      2.055      1.811     -0.148     -0.188     -1.133      0.082     -1.569     -1.206     -0.167      0.521      0.919      0.544     -0.375     -0.317
     1.867     -0.206     -1.936      2.424      1.185      1.264      0.121     -1.313      0.507      1.419      1.524      0.720     -2.709      0.251      1.451      0.621      0.822     -2.755     -0.114      1.021      0.815      0.868     -1.488     -0.050      0.831      1.114     -1.046     -0.317      2.460      0.449      0.453     -0.585      0.459      0.519      1.189      0.227     -0.355     -0.631      0.236      1.074     -0.315     -0.157     -0.531     -0.134      0.120
    -0.133      0.794     -0.936      0.424      0.185      0.264      1.121     -1.313      0.507      1.419     -0.476      1.720     -0.709      0.251      0.451     -0.379     -3.178     -0.755      0.886      0.021     -0.315     -0.268     -0.418      0.631     -0.165      0.166      1.188     -0.575     -0.156      0.397      0.645      1.371     -0.758     -0.025      1.641     -0.141      2.026     -0.210     -0.241      0.578      0.196     -2.944     -0.064      0.576      0.168
     0.867     -0.206     -0.936      2.424      0.185      1.264      0.121      0.687      2.507      1.419      0.524     -1.280     -1.709     -0.749      1.451      1.621      0.822      0.245      0.886      0.021      0.482     -0.656     -0.266      1.445      0.463      0.407      0.366     -0.694      1.047     -0.257      0.807      0.948      1.017      1.336      1.181     -0.345     -0.383     -1.236     -1.891      1.234      1.168      1.693      0.653      0.170     -0.489
     0.867     -0.206     -0.936     -0.576     -0.815      1.264     -2.879     -1.313     -0.493      0.419      0.524      0.720     -2.709     -0.749     -0.549      1.621      0.822     -0.755     -1.114      0.021      0.348     -0.169     -0.530     -0.560     -0.427      0.493      0.123     -0.309      0.031     -0.375      0.775     -2.770     -0.601     -0.213      0.477     -0.065      1.058     -1.854     -0.394     -0.272      1.099      1.017      0.121     -0.789      0.413
     0.867     -0.206      2.064     -0.576      0.185      1.264      1.121      1.687     -0.493      1.419      1.524     -0.280      0.291     -0.749      1.451      1.621      0.822      1.245     -0.114      1.021      1.251      0.308      0.292     -0.879     -0.120     -0.437     -0.622      1.751      0.342      0.306     -0.094      0.794      1.293      0.177      1.371     -0.410     -0.716     -0.060      0.166      1.570      0.212      0.429      0.706      0.264      1.175
    -2.133      0.794      1.064      1.424     -1.815     -0.736     -0.879      0.687      0.507     -0.581      0.524      0.720      1.291      0.251      1.451     -0.379      0.822      1.245     -0.114     -0.979     -0.095      0.393      0.611      0.910     -1.107     -2.149      0.518      0.495      0.493     -0.585     -0.804     -1.109     -0.132     -0.148     -0.109      0.653      0.277      0.526     -0.483      2.014     -0.226      0.344      0.196     -0.572      0.197
    -2.133     -3.206     -0.936     -1.576      1.185     -0.736     -1.879      0.687     -0.493      0.419     -2.476     -2.280      0.291     -1.749      0.451     -1.379     -1.178      0.245     -1.114      0.021     -1.605     -1.608      0.303     -0.389      0.883     -0.486     -1.651     -1.070     -1.163      0.398      0.780     -0.404      0.342     -0.280     -0.007     -0.166     -0.273     -0.105     -1.480     -0.044      0.617      0.672     -0.262     -0.790     -0.857
     0.867      0.794      1.064      0.424      1.185      1.264      1.121      0.687     -0.493      1.419      0.524      1.720      1.291      1.251      1.451      0.621      0.822      1.245     -0.114      1.021      0.430      0.810      0.826      0.244      0.616      0.447     -0.025      0.225      0.240      0.511      0.871      0.286     -0.272     -0.501      0.990     -0.007      0.602      0.172      1.056      1.121      0.195     -0.056      0.081     -0.163      0.322
     1.867      0.794      0.064      1.424     -2.815     -1.736     -0.879      1.687     -0.493     -0.581      1.524     -0.280      0.291     -0.749     -0.549     -0.379     -3.178     -1.755      0.886     -0.979      0.081     -0.718     -0.207      1.446     -0.969      1.747      1.395      0.405      0.175     -1.956     -1.850     -0.129      1.962     -1.489     -0.081      1.443      0.638      0.583     -1.767     -0.004     -0.536     -2.420     -1.349      0.283     -0.057
    -1.133     -0.206      0.064     -0.576      0.185     -0.736     -0.879     -0.313     -1.493      1.419      1.524     -2.280      0.291     -1.749      1.451     -1.379     -0.178      0.245     -0.114      1.021      0.674     -0.393      0.483     -1.250      1.006     -1.799      0.199     -0.264      0.686     -0.897     -1.357     -0.534     -0.968     -0.454      0.961      0.545     -1.805     -0.247     -0.540      0.881     -2.161      0.217     -0.450      0.498      0.045
     0.867     -2.206     -0.936      0.424      0.185      1.264      0.121     -1.313     -1.493      0.419      0.524      0.720     -0.709     -1.749     -0.549      0.621     -1.178     -0.755     -1.114     -0.979      0.533     -0.427     -0.403     -0.840     -0.069      0.040     -1.755     -0.561      1.212      0.350      0.781      0.535     -0.822     -0.933      0.368     -0.461      1.288     -0.092     -0.876     -0.550     -0.125     -0.816     -0.145     -0.681     -0.993
     0.867      0.794      0.064      1.424      0.185      0.264      0.121     -0.313      0.507     -0.581     -0.476     -0.280      0.291      0.251     -0.549      0.621     -0.178      0.245      0.886      0.021      0.105      0.413     -0.075      0.606      0.176      0.679      0.338      0.009      0.904      0.071      0.215     -0.152     -0.212      0.214     -0.567     -0.512     -0.733      0.369     -0.057     -0.496      0.587     -0.667      0.372      0.711     -0.076
    -1.133     -0.206     -0.936     -0.576      0.185     -0.736      0.121     -1.313     -0.493      1.419     -1.476      0.720     -0.709     -1.749      0.451     -2.379     -2.178      0.245      0.886      0.021     -1.195     -0.453     -0.388     -0.263     -0.212      0.105      0.332     -0.768     -0.252      0.453      0.231      0.626     -0.921     -0.275      1.492      0.200      1.163     -0.200     -1.457      0.578     -1.062     -1.641      0.999      1.156     -0.080
     0.867      0.794     -0.936      1.424      1.185      1.264      1.121     -1.313      1.507      0.419      0.524      0.720     -1.709      2.251      0.451      0.621      0.822     -2.755      1.886      1.021      0.574      0.464     -1.419      1.784      1.138      0.291      0.157      0.420     -0.437      0.059      0.770      0.608      0.288      0.164     -0.122     -0.315      0.208      0.152      0.725     -0.177     -0.051      0.227     -0.685      0.941      0.002
     0.867     -0.206      1.064      1.424      0.185     -1.736     -1.879     -1.313     -1.493     -1.581      0.524      0.720      0.291      1.251     -1.549     -1.379     -2.178     -1.755     -1.114     -1.979     -0.189     -1.023     -0.452     -0.456     -0.693      1.037      0.964      1.647      1.890      0.907     -1.561     -0.911     -0.753     -1.167     -1.051      0.710      2.055      1.124      1.607     -1.046     -1.141     -0.924     -1.222     -0.909     -1.302
     0.867     -1.206      1.064     -0.576      0.185      0.264      0.121     -1.313     -0.493      0.419     -0.476     -1.280      0.291     -0.749     -0.549      0.621     -1.178     -0.755     -1.114     -0.979      0.145     -0.474      0.285     -0.194     -0.245      0.762     -0.780      0.738     -0.396      0.586      0.165      0.633     -1.679     -0.323      0.589     -0.707     -0.657     -0.078     -0.518     -0.256      0.317     -0.685     -1.052     -0.915     -0.755
    -0.133      0.794      0.064     -1.576     -0.815      1.264      1.121     -1.313     -0.493      0.419      1.524     -1.280      0.291     -1.749     -1.549      0.621      0.822      0.245     -1.114     -1.979      0.497      0.126      0.151     -0.446     -1.016     -0.727      0.745     -0.016     -0.998      0.059      0.743      0.987     -1.568     -0.074      0.743      0.822     -1.382      0.120     -1.286     -0.948      0.067      0.570      0.095     -0.892     -1.097
     0.867      0.794     -1.936     -1.576      0.185      1.264      1.121      1.687     -1.493      1.419      1.524     -1.280     -0.709     -1.749      1.451     -0.379      0.822      1.245     -2.114      1.021      0.898      0.087      0.143     -1.643      1.018      0.022      0.661     -1.982      0.038     -0.747      0.262      0.878      1.462     -0.248      0.899      0.201     -1.395     -0.835     -0.258      0.785     -1.382      0.661      1.057     -1.290      0.074
     0.867      0.794      0.064     -0.576      0.185     -0.736      1.121     -2.313     -0.493      1.419      0.524      1.720      1.291      0.251      0.451     -0.379      0.822      1.245     -1.114      1.021      0.052      0.886      0.372     -0.464      0.792      0.760     -0.329     -0.401     -0.149     -0.545     -0.705      0.131     -2.702     -0.011      1.014      0.415      0.543      0.634      0.741      0.117     -0.457     -0.204      0.587     -0.678      0.337
     1.867     -0.206      2.064      0.424      0.185     -2.736     -0.879     -0.313      1.507      0.419     -1.476     -0.280      1.291      1.251      0.451     -0.379     -1.178     -1.755      1.886      1.021     -0.810     -0.483      0.173      1.276      0.561      2.719      0.486      1.951     -0.723     -0.399     -1.723     -0.189     -0.441      0.507      0.219     -0.210      0.260      1.081      0.346      0.262      0.607     -0.662     -1.999      1.576      0.457
    -0.133      0.794      1.064     -0.576      0.185      0.264      1.121      0.687      0.507      0.419      0.524      0.720      0.291      0.251      0.451      0.621      0.822          *      0.886     -0.979      0.260      0.773      0.031      0.163      0.472     -0.519     -0.149      1.260     -0.835     -0.201      0.095      0.398      0.468      0.437      0.164      0.074     -0.329      0.252      0.167      0.361      0.196      0.004      1.240      0.923     -1.386
     0.867      0.794      2.064      0.424      1.185     -1.736      1.121      1.687     -0.493     -2.581     -0.476     -0.280      1.291      0.251      1.451     -0.379      0.822      1.245      0.886      1.021     -0.465     -0.108      1.068     -0.201      1.140      1.265      1.048      1.014      0.724     -0.170     -1.365      1.123      0.454     -0.482     -3.247      0.120     -0.185     -0.065      0.346      0.886      0.309      0.782     -0.382      0.876     -0.128
     0.867      0.794      1.064     -0.576     -1.815      1.264      1.121     -0.313      0.507     -0.581      1.524      0.720      0.291      1.251     -0.549      1.621      0.822      1.245     -1.114      0.021      1.074      0.615      0.431     -0.127     -0.492     -0.261      0.072      0.689     -0.238     -1.306      0.137      0.399     -0.801      0.721     -0.318     -0.141      0.124     -0.298      1.296     -0.226      0.381      0.106      0.489     -0.959      0.322
     0.867     -0.206     -0.936      0.424      1.185      0.264     -0.879     -0.313      2.507     -0.581      1.524     -1.280     -0.709      0.251      0.451      1.621     -1.178     -0.755      0.886      1.021      0.872     -0.378     -0.326      0.948      0.478     -0.083      0.226     -0.362     -0.551      0.857     -0.710     -0.425     -0.134      1.900     -1.047      0.123     -0.782     -0.259     -0.589      0.232      0.455     -0.796     -0.182      0.463      0.670
    -0.133     -1.206     -0.936     -0.576      0.185      1.264      0.121      1.687      0.507      1.419      1.524     -0.280      0.291     -1.749      1.451      0.621     -3.178      1.245     -1.114     -0.979      0.445     -0.975      0.659     -0.588     -0.481     -0.590     -0.362     -1.670     -0.044      0.751      0.811      1.158      0.915      0.923      1.675      0.795      0.882     -0.618     -1.163      1.601      0.094     -2.029      0.229     -0.951     -0.371
    -2.133     -0.206     -0.936      0.424      0.185     -1.736      0.121     -1.313      0.507     -1.581     -0.476      0.720      0.291      1.251     -1.549     -1.379     -0.178      0.245     -0.114      0.021     -0.895      0.181     -0.388      0.921     -0.408     -1.256     -0.420     -0.469     -0.417      0.704     -0.868     -0.115     -0.690     -0.211     -1.405      0.902      0.398      0.704      0.404     -1.433     -0.493     -0.161      0.681     -0.688      0.403
    -0.133     -0.206      0.064      1.424     -0.815     -0.736      0.121     -1.313      0.507     -0.581      0.524      0.720      1.291      2.251     -0.549     -1.379     -0.178      0.245     -1.114      0.021     -0.336      0.346      0.237      0.423     -0.779      0.066     -0.606     -0.153      0.824     -0.030     -0.292     -0.375     -1.529      0.133     -0.125      1.010      0.534      1.064      1.853     -0.004     -1.002     -0.545     -0.121     -1.260      0.843
     0.867      0.794      0.064     -0.576      0.185     -0.736     -0.879      0.687     -1.493     -0.581      0.524      1.720      1.291      0.251      0.451      1.621     -2.178      0.245      0.886     -0.979      0.471      0.177      0.608     -0.578     -1.117      0.156      0.876     -0.341      0.203      1.292     -1.191     -1.145      0.066     -0.956     -0.004     -0.332      1.318      0.464      0.581      1.140      1.055     -2.294     -0.582      1.210      0.187
    -2.133     -0.206     -0.936     -1.576     -0.815     -2.736      0.121      1.687     -1.493      0.419     -0.476     -1.280      1.291     -1.749      0.451     -2.379     -2.178      1.245      0.886     -0.979     -1.100     -0.517      0.729     -1.001     -1.021     -1.205      0.411     -1.724     -0.498      0.282     -1.438      0.721      0.590     -0.599      0.894      1.081     -0.697      0.284     -0.879      0.914     -1.218     -1.725     -0.019      1.318     -0.145
     0.867     -2.206     -0.936     -1.576      0.185      0.264     -1.879      0.687     -0.493     -0.581      1.524     -2.280      0.291     -0.749     -0.549      0.621     -2.178      0.245     -1.114      0.021      0.297     -1.495      0.221     -0.738     -0.302      0.572     -0.632     -0.942     -0.877      0.479     -0.085     -0.521      0.478     -0.023     -0.421      1.087     -0.325     -0.092     -0.088     -0.234      0.237     -0.584     -0.146     -0.563      0.376
    -0.133     -0.206     -0.936     -1.576      0.185      1.264      0.121      1.687     -0.493      1.419      1.524     -0.280      0.291     -0.749      0.451      1.621      0.822      1.245     -2.114      1.021      1.076      0.387      0.509     -0.822      0.466     -1.298     -0.658     -1.238     -0.804     -0.340      0.109     -0.287      1.088      0.000      1.263     -0.195     -0.830     -0.252     -0.048      0.387      0.443      0.392      0.158     -1.705      0.579
     0.867     -1.206      2.064     -0.576     -1.815      0.264     -1.879     -1.313      1.507     -0.581      1.524     -1.280      0.291      0.251     -1.549     -0.379     -0.178      0.245     -1.114     -1.979      0.338     -0.705      0.200      0.543     -0.663      0.519     -0.350      1.751     -1.235     -0.939     -0.189     -1.226     -1.532      1.122     -0.229      0.916     -0.313     -0.079     -0.323     -1.049     -0.540      0.735      0.021     -1.255     -1.234
    -0.133     -1.206      1.064     -0.576      1.185     -0.736     -0.879      1.687     -1.493      1.419      1.524     -1.280      0.291     -1.749      0.451      0.621     -1.178      1.245     -1.114      0.021      0.939     -0.206      0.526     -2.083      0.695     -1.078     -0.991      0.540      1.506      0.581     -1.825     -0.657      1.075     -0.133      1.147     -0.071     -0.947     -0.407      0.021     -0.009     -0.508     -0.924      0.438     -0.197     -0.469
     0.867     -0.206      0.064     -1.576     -0.815      0.264     -0.879      0.687     -0.493      1.419      0.524     -2.280     -0.709     -1.749     -1.549     -0.379      0.822      0.245     -2.114     -1.979      0.097     -0.708      0.042     -1.942     -1.370      0.652      0.633     -0.040      0.277      0.618      0.119      0.049      0.730      1.033      2.294      0.254     -1.268     -0.723     -0.131     -0.749     -0.602      1.613      0.198     -1.307     -0.501
    -0.133     -1.206      2.064      0.424      0.185      0.264      0.121     -0.313     -1.493      0.419     -2.476     -0.280      0.291      1.251      0.451      0.621     -0.178     -0.755     -1.114      0.021     -0.633     -0.332     -0.265      0.081      0.821      0.585     -0.822      2.402      0.247     -0.486      1.141      0.373      0.007     -1.527     -0.009     -1.452      0.203      0.856      1.373      0.002      1.339      0.177     -0.269     -1.130     -0.811
    -0.133     -1.206      0.064      0.424     -0.815     -0.736     -0.879     -0.313      0.507     -0.581     -0.476     -0.280     -0.709      0.251     -0.549     -0.379     -1.178     -0.755     -0.114     -0.979      0.231     -0.291     -0.248     -0.414     -0.724     -0.231     -0.839      0.301      0.959     -0.165     -1.039     -0.596      0.150      0.860     -0.186     -0.946      0.165     -0.311      0.693      0.048     -0.519     -0.759     -0.314      0.058     -0.161
     0.867     -0.206     -0.936     -0.576      1.185      0.264     -0.879      1.687      0.507     -0.581      0.524     -0.280      0.291      0.251     -1.549     -0.379     -0.178      0.245      0.886      0.021      0.203     -0.019      0.230      0.099     -0.006      0.752     -0.107     -1.319     -0.675      1.298     -0.006     -0.721      1.370      0.500     -0.411      0.028     -0.185     -0.122      0.182     -1.468     -0.528     -0.222     -0.123      0.879     -0.053
     0.867      0.794      0.064     -1.576     -0.815      0.264      0.121      1.687     -0.493     -1.581      1.524     -1.280      0.291     -1.749     -1.549      1.621      0.822      1.245     -1.114     -0.979      0.970     -0.343      0.275     -1.365     -0.974     -0.255      1.088     -0.167     -0.106      0.243     -0.787      0.490      1.432      0.447     -1.153     -0.010     -0.975      0.001     -0.510     -0.901      0.390      1.093      0.868     -0.414     -0.190
    -0.133      0.794      0.064     -0.576      0.185      0.264      0.121      1.687     -0.493      0.419      0.524     -0.280      0.291     -0.749      0.451     -0.379      0.822      0.245     -0.114      0.021      0.405      0.218      0.234     -0.590      0.354     -0.555      0.575     -0.165      0.044     -0.176     -0.172     -0.229      1.271      0.095      0.403     -0.095     -0.634      0.042     -0.144      0.287     -0.729      0.518     -0.257      0.291     -0.175
     1.867     -0.206      0.064     -1.576      1.185      1.264     -1.879     -0.313     -0.493      0.419      0.524      0.720     -0.709     -0.749      0.451      1.621      0.822      0.245     -0.114      1.021      0.439      0.416     -0.004     -0.955      1.543      1.434     -0.531      0.013     -0.718     -0.550      0.800     -2.338     -0.120      0.287     -0.559     -0.184      0.458     -0.761     -0.225     -0.342      1.169      0.469      0.132      0.138     -0.363
    -0.133      0.794      1.064      1.424     -2.815      1.264      1.121      1.687      0.507     -0.581      1.524     -0.280      1.291      1.251     -0.549     -1.379      0.822      1.245     -1.114     -2.979      0.175      0.125      0.479      1.079     -2.462     -0.371      0.594      0.559      0.448     -0.375      1.109      0.945      1.260     -0.325      0.961      1.085     -0.358      0.462      0.305      0.475     -1.479      0.794      0.375     -1.539     -0.683
    -1.133      0.794      0.064     -1.576      1.185      1.264      1.121      1.687     -0.493      1.419     -1.476      1.720     -0.709     -0.749      1.451      1.621      0.822      1.245     -0.114      1.021     -0.642      1.079      0.623      0.022      1.080     -0.605     -0.406     -0.494     -1.637      0.087      1.769      0.004      1.029     -0.555      1.002     -0.652      0.338     -1.570     -0.656      0.946      2.276     -0.318      0.194     -0.123      0.018
    -0.133      0.794     -0.936     -0.576      1.185      1.264     -1.879      0.687     -1.493     -0.581      0.524      1.720     -0.709     -0.749      0.451      0.621      0.822     -0.755     -1.114      1.021      0.688      0.339     -0.282     -0.927      0.675     -0.830      0.397     -0.612      0.331      0.530      0.463     -2.254      1.239     -0.788     -0.895     -0.619      1.151     -0.334      0.163      0.124      0.105      0.427     -0.523     -0.531      0.239
    -1.133      0.794      1.064     -1.576     -2.815      0.264     -2.879      1.687     -0.493     -2.581      0.524      0.720      1.291     -0.749      0.451      0.621      0.822      1.245      1.886     -2.979     -0.036      0.304      0.774      0.371     -1.771     -1.134      0.573      0.342     -2.013     -0.880      0.201     -3.091      0.706     -0.783     -1.563      0.526      0.420      0.207     -0.865      1.375      0.656      0.535      0.077      1.696     -1.261
    -1.133      0.794     -1.936     -0.576      0.185     -1.736      1.121     -1.313     -0.493     -0.581     -0.476     -1.280      0.291     -0.749     -0.549     -1.379      0.822     -1.755     -0.114      1.021     -1.032      0.169     -0.558     -0.451     -0.352     -0.068      0.623     -1.436     -0.198      0.404     -0.654      0.886     -0.778     -0.162     -0.439      0.835     -1.531      1.039     -0.210     -0.355     -0.300      0.629     -0.842      0.173      1.438
    -2.133     -1.206      0.064      0.424     -0.815     -0.736     -0.879     -0.313      0.507     -0.581     -0.476     -0.280     -0.709      0.251     -0.549     -0.379     -1.178     -0.755     -0.114     -0.979     -0.556     -0.719     -0.347      0.173     -0.848     -1.525     -0.481      0.506      0.481      0.205     -0.150     -0.130      0.021      0.255      0.016      0.431      0.668     -0.060      0.205      0.153      0.159     -0.255     -0.167     -0.313     -0.215
    -0.133     -0.206     -0.936     -1.576     -0.815      0.264      0.121     -2.313     -1.493      0.419      0.524     -0.280     -0.709     -0.749      0.451      1.621      0.822      0.245      1.886      0.021      0.814      0.113     -0.304     -0.764     -0.162     -0.833     -0.273     -0.664     -0.711     -0.547     -0.535      0.037     -1.962     -0.938      0.740     -0.704     -0.411     -0.207     -0.049      0.635      0.891      0.679      0.780      2.275      0.175
     0.867     -0.206      1.064      0.424      0.185      0.264      0.121      0.687     -0.493      0.419      0.524     -0.280     -0.709     -0.749      1.451      0.621     -0.178      0.245      0.886      1.021      0.457      0.170      0.060     -0.219      0.383      0.329     -0.506      0.925      0.572     -0.261     -0.284     -0.080      0.550     -0.350      0.200     -0.064     -0.612     -0.727     -0.507      1.310      0.093     -0.240      0.242      1.040      0.600
    -0.133     -0.206      0.064     -1.576      0.185      1.264      1.121     -0.313     -0.493      0.419      0.524     -1.280     -1.709     -0.749      0.451      0.621      0.822      1.245      0.886      1.021      0.327      0.373     -0.449     -1.014      0.709     -0.497     -0.601      0.558     -0.444     -0.359      0.909      0.841      0.165      0.257      0.125     -0.186     -1.702     -1.156      0.178      0.075      0.179      0.335      2.126      1.393      0.315
    -2.133     -0.206      1.064     -1.576     -2.815      1.264      1.121      0.687      2.507     -1.581     -2.476     -2.280      1.291     -0.749      0.451     -2.379     -2.178     -1.755     -1.114      0.021     -1.577     -0.848     -0.399     -0.371     -1.406     -0.361      0.611      1.440     -1.356     -1.553      2.999      1.911      1.105      2.698     -0.969     -0.068     -1.195      1.817     -0.415      1.226     -0.441     -1.157     -1.075     -0.855      1.237
    -0.133      0.794          *     -1.576      1.185      0.264      1.121     -1.313     -0.493      1.419      1.524      0.720      0.291     -1.749      1.451      1.621      0.822     -0.755     -2.114      1.021      0.669      0.446      0.353     -1.520      1.070     -0.850      0.308     -0.811     -0.116      0.189     -0.435      0.705     -1.698      0.669      0.760      0.302      0.041     -0.076     -0.339      0.980      0.799      0.473     -1.183     -1.486      0.020
     0.867      0.794     -0.936      1.424     -0.815      0.264      0.121      0.687      2.507      1.419      0.524      0.720     -0.709     -0.749      1.451      0.621      0.822     -0.755      0.886      1.021      0.436      0.364     -0.492      1.479      0.006      0.502      0.295     -0.399     -0.097     -0.865     -0.221     -0.319      1.194      1.499      1.281     -0.242      0.199     -0.192     -2.001      1.594      0.164      0.356     -0.136      0.271      1.017
    -0.133      0.794     -0.936      0.424      0.185     -0.736      1.121      1.687     -1.493      1.419     -2.476      1.720     -0.709     -1.749      0.451     -0.379     -1.178     -0.755     -1.114      1.021     -0.919      0.245     -0.165      0.214      0.626      0.681      0.448     -0.704      0.162     -0.364      0.271      0.880      1.782     -1.753      1.076     -1.045      1.545     -0.579     -2.020      0.101      0.585     -1.360     -0.590     -1.093      0.260
     0.867     -0.206     -0.936      2.424      0.185      1.264      1.121     -1.313     -0.493      1.419     -0.476     -0.280     -1.709      1.251      0.451      0.621      0.822     -1.755      1.886     -1.979      0.091      0.413     -0.784      2.062     -0.778      0.618     -0.683     -0.251      0.342      1.054      1.027      0.560     -0.468     -2.023      1.704     -0.589     -0.729     -0.603     -0.509      0.945      0.510      0.243     -0.411      0.993     -1.193
     0.867     -0.206      0.064     -1.576      1.185      1.264      0.121     -0.313     -0.493      0.419     -1.476     -1.280      0.291     -0.749      0.451     -0.379      0.822      0.245     -1.114      1.021     -0.449     -0.005      0.141     -0.404      1.066      1.128     -0.243     -0.081     -1.210      0.062      1.636      0.121     -0.383     -0.215      0.003     -0.799     -1.295      0.205     -0.277     -0.143      0.095      1.008      0.040     -0.911      0.000
     0.867     -1.206      2.064      0.424      0.185      1.264     -0.879     -1.313     -0.493     -0.581      1.524     -0.280      0.291     -0.749     -0.549      0.621     -1.178      0.245     -0.114     -0.979      0.481     -0.455     -0.020     -0.638     -1.014      0.311     -0.689      2.024      0.842      1.070      0.627     -0.342     -1.331     -0.001      0.072      0.841      0.311      0.266     -0.282     -0.014      0.043     -0.729      0.494      0.170      0.123
    -0.133     -0.206     -0.936     -0.576     -0.815     -0.736      0.121     -0.313     -0.493      0.419      0.524      0.720      1.291     -0.749      0.451     -0.379     -0.178      1.245     -1.114     -0.979      0.458      0.238      0.610     -0.058     -1.027     -0.596     -0.358     -1.409     -0.457      0.086     -1.196     -0.079     -1.023     -0.618      1.014     -0.275      0.306      0.670     -0.624      1.044     -0.912     -0.732      0.379     -1.061     -0.066
    -1.133      0.794     -0.936     -1.576     -0.815      0.264      1.121     -2.313      2.507     -1.581     -1.476      0.720      0.291      1.251     -1.549      0.621      0.822      0.245     -2.114      0.021     -0.522      0.593      0.035      0.217      0.451     -0.620      0.268     -0.864     -1.739     -1.241      0.867      0.521     -2.367      2.412     -1.842     -0.618     -0.177      0.166      0.946     -1.640      1.356      0.109      0.183     -2.177     -0.462
     0.867      0.794     -0.936     -0.576      1.185      0.264     -2.879     -1.313      1.507     -0.581     -1.476      0.720      1.291     -0.749      0.451     -1.379      0.822     -1.755     -1.114      0.021     -0.641     -0.016     -0.008     -0.662      0.128      1.548      0.630     -0.917      0.089      1.032      0.883     -2.818     -1.338      1.929     -0.476     -0.440      0.675      1.268     -0.255      0.427     -0.620      0.818     -1.591     -0.844     -0.160
     0.867      0.794      0.064      2.424      0.185      1.264      0.121      0.687      1.507     -0.581     -0.476      0.720      1.291      1.251     -1.549      0.621      0.822     -0.755      0.886     -1.979      0.401      0.237     -0.049      0.597     -0.877      0.481      0.569      0.127      1.790      1.029      0.721     -0.051      0.836      1.335     -0.078     -1.044      0.259      1.408      0.679     -0.965      0.295      0.578     -0.631      0.506     -1.190
    -0.133      0.794     -0.936      1.424     -0.815     -0.736      0.121     -0.313     -0.493     -0.581     -1.476      0.720     -0.709      0.251     -0.549      0.621     -0.178     -0.755     -0.114     -0.979     -0.182      0.150     -0.723      0.026     -1.089      0.016      0.842     -0.308      1.522      0.295     -0.633     -0.190      0.563     -0.630      0.026     -1.063      0.497      0.245      0.131      0.166      0.665     -0.254      0.400     -0.169     -0.115
    -0.133     -0.206     -0.936     -0.576     -1.815     -0.736      0.121      0.687     -1.493     -0.581      0.524      0.720      0.291     -1.749     -0.549     -0.379      0.822      0.245     -0.114     -1.979     -0.075      0.484      0.244     -1.017     -1.629     -0.055     -0.646     -1.181      0.386      0.016     -0.557     -0.408      0.287     -0.704      0.379      0.586      0.031      0.133     -0.862      0.546     -0.330      0.217     -0.148      0.384     -0.502
     0.867     -0.206      0.064     -1.576     -1.815     -0.736     -0.879      1.687     -1.493     -0.581     -0.476     -0.280      1.291     -1.749      0.451      0.621     -0.178      1.245     -2.114     -1.979     -0.147     -0.300      0.854     -1.987     -1.656      0.996      0.201     -0.633      0.456     -0.118     -0.488     -0.455      0.820     -0.137      0.456     -0.385      0.196      0.103     -0.258      1.466      0.717      0.039      0.038     -1.119     -0.403
     0.867     -0.206      0.064     -0.576      0.185      0.264     -0.879      1.687     -0.493      0.419          *     -0.280     -0.709      0.251     -0.549     -0.379      0.822      0.245     -0.114      0.021      1.198     -0.011      0.154      0.285      0.554     -0.381     -0.281     -0.087     -0.671     -0.325     -0.838     -0.954      1.504     -0.555     -0.004      0.791     -0.365     -0.809      0.026     -0.592     -1.533      0.877      0.239     -0.341     -0.668
     0.867      0.794     -0.936     -1.576      1.185      1.264      1.121     -2.313      1.507     -1.581     -1.476      1.720      0.291      1.251     -1.549      0.621      0.822      0.245     -1.114      1.021      0.351      0.719     -0.074     -0.192      0.646      0.497      0.089     -0.832     -1.352      0.556      0.809      0.292     -2.034      1.740     -1.764     -1.955      1.003      0.264      1.305     -1.723      0.351     -0.037      0.215     -1.019      0.457
    -0.133      0.794     -0.936     -0.576      0.185      1.264      1.121     -0.313      0.507      0.419      0.524      0.720     -0.709     -0.749      0.451      0.621      0.822     -0.755     -0.114      1.021      0.535      0.934     -0.682     -0.035      1.261     -0.701     -0.196     -0.218     -0.457     -1.060      0.618      0.294      0.526      0.372     -0.076     -0.306     -0.588      0.243     -0.694     -0.238     -0.049     -0.196      0.480      0.032     -0.319
     0.867     -0.206      0.064     -0.576      0.185      1.264     -1.879      0.687     -0.493      0.419      0.524     -0.280     -1.709     -0.749      0.451     -0.379      0.822      1.245     -0.114      0.021      0.207     -0.352     -0.009      0.375      0.329      0.586      0.090     -0.026     -0.896     -0.293      0.898     -1.486      0.731     -0.657      0.140      0.140      0.164     -1.629     -1.056      0.261     -0.708      1.256      1.340     -0.396     -0.366
     0.867      0.794     -1.936     -1.576      1.185      1.264      1.121     -1.313     -0.493      1.419      1.524      1.720     -1.709      1.251      1.451      1.621      0.822      1.245     -0.114      1.021      1.157      1.214     -0.261     -0.513      1.727     -0.256     -0.469     -1.591     -1.051     -0.524      0.000     -0.039     -0.975     -0.187      0.524     -0.274      0.235     -1.208      1.513      0.671      0.391     -0.430      1.660      0.299     -0.447
     0.867      0.794     -1.936      1.424     -0.815      1.264      0.121      0.687      1.507      0.419     -0.476     -1.280      1.291     -0.749     -1.549      0.621     -0.178      1.245     -1.114      0.021      0.005     -0.373      0.224      0.370     -0.601      0.744      1.170     -2.242      1.053     -0.111      1.217      0.488      0.521      1.277      0.733     -0.575     -0.763      0.981     -1.028     -1.117      0.643      0.059      0.731     -1.270      0.471
    -0.133     -0.206     -0.936      0.424      1.185     -0.736     -0.879      0.687     -1.493      1.419     -0.476      0.720     -0.709      0.251      1.451     -0.379     -0.178     -0.755     -1.114      1.021     -0.595      0.287     -0.579     -0.625      0.536      0.394     -0.571     -0.333      1.205      0.702     -0.234     -0.989      1.474     -0.931      0.994      0.434      0.334      0.189      0.655      1.348      0.410     -0.472      0.116     -0.837      0.578
    -0.133     -1.206      1.064      0.424      0.185     -0.736     -0.879      1.687     -0.493     -0.581     -0.476     -1.280      1.291      0.251     -0.549     -1.379     -0.178      1.245     -1.114      1.021     -0.578     -0.469      0.573     -0.189     -0.171      0.410     -0.695      0.642      0.539      0.426     -0.144     -0.482      0.983     -0.244     -0.302      0.345     -0.567      0.324      0.385     -0.450     -0.809      0.342      0.277     -1.100      1.225
    -1.133      0.794      1.064     -0.576      0.185     -1.736      1.121     -1.313     -1.493      0.419     -1.476      0.720      0.291     -0.749     -1.549     -2.379      0.822     -1.755     -0.114      1.021     -1.182      0.093     -0.286     -0.006      0.553      0.074      0.756      1.194     -0.458     -0.254     -0.526      1.145     -1.001     -1.397      0.096      0.274      0.498      0.770     -0.726     -1.856     -0.979      0.633     -1.298     -0.194      0.601
    -0.133     -0.206     -1.936      2.424     -1.815     -1.736      0.121     -2.313      1.507      1.419     -0.476     -1.280     -0.709      1.251     -1.549     -0.379      0.822     -0.755      1.886     -1.979     -0.243     -0.150     -0.575      1.769     -0.790      0.100      0.038     -1.331      0.473     -1.194     -1.425      0.286     -1.689      0.075      1.739     -0.155     -1.112      0.029     -0.197     -1.071     -0.176      0.999      0.153      0.832     -1.253
    -0.133     -0.206     -0.936      0.424     -0.815      1.264      0.121      0.687      0.507     -0.581      1.524     -0.280     -0.709      0.251     -0.549     -1.379      0.822      0.245     -0.114      0.021      0.227      0.029     -0.044      0.319      0.024     -0.351     -0.269     -1.092     -0.104     -0.788      1.011     -0.007      0.856      0.443     -0.621      1.249     -0.413     -0.567     -0.149     -0.432     -1.560      0.696      0.350     -0.236     -0.090
    -0.133     -1.206      2.064      0.424     -1.815      1.264      0.121      1.687      1.507     -1.581      0.524     -1.280      0.291      1.251     -0.549      0.621     -0.178      1.245     -0.114      0.021      0.251     -0.625      0.638      1.100     -1.573     -0.273     -0.705      1.426     -0.639     -0.250      0.811      0.735      0.782      0.647     -0.852      0.272     -0.375     -0.529      0.304      0.325      0.395      0.598      0.482     -0.648      1.555
     0.867     -0.206     -0.936     -1.576     -0.815      1.264      0.121     -1.313     -0.493     -1.581      1.524     -1.280      1.291     -0.749      0.451      0.621     -0.178      1.245      0.886      0.021      0.709     -0.301      0.734     -0.506      0.589      0.118      0.045     -1.557     -1.220     -1.537      0.513      0.528     -1.884     -0.079     -1.805      0.524     -1.161      0.395     -0.412      0.244     -0.193      0.167      0.152      1.184     -0.656
    -0.133      0.794      0.064      1.424      1.185     -2.736      0.121      0.687      0.507     -0.581     -2.476      0.720      1.291      0.251     -1.549     -1.379     -0.178     -0.755     -1.114      0.021     -1.881      0.224      0.294      0.345     -0.503      1.603      0.684     -0.306      1.265      1.489     -0.772     -0.207      0.415      0.304     -0.427      0.317      0.660      1.024     -0.126     -1.444      0.758     -0.489     -1.131     -1.178      0.479
    -0.133     -0.206      1.064     -0.576      0.185      1.264      1.121     -1.313      0.507      0.419      1.524     -1.280      0.291     -0.749      1.451     -1.379      0.822     -0.755      0.886      1.021      0.807      0.404     -0.022      0.029      0.610     -0.919     -0.472      1.133     -0.222     -0.189      0.325      0.706     -1.257      0.487      0.081      0.183     -1.680      0.369     -0.538      1.011     -2.387      0.336     -0.742      0.857      0.403
     1.867      0.794      0.064     -0.576      1.185      1.264      1.121     -1.313      1.507      1.419      1.524      0.720      0.291     -0.749      1.451      0.621      0.822     -0.755      0.886      1.021      0.741      0.524     -0.383      1.022      0.827      1.129      0.512      0.646     -1.593      0.379      0.472      0.604     -0.929      0.804      0.961      0.216      0.085      0.761     -1.595      1.145     -0.424      0.040     -0.026      0.426      0.127
     0.867     -1.206      0.064     -0.576     -2.815      0.264      0.121      1.687      0.507     -2.581      1.524     -2.280      1.291     -0.749     -1.549      1.621     -0.178      1.245     -1.114     -2.979      1.380     -0.611      0.705      0.021     -1.675     -0.439     -0.526     -0.641     -0.697     -1.107     -1.015      0.792      1.009      0.577     -1.793     -0.444     -1.495      0.433     -0.950     -0.681      0.035      0.586      0.332     -1.198     -1.330
     0.867      0.794      0.064     -1.576      0.185      1.264      0.121      0.687     -0.493      0.419      1.524     -0.280      0.291     -0.749      0.451      0.621     -0.178      0.245     -2.114      0.021      0.674     -0.127     -0.049     -1.411      0.048      0.184      0.798      0.271     -0.123      0.182      0.563      0.143      0.733      0.626      0.493      0.563     -0.101      0.204      0.529      0.406      0.025     -0.051      0.245     -1.275     -0.149
    -0.133      0.794     -0.936      2.424      0.185     -1.736      1.121      0.687     -0.493      0.419      0.524     -0.280      0.291      1.251      0.451     -1.379      0.822     -1.755      1.886      1.021     -0.168     -0.074     -0.335      0.430      0.056     -0.128      0.825     -0.504      2.006      0.072     -1.586      1.104      1.151     -0.824      0.432      0.829     -0.271      0.818      0.755      0.382     -1.013      0.837     -1.336      1.693      1.007
     0.867      0.794      0.064     -1.576      1.185      1.264      1.121      0.687     -0.493     -0.581      1.524      1.720      0.291      0.251     -0.549      0.621      0.822      1.245      0.886      1.021      0.945      1.432      0.669     -0.907      0.489     -0.155     -0.538     -0.499     -0.624      0.611      0.242     -0.369      0.064      0.074     -0.741      0.078     -0.299     -0.665      0.941     -0.876     -0.522     -0.541      0.313      1.193      0.679
     0.867      0.794      0.064      1.424      1.185      1.264      1.121      1.687      0.507      1.419      1.524      1.720      1.291      1.251      0.451      1.621      0.822      1.245      1.886      1.021      0.974      0.719      0.573      0.752      1.333      0.072      0.128     -0.517      0.748     -0.233      0.183      0.385      0.950     -0.060      0.553     -0.204      0.766      0.448      0.466     -0.103      0.492      0.027      0.212      1.402     -0.027
     0.867     -0.206      1.064      1.424      0.185     -0.736      1.121     -1.313     -0.493     -0.581      0.524      0.720      0.291      1.251     -0.549      0.621     -1.178     -0.755      0.886      0.021      0.262      0.174     -0.240      1.174     -0.571      0.567     -0.230      1.323      0.245      0.767     -1.082      0.952     -0.905     -1.431     -0.246      0.197      0.608      0.566      0.362     -0.326      0.256     -1.332     -0.276      0.245      0.501
    -0.133     -0.206      1.064     -0.576      0.185      0.264      0.121      1.687     -0.493      0.419     -0.476      0.720      0.291     -0.749      0.451      0.621     -0.178      0.245     -1.114      0.021     -0.213     -0.059      0.210     -1.173      0.170      0.025     -0.107      0.727      0.617      0.081      0.447      0.190      1.461      0.205      0.295     -0.180      0.897      0.181      0.354      0.524      0.840     -0.188     -0.128     -0.383     -0.178
         *     -0.206     -0.936     -1.576      0.185     -1.736     -0.879     -2.313     -0.493      0.419     -1.476      0.720      0.291     -0.749     -0.549     -1.379     -0.178     -1.755      0.886      1.021     -0.834      0.397     -0.818     -0.825     -0.065      0.172     -0.573     -0.115     -0.759      0.254     -0.757     -1.282     -1.432      0.155      0.292     -0.459      0.270      1.334      0.107     -0.532     -0.506     -0.724     -0.456      1.314      1.169
     0.867     -0.206     -0.936      0.424      1.185      0.264      0.121     -1.313      0.507      1.419      1.524      1.720     -0.709      0.251      0.451     -0.379     -0.178      0.245     -0.114      1.021      0.641      0.277     -0.433     -0.233      1.256      0.285     -0.495     -0.377      0.597     -0.054     -0.227     -0.109     -0.791      0.506      0.802      0.527      1.269     -0.314      0.577     -0.224     -1.119     -0.515      0.853      0.081     -0.270
    -1.133     -0.206     -0.936     -0.576      1.185      0.264      0.121     -1.313      1.507      0.419      0.524     -1.280      1.291      1.251      0.451     -0.379     -0.178      1.245      0.886      1.021      0.254      0.182      0.338      0.135      1.130     -1.331     -0.196     -1.221     -0.579      0.095     -0.128     -0.308     -1.730      1.381     -0.136      0.237     -1.447      0.848      1.158     -0.053     -0.685     -0.367      0.753      0.758      0.053
    -0.133     -1.206      0.064      0.424     -0.815     -0.736     -1.879      0.687      0.507      1.419     -1.476      0.720     -0.709      0.251     -1.549     -0.379     -0.178     -0.755     -1.114      0.021     -0.711     -0.122     -0.334     -0.390     -0.749      0.543     -0.973      0.423      0.903     -0.093     -0.205     -1.850      1.059      0.756      2.020     -0.322      0.889     -0.136      0.292     -1.053      0.533     -0.139     -0.197     -0.871      0.811
    -0.133     -0.206      0.064     -0.576      0.185      1.264      1.121      0.687     -0.493      0.419      1.524     -0.280      0.291     -0.749      0.451      1.621      0.822      0.245     -0.114      0.021      0.883      0.429      0.119      0.024      0.589     -0.941     -0.482     -0.041     -0.590     -0.314      0.431      0.713      0.566     -0.554      0.026      0.132     -0.862     -0.022     -0.580     -0.108      0.691      0.281      0.114     -0.214     -0.573
     0.867      0.794     -1.936     -1.576     -1.815      1.264      1.121     -0.313     -1.493      1.419      1.524      1.720      1.291     -0.749      1.451     -0.379      0.822     -2.755      0.886     -2.979      0.895      0.568     -0.085     -1.504     -1.489     -0.289      0.342     -1.807      0.042     -0.584      0.327      0.419     -0.203     -0.261      2.401      0.109      0.982      1.485      0.607      2.194     -1.346      0.353     -2.430      1.740     -1.484
     0.867     -0.206      1.064     -1.576     -1.815      0.264      0.121      0.687     -0.493      0.419     -0.476     -1.280      0.291      1.251      0.451      0.621     -0.178      0.245      1.886      1.021      0.090     -0.652      0.508      0.036     -0.417      0.799      0.442      0.446     -1.759     -1.293      0.183      0.748      0.169     -0.513      0.598     -0.727     -0.534     -0.544      1.170      0.740      0.510      0.658     -0.616      1.778      1.458
    -0.133      0.794      0.064      0.424      0.185     -2.736     -0.879     -0.313      0.507     -0.581     -2.476     -0.280     -0.709      1.251     -0.549     -0.379     -1.178     -0.755     -0.114     -0.979     -1.127     -0.065     -0.030      0.354     -0.690      0.931      0.768      0.305     -0.100      0.862     -1.513     -0.816     -0.282      0.169     -0.220     -0.715     -0.134     -0.527      0.951     -0.086      0.824     -1.182     -0.529     -0.175     -0.518
    -0.133     -2.206      0.064      2.424      0.185     -0.736      0.121     -0.313      1.507     -1.581      0.524     -1.280      0.291      1.251      0.451     -1.379     -1.178     -0.755     -0.114      0.021     -0.074     -0.426     -0.487      1.201     -0.568     -0.059     -1.807      0.670      1.262      0.655     -0.703      0.477      0.323      0.684     -1.357      0.621     -0.776      0.943      0.425      0.702     -1.305     -0.751      0.051     -0.613      0.621
    -0.133      0.794      1.064      0.424      1.185     -0.736      0.121      1.687     -0.493      0.419      0.524     -0.280      0.291      2.251      1.451      0.621      0.822      0.245      0.886      1.021      0.124      0.421      0.161      0.641      1.141     -0.348      0.475      0.851     -0.366      0.012     -0.864     -0.419      1.459     -0.948     -0.218      0.370     -0.817      0.135      1.686      0.915      0.423      0.362     -0.060      0.491      0.069
    -0.133      0.794      1.064      0.424     -1.815     -0.736     -0.879      1.687      0.507     -0.581      0.524      0.720      1.291     -0.749      1.451     -0.379     -2.178      1.245     -0.114     -1.979     -0.067     -0.075      0.702      0.402     -1.242     -0.064      0.876      0.363      0.104     -0.399     -0.569     -1.002      0.905      0.129      0.084      0.476      0.675      0.273     -0.971      2.059     -0.345     -1.987      0.148     -0.425     -0.852
    -0.133     -2.206      1.064      0.424      1.185     -0.736     -1.879      0.687      0.507     -2.581      0.524     -0.280     -0.709      0.251     -0.549     -0.379     -1.178     -0.755     -0.114     -0.979     -0.625     -1.141     -0.587      0.262     -0.640      0.695     -1.125      1.640      0.326      1.638      0.097     -0.898      1.457      0.330     -2.289      1.382      1.010     -0.017     -0.011     -0.169      0.193      0.056      0.140     -0.374     -0.530
     0.867     -0.206      0.064      0.424      0.185      0.264      0.121     -0.313      0.507      0.419      0.524     -0.280      0.291      0.251     -0.549      0.621      0.822      1.245      0.886      1.021      0.428      0.199      0.584      1.013      0.538      0.458     -0.419     -0.312     -0.554     -0.376     -0.263     -0.222     -1.028     -0.145      0.172     -0.090     -0.499     -0.573     -0.528     -0.782      0.164      0.533      0.593      0.303      0.492
     0.867      0.794     -0.936     -1.576      0.185      1.264      1.121     -1.313     -1.493      0.419      1.524     -0.280      0.291     -1.749      0.451      0.621      0.822      0.245     -1.114      1.021      0.786      0.654      0.378     -1.163      0.670      0.145      0.295     -1.481     -0.420     -0.448      0.409      0.436     -1.749     -0.574      0.058      0.445     -1.174     -0.260     -0.641      0.381     -0.329     -0.087     -0.355     -0.566      0.340
    -0.133     -0.206      0.064      0.424      0.185      0.264     -0.879     -0.313      0.507     -0.581     -0.476     -0.280     -0.709      0.251     -0.549     -0.379     -1.178     -0.755     -0.114     -0.979     -0.119     -0.907     -0.723      0.174      0.096     -0.081      0.719      0.825      0.337      0.133      0.363     -0.189      0.585      0.442     -0.496     -0.308      1.024      0.300      0.193     -0.602     -0.277     -0.181      0.323     -0.252     -1.060
    -1.133      0.794      1.064     -0.576      0.185      1.264      1.121     -2.313     -0.493      0.419      1.524      0.720     -1.709      1.251      0.451      0.621      0.822     -1.755     -0.114      1.021      0.858      0.907     -0.905     -0.090     -0.056     -2.059     -0.058      2.025     -0.350      0.205      0.420      0.092     -1.200     -0.362      0.348      0.298     -0.494     -0.429      1.145      0.379     -0.446     -0.232     -0.365      0.085      1.129
    -1.133     -1.206     -0.936      0.424     -0.815     -0.736     -0.879     -0.313      0.507     -0.581     -0.476     -0.280     -0.709      0.251     -0.549     -0.379     -0.178      0.245     -0.114      0.021     -0.265     -0.564     -0.165      0.572     -0.935     -0.955     -0.623     -0.765     -0.109      0.153     -0.516     -0.226     -0.035     -0.058      0.027     -0.085      0.329     -0.508     -0.225      0.112      0.021      0.475      0.482     -0.376      0.790
     0.867     -1.206      2.064      0.424     -0.815      0.264      0.121      1.687      0.507      0.419      0.524     -1.280      1.291      0.251     -1.549      0.621     -0.178      0.245     -1.114      0.021      0.679     -0.597      0.553      0.557     -0.675      0.160     -0.624      1.671     -0.129     -0.173     -0.442      0.703      1.165      0.107      0.715     -0.561     -0.548      0.580     -0.204     -1.169     -0.163      0.277     -0.593     -1.237      0.707
     0.867      0.794      0.064     -1.576      1.185      0.264      1.121     -0.313     -1.493      1.419      1.524      1.720      0.291     -1.749      1.451      0.621      0.822      1.245     -1.114      1.021      0.287      1.091      0.198     -1.979      1.336      0.613     -0.286     -0.025      0.473     -0.203      0.010      0.094     -0.546     -0.075      0.700      0.863      0.370     -0.025     -0.036      0.675      0.281     -0.283      0.871     -0.022     -0.246
     0.867     -0.206      0.064     -0.576     -0.815      0.264      0.121      0.687     -1.493      0.419      0.524     -2.280      0.291     -0.749      0.451     -1.379     -0.178      1.245     -1.114      0.021     -0.131     -0.851      0.385     -1.068     -0.553      0.851      0.570     -0.139      0.636     -0.158      0.188      0.887      0.298     -0.594      0.987      0.674     -1.076     -0.363      0.029      0.757     -1.328      0.636      0.575     -0.617      0.675
    -0.133      0.794     -1.936      1.424      1.185      0.264      0.121      1.687      0.507          *      0.524      0.720     -2.709     -1.749          *      0.621      0.822      0.245      0.886      1.021     -0.091      0.360     -0.263      0.086      1.030      0.018      0.282     -1.630      1.216      0.069      0.373     -0.222      2.077      0.390      1.035      0.628      0.173     -2.301     -1.792      1.299      0.750      0.427      0.602      0.802      0.034
    -0.133      0.794      0.064     -0.576      0.185      1.264      1.121     -1.313      1.507     -0.581      1.524      1.720     -0.709     -0.749     -0.549     -0.379     -0.178     -0.755      0.886      0.021      0.504      0.719     -0.220      0.674      0.906     -0.640      0.142      0.407     -1.257     -0.662      0.766      0.495     -0.907      0.998     -1.231      0.701      0.711     -0.335     -1.323     -1.047     -1.085     -0.969     -0.372      0.414     -0.922
    -0.133      0.794     -0.936      2.424      1.185     -0.736      1.121      0.687     -0.493      1.419      0.524      1.720     -0.709      2.251      1.451     -0.379     -0.178      1.245     -0.114      1.021      0.340      0.433     -0.030      0.938      0.798     -0.478      0.349     -0.967      1.496      0.449     -1.179      0.729      0.627     -1.046      1.003      0.136      1.207     -0.662      1.539      1.087     -0.929     -0.700      1.292     -0.751      0.495
    -0.133     -3.206      2.064      2.424     -1.815      1.264     -1.879      1.687      1.507     -2.581      0.524     -2.280      1.291      2.251     -2.549      0.621     -2.178      1.245      1.886     -1.979      0.540     -1.440      0.824      1.808     -1.626     -0.607     -1.647      1.369      0.650     -0.407      0.702     -0.455      0.718      0.136     -1.702     -0.525     -0.470      0.303      0.764     -1.633      0.125     -0.607     -0.152      0.846     -0.382
    -1.133     -0.206      1.064     -1.576     -1.815      0.264      0.121      1.687     -0.493     -1.581     -1.476     -1.280      1.291     -0.749      0.451     -1.379     -1.178      1.245     -2.114     -0.979     -1.016     -0.636      0.900     -0.802     -0.464     -0.220      0.382      0.212     -0.889     -1.269      1.191      0.788      0.473      0.342     -1.231     -0.183     -0.407      0.040     -0.299      0.785     -0.161     -0.480     -0.081     -1.632     -0.384
     0.867      0.794     -1.936      2.424      1.185      1.264      1.121     -1.313      0.507      1.419     -0.476      1.720      0.291      0.251      1.451      1.621      0.822     -1.755      0.886      1.021      0.351      0.666     -0.361      0.616      0.422      0.493      0.178     -1.559      1.625      0.720      0.891      0.463     -0.936     -0.001      1.346     -1.042      0.868      0.761     -0.228      1.297      1.336      0.115     -1.153      0.490      0.697
    -1.133      0.794      2.064     -0.576      0.185      1.264      1.121      1.687      1.507      1.419      0.524      1.720      1.291      1.251      1.451     -1.379      0.822      1.245      0.886      1.021     -0.133      0.943      0.766      0.777      0.375     -1.077     -0.182      1.165     -1.402     -0.198      1.347      0.349      0.980      0.774      1.297      0.724      0.628      0.270      0.645      1.291     -1.129     -0.065     -0.015      0.409      0.628
     1.867     -1.206      2.064      2.424      1.185     -0.736     -2.879     -0.313     -0.493      1.419     -2.476     -2.280      1.291      0.251     -2.549     -2.379      0.822      1.245      1.886      1.021     -1.252     -0.854      0.832      0.849     -0.017      3.207     -0.217      1.156      1.619      1.142      0.789     -2.110     -1.247     -1.063      1.616     -0.503     -1.232      0.114     -0.386     -2.448     -1.123      1.532      0.138      1.576      0.922
     0.867      0.794      1.064      0.424      1.185      1.264      1.121      1.687      1.507     -0.581          *      1.720     -0.709      1.251      0.451      1.621      0.822      1.245     -1.114      1.021      0.276      1.149      0.455      0.794      0.819      0.463     -0.564      0.627     -0.472      0.346      0.978     -0.015      1.081      0.805     -1.001     -0.587      0.164     -1.207      0.720      0.005      1.251     -0.363      0.529     -1.562      0.176
    -0.133     -0.206     -0.936     -1.576     -0.815      0.264     -1.879     -1.313     -0.493      1.419      1.524      0.720     -0.709     -1.749     -0.549      0.621     -0.178     -1.755     -1.114      0.021      0.553     -0.121     -0.549     -1.789     -0.579     -0.855     -0.391     -0.450      0.333     -0.305     -0.275     -1.706     -0.746      0.730      1.834      0.810      0.833      0.140     -0.367     -0.332     -0.030     -0.020     -0.904     -0.077      0.578
     0.867      0.794     -0.936      0.424     -0.815     -2.736      1.121     -0.313      0.507      0.419      0.524      1.720      0.291      1.251      0.451      0.621      0.822     -0.755      0.886      0.021      0.271      0.645     -0.063      0.459     -0.181      0.687      0.172     -0.811      0.053     -0.447     -2.859      0.349     -0.138      0.251      0.565      0.025      0.814      0.511      0.829      0.291      0.380     -0.139     -0.597      0.703      0.257
     0.867     -0.206     -1.936      1.424      1.185      0.264      0.121     -1.313      1.507      0.419      0.524     -1.280      0.291      1.251     -0.549     -1.379     -0.178     -1.755      0.886      1.021      0.028     -0.177     -0.182      1.483      1.009      0.742     -0.133     -1.737     -0.144      0.130      0.100      0.452     -1.190      0.327     -0.224      0.377     -1.208      0.500      0.103     -1.014     -1.568      0.072     -1.398      0.212      0.092
     0.867      0.794     -1.936      0.424      1.185      1.264      0.121      0.687      0.507      1.419      1.524     -0.280     -1.709      2.251      1.451      1.621      0.822     -0.755     -1.114      1.021      1.066      0.577     -0.691      1.097      1.264     -0.154      0.323     -1.368     -0.903      0.040      0.169     -0.482      1.497     -0.264      0.786     -0.279     -0.815     -0.612      1.295      0.926      0.407      0.271      0.385     -1.614     -0.264
     0.867      0.794      0.064     -1.576     -0.815     -1.736      0.121     -1.313     -0.493     -0.581      0.524     -0.280      0.291     -0.749     -0.549      0.621      0.822     -0.755     -1.114      0.021     -0.065      0.480     -0.316     -0.134     -0.771      0.890      0.316      0.412     -1.376      0.054     -1.694     -0.299     -0.902     -0.314     -0.117      0.537     -0.825      0.586     -0.477     -0.021      0.705      0.332     -0.365     -1.000      0.730
    -1.133     -0.206      0.064      0.424     -0.815     -1.736      0.121     -2.313     -0.493      0.419     -2.476     -0.280     -0.709     -0.749     -0.549     -1.379     -1.178     -2.755     -0.114     -0.979     -1.479     -0.878     -1.295     -0.240     -1.293      0.371      0.533      1.359      0.633      0.432     -0.083      1.070     -0.832     -0.325      1.050     -0.303      0.854      0.997     -0.468      0.042      0.458     -0.227     -0.778     -0.106      0.061
    -0.133      0.794      1.064      0.424      0.185      0.264      1.121     -1.313      0.507     -0.581      0.524      0.720      0.291      0.251      1.451      0.621      0.822     -0.755     -2.114      1.021      0.264      0.488     -0.222     -0.565      0.030     -0.413      0.326      1.338      0.914      0.232     -0.012      0.478     -1.056      0.881     -0.746      0.002      0.109      0.836      0.727      1.584      0.286      0.242     -0.320     -1.772      1.145
    -2.133     -0.206     -0.936      1.424     -1.815      0.264      0.121     -0.313      0.507     -1.581     -2.476     -0.280      0.291      1.251     -0.549     -1.379     -0.178      0.245      0.886      0.021     -1.425     -0.110      0.369      0.877     -0.807     -0.800      0.140     -1.335      0.420     -0.957      1.833      0.086     -0.714     -0.057     -1.197     -0.315     -0.045     -0.184      0.504     -0.023      0.149     -0.135     -0.235      0.594      0.792
     0.867     -3.206     -0.936      0.424      1.185     -0.736      0.121     -2.313      0.507     -0.581     -1.476      0.720     -0.709     -1.749     -2.549      0.621     -0.178     -0.755     -0.114     -1.979     -0.665     -0.459     -0.405      0.021     -1.003      1.566     -2.636     -0.634      0.320      2.058     -0.249      0.620     -1.754      0.585     -0.103     -0.506      1.151     -0.165     -1.569     -1.933      1.351      0.308      0.029     -0.231     -1.059
    -1.133     -0.206     -1.936     -1.576      1.185     -0.736      1.121      0.687     -1.493      1.419      0.524      0.720      0.291     -1.749      0.451     -0.379      0.822      1.245     -0.114      0.021      0.037      0.677      0.138     -0.811      1.275     -1.108     -0.791     -2.081     -0.834     -0.293     -0.755      0.400      0.555     -0.945      0.682      0.326     -0.105      0.177     -0.890     -0.224     -0.366      0.115      0.965      0.226     -0.975
    -0.133      0.794      1.064      1.424     -0.815      1.264      1.121     -0.313      0.507     -0.581      0.524      0.720      0.291     -0.749     -0.549      0.621      0.822      0.245     -0.114      0.021      0.474      0.885      0.153      0.553     -0.686     -0.707     -0.071      0.847      0.935     -0.090      0.769      0.322     -0.654      0.144     -0.299     -0.156     -0.310      0.051     -1.081     -0.131      0.159     -0.244     -0.046     -0.320      0.697
    -0.133      0.794      1.064      1.424      1.185      0.264      1.121      1.687      0.507     -0.581     -1.476     -0.280      0.291      0.251      0.451     -0.379     -0.178      1.245     -1.114      1.021     -0.716      0.036      0.451      0.195      1.428      0.660      0.633      0.740      1.252     -0.319      0.963      0.983      1.256      0.478     -1.278     -0.475     -0.406     -0.270      0.092     -0.123      0.478     -0.229      0.359     -1.188     -0.227
    -1.133      0.794      1.064     -1.576     -2.815      1.264      1.121     -1.313      0.507     -0.581     -0.476      0.720     -0.709      0.251     -0.549      0.621      0.822     -0.755     -0.114     -1.979     -0.368      0.327     -0.705      0.312     -1.876     -0.832      0.597      1.664     -2.019     -1.106      1.731      0.746     -0.437      0.187      0.498     -0.030      0.289      0.245      0.053      0.376      0.885      0.640      0.307     -0.195     -0.236
    -0.133     -0.206      1.064      0.424     -0.815      0.264      0.121      0.687      0.507     -1.581     -1.476      0.720      0.291      1.251      0.451     -1.379     -0.178      0.245     -0.114      0.021     -0.820      0.247     -0.080      0.832     -0.813      0.722     -0.506      1.182     -0.327     -0.027      1.056     -0.240      0.787     -0.334     -1.054     -0.130      0.458      0.472      0.553      0.924     -0.454     -0.594      0.399     -0.418      0.740
     0.867     -0.206     -0.936      0.424     -0.815      0.264     -0.879     -0.313     -0.493     -0.581      0.524     -0.280      0.291      1.251     -2.549      1.621     -0.178      0.245     -1.114     -0.979      0.871     -0.316      0.095     -0.683     -1.530     -0.122      0.204     -0.937      0.883      0.784     -0.795     -0.564     -0.259      0.013      0.368     -0.775      0.121      0.195      1.654     -1.649      0.718      0.380      0.272     -0.980      0.267
     0.867      0.794      2.064     -0.576      1.185      1.264      1.121      0.687     -0.493      1.419      1.524      0.720      0.291      0.251      1.451      0.621      0.822     -0.755     -1.114      1.021      0.950      0.744     -0.383     -0.440      1.884     -0.225      0.083      2.402     -0.212     -0.676      0.099      0.466      1.187     -0.190      0.317     -0.104     -0.308      0.921      0.627      0.498     -0.777      0.028     -0.105     -1.000     -0.709
    -0.133     -2.206     -1.936      1.424     -1.815     -0.736     -1.879      1.687      2.507      1.419      0.524     -1.280      1.291      1.251      0.451      0.621     -0.178     -1.755      1.886     -0.979      0.186     -0.807     -0.159      1.171     -0.423     -0.250     -1.418     -1.900      0.181     -1.427     -1.075     -0.939      1.894      1.517      1.552      0.085     -0.426      1.482      0.440      0.763      0.417      0.676     -1.614      1.337     -0.640
     0.867     -0.206      0.064      0.424      1.185      0.264      0.121      0.687     -0.493     -0.581      1.524      0.720      0.291     -0.749     -0.549      0.621      0.822     -0.755     -1.114      1.021      0.729      0.669     -0.086      0.602      0.656      0.213     -0.842      0.202     -0.270      0.648     -0.544     -0.588      0.757     -0.932     -1.023      0.408     -0.212      0.363     -1.118     -0.908     -0.403      0.127     -0.531     -1.456      0.449
    -1.133     -0.206     -1.936     -0.576     -0.815     -0.736      0.121     -2.313      0.507     -0.581      0.524     -0.280     -0.709     -0.749     -1.549      0.621     -0.178     -1.755     -1.114      0.021     -0.388     -0.445     -0.973      0.067     -0.387     -0.868      0.276     -0.929     -0.759     -0.529     -0.263      0.663     -1.218      0.499     -0.201      1.015      0.278      0.573     -0.608     -1.273      1.112      0.279     -0.137     -1.079      0.496
     0.867      0.794      0.064     -0.576      0.185      1.264      1.121     -1.313     -1.493      0.419      0.524      0.720      0.291     -0.749      0.451      0.621     -0.178     -0.755     -0.114      0.021      0.421      0.877      0.194     -0.172      0.212      0.344     -0.015     -0.212     -0.462      0.058      0.769      0.188     -1.506     -1.390      0.267     -0.130     -0.365      0.062     -0.626      0.376      0.104     -1.044     -0.967      0.040     -0.124
    -1.133      0.794      1.064     -0.576     -0.815      0.264      0.121     -1.313     -0.493      0.419      0.524      0.720      0.291      1.251      0.451     -1.379     -0.178      0.245     -0.114      0.021      0.073     -0.140      0.204      0.171     -0.300     -1.273      0.986      0.834     -0.688     -0.365      0.219      0.245     -1.597     -0.586      0.631      0.412      0.976      0.289      1.127      0.658     -1.479     -0.025      0.025     -0.185      0.145
    -1.133     -0.206      0.064     -1.576     -0.815      0.264     -0.879      0.687     -1.493     -0.581     -0.476     -0.280     -0.709     -1.749     -0.549     -0.379     -1.178     -0.755     -1.114     -0.979     -0.326     -0.715     -0.143     -1.142     -0.968     -0.890      0.569      0.350     -0.646      0.169      0.348     -0.071      0.901     -0.651     -0.188      0.025      0.411     -0.365     -0.880     -0.091     -0.069     -0.304     -0.698     -0.572     -0.280
    -0.133      0.794     -0.936     -1.576     -0.815      0.264      1.121     -1.313      1.507     -1.581      1.524      0.720      1.291     -0.749     -1.549     -1.379      0.822     -0.755     -1.114      0.021      0.081      0.441     -0.004     -0.381     -0.741     -0.269      0.444     -1.003     -1.130     -0.145      0.334      0.684     -1.296      1.791     -1.095      1.342      0.038      1.090     -0.590     -1.151     -1.553      0.370     -0.835     -0.851      0.796
    -0.133     -0.206     -0.936     -0.576      0.185     -0.736      0.121     -1.313     -0.493      1.419      0.524     -1.280      0.291      0.251      1.451      0.621     -0.178      0.245     -1.114      1.021     -0.116     -0.396     -0.152     -0.471      0.122     -0.127      0.300     -0.602     -0.137     -0.026     -0.825      0.386     -1.391     -0.238      1.424      0.641     -0.631      0.593      0.730      1.432      0.489      0.238      0.382     -0.906      1.001
     0.867     -0.206      0.064     -0.576     -0.815      1.264      1.121      0.687     -0.493     -1.581      1.524      0.720      1.291      0.251     -1.549     -0.379      0.822     -0.755     -1.114     -0.979      0.516      0.659     -0.055     -0.449     -0.486      0.416     -0.772      0.141      0.109     -0.403      0.624      0.631      0.768     -0.215     -1.239      0.832     -0.076      1.132      0.541     -1.244     -0.921      0.127     -0.562     -0.927     -0.532
    -1.133      0.794     -0.936     -0.576     -0.815     -0.736     -1.879      0.687     -0.493     -1.581     -1.476     -2.280     -0.709     -0.749     -0.549     -1.379     -0.178     -1.755      0.886     -0.979     -0.553     -0.630     -0.596     -0.214     -0.989     -0.663      1.445     -0.393     -0.325      0.006     -0.181     -1.168      1.407     -0.359     -0.987     -0.407     -1.536      0.229     -0.534     -0.019     -0.680      0.674     -0.783      1.012      0.035
    -1.133      0.794      1.064      0.424     -1.815     -0.736      1.121      0.687      0.507      1.419     -0.476      1.720      1.291      1.251     -0.549     -1.379     -0.178     -0.755     -0.114     -0.979     -0.384      0.534      0.303      0.735     -0.646     -0.724      0.182      0.751     -0.416     -1.289     -0.281      0.530      0.230      0.003      1.715      0.137      0.943      0.703      0.626     -0.145     -1.056     -0.783     -1.161     -0.375     -0.236
    -1.133     -1.206     -1.936     -0.576      1.185     -1.736     -0.879      0.687     -1.493      1.419     -1.476     -1.280     -2.709     -1.749      0.451     -1.379     -0.178      0.245     -2.114      1.021     -1.415     -0.454     -0.787     -1.436      0.716      0.091     -0.696     -1.196      0.723      0.657     -0.333     -0.602      1.585     -0.367      1.081      0.688     -0.686     -1.553     -0.513      0.291      0.174      0.164      1.424     -1.362      0.363
    -0.133     -0.206      1.064     -0.576     -0.815     -0.736      0.121     -0.313      0.507          *      0.524     -0.280      0.291      0.251      0.451     -0.379     -0.178      0.245     -0.114      0.021      0.002     -0.330      0.245      0.526     -0.579     -0.281      0.113      0.846     -1.036     -0.228     -0.650      0.486     -0.531      0.240      0.384      0.576      0.278     -0.114     -0.300      0.797     -0.335      0.059     -0.243     -0.339      0.377
     0.867      0.794     -0.936          *     -1.815      1.264      1.121      1.687     -1.493      1.419      0.524      0.720     -1.709      1.251      1.451      0.621      0.822      1.245     -1.114     -0.979      0.588      0.431      0.088     -0.035      0.152      0.289      0.351     -1.134      0.132     -1.696      0.613      0.633      1.667     -1.455      1.394     -0.384      0.081     -1.701      1.358      1.452     -0.092      0.353      1.100     -1.232     -1.113
     0.867     -0.206      2.064     -0.576      1.185      1.264     -0.879     -1.313     -1.493      1.419      1.524      0.720      1.291     -1.749      1.451      1.621      0.822      0.245     -1.114      1.021      0.627      0.086      0.419     -1.630      1.296      0.182     -0.293      1.662      1.324     -0.206      0.563     -0.802     -1.751     -0.385      0.771      0.757      0.692      0.566     -0.473      0.767      0.900      0.684     -0.571     -0.463     -0.051
    -0.133     -0.206      1.064     -0.576      0.185      0.264      0.121      1.687     -0.493     -1.581     -1.476      0.720      1.291     -1.749      0.451     -1.379      0.822      1.245     -2.114     -1.979     -1.287     -0.026      0.643     -1.228     -0.614      1.007     -0.207      0.431      0.741      0.857      1.611      0.216      0.989      0.452     -1.200      0.370      0.738      0.431     -0.594      0.905      0.190      0.696      0.313     -1.498     -1.531
    -0.133     -0.206     -0.936      0.424      0.185      1.264      1.121      1.687     -1.493      1.419      1.524      0.720      0.291      1.251      0.451      1.621      0.822      1.245      1.886      1.021      1.056      0.396      0.638     -0.174     -0.082     -1.489     -0.579     -1.560      0.577      0.250      0.026      0.672      1.053     -1.467      1.575     -0.166      0.309     -0.619      1.411      0.599      0.208      0.280      0.163      1.837      1.012
    -2.133     -0.206      1.064      0.424     -1.815     -1.736     -0.879     -1.313     -0.493      0.419      0.524      0.720     -0.709      1.251     -0.549     -2.379     -1.178      0.245      0.886      0.021     -0.868      0.057     -0.083      1.057     -0.419     -1.279     -0.105      1.112     -0.700     -1.272     -0.931     -0.917     -1.082     -1.329      0.640      1.586      0.528     -0.437      0.464     -0.354     -1.211     -1.067      0.355      0.277      0.438
    -1.133      0.794     -1.936      0.424      0.185      0.264      1.121     -0.313      0.507     -0.581     -1.476     -1.280     -0.709      0.251     -0.549      0.621      0.822     -0.755      0.886      0.021     -0.513      0.000     -0.541     -0.133     -0.557     -0.531      0.780     -1.449      0.617      0.591      0.655      1.097      0.369      0.569     -0.451     -0.756     -1.243     -0.008      0.355     -0.256      1.148      0.804      0.082      0.738      0.348
    -1.133     -0.206     -0.936     -0.576      1.185     -1.736     -1.879     -1.313     -0.493      0.419     -1.476     -2.280      0.291     -0.749      0.451     -0.379     -2.178      1.245      0.886      1.021     -1.035     -0.915      0.283      0.012      0.218     -0.171      0.635     -1.311     -0.616      0.926     -0.878     -0.901     -1.628     -0.514      0.332      0.159     -1.168     -0.006     -0.745      0.207      0.787     -1.051      0.757      0.784      0.965
    -2.133      0.794      2.064      1.424     -1.815     -1.736      0.121      1.687      1.507     -0.581     -2.476      0.720      0.291      1.251     -0.549      1.621     -0.178      0.245      0.886     -0.979     -1.041      0.043      0.292      1.750     -0.711     -1.004      0.782      1.810     -0.344     -1.051     -0.736     -0.060      1.262      0.160     -0.122     -1.134      0.780      0.139     -0.265     -0.033      2.742     -0.038     -0.293      0.068     -0.187
     0.867      0.794     -0.936     -1.576      0.185      1.264      1.121     -1.313     -0.493      0.419      1.524     -0.280     -0.709     -1.749      0.451     -0.379      0.822      1.245     -0.114      1.021      0.595      0.207     -0.251     -1.187      0.674      0.514      0.619     -0.895     -0.449     -0.468      0.514      0.733     -1.086      0.570      0.073      0.636     -0.523     -0.198     -0.917      0.117     -0.940      0.473      1.620      0.271      0.369
     0.867     -0.206      1.064      1.424      0.185     -1.736     -0.879     -0.313      1.507      0.419     -1.476     -1.280      0.291      1.251     -1.549     -0.379     -0.178      0.245      0.886      0.021     -0.879     -0.405      0.164      1.035      0.609      1.614      0.017      1.063      0.394     -0.566     -0.804     -0.498     -0.403      0.664      0.058     -0.256     -0.886      0.110      0.309     -1.829      0.533      0.235     -0.117      0.507     -0.385
     0.867     -0.206      1.064     -0.576     -0.815      1.264      0.121      1.687      1.507     -0.581     -1.476     -1.280      0.291      0.251      0.451      0.621      0.822      1.245      0.886      1.021     -0.129     -0.030      0.601      0.553      0.304      0.915     -0.216      0.497     -0.987     -1.143      1.358      0.199      1.054      1.060     -0.607     -1.229     -1.376     -0.423     -0.428      0.385      0.795      0.883      0.207      0.661      0.614
    -0.133     -0.206      1.064     -0.576     -1.815      0.264      0.121      0.687     -0.493      0.419      0.524     -0.280      0.291     -0.749      0.451     -0.379     -0.178      0.245     -0.114     -0.979     -0.026     -0.382     -0.047     -0.311     -1.043     -0.173      0.263      1.175     -0.182     -0.706      0.288      0.517      0.831     -0.347      1.041      0.397      0.275      0.361     -0.243      0.891     -0.331      0.248      0.306     -0.076     -0.094
    -0.133      0.794      2.064      0.424      0.185      1.264      0.121     -1.313      2.507      0.419      0.524      0.720      1.291      2.251     -0.549      1.621     -0.178      1.245     -0.114     -1.979      0.672      0.437      0.375      1.299     -0.167     -0.918      0.300      1.912     -0.841      0.533      0.394     -0.300     -1.566      1.375      0.638     -0.490      0.212      0.789      1.366     -0.504      1.017     -0.696      0.545     -0.647     -1.892
    -1.133     -2.206      0.064      0.424      0.185     -0.736     -1.879     -2.313     -1.493     -0.581      1.524     -1.280     -1.709     -0.749     -0.549      0.621     -2.178     -2.755      0.886     -1.979      0.585     -1.056     -1.401      0.020     -0.751     -1.881     -1.210      1.637      0.278      0.816     -1.308     -0.829     -0.707     -1.474     -0.153      0.672      0.021      0.282     -0.934     -0.071     -0.121     -0.971     -0.557      0.779     -1.208
     0.867     -0.206     -0.936      1.424      1.185      1.264     -1.879      0.687      0.507      0.419      0.524      0.720      0.291     -0.749      0.451     -0.379     -3.178     -1.755      0.886      0.021      0.129     -0.888     -0.307      0.956      0.257      0.758      0.640     -0.751      0.594      0.885      1.102     -0.993      0.933     -0.286      0.281      0.394      1.961      0.866     -1.419      0.258     -0.508     -2.302     -1.455      0.416     -0.125
     0.867      0.794      1.064     -0.576      1.185      0.264      1.121     -0.313      0.507      0.419     -0.476      0.720     -0.709      0.251      0.451      0.621      0.822      0.245     -0.114      1.021     -0.001      0.547     -0.364      0.208      1.618      0.849      0.200      1.363     -0.737     -0.555      0.081      0.555      0.035      0.271     -0.471     -0.372      0.185     -0.153      0.116     -0.268      0.734      0.112      0.697     -0.373     -0.562
    -0.133     -0.206      1.064      0.424      0.185     -0.736     -1.879      0.687      1.507     -1.581      0.524     -1.280      1.291     -0.749     -1.549      0.621     -1.178      0.245     -0.114      0.021      0.204     -0.616      0.513      0.650      0.035     -0.229      0.449      0.508     -0.254      0.196     -0.952     -1.329      0.152      0.881     -1.460      0.175     -0.420      0.584     -1.252     -1.547      0.299     -0.627     -0.407     -0.510      0.067
    -0.133     -0.206      0.064     -0.576      1.185      0.264     -1.879      1.687     -0.493      0.419      1.524     -1.280      1.291      1.251      0.451      0.621     -1.178      0.245     -0.114      1.021      0.845     -1.012      0.587     -0.611      0.971     -0.800      0.843     -0.533      0.109      0.102     -0.602     -0.831      0.924     -0.232     -0.065      0.083     -0.040      0.650      1.781     -0.159     -0.359     -0.169     -0.774      0.200      0.231
     0.867      0.794      0.064      1.424      0.185      0.264      1.121     -0.313      1.507      0.419      1.524      1.720      0.291     -1.749      0.451     -0.379      0.822      0.245      0.886      0.021      0.731      1.116      0.287      0.703      1.267      0.110     -0.307     -0.029      0.746     -1.095     -0.513      0.043     -0.580      0.899     -0.216      0.499      0.343     -0.275     -2.060     -0.292     -1.065     -0.497     -0.152      0.577     -1.357
     0.867     -1.206     -1.936     -1.576     -0.815     -0.736      0.121      0.687      0.507     -0.581      0.524     -0.280      0.291      1.251     -0.549      0.621     -1.178      0.245     -1.114     -2.979      0.128     -0.477      0.544     -0.323     -0.991      0.623     -0.459     -2.528     -1.187      0.097     -0.842      0.602      0.108      0.829      0.179      0.223      0.360     -0.176      1.373      0.024      0.442     -0.629     -0.495     -1.011     -1.828
     0.867     -1.206     -0.936     -1.576     -0.815     -0.736     -1.879      0.687     -1.493     -0.581      0.524     -1.280      0.291     -0.749     -0.549      0.621     -1.178      0.245     -2.114      0.021      0.032     -1.000      0.068     -1.231     -0.256      0.759     -0.101     -0.985     -0.429     -0.517     -0.754     -0.930      0.629     -0.594     -0.669      0.363      0.097      0.211      0.291     -0.395      0.527     -0.097      0.110     -1.336      0.144
    -1.133      0.794      0.064     -1.576     -1.815      0.264      1.121      0.687     -0.493     -0.581      0.524     -0.280     -0.709      1.251     -1.549      0.621      0.822      1.245     -1.114     -0.979      0.452     -0.107      0.306     -1.393     -0.483     -1.645      0.905     -0.069     -0.194     -1.183     -0.280      1.119      0.409      0.395     -0.428     -0.125     -0.195     -1.217      2.389     -1.169      0.062      1.053      0.825     -0.321     -0.617
     1.867      0.794      0.064     -1.576      0.185      1.264      1.121     -0.313     -1.493      1.419      1.524      0.720      0.291     -0.749      1.451      1.621      0.822     -1.755     -1.114      1.021      0.998      0.577     -0.474     -1.536      1.158      0.930      0.153      0.527     -0.082     -0.867      0.279      0.680      0.010     -0.367      0.750     -0.123     -0.122      0.870      0.660      0.726      0.449     -0.019     -1.130     -0.367     -0.056
     0.867      0.794     -1.936      1.424      0.185      1.264      0.121      0.687     -0.493     -0.581      0.524      0.720      0.291      1.251      0.451      0.621      0.822      0.245      0.886      0.021      0.228      0.139      0.500      0.492     -0.091      0.446      0.579     -2.390      0.974      0.280      1.101      0.015      0.264     -1.070     -0.594      0.052      0.590     -0.574      0.810      0.485      0.466      0.755     -0.482      0.540      0.242
     0.867      0.794     -1.936      0.424      0.185     -1.736      1.121      0.687     -1.493     -0.581     -0.476      0.720      1.291      1.251     -0.549     -0.379      0.822      0.245     -0.114      0.021     -0.106      0.483      0.187     -0.038      0.035      1.051      0.316     -2.076      0.338      0.185     -1.723      0.690      0.548     -1.321     -0.419     -0.230      0.124      0.911      1.305     -0.347     -0.253      0.314     -0.126     -0.250     -0.012
    -1.133      0.794     -1.936     -0.576      1.185      1.264     -2.879      0.687     -1.493      1.419      1.524      0.720     -2.709     -0.749      1.451      1.621      0.822      0.245     -1.114      1.021      0.964     -0.007     -0.354     -1.012      0.914     -1.971      0.701     -1.672      0.472      0.281      0.339     -2.773      1.108     -0.668      1.031      0.015      0.785     -2.087      0.179      0.925      0.479      0.799      0.785     -0.623      0.143
     0.867      0.794      2.064     -1.576     -0.815      1.264      0.121      1.687      0.507     -2.581      1.524     -0.280      1.291      1.251      1.451      1.621     -0.178      1.245     -2.114     -0.979      0.978      0.184      0.760     -0.449     -0.892     -0.027      0.780      1.405     -0.959      0.010      0.198     -0.247      0.763      0.841     -2.303      0.060     -0.785      0.453      1.677      1.938      0.607     -0.418     -0.072     -1.760     -0.281
    -0.133      0.794     -0.936     -1.576      1.185      0.264      0.121     -0.313     -1.493      0.419      1.524      0.720      1.291     -1.749     -0.549     -1.379     -1.178     -1.755     -0.114     -2.979      0.142     -0.028     -0.030     -2.348      0.254     -0.305      0.655     -0.872      0.953      0.841      0.140      0.214     -0.195      0.497      0.179      1.205      0.815      1.368      0.379     -0.755     -1.449     -1.182     -1.717      0.917     -3.338
    -0.133     -0.206      1.064     -0.576      0.185      0.264     -1.879      1.687     -0.493     -0.581      0.524      0.720      0.291     -1.749      0.451     -0.379     -0.178      1.245     -0.114      0.021      0.294     -0.355      0.491     -0.026     -0.132     -0.385      0.026      0.680     -0.446      0.205     -0.121     -1.475      1.307     -0.457     -0.443      0.026      1.063     -0.293     -1.718      0.362     -0.650      0.329      0.425     -0.280      0.190
     0.867     -1.206     -0.936      1.424      0.185      0.264     -0.879     -1.313      0.507     -1.581     -1.476     -1.280      0.291      1.251     -1.549     -1.379     -2.178      0.245      1.886     -1.979     -0.698     -0.982     -0.149      0.987      0.065      1.755     -0.275     -0.898      0.250      0.110      1.135      0.153     -1.090     -0.185     -1.502     -0.353     -0.162      0.359      0.281     -1.432     -0.570     -1.140      0.503      1.330     -2.077
    -0.133      0.794      0.064      1.424     -0.815     -1.736      0.121      1.687      0.507      0.419     -0.476      0.720     -0.709      0.251      1.451     -0.379     -0.178      1.245     -0.114      0.021     -0.557      0.123      0.270      0.648     -0.168      0.549      0.585     -0.025      0.585     -0.636     -1.250      0.052      1.412     -0.182      0.677      0.425      0.527     -1.046     -0.404      1.632      0.272     -0.209      0.853     -0.412      0.096
    -0.133     -0.206      1.064     -0.576      1.185     -0.736      0.121     -0.313     -0.493      0.419     -1.476     -0.280     -0.709     -0.749      0.451     -0.379     -0.178      0.245     -0.114      0.021     -0.394     -0.517     -0.210     -0.099      0.301      0.196      0.283      1.350     -0.538      0.863     -0.539      0.600     -0.081     -0.481      0.204     -0.647      0.400     -0.450     -0.650      0.391      0.081      0.491      0.672     -0.029     -0.223
    -0.133     -1.206      1.064      2.424      0.185     -1.736      0.121     -1.313      0.507     -0.581     -1.476     -1.280      1.291      1.251     -0.549     -0.379     -1.178      1.245      0.886     -0.979     -0.825     -0.329      0.700      1.054     -0.140      0.643     -0.867      0.533      1.442      0.503     -0.830      0.056     -1.988     -0.227     -0.419     -0.209     -0.830      0.388      0.459     -0.396      0.549     -0.745      0.259      0.313     -0.775
    -2.133     -2.206      0.064      0.424     -0.815      1.264      0.121     -1.313      0.507      0.419     -1.476     -1.280      0.291     -0.749     -1.549     -1.379     -0.178      0.245      0.886     -1.979     -1.129     -0.078      0.320     -0.017     -0.708     -0.971     -2.091     -0.253      0.508     -0.108      2.557      0.132     -1.702      0.457      0.676      0.196     -1.201      0.073     -0.531     -1.220      0.143     -0.070     -0.318      0.957     -1.312
    -1.133     -2.206      2.064      1.424     -0.815      0.264     -1.879     -2.313     -0.493     -0.581     -1.476     -1.280      1.291     -0.749     -0.549     -1.379      0.822      1.245      1.886     -1.979     -0.975     -0.781      0.623      0.451     -1.781     -0.337     -1.307      1.330      0.868      1.189      1.178     -0.986     -2.958     -0.713      0.462     -0.160     -0.326      0.491     -0.914      0.538     -0.465      1.536      0.291      1.682     -0.436
    -0.133      0.794     -1.936      2.424      1.185     -0.736      1.121     -2.313      2.507      1.419      1.524      1.720      1.291      2.251      1.451      0.621      0.822     -1.755      1.886      1.021      0.498      0.701     -0.484      2.160      0.721     -0.613      0.103     -1.456      0.130      0.527     -1.190      0.528     -1.811      0.992      1.176      0.765      0.869      1.840      0.313      1.179     -0.058      0.115     -1.044      0.732      0.297
     0.867     -0.206      1.064     -0.576      0.185      1.264      0.121     -1.313     -0.493      0.419     -0.476      0.720     -1.709      1.251      0.451     -1.379     -0.178      0.245      0.886     -1.979     -0.777      0.389     -0.399      0.161     -0.736      1.647     -0.528      1.582     -0.771      0.974      2.113     -0.134     -0.929     -0.621      0.680      0.724      0.125     -1.135      0.922      0.916     -0.300     -0.624      0.991      0.827     -1.196
    -2.133     -0.206     -1.936      0.424     -1.815     -2.736      0.121      0.687      1.507      0.419     -0.476     -1.280      0.291      1.251      0.451     -1.379     -0.178      0.245      0.886     -1.979     -0.847     -0.790      0.330      0.659     -1.284     -1.293      0.646     -2.390     -0.222     -0.551     -1.997      0.791      0.431      0.901      1.021      0.735     -0.197     -0.167      0.634      1.057     -0.247      0.543     -0.190      0.642     -0.713
     0.867      0.794      0.064      0.424      0.185      1.264     -0.879      0.687      0.507     -1.581     -1.476      0.720     -0.709      0.251      0.451      1.621      0.822      0.245     -0.114      0.021      0.015      0.279     -0.170      0.930     -0.180      0.738      0.545      0.356     -0.482      0.345      1.009     -1.082      0.917     -0.190     -1.471     -1.560      0.477     -0.397     -0.675      0.543      1.549      0.472      0.398     -0.657      0.165
    -0.133     -1.206      0.064     -1.576     -0.815     -1.736     -0.879     -0.313     -1.493     -0.581      0.524      0.720      0.291     -0.749      0.451      0.621     -0.178      0.245     -2.114      0.021      0.474     -0.029      0.411     -0.725      0.059     -0.661     -1.142     -0.415     -0.934     -0.967     -2.165     -0.611     -0.891     -0.885     -0.517     -0.340      0.766     -0.357     -0.189      0.659     -0.060     -0.328     -0.468     -1.700     -0.049
    -0.133     -1.206      1.064     -1.576      0.185     -0.736     -0.879      0.687     -0.493     -0.581     -0.476     -1.280     -0.709     -0.749      0.451      0.621     -0.178      0.245     -1.114      1.021      0.100     -0.647     -0.160     -0.942     -0.427     -0.254     -0.620      1.143     -0.638      0.578     -0.763     -0.304      0.997      0.256     -0.420     -0.812     -0.565     -0.532      0.093      0.695      0.372      0.362      0.603     -0.678      1.308
     0.867     -0.206      1.064     -0.576     -0.815     -0.736      1.121      1.687     -0.493     -0.581     -0.476      0.720      1.291     -0.749     -0.549      0.621     -0.178      0.245     -1.114     -0.979      0.148      0.297      0.336     -1.092     -0.492      0.819     -0.330      0.733      0.562     -0.289     -0.932      0.831      1.150      0.350     -0.451     -0.677      0.399      0.945      0.326     -0.286      0.346     -0.345     -0.401     -0.500     -0.557
    -1.133     -0.206      0.064      1.424      0.185      1.264      0.121      0.687      0.507      0.419      0.524     -0.280      0.291     -0.749      0.451      1.621      0.822      0.245     -0.114      0.021      0.303     -0.089     -0.217      0.069     -0.007     -1.201     -0.051      0.410      1.171      0.250      0.965      0.015      0.967      0.573      0.279      0.168     -0.180      0.496     -0.815      0.418      1.288      1.051      0.409     -0.302      0.086
     0.867     -3.206      1.064     -1.576      1.185      0.264      1.121     -2.313     -1.493      1.419      1.524      0.720      1.291     -1.749      1.451      1.621      0.822     -0.755     -1.114     -0.979      0.746      0.264      0.022     -1.878      0.437      0.186     -3.422      0.862      0.201      0.839     -0.424      0.733     -2.150     -0.065      1.203      0.273      0.365      1.176     -0.133      1.190      0.881      0.493     -0.785     -0.374     -1.449
     0.867      0.794     -0.936     -1.576     -0.815      1.264      1.121     -2.313     -0.493     -0.581      1.524     -0.280      0.291      1.251      0.451      0.621      0.822     -0.755     -1.114     -0.979      0.645      0.605     -0.342      0.356     -0.417      0.169      0.167     -0.810     -1.913     -0.672      0.558      0.328     -1.815     -0.703     -0.316      0.641     -1.047      0.835      0.989      0.674     -0.111      0.101     -0.061     -1.349     -0.523
    -1.133     -3.206      1.064      0.424      1.185     -2.736      1.121     -1.313      2.507     -2.581     -1.476      1.720      0.291      1.251     -2.549     -2.379      0.822     -0.755      0.886      0.021     -1.324      0.171     -0.114      0.221      0.744      0.158     -3.307      1.063      0.267      0.408     -1.189      0.809     -1.223      2.461     -3.050      0.545      1.386      0.325      0.976     -2.923     -0.594      0.750     -0.560      0.786     -0.600
     0.867      0.794      1.064      1.424      0.185      1.264      1.121      1.687     -1.493      1.419      0.524      1.720      1.291      2.251      1.451     -1.379     -0.178     -0.755      1.886      1.021      0.179      0.670      0.541      0.803      0.440      0.681      0.209      0.370      0.713     -0.265      1.135      0.339      1.140     -2.178      1.035      0.145      0.972      0.623      1.600      1.236     -1.443     -1.025     -1.538      1.434      0.612
    -0.133     -1.206      0.064      0.424     -0.815     -0.736     -0.879     -0.313      0.507     -0.581     -0.476     -0.280     -0.709      0.251     -0.549     -0.379     -1.178     -0.755     -0.114     -0.979     -0.247     -1.103     -0.219     -0.132     -0.833      0.033     -0.117      0.404      0.410     -0.037     -0.558      0.006      0.059      0.572     -0.183     -0.150      1.016     -0.336      0.372     -0.025     -0.176     -0.025     -0.261     -0.114     -0.170
    -0.133     -0.206      1.064     -0.576      0.185      1.264      0.121     -1.313     -1.493      0.419      0.524     -0.280      0.291     -0.749     -1.549      0.621      0.822      0.245     -2.114      0.021      0.478      0.254     -0.089     -0.277      0.880     -0.553     -0.375      1.047     -0.352     -0.418      0.855     -0.214     -1.357     -1.552     -0.066     -0.043     -0.597      0.435     -0.396     -1.934     -0.003      0.627      0.264     -2.084     -0.658
     0.867      0.794     -1.936      2.424      1.185      0.264      1.121     -1.313     -1.493      1.419     -1.476      1.720     -1.709      1.251      0.451     -1.379     -0.178      0.245      0.886      1.021     -0.642      0.411     -0.527      1.113      0.393      1.406      0.425     -1.376      1.289      0.778      0.735      0.779     -0.628     -2.420      1.238     -0.513      1.127     -0.844      0.130      0.258     -0.649     -0.524      1.037      0.368      0.659
     0.867     -0.206      0.064     -0.576      0.185      0.264     -1.879     -1.313     -0.493      1.419      0.524     -0.280     -0.709     -0.749      1.451     -0.379      0.822      0.245     -1.114      0.021      0.356     -0.186     -0.188     -1.031     -0.061      0.387     -0.162      0.219      0.465      0.262     -0.126     -1.680     -1.160      0.191      1.513      0.027      0.056     -0.644      0.070      1.613     -0.556      0.962      0.449     -0.514      0.168
    -0.133     -0.206      1.064     -0.576      1.185      1.264      0.121      0.687      0.507      1.419     -0.476      0.720     -1.709      0.251      0.451      0.621      0.822      0.245     -0.114      1.021     -0.195      0.281      0.016      0.320      0.754     -0.040     -0.564      1.084     -0.854      0.448      1.244     -0.245      0.753      0.205      1.072     -0.226      0.420     -1.558     -0.040     -0.016      1.036      0.377      0.197     -0.386      0.429
    -0.133     -0.206      0.064     -1.576     -0.815     -0.736     -0.879     -0.313     -0.493     -0.581     -0.476     -0.280      0.291     -1.749     -0.549     -0.379     -1.178      0.245      1.886     -0.979     -0.388     -0.778      0.328     -0.895     -0.499      0.127      0.442     -0.281     -0.600     -0.341     -0.426     -0.273     -0.752      0.127     -0.387      0.032      0.772     -0.092     -0.955     -0.294      0.139     -0.289     -0.207      2.171     -0.550
     0.867      0.794     -0.936     -1.576      0.185      1.264     -2.879     -1.313     -1.493      1.419      0.524      0.720      0.291     -1.749      1.451      1.621     -0.178      1.245     -2.114      1.021      0.817     -0.261      0.448     -1.469      0.835      0.021      1.060     -1.273     -0.027     -0.802      0.497     -2.510     -1.777     -0.281      0.929     -0.756      1.123     -0.319     -0.415      1.194      0.518      0.088      0.515     -1.448      0.169
    -1.133      0.794      1.064      1.424      0.185     -1.736      0.121     -1.313      0.507     -0.581      0.524     -1.280      0.291      1.251     -0.549     -1.379     -0.178      0.245      0.886      0.021     -0.265     -0.565      0.228      1.006      0.386     -0.903      1.393      0.738      0.344     -0.015     -1.378      0.598     -1.616     -0.310     -0.854      1.065     -0.316     -0.078      0.293     -0.826     -1.039      0.361     -0.126      0.461     -0.262
    -2.133      0.794      0.064      0.424      0.185      0.264     -2.879     -1.313      2.507     -2.581     -0.476      0.720      1.291      0.251      0.451     -1.379     -2.178     -2.755     -0.114     -1.979      0.269     -0.242     -0.305      0.903     -0.788     -2.538      1.162      0.518     -0.526      0.912     -0.043     -2.535     -0.970      1.880     -1.933     -0.791      0.922      1.691     -0.391      0.816     -1.572     -2.009     -2.287     -0.629     -1.335
     0.867     -0.206      0.064     -0.576     -0.815      1.264      1.121     -0.313      1.507     -0.581     -0.476     -2.280      0.291     -0.749     -0.549      1.621     -0.178     -0.755     -0.114      0.021      0.276     -0.379     -0.229      0.547     -0.347      0.652      0.262      0.271     -1.067     -0.545      0.955      1.540     -0.133      1.150     -0.479     -0.896     -1.772      0.428     -1.323     -0.291      1.300      0.196     -0.433     -0.363      0.255
    -0.133     -0.206      0.064      1.424      1.185     -1.736      0.121     -0.313      0.507      0.419     -0.476     -0.280     -0.709      1.251     -0.549     -1.379     -1.178     -0.755      1.886      1.021     -0.712     -0.845     -0.356      0.536      0.162      0.385      0.634      0.443      1.009      0.936     -0.896      1.018     -0.030     -0.017      0.552      0.474      0.727     -0.174      0.871     -0.555     -0.646     -0.217     -0.173      1.545      1.036
    -0.133      0.794      2.064     -0.576     -1.815      0.264      1.121      1.687      0.507      1.419      0.524     -0.280      0.291     -0.749      0.451     -0.379      0.822      1.245     -0.114     -0.979      0.265      0.400      0.635     -0.471     -0.783     -0.470      0.372      1.499     -0.292     -1.074     -0.072      0.879      1.124      0.841      1.871      0.392     -0.915     -0.446     -0.299      0.968     -0.736      0.337      0.269      0.144     -0.216
     0.867      0.794     -0.936     -1.576      1.185     -0.736      0.121      0.687      1.507      1.419      1.524      0.720      0.291      0.251      1.451     -0.379     -1.178      1.245      0.886      1.021      0.398     -0.041      0.297     -0.038      1.905      0.468      0.609     -1.360     -1.521     -0.706     -1.110      0.245      0.368      1.483      0.455      0.909      0.769     -0.115      0.186      0.630     -0.841     -1.138      0.895      0.918     -0.687
     1.867      0.794      1.064      1.424      1.185      1.264      0.121     -0.313     -0.493      1.419      1.524      0.720     -0.709     -0.749      0.451      1.621      0.822      0.245     -0.114      0.021      0.957      0.319     -0.189      0.147      0.336      0.912      0.327      1.124      1.329      0.887      0.257     -0.268      0.055     -0.640      1.167     -0.106      0.397     -0.429     -0.734      0.272      0.453      0.372      0.532     -0.094     -0.212
     1.867      0.794      2.064      0.424      1.185      1.264      1.121     -1.313     -1.493      1.419      1.524     -0.280      1.291      2.251      1.451      1.621      0.822     -0.755      0.886      1.021      1.307      0.787      0.306     -0.017      1.275      0.468      0.073      1.850      0.611     -0.031     -0.041      0.099     -1.716     -1.403      0.815     -0.643     -1.256      0.900      2.321      0.769      0.086     -0.140     -1.145      0.936     -0.113
    -2.133     -1.206     -1.936     -0.576     -1.815     -1.736     -0.879      0.687     -0.493     -1.581     -1.476     -0.280      0.291      0.251     -0.549     -0.379     -1.178      0.245     -0.114     -1.979     -1.102     -0.705      0.337      0.242     -1.034     -1.018     -0.544     -2.187     -0.663     -0.895     -0.652     -0.281      0.466     -0.705     -1.052      0.016      0.453     -0.020      0.248      0.080      0.918     -0.409     -0.248     -0.233     -1.061
    -1.133      0.794      1.064     -1.576     -2.815      1.264     -0.879      0.687     -1.493     -0.581      0.524      0.720      0.291     -1.749      0.451     -0.379      0.822      1.245     -0.114      1.021      0.083      0.751      0.197     -1.781      0.017     -1.197      0.008      0.859      0.279     -2.924      1.006     -1.530      0.480     -0.204     -0.495      0.444     -0.176      0.020     -0.323      0.497     -0.426     -0.144      0.742      0.916      0.892
     0.867     -0.206      0.064      2.424      1.185     -2.736     -0.879     -1.313     -1.493     -0.581     -2.476     -0.280      1.291      1.251     -1.549     -2.379     -1.178      1.245     -0.114      1.021     -1.262     -0.543      0.774      0.723      0.350      2.104      0.286     -0.968      1.842      0.883     -1.575     -0.336     -2.147     -1.991     -0.673     -0.521      0.290      0.165      0.568     -1.632     -0.980     -0.569     -0.044     -0.541      0.497
     0.867      0.794     -0.936      1.424      1.185      0.264      0.121     -0.313      0.507      1.419     -1.476     -0.280     -2.709      0.251      1.451      1.621     -0.178      0.245     -0.114      1.021     -0.135      0.473     -0.713      0.729      1.821      0.928      0.278     -0.234      0.799     -0.516      0.273     -0.303      0.540      0.145      0.443     -1.355     -0.826     -1.691     -0.243      0.526      1.819     -0.620      1.389     -0.602     -0.804
     0.867      0.794     -0.936     -0.576      1.185      0.264     -2.879     -2.313     -1.493      1.419      0.524      1.720     -1.709      2.251      1.451     -1.379      0.822     -1.755      1.886      1.021      0.032      0.050     -1.147      0.213      0.446      0.802      0.656      0.100     -0.904      0.705      0.163     -2.845     -0.914     -1.471      1.299      0.467      1.591     -0.039      2.119      1.133     -1.513      0.471      0.102      1.612      0.389
    -0.133     -0.206     -1.936      0.424      1.185      1.264      1.121     -1.313     -1.493      1.419      0.524     -1.280     -0.709     -1.749      1.451      1.621      0.822      1.245     -1.114      1.021      0.584     -0.132      0.247     -0.372      1.671     -0.711     -0.082     -2.290      0.736     -0.397      0.762      1.404     -1.602     -1.244      0.578     -0.477     -1.162     -1.018     -1.506      0.502      1.050      0.930      0.793     -0.904     -0.562
    -1.133     -1.206     -1.936      1.424     -0.815     -2.736     -0.879     -2.313     -0.493     -0.581     -1.476     -0.280      0.291     -1.749     -1.549     -1.379     -1.178     -0.755      1.886     -0.979     -1.216     -0.060     -0.387      0.300     -1.589      0.049     -1.195     -1.617      1.166      0.610     -1.446     -0.732     -1.847     -0.734      0.309      0.388     -0.266      0.722     -1.884     -0.702      0.013     -1.022     -0.109      1.827      0.480
    -1.133     -2.206      1.064     -1.576      0.185     -1.736     -0.879     -2.313      0.507     -0.581     -0.476     -1.280      0.291      0.251     -0.549     -1.379     -1.178      0.245     -0.114      1.021     -0.653     -1.081     -0.329     -0.799      0.932     -0.502     -1.022      1.395     -0.793     -0.603     -1.160      0.278     -1.834      1.192     -1.006      0.387     -0.074      0.798      0.931     -0.872     -0.717     -0.015      0.814      0.268      0.187
    -0.133     -1.206      0.064      1.424     -0.815      0.264     -0.879     -1.313      0.507      0.419     -0.476      0.720     -0.709     -0.749     -0.549     -1.379     -3.178      1.245     -1.114      0.021     -0.837     -1.238      0.097      0.148      0.689      0.452      0.098      0.070      1.397     -1.480      1.204      0.456     -1.527      0.232      0.017      0.626      2.297     -0.756     -0.742     -0.855     -0.408     -1.752      1.108     -1.111     -0.713
    -0.133     -1.206      0.064     -0.576      0.185     -1.736     -0.879     -1.313      0.507     -2.581     -0.476     -1.280      0.291     -0.749     -1.549     -0.379     -2.178      1.245     -0.114     -0.979     -0.354     -1.067      0.043     -0.222     -0.665      0.258     -0.090      0.284     -0.268      0.838     -1.272      0.189     -1.423      0.701     -2.251     -0.045      0.105      0.169     -0.622     -1.194      0.057     -0.960      1.045      0.141     -0.402
    -2.133     -2.206     -0.936      1.424     -0.815     -1.736      1.121     -2.313      1.507     -0.581     -0.476      0.720     -0.709     -0.749     -1.549      0.621     -0.178     -0.755     -0.114      1.021     -0.453     -0.188     -0.811      1.060     -0.411     -1.516     -2.038     -0.080      0.219     -0.444     -1.223      1.449     -1.452      0.740     -0.462      0.121      0.955      0.617     -1.714     -1.318      1.108     -0.183      0.500     -0.650      1.403
     0.867     -1.206      0.064      0.424     -0.815     -0.736      0.121     -0.313      0.507     -0.581     -0.476     -0.280     -0.709      0.251     -0.549     -0.379     -1.178     -0.755     -0.114     -0.979     -0.100     -0.709     -0.218      0.235     -0.674      0.963     -0.442      0.246      0.112     -0.251     -0.508      0.694     -0.132      0.358     -0.215     -0.348      0.641     -0.429      0.018     -0.250     -0.360     -0.476     -0.300     -0.264     -0.070
    -0.133      0.794      0.064      0.424      0.185     -0.736      1.121     -0.313      0.507      0.419      0.524      0.720     -0.709     -0.749      0.451     -1.379      0.822     -0.755     -0.114      1.021     -0.154      0.447     -0.293      0.047      0.343     -0.063      0.436      0.386      0.338     -0.056     -0.630      0.543     -0.046      0.450      0.355      0.713      0.153     -0.191     -0.703      0.173     -1.264      0.414     -0.308     -0.206      0.678
    -2.133     -0.206      0.064      1.424     -0.815      0.264      0.121      0.687      1.507      0.419     -1.476     -1.280     -1.709     -0.749      0.451      0.621      0.822      0.245      0.886      0.021      0.308      0.356     -0.378      0.910      0.210     -2.117     -0.396      0.392      0.426     -1.045      0.018     -0.356      1.165      0.777      0.278     -1.882     -1.561     -1.221     -1.428      0.376      0.185      0.425      0.752      0.357     -0.307
     0.867      0.794     -0.936     -0.576      0.185      0.264      1.121     -0.313     -1.493      1.419     -0.476     -0.280      0.291     -0.749      0.451     -0.379      0.822     -1.755     -0.114      0.021      0.068      0.595     -0.386     -0.842      0.736      0.664      0.254     -0.604      0.317     -0.593      0.187      0.636      0.137     -0.786      0.904     -0.657     -1.063      0.750      0.007      0.193     -0.602      0.118     -1.161      0.235     -0.549
     0.867      0.794      0.064      0.424      0.185      1.264      1.121     -1.313      0.507     -0.581      0.524      0.720     -0.709      0.251     -0.549     -0.379     -1.178     -0.755      0.886      1.021      0.509      0.516      0.005      1.018      0.464      0.203      0.391      0.030     -0.569     -0.154      0.762      0.605     -1.333     -0.328     -0.888     -0.254      0.009     -0.687     -0.546     -0.876     -1.002     -1.651     -0.766      0.395      0.646
    -0.133     -0.206      1.064      0.424     -0.815      0.264     -1.879      0.687      0.507     -0.581      0.524     -0.280      0.291     -0.749     -0.549     -0.379     -0.178      0.245     -1.114     -0.979      0.452     -0.092      0.229     -0.042     -0.692     -0.603      0.067      0.868      0.563     -0.055     -0.266     -1.859      0.429      0.449     -0.063     -0.360     -0.071      0.036     -0.703     -0.260     -0.912     -0.122     -0.345     -1.108     -0.472
    -1.133      0.794     -0.936      1.424      1.185      0.264     -1.879     -1.313      1.507      1.419     -1.476      0.720      1.291      1.251      0.451     -1.379     -0.178      0.245      0.886      0.021     -0.446      0.347      0.222      1.013      1.005     -0.880      0.347     -1.042      0.382      0.134      0.696     -2.364     -1.718      0.722      0.949     -0.663      0.278      0.727      0.353      0.066     -0.883     -0.665     -0.098      0.383     -0.977
    -0.133     -0.206      0.064     -0.576      0.185      0.264      1.121     -0.313     -0.493     -0.581     -1.476     -0.280     -0.709     -0.749     -0.549     -0.379      0.822     -0.755     -1.114      0.021     -0.517     -0.210     -0.317     -0.638     -0.084      0.283     -0.077      0.569      0.101      0.181      0.770      1.219      0.041      0.173     -0.565     -0.802      0.015     -0.438     -0.081     -0.394      0.046      0.875     -0.311     -0.650      0.087
    -0.133      0.794      1.064      2.424      1.185      0.264     -1.879      1.687      2.507      1.419     -0.476     -0.280      0.291      2.251      1.451     -0.379     -1.178     -1.755      1.886      1.021     -0.291     -0.208     -0.317      2.502      0.874      0.115      0.889      1.292     -0.099      0.330      0.629     -1.565      2.062      0.554      0.899     -0.083      0.029      0.731      0.215      1.157      0.040     -1.062     -1.357      0.755      0.237
     0.867     -0.206      0.064      0.424      0.185      1.264      0.121      0.687     -0.493     -0.581      0.524     -0.280      0.291     -0.749      0.451      0.621     -0.178      0.245     -1.114      0.021     -0.013     -0.137      0.052      0.719     -0.107      0.872     -0.086     -0.098     -0.505      0.008      1.316      0.210      0.532     -0.991     -0.585      0.508      0.031      0.347     -1.263      0.589      0.590     -0.084      0.046     -1.603      0.056
     0.867      0.794     -0.936     -1.576      1.185      1.264      1.121      0.687     -0.493      1.419      1.524      1.720      0.291     -1.749      1.451      1.621      0.822      1.245     -1.114      1.021      0.898      1.054      0.750     -0.985      1.328     -0.190     -0.273     -1.643     -0.687     -0.102      0.329      0.109     -0.261      0.157      0.650      0.213      0.387     -0.690     -0.848      0.750      0.579     -0.321      0.089     -0.668     -0.111
    -1.133     -0.206      2.064      1.424     -0.815     -1.736      0.121      1.687      0.507      0.419      0.524     -0.280      1.291      0.251      0.451     -0.379     -0.178      1.245      1.886      0.021     -0.076     -0.691      0.632      1.302     -0.120     -0.952      0.469      1.394      0.282     -0.639     -1.676      0.621      0.858     -0.339      0.436      0.805      0.650      0.356     -0.792      0.499      0.010      0.557      0.222      1.198      0.123
     0.867     -0.206      1.064      1.424      1.185      0.264     -1.879     -2.313     -1.493     -1.581      1.524      0.720      0.291      0.251      0.451     -0.379      0.822     -1.755     -1.114      1.021      0.656      0.340     -0.358     -0.352      0.638     -0.002     -0.501      1.480      1.843      0.627     -0.564     -1.998     -1.746     -1.196     -1.758      0.458      0.211      0.817      0.520      0.096     -1.079      0.394     -1.339     -0.986      0.683
    -1.133      0.794     -0.936      1.424     -0.815      0.264      0.121     -1.313      0.507      0.419     -0.476     -1.280      0.291      2.251     -1.549      0.621     -0.178     -0.755     -0.114     -0.979      0.073     -0.453     -0.017      1.598     -0.028     -1.198      1.252     -0.927     -0.013     -0.840      0.113      0.589     -1.215     -0.666      0.589     -0.696     -0.833      0.604      1.046     -1.528      0.579      0.516     -0.618     -0.840     -0.949
    -0.133      0.794     -0.936     -1.576     -0.815     -1.736      1.121     -1.313     -1.493     -0.581     -1.476      0.720      0.291     -0.749     -1.549     -0.379      0.822     -1.755     -0.114     -0.979     -0.611      0.754     -0.517     -0.200     -0.619      0.335     -0.069     -0.535     -1.201     -0.202     -1.011      0.623     -0.766     -1.333     -0.271     -0.481     -0.278      0.953     -0.606     -1.109      0.473      0.017     -0.733      0.076     -0.470
     1.867      0.794      1.064     -1.576      1.185      1.264      1.121     -1.313     -1.493      1.419      1.524      0.720     -0.709     -1.749      1.451      1.621      0.822      1.245     -2.114      1.021      1.334      0.671      0.255     -1.721      1.579      0.582      0.152      0.835     -0.016     -0.279     -0.064      0.694     -1.391     -0.324      0.513     -0.517     -0.189     -1.021     -0.353      0.691      0.068     -0.049      1.095     -1.173     -0.508
     0.867     -0.206      1.064     -1.576     -0.815      1.264      0.121      1.687     -0.493      0.419      0.524     -0.280      0.291     -1.749      0.451     -0.379      0.822      1.245      1.886      1.021      0.463      0.403      0.536     -0.510      0.614      0.221     -0.537      0.532     -1.007     -1.473      0.718     -0.308      1.193     -0.045      0.073     -0.125     -0.805     -0.572     -1.196     -0.023     -0.942      0.345      0.342      2.096      0.597
    -1.133      0.794      1.064      0.424      0.185     -0.736      1.121      1.687     -0.493     -1.581      0.524     -0.280      0.291      0.251     -0.549      0.621      0.822      0.245     -0.114      0.021      0.286      0.343      0.093      0.965     -0.064     -1.534      0.478      1.157     -0.618      0.186     -1.198      0.581      1.714     -1.263     -1.454     -0.115     -0.740      0.155     -0.490     -0.473      0.248      0.380      0.084     -0.601      0.032
     1.867     -0.206      0.064      1.424      0.185      1.264      0.121      0.687     -0.493     -0.581      0.524     -1.280     -0.709     -0.749     -1.549      0.621     -0.178     -1.755     -1.114     -1.979      0.754     -0.354     -0.800      0.066     -0.206      1.159      0.275      0.828      1.295      0.383      0.402      0.593      1.539     -0.522     -0.509     -0.596     -0.744      0.235     -0.984     -1.268     -0.360      0.173     -0.574     -1.225     -1.825
    -0.133     -0.206     -1.936      2.424      0.185     -0.736      0.121     -2.313      0.507     -0.581     -1.476     -0.280     -2.709     -0.749     -0.549      1.621      0.822     -2.755     -2.114      1.021     -0.125      0.108     -1.427      0.765      0.057      0.043     -0.306     -0.662      1.789      0.127     -0.559      0.100     -0.612     -0.147     -0.572     -1.248     -0.377     -0.572     -1.378     -0.380      1.808      0.665     -0.370     -2.501      0.942
    -0.133     -0.206      1.064     -0.576      0.185     -0.736      0.121      0.687     -0.493     -0.581      0.524     -1.280     -0.709     -0.749      0.451     -0.379     -0.178      0.245      1.886      1.021     -0.102     -0.674      0.256     -0.043     -0.256     -0.023      0.525      0.869     -0.583      0.439     -0.560      0.916      0.445     -0.461     -0.450      0.675     -0.448     -0.891     -0.759      0.634     -0.196      0.689     -0.082      1.824      1.151
    -1.133     -1.206      0.064      0.424      0.185     -0.736      0.121     -0.313     -1.493     -1.581     -0.476     -1.280      0.291     -0.749     -0.549      0.621     -0.178      0.245     -0.114      0.021     -0.230     -0.309      0.448      0.059     -0.275     -0.812     -0.908     -0.380      0.448      0.473     -0.504      0.545     -0.703     -1.651     -1.486     -0.039     -0.843     -0.375     -0.603     -0.425      0.749      0.204     -0.437     -0.300      0.265
    -2.133     -0.206      0.064     -0.576      0.185     -2.736     -1.879     -1.313      0.507      0.419     -1.476      0.720      0.291      0.251      0.451     -1.379     -2.178      0.245     -0.114      0.021     -1.284     -0.774     -0.111     -0.846      0.249     -0.729      0.566      0.246      0.197     -0.061     -1.396     -1.116     -1.221      1.059      0.257      0.485      1.795      0.456      0.915      0.329     -0.143     -1.239      0.479      0.070     -0.246
    -2.133     -0.206      0.064     -1.576     -0.815      0.264      0.121      1.687     -0.493      0.419     -0.476     -0.280      1.291      0.251     -0.549      0.621      0.822      1.245     -0.114      1.021      0.092     -0.521      0.977     -1.100     -0.184     -2.193      0.323     -0.921     -0.395     -0.602      0.085      0.641      0.552      0.583      0.743     -0.565      0.366     -0.068      1.143     -0.327      0.475      1.290     -0.348      0.207      1.305
    -0.133     -0.206     -1.936     -0.576      1.185      0.264     -1.879     -2.313     -1.493     -2.581      1.524     -2.280     -0.709      0.251     -0.549     -0.379     -1.178     -1.755     -1.114      1.021      0.364     -1.055     -1.162     -0.186      0.515     -0.593      0.838     -0.752     -0.385      0.665     -0.164     -0.726     -1.103     -1.340     -2.768      1.040     -1.091      0.851      0.437     -0.708     -0.800     -0.065      0.083     -0.800      0.581
     0.867      0.794      1.064      0.424      1.185      1.264      1.121     -1.313     -0.493     -0.581      0.524      0.720     -0.709      1.251      0.451      0.621      0.822     -0.755      0.886      1.021      0.318     -0.085     -0.346     -0.211      0.631      0.339      0.724      1.314      0.622      0.736      1.140      1.251     -0.803     -0.335     -0.795     -0.164      0.686     -0.036      1.355      0.131      0.210      1.112     -0.206      0.969      0.320
     0.867      0.794      0.064     -1.576      0.185      0.264      0.121      0.687     -0.493      0.419      1.524      0.720      0.291     -0.749      0.451      0.621     -0.178      1.245     -0.114      1.021      0.512      0.292      0.205     -0.743      0.813      0.481      0.459     -0.003     -0.819     -0.675     -0.332     -0.220      0.429     -0.005     -0.047      0.625      0.447      0.021     -0.292     -0.128      0.057     -0.625      1.002      0.272      0.388
    -2.133      0.794      1.064      1.424      1.185     -0.736      1.121      1.687      0.507     -0.581     -2.476     -1.280      1.291      2.251     -0.549     -0.379      0.822     -0.755      1.886      1.021     -0.880      0.157     -0.107      0.817      0.708     -1.122      0.598      1.297      0.473      0.507      0.093      0.930      1.637     -0.068     -1.048     -1.019     -1.321      1.586      1.627     -0.757      0.839      0.608     -0.560      1.587      0.343
    -1.133      0.794     -1.936      1.424     -0.815     -0.736      0.121     -1.313      0.507     -1.581     -0.476     -0.280     -0.709      2.251     -1.549     -1.379      0.822     -0.755      0.886     -0.979     -0.764      0.091     -0.785      1.566     -1.368     -0.286      0.650     -1.108     -0.175      0.732     -0.183     -0.101     -0.526     -0.633     -1.019      0.519     -0.523      0.477      1.117     -0.896     -0.643      0.688      0.470      0.089      0.421
    -1.133     -0.206      0.064      1.424     -0.815     -0.736      0.121     -1.313      0.507      0.419     -0.476      0.720     -0.709     -0.749     -0.549     -1.379     -2.178     -2.755      0.886     -0.979     -0.670     -0.614     -1.154     -0.042      0.298     -0.555      0.447      1.261      1.265     -1.134     -0.036      0.751      0.002      0.657      0.386      0.481      1.499      0.865     -0.688     -0.860     -0.656     -1.546     -0.826      0.767     -1.266
     0.867     -0.206     -0.936      1.424      1.185     -1.736      0.121     -1.313     -0.493     -0.581      0.524     -1.280     -1.709     -1.749     -1.549      0.621     -0.178      0.245     -0.114      0.021      0.395     -0.376     -0.336     -0.863      0.181      0.339      0.214     -0.637      2.384      1.017     -2.333      0.544     -1.036      0.096     -0.538     -0.004     -0.675     -1.194     -0.963     -1.488      0.226      0.302      0.821      0.393     -0.278
     0.867     -0.206     -0.936      0.424      0.185     -0.736      0.121     -0.313     -0.493     -0.581      0.524     -0.280      0.291      0.251     -0.549      0.621      0.822     -0.755     -0.114      0.021      0.421      0.320     -0.494     -0.784      0.182      0.325     -0.424     -0.420      1.185     -0.124     -1.113     -0.086      0.186      0.047     -0.728     -0.181     -0.585      0.922      1.155     -0.627      0.026      0.310      0.091      0.255     -0.045
     0.867      0.794      1.064      1.424      0.185      0.264      1.121      1.687      1.507      0.419      0.524     -0.280      0.291     -0.749      0.451      0.621     -1.178      0.245      0.886      0.021      0.604     -0.402      0.135      0.725      0.418      0.335      1.192      0.954      0.765     -0.189     -0.469      1.636      1.601      0.921      0.168     -0.419      0.211      0.174     -1.096      0.249      0.079     -0.730      0.101      0.429     -0.329
    -2.133      0.794      1.064      1.424      0.185      0.264      1.121      0.687     -0.493      0.419     -1.476      0.720      1.291     -0.749      0.451     -1.379     -0.178      1.245      0.886     -0.979     -0.821      0.524      0.251      0.508      0.171     -1.320      0.388      0.973      0.790      0.155      0.981      0.619      0.355     -1.010      0.504     -0.279      0.256      1.115     -1.099      0.528     -0.329     -0.626      0.734      0.772     -0.961
    -0.133      0.794     -0.936     -1.576      1.185      0.264      1.121      1.687      0.507      0.419      0.524      0.720      0.291     -0.749      1.451      0.621      0.822      1.245     -0.114      1.021      0.358      0.432      0.657     -0.209      1.375     -0.528      0.360     -1.616     -1.303     -0.146      0.063      0.700      0.836      0.729     -0.212     -0.108      0.118     -0.559     -0.689      0.737      0.111      0.364      0.099     -0.120     -0.256
    -0.133     -3.206     -1.936     -0.576      0.185      1.264     -1.879     -2.313      2.507     -1.581     -0.476     -2.280      1.291     -0.749     -0.549      0.621     -1.178     -0.755      0.886      0.021      0.207     -1.488     -0.242     -0.078     -0.333     -0.218     -1.814     -1.549     -0.549      0.442      1.212     -0.638     -1.940      2.497     -1.255     -0.845     -0.513      1.594     -0.627     -0.374      0.371      0.406     -0.311      0.844      0.484
     0.867      0.794      1.064     -1.576      1.185      1.264      1.121      1.687     -1.493      0.419      1.524      1.720      1.291     -1.749      1.451      1.621      0.822      1.245      0.886      1.021      1.171      0.505      0.392     -0.775      1.513     -0.302      0.291      0.631     -0.712     -0.260     -0.010      0.738      1.395     -0.787     -0.291     -0.407      1.024      0.601     -1.142      0.688      0.171      0.296      0.465      1.181     -0.410
     0.867     -0.206     -0.936     -1.576     -0.815      0.264     -0.879      0.687     -0.493     -0.581      1.524     -2.280     -0.709     -0.749     -0.549      0.621     -0.178      0.245     -1.114      0.021      0.838     -0.637     -0.171     -0.766     -0.020      0.017      0.449     -0.584     -0.872     -0.628     -0.717     -0.310      0.897     -0.057     -0.391      0.194     -1.393     -0.220      0.056     -0.487     -0.360      0.387      0.630     -0.612     -0.022
     0.867     -0.206     -1.936     -1.576      1.185      1.264      1.121     -2.313     -0.493     -0.581      0.524     -0.280     -0.709     -0.749      0.451      0.621      0.822      0.245     -1.114      1.021      0.327     -0.249     -0.502     -0.630      0.805      0.276     -0.150     -1.162     -0.845      0.310      1.037      1.231     -1.607     -0.025     -0.973      0.170     -0.089      0.053     -0.207     -0.059      0.357      1.057      0.847     -0.831      0.186
    -1.133      0.794     -1.936      1.424      1.185     -2.736      1.121     -0.313     -0.493     -0.581     -1.476      0.720     -0.709      0.251     -1.549     -1.379      0.822     -1.755      0.886      1.021     -0.944      0.756     -0.690     -0.274     -0.118     -0.132      0.074     -1.268      1.670      1.304     -1.727      0.491      0.556     -0.281     -0.478      0.028     -0.298      0.250      0.596     -1.439     -0.322      0.060     -0.888      1.080      1.152
    -1.133      0.794      0.064      0.424      0.185     -1.736     -0.879      0.687     -1.493      0.419     -1.476     -0.280     -0.709     -0.749      0.451     -2.379     -0.178     -0.755      1.886      0.021     -1.383     -0.303     -0.241     -0.447      0.324      0.217      1.023      0.416      0.798     -0.086     -0.302     -0.445      0.945     -1.159      0.225      0.561      0.048     -0.297     -0.549      0.298     -0.891      0.210     -0.177      2.042     -0.247
    -0.133     -0.206      1.064      0.424     -1.815      0.264      0.121      0.687      2.507      0.419      0.524     -1.280      0.291      0.251     -0.549     -0.379     -0.178      0.245     -0.114      0.021      0.263     -0.350      0.334      0.692     -0.831     -0.260      0.060      0.678     -0.351     -0.870      0.001      0.498      0.161      1.942      0.882      0.108     -0.817     -0.066     -0.328      0.031     -0.739      0.240     -0.255     -0.536      0.809
     0.867      0.794     -1.936      0.424      0.185      0.264      1.121      1.687      0.507      0.419      0.524     -0.280     -1.709      2.251      0.451      0.621      0.822     -2.755      0.886      1.021      0.263     -0.010     -1.030      0.621      0.907      0.546      0.913     -0.938     -0.240     -0.822     -0.078      1.083      2.744      0.241      0.023      0.154     -0.223     -0.329      1.822      0.212      0.264      0.880     -1.137      0.624      0.103
    -0.133      0.794     -1.936     -0.576      0.185      1.264      0.121     -2.313     -1.493     -1.581     -1.476      0.720     -2.709     -1.749      0.451     -0.379      0.822     -2.755     -0.114      1.021     -0.427      0.249     -1.465     -1.113      0.298      0.119      0.616     -0.343      0.528     -0.091      1.768     -0.192     -0.504     -0.680     -1.701     -0.854      0.286     -0.726     -0.710      0.233      0.150      0.575     -0.473      0.404      0.640
    -2.133     -0.206      1.064      1.424      1.185      0.264      0.121     -0.313      0.507     -0.581     -1.476     -0.280      0.291      2.251     -0.549     -2.379     -0.178     -0.755     -0.114     -0.979     -1.011      0.057     -0.272      1.430      0.011     -1.210     -0.006      1.452      0.137      1.068      1.350      0.264     -0.183     -0.419     -0.618     -0.056     -0.216      0.622      0.893     -0.427     -1.243     -0.260     -0.280     -0.953     -0.933
     0.867     -0.206      2.064      1.424      1.185     -0.736      1.121      1.687      2.507      0.419      1.524      1.720     -2.709     -1.749      0.451      0.621      0.822      1.245      0.886      1.021      0.844      0.401      0.073      0.429      0.749      0.149     -0.501      1.974      1.022      0.434     -1.528      0.571      1.647      2.088      0.138      0.251      1.019     -2.786     -2.097      0.051     -0.391      0.357      1.153      0.777      0.488
[truncated: 3,842,686 more chars]
