# Supplementary material for: Modeling Measurement as a Sequential Process: Autoregressive Confirmatory Factor Analysis (AR-CFA)
Source: Front Psychol. 2019 Sep 20;10:2108. doi: 10.3389/fpsyg.2019.02108 (PMC6763968; doi:10.3389/fpsyg.2019.02108)
Supplement: Supplementary file 2 [file Data_Sheet_1.ZIP › Mplus files and data for AR-CFA paper/AR-CFA Bayes files/PV20.list.dat]

PV20.1.dat
PV20.2.dat
PV20.3.dat
PV20.4.dat
PV20.5.dat
PV20.6.dat
PV20.7.dat
PV20.8.dat
PV20.9.dat
PV20.10.dat
PV20.11.dat
PV20.12.dat
PV20.13.dat
PV20.14.dat
PV20.15.dat
PV20.16.dat
PV20.17.dat
PV20.18.dat
PV20.19.dat
PV20.20.dat
