# Supplementary material for: Modeling Measurement as a Sequential Process: Autoregressive Confirmatory Factor Analysis (AR-CFA)
Source: Front Psychol. 2019 Sep 20;10:2108. doi: 10.3389/fpsyg.2019.02108 (PMC6763968; doi:10.3389/fpsyg.2019.02108)
Supplement: Supplementary file 2 [file Data_Sheet_1.ZIP › Mplus files and data for AR-CFA paper/AR-CFA Bayes files/AR-CFA (Bayes).out]

Mplus VERSION 8 (Mac)
MUTHEN & MUTHEN
05/31/2018   6:44 PM

INPUT INSTRUCTIONS

    DATA: File is music_big5_anon (For Mplus)_ipip_and_rses_centered.csv;
    VARIABLE:	
    NAMES ARE
  univ
  id
  year
  month
  age
  gender
  ethnic
  rsdme
  methnic
  fethnic
  usborn
  usmborn
  usfborn
  whrlv
  mipip1
  mipip2
  mipip3
  mipip4
  mipip5
  mipip6
  mipip7
  mipip8
  mipip9
  mipip10
  mipip11
  mipip12
  mipip13
  mipip14
  mipip15
  mipip16
  mipip17
  mipip18
  mipip19
  mipip20
  rses1
  rses2
  rses3
  rses4
  rses5
  rses6
  rses7
  rses8
  rses9
  rses10
  extraver
  agree
  consc
  neurot
  imagine
  self_est
  extra
  agreeb
  cons
  neuro
  open
  male
  N
  E_Mean
  A_Mean
  C_Mean
  N_Mean
  O_Mean
  E_SD
  A_SD
  C_SD
  N_SD
  O_SD
  E_SE
  A_SE
  C_SE
  N_SE
  O_SE
  SAT_read_25
  SAT_read_75
  SAT_math_25
  SAT_math_75
  ACT_25
  ACT_75
  enroll_total
  enroll_total_full
  enroll_total_part
  enroll_undergrad
  enroll_undergrad_full
  enroll_undergrad_part
  endowment_start
  endowment_end
  price_instate
  price_outstate
  percent_admit
  percent_18to24
  percent_white
  percent_women
  percent_asian
  percent_black
  percent_hispanic
  percent_other_unknown
  FT_retention
  average_SAT
  average_ACT
  gpa_required
  classrank_required
  transcript_required
  collegeprep_required
  recommendations_required
  portfolio_required;
    Usevar = mipip1-mipip20;
    MISSING are all (-999);

  ANALYSIS: estimator=Bayes;
  fbiterations=10000;
  thin=200;
  Processors=2;
  Chains=2;

  MODEL:
    E BY mipip1
    	mipip6
    	mipip11
    	mipip16;
    A BY 	mipip2
    	mipip7
    	mipip12
    	mipip17;
    C BY 	mipip3
    	mipip8
    	mipip13
    	mipip18;
    N BY 	mipip4
    	mipip9
    	mipip14
    	mipip19;
    O BY 	mipip5
    	mipip10
    	mipip15
    	mipip20;


  rmipip1 by mipip1@1;
  rmipip2 by mipip2@1;
  rmipip3 by mipip3@1;
  rmipip4 by mipip4@1;
  rmipip5 by mipip5@1;
  rmipip6 by mipip6@1;
  rmipip7 by mipip7@1;
  rmipip8 by mipip8@1;
  rmipip9 by mipip9@1;
  rmipip10 by mipip10@1;
  rmipip11 by mipip11@1;
  rmipip12 by mipip12@1;
  rmipip13 by mipip13@1;
  rmipip14 by mipip14@1;
  rmipip15 by mipip15@1;
  rmipip16 by mipip16@1;
  rmipip17 by mipip17@1;
  rmipip18 by mipip18@1;
  rmipip19 by mipip19@1;
  rmipip20 by mipip20@1;

  E A C N O with rmipip1@0;

  mipip1-mipip20@0.01;

  rmipip2 on rmipip1;
  rmipip3 on rmipip2;
  rmipip4 on rmipip3;
  rmipip5 on rmipip4;
  rmipip6 on rmipip5;
  rmipip7 on rmipip6;
  rmipip8 on rmipip7;
  rmipip9 on rmipip8;
  rmipip10 on rmipip9;
  rmipip11 on rmipip10;
  rmipip12 on rmipip11;
  rmipip13 on rmipip12;
  rmipip14 on rmipip13;
  rmipip15 on rmipip14;
  rmipip16 on rmipip15;
  rmipip17 on rmipip16;
  rmipip18 on rmipip17;
  rmipip19 on rmipip18;
  rmipip20 on rmipip19;


  ! E terms
      rmipip6 on rmipip1;
    	rmipip11 on rmipip6;
    	rmipip16 on rmipip11;

  ! A terms
  	rmipip7 on rmipip2;
    	rmipip12 on rmipip7;
    	rmipip17 on rmipip12;

  ! C terms
   	rmipip8 on rmipip3;
    	rmipip13 on rmipip8;
    	rmipip18 on rmipip13;

  ! N terms
   	rmipip9 on rmipip4;
    	rmipip14 on rmipip9;
    	rmipip19 on rmipip14;

  ! O terms
  	rmipip10 on rmipip5;
    	rmipip15 on rmipip10;
    	rmipip20 on rmipip15;

  OUTPUT: STDYX svalues tech8;


*** WARNING
  Data set contains cases with missing on all variables.
  These cases were not included in the analysis.
  Number of cases with missing on all variables:  1141
   1 WARNING(S) FOUND IN THE INPUT INSTRUCTIONS


SUMMARY OF ANALYSIS

Number of groups                                                 1
Number of observations                                        8571

Number of dependent variables                                   20
Number of independent variables                                  0
Number of continuous latent variables                           25

Observed dependent variables

  Continuous
   MIPIP1      MIPIP2      MIPIP3      MIPIP4      MIPIP5      MIPIP6
   MIPIP7      MIPIP8      MIPIP9      MIPIP10     MIPIP11     MIPIP12
   MIPIP13     MIPIP14     MIPIP15     MIPIP16     MIPIP17     MIPIP18
   MIPIP19     MIPIP20

Continuous latent variables
   E           A           C           N           O           RMIPIP1
   RMIPIP2     RMIPIP3     RMIPIP4     RMIPIP5     RMIPIP6     RMIPIP7
   RMIPIP8     RMIPIP9     RMIPIP10    RMIPIP11    RMIPIP12    RMIPIP13
   RMIPIP14    RMIPIP15    RMIPIP16    RMIPIP17    RMIPIP18    RMIPIP19
   RMIPIP20


Estimator                                                    BAYES
Specifications for Bayesian Estimation
  Point estimate                                            MEDIAN
  Number of Markov chain Monte Carlo (MCMC) chains               2
  Random seed for the first chain                                0
  Starting value information                           UNPERTURBED
  Treatment of categorical mediator                         LATENT
  Algorithm used for Markov chain Monte Carlo           GIBBS(PX1)
  Fixed number of iterations                                 10000
  K-th iteration used for thinning                             200

Input data file(s)
  music_big5_anon (For Mplus)_ipip_and_rses_centered.csv
Input data format  FREE


SUMMARY OF DATA


COVARIANCE COVERAGE OF DATA

Minimum covariance coverage value   0.100

     Number of missing data patterns            68


     PROPORTION OF DATA PRESENT


           Covariance Coverage
              MIPIP1        MIPIP2        MIPIP3        MIPIP4        MIPIP5
              ________      ________      ________      ________      ________
 MIPIP1         0.998
 MIPIP2         0.997         0.998
 MIPIP3         0.997         0.997         0.998
 MIPIP4         0.995         0.995         0.996         0.996
 MIPIP5         0.996         0.996         0.996         0.995         0.997
 MIPIP6         0.997         0.997         0.998         0.996         0.996
 MIPIP7         0.997         0.997         0.997         0.996         0.996
 MIPIP8         0.996         0.997         0.997         0.995         0.996
 MIPIP9         0.997         0.997         0.997         0.996         0.996
 MIPIP10        0.995         0.995         0.995         0.994         0.995
 MIPIP11        0.994         0.994         0.994         0.993         0.993
 MIPIP12        0.993         0.994         0.994         0.993         0.993
 MIPIP13        0.996         0.997         0.997         0.995         0.996
 MIPIP14        0.996         0.996         0.996         0.995         0.995
 MIPIP15        0.995         0.995         0.995         0.994         0.994
 MIPIP16        0.994         0.995         0.995         0.993         0.993
 MIPIP17        0.995         0.995         0.995         0.994         0.994
 MIPIP18        0.994         0.994         0.995         0.993         0.993
 MIPIP19        0.995         0.995         0.995         0.994         0.994
 MIPIP20        0.994         0.994         0.995         0.993         0.994


           Covariance Coverage
              MIPIP6        MIPIP7        MIPIP8        MIPIP9        MIPIP10
              ________      ________      ________      ________      ________
 MIPIP6         0.999
 MIPIP7         0.998         0.998
 MIPIP8         0.997         0.997         0.998
 MIPIP9         0.998         0.997         0.997         0.998
 MIPIP10        0.996         0.995         0.995         0.996         0.996
 MIPIP11        0.994         0.994         0.994         0.994         0.993
 MIPIP12        0.994         0.994         0.994         0.994         0.993
 MIPIP13        0.997         0.997         0.997         0.997         0.995
 MIPIP14        0.996         0.996         0.996         0.996         0.995
 MIPIP15        0.995         0.995         0.995         0.995         0.994
 MIPIP16        0.995         0.995         0.994         0.995         0.993
 MIPIP17        0.995         0.995         0.995         0.995         0.994
 MIPIP18        0.995         0.995         0.994         0.995         0.993
 MIPIP19        0.995         0.995         0.995         0.995         0.994
 MIPIP20        0.995         0.995         0.994         0.995         0.993


           Covariance Coverage
              MIPIP11       MIPIP12       MIPIP13       MIPIP14       MIPIP15
              ________      ________      ________      ________      ________
 MIPIP11        0.995
 MIPIP12        0.991         0.995
 MIPIP13        0.994         0.994         0.998
 MIPIP14        0.994         0.994         0.996         0.997
 MIPIP15        0.992         0.993         0.996         0.995         0.996
 MIPIP16        0.992         0.992         0.995         0.994         0.994
 MIPIP17        0.993         0.993         0.995         0.995         0.994
 MIPIP18        0.992         0.992         0.995         0.995         0.993
 MIPIP19        0.993         0.993         0.995         0.995         0.994
 MIPIP20        0.992         0.992         0.995         0.995         0.994


           Covariance Coverage
              MIPIP16       MIPIP17       MIPIP18       MIPIP19       MIPIP20
              ________      ________      ________      ________      ________
 MIPIP16        0.996
 MIPIP17        0.994         0.996
 MIPIP18        0.993         0.994         0.996
 MIPIP19        0.994         0.995         0.994         0.996
 MIPIP20        0.993         0.994         0.994         0.995         0.996


UNIVARIATE SAMPLE STATISTICS


     UNIVARIATE HIGHER-ORDER MOMENT DESCRIPTIVE STATISTICS

         Variable/         Mean/     Skewness/   Minimum/ % with                Percentiles
        Sample Size      Variance    Kurtosis    Maximum  Min/Max      20%/60%    40%/80%    Median

     MIPIP1                0.000      -0.168      -2.237    0.39%      -1.025     -0.093      0.055
            8553.000       1.287      -0.772       2.482    0.33%       0.186      1.033
     MIPIP2                0.000      -1.327      -3.444    0.02%      -0.373     -0.187     -0.057
            8556.000       0.817       1.857       1.520    0.50%       0.627      0.733
     MIPIP3                0.000      -0.208      -2.655    0.02%      -1.169     -0.213     -0.139
            8558.000       1.370      -0.881       2.250    0.02%       0.685      0.858
     MIPIP4                0.000       0.195      -2.476    0.02%      -0.902     -0.576      0.184
            8541.000       1.421      -0.916       2.724    0.06%       0.336      1.275
     MIPIP5                0.000      -0.648      -3.000    0.01%      -0.790      0.185      0.253
            8545.000       1.165      -0.249       1.904    0.27%       0.274      1.189
     MIPIP6                0.000      -0.550      -2.985    0.09%      -0.985      0.015      0.264
            8560.000       1.403      -0.654       1.727    0.05%       0.402      1.264
     MIPIP7                0.000      -0.922      -3.200    0.01%      -0.911     -0.010      0.089
            8556.000       1.141       0.218       1.368    0.97%       0.215      1.082
     MIPIP8                0.000      -0.372      -3.018    0.04%      -1.425     -0.425      0.444
            8551.000       1.633      -1.014       1.714    0.06%       0.523      1.506
     MIPIP9                0.000       0.349      -1.952    0.19%      -0.766     -0.618     -0.409
            8556.000       1.218      -0.647       2.591    0.07%       0.337      1.259
     MIPIP10               0.000      -0.435      -2.844    0.02%      -0.683     -0.549      0.312
            8539.000       1.091      -0.361       1.810    0.02%       0.360      1.312
     MIPIP11               0.000      -0.302      -2.631    0.32%      -1.326     -0.326      0.106
            8529.000       1.490      -0.882       2.106    0.96%       0.609      1.106
     MIPIP12               0.000      -0.392      -2.682    0.01%      -1.177     -0.302      0.366
            8527.000       1.165      -0.485       2.079    0.09%       0.554      0.750
     MIPIP13               0.000      -0.745      -3.236    0.04%      -0.844      0.060      0.182
            8555.000       1.062       0.062       1.849    0.27%       0.220      1.068
     MIPIP14               0.000       0.147      -1.952    0.04%      -0.873     -0.712      0.154
            8548.000       1.418      -0.964       2.909    0.02%       0.259      1.246
     MIPIP15               0.000      -0.373      -2.795    0.01%      -0.702     -0.515      0.298
            8538.000       1.013      -0.462       2.150    0.04%       0.358      1.205
     MIPIP16               0.000      -0.261      -2.572    0.21%      -1.300     -0.349     -0.115
            8533.000       1.292      -0.764       2.073    0.07%       0.592      0.885
     MIPIP17               0.000      -1.086      -3.457    0.02%      -0.457     -0.167     -0.060
            8538.000       0.849       0.859       1.108    1.34%       0.618      0.822
     MIPIP18               0.000      -0.623      -3.000    0.01%      -0.839      0.050      0.169
            8533.000       1.199      -0.493       1.381    0.12%       0.246      1.161
     MIPIP19               0.000      -0.005      -2.400    0.02%      -1.074     -0.145     -0.060
            8538.000       1.251      -0.805       2.188    0.21%       0.024      0.940
     MIPIP20               0.000      -0.941      -3.359    0.01%      -0.994     -0.018      0.033
            8533.000       1.116       0.142       1.667    0.04%       0.812      0.992


THE MODEL ESTIMATION TERMINATED NORMALLY

     USE THE FBITERATIONS OPTION TO INCREASE THE NUMBER OF ITERATIONS BY A FACTOR
     OF AT LEAST TWO TO CHECK CONVERGENCE AND THAT THE PSR VALUE DOES NOT INCREASE.


MODEL FIT INFORMATION

Number of Free Parameters                             104

Bayesian Posterior Predictive Checking using Chi-Square

          95% Confidence Interval for the Difference Between
          the Observed and the Replicated Chi-Square Values

                               3248.945          3355.117

          Posterior Predictive P-Value              0.000

Information Criteria

          Deviance (DIC)                       485515.231
          Estimated Number of Parameters (pD)     101.259
          Bayesian (BIC)                       486251.980


MODEL RESULTS

                                Posterior  One-Tailed         95% C.I.
                    Estimate       S.D.      P-Value   Lower 2.5%  Upper 2.5%  Significance

 E        BY
    MIPIP1             1.000       0.000      0.000       1.000       1.000
    MIPIP6             1.031       0.035      0.000       0.961       1.098      *
    MIPIP11            1.411       0.100      0.000       1.217       1.609      *
    MIPIP16            1.092       0.050      0.000       0.992       1.189      *

 A        BY
    MIPIP2             1.000       0.000      0.000       1.000       1.000
    MIPIP7             1.000       0.030      0.000       0.943       1.061      *
    MIPIP12            1.320       0.071      0.000       1.194       1.471      *
    MIPIP17            1.121       0.058      0.000       1.016       1.246      *

 C        BY
    MIPIP3             1.000       0.000      0.000       1.000       1.000
    MIPIP8             1.114       0.036      0.000       1.045       1.187      *
    MIPIP13            1.391       0.078      0.000       1.242       1.544      *
    MIPIP18            1.504       0.082      0.000       1.358       1.677      *

 N        BY
    MIPIP4             1.000       0.000      0.000       1.000       1.000
    MIPIP9             0.792       0.035      0.000       0.726       0.862      *
    MIPIP14            0.829       0.048      0.000       0.739       0.925      *
    MIPIP19            0.495       0.030      0.000       0.438       0.556      *

 O        BY
    MIPIP5             1.000       0.000      0.000       1.000       1.000
    MIPIP10            0.525       0.022      0.000       0.483       0.570      *
    MIPIP15            0.488       0.024      0.000       0.444       0.537      *
    MIPIP20            0.900       0.037      0.000       0.831       0.973      *

 RMIPIP1  BY
    MIPIP1             1.000       0.000      0.000       1.000       1.000

 RMIPIP2  BY
    MIPIP2             1.000       0.000      0.000       1.000       1.000

 RMIPIP3  BY
    MIPIP3             1.000       0.000      0.000       1.000       1.000

 RMIPIP4  BY
    MIPIP4             1.000       0.000      0.000       1.000       1.000

 RMIPIP5  BY
    MIPIP5             1.000       0.000      0.000       1.000       1.000

 RMIPIP6  BY
    MIPIP6             1.000       0.000      0.000       1.000       1.000

 RMIPIP7  BY
    MIPIP7             1.000       0.000      0.000       1.000       1.000

 RMIPIP8  BY
    MIPIP8             1.000       0.000      0.000       1.000       1.000

 RMIPIP9  BY
    MIPIP9             1.000       0.000      0.000       1.000       1.000

 RMIPIP10 BY
    MIPIP10            1.000       0.000      0.000       1.000       1.000

 RMIPIP11 BY
    MIPIP11            1.000       0.000      0.000       1.000       1.000

 RMIPIP12 BY
    MIPIP12            1.000       0.000      0.000       1.000       1.000

 RMIPIP13 BY
    MIPIP13            1.000       0.000      0.000       1.000       1.000

 RMIPIP14 BY
    MIPIP14            1.000       0.000      0.000       1.000       1.000

 RMIPIP15 BY
    MIPIP15            1.000       0.000      0.000       1.000       1.000

 RMIPIP16 BY
    MIPIP16            1.000       0.000      0.000       1.000       1.000

 RMIPIP17 BY
    MIPIP17            1.000       0.000      0.000       1.000       1.000

 RMIPIP18 BY
    MIPIP18            1.000       0.000      0.000       1.000       1.000

 RMIPIP19 BY
    MIPIP19            1.000       0.000      0.000       1.000       1.000

 RMIPIP20 BY
    MIPIP20            1.000       0.000      0.000       1.000       1.000

 RMIPIP2    ON
    RMIPIP1            0.062       0.010      0.000       0.042       0.081      *

 RMIPIP3    ON
    RMIPIP2            0.140       0.018      0.000       0.105       0.175      *

 RMIPIP4    ON
    RMIPIP3            0.036       0.011      0.000       0.016       0.057      *

 RMIPIP5    ON
    RMIPIP4            0.259       0.019      0.000       0.224       0.299      *

 RMIPIP6    ON
    RMIPIP5           -0.134       0.022      0.000      -0.179      -0.094      *
    RMIPIP1            0.037       0.057      0.266      -0.088       0.137

 RMIPIP7    ON
    RMIPIP6            0.105       0.013      0.000       0.081       0.130      *
    RMIPIP2           -0.035       0.034      0.148      -0.104       0.030

 RMIPIP8    ON
    RMIPIP7            0.091       0.014      0.000       0.063       0.120      *
    RMIPIP3            0.143       0.020      0.000       0.103       0.180      *

 RMIPIP9    ON
    RMIPIP8            0.031       0.010      0.001       0.012       0.051      *
    RMIPIP4           -0.246       0.058      0.000      -0.370      -0.146      *

 RMIPIP10   ON
    RMIPIP9           -0.013       0.015      0.186      -0.043       0.016
    RMIPIP5           -0.135       0.034      0.000      -0.209      -0.074      *

 RMIPIP11   ON
    RMIPIP10          -0.019       0.012      0.057      -0.040       0.005
    RMIPIP6           -0.200       0.028      0.000      -0.255      -0.145      *

 RMIPIP12   ON
    RMIPIP11           0.110       0.022      0.000       0.072       0.160      *
    RMIPIP7           -0.123       0.015      0.000      -0.154      -0.095      *

 RMIPIP13   ON
    RMIPIP12           0.062       0.013      0.000       0.036       0.086      *
    RMIPIP8           -0.085       0.012      0.000      -0.109      -0.062      *

 RMIPIP14   ON
    RMIPIP13           0.304       0.020      0.000       0.265       0.345      *
    RMIPIP9           -0.063       0.026      0.004      -0.118      -0.015      *

 RMIPIP15   ON
    RMIPIP14          -0.127       0.012      0.000      -0.151      -0.105      *
    RMIPIP10           0.341       0.011      0.000       0.318       0.363      *

 RMIPIP16   ON
    RMIPIP15           0.112       0.012      0.000       0.089       0.136      *
    RMIPIP11          -0.408       0.183      0.000      -0.883      -0.156      *

 RMIPIP17   ON
    RMIPIP16           0.150       0.014      0.000       0.123       0.177      *
    RMIPIP12          -0.307       0.046      0.000      -0.410      -0.229      *

 RMIPIP18   ON
    RMIPIP17           0.196       0.020      0.000       0.157       0.236      *
    RMIPIP13          -0.562       0.093      0.000      -0.768      -0.401      *

 RMIPIP19   ON
    RMIPIP18           0.058       0.019      0.001       0.021       0.096      *
    RMIPIP14          -0.032       0.024      0.084      -0.082       0.012

 RMIPIP20   ON
    RMIPIP19           0.055       0.009      0.000       0.036       0.074      *
    RMIPIP15           0.062       0.016      0.000       0.029       0.092      *

 E        WITH
    RMIPIP1            0.000       0.000      1.000       0.000       0.000

 A        WITH
    RMIPIP1            0.000       0.000      1.000       0.000       0.000
    E                  0.105       0.008      0.000       0.091       0.120      *

 C        WITH
    RMIPIP1            0.000       0.000      1.000       0.000       0.000
    E                  0.005       0.005      0.150      -0.005       0.015
    A                  0.043       0.005      0.000       0.035       0.053      *

 N        WITH
    RMIPIP1            0.000       0.000      1.000       0.000       0.000
    E                 -0.098       0.009      0.000      -0.116      -0.082      *
    A                 -0.006       0.007      0.188      -0.020       0.007
    C                 -0.071       0.009      0.000      -0.088      -0.055      *

 O        WITH
    RMIPIP1            0.000       0.000      1.000       0.000       0.000
    E                  0.135       0.011      0.000       0.113       0.158      *
    A                  0.138       0.009      0.000       0.120       0.156      *
    C                  0.003       0.006      0.299      -0.009       0.015
    N                 -0.085       0.011      0.000      -0.105      -0.064      *

 Intercepts
    MIPIP1             0.000       0.012      0.486      -0.025       0.024
    MIPIP2             0.000       0.010      0.499      -0.019       0.019
    MIPIP3             0.000       0.013      0.496      -0.025       0.026
    MIPIP4            -0.001       0.013      0.473      -0.026       0.024
    MIPIP5             0.000       0.012      0.493      -0.023       0.023
    MIPIP6             0.001       0.013      0.481      -0.025       0.026
    MIPIP7             0.000       0.012      0.497      -0.023       0.022
    MIPIP8             0.000       0.014      0.487      -0.028       0.027
    MIPIP9             0.000       0.012      0.499      -0.024       0.024
    MIPIP10            0.000       0.011      0.497      -0.022       0.023
    MIPIP11            0.000       0.013      0.496      -0.026       0.026
    MIPIP12            0.000       0.012      0.488      -0.022       0.023
    MIPIP13            0.000       0.011      0.486      -0.022       0.022
    MIPIP14            0.000       0.013      0.497      -0.025       0.024
    MIPIP15            0.000       0.011      0.495      -0.021       0.021
    MIPIP16            0.000       0.012      0.493      -0.024       0.023
    MIPIP17            0.000       0.010      0.500      -0.020       0.020
    MIPIP18            0.000       0.012      0.494      -0.023       0.023
    MIPIP19            0.000       0.012      0.494      -0.024       0.024
    MIPIP20            0.000       0.011      0.490      -0.023       0.022

 Variances
    E                  0.517       0.033      0.000       0.457       0.587      *
    A                  0.292       0.017      0.000       0.258       0.326      *
    C                  0.289       0.019      0.000       0.253       0.328      *
    N                  0.727       0.045      0.000       0.646       0.822      *
    O                  0.661       0.032      0.000       0.601       0.725      *
    RMIPIP1            0.764       0.032      0.000       0.699       0.822      *

 Residual Variances
    MIPIP1             0.010       0.000      0.000       0.010       0.010
    MIPIP2             0.010       0.000      0.000       0.010       0.010
    MIPIP3             0.010       0.000      0.000       0.010       0.010
    MIPIP4             0.010       0.000      0.000       0.010       0.010
    MIPIP5             0.010       0.000      0.000       0.010       0.010
    MIPIP6             0.010       0.000      0.000       0.010       0.010
    MIPIP7             0.010       0.000      0.000       0.010       0.010
    MIPIP8             0.010       0.000      0.000       0.010       0.010
    MIPIP9             0.010       0.000      0.000       0.010       0.010
    MIPIP10            0.010       0.000      0.000       0.010       0.010
    MIPIP11            0.010       0.000      0.000       0.010       0.010
    MIPIP12            0.010       0.000      0.000       0.010       0.010
    MIPIP13            0.010       0.000      0.000       0.010       0.010
    MIPIP14            0.010       0.000      0.000       0.010       0.010
    MIPIP15            0.010       0.000      0.000       0.010       0.010
    MIPIP16            0.010       0.000      0.000       0.010       0.010
    MIPIP17            0.010       0.000      0.000       0.010       0.010
    MIPIP18            0.010       0.000      0.000       0.010       0.010
    MIPIP19            0.010       0.000      0.000       0.010       0.010
    MIPIP20            0.010       0.000      0.000       0.010       0.010
    RMIPIP2            0.512       0.016      0.000       0.480       0.543      *
    RMIPIP3            1.058       0.022      0.000       1.015       1.100      *
    RMIPIP4            0.671       0.042      0.000       0.583       0.748      *
    RMIPIP5            0.451       0.028      0.000       0.393       0.504      *
    RMIPIP6            0.833       0.058      0.000       0.706       0.936      *
    RMIPIP7            0.826       0.023      0.000       0.779       0.870      *
    RMIPIP8            1.236       0.028      0.000       1.179       1.290      *
    RMIPIP9            0.714       0.049      0.000       0.607       0.800      *
    RMIPIP10           0.891       0.019      0.000       0.853       0.927      *
    RMIPIP11           0.434       0.080      0.000       0.284       0.595      *
    RMIPIP12           0.624       0.030      0.000       0.562       0.679      *
    RMIPIP13           0.483       0.036      0.000       0.411       0.554      *
    RMIPIP14           0.808       0.032      0.000       0.743       0.868      *
    RMIPIP15           0.721       0.012      0.000       0.698       0.746      *
    RMIPIP16           0.548       0.075      0.000       0.359       0.656      *
    RMIPIP17           0.404       0.033      0.000       0.331       0.462      *
    RMIPIP18           0.351       0.069      0.000       0.202       0.471      *
    RMIPIP19           1.067       0.020      0.000       1.028       1.106      *
    RMIPIP20           0.565       0.021      0.000       0.523       0.605      *


STANDARDIZED MODEL RESULTS


STDYX Standardization

                                Posterior  One-Tailed         95% C.I.
                    Estimate       S.D.      P-Value   Lower 2.5%  Upper 2.5%  Significance
 E        BY
    MIPIP1             0.633       0.019      0.000       0.598       0.671      *
    MIPIP6             0.627       0.034      0.000       0.558       0.692      *
    MIPIP11            0.826       0.034      0.000       0.755       0.889      *
    MIPIP16            0.697       0.014      0.000       0.669       0.724      *

 A        BY
    MIPIP2             0.598       0.016      0.000       0.565       0.629      *
    MIPIP7             0.507       0.018      0.000       0.470       0.543      *
    MIPIP12            0.662       0.019      0.000       0.625       0.701      *
    MIPIP17            0.654       0.018      0.000       0.620       0.690      *

 C        BY
    MIPIP3             0.460       0.014      0.000       0.433       0.488      *
    MIPIP8             0.468       0.019      0.000       0.433       0.506      *
    MIPIP13            0.724       0.023      0.000       0.679       0.769      *
    MIPIP18            0.740       0.021      0.000       0.700       0.782      *

 N        BY
    MIPIP4             0.718       0.021      0.000       0.680       0.760      *
    MIPIP9             0.611       0.023      0.000       0.566       0.658      *
    MIPIP14            0.605       0.019      0.000       0.569       0.641      *
    MIPIP19            0.376       0.015      0.000       0.348       0.406      *

 O        BY
    MIPIP5             0.752       0.016      0.000       0.721       0.785      *
    MIPIP10            0.408       0.014      0.000       0.381       0.436      *
    MIPIP15            0.395       0.014      0.000       0.369       0.423      *
    MIPIP20            0.692       0.014      0.000       0.665       0.719      *

 RMIPIP1  BY
    MIPIP1             0.769       0.016      0.000       0.736       0.797      *

 RMIPIP2  BY
    MIPIP2             0.794       0.012      0.000       0.770       0.818      *

 RMIPIP3  BY
    MIPIP3             0.884       0.007      0.000       0.869       0.898      *

 RMIPIP4  BY
    MIPIP4             0.691       0.022      0.000       0.644       0.729      *

 RMIPIP5  BY
    MIPIP5             0.652       0.019      0.000       0.612       0.686      *

 RMIPIP6  BY
    MIPIP6             0.775       0.028      0.000       0.717       0.825      *

 RMIPIP7  BY
    MIPIP7             0.857       0.011      0.000       0.835       0.878      *

 RMIPIP8  BY
    MIPIP8             0.880       0.010      0.000       0.859       0.898      *

 RMIPIP9  BY
    MIPIP9             0.787       0.018      0.000       0.748       0.819      *

 RMIPIP10 BY
    MIPIP10            0.908       0.006      0.000       0.895       0.920      *

 RMIPIP11 BY
    MIPIP11            0.558       0.051      0.000       0.450       0.651      *

 RMIPIP12 BY
    MIPIP12            0.744       0.017      0.000       0.707       0.775      *

 RMIPIP13 BY
    MIPIP13            0.683       0.025      0.000       0.632       0.728      *

 RMIPIP14 BY
    MIPIP14            0.792       0.014      0.000       0.763       0.818      *

 RMIPIP15 BY
    MIPIP15            0.913       0.006      0.000       0.901       0.924      *

 RMIPIP16 BY
    MIPIP16            0.711       0.014      0.000       0.684       0.738      *

 RMIPIP17 BY
    MIPIP17            0.749       0.016      0.000       0.716       0.777      *

 RMIPIP18 BY
    MIPIP18            0.666       0.023      0.000       0.616       0.708      *

 RMIPIP19 BY
    MIPIP19            0.922       0.006      0.000       0.910       0.933      *

 RMIPIP20 BY
    MIPIP20            0.716       0.014      0.000       0.688       0.741      *

 RMIPIP2    ON
    RMIPIP1            0.075       0.013      0.000       0.051       0.100      *

 RMIPIP3    ON
    RMIPIP2            0.097       0.012      0.000       0.073       0.121      *

 RMIPIP4    ON
    RMIPIP3            0.046       0.013      0.000       0.020       0.072      *

 RMIPIP5    ON
    RMIPIP4            0.302       0.019      0.000       0.266       0.339      *

 RMIPIP6    ON
    RMIPIP5           -0.103       0.016      0.000      -0.137      -0.072      *
    RMIPIP1            0.035       0.054      0.266      -0.086       0.127

 RMIPIP7    ON
    RMIPIP6            0.105       0.012      0.000       0.082       0.129      *
    RMIPIP2           -0.027       0.027      0.148      -0.081       0.024

 RMIPIP8    ON
    RMIPIP7            0.074       0.012      0.000       0.051       0.097      *
    RMIPIP3            0.132       0.018      0.000       0.095       0.165      *

 RMIPIP9    ON
    RMIPIP8            0.041       0.013      0.001       0.015       0.066      *
    RMIPIP4           -0.232       0.053      0.000      -0.343      -0.138      *

 RMIPIP10   ON
    RMIPIP9           -0.012       0.014      0.186      -0.039       0.015
    RMIPIP5           -0.100       0.024      0.000      -0.150      -0.057      *

 RMIPIP11   ON
    RMIPIP10          -0.027       0.017      0.057      -0.060       0.006
    RMIPIP6           -0.268       0.022      0.000      -0.313      -0.224      *

 RMIPIP12   ON
    RMIPIP11           0.094       0.015      0.000       0.064       0.124      *
    RMIPIP7           -0.141       0.017      0.000      -0.175      -0.109      *

 RMIPIP13   ON
    RMIPIP12           0.071       0.015      0.000       0.041       0.100      *
    RMIPIP8           -0.136       0.019      0.000      -0.174      -0.099      *

 RMIPIP14   ON
    RMIPIP13           0.231       0.014      0.000       0.203       0.259      *
    RMIPIP9           -0.060       0.024      0.004      -0.108      -0.015      *

 RMIPIP15   ON
    RMIPIP14          -0.128       0.011      0.000      -0.151      -0.106      *
    RMIPIP10           0.353       0.011      0.000       0.330       0.374      *

 RMIPIP16   ON
    RMIPIP15           0.128       0.013      0.000       0.102       0.155      *
    RMIPIP11          -0.350       0.120      0.000      -0.627      -0.150      *

 RMIPIP17   ON
    RMIPIP16           0.173       0.016      0.000       0.141       0.205      *
    RMIPIP12          -0.355       0.051      0.000      -0.469      -0.266      *

 RMIPIP18   ON
    RMIPIP17           0.187       0.017      0.000       0.153       0.220      *
    RMIPIP13          -0.544       0.085      0.000      -0.726      -0.396      *

 RMIPIP19   ON
    RMIPIP18           0.041       0.013      0.001       0.015       0.066      *
    RMIPIP14          -0.028       0.021      0.084      -0.072       0.011

 RMIPIP20   ON
    RMIPIP19           0.075       0.013      0.000       0.050       0.101      *
    RMIPIP15           0.075       0.018      0.000       0.036       0.110      *

 E        WITH
    RMIPIP1            0.000       0.000      1.000       0.000       0.000

 A        WITH
    RMIPIP1            0.000       0.000      1.000       0.000       0.000
    E                  0.270       0.013      0.000       0.244       0.295      *

 C        WITH
    RMIPIP1            0.000       0.000      1.000       0.000       0.000
    E                  0.014       0.013      0.150      -0.013       0.039
    A                  0.150       0.013      0.000       0.123       0.176      *

 N        WITH
    RMIPIP1            0.000       0.000      1.000       0.000       0.000
    E                 -0.161       0.015      0.000      -0.189      -0.131      *
    A                 -0.013       0.015      0.188      -0.043       0.016
    C                 -0.154       0.016      0.000      -0.187      -0.123      *

 O        WITH
    RMIPIP1            0.000       0.000      1.000       0.000       0.000
    E                  0.231       0.015      0.000       0.201       0.259      *
    A                  0.313       0.015      0.000       0.284       0.342      *
    C                  0.008       0.014      0.299      -0.020       0.035
    N                 -0.122       0.016      0.000      -0.154      -0.090      *

 Intercepts
    MIPIP1             0.000       0.011      0.486      -0.022       0.021
    MIPIP2             0.000       0.011      0.499      -0.021       0.021
    MIPIP3             0.000       0.011      0.496      -0.021       0.022
    MIPIP4            -0.001       0.011      0.473      -0.021       0.020
    MIPIP5             0.000       0.011      0.493      -0.022       0.022
    MIPIP6             0.000       0.011      0.481      -0.021       0.022
    MIPIP7             0.000       0.011      0.497      -0.021       0.021
    MIPIP8             0.000       0.011      0.487      -0.022       0.021
    MIPIP9             0.000       0.011      0.499      -0.021       0.021
    MIPIP10            0.000       0.011      0.497      -0.021       0.022
    MIPIP11            0.000       0.011      0.496      -0.021       0.021
    MIPIP12            0.000       0.011      0.488      -0.021       0.021
    MIPIP13            0.000       0.011      0.486      -0.021       0.021
    MIPIP14            0.000       0.011      0.497      -0.021       0.021
    MIPIP15            0.000       0.011      0.495      -0.021       0.021
    MIPIP16            0.000       0.011      0.493      -0.022       0.021
    MIPIP17            0.000       0.011      0.500      -0.021       0.022
    MIPIP18            0.000       0.011      0.494      -0.021       0.021
    MIPIP19            0.000       0.011      0.494      -0.021       0.021
    MIPIP20            0.000       0.011      0.490      -0.022       0.021

 Variances
    E                  1.000       0.000      0.000       1.000       1.000
    A                  1.000       0.000      0.000       1.000       1.000
    C                  1.000       0.000      0.000       1.000       1.000
    N                  1.000       0.000      0.000       1.000       1.000
    O                  1.000       0.000      0.000       1.000       1.000
    RMIPIP1            1.000       0.000      0.000       1.000       1.000

 Residual Variances
    MIPIP1             0.008       0.000      0.000       0.008       0.008      *
    MIPIP2             0.012       0.000      0.000       0.012       0.013      *
    MIPIP3             0.007       0.000      0.000       0.007       0.008      *
    MIPIP4             0.007       0.000      0.000       0.007       0.007      *
    MIPIP5             0.009       0.000      0.000       0.008       0.009      *
    MIPIP6             0.007       0.000      0.000       0.007       0.007      *
    MIPIP7             0.009       0.000      0.000       0.009       0.009      *
    MIPIP8             0.006       0.000      0.000       0.006       0.006      *
    MIPIP9             0.008       0.000      0.000       0.008       0.008      *
    MIPIP10            0.009       0.000      0.000       0.009       0.009      *
    MIPIP11            0.007       0.000      0.000       0.006       0.007      *
    MIPIP12            0.009       0.000      0.000       0.008       0.009      *
    MIPIP13            0.009       0.000      0.000       0.009       0.010      *
    MIPIP14            0.007       0.000      0.000       0.007       0.008      *
    MIPIP15            0.010       0.000      0.000       0.010       0.010      *
    MIPIP16            0.008       0.000      0.000       0.008       0.008      *
    MIPIP17            0.012       0.000      0.000       0.011       0.012      *
    MIPIP18            0.008       0.000      0.000       0.008       0.009      *
    MIPIP19            0.008       0.000      0.000       0.008       0.008      *
    MIPIP20            0.009       0.000      0.000       0.009       0.009      *
    RMIPIP2            0.994       0.002      0.000       0.990       0.997      *
    RMIPIP3            0.991       0.002      0.000       0.985       0.995      *
    RMIPIP4            0.998       0.001      0.000       0.995       1.000      *
    RMIPIP5            0.909       0.011      0.000       0.885       0.929      *
    RMIPIP6            0.986       0.006      0.000       0.971       0.993      *
    RMIPIP7            0.988       0.003      0.000       0.981       0.992      *
    RMIPIP8            0.977       0.005      0.000       0.967       0.986      *
    RMIPIP9            0.945       0.026      0.000       0.881       0.979      *
    RMIPIP10           0.990       0.005      0.000       0.977       0.997      *
    RMIPIP11           0.927       0.012      0.000       0.901       0.949      *
    RMIPIP12           0.970       0.005      0.000       0.959       0.980      *
    RMIPIP13           0.976       0.006      0.000       0.964       0.985      *
    RMIPIP14           0.942       0.007      0.000       0.927       0.956      *
    RMIPIP15           0.859       0.008      0.000       0.843       0.874      *
    RMIPIP16           0.859       0.095      0.000       0.590       0.959      *
    RMIPIP17           0.839       0.038      0.000       0.745       0.895      *
    RMIPIP18           0.664       0.096      0.000       0.432       0.803      *
    RMIPIP19           0.997       0.002      0.000       0.992       0.999      *
    RMIPIP20           0.988       0.003      0.000       0.981       0.994      *


R-SQUARE

                                Posterior  One-Tailed         95% C.I.
    Variable        Estimate       S.D.      P-Value   Lower 2.5%  Upper 2.5%

    MIPIP1             0.992       0.000      0.000       0.992       0.992
    MIPIP2             0.988       0.000      0.000       0.987       0.988
    MIPIP3             0.993       0.000      0.000       0.992       0.993
    MIPIP4             0.993       0.000      0.000       0.993       0.993
    MIPIP5             0.991       0.000      0.000       0.991       0.992
    MIPIP6             0.993       0.000      0.000       0.993       0.993
    MIPIP7             0.991       0.000      0.000       0.991       0.991
    MIPIP8             0.994       0.000      0.000       0.994       0.994
    MIPIP9             0.992       0.000      0.000       0.992       0.992
    MIPIP10            0.991       0.000      0.000       0.991       0.991
    MIPIP11            0.993       0.000      0.000       0.993       0.994
    MIPIP12            0.991       0.000      0.000       0.991       0.992
    MIPIP13            0.991       0.000      0.000       0.990       0.991
    MIPIP14            0.993       0.000      0.000       0.992       0.993
    MIPIP15            0.990       0.000      0.000       0.990       0.990
    MIPIP16            0.992       0.000      0.000       0.992       0.992
    MIPIP17            0.988       0.000      0.000       0.988       0.989
    MIPIP18            0.992       0.000      0.000       0.991       0.992
    MIPIP19            0.992       0.000      0.000       0.992       0.992
    MIPIP20            0.991       0.000      0.000       0.991       0.991

                                Posterior  One-Tailed         95% C.I.
    Variable        Estimate       S.D.      P-Value   Lower 2.5%  Upper 2.5%

    RMIPIP2            0.006       0.002      0.000       0.003       0.010
    RMIPIP3            0.009       0.002      0.000       0.005       0.015
    RMIPIP4            0.002       0.001      0.000       0.000       0.005
    RMIPIP5            0.091       0.011      0.000       0.071       0.115
    RMIPIP6            0.014       0.006      0.000       0.007       0.029
    RMIPIP7            0.012       0.003      0.000       0.008       0.019
    RMIPIP8            0.023       0.005      0.000       0.014       0.033
    RMIPIP9            0.055       0.026      0.000       0.021       0.119
    RMIPIP10           0.010       0.005      0.000       0.003       0.023
    RMIPIP11           0.073       0.012      0.000       0.051       0.099
    RMIPIP12           0.030       0.005      0.000       0.020       0.041
    RMIPIP13           0.024       0.006      0.000       0.015       0.036
    RMIPIP14           0.058       0.007      0.000       0.044       0.073
    RMIPIP15           0.141       0.008      0.000       0.126       0.157
    RMIPIP16           0.141       0.095      0.000       0.041       0.410
    RMIPIP17           0.161       0.038      0.000       0.105       0.255
    RMIPIP18           0.336       0.096      0.000       0.196       0.568
    RMIPIP19           0.003       0.002      0.000       0.001       0.008
    RMIPIP20           0.012       0.003      0.000       0.006       0.019


MODEL COMMAND WITH FINAL ESTIMATES USED AS STARTING VALUES

     e BY mipip1@1;
     e BY mipip6*1.03119;
     e BY mipip11*1.41095;
     e BY mipip16*1.09167;
     a BY mipip2@1;
     a BY mipip7*1.00038;
     a BY mipip12*1.32040;
     a BY mipip17*1.12086;
     c BY mipip3@1;
     c BY mipip8*1.11427;
     c BY mipip13*1.39073;
     c BY mipip18*1.50435;
     n BY mipip4@1;
     n BY mipip9*0.79196;
     n BY mipip14*0.82900;
     n BY mipip19*0.49491;
     o BY mipip5@1;
     o BY mipip10*0.52484;
     o BY mipip15*0.48823;
     o BY mipip20*0.89977;
     rmipip1 BY mipip1@1;
     rmipip2 BY mipip2@1;
     rmipip3 BY mipip3@1;
     rmipip4 BY mipip4@1;
     rmipip5 BY mipip5@1;
     rmipip6 BY mipip6@1;
     rmipip7 BY mipip7@1;
     rmipip8 BY mipip8@1;
     rmipip9 BY mipip9@1;
     rmipip10 BY mipip10@1;
     rmipip11 BY mipip11@1;
     rmipip12 BY mipip12@1;
     rmipip13 BY mipip13@1;
     rmipip14 BY mipip14@1;
     rmipip15 BY mipip15@1;
     rmipip16 BY mipip16@1;
     rmipip17 BY mipip17@1;
     rmipip18 BY mipip18@1;
     rmipip19 BY mipip19@1;
     rmipip20 BY mipip20@1;

     rmipip2 ON rmipip1*0.06174;
     rmipip3 ON rmipip2*0.13965;
     rmipip4 ON rmipip3*0.03619;
     rmipip5 ON rmipip4*0.25915;
     rmipip6 ON rmipip5*-0.13392;
     rmipip6 ON rmipip1*0.03663;
     rmipip7 ON rmipip6*0.10476;
     rmipip7 ON rmipip2*-0.03465;
     rmipip8 ON rmipip7*0.09091;
     rmipip8 ON rmipip3*0.14347;
     rmipip9 ON rmipip8*0.03142;
     rmipip9 ON rmipip4*-0.24641;
     rmipip10 ON rmipip9*-0.01294;
     rmipip10 ON rmipip5*-0.13498;
     rmipip11 ON rmipip10*-0.01926;
     rmipip11 ON rmipip6*-0.19977;
     rmipip12 ON rmipip11*0.10990;
     rmipip12 ON rmipip7*-0.12317;
     rmipip13 ON rmipip12*0.06209;
     rmipip13 ON rmipip8*-0.08482;
     rmipip14 ON rmipip13*0.30391;
     rmipip14 ON rmipip9*-0.06341;
     rmipip15 ON rmipip14*-0.12725;
     rmipip15 ON rmipip10*0.34059;
     rmipip16 ON rmipip15*0.11203;
     rmipip16 ON rmipip11*-0.40845;
     rmipip17 ON rmipip16*0.15049;
     rmipip17 ON rmipip12*-0.30700;
     rmipip18 ON rmipip17*0.19603;
     rmipip18 ON rmipip13*-0.56181;
     rmipip19 ON rmipip18*0.05810;
     rmipip19 ON rmipip14*-0.03174;
     rmipip20 ON rmipip19*0.05475;
     rmipip20 ON rmipip15*0.06160;

     e WITH rmipip1@0;
     a WITH rmipip1@0;
     a WITH e*0.10479;
     c WITH rmipip1@0;
     c WITH e*0.00526;
     c WITH a*0.04338;
     n WITH rmipip1@0;
     n WITH e*-0.09847;
     n WITH a*-0.00592;
     n WITH c*-0.07076;
     o WITH rmipip1@0;
     o WITH e*0.13472;
     o WITH a*0.13750;
     o WITH c*0.00344;
     o WITH n*-0.08469;

     [ mipip1*-0.00038 ];
     [ mipip2*0.00004 ];
     [ mipip3*0.00013 ];
     [ mipip4*-0.00095 ];
     [ mipip5*-0.00019 ];
     [ mipip6*0.00057 ];
     [ mipip7*-0.00007 ];
     [ mipip8*-0.00046 ];
     [ mipip9*-0.00002 ];
     [ mipip10*0.00009 ];
     [ mipip11*0.00013 ];
     [ mipip12*0.00033 ];
     [ mipip13*-0.00044 ];
     [ mipip14*-0.00012 ];
     [ mipip15*0.00010 ];
     [ mipip16*-0.00025 ];
     [ mipip17*0.00001 ];
     [ mipip18*-0.00018 ];
     [ mipip19*0.00019 ];
     [ mipip20*-0.00028 ];

     mipip1@0.01000;
     mipip2@0.01000;
     mipip3@0.01000;
     mipip4@0.01000;
     mipip5@0.01000;
     mipip6@0.01000;
     mipip7@0.01000;
     mipip8@0.01000;
     mipip9@0.01000;
     mipip10@0.01000;
     mipip11@0.01000;
     mipip12@0.01000;
     mipip13@0.01000;
     mipip14@0.01000;
     mipip15@0.01000;
     mipip16@0.01000;
     mipip17@0.01000;
     mipip18@0.01000;
     mipip19@0.01000;
     mipip20@0.01000;
     e*0.51685;
     a*0.29221;
     c*0.28882;
     n*0.72749;
     o*0.66053;
     rmipip1*0.76397;
     rmipip2*0.51155;
     rmipip3*1.05761;
     rmipip4*0.67127;
     rmipip5*0.45122;
     rmipip6*0.83253;
     rmipip7*0.82591;
     rmipip8*1.23578;
     rmipip9*0.71411;
     rmipip10*0.89054;
     rmipip11*0.43444;
     rmipip12*0.62413;
     rmipip13*0.48283;
     rmipip14*0.80754;
     rmipip15*0.72126;
     rmipip16*0.54834;
     rmipip17*0.40352;
     rmipip18*0.35110;
     rmipip19*1.06669;
     rmipip20*0.56474;


TECHNICAL 1 OUTPUT


     PARAMETER SPECIFICATION


           NU
              MIPIP1        MIPIP2        MIPIP3        MIPIP4        MIPIP5
              ________      ________      ________      ________      ________
                    1             2             3             4             5


           NU
              MIPIP6        MIPIP7        MIPIP8        MIPIP9        MIPIP10
              ________      ________      ________      ________      ________
                    6             7             8             9            10


           NU
              MIPIP11       MIPIP12       MIPIP13       MIPIP14       MIPIP15
              ________      ________      ________      ________      ________
                   11            12            13            14            15


           NU
              MIPIP16       MIPIP17       MIPIP18       MIPIP19       MIPIP20
              ________      ________      ________      ________      ________
                   16            17            18            19            20


           LAMBDA
              E             A             C             N             O
              ________      ________      ________      ________      ________
 MIPIP1             0             0             0             0             0
 MIPIP2             0             0             0             0             0
 MIPIP3             0             0             0             0             0
 MIPIP4             0             0             0             0             0
 MIPIP5             0             0             0             0             0
 MIPIP6            21             0             0             0             0
 MIPIP7             0            22             0             0             0
 MIPIP8             0             0            23             0             0
 MIPIP9             0             0             0            24             0
 MIPIP10            0             0             0             0            25
 MIPIP11           26             0             0             0             0
 MIPIP12            0            27             0             0             0
 MIPIP13            0             0            28             0             0
 MIPIP14            0             0             0            29             0
 MIPIP15            0             0             0             0            30
 MIPIP16           31             0             0             0             0
 MIPIP17            0            32             0             0             0
 MIPIP18            0             0            33             0             0
 MIPIP19            0             0             0            34             0
 MIPIP20            0             0             0             0            35


           LAMBDA
              RMIPIP1       RMIPIP2       RMIPIP3       RMIPIP4       RMIPIP5
              ________      ________      ________      ________      ________
 MIPIP1             0             0             0             0             0
 MIPIP2             0             0             0             0             0
 MIPIP3             0             0             0             0             0
 MIPIP4             0             0             0             0             0
 MIPIP5             0             0             0             0             0
 MIPIP6             0             0             0             0             0
 MIPIP7             0             0             0             0             0
 MIPIP8             0             0             0             0             0
 MIPIP9             0             0             0             0             0
 MIPIP10            0             0             0             0             0
 MIPIP11            0             0             0             0             0
 MIPIP12            0             0             0             0             0
 MIPIP13            0             0             0             0             0
 MIPIP14            0             0             0             0             0
 MIPIP15            0             0             0             0             0
 MIPIP16            0             0             0             0             0
 MIPIP17            0             0             0             0             0
 MIPIP18            0             0             0             0             0
 MIPIP19            0             0             0             0             0
 MIPIP20            0             0             0             0             0


           LAMBDA
              RMIPIP6       RMIPIP7       RMIPIP8       RMIPIP9       RMIPIP10
              ________      ________      ________      ________      ________
 MIPIP1             0             0             0             0             0
 MIPIP2             0             0             0             0             0
 MIPIP3             0             0             0             0             0
 MIPIP4             0             0             0             0             0
 MIPIP5             0             0             0             0             0
 MIPIP6             0             0             0             0             0
 MIPIP7             0             0             0             0             0
 MIPIP8             0             0             0             0             0
 MIPIP9             0             0             0             0             0
 MIPIP10            0             0             0             0             0
 MIPIP11            0             0             0             0             0
 MIPIP12            0             0             0             0             0
 MIPIP13            0             0             0             0             0
 MIPIP14            0             0             0             0             0
 MIPIP15            0             0             0             0             0
 MIPIP16            0             0             0             0             0
 MIPIP17            0             0             0             0             0
 MIPIP18            0             0             0             0             0
 MIPIP19            0             0             0             0             0
 MIPIP20            0             0             0             0             0


           LAMBDA
              RMIPIP11      RMIPIP12      RMIPIP13      RMIPIP14      RMIPIP15
              ________      ________      ________      ________      ________
 MIPIP1             0             0             0             0             0
 MIPIP2             0             0             0             0             0
 MIPIP3             0             0             0             0             0
 MIPIP4             0             0             0             0             0
 MIPIP5             0             0             0             0             0
 MIPIP6             0             0             0             0             0
 MIPIP7             0             0             0             0             0
 MIPIP8             0             0             0             0             0
 MIPIP9             0             0             0             0             0
 MIPIP10            0             0             0             0             0
 MIPIP11            0             0             0             0             0
 MIPIP12            0             0             0             0             0
 MIPIP13            0             0             0             0             0
 MIPIP14            0             0             0             0             0
 MIPIP15            0             0             0             0             0
 MIPIP16            0             0             0             0             0
 MIPIP17            0             0             0             0             0
 MIPIP18            0             0             0             0             0
 MIPIP19            0             0             0             0             0
 MIPIP20            0             0             0             0             0


           LAMBDA
              RMIPIP16      RMIPIP17      RMIPIP18      RMIPIP19      RMIPIP20
              ________      ________      ________      ________      ________
 MIPIP1             0             0             0             0             0
 MIPIP2             0             0             0             0             0
 MIPIP3             0             0             0             0             0
 MIPIP4             0             0             0             0             0
 MIPIP5             0             0             0             0             0
 MIPIP6             0             0             0             0             0
 MIPIP7             0             0             0             0             0
 MIPIP8             0             0             0             0             0
 MIPIP9             0             0             0             0             0
 MIPIP10            0             0             0             0             0
 MIPIP11            0             0             0             0             0
 MIPIP12            0             0             0             0             0
 MIPIP13            0             0             0             0             0
 MIPIP14            0             0             0             0             0
 MIPIP15            0             0             0             0             0
 MIPIP16            0             0             0             0             0
 MIPIP17            0             0             0             0             0
 MIPIP18            0             0             0             0             0
 MIPIP19            0             0             0             0             0
 MIPIP20            0             0             0             0             0


           THETA
              MIPIP1        MIPIP2        MIPIP3        MIPIP4        MIPIP5
              ________      ________      ________      ________      ________
 MIPIP1             0
 MIPIP2             0             0
 MIPIP3             0             0             0
 MIPIP4             0             0             0             0
 MIPIP5             0             0             0             0             0
 MIPIP6             0             0             0             0             0
 MIPIP7             0             0             0             0             0
 MIPIP8             0             0             0             0             0
 MIPIP9             0             0             0             0             0
 MIPIP10            0             0             0             0             0
 MIPIP11            0             0             0             0             0
 MIPIP12            0             0             0             0             0
 MIPIP13            0             0             0             0             0
 MIPIP14            0             0             0             0             0
 MIPIP15            0             0             0             0             0
 MIPIP16            0             0             0             0             0
 MIPIP17            0             0             0             0             0
 MIPIP18            0             0             0             0             0
 MIPIP19            0             0             0             0             0
 MIPIP20            0             0             0             0             0


           THETA
              MIPIP6        MIPIP7        MIPIP8        MIPIP9        MIPIP10
              ________      ________      ________      ________      ________
 MIPIP6             0
 MIPIP7             0             0
 MIPIP8             0             0             0
 MIPIP9             0             0             0             0
 MIPIP10            0             0             0             0             0
 MIPIP11            0             0             0             0             0
 MIPIP12            0             0             0             0             0
 MIPIP13            0             0             0             0             0
 MIPIP14            0             0             0             0             0
 MIPIP15            0             0             0             0             0
 MIPIP16            0             0             0             0             0
 MIPIP17            0             0             0             0             0
 MIPIP18            0             0             0             0             0
 MIPIP19            0             0             0             0             0
 MIPIP20            0             0             0             0             0


           THETA
              MIPIP11       MIPIP12       MIPIP13       MIPIP14       MIPIP15
              ________      ________      ________      ________      ________
 MIPIP11            0
 MIPIP12            0             0
 MIPIP13            0             0             0
 MIPIP14            0             0             0             0
 MIPIP15            0             0             0             0             0
 MIPIP16            0             0             0             0             0
 MIPIP17            0             0             0             0             0
 MIPIP18            0             0             0             0             0
 MIPIP19            0             0             0             0             0
 MIPIP20            0             0             0             0             0


           THETA
              MIPIP16       MIPIP17       MIPIP18       MIPIP19       MIPIP20
              ________      ________      ________      ________      ________
 MIPIP16            0
 MIPIP17            0             0
 MIPIP18            0             0             0
 MIPIP19            0             0             0             0
 MIPIP20            0             0             0             0             0


           ALPHA
              E             A             C             N             O
              ________      ________      ________      ________      ________
                    0             0             0             0             0


           ALPHA
              RMIPIP1       RMIPIP2       RMIPIP3       RMIPIP4       RMIPIP5
              ________      ________      ________      ________      ________
                    0             0             0             0             0


           ALPHA
              RMIPIP6       RMIPIP7       RMIPIP8       RMIPIP9       RMIPIP10
              ________      ________      ________      ________      ________
                    0             0             0             0             0


           ALPHA
              RMIPIP11      RMIPIP12      RMIPIP13      RMIPIP14      RMIPIP15
              ________      ________      ________      ________      ________
                    0             0             0             0             0


           ALPHA
              RMIPIP16      RMIPIP17      RMIPIP18      RMIPIP19      RMIPIP20
              ________      ________      ________      ________      ________
                    0             0             0             0             0


           BETA
              E             A             C             N             O
              ________      ________      ________      ________      ________
 E                  0             0             0             0             0
 A                  0             0             0             0             0
 C                  0             0             0             0             0
 N                  0             0             0             0             0
 O                  0             0             0             0             0
 RMIPIP1            0             0             0             0             0
 RMIPIP2            0             0             0             0             0
 RMIPIP3            0             0             0             0             0
 RMIPIP4            0             0             0             0             0
 RMIPIP5            0             0             0             0             0
 RMIPIP6            0             0             0             0             0
 RMIPIP7            0             0             0             0             0
 RMIPIP8            0             0             0             0             0
 RMIPIP9            0             0             0             0             0
 RMIPIP10           0             0             0             0             0
 RMIPIP11           0             0             0             0             0
 RMIPIP12           0             0             0             0             0
 RMIPIP13           0             0             0             0             0
 RMIPIP14           0             0             0             0             0
 RMIPIP15           0             0             0             0             0
 RMIPIP16           0             0             0             0             0
 RMIPIP17           0             0             0             0             0
 RMIPIP18           0             0             0             0             0
 RMIPIP19           0             0             0             0             0
 RMIPIP20           0             0             0             0             0


           BETA
              RMIPIP1       RMIPIP2       RMIPIP3       RMIPIP4       RMIPIP5
              ________      ________      ________      ________      ________
 E                  0             0             0             0             0
 A                  0             0             0             0             0
 C                  0             0             0             0             0
 N                  0             0             0             0             0
 O                  0             0             0             0             0
 RMIPIP1            0             0             0             0             0
 RMIPIP2           36             0             0             0             0
 RMIPIP3            0            37             0             0             0
 RMIPIP4            0             0            38             0             0
 RMIPIP5            0             0             0            39             0
 RMIPIP6           40             0             0             0            41
 RMIPIP7            0            42             0             0             0
 RMIPIP8            0             0            44             0             0
 RMIPIP9            0             0             0            46             0
 RMIPIP10           0             0             0             0            48
 RMIPIP11           0             0             0             0             0
 RMIPIP12           0             0             0             0             0
 RMIPIP13           0             0             0             0             0
 RMIPIP14           0             0             0             0             0
 RMIPIP15           0             0             0             0             0
 RMIPIP16           0             0             0             0             0
 RMIPIP17           0             0             0             0             0
 RMIPIP18           0             0             0             0             0
 RMIPIP19           0             0             0             0             0
 RMIPIP20           0             0             0             0             0


           BETA
              RMIPIP6       RMIPIP7       RMIPIP8       RMIPIP9       RMIPIP10
              ________      ________      ________      ________      ________
 E                  0             0             0             0             0
 A                  0             0             0             0             0
 C                  0             0             0             0             0
 N                  0             0             0             0             0
 O                  0             0             0             0             0
 RMIPIP1            0             0             0             0             0
 RMIPIP2            0             0             0             0             0
 RMIPIP3            0             0             0             0             0
 RMIPIP4            0             0             0             0             0
 RMIPIP5            0             0             0             0             0
 RMIPIP6            0             0             0             0             0
 RMIPIP7           43             0             0             0             0
 RMIPIP8            0            45             0             0             0
 RMIPIP9            0             0            47             0             0
 RMIPIP10           0             0             0            49             0
 RMIPIP11          50             0             0             0            51
 RMIPIP12           0            52             0             0             0
 RMIPIP13           0             0            54             0             0
 RMIPIP14           0             0             0            56             0
 RMIPIP15           0             0             0             0            58
 RMIPIP16           0             0             0             0             0
 RMIPIP17           0             0             0             0             0
 RMIPIP18           0             0             0             0             0
 RMIPIP19           0             0             0             0             0
 RMIPIP20           0             0             0             0             0


           BETA
              RMIPIP11      RMIPIP12      RMIPIP13      RMIPIP14      RMIPIP15
              ________      ________      ________      ________      ________
 E                  0             0             0             0             0
 A                  0             0             0             0             0
 C                  0             0             0             0             0
 N                  0             0             0             0             0
 O                  0             0             0             0             0
 RMIPIP1            0             0             0             0             0
 RMIPIP2            0             0             0             0             0
 RMIPIP3            0             0             0             0             0
 RMIPIP4            0             0             0             0             0
 RMIPIP5            0             0             0             0             0
 RMIPIP6            0             0             0             0             0
 RMIPIP7            0             0             0             0             0
 RMIPIP8            0             0             0             0             0
 RMIPIP9            0             0             0             0             0
 RMIPIP10           0             0             0             0             0
 RMIPIP11           0             0             0             0             0
 RMIPIP12          53             0             0             0             0
 RMIPIP13           0            55             0             0             0
 RMIPIP14           0             0            57             0             0
 RMIPIP15           0             0             0            59             0
 RMIPIP16          60             0             0             0            61
 RMIPIP17           0            62             0             0             0
 RMIPIP18           0             0            64             0             0
 RMIPIP19           0             0             0            66             0
 RMIPIP20           0             0             0             0            68


           BETA
              RMIPIP16      RMIPIP17      RMIPIP18      RMIPIP19      RMIPIP20
              ________      ________      ________      ________      ________
 E                  0             0             0             0             0
 A                  0             0             0             0             0
 C                  0             0             0             0             0
 N                  0             0             0             0             0
 O                  0             0             0             0             0
 RMIPIP1            0             0             0             0             0
 RMIPIP2            0             0             0             0             0
 RMIPIP3            0             0             0             0             0
 RMIPIP4            0             0             0             0             0
 RMIPIP5            0             0             0             0             0
 RMIPIP6            0             0             0             0             0
 RMIPIP7            0             0             0             0             0
 RMIPIP8            0             0             0             0             0
 RMIPIP9            0             0             0             0             0
 RMIPIP10           0             0             0             0             0
 RMIPIP11           0             0             0             0             0
 RMIPIP12           0             0             0             0             0
 RMIPIP13           0             0             0             0             0
 RMIPIP14           0             0             0             0             0
 RMIPIP15           0             0             0             0             0
 RMIPIP16           0             0             0             0             0
 RMIPIP17          63             0             0             0             0
 RMIPIP18           0            65             0             0             0
 RMIPIP19           0             0            67             0             0
 RMIPIP20           0             0             0            69             0


           PSI
              E             A             C             N             O
              ________      ________      ________      ________      ________
 E                 70
 A                 71            72
 C                 73            74            75
 N                 76            77            78            79
 O                 80            81            82            83            84
 RMIPIP1            0             0             0             0             0
 RMIPIP2            0             0             0             0             0
 RMIPIP3            0             0             0             0             0
 RMIPIP4            0             0             0             0             0
 RMIPIP5            0             0             0             0             0
 RMIPIP6            0             0             0             0             0
 RMIPIP7            0             0             0             0             0
 RMIPIP8            0             0             0             0             0
 RMIPIP9            0             0             0             0             0
 RMIPIP10           0             0             0             0             0
 RMIPIP11           0             0             0             0             0
 RMIPIP12           0             0             0             0             0
 RMIPIP13           0             0             0             0             0
 RMIPIP14           0             0             0             0             0
 RMIPIP15           0             0             0             0             0
 RMIPIP16           0             0             0             0             0
 RMIPIP17           0             0             0             0             0
 RMIPIP18           0             0             0             0             0
 RMIPIP19           0             0             0             0             0
 RMIPIP20           0             0             0             0             0


           PSI
              RMIPIP1       RMIPIP2       RMIPIP3       RMIPIP4       RMIPIP5
              ________      ________      ________      ________      ________
 RMIPIP1           85
 RMIPIP2            0            86
 RMIPIP3            0             0            87
 RMIPIP4            0             0             0            88
 RMIPIP5            0             0             0             0            89
 RMIPIP6            0             0             0             0             0
 RMIPIP7            0             0             0             0             0
 RMIPIP8            0             0             0             0             0
 RMIPIP9            0             0             0             0             0
 RMIPIP10           0             0             0             0             0
 RMIPIP11           0             0             0             0             0
 RMIPIP12           0             0             0             0             0
 RMIPIP13           0             0             0             0             0
 RMIPIP14           0             0             0             0             0
 RMIPIP15           0             0             0             0             0
 RMIPIP16           0             0             0             0             0
 RMIPIP17           0             0             0             0             0
 RMIPIP18           0             0             0             0             0
 RMIPIP19           0             0             0             0             0
 RMIPIP20           0             0             0             0             0


           PSI
              RMIPIP6       RMIPIP7       RMIPIP8       RMIPIP9       RMIPIP10
              ________      ________      ________      ________      ________
 RMIPIP6           90
 RMIPIP7            0            91
 RMIPIP8            0             0            92
 RMIPIP9            0             0             0            93
 RMIPIP10           0             0             0             0            94
 RMIPIP11           0             0             0             0             0
 RMIPIP12           0             0             0             0             0
 RMIPIP13           0             0             0             0             0
 RMIPIP14           0             0             0             0             0
 RMIPIP15           0             0             0             0             0
 RMIPIP16           0             0             0             0             0
 RMIPIP17           0             0             0             0             0
 RMIPIP18           0             0             0             0             0
 RMIPIP19           0             0             0             0             0
 RMIPIP20           0             0             0             0             0


           PSI
              RMIPIP11      RMIPIP12      RMIPIP13      RMIPIP14      RMIPIP15
              ________      ________      ________      ________      ________
 RMIPIP11          95
 RMIPIP12           0            96
 RMIPIP13           0             0            97
 RMIPIP14           0             0             0            98
 RMIPIP15           0             0             0             0            99
 RMIPIP16           0             0             0             0             0
 RMIPIP17           0             0             0             0             0
 RMIPIP18           0             0             0             0             0
 RMIPIP19           0             0             0             0             0
 RMIPIP20           0             0             0             0             0


           PSI
              RMIPIP16      RMIPIP17      RMIPIP18      RMIPIP19      RMIPIP20
              ________      ________      ________      ________      ________
 RMIPIP16         100
 RMIPIP17           0           101
 RMIPIP18           0             0           102
 RMIPIP19           0             0             0           103
 RMIPIP20           0             0             0             0           104


     STARTING VALUES


           NU
              MIPIP1        MIPIP2        MIPIP3        MIPIP4        MIPIP5
              ________      ________      ________      ________      ________
                0.000         0.000         0.000         0.000         0.000


           NU
              MIPIP6        MIPIP7        MIPIP8        MIPIP9        MIPIP10
              ________      ________      ________      ________      ________
                0.000         0.000         0.000         0.000         0.000


           NU
              MIPIP11       MIPIP12       MIPIP13       MIPIP14       MIPIP15
              ________      ________      ________      ________      ________
                0.000         0.000         0.000         0.000         0.000


           NU
              MIPIP16       MIPIP17       MIPIP18       MIPIP19       MIPIP20
              ________      ________      ________      ________      ________
                0.000         0.000         0.000         0.000         0.000


           LAMBDA
              E             A             C             N             O
              ________      ________      ________      ________      ________
 MIPIP1         1.000         0.000         0.000         0.000         0.000
 MIPIP2         0.000         1.000         0.000         0.000         0.000
 MIPIP3         0.000         0.000         1.000         0.000         0.000
 MIPIP4         0.000         0.000         0.000         1.000         0.000
 MIPIP5         0.000         0.000         0.000         0.000         1.000
 MIPIP6         1.000         0.000         0.000         0.000         0.000
 MIPIP7         0.000         1.000         0.000         0.000         0.000
 MIPIP8         0.000         0.000         1.000         0.000         0.000
 MIPIP9         0.000         0.000         0.000         1.000         0.000
 MIPIP10        0.000         0.000         0.000         0.000         1.000
 MIPIP11        1.000         0.000         0.000         0.000         0.000
 MIPIP12        0.000         1.000         0.000         0.000         0.000
 MIPIP13        0.000         0.000         1.000         0.000         0.000
 MIPIP14        0.000         0.000         0.000         1.000         0.000
 MIPIP15        0.000         0.000         0.000         0.000         1.000
 MIPIP16        1.000         0.000         0.000         0.000         0.000
 MIPIP17        0.000         1.000         0.000         0.000         0.000
 MIPIP18        0.000         0.000         1.000         0.000         0.000
 MIPIP19        0.000         0.000         0.000         1.000         0.000
 MIPIP20        0.000         0.000         0.000         0.000         1.000


           LAMBDA
              RMIPIP1       RMIPIP2       RMIPIP3       RMIPIP4       RMIPIP5
              ________      ________      ________      ________      ________
 MIPIP1         1.000         0.000         0.000         0.000         0.000
 MIPIP2         0.000         1.000         0.000         0.000         0.000
 MIPIP3         0.000         0.000         1.000         0.000         0.000
 MIPIP4         0.000         0.000         0.000         1.000         0.000
 MIPIP5         0.000         0.000         0.000         0.000         1.000
 MIPIP6         0.000         0.000         0.000         0.000         0.000
 MIPIP7         0.000         0.000         0.000         0.000         0.000
 MIPIP8         0.000         0.000         0.000         0.000         0.000
 MIPIP9         0.000         0.000         0.000         0.000         0.000
 MIPIP10        0.000         0.000         0.000         0.000         0.000
 MIPIP11        0.000         0.000         0.000         0.000         0.000
 MIPIP12        0.000         0.000         0.000         0.000         0.000
 MIPIP13        0.000         0.000         0.000         0.000         0.000
 MIPIP14        0.000         0.000         0.000         0.000         0.000
 MIPIP15        0.000         0.000         0.000         0.000         0.000
 MIPIP16        0.000         0.000         0.000         0.000         0.000
 MIPIP17        0.000         0.000         0.000         0.000         0.000
 MIPIP18        0.000         0.000         0.000         0.000         0.000
 MIPIP19        0.000         0.000         0.000         0.000         0.000
 MIPIP20        0.000         0.000         0.000         0.000         0.000


           LAMBDA
              RMIPIP6       RMIPIP7       RMIPIP8       RMIPIP9       RMIPIP10
              ________      ________      ________      ________      ________
 MIPIP1         0.000         0.000         0.000         0.000         0.000
 MIPIP2         0.000         0.000         0.000         0.000         0.000
 MIPIP3         0.000         0.000         0.000         0.000         0.000
 MIPIP4         0.000         0.000         0.000         0.000         0.000
 MIPIP5         0.000         0.000         0.000         0.000         0.000
 MIPIP6         1.000         0.000         0.000         0.000         0.000
 MIPIP7         0.000         1.000         0.000         0.000         0.000
 MIPIP8         0.000         0.000         1.000         0.000         0.000
 MIPIP9         0.000         0.000         0.000         1.000         0.000
 MIPIP10        0.000         0.000         0.000         0.000         1.000
 MIPIP11        0.000         0.000         0.000         0.000         0.000
 MIPIP12        0.000         0.000         0.000         0.000         0.000
 MIPIP13        0.000         0.000         0.000         0.000         0.000
 MIPIP14        0.000         0.000         0.000         0.000         0.000
 MIPIP15        0.000         0.000         0.000         0.000         0.000
 MIPIP16        0.000         0.000         0.000         0.000         0.000
 MIPIP17        0.000         0.000         0.000         0.000         0.000
 MIPIP18        0.000         0.000         0.000         0.000         0.000
 MIPIP19        0.000         0.000         0.000         0.000         0.000
 MIPIP20        0.000         0.000         0.000         0.000         0.000


           LAMBDA
              RMIPIP11      RMIPIP12      RMIPIP13      RMIPIP14      RMIPIP15
              ________      ________      ________      ________      ________
 MIPIP1         0.000         0.000         0.000         0.000         0.000
 MIPIP2         0.000         0.000         0.000         0.000         0.000
 MIPIP3         0.000         0.000         0.000         0.000         0.000
 MIPIP4         0.000         0.000         0.000         0.000         0.000
 MIPIP5         0.000         0.000         0.000         0.000         0.000
 MIPIP6         0.000         0.000         0.000         0.000         0.000
 MIPIP7         0.000         0.000         0.000         0.000         0.000
 MIPIP8         0.000         0.000         0.000         0.000         0.000
 MIPIP9         0.000         0.000         0.000         0.000         0.000
 MIPIP10        0.000         0.000         0.000         0.000         0.000
 MIPIP11        1.000         0.000         0.000         0.000         0.000
 MIPIP12        0.000         1.000         0.000         0.000         0.000
 MIPIP13        0.000         0.000         1.000         0.000         0.000
 MIPIP14        0.000         0.000         0.000         1.000         0.000
 MIPIP15        0.000         0.000         0.000         0.000         1.000
 MIPIP16        0.000         0.000         0.000         0.000         0.000
 MIPIP17        0.000         0.000         0.000         0.000         0.000
 MIPIP18        0.000         0.000         0.000         0.000         0.000
 MIPIP19        0.000         0.000         0.000         0.000         0.000
 MIPIP20        0.000         0.000         0.000         0.000         0.000


           LAMBDA
              RMIPIP16      RMIPIP17      RMIPIP18      RMIPIP19      RMIPIP20
              ________      ________      ________      ________      ________
 MIPIP1         0.000         0.000         0.000         0.000         0.000
 MIPIP2         0.000         0.000         0.000         0.000         0.000
 MIPIP3         0.000         0.000         0.000         0.000         0.000
 MIPIP4         0.000         0.000         0.000         0.000         0.000
 MIPIP5         0.000         0.000         0.000         0.000         0.000
 MIPIP6         0.000         0.000         0.000         0.000         0.000
 MIPIP7         0.000         0.000         0.000         0.000         0.000
 MIPIP8         0.000         0.000         0.000         0.000         0.000
 MIPIP9         0.000         0.000         0.000         0.000         0.000
 MIPIP10        0.000         0.000         0.000         0.000         0.000
 MIPIP11        0.000         0.000         0.000         0.000         0.000
 MIPIP12        0.000         0.000         0.000         0.000         0.000
 MIPIP13        0.000         0.000         0.000         0.000         0.000
 MIPIP14        0.000         0.000         0.000         0.000         0.000
 MIPIP15        0.000         0.000         0.000         0.000         0.000
 MIPIP16        1.000         0.000         0.000         0.000         0.000
 MIPIP17        0.000         1.000         0.000         0.000         0.000
 MIPIP18        0.000         0.000         1.000         0.000         0.000
 MIPIP19        0.000         0.000         0.000         1.000         0.000
 MIPIP20        0.000         0.000         0.000         0.000         1.000


           THETA
              MIPIP1        MIPIP2        MIPIP3        MIPIP4        MIPIP5
              ________      ________      ________      ________      ________
 MIPIP1         0.010
 MIPIP2         0.000         0.010
 MIPIP3         0.000         0.000         0.010
 MIPIP4         0.000         0.000         0.000         0.010
 MIPIP5         0.000         0.000         0.000         0.000         0.010
 MIPIP6         0.000         0.000         0.000         0.000         0.000
 MIPIP7         0.000         0.000         0.000         0.000         0.000
 MIPIP8         0.000         0.000         0.000         0.000         0.000
 MIPIP9         0.000         0.000         0.000         0.000         0.000
 MIPIP10        0.000         0.000         0.000         0.000         0.000
 MIPIP11        0.000         0.000         0.000         0.000         0.000
 MIPIP12        0.000         0.000         0.000         0.000         0.000
 MIPIP13        0.000         0.000         0.000         0.000         0.000
 MIPIP14        0.000         0.000         0.000         0.000         0.000
 MIPIP15        0.000         0.000         0.000         0.000         0.000
 MIPIP16        0.000         0.000         0.000         0.000         0.000
 MIPIP17        0.000         0.000         0.000         0.000         0.000
 MIPIP18        0.000         0.000         0.000         0.000         0.000
 MIPIP19        0.000         0.000         0.000         0.000         0.000
 MIPIP20        0.000         0.000         0.000         0.000         0.000


           THETA
              MIPIP6        MIPIP7        MIPIP8        MIPIP9        MIPIP10
              ________      ________      ________      ________      ________
 MIPIP6         0.010
 MIPIP7         0.000         0.010
 MIPIP8         0.000         0.000         0.010
 MIPIP9         0.000         0.000         0.000         0.010
 MIPIP10        0.000         0.000         0.000         0.000         0.010
 MIPIP11        0.000         0.000         0.000         0.000         0.000
 MIPIP12        0.000         0.000         0.000         0.000         0.000
 MIPIP13        0.000         0.000         0.000         0.000         0.000
 MIPIP14        0.000         0.000         0.000         0.000         0.000
 MIPIP15        0.000         0.000         0.000         0.000         0.000
 MIPIP16        0.000         0.000         0.000         0.000         0.000
 MIPIP17        0.000         0.000         0.000         0.000         0.000
 MIPIP18        0.000         0.000         0.000         0.000         0.000
 MIPIP19        0.000         0.000         0.000         0.000         0.000
 MIPIP20        0.000         0.000         0.000         0.000         0.000


           THETA
              MIPIP11       MIPIP12       MIPIP13       MIPIP14       MIPIP15
              ________      ________      ________      ________      ________
 MIPIP11        0.010
 MIPIP12        0.000         0.010
 MIPIP13        0.000         0.000         0.010
 MIPIP14        0.000         0.000         0.000         0.010
 MIPIP15        0.000         0.000         0.000         0.000         0.010
 MIPIP16        0.000         0.000         0.000         0.000         0.000
 MIPIP17        0.000         0.000         0.000         0.000         0.000
 MIPIP18        0.000         0.000         0.000         0.000         0.000
 MIPIP19        0.000         0.000         0.000         0.000         0.000
 MIPIP20        0.000         0.000         0.000         0.000         0.000


           THETA
              MIPIP16       MIPIP17       MIPIP18       MIPIP19       MIPIP20
              ________      ________      ________      ________      ________
 MIPIP16        0.010
 MIPIP17        0.000         0.010
 MIPIP18        0.000         0.000         0.010
 MIPIP19        0.000         0.000         0.000         0.010
 MIPIP20        0.000         0.000         0.000         0.000         0.010


           ALPHA
              E             A             C             N             O
              ________      ________      ________      ________      ________
                0.000         0.000         0.000         0.000         0.000


           ALPHA
              RMIPIP1       RMIPIP2       RMIPIP3       RMIPIP4       RMIPIP5
              ________      ________      ________      ________      ________
                0.000         0.000         0.000         0.000         0.000


           ALPHA
              RMIPIP6       RMIPIP7       RMIPIP8       RMIPIP9       RMIPIP10
              ________      ________      ________      ________      ________
                0.000         0.000         0.000         0.000         0.000


           ALPHA
              RMIPIP11      RMIPIP12      RMIPIP13      RMIPIP14      RMIPIP15
              ________      ________      ________      ________      ________
                0.000         0.000         0.000         0.000         0.000


           ALPHA
              RMIPIP16      RMIPIP17      RMIPIP18      RMIPIP19      RMIPIP20
              ________      ________      ________      ________      ________
                0.000         0.000         0.000         0.000         0.000


           BETA
              E             A             C             N             O
              ________      ________      ________      ________      ________
 E              0.000         0.000         0.000         0.000         0.000
 A              0.000         0.000         0.000         0.000         0.000
 C              0.000         0.000         0.000         0.000         0.000
 N              0.000         0.000         0.000         0.000         0.000
 O              0.000         0.000         0.000         0.000         0.000
 RMIPIP1        0.000         0.000         0.000         0.000         0.000
 RMIPIP2        0.000         0.000         0.000         0.000         0.000
 RMIPIP3        0.000         0.000         0.000         0.000         0.000
 RMIPIP4        0.000         0.000         0.000         0.000         0.000
 RMIPIP5        0.000         0.000         0.000         0.000         0.000
 RMIPIP6        0.000         0.000         0.000         0.000         0.000
 RMIPIP7        0.000         0.000         0.000         0.000         0.000
 RMIPIP8        0.000         0.000         0.000         0.000         0.000
 RMIPIP9        0.000         0.000         0.000         0.000         0.000
 RMIPIP10       0.000         0.000         0.000         0.000         0.000
 RMIPIP11       0.000         0.000         0.000         0.000         0.000
 RMIPIP12       0.000         0.000         0.000         0.000         0.000
 RMIPIP13       0.000         0.000         0.000         0.000         0.000
 RMIPIP14       0.000         0.000         0.000         0.000         0.000
 RMIPIP15       0.000         0.000         0.000         0.000         0.000
 RMIPIP16       0.000         0.000         0.000         0.000         0.000
 RMIPIP17       0.000         0.000         0.000         0.000         0.000
 RMIPIP18       0.000         0.000         0.000         0.000         0.000
 RMIPIP19       0.000         0.000         0.000         0.000         0.000
 RMIPIP20       0.000         0.000         0.000         0.000         0.000


           BETA
              RMIPIP1       RMIPIP2       RMIPIP3       RMIPIP4       RMIPIP5
              ________      ________      ________      ________      ________
 E              0.000         0.000         0.000         0.000         0.000
 A              0.000         0.000         0.000         0.000         0.000
 C              0.000         0.000         0.000         0.000         0.000
 N              0.000         0.000         0.000         0.000         0.000
 O              0.000         0.000         0.000         0.000         0.000
 RMIPIP1        0.000         0.000         0.000         0.000         0.000
 RMIPIP2        0.000         0.000         0.000         0.000         0.000
 RMIPIP3        0.000         0.000         0.000         0.000         0.000
 RMIPIP4        0.000         0.000         0.000         0.000         0.000
 RMIPIP5        0.000         0.000         0.000         0.000         0.000
 RMIPIP6        0.000         0.000         0.000         0.000         0.000
 RMIPIP7        0.000         0.000         0.000         0.000         0.000
 RMIPIP8        0.000         0.000         0.000         0.000         0.000
 RMIPIP9        0.000         0.000         0.000         0.000         0.000
 RMIPIP10       0.000         0.000         0.000         0.000         0.000
 RMIPIP11       0.000         0.000         0.000         0.000         0.000
 RMIPIP12       0.000         0.000         0.000         0.000         0.000
 RMIPIP13       0.000         0.000         0.000         0.000         0.000
 RMIPIP14       0.000         0.000         0.000         0.000         0.000
 RMIPIP15       0.000         0.000         0.000         0.000         0.000
 RMIPIP16       0.000         0.000         0.000         0.000         0.000
 RMIPIP17       0.000         0.000         0.000         0.000         0.000
 RMIPIP18       0.000         0.000         0.000         0.000         0.000
 RMIPIP19       0.000         0.000         0.000         0.000         0.000
 RMIPIP20       0.000         0.000         0.000         0.000         0.000


           BETA
              RMIPIP6       RMIPIP7       RMIPIP8       RMIPIP9       RMIPIP10
              ________      ________      ________      ________      ________
 E              0.000         0.000         0.000         0.000         0.000
 A              0.000         0.000         0.000         0.000         0.000
 C              0.000         0.000         0.000         0.000         0.000
 N              0.000         0.000         0.000         0.000         0.000
 O              0.000         0.000         0.000         0.000         0.000
 RMIPIP1        0.000         0.000         0.000         0.000         0.000
 RMIPIP2        0.000         0.000         0.000         0.000         0.000
 RMIPIP3        0.000         0.000         0.000         0.000         0.000
 RMIPIP4        0.000         0.000         0.000         0.000         0.000
 RMIPIP5        0.000         0.000         0.000         0.000         0.000
 RMIPIP6        0.000         0.000         0.000         0.000         0.000
 RMIPIP7        0.000         0.000         0.000         0.000         0.000
 RMIPIP8        0.000         0.000         0.000         0.000         0.000
 RMIPIP9        0.000         0.000         0.000         0.000         0.000
 RMIPIP10       0.000         0.000         0.000         0.000         0.000
 RMIPIP11       0.000         0.000         0.000         0.000         0.000
 RMIPIP12       0.000         0.000         0.000         0.000         0.000
 RMIPIP13       0.000         0.000         0.000         0.000         0.000
 RMIPIP14       0.000         0.000         0.000         0.000         0.000
 RMIPIP15       0.000         0.000         0.000         0.000         0.000
 RMIPIP16       0.000         0.000         0.000         0.000         0.000
 RMIPIP17       0.000         0.000         0.000         0.000         0.000
 RMIPIP18       0.000         0.000         0.000         0.000         0.000
 RMIPIP19       0.000         0.000         0.000         0.000         0.000
 RMIPIP20       0.000         0.000         0.000         0.000         0.000


           BETA
              RMIPIP11      RMIPIP12      RMIPIP13      RMIPIP14      RMIPIP15
              ________      ________      ________      ________      ________
 E              0.000         0.000         0.000         0.000         0.000
 A              0.000         0.000         0.000         0.000         0.000
 C              0.000         0.000         0.000         0.000         0.000
 N              0.000         0.000         0.000         0.000         0.000
 O              0.000         0.000         0.000         0.000         0.000
 RMIPIP1        0.000         0.000         0.000         0.000         0.000
 RMIPIP2        0.000         0.000         0.000         0.000         0.000
 RMIPIP3        0.000         0.000         0.000         0.000         0.000
 RMIPIP4        0.000         0.000         0.000         0.000         0.000
 RMIPIP5        0.000         0.000         0.000         0.000         0.000
 RMIPIP6        0.000         0.000         0.000         0.000         0.000
 RMIPIP7        0.000         0.000         0.000         0.000         0.000
 RMIPIP8        0.000         0.000         0.000         0.000         0.000
 RMIPIP9        0.000         0.000         0.000         0.000         0.000
 RMIPIP10       0.000         0.000         0.000         0.000         0.000
 RMIPIP11       0.000         0.000         0.000         0.000         0.000
 RMIPIP12       0.000         0.000         0.000         0.000         0.000
 RMIPIP13       0.000         0.000         0.000         0.000         0.000
 RMIPIP14       0.000         0.000         0.000         0.000         0.000
 RMIPIP15       0.000         0.000         0.000         0.000         0.000
 RMIPIP16       0.000         0.000         0.000         0.000         0.000
 RMIPIP17       0.000         0.000         0.000         0.000         0.000
 RMIPIP18       0.000         0.000         0.000         0.000         0.000
 RMIPIP19       0.000         0.000         0.000         0.000         0.000
 RMIPIP20       0.000         0.000         0.000         0.000         0.000


           BETA
              RMIPIP16      RMIPIP17      RMIPIP18      RMIPIP19      RMIPIP20
              ________      ________      ________      ________      ________
 E              0.000         0.000         0.000         0.000         0.000
 A              0.000         0.000         0.000         0.000         0.000
 C              0.000         0.000         0.000         0.000         0.000
 N              0.000         0.000         0.000         0.000         0.000
 O              0.000         0.000         0.000         0.000         0.000
 RMIPIP1        0.000         0.000         0.000         0.000         0.000
 RMIPIP2        0.000         0.000         0.000         0.000         0.000
 RMIPIP3        0.000         0.000         0.000         0.000         0.000
 RMIPIP4        0.000         0.000         0.000         0.000         0.000
 RMIPIP5        0.000         0.000         0.000         0.000         0.000
 RMIPIP6        0.000         0.000         0.000         0.000         0.000
 RMIPIP7        0.000         0.000         0.000         0.000         0.000
 RMIPIP8        0.000         0.000         0.000         0.000         0.000
 RMIPIP9        0.000         0.000         0.000         0.000         0.000
 RMIPIP10       0.000         0.000         0.000         0.000         0.000
 RMIPIP11       0.000         0.000         0.000         0.000         0.000
 RMIPIP12       0.000         0.000         0.000         0.000         0.000
 RMIPIP13       0.000         0.000         0.000         0.000         0.000
 RMIPIP14       0.000         0.000         0.000         0.000         0.000
 RMIPIP15       0.000         0.000         0.000         0.000         0.000
 RMIPIP16       0.000         0.000         0.000         0.000         0.000
 RMIPIP17       0.000         0.000         0.000         0.000         0.000
 RMIPIP18       0.000         0.000         0.000         0.000         0.000
 RMIPIP19       0.000         0.000         0.000         0.000         0.000
 RMIPIP20       0.000         0.000         0.000         0.000         0.000


           PSI
              E             A             C             N             O
              ________      ________      ________      ________      ________
 E              1.000
 A              0.000         1.000
 C              0.000         0.000         1.000
 N              0.000         0.000         0.000         1.000
 O              0.000         0.000         0.000         0.000         1.000
 RMIPIP1        0.000         0.000         0.000         0.000         0.000
 RMIPIP2        0.000         0.000         0.000         0.000         0.000
 RMIPIP3        0.000         0.000         0.000         0.000         0.000
 RMIPIP4        0.000         0.000         0.000         0.000         0.000
 RMIPIP5        0.000         0.000         0.000         0.000         0.000
 RMIPIP6        0.000         0.000         0.000         0.000         0.000
 RMIPIP7        0.000         0.000         0.000         0.000         0.000
 RMIPIP8        0.000         0.000         0.000         0.000         0.000
 RMIPIP9        0.000         0.000         0.000         0.000         0.000
 RMIPIP10       0.000         0.000         0.000         0.000         0.000
 RMIPIP11       0.000         0.000         0.000         0.000         0.000
 RMIPIP12       0.000         0.000         0.000         0.000         0.000
 RMIPIP13       0.000         0.000         0.000         0.000         0.000
 RMIPIP14       0.000         0.000         0.000         0.000         0.000
 RMIPIP15       0.000         0.000         0.000         0.000         0.000
 RMIPIP16       0.000         0.000         0.000         0.000         0.000
 RMIPIP17       0.000         0.000         0.000         0.000         0.000
 RMIPIP18       0.000         0.000         0.000         0.000         0.000
 RMIPIP19       0.000         0.000         0.000         0.000         0.000
 RMIPIP20       0.000         0.000         0.000         0.000         0.000


           PSI
              RMIPIP1       RMIPIP2       RMIPIP3       RMIPIP4       RMIPIP5
              ________      ________      ________      ________      ________
 RMIPIP1        1.000
 RMIPIP2        0.000         1.000
 RMIPIP3        0.000         0.000         1.000
 RMIPIP4        0.000         0.000         0.000         1.000
 RMIPIP5        0.000         0.000         0.000         0.000         1.000
 RMIPIP6        0.000         0.000         0.000         0.000         0.000
 RMIPIP7        0.000         0.000         0.000         0.000         0.000
 RMIPIP8        0.000         0.000         0.000         0.000         0.000
 RMIPIP9        0.000         0.000         0.000         0.000         0.000
 RMIPIP10       0.000         0.000         0.000         0.000         0.000
 RMIPIP11       0.000         0.000         0.000         0.000         0.000
 RMIPIP12       0.000         0.000         0.000         0.000         0.000
 RMIPIP13       0.000         0.000         0.000         0.000         0.000
 RMIPIP14       0.000         0.000         0.000         0.000         0.000
 RMIPIP15       0.000         0.000         0.000         0.000         0.000
 RMIPIP16       0.000         0.000         0.000         0.000         0.000
 RMIPIP17       0.000         0.000         0.000         0.000         0.000
 RMIPIP18       0.000         0.000         0.000         0.000         0.000
 RMIPIP19       0.000         0.000         0.000         0.000         0.000
 RMIPIP20       0.000         0.000         0.000         0.000         0.000


           PSI
              RMIPIP6       RMIPIP7       RMIPIP8       RMIPIP9       RMIPIP10
              ________      ________      ________      ________      ________
 RMIPIP6        1.000
 RMIPIP7        0.000         1.000
 RMIPIP8        0.000         0.000         1.000
 RMIPIP9        0.000         0.000         0.000         1.000
 RMIPIP10       0.000         0.000         0.000         0.000         1.000
 RMIPIP11       0.000         0.000         0.000         0.000         0.000
 RMIPIP12       0.000         0.000         0.000         0.000         0.000
 RMIPIP13       0.000         0.000         0.000         0.000         0.000
 RMIPIP14       0.000         0.000         0.000         0.000         0.000
 RMIPIP15       0.000         0.000         0.000         0.000         0.000
 RMIPIP16       0.000         0.000         0.000         0.000         0.000
 RMIPIP17       0.000         0.000         0.000         0.000         0.000
 RMIPIP18       0.000         0.000         0.000         0.000         0.000
 RMIPIP19       0.000         0.000         0.000         0.000         0.000
 RMIPIP20       0.000         0.000         0.000         0.000         0.000


           PSI
              RMIPIP11      RMIPIP12      RMIPIP13      RMIPIP14      RMIPIP15
              ________      ________      ________      ________      ________
 RMIPIP11       1.000
 RMIPIP12       0.000         1.000
 RMIPIP13       0.000         0.000         1.000
 RMIPIP14       0.000         0.000         0.000         1.000
 RMIPIP15       0.000         0.000         0.000         0.000         1.000
 RMIPIP16       0.000         0.000         0.000         0.000         0.000
 RMIPIP17       0.000         0.000         0.000         0.000         0.000
 RMIPIP18       0.000         0.000         0.000         0.000         0.000
 RMIPIP19       0.000         0.000         0.000         0.000         0.000
 RMIPIP20       0.000         0.000         0.000         0.000         0.000


           PSI
              RMIPIP16      RMIPIP17      RMIPIP18      RMIPIP19      RMIPIP20
              ________      ________      ________      ________      ________
 RMIPIP16       1.000
 RMIPIP17       0.000         1.000
 RMIPIP18       0.000         0.000         1.000
 RMIPIP19       0.000         0.000         0.000         1.000
 RMIPIP20       0.000         0.000         0.000         0.000         1.000


     PRIORS FOR ALL PARAMETERS            PRIOR MEAN      PRIOR VARIANCE     PRIOR STD. DEV.

     Parameter 1~N(0.000,infinity)           0.0000            infinity            infinity
     Parameter 2~N(0.000,infinity)           0.0000            infinity            infinity
     Parameter 3~N(0.000,infinity)           0.0000            infinity            infinity
     Parameter 4~N(0.000,infinity)           0.0000            infinity            infinity
     Parameter 5~N(0.000,infinity)           0.0000            infinity            infinity
     Parameter 6~N(0.000,infinity)           0.0000            infinity            infinity
     Parameter 7~N(0.000,infinity)           0.0000            infinity            infinity
     Parameter 8~N(0.000,infinity)           0.0000            infinity            infinity
     Parameter 9~N(0.000,infinity)           0.0000            infinity            infinity
     Parameter 10~N(0.000,infinity)          0.0000            infinity            infinity
     Parameter 11~N(0.000,infinity)          0.0000            infinity            infinity
     Parameter 12~N(0.000,infinity)          0.0000            infinity            infinity
     Parameter 13~N(0.000,infinity)          0.0000            infinity            infinity
     Parameter 14~N(0.000,infinity)          0.0000            infinity            infinity
     Parameter 15~N(0.000,infinity)          0.0000            infinity            infinity
     Parameter 16~N(0.000,infinity)          0.0000            infinity            infinity
     Parameter 17~N(0.000,infinity)          0.0000            infinity            infinity
     Parameter 18~N(0.000,infinity)          0.0000            infinity            infinity
     Parameter 19~N(0.000,infinity)          0.0000            infinity            infinity
     Parameter 20~N(0.000,infinity)          0.0000            infinity            infinity
     Parameter 21~N(0.000,infinity)          0.0000            infinity            infinity
     Parameter 22~N(0.000,infinity)          0.0000            infinity            infinity
     Parameter 23~N(0.000,infinity)          0.0000            infinity            infinity
     Parameter 24~N(0.000,infinity)          0.0000            infinity            infinity
     Parameter 25~N(0.000,infinity)          0.0000            infinity            infinity
     Parameter 26~N(0.000,infinity)          0.0000            infinity            infinity
     Parameter 27~N(0.000,infinity)          0.0000            infinity            infinity
     Parameter 28~N(0.000,infinity)          0.0000            infinity            infinity
     Parameter 29~N(0.000,infinity)          0.0000            infinity            infinity
     Parameter 30~N(0.000,infinity)          0.0000            infinity            infinity
     Parameter 31~N(0.000,infinity)          0.0000            infinity            infinity
     Parameter 32~N(0.000,infinity)          0.0000            infinity            infinity
     Parameter 33~N(0.000,infinity)          0.0000            infinity            infinity
     Parameter 34~N(0.000,infinity)          0.0000            infinity            infinity
     Parameter 35~N(0.000,infinity)          0.0000            infinity            infinity
     Parameter 36~N(0.000,infinity)          0.0000            infinity            infinity
     Parameter 37~N(0.000,infinity)          0.0000            infinity            infinity
     Parameter 38~N(0.000,infinity)          0.0000            infinity            infinity
     Parameter 39~N(0.000,infinity)          0.0000            infinity            infinity
     Parameter 40~N(0.000,infinity)          0.0000            infinity            infinity
     Parameter 41~N(0.000,infinity)          0.0000            infinity            infinity
     Parameter 42~N(0.000,infinity)          0.0000            infinity            infinity
     Parameter 43~N(0.000,infinity)          0.0000            infinity            infinity
     Parameter 44~N(0.000,infinity)          0.0000            infinity            infinity
     Parameter 45~N(0.000,infinity)          0.0000            infinity            infinity
     Parameter 46~N(0.000,infinity)          0.0000            infinity            infinity
     Parameter 47~N(0.000,infinity)          0.0000            infinity            infinity
     Parameter 48~N(0.000,infinity)          0.0000            infinity            infinity
     Parameter 49~N(0.000,infinity)          0.0000            infinity            infinity
     Parameter 50~N(0.000,infinity)          0.0000            infinity            infinity
     Parameter 51~N(0.000,infinity)          0.0000            infinity            infinity
     Parameter 52~N(0.000,infinity)          0.0000            infinity            infinity
     Parameter 53~N(0.000,infinity)          0.0000            infinity            infinity
     Parameter 54~N(0.000,infinity)          0.0000            infinity            infinity
     Parameter 55~N(0.000,infinity)          0.0000            infinity            infinity
     Parameter 56~N(0.000,infinity)          0.0000            infinity            infinity
     Parameter 57~N(0.000,infinity)          0.0000            infinity            infinity
     Parameter 58~N(0.000,infinity)          0.0000            infinity            infinity
     Parameter 59~N(0.000,infinity)          0.0000            infinity            infinity
     Parameter 60~N(0.000,infinity)          0.0000            infinity            infinity
     Parameter 61~N(0.000,infinity)          0.0000            infinity            infinity
     Parameter 62~N(0.000,infinity)          0.0000            infinity            infinity
     Parameter 63~N(0.000,infinity)          0.0000            infinity            infinity
     Parameter 64~N(0.000,infinity)          0.0000            infinity            infinity
     Parameter 65~N(0.000,infinity)          0.0000            infinity            infinity
     Parameter 66~N(0.000,infinity)          0.0000            infinity            infinity
     Parameter 67~N(0.000,infinity)          0.0000            infinity            infinity
     Parameter 68~N(0.000,infinity)          0.0000            infinity            infinity
     Parameter 69~N(0.000,infinity)          0.0000            infinity            infinity
     Parameter 70~IW(0.000,-6)             infinity            infinity            infinity
     Parameter 71~IW(0.000,-6)             infinity            infinity            infinity
     Parameter 72~IW(0.000,-6)             infinity            infinity            infinity
     Parameter 73~IW(0.000,-6)             infinity            infinity            infinity
     Parameter 74~IW(0.000,-6)             infinity            infinity            infinity
     Parameter 75~IW(0.000,-6)             infinity            infinity            infinity
     Parameter 76~IW(0.000,-6)             infinity            infinity            infinity
     Parameter 77~IW(0.000,-6)             infinity            infinity            infinity
     Parameter 78~IW(0.000,-6)             infinity            infinity            infinity
     Parameter 79~IW(0.000,-6)             infinity            infinity            infinity
     Parameter 80~IW(0.000,-6)             infinity            infinity            infinity
     Parameter 81~IW(0.000,-6)             infinity            infinity            infinity
     Parameter 82~IW(0.000,-6)             infinity            infinity            infinity
     Parameter 83~IW(0.000,-6)             infinity            infinity            infinity
     Parameter 84~IW(0.000,-6)             infinity            infinity            infinity
     Parameter 85~IG(-1.000,0.000)         infinity            infinity            infinity
     Parameter 86~IG(-1.000,0.000)         infinity            infinity            infinity
     Parameter 87~IG(-1.000,0.000)         infinity            infinity            infinity
     Parameter 88~IG(-1.000,0.000)         infinity            infinity            infinity
     Parameter 89~IG(-1.000,0.000)         infinity            infinity            infinity
     Parameter 90~IG(-1.000,0.000)         infinity            infinity            infinity
     Parameter 91~IG(-1.000,0.000)         infinity            infinity            infinity
     Parameter 92~IG(-1.000,0.000)         infinity            infinity            infinity
     Parameter 93~IG(-1.000,0.000)         infinity            infinity            infinity
     Parameter 94~IG(-1.000,0.000)         infinity            infinity            infinity
     Parameter 95~IG(-1.000,0.000)         infinity            infinity            infinity
     Parameter 96~IG(-1.000,0.000)         infinity            infinity            infinity
     Parameter 97~IG(-1.000,0.000)         infinity            infinity            infinity
     Parameter 98~IG(-1.000,0.000)         infinity            infinity            infinity
     Parameter 99~IG(-1.000,0.000)         infinity            infinity            infinity
     Parameter 100~IG(-1.000,0.000)        infinity            infinity            infinity
     Parameter 101~IG(-1.000,0.000)        infinity            infinity            infinity
     Parameter 102~IG(-1.000,0.000)        infinity            infinity            infinity
     Parameter 103~IG(-1.000,0.000)        infinity            infinity            infinity
     Parameter 104~IG(-1.000,0.000)        infinity            infinity            infinity


TECHNICAL 8 OUTPUT


     Kolmogorov-Smirnov comparing posterior distributions across chains 1 and 2 using 100 draws.


     Parameter   KS Statistic P-value
     Parameter 79    0.1000    0.6766
     Parameter 48    0.0800    0.8938
     Parameter 100    0.0800    0.8938
     Parameter 60    0.0800    0.8938
     Parameter 64    0.0800    0.8938
     Parameter 26    0.0800    0.8938
     Parameter 32    0.0700    0.9610
     Parameter 27    0.0700    0.9610
     Parameter 35    0.0700    0.9610
     Parameter 30    0.0700    0.9610
     Parameter 34    0.0600    0.9921
     Parameter 46    0.0600    0.9921
     Parameter 31    0.0600    0.9921
     Parameter 40    0.0600    0.9921
     Parameter 89    0.0500    0.9995
     Parameter 95    0.0500    0.9995
     Parameter 101    0.0500    0.9995
     Parameter 102    0.0500    0.9995
     Parameter 33    0.0400    1.0000
     Parameter 70    0.0400    1.0000
     Parameter 42    0.0400    1.0000
     Parameter 44    0.0400    1.0000
     Parameter 28    0.0400    1.0000
     Parameter 62    0.0400    1.0000
     Parameter 90    0.0400    1.0000
     Parameter 68    0.0300    1.0000
     Parameter 36    0.0300    1.0000
     Parameter 88    0.0300    1.0000
     Parameter 93    0.0300    1.0000
     Parameter 50    0.0300    1.0000
     Parameter 22    0.0300    1.0000
     Parameter 24    0.0300    1.0000
     Parameter 21    0.0300    1.0000
     Parameter 69    0.0200    1.0000
     Parameter 72    0.0200    1.0000
     Parameter 38    0.0200    1.0000
     Parameter 41    0.0200    1.0000
     Parameter 91    0.0200    1.0000
     Parameter 23    0.0200    1.0000
     Parameter 97    0.0200    1.0000
     Parameter 98    0.0200    1.0000
     Parameter 3    0.0200    1.0000
     Parameter 51    0.0200    1.0000
     Parameter 57    0.0200    1.0000
     Parameter 29    0.0200    1.0000
     Parameter 103    0.0200    1.0000
     Parameter 85    0.0200    1.0000
     Parameter 99    0.0100    1.0000
     Parameter 8    0.0100    1.0000
     Parameter 65    0.0100    1.0000
     Parameter 66    0.0100    1.0000
     Parameter 45    0.0100    1.0000
     Parameter 1    0.0100    1.0000
     Parameter 25    0.0100    1.0000
     Parameter 4    0.0100    1.0000
     Parameter 75    0.0100    1.0000
     Parameter 76    0.0100    1.0000
     Parameter 19    0.0100    1.0000
     Parameter 94    0.0100    1.0000
     Parameter 84    0.0100    1.0000
     Parameter 67    0.0100    1.0000
     Parameter 10    0.0100    1.0000
     Parameter 92    0.0100    1.0000
     Parameter 43    0.0100    1.0000
     Parameter 86    0.0100    1.0000
     Parameter 17    0.0100    1.0000
     Parameter 6    0.0100    1.0000
     Parameter 104    0.0100    1.0000
     Parameter 53    0.0100    1.0000
     Parameter 55    0.0100    1.0000
     Parameter 96    0.0100    1.0000
     Parameter 56    0.0100    1.0000
     Parameter 49    0.0100    1.0000
     Parameter 7    0.0100    1.0000
     Parameter 5    0.0100    1.0000
     Parameter 63    0.0000    1.0000
     Parameter 83    0.0000    1.0000
     Parameter 61    0.0000    1.0000
     Parameter 13    0.0000    1.0000
     Parameter 15    0.0000    1.0000
     Parameter 2    0.0000    1.0000
     Parameter 37    0.0000    1.0000
     Parameter 82    0.0000    1.0000
     Parameter 12    0.0000    1.0000
     Parameter 47    0.0000    1.0000
     Parameter 87    0.0000    1.0000
     Parameter 11    0.0000    1.0000
     Parameter 80    0.0000    1.0000
     Parameter 52    0.0000    1.0000
     Parameter 58    0.0000    1.0000
     Parameter 59    0.0000    1.0000
     Parameter 81    0.0000    1.0000
     Parameter 73    0.0000    1.0000
     Parameter 16    0.0000    1.0000
     Parameter 77    0.0000    1.0000
     Parameter 39    0.0000    1.0000
     Parameter 74    0.0000    1.0000
     Parameter 54    0.0000    1.0000
     Parameter 71    0.0000    1.0000
     Parameter 18    0.0000    1.0000
     Parameter 78    0.0000    1.0000
     Parameter 9    0.0000    1.0000
     Parameter 14    0.0000    1.0000
     Parameter 20    0.0000    1.0000


     Simulated prior distributions

     Parameter       Prior Mean  Prior Variance  Prior Std. Dev.


     Parameter 1 Improper Prior
     Parameter 2 Improper Prior
     Parameter 3 Improper Prior
     Parameter 4 Improper Prior
     Parameter 5 Improper Prior
     Parameter 6 Improper Prior
     Parameter 7 Improper Prior
     Parameter 8 Improper Prior
     Parameter 9 Improper Prior
     Parameter 10 Improper Prior
     Parameter 11 Improper Prior
     Parameter 12 Improper Prior
     Parameter 13 Improper Prior
     Parameter 14 Improper Prior
     Parameter 15 Improper Prior
     Parameter 16 Improper Prior
     Parameter 17 Improper Prior
     Parameter 18 Improper Prior
     Parameter 19 Improper Prior
     Parameter 20 Improper Prior
     Parameter 21 Improper Prior
     Parameter 22 Improper Prior
     Parameter 23 Improper Prior
     Parameter 24 Improper Prior
     Parameter 25 Improper Prior
     Parameter 26 Improper Prior
     Parameter 27 Improper Prior
     Parameter 28 Improper Prior
     Parameter 29 Improper Prior
     Parameter 30 Improper Prior
     Parameter 31 Improper Prior
     Parameter 32 Improper Prior
     Parameter 33 Improper Prior
     Parameter 34 Improper Prior
     Parameter 35 Improper Prior
     Parameter 36 Improper Prior
     Parameter 37 Improper Prior
     Parameter 38 Improper Prior
     Parameter 39 Improper Prior
     Parameter 40 Improper Prior
     Parameter 41 Improper Prior
     Parameter 42 Improper Prior
     Parameter 43 Improper Prior
     Parameter 44 Improper Prior
     Parameter 45 Improper Prior
     Parameter 46 Improper Prior
     Parameter 47 Improper Prior
     Parameter 48 Improper Prior
     Parameter 49 Improper Prior
     Parameter 50 Improper Prior
     Parameter 51 Improper Prior
     Parameter 52 Improper Prior
     Parameter 53 Improper Prior
     Parameter 54 Improper Prior
     Parameter 55 Improper Prior
     Parameter 56 Improper Prior
     Parameter 57 Improper Prior
     Parameter 58 Improper Prior
     Parameter 59 Improper Prior
     Parameter 60 Improper Prior
     Parameter 61 Improper Prior
     Parameter 62 Improper Prior
     Parameter 63 Improper Prior
     Parameter 64 Improper Prior
     Parameter 65 Improper Prior
     Parameter 66 Improper Prior
     Parameter 67 Improper Prior
     Parameter 68 Improper Prior
     Parameter 69 Improper Prior
     Parameter 70 Improper Prior
     Parameter 71 Improper Prior
     Parameter 72 Improper Prior
     Parameter 73 Improper Prior
     Parameter 74 Improper Prior
     Parameter 75 Improper Prior
     Parameter 76 Improper Prior
     Parameter 77 Improper Prior
     Parameter 78 Improper Prior
     Parameter 79 Improper Prior
     Parameter 80 Improper Prior
     Parameter 81 Improper Prior
     Parameter 82 Improper Prior
     Parameter 83 Improper Prior
     Parameter 84 Improper Prior
     Parameter 85 Improper Prior
     Parameter 86 Improper Prior
     Parameter 87 Improper Prior
     Parameter 88 Improper Prior
     Parameter 89 Improper Prior
     Parameter 90 Improper Prior
     Parameter 91 Improper Prior
     Parameter 92 Improper Prior
     Parameter 93 Improper Prior
     Parameter 94 Improper Prior
     Parameter 95 Improper Prior
     Parameter 96 Improper Prior
     Parameter 97 Improper Prior
     Parameter 98 Improper Prior
     Parameter 99 Improper Prior
     Parameter 100 Improper Prior
     Parameter 101 Improper Prior
     Parameter 102 Improper Prior
     Parameter 103 Improper Prior
     Parameter 104 Improper Prior


   TECHNICAL 8 OUTPUT FOR BAYES ESTIMATION

     CHAIN    BSEED
     1        0
     2        285380

                     POTENTIAL       PARAMETER WITH
     ITERATION    SCALE REDUCTION      HIGHEST PSR
     100              2.605               26
     200              3.251               26
     300              1.431               26
     400              1.362               31
     500              1.133               31
     600              1.181               31
     700              1.180               27
     800              1.172               32
     900              1.044               32
     1000             1.076               32
     1100             1.121               32
     1200             1.032               32
     1300             1.018               60
     1400             1.034               60
     1500             1.053               26
     1600             1.091               28
     1700             1.080               28
     1800             1.048               28
     1900             1.048               28
     2000             1.073               28
     2100             1.067               33
     2200             1.062               33
     2300             1.082               33
     2400             1.100               33
     2500             1.105               33
     2600             1.097               33
     2700             1.101               33
     2800             1.087               33
     2900             1.089               33
     3000             1.102               33
     3100             1.083               33
     3200             1.073               75
     3300             1.084               33
     3400             1.060               33
     3500             1.049               60
     3600             1.056               60
     3700             1.055               60
     3800             1.060               60
     3900             1.041               33
     4000             1.043               75
     4100             1.052               75
     4200             1.058               28
     4300             1.058               28
     4400             1.052               28
     4500             1.048               28
     4600             1.045               28
     4700             1.046               28
     4800             1.043               28
     4900             1.042               28
     5000             1.032               28
     5100             1.035               28
     5200             1.037               28
     5300             1.036               28
     5400             1.033               28
     5500             1.041               28
     5600             1.037               28
     5700             1.037               28
     5800             1.038               33
     5900             1.031               28
     6000             1.029               28
     6100             1.034               75
     6200             1.030               75
     6300             1.030               75
     6400             1.026               33
     6500             1.023               33
     6600             1.017               33
     6700             1.013               33
     6800             1.016               75
     6900             1.020               33
     7000             1.018               75
     7100             1.017               95
     7200             1.018               95
     7300             1.029               95
     7400             1.034               95
     7500             1.026               95
     7600             1.033               95
     7700             1.029               95
     7800             1.024               95
     7900             1.018               95
     8000             1.017               95
     8100             1.016               95
     8200             1.018               95
     8300             1.015               95
     8400             1.013               95
     8500             1.013               95
     8600             1.015               95
     8700             1.014               95
     8800             1.013               95
     8900             1.015               95
     9000             1.015               95
     9100             1.012               60
     9200             1.010               60
     9300             1.009               60
     9400             1.007               60
     9500             1.008               60
     9600             1.006               60
     9700             1.004               35
     9800             1.003               30
     9900             1.003               30
     10000            1.003               30


     Beginning Time:  18:44:31
        Ending Time:  12:49:48
       Elapsed Time:  18:05:17


MUTHEN & MUTHEN
3463 Stoner Ave.
Los Angeles, CA  90066

Tel: (310) 391-9971
Fax: (310) 391-8971
Web: www.StatModel.com
Support: Support@StatModel.com

Copyright (c) 1998-2017 Muthen & Muthen
