# Supplementary material for: Modeling Measurement as a Sequential Process: Autoregressive Confirmatory Factor Analysis (AR-CFA)
Source: Front Psychol. 2019 Sep 20;10:2108. doi: 10.3389/fpsyg.2019.02108 (PMC6763968; doi:10.3389/fpsyg.2019.02108)
Supplement: Supplementary file 2 [file Data_Sheet_1.ZIP › Mplus files and data for AR-CFA paper/AR-CFA Bayes files/PV20.4.dat]

    -1.093     -0.304      0.839      1.184     -1.963      0.324     -0.907     -1.457     -0.614     -1.676     -2.276     -1.374      1.068      1.177     -1.725      0.555     -0.130      0.080      1.866     -2.188     -0.330     -0.262      0.098      0.790     -2.002     -0.802      0.004      0.756      0.416     -0.036      0.529     -0.775     -1.533     -1.133     -0.920     -1.804     -1.023      0.937      0.592     -0.993      0.889      0.315     -0.077      1.507     -0.487
    -2.093      0.696      0.839      2.184     -1.963     -2.676     -1.907     -1.457      1.386     -0.676     -2.276      0.626      1.068      2.177     -0.725     -1.445     -0.130      1.080      1.866     -0.188     -1.526     -0.184      0.785      2.207     -0.764     -0.478      0.778      0.005      0.025     -1.296     -0.959     -1.646     -2.415     -0.422     -0.233     -0.322      0.789      0.024      0.653     -0.402     -0.014     -0.021     -0.291      0.709      0.488
    -1.093      0.696     -0.161      1.184      1.037     -1.676      1.093     -0.457     -0.614      1.324     -1.276      1.626      1.068     -1.823      1.275     -1.445      0.870     -0.920     -1.134      0.812     -1.063      0.869      0.172      0.115      0.662     -0.230     -0.106     -0.359      0.951      0.200     -0.402      0.222     -0.745     -0.593      1.076      0.087      0.523      0.800     -1.740      0.828     -0.447     -0.175     -1.227     -1.147      0.066
    -2.093     -1.304     -0.161      0.184     -0.963     -0.676     -0.907     -0.457     -1.614     -0.676     -0.276     -0.374     -0.932      0.177     -0.725     -0.445     -1.130     -0.920     -0.134     -1.188     -0.547     -0.335     -0.610     -0.893     -0.786     -1.759     -0.874      0.466      0.982     -0.151     -0.244     -0.505      0.234     -0.954     -0.290      0.497     -0.041     -0.099      0.730     -0.277      0.182     -0.869      0.219      0.311     -0.464
    -0.093      0.696     -0.161     -1.816      1.037     -0.676      0.093      0.543     -0.614      0.324      0.724      0.626      0.068     -1.823      1.275      0.555     -0.130      1.080     -0.134      0.812      0.169      0.595      0.135     -1.200      0.405     -0.286      0.120     -0.291     -0.641      0.558     -0.849     -0.581      0.470      0.393      0.136      0.452     -0.284     -0.215     -0.699      1.218      0.199     -0.937      0.662      0.373      0.581
     0.907      0.696      1.839      0.184     -0.963     -1.676      1.093      0.543     -1.614     -2.676      1.724      1.626      0.068      1.177     -2.725     -2.445     -0.130      0.080     -1.134     -1.188     -0.303      0.731     -0.095     -0.481     -1.711      1.200     -0.113      1.803      0.548      0.831     -1.238      0.451      0.650     -1.142     -1.635      2.060      0.824      0.214      1.477     -2.079     -2.117     -0.876      0.120     -0.905      0.136
     1.907      0.696      1.839      0.184      1.037      1.324      1.093      1.543      0.386      0.324      1.724      0.626      1.068      0.177     -0.725      0.555          *      1.080     -0.134     -0.188      0.873      0.984      0.695      0.370      0.670      0.863     -0.304      1.070     -0.237      0.370      0.419      0.205      0.767      0.107     -0.146      0.657     -0.737      0.008     -0.082     -0.946     -0.368      0.056     -0.085     -0.229     -0.649
    -0.093     -0.304      0.839      2.184      0.037     -2.676     -0.907      1.543      0.386     -0.676     -0.276     -0.374      1.068      1.177     -0.725      1.555     -1.130      1.080     -0.134      0.812     -0.743     -0.633      0.532      0.495     -0.309      0.766      0.208      0.312      1.579      0.211     -1.920     -0.368      0.979      0.112     -0.548      0.575      0.510      0.288      0.909     -0.557      2.137     -0.280      0.335     -0.425      1.212
     1.907     -2.304     -2.161      1.184      1.037     -2.676      0.093     -2.457      1.386      0.324      1.724     -1.374     -2.932      1.177      0.275      1.555     -0.130     -2.920      1.866      0.812      0.292     -0.427     -1.634      1.581      0.832      1.590     -1.971     -0.687     -0.579      0.225     -3.097      0.407     -0.664      0.226     -0.050      1.469     -0.806     -0.514     -0.119     -0.024      1.313      0.340     -0.348      1.060      0.024
     0.907      0.696     -1.161      2.184      1.037      1.324      1.093     -0.457      1.386      0.324      1.724     -0.374     -0.932      0.177      0.275     -0.445     -0.130     -0.920     -1.134      0.812      0.948     -0.155     -0.686      0.693      0.194     -0.128      1.040     -0.438      1.253      0.860      0.237      1.341      0.327      0.826      0.055      0.489     -0.148      0.068     -0.342      0.094     -1.272      0.301      0.339     -1.486      0.617
    -2.093      0.696      0.839      1.184      1.037     -1.676      1.093     -1.457     -1.614      0.324      1.724     -0.374      1.068      1.177      0.275     -2.445      0.870      1.080      0.866     -0.188     -0.570      0.531      0.917      0.285     -0.400     -1.464      0.286     -0.003      0.920      1.462     -1.059      0.504     -2.375     -1.933      0.459      2.372     -0.902     -0.372      0.985      0.359     -1.928      0.191     -0.413      0.603      0.148
    -1.093     -0.304     -0.161     -1.816      0.037     -1.676     -1.907     -0.457     -0.614      1.324     -0.276     -0.374     -1.932      0.177      1.275      0.555     -0.130      0.080     -1.134      0.812     -0.414      0.221     -0.062     -0.545      1.204     -0.591     -0.477     -0.103     -1.312     -1.185     -1.231     -2.082     -0.345     -0.130      0.856      0.221     -0.586     -1.849      0.540      0.638      0.795     -0.455      0.357     -1.006     -0.204
    -1.093     -1.304     -1.161      0.184      1.037      0.324     -1.907     -0.457      1.386      1.324     -0.276     -2.374      0.068     -1.823      0.275      0.555     -0.130     -0.920      0.866      0.812      0.039     -1.042     -0.263      0.149      0.605     -1.148     -0.219     -0.780      0.048      0.344      0.023     -1.098     -0.257      1.265      0.751     -0.227     -0.948      0.363     -1.944      0.061      0.382      0.962     -0.564      0.677      0.451
    -1.093      0.696      1.839      0.184      0.037     -0.676      1.093      0.543      0.386      0.324     -0.276      0.626      0.068     -0.823      0.275     -0.445     -0.130      0.080      1.866      0.812     -0.695     -0.209     -0.098      0.420     -0.038     -0.233      1.017      1.779     -0.159      0.067      0.273      1.410      0.783     -0.161      0.275      0.454      0.765      0.057     -1.067      0.282      0.231      0.040      0.241      1.502      0.852
    -0.093     -0.304     -1.161      0.184     -0.963     -1.676      0.093      1.543      0.386      1.324     -1.276      0.626     -0.932     -0.823      1.275      0.555     -0.130      1.080      1.866      0.812     -0.818      0.097      0.078      0.354     -0.172      0.624     -0.447     -1.250     -0.034     -0.880     -0.828      0.070      1.336      0.009      1.338     -0.251      0.597     -1.017     -1.095      1.136      1.231     -0.172      0.971      1.609      0.979
    -1.093      0.696      0.839      1.184      1.037      0.324      1.093      0.543      1.386      1.324     -1.276      0.626      1.068      1.177     -1.725      0.555     -0.130      0.080      0.866     -3.188     -0.457      0.003     -0.020      0.387     -0.639     -0.706      0.689      0.679      0.875      1.745      0.805      0.997      0.540      1.205      1.458     -0.674      0.677      1.180      0.864     -1.472      1.165     -0.017      0.093      0.810     -2.694
    -2.093      0.696     -0.161      0.184      0.037     -2.676      0.093      1.543      1.386     -0.676     -2.276      0.626     -0.932      0.177     -0.725     -2.445     -1.130     -0.920     -1.134     -0.188     -1.223      0.059     -0.174      0.893     -0.181     -0.991      0.652      0.066     -0.765      0.332     -1.388      0.115      1.833      0.738     -0.428     -0.714      0.773     -0.663     -0.483     -0.482     -1.263     -1.034     -0.732     -1.571      0.074
    -1.093      0.696     -2.161      1.184      1.037      0.324     -1.907     -2.457      1.386     -0.676      1.724      0.626      1.068      2.177     -0.725      0.555      0.870      1.080     -2.134      0.812      0.828      0.501      0.281      0.934      1.582     -1.865      0.152     -2.369      0.399     -0.510     -0.580     -2.427     -2.840      0.690     -1.427      0.780     -0.001      0.569      1.530     -1.408     -0.357      0.450      0.630     -2.542     -0.363
    -2.093      0.696      1.839      1.184      1.037     -2.676      0.093      1.543      0.386     -0.676     -2.276      0.626      1.068     -1.823     -0.725     -2.445     -0.130      1.080     -1.134      0.812     -2.044      0.245      0.745     -0.678     -0.134     -0.005      0.553      1.262      1.789      1.216     -0.541     -0.130      0.673      0.624     -0.513      0.261      0.282     -0.047     -1.190     -0.606     -0.345     -0.235     -0.133     -0.795      0.717
    -0.093     -1.304     -1.161     -1.816      1.037      0.324      0.093     -1.457     -0.614      0.324     -0.276     -1.374     -0.932     -1.823     -0.725      0.555     -0.130     -0.920     -1.134      0.812     -0.361     -0.736     -0.706     -1.403      0.081      0.270     -0.535     -0.489     -0.432      0.884      0.638      0.903     -0.850      0.334      0.378      0.233     -0.316      0.040     -0.774     -0.777      0.974      0.594      0.278     -0.517      0.792
    -2.093     -1.304     -0.161     -0.816      0.037     -2.676      0.093      0.543      0.386     -0.676     -2.276     -1.374      1.068     -0.823      0.275     -1.445     -0.130      0.080      0.866     -0.188     -2.025     -0.506      0.130     -0.270     -0.336     -0.076     -0.709     -0.373     -0.627      0.261     -0.357      0.581      0.391      0.660     -0.520      0.230     -0.576      0.932     -0.584      0.384      0.665      0.508     -0.278      0.899      0.061
    -1.093     -0.304     -0.161      1.184      1.037      0.324      0.093      0.543      1.386      0.324     -0.276      0.626      0.068      0.177      0.275     -0.445     -0.130      0.080     -0.134      0.812      0.221      0.162      0.008      0.432      0.750     -1.241     -0.420     -0.367      0.826      0.043      0.064      0.001      0.568      1.131      0.217     -0.609      0.548     -0.048     -0.218     -0.103     -0.638     -0.219     -0.012     -0.330      0.250
     1.907      0.696     -0.161      0.184      1.037      1.324      1.093      0.543     -0.614     -2.676      0.724      1.626      1.068     -1.823      1.275      1.555      0.870      1.080     -2.134      0.812      1.097      0.633      0.538     -1.009      1.012      0.816      0.222     -0.807      1.318      0.052     -0.042      0.303     -0.031      0.283     -2.993     -0.632      0.738      0.407     -0.954      0.652      0.501      0.045      0.270     -1.611      0.000
    -2.093      0.696     -2.161     -0.816      1.037     -1.676      1.093     -2.457     -0.614      1.324     -1.276      0.626     -1.932     -0.823      1.275     -1.445      0.870     -1.920     -0.134      0.812     -1.328     -0.137     -1.493     -1.253      1.128     -0.739      0.814     -0.651      0.318     -0.277     -0.292      1.316     -0.957      0.250      0.917      0.421      0.758      0.207      0.266      0.801      0.108      0.866      0.425      0.438      0.067
    -0.093      0.696     -1.161      1.184      0.037     -0.676      1.093     -1.457     -0.614      0.324      0.724      0.626      0.068      0.177      0.275     -1.445     -0.130     -0.920     -1.134     -1.188     -0.622      0.268     -0.262      0.527     -1.181      0.692      0.325     -0.843      0.729      1.076     -0.001      0.833     -1.246     -1.012      1.041      1.439      0.401      0.310     -0.244      0.821     -0.763     -0.489     -0.341     -1.294     -0.243
    -2.093      0.696      1.839      1.184      1.037     -1.676      1.093      1.543      1.386      1.324     -2.276      1.626      1.068      2.177      1.275     -2.445     -0.130      1.080     -0.134      0.812     -1.426      0.397      0.434      1.777      0.936     -0.773      0.110      1.331     -0.574      0.215     -0.012      0.733      0.924      0.039      0.796     -0.613      1.265      0.305      0.918      0.772     -0.890     -0.340      0.376     -0.853      0.173
    -1.093     -0.304      1.839     -1.816      1.037      1.324      1.093     -0.457      0.386     -2.676     -1.276     -2.374      1.068      0.177     -1.725      0.555      0.870      1.080      1.866      0.812     -0.467      0.088      0.414     -0.566     -0.277     -0.686     -0.418      1.298     -1.166      1.220      1.681      0.943     -0.974      0.815     -2.466     -0.687     -2.461      0.373      0.583     -1.491      1.154      0.967      0.459      2.148      1.008
    -0.093      0.696      1.839      0.184      1.037      0.324     -0.907     -0.457      0.386      1.324      1.724      1.626     -0.932      0.177      1.275      0.555     -1.130     -0.920     -0.134     -1.188      0.257      0.093     -0.022     -0.408     -0.331     -0.257      0.529      2.120      0.573      1.406      0.024     -1.026     -0.427      0.752      1.566      1.248      1.480     -0.687      0.351      1.341      0.118     -1.151     -0.764      0.046     -1.012
     1.907     -1.304      1.839      2.184      1.037      0.324     -0.907      0.543      2.386      1.324      1.724     -1.374     -2.932      1.177      0.275      1.555      0.870     -1.920     -0.134      0.812      0.759      0.160     -1.266      2.649      1.167      1.187     -1.358      2.953     -0.530     -0.022     -0.480     -1.053      1.776      0.389      0.637      0.886     -1.619     -1.038     -0.782     -0.219      0.732      0.683      0.071     -1.218     -0.106
    -0.093      0.696      0.839      1.184      1.037      1.324      0.093     -0.457     -0.614      1.324     -0.276      1.626      0.068      1.177      1.275     -0.445      0.870      0.080     -0.134      0.812      0.570      0.953     -0.081      0.648      1.221     -0.783     -0.385      0.891      0.445     -0.298      0.747     -0.846     -0.296     -1.137      0.406     -0.995      0.421      0.305      0.700      0.687     -0.824     -0.264      0.349     -0.495     -0.120
     1.907     -3.304      0.839      0.184     -1.963      1.324     -2.907      0.543      1.386     -2.676      1.724     -2.374      1.068      1.177     -1.725      0.555     -2.130      1.080      1.866     -2.188      0.128     -1.818      0.483      0.817     -1.309      1.744     -1.416      0.447     -0.662     -0.715      0.992     -1.161      0.083      0.682     -2.023      1.751     -0.078      0.270      0.439     -1.215      0.389     -0.065      0.397      1.484     -1.064
     1.907     -0.304      1.839      2.184     -0.963      0.324      0.093      1.543      1.386     -2.676      1.724     -0.374      1.068      1.177     -1.725      1.555      0.870      1.080      0.866     -1.188      1.288      0.315      0.670      1.706     -0.099      0.640     -0.535      1.029      0.202     -0.845     -1.055     -0.042      0.550      0.150     -2.517      0.142     -0.782      0.005     -0.037     -1.640      0.315      0.466      0.069      0.250     -0.958
    -2.093      0.696      0.839      1.184      0.037      0.324      1.093     -1.457      2.386      0.324     -1.276      0.626      1.068      1.177      0.275     -1.445      0.870      1.080     -1.134     -0.188     -1.157      0.577      0.297      1.269      0.295     -0.924      0.009      0.453     -0.045     -0.324      1.639      0.569     -1.627      1.659      0.233      0.139     -0.191      0.586      0.197      0.063     -0.214      0.366      0.438     -1.709     -0.523
    -0.093      0.696     -2.161      1.184      1.037     -0.676      0.093      1.543      2.386     -0.676     -0.276     -0.374      1.068      1.177      1.275      0.555     -0.130      0.080      1.866      0.812     -0.177     -0.423      0.168      1.207      1.124     -0.012      1.041     -2.213     -0.074     -0.007     -0.408      0.535      1.437      1.491     -1.257     -0.124      0.149      0.787      0.499      0.671      0.729      0.338     -0.022      1.193     -0.130
    -2.093     -1.304      1.839      2.184      1.037     -2.676     -1.907      1.543     -0.614      1.324     -2.276     -1.374      1.068      2.177      1.275     -2.445     -0.130      1.080     -0.134      0.812     -1.781     -0.455      0.992      1.149      0.760     -0.212     -0.705      0.790      1.055      0.151     -0.804     -1.553      0.354     -1.536      1.007     -0.043     -0.912     -0.455      1.364      0.930     -0.641      0.165     -0.594     -0.788      0.232
     0.907      0.696      0.839      1.184      1.037      1.324      1.093     -1.457      0.386      1.324     -0.276      1.626      1.068      1.177      0.275      0.555      0.870      1.080      0.866      0.812      0.865      0.733      0.452      0.684      1.032      0.102     -0.015      0.433      0.437     -0.106      0.209      0.523     -2.021     -0.166      0.881     -1.461      0.640      0.223      0.694     -0.220     -0.243      0.069      0.384      0.519      0.213
    -1.093     -0.304     -0.161     -1.816     -1.963     -1.676      1.093      1.543      1.386     -1.676      0.724      0.626      0.068      1.177      1.275      0.555      0.870      1.080      0.866     -1.188     -0.144      0.429      0.416      0.329     -0.581     -1.016     -0.657     -0.689     -2.121     -1.374     -1.651      0.597      1.264      1.203     -1.575      0.821     -0.008     -0.553      0.905      1.472      0.718      0.364      0.539      0.839     -0.889
    -0.093      0.696     -0.161          *     -0.963      1.324      1.093      1.543      0.386          *          *          *      0.068          *          *          *          *          *          *     -1.188      0.131      0.721      0.612     -1.168     -0.787     -0.254      0.090     -0.702     -0.506     -0.038      1.260      0.556      0.816      1.197      0.904     -0.634      0.040     -0.748     -0.621      1.136     -0.988      0.255      0.146     -0.971     -0.361
    -0.093      0.696     -0.161      0.184      0.037      0.324      1.093      0.543      0.386      1.324      1.724      1.626      1.068      0.177      1.275      0.555      0.870      1.080     -0.134     -0.188      0.391      1.241      0.166      0.115      0.033     -0.436     -0.635     -0.354      0.234      0.087     -0.304     -0.136      0.327      0.347      1.235      1.284     -0.051      0.799      0.295      1.467      0.161     -0.652      0.807     -0.091      0.026
    -0.093     -0.304     -0.161     -0.816     -0.963     -0.676     -0.907      0.543     -0.614     -0.676     -0.276     -0.374     -0.932     -0.823     -0.725     -0.445     -0.130      0.080     -1.134     -0.188     -0.538     -0.031     -0.383     -0.770     -0.753      0.418     -0.193      0.073     -0.076     -0.148     -0.247     -1.052      1.003      0.081     -0.223      0.341     -0.375     -0.467     -0.246     -0.423      0.112     -0.024      0.673     -0.698      0.534
    -0.093      0.696     -2.161     -1.816     -0.963      1.324      1.093     -2.457      0.386     -0.676      1.724     -0.374     -1.932     -1.823     -0.725     -1.445      0.870     -0.920     -0.134     -1.188      0.385      0.913     -0.902     -0.420     -1.161     -0.416     -0.162     -1.022     -1.383      0.185      0.820      0.157     -1.546      0.694     -0.120      1.282     -1.449     -0.796     -1.239     -0.207     -1.782     -0.201      0.507      0.119     -0.296
    -0.093     -2.304     -1.161      2.184     -2.963     -0.676      0.093      0.543     -0.614     -1.676     -1.276     -2.374     -1.932     -0.823     -1.725      1.555     -2.130      0.080     -1.134     -0.188     -0.301     -1.280     -0.408      0.526     -2.409      0.176     -0.935     -0.645      1.577     -0.651     -0.468      1.323      1.109     -0.904     -0.355     -1.123     -0.829     -1.302     -1.247     -0.563      1.898     -0.693      0.723     -1.403      1.707
     0.907     -0.304      0.839     -0.816      0.037     -0.676      0.093      0.543      1.386      0.324      1.724     -0.374     -0.932      1.177     -0.725      0.555     -0.130      1.080      1.866     -1.188      1.016     -0.278     -0.175      0.411     -1.259     -0.140      0.277      1.002     -1.400      1.396     -1.738      0.309      0.874      0.955      0.900      0.442      0.107     -0.581      0.659     -0.193     -0.579      0.136      1.310      1.692     -0.098
    -1.093      0.696      0.839     -0.816     -1.963      0.324      0.093      1.543      1.386      0.324      0.724      0.626      1.068      1.177      0.275     -1.445      0.870      1.080     -1.134      0.812     -0.475      0.410      0.630     -0.152     -0.528     -0.423      0.144      0.136     -0.775     -1.510      0.863     -0.405      0.843      1.476      0.551      1.187      0.156      0.207      1.207      0.452     -0.890      0.285      0.145     -1.032      1.341
     0.907      0.696     -1.161      0.184      1.037      1.324      1.093     -1.457     -0.614      0.324      0.724      1.626     -0.932     -1.823      0.275      1.555     -0.130     -0.920     -1.134     -3.188      0.795      0.670     -0.256     -0.728     -0.303      0.070     -0.156     -0.853      0.892      1.373      0.413      0.326     -1.436     -0.125      0.383     -0.309      0.712     -0.495     -1.275      0.569      1.013     -0.819     -0.506     -0.802     -2.893
    -0.093      0.696     -1.161      0.184      0.037      0.324      1.093     -1.457      1.386      1.324      0.724      0.626      0.068     -0.823      0.275      0.555      0.870      0.080     -0.134     -0.188      0.454      0.445     -0.036      0.075      0.448     -0.496      0.087     -1.092      0.112     -0.561     -0.131      0.596     -1.566      1.254      1.062      0.171     -0.001      0.006     -0.909      0.083      0.091      0.254      0.217     -0.093     -0.472
     1.907      0.696      0.839     -1.816      1.037      1.324     -1.907     -0.457     -0.614     -1.676     -0.276      0.626     -2.932     -1.823      0.275     -1.445     -2.130     -0.920     -0.134     -1.188      0.512     -0.384     -0.675     -0.911      0.406      1.108      1.101      1.518     -0.802      0.669      0.774     -1.574      0.232      0.146     -1.754     -0.851      1.133     -1.983     -1.106      0.024     -1.916     -1.507      0.167      0.360     -1.419
     0.907     -1.304     -0.161     -1.816      1.037     -1.676      0.093     -1.457     -0.614     -0.676      0.724     -2.374      1.068     -1.823      1.275      1.555     -0.130      1.080     -1.134     -0.188     -0.373     -0.878      0.358     -1.249      0.531      1.323     -0.488     -0.683     -0.617      0.456     -1.086      0.834     -1.818      0.377     -1.024      1.109     -1.272      0.398     -0.917      0.965      1.860      0.822      0.463     -0.632     -0.645
    -1.093     -1.304     -1.161     -1.816     -1.963     -1.676      1.093     -1.457      1.386     -0.676     -1.276      1.626     -1.932      1.177     -1.725      0.555      0.870      0.080      1.866      0.812     -0.445      0.481     -0.784      0.827     -0.119     -0.834     -1.788     -0.494     -2.441     -1.792     -1.269      0.728     -0.564      0.862     -0.598     -0.809      0.992     -0.912      0.542     -1.708      0.905      0.329      1.332      1.550      1.010
    -0.093      0.696     -0.161      1.184     -0.963     -0.676      0.093      0.543      0.386     -0.676      0.724     -0.374      1.068      0.177     -0.725     -1.445     -0.130      1.080     -0.134     -1.188     -0.374      0.209      0.270      0.240     -0.947      0.320      0.368     -0.571      0.815     -0.006     -0.077     -0.033      0.227      0.410     -0.342      1.222     -0.756      0.503      0.161     -0.572     -1.099     -0.338      0.714     -0.344     -0.239
    -0.093     -1.304     -0.161      0.184     -0.963     -0.676     -0.907      1.543      0.386     -0.676     -0.276     -0.374     -0.932      0.177     -0.725     -0.445     -1.130     -0.920     -0.134     -1.188     -0.081     -0.699     -0.389      0.481     -1.455      0.054     -0.700      0.334     -0.208      0.551     -0.545     -0.258      1.999     -0.082      0.000     -0.207      0.581     -0.199     -0.189     -0.075     -0.444     -0.400     -0.260     -0.426      0.045
    -0.093     -1.304     -0.161      1.184     -1.963     -1.676     -1.907      1.543      1.386     -0.676     -0.276     -0.374      1.068      0.177     -0.725     -1.445      0.870      1.080     -1.134     -0.188     -0.470      0.597      0.739      0.536     -0.585      0.376     -1.928     -0.801      0.639     -1.413     -1.286     -2.548      0.618      0.888     -0.537      0.200     -1.084     -0.054     -0.058     -0.549     -0.996      0.260     -0.166     -1.307      0.290
    -2.093      0.696      0.839      1.184      0.037     -2.676      0.093     -1.457      0.386      0.324     -2.276      1.626      1.068      2.177      0.275     -2.445     -0.130     -1.920     -1.134     -2.188     -1.521      0.225     -0.449      0.455     -0.568     -0.739      0.367      1.227      0.796      0.457     -0.934     -0.168     -1.011     -0.070      0.402     -0.177      1.508      1.779      1.888      0.466     -1.061     -0.402     -1.103     -1.334     -1.599
    -0.093     -0.304     -1.161     -1.816      1.037      0.324      0.093     -0.457     -1.614      1.324      1.724     -0.374     -0.932     -1.823      1.275      0.555     -1.130     -1.920     -2.134      0.812      0.966     -0.154     -0.759     -1.966      0.899     -1.040     -0.207     -0.376      0.137      0.210     -0.683      0.337      0.382     -0.036      1.086      0.576     -0.063      0.175     -0.242      0.897     -0.409     -0.927     -0.717     -1.097      0.042
     0.907     -0.304     -1.161      0.184      0.037      0.324     -1.907     -1.457      0.386      0.324      0.724      0.626      0.068     -0.823      0.275      0.555      0.870     -0.920     -0.134     -0.188     -0.012     -0.534     -0.358     -0.800      0.233      0.872      0.144     -0.824      1.021     -0.185      0.248     -1.463     -1.009      0.790      0.285      0.862      1.447      0.581     -0.234      0.194      0.487      1.376     -0.288      0.226     -0.424
    -0.093     -0.304     -2.161      1.184     -1.963      0.324      1.093     -2.457     -0.614     -0.676     -1.276     -1.374     -0.932     -0.823     -1.725      0.555     -0.130     -1.920     -0.134     -2.188     -0.462     -0.502     -0.842     -0.079     -2.072      0.229      0.212     -1.477      1.213      0.132      0.867      1.766     -1.526     -0.546      0.226     -0.709     -0.638      0.291     -0.830     -0.775      1.003      0.473     -0.372     -0.074     -0.573
    -0.093     -1.304     -1.161      1.184      1.037     -1.676     -0.907     -0.457     -0.614      1.324     -0.276     -1.374      0.068      1.177      1.275      0.555     -1.130     -1.920      0.866      0.812     -0.767     -0.817     -0.419      0.694      0.478      0.511     -0.457     -0.799      0.514      0.695     -0.807      0.069      0.050     -1.231      1.048      0.588     -0.249      0.704      0.944      1.153      1.140     -0.244     -1.273      0.568      0.554
     0.907     -0.304      0.839     -0.816      0.037      0.324     -1.907     -1.457     -0.614     -1.676      0.724      0.626      0.068      1.177     -1.725      0.555     -0.130      1.080      1.866      0.812      0.383     -0.172      0.057     -0.313      0.103      0.637     -0.127      0.684     -0.602     -0.188     -0.098     -1.956     -1.657     -0.503     -1.755      0.242      0.821      0.197      1.486     -1.697     -0.060      0.057      0.962      2.188      0.718
    -0.093     -0.304     -0.161     -0.816      0.037     -0.676      0.093      0.543     -0.614      1.324     -0.276     -0.374     -0.932     -0.823      0.275     -0.445     -0.130     -0.920     -0.134     -2.188     -0.341      0.098     -0.554     -1.145     -0.083      0.178     -0.482      0.610      0.420      0.032     -0.261     -0.054      1.125      0.132      1.416      0.185     -0.461     -0.286      0.135      0.199     -0.093     -0.245     -0.098      0.340     -2.188
     0.907     -0.304     -0.161      0.184     -1.963      0.324      0.093     -1.457     -0.614     -0.676      0.724     -0.374      0.068     -1.823      0.275     -1.445     -0.130      0.080     -1.134     -1.188      0.140     -0.355     -0.269     -0.541     -1.409      0.839     -0.011      0.111      0.555     -0.586      0.165      0.203     -1.155     -0.121      0.087      0.432     -0.029      0.505     -1.293      0.953     -1.492      0.361      0.350     -0.997      0.024
    -0.093     -0.304     -0.161     -0.816     -0.963      0.324      0.093      0.543     -0.614      1.324      0.724      0.626      0.068     -0.823      0.275     -0.445     -0.130      1.080     -1.134     -0.188     -0.020      0.269      0.626     -0.557     -0.508     -0.083     -0.581     -0.746     -0.248     -0.297      0.399     -0.188     -0.198     -0.280      1.497      0.947      0.402     -0.974     -0.504      0.675     -0.558     -0.388      0.154     -0.945      0.308
    -0.093      0.696      0.839      0.184     -0.963     -2.676      0.093     -0.457      0.386     -0.676     -0.276      1.626      1.068      2.177      0.275     -2.445      0.870     -0.920      0.866     -0.188     -0.862      1.228      0.242      0.633      0.134      0.672     -0.675      0.565     -0.443     -1.105     -1.680     -1.002     -0.605     -0.120     -0.679      0.944      0.064      0.710      1.633      0.267     -1.379     -0.272     -1.294      0.544     -0.387
     0.907      0.696     -1.161     -1.816      1.037     -0.676     -2.907      1.543      2.386      1.324     -0.276     -2.374      1.068      2.177      1.275     -0.445     -2.130      1.080      1.866      0.812     -0.441     -1.367      0.463      0.403      1.192      1.223      2.093     -1.698     -2.150     -0.191     -0.385     -1.621      0.826      2.130      0.682      0.324     -0.676      0.234      1.919      0.511      0.230     -0.521      0.277      1.812     -0.262
     0.907      0.696      1.839      0.184      0.037      0.324      1.093      1.543     -0.614      1.324      0.724      1.626      1.068     -0.823      0.275      1.555      0.870      1.080     -1.134      0.812      0.567      0.499      0.700     -0.797      0.177      0.207      0.146      1.075      1.030     -0.045     -0.366      0.714      0.897      0.101      1.281     -0.042      1.039      0.069     -0.171      0.292      0.921      0.335     -0.035     -0.638      0.629
     0.907      0.696     -0.161      1.184      0.037     -0.676      1.093      0.543     -1.614     -1.676     -1.276      0.626     -2.932      2.177      0.275     -2.445      0.870      0.080      0.866     -0.188     -0.684      0.300     -1.250      0.604      0.297      1.644      0.443      1.049      0.617     -0.254     -0.029      0.823      1.974     -2.031     -1.709     -0.462      0.276     -1.073      1.691      0.208     -1.677      0.439      1.948      0.553     -0.412
    -0.093     -0.304      0.839     -1.816      0.037      0.324     -1.907      0.543      1.386     -1.676     -0.276     -0.374      1.068     -1.823     -0.725      0.555     -0.130      0.080     -1.134     -0.188      0.217      0.226      0.263     -0.621     -0.614     -0.493     -0.618      0.501     -1.264      0.419      0.137     -2.007      0.183      1.711     -1.437     -0.471     -0.667      0.687     -1.345     -0.600      0.243     -0.397     -0.316     -1.011      0.324
    -0.093      0.696      1.839     -1.816      1.037      0.324     -0.907      1.543      0.386      1.324      0.724     -1.374      1.068      0.177     -0.725     -0.445      0.870      1.080     -2.134      0.812      0.109     -0.180      0.716     -1.163      0.207     -0.142      0.917      1.195     -0.556      0.705      0.192     -0.851      0.847      1.223      1.262      0.668     -1.049     -0.108      1.041     -0.827     -0.674      1.217      0.043     -1.722      0.455
    -0.093      0.696      0.839      0.184      0.037      0.324      0.093      1.543     -1.614      1.324      1.724      0.626      1.068      0.177      1.275      0.555     -1.130      1.080     -1.134      0.812      0.686     -0.169      0.771     -0.413     -0.360     -0.839      0.980      0.008      0.391      0.422     -0.453      0.254      0.570     -1.249      1.586      0.819      0.794     -0.083      0.508      1.346     -0.100     -0.798     -0.125     -0.949      1.197
     1.907     -1.304      1.839     -0.816      1.037      1.324     -0.907     -0.457      1.386     -2.676      1.724     -0.374      1.068      1.177     -0.725      0.555     -1.130      0.080     -1.134      0.812      0.667     -0.631      0.111      0.157      1.123      1.249     -0.719      1.613     -0.979     -0.144      0.758     -0.287     -0.538      1.283     -3.086      0.820      0.746      0.804      0.899     -1.350     -0.043     -0.590     -0.103     -1.032     -0.257
     1.907     -0.304     -1.161     -1.816      1.037      1.324      1.093     -2.457     -1.614     -0.676      1.724     -0.374     -1.932     -1.823     -0.725      1.555      0.870     -2.920     -2.134      0.812      1.186      0.497     -1.301     -1.559      1.332      0.656     -0.922      0.229     -0.038     -0.315     -0.055      0.666     -1.031     -0.450     -1.412      0.333     -0.914      0.008     -0.485     -1.309      0.345      0.247     -0.710     -1.485     -0.289
     0.907      0.696     -2.161      1.184      1.037      1.324      1.093     -1.457      1.386      0.324      0.724     -1.374      0.068      2.177      1.275     -0.445     -1.130     -2.920      1.866      0.812      0.153     -0.394     -0.840      1.582      1.060      0.628      1.230     -1.485     -0.438      0.039      1.082      1.549     -0.482      0.123     -0.024      0.593     -0.935      1.243      0.924      0.822     -0.598     -0.806     -1.572      1.207     -0.008
    -0.093     -2.304     -2.161      1.184      1.037      1.324     -1.907      0.543     -0.614      1.324      0.724     -2.374     -1.932      1.177      1.275      0.555     -2.130     -1.920     -0.134     -0.188      0.490     -1.150     -1.215      0.864      0.793     -0.626     -0.998     -0.789      0.461      0.190      0.683     -0.763      1.758     -1.320      0.974     -0.003     -0.781     -0.191      0.510      0.953     -0.031     -0.819      0.139     -0.530     -0.744
     0.907      0.696      1.839      2.184      1.037      1.324      1.093      1.543      1.386     -1.676     -1.276      1.626      1.068      2.177      0.275     -1.445      0.870      1.080      1.866      0.812      0.028      1.178      0.798      1.266     -0.039      0.990     -0.592      0.943      0.868      1.042      1.103     -0.195      0.787      0.472     -1.689     -1.158      0.048     -0.111      1.160      0.294     -1.495     -0.500     -0.105      1.381      0.933
     0.907      0.696      1.839      1.184      1.037      1.324      1.093      1.543      2.386     -0.676      1.724      0.626      1.068      2.177     -0.725      1.555      0.870      1.080      0.866      0.812      0.816      0.658      0.812      1.855      0.831      0.104      0.004      0.888     -0.620     -0.085      0.503      0.415      0.631      0.824     -1.089      0.713     -0.139     -0.170      0.791     -1.209      0.581      0.097     -0.320      0.138      0.055
     0.907      0.696     -0.161     -0.816     -0.963      1.324      1.093      0.543      0.386      1.324      1.724     -0.374      1.068      1.177      0.275      1.555      0.870     -0.920     -0.134     -0.188      1.457      0.462     -0.140     -0.371     -0.575     -0.367      0.092      0.077     -0.442     -0.431     -0.340      0.498      0.539      0.621      1.777     -0.130     -0.973      1.366      1.490      0.562     -0.070      0.388     -0.917     -0.023      0.268
    -2.093      0.696      0.839     -0.816      0.037     -1.676      1.093     -1.457      1.386      0.324     -2.276      1.626      0.068      1.177      0.275     -2.445      0.870      0.080     -1.134     -0.188     -1.465      0.512     -0.056     -0.516      0.667     -0.678      0.227      1.014     -0.273     -0.456     -0.220      0.499     -1.492      1.853      0.001     -0.525      1.028      0.179      1.496     -0.071     -0.958      0.342      0.170     -1.015     -0.682
     1.907      0.696     -2.161     -1.816      1.037      1.324     -2.907     -2.457     -1.614     -2.676      1.724      1.626     -2.932     -1.823      1.275      1.555      0.870      1.080     -2.134      0.812      0.887     -0.002     -0.669     -1.996      0.822      0.901      0.739     -1.608      0.077      0.421      0.159     -2.787     -1.788     -0.232     -2.995      0.574      1.582     -1.985     -0.512      1.034      0.670      0.951      2.122     -1.267      0.121
    -0.093      0.696      0.839      2.184      1.037     -2.676      1.093     -0.457     -0.614      1.324      0.724      1.626     -0.932      1.177      0.275     -2.445      0.870     -0.920      1.866     -0.188     -0.740      0.717     -0.585      0.845      0.600      0.527     -0.074      1.432      1.326      0.524     -1.805      0.199      0.180     -1.182      1.036      1.594      0.658      0.006      0.536     -0.051     -1.826      0.244      0.220      1.613     -0.669
    -0.093      0.696      0.839     -0.816      0.037     -0.676     -1.907      0.543     -0.614      0.324     -0.276      1.626      0.068     -0.823      0.275     -0.445      0.870      0.080     -1.134     -0.188     -0.801      0.352      0.127     -0.573     -0.208      0.659      0.503      0.577     -0.343      0.240     -0.022     -2.289      0.265     -0.036      0.220      0.813      1.323     -0.149     -0.577      0.294      0.416      0.459     -0.188     -0.792      0.122
     0.907      0.696      1.839      0.184      0.037      0.324      1.093     -0.457     -0.614      0.324      0.724     -0.374      1.068      1.177      0.275      0.555     -1.130      1.080      0.866     -0.188      0.359      0.083      1.017     -0.136      0.093      0.436      0.675      0.833      0.197     -0.094      0.030      1.017     -1.523     -0.526      0.362      0.132     -0.543     -0.389      1.178      0.195      0.249     -1.027     -0.504      0.985     -0.380
    -2.093     -1.304     -0.161      1.184     -1.963     -1.676      0.093     -0.457      0.386     -0.676     -0.276     -1.374      0.068      0.177     -0.725     -0.445     -1.130     -0.920     -1.134     -2.188     -0.623     -0.639     -0.394      0.529     -2.102     -1.426     -0.803      0.142      0.614      0.153     -1.203      0.700     -0.092      0.001      0.315      0.483     -0.600      0.764     -0.051      0.270      0.366     -0.534     -0.348     -1.402     -0.444
     0.907      0.696      0.839      1.184     -0.963     -1.676      0.093      0.543     -0.614      0.324     -2.276     -1.374      0.068     -0.823      0.275     -1.445     -0.130      1.080      1.866      0.812     -0.967     -0.481      0.232      0.277     -0.522      1.846      1.099      0.716      0.753     -0.594     -0.732      0.594      0.425     -0.674      0.731     -1.162     -0.719     -0.448     -0.885      0.584     -0.392      0.254      0.837      1.791      1.397
    -1.093      0.696      0.839      1.184     -0.963     -0.676      0.093      1.543     -1.614     -0.676     -1.276     -0.374      0.068     -0.823     -0.725     -0.445     -0.130      0.080     -0.134     -1.188     -0.955     -0.203      0.067      0.044     -1.170     -0.130      0.885      0.746      1.143      0.076      0.348      0.260      1.424     -1.702     -0.132     -0.136      0.050      0.056     -0.934     -0.232      0.410      0.097     -0.092     -0.306     -0.167
     0.907      0.696      1.839     -0.816      0.037      0.324      1.093      1.543      0.386      0.324      1.724     -0.374     -2.932      0.177      0.275     -0.445      0.870      1.080     -2.134     -0.188      0.187      0.285     -0.440      0.345     -0.007      0.760      0.491      2.183     -0.983      0.098      0.141      0.890      2.173      0.273      0.226      1.445     -0.771     -2.362     -0.036      0.197     -0.331      0.704      1.884     -2.283     -0.215
     0.907     -0.304     -1.161     -0.816     -0.963     -1.676      0.093     -1.457     -0.614     -0.676     -0.276      0.626      0.068      1.177     -0.725      0.555     -1.130     -0.920     -1.134     -2.188     -0.430     -0.051     -0.551     -0.288     -0.901      1.338     -0.376     -0.646     -0.492      0.086     -1.247      0.117     -0.863     -0.171     -0.147      0.329      0.871      0.934      1.419     -0.138      0.906     -1.013     -0.224     -1.084     -1.360
     1.907      0.696      1.839     -0.816     -0.963      1.324      1.093      0.543      2.386     -0.676      1.724      1.626      0.068     -1.823      0.275     -0.445      0.870      1.080      0.866     -1.188      0.798      0.815      0.423      0.228     -0.360      1.246      0.025      1.272     -1.046     -0.475      0.224      0.360     -0.129      2.071     -0.561      0.592      0.598     -0.686     -1.939      0.361     -1.009      0.141      0.428      0.858     -0.805
     0.907      0.696     -0.161      1.184      1.037      1.324      0.093      0.543      0.386     -0.676      1.724      0.626      1.068      0.177      0.275      1.555      0.870      1.080     -0.134      0.812      1.459      0.316      0.380      0.853      1.295     -0.786      0.423     -0.586      0.399     -0.341     -0.288     -0.255      0.252     -0.330     -1.218     -0.327      0.299      0.520     -0.398     -0.356     -0.054      0.448      0.517     -0.369     -0.284
     1.907      0.696     -2.161     -1.816      0.037      1.324      0.093     -2.457     -1.614      0.324     -0.276     -2.374     -0.932      0.177     -0.725      0.555     -0.130     -2.920     -0.134      0.812      0.773     -0.300     -0.970     -1.794      0.357      1.239      1.096     -1.189     -0.118     -0.454      0.565      0.612     -1.467     -0.253      0.098     -1.285     -1.937      0.494      1.400     -0.843     -0.145      0.103     -1.168      0.776      0.592
     0.907      0.696     -0.161      0.184      0.037      0.324      0.093     -1.457      0.386      0.324      0.724     -0.374      0.068     -0.823     -0.725     -0.445     -0.130      0.080     -0.134     -0.188      0.360      0.299      0.176      0.428      0.184      0.552      0.257     -0.622     -0.276     -0.143     -0.177     -0.080     -1.636      0.064      0.271      0.328     -0.722     -0.087     -1.028     -0.722     -0.784     -0.443      0.021     -0.230     -0.224
     0.907     -1.304      0.839     -1.816      1.037      1.324      0.093      1.543     -0.614      1.324      0.724     -1.374      1.068     -0.823      1.275      1.555      0.870      1.080     -1.134      0.812      0.976      0.023      0.512     -1.475      0.767      0.001     -1.360      0.348     -0.456      0.401      0.243      0.019      1.212      0.484      0.920     -0.412     -1.371      0.342      0.374      0.933      0.486      0.951      0.251     -0.401      0.193
     1.907      0.696     -0.161      2.184      0.037     -0.676      1.093     -0.457     -0.614     -0.676      1.724     -0.374      0.068      2.177      0.275      1.555      0.870      1.080     -0.134     -0.188      0.635     -0.174      0.192      2.115     -0.234      1.153      0.595     -0.369      0.090      0.413     -1.248      1.326     -0.660     -2.148     -0.688      0.851     -0.222     -0.348      0.543      0.486      0.918      1.005      0.641     -0.994      0.157
     0.907      0.696      0.839     -1.816      1.037      1.324     -0.907     -1.457     -0.614      0.324      1.724      0.626      1.068      0.177      1.275      1.555      0.870      1.080     -2.134      0.812      1.074      0.280      0.569     -0.861      1.225     -0.175      0.232      0.224     -0.930     -0.324      0.127     -1.039     -2.066     -0.096     -0.201      0.448      0.165      0.394      0.885      0.611      0.385      0.613      0.171     -1.696     -0.211
    -0.093     -2.304     -0.161      1.184      0.037     -0.676     -1.907      0.543      0.386     -0.676     -1.276     -1.374      0.068      1.177      0.275     -0.445     -0.130     -0.920     -0.134      0.812     -0.724     -0.935     -0.262      0.539     -0.231      0.661     -1.112      0.140      0.684      0.318      0.172     -1.082      0.834     -0.037     -0.581     -0.340     -0.136      0.438      0.817      0.312      0.246      1.098     -0.295     -0.488      1.033
    -0.093     -0.304     -0.161      1.184      1.037      0.324      0.093      0.543     -1.614     -0.676     -0.276     -0.374      0.068     -1.823     -0.725     -0.445     -0.130     -0.920     -0.134      0.812     -0.356     -0.174     -0.295     -0.636      1.193      0.237     -0.258      0.070      1.731     -0.284      0.736      0.186      0.770     -1.276     -1.373      0.157     -0.007      0.450     -1.388     -1.312      0.116      0.348     -0.487      0.301      0.020
    -0.093      0.696      1.839      2.184      1.037     -2.676      1.093     -0.457      0.386      1.324      0.724     -1.374     -0.932     -0.823      1.275          *     -1.130     -0.920     -0.134      0.812     -0.638     -0.152     -0.246      0.656     -0.074      0.548      0.905      2.202      1.577      1.225     -1.882      1.292     -0.227     -0.022      1.378      1.529     -1.126     -0.548     -1.361      1.368     -0.637     -0.795     -0.510     -0.354      0.862
     0.907      0.696     -2.161      1.184      1.037     -2.676      1.093     -0.457     -1.614      1.324     -1.276      0.626     -0.932     -1.823      1.275     -2.445      0.870      1.080     -0.134      0.812     -1.054      0.573      0.382     -0.446      0.307      1.897      0.140     -2.502      1.542      0.651     -1.277      0.630     -0.931     -1.294      1.161      0.060     -0.147     -1.472     -1.534      1.150     -1.340      0.086      0.523      0.217      0.411
    -1.093     -0.304      0.839      1.184      1.037      0.324      0.093     -0.457     -0.614     -1.676      0.724     -1.374      0.068     -0.823      0.275      0.555     -0.130      0.080     -1.134     -0.188      0.086     -0.421      0.400     -0.968     -0.537     -1.114     -0.121      0.265      2.223      1.709      0.223      0.440     -0.779      0.112     -1.489      0.774     -0.919     -0.450     -0.071      0.629      0.266      0.280     -0.576     -0.750      0.259
    -2.093      0.696      1.839      1.184     -2.963     -2.676      1.093      1.543      2.386     -2.676     -2.276     -2.374      1.068      1.177     -2.725     -2.445      0.870      1.080      0.866     -3.188     -2.069      0.251      0.679      2.196     -2.208      0.048      0.536      1.115     -0.995     -0.788     -0.534      1.000      0.886      0.586     -1.619      0.189     -2.694      0.000     -0.473     -1.734     -0.337      0.574      0.043     -0.123     -1.362
     0.907     -2.304     -2.161     -0.816      1.037      1.324      1.093     -1.457      1.386      1.324      1.724     -2.374      0.068      1.177      1.275      1.555      0.870      1.080      0.866      0.812      1.469     -0.340      0.101      0.754      1.419     -0.667     -1.840     -2.189     -1.601     -0.557     -0.408      1.351     -1.674      0.730      0.732      0.027     -1.929      0.011      0.668      0.647      0.061      1.234      0.634      0.600     -0.385
    -0.093     -1.304      0.839      1.184      0.037      1.324      1.093      1.543      0.386      0.324      0.724      0.626     -0.932     -0.823      0.275      1.555      0.870      1.080      0.866      0.812      0.004      0.394     -0.115      0.428      0.204     -0.282     -1.503      0.815      0.747     -0.207      1.328      0.803      1.539      0.026      0.412      0.612      0.249     -0.675     -1.221      0.296      1.549      0.413      1.324      0.812      0.803
    -2.093     -0.304     -0.161      1.184     -2.963      0.324     -0.907     -0.457      0.386     -0.676     -1.276     -0.374      0.068      1.177     -0.725     -0.445     -1.130      0.080     -0.134     -2.188     -0.808     -0.692      0.278      1.308     -2.215     -1.290      0.241     -0.444     -0.037     -0.834      1.073     -0.192     -0.690     -0.542      0.518     -0.313      0.392     -0.338      0.196      0.137      0.249     -0.215     -0.534     -0.992     -0.194
     0.907     -0.304     -1.161      0.184      1.037      1.324     -0.907     -1.457     -0.614     -0.676     -0.276     -0.374     -0.932      0.177     -0.725     -0.445     -1.130     -0.920     -0.134      0.812      0.043     -0.992     -0.632      0.310     -0.201      0.920      0.780     -0.526     -0.209      1.122      1.075     -0.042     -0.786     -0.872     -0.481     -0.303      0.983     -0.015     -0.119     -0.486     -0.669     -0.015      0.073     -0.394      1.127
     0.907     -0.304      1.839     -0.816     -2.963      0.324     -0.907     -0.457      0.386     -0.676     -0.276      1.626      1.068      2.177     -2.725     -2.445     -1.130     -0.920     -0.134     -0.188     -0.576     -0.241      0.146      0.227     -0.667      1.480     -0.213      1.484     -1.104     -2.359      1.040     -0.733     -0.629      0.125     -0.218      0.273      1.916      1.049      1.952     -2.478     -1.735     -0.851     -1.321     -0.165      0.279
    -0.093      0.696      0.839     -1.816      1.037      1.324      1.093      0.543      1.386     -0.676     -1.276     -0.374     -2.932      2.177      1.275      0.555     -0.130     -0.920      1.866      0.812      0.023      0.250     -1.047     -0.300      1.243     -0.043      0.442      1.863     -1.260     -0.398      1.360      0.690      1.647      1.631     -1.390     -1.318     -0.725     -1.298      2.312      0.725      0.542     -0.326      0.775      1.948     -0.185
    -0.093     -0.304     -1.161     -1.816      1.037     -0.676     -0.907      1.543     -1.614      1.324     -0.276      0.626      1.068     -1.823      1.275      0.555     -1.130     -0.920     -2.134      0.812     -0.277     -0.515     -0.416     -2.196      0.721      0.379      0.210     -0.710      0.339      0.539     -0.517     -0.397      1.878     -0.004      0.942      0.081      1.477      1.540     -0.287      0.677      0.871     -0.686     -0.307     -1.043      0.360
     0.907     -0.304      1.839     -0.816     -1.963      0.324      0.093      1.543     -0.614     -0.676     -1.276      0.626      1.068      1.177     -1.725     -0.445     -0.130      1.080      0.866     -1.188     -0.824     -0.501      0.690      0.111     -1.036      1.632      0.090      1.101     -0.870     -0.732      1.165      0.429      0.778     -0.822     -0.308     -0.309      1.244      0.010      1.012     -1.179      0.480      0.587     -0.015      0.924     -0.048
    -1.093     -0.304     -2.161      2.184     -0.963      0.324      0.093      0.543     -0.614      0.324      1.724     -0.374     -0.932      0.177      0.275      0.555      0.870      0.080      0.866      0.812      0.408     -0.034     -0.262      0.927     -0.647     -1.457     -0.351     -1.889      1.181     -0.321     -0.136      0.041      0.801     -1.414      0.622      1.214     -0.314     -0.382     -0.512      0.389      0.121      0.820      0.521      0.503      1.476
    -0.093     -0.304     -1.161     -0.816     -1.963      1.324      0.093      0.543      0.386      0.324     -1.276     -1.374      1.068     -0.823      0.275     -0.445     -0.130      0.080      0.866     -0.188     -0.228     -0.256      0.155     -0.715     -0.575     -0.028     -0.169     -1.247     -0.020     -1.437      1.483      0.281      0.205      0.834      0.501     -0.967     -1.057      0.719     -0.220      0.389     -0.228      0.023     -0.270      1.143      0.353
    -0.093     -1.304      0.839      0.184      0.037      1.324      1.093     -1.457      2.386     -0.676      0.724     -2.374      1.068     -1.823      0.275     -0.445     -1.130      1.080      1.866      0.812     -0.018     -0.945      0.405      0.793     -0.264     -0.123     -0.407      0.379     -0.794      0.308      1.211      1.920     -1.797      1.872     -0.533      0.551     -0.931      0.585     -2.282      0.409     -0.279     -0.156      0.396      1.652      0.789
    -1.093     -0.304     -0.161      1.184      0.037      0.324      0.093     -0.457     -0.614      0.324     -0.276     -1.374      0.068     -0.823      0.275      0.555     -0.130      0.080     -1.134     -2.188     -0.473     -0.250     -0.130      0.869     -1.339     -0.631      0.073     -0.093      0.169      1.481      0.741      0.354     -0.313     -1.096      1.021      0.412     -1.233      0.227     -1.552      0.619      0.855      0.209      0.288     -1.525     -0.968
     1.907     -0.304     -0.161      0.184      0.037      0.324     -1.907      1.543      0.386      1.324      1.724      0.626      0.068     -0.823      0.275      0.555     -0.130     -0.920     -1.134     -0.188      0.621     -0.447     -0.258      0.445      0.615      1.283      0.219      0.078     -0.371     -0.651     -0.326     -1.504      1.970      0.138      0.869      1.040      1.212      0.413     -1.112     -0.043     -0.029      0.231     -0.514     -1.493     -0.689
     0.907     -0.304     -0.161     -1.816      1.037      1.324      0.093      1.543      0.386     -2.676      0.724      0.626      1.068      1.177      0.275      1.555      0.870      1.080     -2.134     -1.188      1.132      0.738      0.542     -1.156      0.303     -0.316     -0.939     -0.621     -0.799      0.732      0.149     -0.666      0.805      1.280     -2.750     -0.640     -0.364      0.310      1.991      0.084      0.476      0.097      0.315     -1.637     -1.440
    -0.093      0.696      0.839      0.184      0.037      1.324      1.093      1.543      0.386      1.324     -1.276     -0.374      1.068      0.177      1.275      1.555      0.870      1.080     -1.134      0.812      0.544      0.303      0.616      0.204      0.304     -0.591      0.323      0.087     -0.080     -0.395      0.769      0.700      0.866      0.031      1.077     -1.915     -0.686      0.096     -0.018      1.119      0.963      0.519     -0.090     -1.210      0.645
     0.907      0.696      0.839      1.184     -0.963      0.324      1.093      0.543      2.386      1.324      0.724      1.626      0.068     -0.823     -0.725      1.555      0.870      0.080      0.866     -1.188      1.064      0.621     -0.124      1.157     -0.327     -0.161     -0.020      0.833     -0.014     -0.650     -0.898      0.447      0.629      1.364      1.413     -0.400      0.883      0.075     -1.513     -0.417      0.580      0.200      0.205      0.337     -0.962
    -1.093     -0.304      0.839      0.184      1.037     -0.676      1.093      0.543     -1.614      0.324      0.724      0.626      1.068      0.177      0.275      0.555      0.870      1.080     -0.134      0.812      0.268      0.450      0.721     -0.809      0.566     -1.439     -0.772      0.038      1.114      0.519     -0.988      0.730     -0.250     -1.258      0.130      0.401     -0.083      0.077      0.714     -0.101      0.235      0.342     -0.086      0.245      0.300
    -1.093     -0.304     -2.161      1.184      0.037     -0.676      0.093     -2.457      1.386      0.324     -1.276     -2.374      0.068      1.177     -0.725     -0.445     -0.130     -2.920      0.866     -0.188     -1.074     -0.419     -0.897      0.132     -0.971     -0.033      0.031     -1.124      0.996      1.002      0.333      0.494     -1.564      1.305      0.742      0.021     -1.859      1.295      1.090     -0.210      0.606      0.430     -1.553      0.725      0.527
    -0.093      0.696      0.839      1.184      1.037      1.324      1.093     -1.457      1.386      1.324      0.724     -0.374      1.068      2.177     -0.725      0.555      0.870      0.080     -0.134      0.812      0.893      0.054      0.249      1.420      0.157     -1.055      0.555      0.529     -0.269      0.673      0.212      0.961     -1.823      0.279      1.233     -0.139     -0.420      0.735      1.103     -0.624     -0.387      0.866     -0.161     -0.743      0.552
    -0.093     -0.304     -2.161     -0.816      0.037      1.324     -1.907     -2.457     -0.614     -2.676     -2.276      1.626      1.068      2.177     -2.725     -1.445     -0.130     -1.920     -1.134      0.812     -0.393      0.305     -0.657     -0.283      0.115      0.294     -0.586     -1.452     -0.452      0.103      1.769     -2.165     -1.766     -0.389     -2.710     -1.687      1.435      1.910      2.380     -2.749     -0.923     -0.636     -0.811     -0.989      0.771
    -0.093      0.696      1.839      2.184      0.037      1.324      1.093      1.543      0.386     -0.676     -0.276     -0.374      0.068      1.177     -1.725      0.555     -0.130      1.080      0.866     -0.188      0.220     -0.205      0.580      2.064     -0.089     -0.316      0.750      1.151      0.090      0.041      0.974      1.360      1.033     -1.162     -0.509     -0.660     -0.029     -0.670     -0.343     -1.629      0.402      0.087      0.157     -0.180     -0.031
    -0.093     -0.304      0.839     -0.816      0.037      0.324      1.093      1.543     -0.614      0.324     -0.276      0.626      1.068     -0.823      1.275      1.555     -0.130      0.080     -0.134     -0.188      0.718      0.242      0.297     -0.439     -0.262     -0.785     -0.550      0.469     -0.408      0.220     -0.439      0.752      1.170     -0.218      0.460     -0.968      0.348      0.623     -0.376      1.264      0.807     -0.541     -0.430      0.113      0.072
     1.907     -0.304     -0.161      0.184      0.037      1.324      0.093     -0.457     -0.614     -0.676      1.724     -0.374      0.068      0.177     -0.725      1.555      0.870      0.080      0.866     -0.188      1.231     -0.304     -0.225      0.446      0.146      0.693      0.057      0.015     -0.263     -0.080     -0.067      0.371     -0.126     -1.094     -0.687      0.333      0.175      0.727     -0.116     -0.889      0.276      1.330      0.518      0.635     -0.528
    -0.093     -0.304     -2.161      1.184     -0.963      0.324      0.093      1.543      0.386     -0.676     -1.276     -0.374     -1.932      0.177     -0.725     -1.445     -0.130      1.080      0.866     -1.188     -0.594      0.005     -0.341      1.026     -0.397      0.199     -0.193     -1.809      0.247     -0.578      0.872     -0.062      1.912     -0.525     -0.378     -0.631     -0.269     -1.568     -0.740     -0.645     -0.796     -0.071      1.500      0.453     -0.759
    -0.093      0.696      1.839     -0.816      1.037      1.324      1.093      1.543      0.386      0.324      1.724      1.626      1.068     -0.823      0.275     -0.445      0.870     -1.920      0.866      0.812      0.539      0.962      0.135     -0.295      0.616     -0.746     -0.494      1.648     -0.424      0.492      0.739      0.126      1.441      0.702      0.087      1.145      0.299      0.887     -0.531     -0.080     -0.940     -0.405     -1.918      1.114      0.390
     1.907     -1.304     -1.161      1.184     -1.963      1.324      1.093      1.543      0.386     -1.676     -1.276      0.626      0.068      1.177     -1.725      1.555      0.870      1.080      0.866     -0.188      0.734      0.349      0.124      1.737     -0.146      1.103     -1.723     -1.134     -0.662     -1.641      0.589      0.563      1.382     -1.077     -1.574     -2.171      0.119     -0.074     -0.114     -1.886      0.741      0.621      0.891      0.013     -0.044
    -0.093     -0.304     -1.161      1.184     -0.963      0.324      1.093     -1.457      0.386     -1.676     -0.276      0.626      1.068      2.177      0.275     -0.445     -0.130      1.080      0.866     -1.188     -0.234     -0.130      0.139      1.117     -1.018      0.160     -0.257     -1.310     -0.100      0.149      0.493      1.131     -1.702     -0.404     -1.172     -0.028      0.625      0.834      1.293      0.738     -0.028      0.049      0.782      0.425     -0.151
    -0.093      0.696     -0.161      0.184     -0.963     -0.676     -0.907      0.543     -0.614      0.324      1.724      0.626      0.068     -0.823      0.275     -0.445      0.870      0.080      1.866      0.812      0.806      0.413     -0.229      0.291     -0.039     -1.008      0.234      0.014     -0.141     -0.856     -1.670     -1.197      0.819     -0.981      0.406      0.784      0.098      0.467     -1.067      0.338     -1.299      0.576      0.223      1.729      0.858
     0.907     -0.304      1.839     -1.816      1.037     -0.676     -2.907      1.543     -1.614      1.324      1.724     -0.374      1.068     -0.823      1.275     -0.445     -2.130      1.080      1.866      0.812      0.646     -0.593      0.657     -1.958      0.751      0.198      0.287      1.074      0.347      0.257     -1.526     -2.350      0.793     -0.292      0.964      0.844      0.452      0.200      0.722      0.828     -0.983     -1.342     -0.047      2.596      0.023
    -2.093     -0.304     -0.161     -0.816      1.037     -1.676      1.093      1.543     -1.614     -0.676     -1.276     -1.374     -2.932     -1.823     -0.725     -0.445     -1.130      1.080     -1.134      0.812     -1.182     -0.579     -0.724     -0.703      0.024     -0.816      0.136      0.643     -0.158      0.962     -0.435      1.621      2.379     -0.909     -0.618      0.124     -0.698     -1.835     -1.185     -0.764      0.824     -0.420      2.054     -0.641      0.791
    -2.093     -0.304     -1.161     -0.816      0.037      0.324      0.093      1.543      0.386      1.324     -1.276     -1.374     -1.932     -0.823      0.275      0.555     -1.130     -0.920      0.866     -0.188     -0.887     -0.539     -0.653     -0.783      0.885     -1.125      0.177     -0.525     -0.164     -0.714      1.283      0.622      2.209      0.905      0.832     -0.262     -0.719     -0.956      0.011     -0.200      1.355     -0.553      0.304      1.193     -0.766
    -0.093      0.696      1.839      0.184      0.037     -0.676      1.093      0.543     -1.614      0.324     -0.276      0.626      1.068      0.177     -0.725      0.555     -0.130      1.080     -1.134      0.812     -0.018      0.400      0.662     -0.679     -0.151     -0.026      0.206      1.079      0.820      0.118     -0.503      0.741     -0.318     -0.950      0.477     -0.313      0.022      0.041      0.882     -0.648      0.681     -0.423     -0.069     -0.687      0.807
    -2.093      0.696      0.839      1.184      0.037      1.324      1.093     -0.457      0.386      0.324      1.724      1.626      1.068      1.177      0.275      0.555      0.870      0.080      0.866      0.812      0.743      0.716      0.429      0.722     -0.041     -2.965     -0.015      0.611      0.654      0.056      0.431      0.490     -1.039     -0.084      0.291      0.774      0.578      0.450      0.710      0.358     -0.189     -0.001     -0.612      0.569      0.974
     0.907     -1.304      0.839      0.184      0.037      1.324     -0.907      0.543      0.386     -0.676      1.724     -0.374      0.068     -0.823      0.275      1.555      0.870      0.080     -0.134      0.812      0.808      0.083     -0.141     -0.041      0.467      0.327     -1.499      1.190      0.259     -0.512      0.212     -0.819      0.795      0.485     -1.022      0.813     -0.557      0.357     -0.876      0.014      0.712      0.831      0.292     -0.142      0.475
     0.907      0.696      0.839     -1.816      1.037      1.324      1.093      1.543     -0.614      0.324      0.724      0.626      0.068     -1.823      1.275      0.555      0.870      1.080     -1.134      0.812      0.317      0.353      0.524     -2.259      0.911      0.506      0.271      0.266      0.585      0.141      1.038      0.736      0.924      1.214     -0.203      0.332      0.252     -0.659     -0.016      0.898      0.295      0.308      0.285     -0.271      0.098
     0.907      0.696     -1.161      1.184      0.037      0.324      0.093     -1.457     -0.614      0.324      0.724      0.626      0.068      1.177      0.275      0.555     -0.130      0.080      0.866     -0.188      0.187      0.193      0.047      0.580      0.266      0.489      0.493     -1.265      0.580     -0.201      0.045     -0.271     -1.495     -1.252      0.163      0.615      0.305     -0.043      0.583      0.100      0.227     -0.199      0.033      0.659     -0.283
     0.907      0.696     -2.161      1.184      0.037      1.324      1.093     -1.457     -0.614      0.324      1.724      0.626      0.068     -0.823      0.275      0.555      0.870     -0.920      0.866      0.812      1.177      0.565     -0.270      0.233      0.427     -0.256      0.232     -1.892      0.901     -0.363     -0.071      0.595     -1.146     -0.841      0.130      0.297     -0.105      0.288     -0.981      0.186     -0.587      0.224     -0.465      0.745      0.535
    -1.093      0.696      0.839      0.184      1.037     -0.676      0.093      1.543     -0.614      0.324     -1.276      0.626      1.068     -1.823      0.275     -1.445     -0.130      1.080      0.866     -0.188     -1.052      0.046      0.587     -1.063     -0.167     -0.208      0.973      0.458      1.086      1.297      0.358      0.048      0.967      0.410      0.234     -0.030      0.465      0.172     -1.166      0.288     -0.213     -0.194      0.303      1.435     -0.124
     0.907     -0.304     -2.161     -1.816      0.037     -1.676     -0.907     -0.457     -0.614     -0.676      1.724      0.626     -1.932      1.177     -0.725     -0.445      0.870     -1.920     -0.134     -0.188      0.245     -0.143     -1.270     -1.101     -0.231      0.621     -0.177     -0.881     -0.605      0.140     -2.007     -0.695      0.837      0.116     -0.584      1.436      0.766     -0.307      2.150     -0.597     -0.717      1.046      0.231      0.263      0.086
     0.907      0.696      0.839     -1.816     -0.963     -0.676      0.093      1.543     -0.614      0.324      1.724     -0.374      0.068     -1.823      1.275      0.555      0.870      1.080      1.866      0.812      0.322      0.383      0.323      0.026     -0.621      0.396      0.463      0.568     -1.732     -0.207     -1.204     -0.175      1.121     -0.488      0.603      1.232     -0.787     -0.280     -1.743      1.434      0.150      0.406      0.440      1.744      1.347
     0.907      0.696      1.839      0.184      1.037      1.324      1.093     -1.457      1.386      0.324     -1.276      0.626      1.068      1.177     -1.725      1.555      0.870      1.080     -1.134      0.812      0.255      0.829      0.573      0.474      0.491      0.507     -0.196      1.212     -0.237      0.379      0.995      0.240     -1.881      0.917      0.170     -1.657     -0.382      0.173      0.768     -1.993      1.352     -0.182      0.126     -1.262      0.612
    -0.093     -0.304     -1.161      0.184      0.037     -0.676     -0.907     -1.457      0.386     -0.676     -0.276     -0.374      0.068     -0.823     -0.725     -1.445     -1.130     -1.920      0.866     -2.188      0.252     -0.361     -0.350     -0.129     -0.165     -0.212      0.098     -0.795      0.305      0.255     -1.051     -0.453     -1.091      0.560     -0.658     -0.597     -0.010      0.578     -0.656     -0.657     -1.773     -0.826     -1.211      0.895     -2.046
    -0.093     -1.304     -1.161      0.184     -1.963     -0.676     -0.907     -0.457      0.386     -0.676     -1.276     -0.374     -0.932     -0.823      0.275     -0.445     -1.130     -0.920      0.866     -0.188     -0.352     -1.077     -0.848     -0.220     -0.967      0.365     -0.314     -0.320      0.378     -0.794     -0.377      0.038      0.344      0.441     -0.259     -0.686      0.838      0.298     -0.508      0.814      0.016      0.221      0.370      1.032      0.570
     0.907      0.696     -2.161      1.184      1.037      1.324      0.093     -2.457      0.386      0.324      1.724     -2.374     -0.932      1.177      0.275      1.555      0.870     -1.920      0.866      0.812      1.204     -0.001     -0.820      0.648      0.390     -0.249      0.697     -1.487      0.614      0.655      0.039      0.051     -1.494     -0.023     -0.114      0.282     -2.325      0.153      0.608      0.149      0.288      0.815     -0.428      0.485      0.528
     0.907     -0.304     -1.161     -0.816      1.037      0.324     -2.907     -1.457      0.386     -0.676      1.724      1.626     -1.932     -0.823      1.275      1.555      0.870      1.080     -0.134      0.812      0.851     -0.047     -0.013     -0.780      0.214      0.101     -0.288     -1.208     -0.027      0.899     -0.622     -2.794     -1.361      0.916     -0.852      0.754      1.826     -1.793     -0.027      1.223      0.831      1.079      1.190      0.196      0.547
     1.907      0.696     -1.161     -0.816      1.037      1.324      1.093     -0.457     -0.614      1.324      1.724      1.626     -0.932     -0.823      1.275      1.555      0.870      1.080      1.866      0.812      0.888      1.011      0.097     -0.823      1.389      1.021     -0.466     -1.291     -0.123     -0.415      0.537      0.071     -0.508      0.115      0.619      0.709      0.452     -0.965     -0.186      0.494      0.635     -0.256      0.870      2.240     -0.202
    -1.093      0.696      0.839     -0.816      1.037     -0.676      1.093      1.543     -0.614      0.324      0.724      1.626      0.068     -0.823     -0.725     -0.445     -0.130      0.080     -0.134      0.812      0.354      0.840      0.336     -1.679      0.739     -1.299     -0.210      0.322      0.943      0.188     -1.052      0.345      1.196      0.748     -0.026      0.257      0.723     -0.416      0.444     -0.998     -0.905     -1.040     -0.372      0.634      0.187
     0.907      0.696      1.839      2.184     -0.963      1.324      1.093      1.543     -0.614      0.324     -0.276      0.626      1.068      2.177     -0.725      0.555      0.870      1.080     -0.134      0.812      0.071      0.245      0.633      1.371     -0.158      0.613      0.563      1.304      0.880     -0.896      1.042      1.087      0.759     -1.713      0.414     -0.306      0.412      0.069      1.424     -0.562      0.581      0.639     -0.020     -0.439      1.030
    -0.093      0.696     -2.161      1.184      1.037      0.324      1.093     -2.457      1.386      0.324     -1.276      0.626      1.068      0.177      0.275     -1.445     -0.130     -0.920      0.866      0.812     -0.388      0.100     -0.011      0.786      0.827      0.392      0.723     -2.117      0.233      0.101      0.688      1.003     -2.450      0.814     -0.172     -0.772      0.573      1.048     -0.517     -0.100     -1.019     -0.225     -0.959      0.551     -0.006
     0.907     -0.304     -1.161      1.184      1.037      0.324      1.093     -1.457     -0.614      0.324      0.724      0.626     -0.932      1.177      0.275      1.555      0.870     -0.920     -0.134      0.812      0.749      0.105     -0.344      0.692      0.498      0.301     -0.419     -0.901      0.426      0.393     -0.404      0.988     -1.135     -1.093      0.048     -0.180      0.587     -0.433      0.778     -0.034      0.618      0.585     -0.309     -0.508      0.498
    -0.093     -0.304     -0.161     -0.816      1.037     -0.676      0.093     -1.457      2.386      1.324     -0.276      1.626     -0.932     -0.823      1.275      1.555     -0.130     -1.920      1.866      0.812     -0.332     -0.049     -0.856      0.819      0.785      0.326     -0.186      0.767     -1.540      0.293     -0.236      0.140     -0.609      1.640      1.032      0.103      1.635      0.208     -1.324      0.957      2.114     -0.201     -0.610      1.348      0.150
     0.907      0.696     -0.161      1.184      0.037     -0.676     -0.907      0.543      1.386      1.324      0.724     -1.374     -0.932      0.177      0.275     -0.445     -2.130     -0.920      1.866     -0.188     -0.533     -0.642     -0.636      1.341      0.009      1.404      1.220      0.507     -0.108     -0.126      0.035     -0.080      1.180      0.310      1.340      1.432     -0.452      0.061     -0.759      0.082      0.116     -1.233      0.099      1.472     -0.235
     0.907     -1.304      0.839      1.184      1.037     -0.676     -0.907     -1.457     -0.614     -0.676     -0.276     -0.374      0.068     -0.823     -0.725      1.555     -0.130     -0.920     -2.134      0.812      0.003     -0.682     -0.286     -0.123      0.262      0.822     -0.661      1.167      1.132      0.819     -0.567     -0.268     -1.062     -0.539     -0.930     -0.442      0.689      0.459     -0.779     -0.930      1.530      0.711     -0.462     -1.933      0.591
    -1.093      0.696      0.839      0.184      1.037     -0.676      0.093      1.543      0.386      1.324     -1.276     -0.374     -0.932     -0.823      1.275     -0.445     -0.130      0.080      0.866      0.812     -0.653      0.086      0.022      0.292      0.515     -0.466      0.558      0.763     -0.062      0.445     -0.106      0.167      1.647      0.342      1.051     -0.375     -0.471     -0.750     -1.133      1.067      0.057     -0.203     -0.128      0.805      0.513
    -1.093     -0.304      1.839      0.184      1.037      0.324      0.093      1.543     -1.614     -2.676     -1.276     -0.374      1.068     -0.823     -1.725     -1.445     -0.130      0.080     -0.134     -0.188     -1.073     -0.120      0.674     -0.728     -0.125      0.017     -0.366      1.135      0.877      1.101      1.436      0.335      0.926     -1.055     -2.544      0.034     -0.414      0.100     -0.383     -1.824     -0.267     -0.016     -0.862      0.345      0.178
    -2.093      0.696     -1.161      0.184      1.037     -0.676      0.093      1.543     -1.614      0.324     -2.276     -1.374      1.068     -0.823      0.275     -1.445     -0.130      1.080      0.866     -0.188     -1.451      0.143      1.058     -0.160      0.424     -0.690      0.479     -2.192      0.395      0.571      0.903      0.004      0.304     -1.296      0.211     -0.506     -1.410     -0.641     -0.622      0.131      0.132     -0.270     -0.442      0.834     -0.397
    -0.093     -0.304     -1.161      1.184      1.037     -0.676     -0.907     -1.457      2.386     -1.676     -1.276     -0.374      1.068      2.177     -1.725      0.555     -1.130     -1.920      1.866      0.812     -0.367     -0.293     -0.484      1.889      0.686      0.232     -0.116     -0.744     -0.604      0.439     -0.221     -0.594     -1.111      0.835     -1.910     -0.730     -0.096      1.751      0.975     -2.154      0.991     -0.679     -1.138      0.711      0.183
     0.907     -0.304      0.839     -0.816      0.037      0.324     -0.907      0.543     -0.614     -0.676      0.724     -0.374      0.068      0.177      0.275     -0.445     -0.130      0.080     -0.134     -0.188      0.108     -0.324      0.172     -0.599      0.041      0.853     -0.130      0.611     -0.157      0.001      0.173     -0.657      0.322     -0.101     -0.637      0.572      0.019     -0.137      0.544      0.187     -0.552      0.376     -0.168      0.221     -0.285
    -0.093      0.696     -1.161     -1.816      0.037      1.324     -2.907     -1.457     -0.614     -0.676     -1.276      0.626      0.068      0.177     -0.725      0.555     -0.130     -0.920     -1.134      0.812     -0.131     -0.164     -0.396     -1.435      0.911     -0.012      0.945     -0.877     -0.337     -1.062      1.528     -2.681     -0.970      0.652     -1.192     -1.027      0.892      0.715      1.230     -1.018      0.682      0.143     -0.291     -0.403     -0.008
    -0.093     -0.304     -2.161      0.184     -1.963      0.324      1.093     -1.457      0.386     -1.676      0.724     -2.374     -0.932      1.177      0.275     -0.445      0.870     -0.920     -0.134     -2.188      0.159     -0.137     -0.875      0.431     -2.020     -0.337     -0.097     -1.381     -0.151      0.197      0.309      1.079     -0.465      0.106     -0.532      0.598     -2.192      0.206      0.837      1.154     -0.740      1.100      0.469     -0.272     -0.367
    -0.093     -3.304      0.839      0.184     -1.963     -0.676     -1.907      0.543      0.386     -0.676     -1.276     -2.374      1.068      0.177     -0.725     -0.445     -2.130      1.080     -0.134     -1.188     -1.056     -1.655      0.467      1.133     -1.721      1.064     -1.520      0.288     -0.967     -0.183      0.490     -0.151      0.007     -0.585      0.085      0.041     -0.342      0.381     -0.670     -0.131      0.564     -0.265      0.254     -0.593      0.156
    -0.093     -0.304      0.839      0.184     -0.963     -1.676      0.093      0.543      0.386      0.324      0.724      0.626      1.068     -0.823      0.275     -0.445     -0.130      0.080     -0.134     -1.188     -0.171     -0.181      0.409      0.060     -0.791      0.011     -0.207      0.330      0.206     -0.162     -1.304      0.164     -0.001      0.301      0.781      0.976      0.724      0.732     -0.777      0.461     -0.278      0.132     -0.631     -0.060     -0.593
    -0.093      0.696      1.839     -1.816      1.037      1.324      1.093      1.543     -1.614     -0.676      1.724      0.626      0.068     -1.823      0.275      1.555      0.870      1.080     -2.134      0.812      1.284      0.309      0.706     -2.573      0.480     -1.365      0.317      1.025      0.780      0.322     -0.028      0.719      0.649      0.272     -0.940      0.044      0.125     -0.973      0.116      0.128      0.211      0.532      0.054     -1.189      0.421
     0.907     -0.304     -2.161     -0.816      0.037      1.324      1.093     -2.457     -1.614     -0.676      1.724     -1.374     -1.932      0.177      1.275      1.555     -0.130     -2.920     -1.134     -0.188      1.365      0.118     -1.660     -0.305      0.253     -0.497     -0.516     -0.536     -0.399     -0.207     -0.273      0.888     -0.526     -1.221     -0.770     -0.086     -1.444      0.366      0.254      1.116      0.309     -0.363     -0.303     -1.047     -0.325
    -0.093     -1.304     -1.161     -0.816      0.037     -1.676     -0.907     -0.457      0.386     -1.676      0.724     -0.374     -0.932      0.177     -1.725     -1.445     -1.130     -0.920     -0.134     -2.188      0.216     -0.730     -0.547     -0.583     -1.594     -0.344     -0.577     -0.448     -0.180      1.764     -1.705     -0.138     -0.018      0.826     -0.814      0.546      0.664     -0.097      0.577     -1.174     -1.631     -0.226     -0.039      0.062     -0.685
     1.907     -0.304     -0.161      0.184      0.037      1.324     -0.907      1.543      1.386      1.324      0.724     -2.374     -0.932      1.177      1.275      1.555      0.870      1.080     -0.134      0.812      0.959     -0.307     -0.343      1.055      1.064      0.932     -0.104      0.120     -0.702     -0.972      0.252     -0.605      1.907      0.752      0.812     -0.420     -2.092     -0.514      0.292      0.758      0.667      1.289      1.659     -0.720     -0.077
    -2.093     -2.304     -2.161      2.184      1.037     -1.676     -1.907     -0.457      0.386     -2.676     -1.276     -2.374     -0.932      2.177     -2.725     -0.445     -1.130     -0.920     -1.134      0.812     -1.049     -1.240     -0.570      0.811     -0.396     -0.949     -1.131     -1.534      1.409      1.473     -0.648     -0.846      0.231     -0.235     -2.379      0.084     -0.982     -0.169      1.482     -2.336      0.761      0.129      0.041     -1.471      1.133
     0.907      0.696      0.839     -1.816      1.037      0.324      0.093      0.543      0.386      1.324      1.724     -0.374     -1.932     -0.823      0.275      0.555     -0.130      1.080     -0.134      0.812      1.158      0.321      0.235     -0.672      1.546     -0.516      0.489      0.555     -1.187     -0.444     -1.021     -0.238      0.225      0.801      0.511      0.387     -0.768     -2.191     -0.347     -0.437     -0.682     -0.534      0.776      0.312     -0.233
    -0.093      0.696     -2.161      1.184      1.037      1.324      1.093     -2.457     -0.614      1.324     -2.276      1.626     -2.932      0.177     -0.725     -0.445     -0.130     -2.920      0.866      0.812     -0.443      0.393     -1.760      0.962      0.295      0.375      0.414     -0.327     -0.015      0.768      1.936      0.719     -0.523     -1.180      1.102     -1.771      1.163     -0.226     -0.540     -0.841      0.092     -0.639     -0.175      0.202      0.390
    -0.093     -0.304     -2.161      2.184      0.037      1.324      1.093      1.543      0.386     -0.676     -0.276      0.626      0.068      2.177     -0.725     -0.445      0.870     -0.920      0.866     -1.188      0.031     -0.057     -0.084      1.378     -0.280      0.148     -0.161     -2.033      0.948      0.432      1.268      1.073      1.514     -0.573     -0.693     -0.515      0.575      0.317      1.334     -0.465     -0.473      0.846     -0.805      0.442     -0.785
     0.907     -0.304      0.839     -1.816      1.037      1.324      0.093      0.543     -0.614      1.324      1.724      0.626      1.068     -1.823      1.275      1.555      0.870      1.080     -1.134      0.812      1.280      0.053      0.509     -1.565      0.349     -0.423     -0.308      0.224     -0.280      0.630      0.057     -0.026     -0.113      0.662      1.319     -0.066      0.825      0.291     -0.646      1.209      0.278      0.826      0.294     -0.337      0.434
    -2.093     -1.304      0.839     -0.816     -1.963     -1.676      1.093      0.543     -1.614     -2.676     -1.276      1.626     -1.932     -0.823     -0.725     -1.445     -0.130      0.080     -0.134     -1.188     -1.230      0.195     -0.289     -0.683     -1.051     -0.868     -1.441      1.136     -0.178     -0.631     -0.269      0.839      0.736     -1.056     -2.009     -0.048      1.273     -1.537     -0.343     -0.227     -0.429     -0.340      0.711      0.343     -0.274
    -1.093      0.696      1.839      1.184      0.037     -1.676      1.093      1.543      0.386      0.324     -1.276      0.626      1.068      0.177      0.275     -2.445      0.870      1.080     -0.134      0.812     -1.471      0.520      0.424      1.105      0.663      0.417      0.032      1.377     -0.083     -0.545     -0.173      0.675      1.193     -0.424      0.134      0.763      0.075      0.358     -0.503     -0.057     -1.038      0.202      0.407     -0.715      0.308
    -0.093     -0.304     -0.161      0.184      0.037     -0.676      0.093      0.543     -0.614     -0.676      0.724     -0.374      0.068      0.177     -0.725      0.555     -0.130      1.080     -0.134      0.812     -0.180     -0.026      0.658     -0.409     -0.568      0.164     -0.314     -0.730      0.675      0.578     -0.535      0.111     -0.257     -0.141     -0.509      0.786     -0.349     -0.629      0.552     -0.537      0.744     -0.043     -0.070     -0.082      1.413
    -1.093     -1.304      0.839     -0.816     -0.963      1.324      1.093     -1.457      1.386     -2.676     -0.276      0.626      1.068      1.177     -0.725      0.555     -1.130      1.080     -1.134     -1.188      0.097      0.226      0.452      0.673     -0.864     -1.378     -1.486      0.414     -1.378     -0.125      1.093      0.852     -1.886      0.815     -2.248     -0.356      0.492      0.352      0.577     -0.249      0.424     -1.275      0.340     -1.531     -0.666
     0.907      0.696      1.839     -1.816      1.037      1.324     -2.907     -1.457     -1.614      0.324      1.724     -0.374      0.068     -1.823      1.275      1.555      0.870      0.080     -0.134      0.812      1.285      0.580      0.371     -0.904      0.939     -0.189      0.006      1.430     -0.814      0.046     -0.109     -3.421     -2.094     -0.802     -0.101      0.224     -1.396     -0.548     -1.019      0.851      0.187      0.256     -0.462      0.295      0.148
    -0.093     -0.304     -0.161     -0.816      0.037     -2.676     -1.907     -0.457     -0.614     -1.676     -1.276     -1.374      0.068     -0.823      0.275     -0.445     -1.130     -0.920     -0.134     -0.188     -0.544     -0.198      0.085     -0.907     -0.066      0.446     -0.128     -0.303     -0.005     -0.003     -2.128     -1.683     -0.665      0.111     -1.748     -0.578     -1.197      0.028     -0.248      0.276     -0.040     -0.819     -0.977      0.166     -0.183
    -1.093      0.696     -0.161     -0.816     -1.963      0.324     -1.907      0.543      1.386     -0.676     -0.276      1.626      0.068      1.177     -0.725     -0.445     -1.130      0.080      0.866     -2.188     -0.399     -0.236      0.097      0.082     -1.180     -0.808      0.940     -0.294     -0.840     -0.859      0.727     -1.727      0.417      1.077     -0.038      0.257      1.729      0.044      1.153     -0.336     -0.131     -0.948     -0.048      0.680     -1.144
    -2.093      0.696      0.839     -0.816      1.037     -0.676      1.093      0.543      1.386     -0.676     -2.276     -2.374      1.068      2.177     -0.725     -0.445      0.870      1.080     -1.134      0.812     -1.158      0.247      0.458     -0.292     -0.023     -0.896      0.342      0.278     -0.459      0.980      0.309      1.069      0.192      1.658     -0.526     -0.781     -2.579      0.513      2.299     -0.654      0.734      0.636      0.351     -1.176      0.968
    -1.093     -0.304     -2.161      2.184     -0.963     -1.676     -1.907     -1.457      2.386      0.324     -1.276     -0.374      0.068      2.177      0.275      0.555     -2.130     -0.920      1.866     -0.188     -0.682     -1.237     -0.432      2.797     -0.961     -0.410      0.901     -1.713     -0.706     -0.022     -0.957     -0.899     -0.954      0.246      0.929     -0.515      1.263      0.423      0.061      0.619      1.194     -0.857     -0.297      0.552      0.641
    -2.093      0.696      0.839      1.184      1.037     -2.676      0.093      1.543      1.386      1.324     -0.276      0.626      0.068     -0.823      1.275     -2.445      0.870      1.080      0.866      0.812     -1.030      1.082      0.785      0.937      1.334     -1.118     -0.440      0.208      0.205     -0.257     -1.605     -0.992      0.733      0.709      0.700      0.957     -0.916     -0.965     -1.552      0.696     -1.299     -0.484     -0.237      0.510     -0.291
     0.907     -0.304      0.839      1.184     -2.963      1.324      1.093     -2.457     -1.614     -2.676      1.724      1.626     -2.932      0.177     -0.725      0.555      0.870     -1.920     -0.134     -2.188      1.018      1.015     -1.379      0.107     -1.706     -0.269     -1.391      2.406      1.075     -1.222      0.208      0.137     -0.761     -1.584     -1.812      0.370      0.403     -0.883      0.221      0.014     -0.567     -0.222      0.316     -0.166     -0.734
     1.907      0.696     -2.161      1.184      1.037      1.324      1.093     -1.457      1.386      1.324      1.724      0.626     -1.932     -0.823      1.275      1.555      0.870      0.080     -0.134      0.812      1.660      0.680     -0.449      0.318      0.076      0.212      0.079     -1.627      0.940      0.927     -0.540      0.501     -0.949      1.157      1.270     -0.376     -0.178     -1.208     -1.076      1.478     -0.210      0.172      0.909     -0.362      0.708
     0.907     -0.304     -1.161      0.184     -0.963      1.324      0.093     -2.457      0.386      0.324      0.724      0.626      0.068      1.177      1.275      0.555     -1.130     -1.920      0.866     -1.188      0.751     -0.403     -0.734      0.557     -0.430      0.119      0.281     -0.419     -0.414     -0.421      0.525      0.464     -1.664      0.197      0.519     -0.255      1.143      1.122      0.662      1.604     -0.225     -0.685     -0.702      0.681     -0.721
    -0.093     -0.304     -1.161      0.184     -0.963      0.324     -0.907     -1.457     -0.614      0.324     -0.276     -0.374     -0.932      0.177      0.275     -0.445     -1.130     -1.920      0.866     -2.188     -0.254     -1.015     -1.056     -0.083     -0.838      0.214      0.813     -0.217      0.089     -0.093      0.684      0.014     -0.359     -0.588      0.618      0.057      0.921      0.602      0.206      0.642      0.031     -0.053     -0.301      0.841     -1.276
     0.907      0.696      0.839      0.184      0.037      1.324      0.093     -0.457      0.386     -0.676      0.724     -0.374      1.068      0.177     -0.725      0.555     -0.130      1.080     -0.134      0.812      1.315     -0.144      0.691      0.146      0.630     -0.477      0.817      0.158      0.035     -0.643     -0.199      0.350     -1.250      0.230     -0.893     -0.913     -0.197     -0.020      0.124     -1.016     -0.711     -0.015      0.006     -0.211      0.334
    -2.093      0.696     -2.161      2.184      0.037     -1.676      0.093      0.543     -1.614      0.324     -2.276      0.626      0.068      1.177      0.275     -1.445     -2.130      0.080     -1.134     -0.188     -1.317     -0.546      0.473      0.620      0.297     -0.990      1.234     -2.602      1.496     -0.253     -0.232      0.413      0.045     -2.168      0.129     -0.459      1.101     -0.527      0.643      0.154     -0.100     -1.614     -0.616     -1.259     -0.366
     0.907     -0.304     -1.161      2.184     -1.963      0.324     -1.907     -0.457      2.386      0.324     -0.276     -0.374     -2.932      0.177     -0.725     -1.445     -1.130      1.080      1.866     -1.188     -0.274     -0.306     -0.301      1.766     -0.666      1.259     -0.043     -0.987      0.353     -1.149      0.595     -1.785     -0.213      1.034      0.569      0.112     -0.025     -2.280     -0.955     -0.043     -1.044     -0.774      1.530      1.231     -0.534
    -0.093     -0.304      0.839     -0.816     -0.963      0.324      1.093      1.543      0.386     -0.676     -0.276     -0.374      0.068      0.177     -0.725      0.555      0.870      1.080      1.866     -0.188      0.313      0.180      0.514      0.571     -0.009     -0.457     -0.441      0.344     -1.649     -0.906      0.055      0.984      0.870     -0.019     -0.707     -0.784     -0.566     -0.695     -0.302     -0.706      0.133      0.619      0.310      1.489     -0.153
    -1.093     -0.304     -2.161      0.184      0.037      1.324      1.093      1.543      0.386      1.324     -0.276      0.626      0.068     -0.823      1.275     -0.445      0.870      1.080      1.866      0.812      0.127      0.211      0.114      0.321      0.399     -1.313     -0.465     -2.331      0.051     -0.100      1.116      0.991      1.420      0.188      1.000     -0.348      0.411     -0.280     -0.918      1.191     -0.682      0.755      0.839      1.667      0.456
     0.907      0.696      0.839     -0.816      0.037      0.324      0.093      0.543     -0.614      1.324      1.724      0.626      0.068     -0.823      1.275      1.555      0.870      0.080      1.866     -0.188      1.143      0.115      0.080     -0.577      0.630     -0.097      0.598      0.855     -0.255     -0.445     -0.935      0.064      0.503     -0.109      0.904      0.331      0.420     -0.181     -0.592      1.026      0.371      0.773      0.144      2.178     -0.525
    -0.093      0.696     -0.161      0.184      0.037     -0.676      0.093      0.543     -1.614      0.324      1.724      1.626      1.068      0.177      0.275     -0.445     -0.130      1.080     -0.134     -1.188      0.586      0.178      0.613     -0.317     -0.876     -0.646      0.734     -0.704      0.475      0.769     -1.265     -0.040     -0.009     -1.371      0.726      0.922      1.439      0.049      0.391      0.590     -0.963     -0.320      0.085     -0.129     -0.382
     1.907      0.696     -0.161     -0.816      0.037      0.324     -1.907     -0.457     -0.614      0.324      0.724     -0.374     -0.932     -0.823      0.275      0.555     -2.130     -0.920     -1.134     -0.188      0.678     -0.958     -0.351     -0.900     -0.147      1.206      1.767      0.353     -0.116      0.128     -0.535     -0.956     -0.273     -0.005      0.531     -0.119      0.978     -0.405     -0.140      0.377     -0.195     -1.113     -0.291     -0.603      0.182
     0.907      0.696      1.839     -1.816     -0.963      0.324      1.093      1.543      0.386     -0.676      0.724      1.626      0.068     -1.823     -0.725      0.555      0.870      1.080      0.866     -1.188      0.893      1.038      0.624     -0.468     -0.380     -0.112     -0.464      1.135     -1.155     -0.627     -0.711     -0.067      0.794      0.706     -0.722     -0.312      0.398     -0.842     -1.302     -0.685     -0.254     -0.288      0.004      0.937     -0.792
    -1.093     -1.304      0.839     -1.816      1.037     -2.676      0.093      1.543     -1.614      1.324     -1.276     -1.374      0.068     -1.823      1.275     -0.445      0.870      1.080     -0.134      0.812     -0.923     -0.551      0.276     -1.440      0.356     -0.090     -0.757      0.648     -0.383      0.660     -1.716      0.755      1.293     -0.656      1.037     -0.131     -0.633     -0.345     -0.698      1.185      0.444      1.479      0.557      0.553      0.707
    -1.093     -0.304      0.839      1.184      0.037     -1.676      0.093      1.543      2.386     -0.676     -0.276     -0.374      1.068      1.177     -0.725     -0.445     -0.130      0.080      0.866      0.812     -0.885     -0.147      0.191      1.632      0.210     -0.327     -0.298      0.633     -0.609     -0.022     -0.658      0.338      1.286      1.000     -0.940      0.817      0.002      0.749     -0.090     -0.916      0.388      0.090     -0.167      0.133      0.638
    -2.093      0.696     -1.161     -1.816      1.037      1.324      1.093      1.543     -1.614      1.324      1.724      0.626      1.068      1.177      1.275      1.555      0.870      1.080     -2.134      0.812      0.326      0.682      0.755     -0.698      1.904     -2.329      0.100     -1.785     -0.868     -0.846      0.959      0.519      0.618     -1.088      0.362      1.123     -0.342     -0.058      1.652      0.344      1.115      0.221     -0.067     -1.815     -0.770
     0.907     -0.304      0.839     -1.816      0.037      0.324      0.093      1.543     -1.614     -2.676     -0.276     -0.374      0.068     -1.823      1.275     -0.445     -2.130      0.080     -1.134      0.812     -0.027     -0.831      0.360     -1.729      0.081      0.851      0.747      0.605      0.095     -0.031      0.406      0.819      1.102     -0.318     -2.771     -0.347      0.663     -0.642     -0.500      1.042     -0.285     -1.236     -0.513     -0.305      0.658
    -0.093      0.696     -0.161      0.184     -0.963     -0.676      1.093      0.543     -0.614     -0.676     -0.276      0.626      1.068      1.177     -0.725      0.555     -1.130      0.080      1.866      0.812     -0.409     -0.108      0.433      0.777      0.031      0.163      0.785     -0.708     -0.693     -0.974     -0.268      1.190      0.131     -1.292     -0.702      0.130      0.789      0.503      0.527     -0.802      1.055     -1.208     -0.601      1.676      0.740
    -1.093     -0.304     -1.161     -0.816      0.037     -0.676     -0.907     -0.457      1.386     -0.676      0.724      0.626      0.068      0.177     -0.725      0.555     -1.130      0.080     -1.134     -2.188      0.611     -0.334     -0.060      0.208      0.105     -1.712     -0.035     -0.998     -1.098     -0.052     -1.186     -0.640     -0.460      1.220     -0.776     -0.029      1.242      0.143     -0.067     -0.966      0.121     -0.781      0.227     -1.112     -1.966
    -0.093     -0.304     -1.161      2.184      0.037      1.324      0.093      0.543      1.386      0.324      0.724      0.626      0.068      2.177      0.275     -0.445     -0.130     -1.920     -2.134     -0.188     -0.058      0.133     -0.704      1.000      0.811     -0.054     -0.245     -0.363      0.956     -0.787      1.310      0.043      1.211      0.396      0.041      0.801      0.493      0.961      1.471     -0.098     -0.388     -0.179     -0.832     -2.383     -0.836
    -0.093     -3.304      0.839      2.184     -2.963     -0.676     -0.907      1.543      1.386      1.324     -0.276     -2.374      1.068     -1.823      1.275     -0.445     -1.130      1.080     -1.134     -1.188     -0.841     -1.105      0.546      0.515     -1.425      0.639     -2.196      0.242      1.851     -1.576      0.266      0.183      0.852      0.803      1.989      0.757     -1.119      0.339     -2.168      1.965      0.462     -0.068      0.264     -1.222      0.066
    -2.093     -1.304     -1.161     -1.816      1.037     -2.676     -0.907     -2.457     -1.614     -0.676     -2.276     -0.374      1.068      2.177      1.275     -1.445     -2.130      0.080     -1.134      0.812     -1.807     -0.924      0.341     -0.248      0.569     -0.477     -0.387     -1.459     -1.494      0.594     -0.591      0.020     -2.833     -1.350     -1.031     -0.052      0.760      0.534      2.318      0.880      0.416     -1.085     -0.442     -1.051      0.245
     0.907      0.696      0.839     -1.816      0.037      0.324     -2.907     -1.457     -0.614     -0.676      0.724      0.626      1.068     -0.823      0.275      1.555      0.870     -0.920      1.866     -0.188      0.374     -0.655     -0.029     -1.203      0.566      0.506      1.305      0.664     -0.820     -0.534     -0.182     -2.329     -1.342      0.408     -0.912      0.200      1.451      0.991      0.122      0.065      1.264      1.673     -1.095      2.435     -0.633
    -0.093     -0.304     -1.161      0.184     -0.963      0.324     -0.907      0.543     -0.614     -0.676     -1.276     -0.374     -0.932      0.177     -0.725      0.555     -0.130      0.080     -0.134     -0.188     -0.184     -0.303     -0.096     -0.421     -0.093      0.087      0.002     -0.896      0.630     -0.793      0.671     -0.568      0.725     -0.429     -0.435     -1.053      0.146     -0.796      0.573     -0.519      0.604      0.347      0.273      0.108     -0.113
     0.907     -0.304     -1.161     -1.816      1.037      0.324      0.093      0.543      0.386      0.324      0.724     -0.374      0.068     -1.823      0.275      1.555      0.870      1.080      1.866      0.812      0.884      0.321      0.260     -0.643      0.306      0.004     -0.675     -1.328     -1.029      0.667     -0.707     -0.321      0.251      1.028      0.164     -0.389     -0.823     -0.425     -1.376      0.105      0.871      0.457      0.871      2.383      0.625
    -2.093     -0.304     -0.161      2.184      1.037     -0.676     -0.907     -1.457      2.386     -0.676     -2.276     -0.374      0.068      2.177     -0.725     -2.445     -1.130     -0.920     -2.134     -0.188     -1.230     -0.450     -0.330      1.551     -0.248     -0.906      0.116      0.098      0.430      1.219      0.657     -0.414     -1.239      1.059     -0.535     -0.703      0.205      0.600      0.894     -0.701     -1.288     -0.611     -0.489     -2.837      0.204
    -2.093      0.696     -0.161     -0.816     -2.963      0.324     -2.907     -1.457     -0.614     -0.676     -0.276      0.626      1.068      0.177     -0.725     -2.445      0.870      1.080     -2.134     -2.188     -0.665      0.498      0.563     -0.548     -1.741     -1.314      0.328     -0.834     -0.151     -1.246      1.093     -3.238     -2.165     -0.260      0.248      0.551     -0.022      0.261      0.677      0.078     -1.660      0.281      0.197     -1.888     -0.854
     0.907      0.696      1.839      0.184      0.037      0.324      1.093      0.543      0.386      1.324      0.724      0.626      0.068      0.177      1.275      0.555      0.870      0.080     -1.134     -0.188      0.138      0.296      0.119      0.101      0.836      0.930      0.552      1.574     -0.066     -0.758      0.095      0.897      0.443      0.335      1.080      0.671      0.324     -0.082      0.166      0.788      0.575      0.592     -0.046     -1.242     -0.896
     1.907      0.696      1.839      0.184      0.037      1.324     -0.907      0.543      0.386     -0.676     -0.276      1.626      1.068      1.177      0.275      1.555     -1.130      1.080      0.866      0.812      0.577      0.119      0.624     -0.189      0.404      1.204      0.586      1.080      0.380     -0.174      0.632     -0.936     -0.114      0.516     -0.940     -0.907      1.324      0.234      1.294      0.025      0.806     -1.299      0.047      1.091      0.505
    -2.093     -0.304      0.839     -1.816      0.037     -0.676     -0.907      1.543     -1.614      1.324     -0.276     -2.374      1.068     -0.823      1.275     -0.445      0.870      1.080      1.866      0.812     -0.918     -0.684      0.539     -1.474      0.364     -1.313      0.481      0.381     -0.276     -0.316      0.286     -0.287      0.898     -0.261      1.178      0.868     -1.339      0.199      0.089      1.054      0.469      1.461      0.095      2.427      0.537
    -2.093     -0.304     -0.161      2.184      0.037     -2.676     -1.907     -1.457      0.386      0.324     -1.276     -1.374      0.068      1.177      0.275     -2.445     -0.130     -0.920      0.866     -0.188     -2.158     -0.306     -0.323      0.381     -0.481      0.061      0.174      0.362      1.773      0.478     -0.401     -1.327     -1.179      0.191      0.353      1.458     -1.113      0.403      1.044      0.302     -0.170      0.184     -0.400      0.788      0.291
     1.907      0.696     -1.161      0.184      1.037      1.324      1.093     -0.457     -0.614          *     -0.276      0.626     -0.932      0.177          *      0.555      0.870     -0.920      0.866     -0.188      0.195      0.835     -0.321      0.227      0.517      1.665     -0.074     -0.701     -0.091      0.519      0.961      0.222      0.052     -0.875      0.575     -0.545     -0.465     -0.442      0.207      0.769      0.568     -0.161     -0.374      0.767     -0.587
    -0.093     -0.304      0.839      1.184     -0.963      0.324      1.093     -1.457      1.386     -0.676     -0.276      0.626      1.068      2.177     -0.725      0.555     -0.130     -0.920      0.866     -0.188     -0.224      0.238      0.158      1.554      0.409     -0.009     -0.514      0.457     -0.353     -1.351      0.458      0.710     -1.615      0.164     -0.796     -0.240      0.287      1.025      1.055     -0.851      0.831     -0.441     -1.126      0.147     -0.516
     0.907      0.696     -1.161      1.184     -0.963      0.324      0.093     -1.457      1.386      0.324      1.724      1.626     -0.932      1.177     -0.725      0.555     -0.130     -0.920     -0.134     -0.188      0.918      0.585     -0.785      1.095     -0.314     -0.051      0.219     -0.520      0.011     -0.612     -0.713     -0.512     -0.551      0.512      0.566      0.616      0.972      0.120      0.407     -0.644     -0.414     -0.764      0.540     -0.652      0.164
    -2.093     -1.304     -0.161     -1.816      0.037     -1.676     -0.907      0.543      1.386      0.324     -2.276     -0.374      1.068      0.177     -0.725     -1.445     -2.130      1.080      1.866      0.812     -1.082     -0.984      1.053     -0.194      0.624     -0.948     -0.205     -1.072     -1.500     -0.491     -0.487     -0.064     -0.610      1.616      0.204     -1.030      1.073     -0.312      0.357     -0.805     -0.243     -1.041     -0.559      1.923      0.403
     0.907      0.696     -1.161     -1.816      1.037      0.324      0.093     -1.457     -1.614      1.324      0.724     -0.374      1.068     -0.823      0.275      0.555      0.870      0.080     -1.134     -0.188      0.241      0.356      0.498     -1.727      0.512      0.758      0.133     -1.714     -0.214      0.482     -0.020     -0.314     -1.989     -0.291      1.090      0.492     -0.897      0.371      0.435     -0.044      0.449      0.430     -0.620     -0.460     -0.541
     0.907      0.696     -1.161     -1.816      0.037      1.324      0.093      0.543     -0.614      0.324      1.724      0.626      1.068     -0.823      0.275      1.555      0.870      1.080     -1.134      0.812      0.988     -0.252      0.533     -1.423      0.984      0.075      1.012     -1.725     -0.359     -0.754      0.166      0.384     -0.013      0.449     -0.186      0.627      0.844      0.287      0.245     -0.326      0.482      1.078      0.340     -0.579     -0.036
    -0.093      0.696      0.839      0.184      0.037      1.324      1.093      1.543      1.386      0.324      0.724      1.626      1.068      0.177     -0.725     -0.445     -0.130     -0.920      0.866     -0.188      0.592      0.820      0.009      0.315     -0.762     -0.550     -0.111      0.684     -0.207      0.813      0.553      0.238      1.479      1.243      0.550      0.064      0.528      1.154     -0.215     -0.517     -0.954     -1.047     -0.857      0.633      0.561
    -1.093      0.696      1.839     -1.816     -0.963      1.324      1.093      1.543     -0.614      1.324     -1.276      0.626     -1.932     -1.823      0.275     -2.445      0.870      1.080      0.866     -0.188     -0.886      0.709     -0.119     -0.991     -0.295     -0.181      0.142      1.983     -0.832     -0.584      2.148      0.547      1.867      0.114      1.386     -0.117     -0.261     -1.625     -1.078      0.360     -1.398     -0.045      1.488      1.325      0.147
    -2.093     -3.304     -1.161     -1.816      1.037     -1.676      1.093      1.543     -1.614     -0.676     -0.276      1.626      1.068      0.177      0.275      1.555      0.870      1.080     -0.134      0.812     -0.312      0.045      0.487     -1.498      0.573     -1.681     -3.126     -1.585     -0.446      0.385     -1.465      1.030      0.907     -0.446     -0.743     -0.020      1.496      0.246      1.245     -0.115      1.785      0.848      0.288      0.559      0.496
    -1.093      0.696     -0.161      1.184     -0.963     -2.676     -0.907      0.543     -1.614      1.324     -0.276     -1.374      0.068     -0.823     -0.725     -0.445     -0.130      1.080      0.866     -1.188     -0.604     -0.656      0.163     -0.544     -1.084     -0.427      1.368     -0.346      1.743      0.166     -1.963     -0.216      0.293     -1.142      1.842      0.358     -0.509     -0.275     -0.371     -0.227      0.280      0.482      0.842      1.173     -0.282
     0.907      0.696     -0.161     -1.816      1.037      0.324     -0.907      0.543     -1.614      1.324     -0.276     -1.374      0.068     -0.823      1.275      0.555      0.870      0.080     -1.134      0.812      0.347     -0.018     -0.347     -1.781      1.243      0.638      0.673      0.133     -0.196     -0.118     -0.135     -0.927      0.937     -0.377      0.808     -0.759     -1.397      0.426      0.452      0.759     -0.006      1.080      0.512     -0.440     -0.263
     1.907      0.696      0.839     -1.816      1.037      0.324     -2.907      0.543     -0.614      1.324      1.724      0.626      0.068     -0.823      1.275      0.555      0.870      1.080     -2.134      0.812      0.625      0.424      0.643     -1.620      0.422      1.336      0.136      0.256     -0.212      0.605     -0.422     -3.213     -0.331      0.691      1.146      1.161      0.038     -0.964      0.512      1.171     -0.219      0.303     -0.016     -1.537      0.504
    -0.093      0.696      1.839      0.184      0.037      0.324      0.093      0.543      1.386      0.324      0.724      0.626      1.068      1.177     -0.725      0.555     -0.130      0.080     -0.134      0.812      0.398      0.632      0.731      0.630     -0.152     -0.768      0.155      0.939     -0.584      0.190     -0.136     -0.559     -0.293      0.790      0.380      0.171     -0.060     -0.064      0.607     -0.446      0.087     -0.757     -1.043     -0.384      0.973
    -1.093     -1.304     -1.161     -1.816     -1.963      0.324      1.093      1.543      1.386      1.324     -0.276     -2.374     -2.932     -1.823      1.275     -1.445     -0.130      1.080      0.866     -0.188     -0.593     -0.131     -0.556     -0.199      0.086     -0.615     -1.182     -0.617     -1.635     -2.062      0.970      1.402      2.269      1.305      1.513      0.198     -2.015     -2.056     -1.635      1.236     -0.744     -0.066      1.832      0.890     -0.304
     0.907     -0.304      1.839      0.184      0.037      1.324      0.093     -0.457      1.386     -0.676     -0.276      0.626      0.068      0.177     -0.725      1.555      0.870      0.080      0.866      0.812      0.314      0.349     -0.020      0.448      0.702      0.651     -0.710      1.772     -0.286     -0.645      1.085     -0.085     -0.360      1.059     -0.986     -0.674      0.170      0.329     -0.166     -1.151      1.411      0.618      0.237      0.733      0.342
     0.907      0.696     -1.161      0.184      1.037      1.324      1.093     -2.457     -0.614      1.324      1.724      1.626     -0.932      0.177      1.275      1.555      0.870     -1.920     -0.134      0.812      0.783      0.663     -0.985     -0.427      1.372     -0.005      0.025     -0.016      0.655     -0.403      0.421      0.578     -1.298     -0.332      0.726      0.718      0.691      0.394      0.519      0.701      0.545     -0.023     -0.356      0.108     -0.103
    -0.093      0.696     -0.161     -1.816      0.037      1.324      0.093     -0.457      1.386      1.324     -1.276     -1.374      1.068      0.177      0.275      1.555      0.870     -0.920     -2.134      0.812      0.513      0.181     -0.312     -1.203      0.624     -0.556      0.561      0.233     -0.599     -0.422      0.756     -0.063     -0.285      2.155      0.864     -1.921     -1.598      1.312      1.036     -0.039      0.933      0.598     -0.357     -1.362      0.350
     0.907      0.696      0.839      1.184      0.037      0.324      0.093      0.543      1.386      0.324     -1.276      0.626      0.068      1.177      0.275      0.555     -0.130      0.080      0.866     -0.188      0.101      0.179     -0.004      1.290      0.352      0.721      0.558      1.010     -0.196     -0.295      0.341      0.050      0.547      0.297      0.264     -1.563      0.446     -0.017      0.111     -0.016      0.511     -0.229     -0.061      0.212     -0.183
    -1.093     -2.304     -1.161      0.184     -0.963      1.324     -0.907     -0.457      1.386      0.324     -0.276     -0.374     -1.932      2.177     -0.725      0.555     -1.130     -0.920      0.866     -1.188      0.413     -0.397     -0.753      0.501     -0.334     -1.556     -1.999     -0.382     -0.345     -0.648      0.745     -0.590      0.468      1.033      0.454     -0.889      0.095     -0.899      1.877     -0.549      0.090     -0.574      0.149      0.713     -1.073
     0.907     -0.304     -1.161     -0.816      1.037      0.324     -0.907      0.543      1.386      0.324     -0.276     -0.374      0.068     -1.823      0.275      1.555     -1.130      0.080      0.866      0.812      0.639     -0.371      0.469     -0.280      0.894      0.324     -0.036     -1.737     -0.633     -0.009     -0.362     -0.647     -0.072      1.521     -0.135     -1.105      0.161     -0.615     -1.471     -0.305      0.804     -0.603     -0.637      1.036      0.185
    -2.093      0.696      0.839      1.184      0.037     -2.676      0.093     -1.457     -1.614      1.324     -1.276      0.626      1.068      1.177     -0.725     -0.445     -1.130      0.080     -1.134     -0.188     -1.368     -0.261      0.106      0.268      0.540     -0.678      0.989      0.618      0.937     -0.345     -1.215      0.441     -1.392     -1.741      1.099      0.416      0.857      0.932      1.034     -0.910      0.828     -0.948     -0.228     -1.171     -0.665
    -0.093     -0.304     -1.161     -1.816      0.037      1.324      1.093     -2.457     -1.614      0.324      0.724      0.626      1.068     -1.823      1.275      1.555      0.870     -0.920     -2.134      0.812      0.752      0.353     -0.032     -1.241      0.218     -0.832     -0.709     -1.017     -0.533     -0.056      0.524      0.660     -2.500     -0.490      0.127     -0.227      0.218      1.001     -0.849      1.179      0.719      0.241     -0.824     -1.632      0.667
    -0.093      0.696     -0.161      1.184      1.037     -1.676      0.093      1.543     -0.614      0.324      0.724      0.626      1.068      1.177     -1.725     -1.445     -1.130     -1.920     -1.134      0.812     -0.500      0.183     -0.137      0.229      0.960      0.297      0.558     -0.007      0.990      0.066     -1.239     -0.170      1.744     -0.581     -0.197      1.278      0.337      1.259      0.918     -2.169     -0.939     -1.293     -1.543     -1.158      0.072
    -0.093     -0.304     -1.161     -1.816      1.037     -2.676     -0.907      1.543     -0.614      1.324     -0.276      0.626     -0.932     -0.823     -0.725     -1.445     -1.130      0.080     -1.134      0.812     -1.218      0.003     -0.093     -1.255      1.348      1.226     -0.275     -0.821     -0.552     -0.249     -1.221     -0.811      1.553      0.256      0.571      1.304      0.608     -0.875      0.275     -1.436     -0.185     -1.034      0.097     -0.625     -0.343
    -1.093     -0.304      0.839     -1.816     -2.963      0.324      0.093      1.543     -1.614     -0.676      0.724     -0.374      1.068     -0.823      0.275      0.555      0.870      1.080      0.866      0.812     -0.606      0.534      0.718     -1.626     -0.322     -0.606     -0.822      0.265     -0.384     -2.548      0.982     -0.369      0.683     -0.362     -0.368      1.351     -1.065     -0.163      0.318      0.460      1.134      0.115     -0.100      1.749      0.853
     1.907      0.696     -0.161     -1.816      0.037      1.324      1.093      1.543     -1.614     -0.676      1.724     -0.374      1.068      0.177     -0.725      1.555     -1.130     -0.920     -0.134      0.812      1.116      0.422      0.457     -1.129      0.889      0.511      0.102     -0.749     -0.730     -0.855     -0.042      0.906      1.089     -0.583     -1.212      0.221     -0.906      0.348      1.036     -1.281      0.355     -1.691     -1.544      0.428     -0.017
    -0.093      0.696     -2.161     -0.816      0.037      1.324      1.093     -2.457     -1.614      1.324     -2.276      0.626     -1.932     -1.823      1.275      0.555      0.870      1.080      0.866      0.812      0.189      0.278     -0.288     -0.800      0.285     -0.281      0.405     -1.802     -0.084     -0.237      1.065      0.666     -2.000     -0.923      1.051     -2.509      0.260     -1.443     -1.047      1.169      0.379      0.613      1.610      1.241      0.496
    -0.093      0.696      1.839     -0.816     -0.963      0.324      1.093      1.543     -0.614      0.324      0.724      0.626      1.068     -1.823      0.275      0.555      0.870      1.080     -0.134     -1.188      0.707      0.047      0.634     -0.698     -0.372     -0.769      0.630      1.120     -0.205     -0.581     -0.452      0.896      0.787     -0.046      0.427     -0.178      0.596      0.174     -1.324      0.477     -0.261      0.807      0.071      0.335     -0.764
     0.907      0.696      1.839      1.184     -1.963      1.324      1.093      0.543      1.386     -1.676     -1.276      0.626      1.068      1.177     -1.725      0.555      0.870      0.080      0.866     -2.188      0.262     -0.090      0.157      1.362     -0.840      0.508      0.878      1.539     -0.229     -1.123      1.001      1.187      0.461      0.461     -1.328     -1.669      0.779      0.817      0.221     -1.421      0.260      0.947     -0.133      0.161     -1.415
     1.907      0.696      1.839     -0.816      0.037      1.324     -0.907      1.543      0.386     -0.676     -0.276     -0.374      0.068     -1.823      0.275     -0.445     -0.130      1.080     -0.134      0.812      0.245     -0.847      0.360     -1.020     -0.496      1.419      1.426      1.462      0.275      0.356      1.186     -0.319      1.022      1.193     -0.435     -0.572      0.682     -0.637     -0.998      0.278     -0.670      0.723      0.518      0.411      1.309
     0.907     -0.304     -0.161     -0.816      0.037      1.324      0.093      0.543     -0.614     -0.676      0.724      0.626     -0.932     -1.823     -0.725      1.555     -0.130      0.080      1.866     -0.188      1.041     -0.292     -0.398     -0.793     -0.482     -0.281     -0.035      0.157     -0.080      0.427      0.369      0.468      1.003     -0.042     -0.687     -0.444      0.743     -0.497     -1.244     -0.451      0.395     -0.038      0.621      2.224      0.354
    -2.093     -0.304      0.839      1.184     -0.963     -1.676     -1.907     -2.457      1.386     -1.676     -2.276     -0.374     -1.932      1.177     -1.725     -2.445     -0.130     -0.920      0.866     -1.188     -2.033     -0.681     -0.663      1.898     -1.326      0.026      0.422      1.231     -0.776      0.367      0.499     -1.466     -1.613      0.010     -1.018      0.447      0.484     -0.970     -0.301     -1.185     -0.245      0.656      0.057      0.012      0.039
    -0.093      0.696     -1.161      0.184     -0.963      1.324     -0.907      0.543     -1.614     -0.676     -1.276     -1.374     -0.932      1.177      1.275     -0.445     -0.130      0.080     -1.134     -2.188     -0.273     -0.296     -0.260     -0.374     -0.437      0.088      0.934     -0.794      0.454     -0.594      1.625     -0.598      0.853     -1.474     -0.539     -0.880     -1.126     -0.721      1.438      1.418     -0.398      0.137      0.506     -0.953     -1.798
     1.907     -1.304      0.839     -1.816      1.037      1.324     -1.907     -0.457     -1.614      0.324      1.724     -2.374     -0.932     -1.823      1.275      1.555      0.870      0.080     -2.134      0.812      1.592     -0.643     -0.098     -2.326      1.385      0.345     -0.741      0.904      0.477     -0.288     -0.480     -1.221     -0.296      0.102     -0.389     -0.040     -1.461     -0.773      0.005      0.502     -0.021      1.437      0.243     -1.222     -0.326
    -0.093      0.696     -1.161     -0.816      1.037      0.324      1.093     -0.457     -0.614      1.324      1.724      1.626      1.068      1.177      0.275      0.555      0.870      1.080     -1.134      0.812      0.606      0.644      0.702     -0.876      1.138     -0.555      0.269     -1.887      0.021     -0.023     -0.314      0.484     -1.439     -0.038      0.615      0.821      0.784      0.096      1.758     -0.288     -0.021      0.198      0.207     -0.822     -0.046
     1.907      0.696      1.839     -1.816      1.037      1.324      1.093      1.543      0.386     -0.676      1.724      0.626     -0.932     -0.823     -0.725      1.555      0.870      1.080      1.866      0.812      1.554      0.474     -0.039     -0.575      0.745      0.343      0.347      2.014     -1.264      0.544     -0.257      0.623      1.627      1.019     -0.972     -0.154      0.113     -0.888     -0.527     -0.951     -0.059      0.350      1.050      1.937      0.250
     1.907     -0.304      0.839     -1.816      1.037      1.324      1.093      0.543     -1.614          *      0.724     -2.374      1.068     -1.823          *      1.555      0.870      1.080     -2.134      0.812      1.438      0.197      0.280     -1.538      1.318      0.467     -0.645      0.570     -0.184     -0.334     -0.188      0.943      0.183     -0.340      0.192     -1.005     -2.554      0.596     -0.816      1.500      0.043      0.561      0.505     -1.246     -0.225
    -1.093     -0.304     -0.161     -0.816     -0.963      0.324     -0.907      0.543      0.386     -1.676     -0.276     -1.374      0.068      1.177     -0.725     -1.445     -0.130     -0.920      0.866     -2.188     -0.823     -0.945     -0.221     -0.526     -1.069     -0.243      0.550      0.024     -0.297     -0.032      1.094     -0.164      0.697      0.760     -1.107      0.802     -0.129      0.465      1.641     -0.134     -0.639      0.906     -0.351      1.139     -1.263
    -0.093      0.696      1.839     -0.816     -1.963     -1.676      1.093      1.543     -1.614     -1.676      1.724      1.626      1.068      0.177     -2.725      0.555      0.870      1.080     -1.134     -2.188      0.103      0.848      1.037     -0.453     -2.253     -0.244     -0.168      0.876     -0.312      0.386     -1.637      0.140      0.329     -1.362     -0.622      1.804      0.538     -0.391      0.655     -1.777      0.568     -0.147     -0.640     -0.917     -0.259
    -2.093      0.696     -2.161     -0.816      0.037     -0.676      0.093     -1.457      0.386      0.324     -1.276      1.626      0.068     -0.823      0.275      0.555      0.870      0.080     -0.134     -0.188     -0.782      0.821     -0.126     -0.702     -0.058     -1.321     -0.039     -1.943     -0.171      0.034      0.079     -0.615     -1.233      0.933      0.287     -0.218      0.467      0.318     -0.410      0.326      1.343     -0.128      0.165      0.101     -0.245
     1.907      0.696      1.839     -1.816      1.037      1.324      1.093      1.543     -1.614     -2.676      1.724      1.626      1.068     -1.823      1.275     -2.445     -3.130      0.080     -2.134      0.812      0.769      0.237      0.592     -1.160      0.411      1.205      0.382      1.303     -0.549      0.625      0.393      0.808      0.812     -0.552     -2.937      0.639      1.278      0.288     -1.015      1.107     -3.350     -3.274     -0.968     -1.405      0.520
    -0.093     -2.304      0.839      0.184      0.037     -0.676      0.093     -2.457      1.386     -0.676     -1.276     -1.374     -0.932     -0.823      0.275     -0.445     -0.130      1.080      0.866     -0.188     -0.901     -0.555      0.174      0.377     -0.328      0.741     -1.796      0.748     -0.181      0.447      0.170      0.610     -2.701      0.980     -0.486      0.054     -0.646     -0.974     -1.058      0.387      0.552      0.466      0.853      0.596      0.161
     0.907      0.696     -2.161      1.184     -0.963      0.324      0.093     -0.457     -0.614     -0.676      1.724     -0.374      0.068      0.177     -0.725      1.555     -0.130     -0.920      1.866     -0.188      0.746     -0.182     -0.503      0.624     -0.215      0.056      0.964     -1.638      0.657     -0.723     -0.441      0.192      0.111     -1.153     -0.535      0.768     -0.221      0.659     -0.270     -0.759      0.747     -0.047     -0.112      1.775      0.058
    -0.093      0.696     -0.161      0.184      0.037     -0.676      0.093      0.543      1.386      0.324     -1.276     -0.374     -0.932     -0.823      0.275     -1.445     -0.130      0.080      0.866      0.812     -0.665      0.011      0.028      0.253     -0.509      0.753      0.623     -0.037     -0.005      0.648      0.038      0.030      0.732      1.118      0.527     -0.382     -0.311     -0.877     -0.975      0.437     -0.788     -0.074     -0.045      0.744      1.380
    -0.093     -2.304      0.839      2.184     -2.963      0.324     -0.907      1.543      1.386     -2.676     -2.276     -0.374      1.068      2.177     -2.725     -0.445      0.870      1.080      0.866     -3.188     -0.865     -0.133      0.646      1.706     -2.697      0.763     -2.188      0.358      0.388     -0.282      1.114     -0.680      0.970     -0.020     -1.350     -1.153     -0.046      0.084      0.854     -1.416      0.368      0.999      0.090      0.016     -0.804
    -0.093      0.696     -1.161     -1.816      0.037      1.324      0.093     -2.457      0.386      0.324      1.724     -2.374      1.068     -1.823     -1.725     -0.445      0.870      1.080     -2.134     -0.188      0.796      0.206      0.426     -0.774     -0.128     -0.619      0.378     -1.426     -0.821      0.112      0.293     -0.035     -2.739      0.745      0.336      0.768     -2.595      0.399     -1.264     -1.665     -1.242      0.610      0.264     -1.822     -0.095
    -1.093     -0.304     -1.161      1.184      1.037      0.324      0.093     -0.457      1.386      1.324      0.724      0.626      0.068     -0.823      0.275      0.555     -0.130      0.080      0.866      0.812      0.458      0.440      0.284      0.656      0.497     -1.297     -0.784     -1.275      0.472      0.353     -0.166     -0.251     -0.712      0.929      1.006      0.129      0.031     -0.392     -1.292     -0.127      0.186     -0.705     -0.563      0.364      0.362
    -0.093      0.696     -0.161      1.184     -0.963     -1.676     -0.907      0.543     -0.614      0.324      0.724     -0.374      0.068     -1.823      0.275     -0.445     -0.130      0.080     -0.134     -0.188     -0.802     -0.583      0.066      0.114      0.081      0.807      1.143     -0.306      1.033     -1.079     -0.655     -0.382      0.398     -0.710      0.337      1.733      0.435      0.027     -1.810      0.153      0.399      0.540     -0.010     -0.220     -0.318
    -1.093     -0.304      0.839     -0.816      0.037      0.324     -0.907     -1.457     -1.614      1.324     -0.276      0.626      0.068     -1.823      1.275      0.555      0.870      0.080     -1.134      0.812      0.054      0.068      0.089     -1.435      0.614     -1.001     -0.416      0.766      0.562     -0.448      0.233     -1.018     -1.654     -0.430      1.049     -0.503      0.525      0.006     -0.723      0.959      0.483      0.706     -0.026     -0.584      0.211
    -0.093      0.696     -1.161      1.184     -0.963      0.324      1.093      1.543      0.386      1.324     -1.276     -1.374      0.068     -0.823      1.275      1.555     -0.130      1.080      1.866      0.812      0.082     -0.365      0.541      1.348     -0.122     -0.198      1.024     -1.659     -0.176     -0.721      0.353      1.293      1.153     -0.636      1.348     -1.417     -0.849     -0.683     -1.836      1.318      1.487      0.142      0.293      1.163      1.138
     0.907      0.696      0.839      0.184      1.037     -1.676     -1.907      1.543     -0.614     -0.676     -1.276      1.626      1.068      1.177     -0.725      0.555     -2.130      0.080     -1.134     -0.188     -0.382     -0.574      0.362      0.482      0.009      1.241      1.130      0.414     -0.407      1.231     -1.383     -1.320      1.163     -0.959     -0.596     -0.807      2.298      0.462      0.838     -0.823      0.725     -1.208     -0.586     -1.477     -0.204
     0.907     -1.304     -1.161      1.184      0.037     -0.676      0.093     -1.457      1.386      0.324     -0.276     -2.374      0.068      2.177     -0.725     -0.445     -1.130     -1.920     -1.134     -0.188     -0.528     -1.271     -0.545      1.851     -0.243      1.335     -0.103     -0.638     -0.672      0.317     -0.056      1.179     -0.884      0.144      0.364      0.362     -0.747      0.883      0.891     -0.636      0.159      0.167     -0.976     -2.009      0.046
    -0.093      0.696      1.839     -0.816      0.037      0.324      1.093      1.543     -1.614      1.324      0.724     -0.374      1.068     -1.823      1.275     -0.445      0.870      1.080      1.866      0.812      0.258      0.463      0.375     -1.193      0.117     -0.386      0.297      1.447      0.267     -0.217      0.013      0.505      0.996     -0.750      1.324      0.182     -1.102      0.304     -0.924      1.393     -0.809      0.190      0.387      2.362      0.616
    -1.093     -0.304      1.839      1.184      1.037     -0.676      0.093     -2.457      1.386      0.324     -2.276          *      1.068      0.177      0.275     -0.445     -0.130      0.080      0.866     -0.188     -1.295     -0.210      0.373      0.757      1.336      0.260     -0.141      1.521      0.629     -0.350      0.841      0.267     -2.817      0.639     -0.270     -0.495     -0.940      0.385     -0.352     -0.238      0.800     -0.039     -0.517      0.453     -1.300
    -1.093      0.696     -0.161     -1.816      1.037     -0.676      0.093     -0.457     -0.614     -1.676     -0.276      0.626      0.068     -1.823     -1.725     -0.445     -0.130     -1.920     -1.134      0.812     -0.648     -0.074     -0.464     -1.438      1.726     -0.407      0.680      0.261     -0.137     -0.546      0.185      0.167      0.151      0.340     -2.642      0.551      0.600      0.862     -0.784     -2.464      0.205      0.091     -1.231     -0.364     -0.588
    -0.093      0.696      0.839     -1.816      1.037     -1.676      1.093      1.543     -1.614      1.324     -0.276     -0.374      0.068     -1.823      1.275     -0.445      0.870      1.080      1.866      0.812     -0.212      0.365      0.189     -1.290      0.768      0.194      0.217      0.518     -0.532      0.377     -1.319      0.985      1.333     -0.574      0.915      0.070     -0.858     -0.344     -0.774      0.942     -0.160      0.510      0.748      2.308      0.233
     1.907      0.696      0.839     -1.816      0.037      1.324      0.093      1.543     -0.614     -0.676      0.724     -1.374      0.068     -1.823     -0.725      0.555      0.870      0.080     -1.134     -0.188      1.084     -0.054      0.217     -1.248      0.379      1.064      0.718      0.665     -0.695     -0.243      0.155      0.137      1.242      0.365     -0.708     -0.491     -1.235     -0.165     -0.821     -0.835     -0.664      0.979     -0.277     -0.500     -0.517
    -1.093     -0.304     -0.161     -1.816     -0.963     -1.676     -0.907      1.543     -1.614      0.324      0.724     -1.374     -0.932     -1.823      0.275     -0.445      0.870      1.080      0.866      0.812     -0.125      0.040     -0.302     -1.255      0.192     -1.075     -0.330      0.044     -0.628     -1.012     -1.536     -0.948      1.929     -0.631      0.235      0.841     -1.102     -0.421     -0.828      0.096     -0.339      0.914      1.428      1.419      0.731
     0.907     -0.304      1.839      0.184      0.037      1.324     -0.907      0.543      0.386     -0.676     -0.276     -0.374      1.068      1.177     -0.725     -1.445     -1.130      0.080     -0.134     -0.188     -0.397     -0.070      0.759      0.848     -0.268      1.191     -0.382      0.873     -0.604      0.416      1.761     -0.831     -0.431     -0.356     -0.415      0.205     -0.281     -0.022      0.747     -0.604     -1.024     -1.028     -0.996     -0.301      0.215
     0.907     -2.304     -0.161     -0.816     -1.963      0.324      1.093     -2.457      0.386     -0.676     -0.276      1.626      1.068      1.177     -1.725     -1.445     -3.130     -2.920      0.866     -0.188      0.014     -0.850     -0.738     -0.101      0.078      0.647     -1.393      0.618     -0.892     -2.119      0.352      1.804     -1.624      0.692     -0.691     -0.245      2.697      2.171      1.364     -1.811     -1.427     -2.149     -1.925      0.955     -0.230
     0.907      0.696      1.839     -1.816      0.037      1.324      1.093      0.543     -0.614     -0.676     -1.276     -0.374      0.068      1.177     -0.725      1.555      0.870      1.080     -1.134      0.812      0.273     -0.013      0.096     -0.846      1.024      0.561      0.620      1.566     -0.947     -0.861      1.180      0.832      0.433      0.049     -1.183     -1.701     -0.497     -0.054      1.846     -1.408      1.133      0.729      1.029     -0.749     -0.126
     1.907      0.696     -2.161      2.184      1.037      1.324      1.093     -2.457     -0.614     -0.676      1.724      1.626     -2.932      2.177     -0.725      1.555      0.870     -1.920      0.866      0.812      0.929      0.079     -1.518      0.840      0.295      0.960      0.644     -0.536      1.331      0.804      0.254      1.020     -0.847     -1.080     -0.692      0.509      1.503     -0.726      1.300     -0.915      0.707      0.769      0.503      0.438      0.644
     0.907      0.696     -0.161      0.184     -0.963      1.324      0.093     -0.457     -0.614      1.324      0.724     -0.374      0.068      1.177      1.275      1.555      0.870      1.080     -0.134      0.812      1.109      0.009      0.355     -0.150     -0.009     -0.124      0.510     -0.624      0.288     -1.008      0.233     -0.056     -0.945     -0.430      1.334     -0.661     -0.634     -0.534      1.236      1.326      0.224      0.873      0.497     -0.103      0.869
     0.907     -1.304     -0.161     -0.816     -0.963     -0.676     -0.907     -0.457     -0.614     -0.676     -1.276     -1.374      0.068     -0.823     -0.725      0.555     -1.130      1.080      0.866     -1.188     -0.215     -0.872      0.434     -0.351     -0.499      1.117     -0.376     -0.553     -0.547     -0.405     -0.376      0.008     -0.939     -0.229     -0.499     -0.868     -0.277     -0.429     -0.616     -0.478      0.749     -0.113      0.557      1.034     -0.812
     0.907      0.696      0.839      0.184      1.037      0.324     -1.907      0.543     -0.614      0.324      0.724     -0.374      0.068     -0.823     -0.725      1.555      0.870      1.080      0.866      0.812      0.645      0.007      0.244     -0.523      0.518      0.254      0.712      0.715      0.566      0.424     -0.511     -1.703      0.259     -0.183      0.002     -0.212     -0.296     -0.372     -0.294     -0.878      0.852      0.793      0.641      1.000      0.476
    -0.093      0.696      1.839      0.184      1.037      1.324      1.093      1.543     -1.614     -0.676     -0.276      1.626      0.068     -0.823      0.275      0.555      0.870      1.080     -1.134      0.812      0.139      0.587      0.144     -0.944      0.417     -0.228      0.092      1.645      1.135      0.595      1.155      0.562      1.504     -0.869     -0.823     -0.454      0.887     -0.190     -0.203      0.102      0.489      0.311      0.734     -0.750      0.502
     1.907     -0.304     -1.161      0.184     -0.963      1.324     -0.907     -0.457      1.386      1.324      1.724     -1.374      1.068     -1.823      1.275      1.555      0.870      1.080     -0.134      0.812      1.285     -0.542      0.294     -0.307     -0.171      0.618      0.351     -1.413      0.537     -0.809     -0.001     -0.372     -0.911      1.476      1.302      0.192     -0.605      0.534     -1.784      1.317      0.236      1.373      0.643      0.104      0.777
    -0.093     -0.304      0.839      1.184      0.037      0.324      0.093      0.543      1.386      0.324      0.724      0.626      1.068      0.177      0.275      0.555     -0.130      0.080     -0.134     -0.188      0.156     -0.112      0.430      0.806     -0.100     -0.189     -0.052      0.225      0.523     -0.032      0.249      0.142      0.103      0.802      0.412      0.400      0.962      0.518     -0.360      0.126      0.480     -0.015     -0.544     -0.648     -0.244
     0.907      0.696      0.839      0.184      0.037     -1.676      0.093     -2.457      0.386      1.324     -0.276      0.626     -0.932      1.177     -0.725     -1.445     -1.130      1.080      0.866      0.812     -0.791     -0.293      0.256      0.065      0.200      1.622      0.999      0.564      0.111      0.079     -0.660      0.264     -2.997      0.231      1.204      0.800      1.137     -1.493      1.173     -0.631     -0.652     -0.602      0.810      0.843      0.710
     1.907      0.696      1.839     -0.816      1.037      1.324     -2.907     -0.457     -0.614      1.324      1.724      1.626      1.068      2.177      1.275     -2.445     -0.130     -0.920     -0.134      0.812      1.129     -0.031     -0.085     -0.803      0.467      0.813      0.762      2.032     -0.050      0.554      0.059     -2.769     -0.559     -0.132      1.086      0.122      1.441      1.062      2.784      1.053     -3.479     -0.113     -0.774      0.203      0.375
     0.907     -0.304      1.839      1.184      1.037      0.324      0.093      1.543      1.386      0.324      1.724      0.626      1.068     -0.823      0.275      0.555     -0.130      1.080      1.866      0.812      0.995     -0.143      0.803      0.869      0.440     -0.100     -0.132      0.812      0.339      0.464     -0.730      0.426      0.698      0.775      0.137      0.479      0.992     -0.242     -1.401      0.098     -0.445     -0.112     -0.373      1.427      0.293
    -2.093      0.696     -1.161     -0.816     -0.963     -1.676      0.093      0.543     -0.614      1.324      0.724     -0.374     -0.932     -1.823      1.275     -0.445     -0.130     -0.920     -1.134     -0.188     -0.571     -0.144     -0.916     -0.909     -1.265     -1.613      0.766     -0.374      0.137      0.084     -1.086      0.049      1.541      0.060      1.923      1.544     -0.382      0.286     -1.053      1.704      0.058     -0.043      0.653     -0.609      0.885
    -0.093      0.696      0.839      0.184      0.037     -0.676      0.093      0.543     -0.614      1.324     -0.276      0.626      0.068     -0.823      0.275     -1.445     -0.130      0.080      0.866      0.812      0.299      0.644      0.289     -0.216      0.082     -0.370     -0.048      0.415      0.383     -0.018     -1.013     -0.535      0.265     -0.548      1.065     -0.563     -0.076     -0.224     -0.522      0.138     -1.625     -0.869     -0.488      1.200      0.995
     1.907      0.696     -1.161     -1.816      1.037      1.324      1.093      0.543     -1.614     -2.676      0.724     -2.374      0.068     -0.823     -2.725     -0.445     -0.130      0.080     -2.134      0.812      0.915     -0.181      0.147     -2.138      1.045      0.941      0.766     -1.264      0.414     -0.120      0.227      1.302      0.355     -0.033     -3.250     -0.441     -2.178     -0.119      0.746     -3.107     -1.322      0.249     -0.098     -1.177     -0.202
     0.907      0.696     -0.161     -1.816      1.037      1.324     -0.907      1.543      0.386      1.324      1.724     -2.374     -0.932     -1.823      1.275      1.555      0.870      1.080     -2.134      0.812      0.920     -0.413     -0.051     -0.555      1.096     -0.021      1.177     -0.101     -1.387      0.079      0.287     -0.320      1.649      0.953      0.966      0.501     -1.816     -0.935     -1.350      0.684      0.568      1.369      1.355     -1.910     -0.083
     0.907      0.696      1.839      2.184      0.037      1.324      1.093      0.543      0.386      0.324      0.724      1.626      1.068      1.177      0.275      0.555     -0.130      0.080     -0.134     -1.188      0.810      0.243      0.519      0.886     -0.494     -0.122      0.385      1.304      1.358      0.594      0.574      0.709     -0.056     -0.285      0.723     -0.210      1.309      0.306      0.408      0.692     -0.378     -0.397     -0.725     -0.544     -0.599
    -0.093      0.696      0.839     -0.816      1.037      0.324      1.093      0.543      0.386      0.324      0.724      0.626      0.068      0.177     -0.725     -0.445     -0.130      0.080     -1.134      0.812      0.357      0.060      0.057     -0.483      1.014     -0.442      0.683      0.735     -0.298      0.074     -0.076      1.095      0.523      0.746     -0.099      0.292      0.458     -0.115      0.529     -1.137     -0.910     -0.005     -0.077     -1.121     -0.104
     0.907     -0.304      0.839      0.184     -2.963     -1.676      0.093     -1.457      1.386     -0.676     -2.276     -1.374      0.068     -0.823     -0.725     -1.445     -2.130      0.080      0.866     -1.188     -1.336     -1.069     -0.130      0.518     -2.063      2.198      0.908      1.009     -0.265     -0.900     -0.207      0.852     -1.191      0.808      0.391     -0.495      0.122      0.310     -0.981      0.267     -0.099     -1.027      0.408      0.568      0.380
     0.907      0.696      1.839     -0.816      1.037      1.324     -0.907      0.543     -0.614      1.324     -2.276     -0.374      0.068     -1.823      0.275      1.555     -0.130     -0.920     -2.134      0.812      0.335     -0.836     -0.194     -1.118      1.370      0.526      1.623      2.135      0.562     -0.328      0.878     -0.142      0.820      0.180      0.560     -2.723      0.771      0.344     -1.078     -0.310      1.265      0.684     -0.682     -1.548     -0.458
    -0.093      0.696     -1.161     -1.816     -1.963      0.324      1.093      0.543     -1.614     -0.676      1.724      1.626      0.068     -1.823     -0.725      0.555      0.870     -0.920      0.866     -0.188      0.556      0.593     -0.113     -1.741     -0.425     -0.642      0.231     -1.041     -0.050     -1.530     -0.332      0.373      0.687     -0.207     -0.267      0.960      0.925      0.115     -0.596     -0.563      0.060      0.290     -0.670      1.653      0.179
    -0.093     -0.304      1.839      1.184     -0.963     -0.676      0.093      1.543      0.386     -0.676     -1.276     -0.374      0.068      1.177     -0.725     -0.445     -1.130      0.080     -0.134     -1.188     -0.594     -0.669      0.380      0.468     -0.766      0.323      0.368      1.674      0.735     -0.033     -0.043      0.798      1.265      0.012     -0.420     -0.632      0.522     -0.483      0.915     -0.339      0.094     -0.424     -0.413     -0.214     -0.551
    -2.093     -2.304     -0.161     -0.816      0.037      0.324      0.093      1.543      1.386      0.324     -2.276      1.626     -0.932      0.177      1.275      0.555     -0.130      0.080      0.866     -2.188     -0.682     -0.005     -0.037     -0.440     -0.367     -1.489     -2.475     -0.053     -0.334      0.522      0.883      0.162      1.560      1.746      0.419     -1.378      1.528     -0.825      0.545      1.472      1.149     -0.272      0.331      0.928     -1.787
     0.907     -2.304     -0.161      2.184      1.037      0.324     -2.907      0.543      0.386      1.324     -1.276     -0.374      0.068      2.177      1.275     -0.445     -1.130     -0.920     -0.134      0.812      0.083     -0.474     -0.389      1.386      0.559      0.650     -1.963      0.215      0.688      0.524     -0.052     -2.287      0.971     -0.738      1.121     -1.230      0.187      0.512      1.174      0.927     -0.423     -0.576     -0.216     -0.861      0.291
     0.907      0.696      0.839     -1.816      1.037      0.324      0.093      0.543     -1.614      1.324      1.724     -0.374      0.068     -1.823      1.275      0.555      0.870      0.080     -2.134      0.812      1.131      0.201     -0.112     -2.114      0.983     -0.343      0.285      0.776      0.231      0.089     -1.036     -0.094      0.490     -0.042      0.926      0.530     -0.526      0.415     -0.196      0.847     -0.458      0.577      0.332     -1.382      0.034
    -2.093     -0.304     -0.161      0.184      0.037      1.324      1.093      1.543      2.386     -0.676     -0.276     -2.374      1.068      0.177      0.275      0.555      0.870      0.080     -0.134     -0.188     -0.250     -0.362      0.196      0.735      0.247     -1.840     -0.088     -0.375     -0.409     -0.197      1.486      1.104      1.257      1.901     -0.722      0.053     -1.717      0.771     -0.402      0.098      0.850      1.218     -0.224     -0.314     -0.380
     0.907      0.696      0.839      1.184      1.037      1.324      1.093      0.543     -0.614      0.324      0.724      0.626     -0.932     -0.823      0.275      0.555     -0.130      1.080      0.866      0.812      0.601      0.691      0.116     -0.334      0.512      0.178     -0.208      0.489      1.636      0.555      0.489      0.699      0.339     -0.509      0.044     -0.055     -0.081     -1.004     -0.452     -0.064     -0.091     -0.723      1.006      1.120      0.312
     1.907     -1.304      1.839      2.184      1.037      1.324      0.093      1.543      1.386     -1.676      1.724     -2.374      1.068      1.177      1.275      1.555     -1.130      1.080      0.866      0.812      1.068     -0.683      0.601      0.672     -0.040      0.923     -0.614      1.154      1.407      1.012      0.277      0.746      0.896      0.856     -1.553      0.477     -1.508      0.169      0.767      1.313      0.467     -0.252      0.063      0.428      0.770
     0.907      0.696     -2.161      0.184      1.037     -0.676      0.093      0.543      0.386      0.324     -0.276     -1.374     -0.932     -0.823     -0.725      0.555     -0.130      0.080      0.866     -1.188      0.299     -0.144     -0.523     -0.650      0.048      0.549      0.784     -1.792      0.980      1.016     -0.990      0.194      1.059      0.760      0.289     -0.600     -1.197     -0.255     -0.204     -0.880      0.397      0.151      0.945      1.161     -1.262
    -0.093     -3.304     -0.161     -1.816      0.037     -0.676      1.093      1.543      1.386      1.324     -0.276      1.626      1.068     -1.823      1.275      1.555      0.870      1.080      1.866     -0.188     -0.193      0.329      0.641     -0.473      0.273      0.256     -3.509     -0.595     -1.331     -0.390     -0.471      0.692      0.859      1.895      1.220      0.008      1.050      0.099     -1.298      0.967      1.788      0.430      0.009      2.093     -0.476
     0.907     -0.304      0.839      0.184      1.037      1.324      1.093     -0.457      0.386      0.324      0.724      0.626      0.068     -1.823     -0.725      0.555      0.870      0.080      0.866      0.812      0.326      0.569     -0.309     -0.276      0.883      0.537     -0.920      1.194      0.486      0.134      0.865      0.526     -0.139      0.580     -0.126      0.223     -0.120      0.359     -1.517     -1.166      0.292      0.275      0.395      1.065      0.176
    -1.093     -0.304     -0.161      0.184     -1.963      0.324     -1.907     -0.457      1.386     -0.676      0.724      0.626      1.068      1.177     -1.725      0.555     -2.130      0.080     -1.134     -3.188      0.503     -0.699      0.332      0.170     -1.631     -1.670      0.357     -0.422      0.030     -0.383     -0.267     -1.302     -0.782      1.113      0.112      0.067      1.608      0.457      0.804     -0.742      0.103     -1.335     -0.536     -1.128     -1.695
    -0.093     -0.304     -1.161     -0.816     -2.963     -1.676     -1.907      0.543     -0.614     -1.676      0.724     -0.374     -0.932     -0.823     -1.725      1.555      0.870      0.080      1.866     -0.188      0.697     -0.143     -0.523     -0.384     -1.053     -0.871     -0.107     -0.611     -0.337     -1.844     -2.363     -1.771      0.867     -0.280     -1.163     -0.155     -0.188     -0.087     -0.469     -1.207      0.821      0.852      0.952      2.197      0.826
     0.907     -1.304     -0.161      0.184     -0.963      0.324      0.093     -0.457     -0.614     -0.676     -1.276      0.626     -1.932      0.177     -1.725     -0.445     -3.130     -0.920      0.866     -0.188      0.057     -0.495     -0.707     -0.524     -0.635      0.933     -0.780      0.641      0.744     -0.295      0.179      0.536      0.297     -0.259     -0.167     -1.249      1.234     -1.011      0.663     -1.407     -0.617     -2.512      0.138      1.064      0.429
     1.907      0.696      0.839      1.184     -0.963      1.324     -0.907      1.543      0.386     -0.676      0.724      0.626      0.068      1.177     -0.725      1.555      0.870      1.080     -0.134      0.812      1.163      0.505      0.115      0.286     -0.203      0.491      0.197      0.699      0.958     -0.727      0.075     -1.371      1.226      0.068     -0.665     -0.712     -0.005     -0.260      1.041     -0.640      0.354      0.392      0.710     -0.272      0.993
    -0.093     -0.304      0.839     -0.816     -0.963     -0.676      0.093     -0.457      0.386      0.324      0.724     -0.374      1.068     -0.823      0.275      0.555     -0.130      0.080      1.866     -1.188      0.573     -0.253      0.333     -0.511     -0.443     -0.499     -0.065      0.316     -0.194     -0.480     -1.446      0.415     -0.990      0.827      0.553     -0.091     -0.020      0.477     -0.404      0.616     -0.008      0.032     -0.483      2.253     -0.841
     0.907     -0.304     -1.161      0.184     -1.963      0.324      1.093     -0.457     -0.614     -0.676      0.724      0.626      0.068      0.177      0.275      0.555      0.870      0.080     -0.134     -1.188      0.300      0.120      0.219      0.096     -1.624      0.628     -0.400     -1.494      0.080     -0.188      0.034      1.022     -0.746     -0.852      0.215      0.271      0.462     -0.101      0.159      0.981      0.088      0.710     -0.256     -0.236      0.194
     0.907     -0.304     -0.161     -0.816      0.037      0.324      0.093     -1.457      0.386     -1.676      0.724     -0.374      0.068     -0.823     -0.725      0.555     -0.130      0.080     -0.134     -0.188      0.459     -0.240     -0.152     -0.305     -0.656      0.461     -0.258     -0.118     -0.483      0.828     -0.055      0.448     -1.295      0.556     -1.455     -0.047     -0.093      0.449     -0.575     -0.293      0.106      0.097      0.323      0.132      0.242
    -2.093     -0.304     -1.161      1.184     -0.963     -1.676     -0.907     -0.457      0.386     -0.676     -2.276     -0.374      1.068      1.177     -0.725     -0.445     -1.130      0.080     -1.134     -1.188     -1.375     -0.160      0.564      1.003     -0.664     -0.711     -0.019     -1.874      0.169     -0.187     -0.265     -0.759     -1.309     -0.269     -0.188     -0.527     -0.107      0.443      0.441     -0.556      1.022     -0.920     -0.903     -1.548     -0.590
    -2.093      0.696      1.839      1.184      1.037     -2.676     -2.907      1.543     -1.614     -2.676     -2.276     -2.374      1.068      2.177      1.275      1.555      0.870     -2.920     -2.134     -3.188     -1.333     -0.826     -0.810      0.552     -0.520     -0.721      1.553      2.602      0.668      1.456     -1.347     -2.174      2.282     -1.811     -2.400     -0.768     -1.220      2.216      1.732      1.575      2.986      1.763     -1.517     -2.392     -2.621
     1.907      0.696     -1.161      2.184      1.037      1.324      1.093      0.543      1.386      1.324      1.724      1.626      0.068      2.177      1.275      1.555      0.870     -1.920      0.866      0.812      1.376      1.389      0.145      1.342      0.561      0.432     -0.777     -1.303      0.789      0.528     -0.054     -0.167      0.396      0.245      1.033     -0.075      0.072     -0.025      1.163      0.957      0.266     -0.420     -2.065      0.426      0.357
    -1.093      0.696     -2.161      2.184     -0.963     -1.676     -1.907      0.543      1.386      0.324      0.724      0.626      1.068      2.177     -0.725      1.555      0.870     -1.920     -2.134     -0.188     -0.218     -0.031     -0.346      1.242     -0.705     -0.970      0.701     -1.931      0.848     -0.382     -1.323     -1.874      0.756      0.314      0.440      1.105      0.609      1.503      1.329     -0.377      1.664      1.008     -1.640     -2.667      0.503
    -1.093     -0.304     -0.161     -1.816      1.037      0.324     -1.907      1.543     -1.614      1.324     -1.276     -2.374     -0.932      1.177      0.275     -1.445     -1.130      1.080     -1.134      0.812     -0.526     -1.132      0.261     -0.955      0.526     -0.751      0.856     -0.401     -0.739      0.553      0.783     -0.791      1.135     -0.926      1.050     -0.573     -0.815     -1.326      1.863     -0.228     -0.731      0.297      0.586     -0.661      0.632
    -0.093      0.696     -0.161     -1.816      1.037     -0.676     -0.907     -2.457     -0.614     -2.676     -0.276      1.626      1.068     -0.823     -0.725     -0.445     -1.130          *      0.866      0.812     -0.578      0.426     -0.105     -0.899      0.040      0.591      0.229     -0.121     -0.909      0.920     -0.075     -1.337     -2.209     -0.024     -2.560      0.552      0.970      1.026     -0.309     -0.608      0.042     -1.655     -0.120      1.265      0.733
     1.907      0.696     -1.161      1.184      0.037      0.324      0.093      0.543      0.386     -0.676      0.724      1.626      1.068      0.177     -0.725     -1.445      0.870     -0.920      0.866     -0.188      0.116      0.822      0.174      0.739      0.621      1.725     -0.109     -1.459      0.285     -0.550      0.110     -0.704      0.302     -0.154     -0.893      0.597      0.505      0.853     -0.359     -1.044     -1.401      0.033     -1.251      0.762     -0.598
    -2.093     -0.304     -0.161      1.184      1.037      1.324     -2.907     -1.457     -1.614      1.324      0.724     -0.374     -0.932     -0.823      1.275     -0.445      0.870      0.080     -1.134      0.812      0.213      0.046     -0.129     -0.393      1.183     -2.329     -0.286      0.004      1.594     -0.230      1.052     -2.920     -1.458     -1.233      0.810      0.340     -0.404     -0.676     -0.504      0.566     -0.506      0.769      0.415     -0.782     -0.178
     0.907     -1.304     -2.161     -1.816      1.037     -0.676     -1.907     -0.457     -1.614     -0.676      0.724      0.626      0.068      0.177      0.275      0.555      0.870      1.080     -1.134      0.812      0.148      0.427      0.245     -1.999      1.081      0.864     -1.462     -2.427      0.063     -0.140     -0.651     -2.353     -0.803     -0.020     -1.106      0.534      0.134     -0.421      1.685     -0.422      0.402      0.266      0.666     -0.344     -0.111
     1.907      0.696      1.839     -0.816      1.037      1.324      1.093      1.543     -1.614      1.324      0.724     -0.374      1.068     -1.823      1.275      0.555      0.870      1.080     -1.134      0.812      0.898      0.709      0.746     -0.680      0.813      1.144     -0.019      1.188     -0.299      0.293      0.304      0.385      0.752     -1.064      0.892     -0.224     -1.185      0.047     -1.226      0.739     -0.378     -0.001     -0.053     -0.873      0.153
    -0.093      0.696      1.839      1.184      1.037      1.324     -0.907      1.543      0.386     -0.676     -1.276     -0.374      1.068      2.177     -0.725     -1.445     -0.130      1.080     -1.134      0.812      0.161      0.332      0.608      0.681      0.534     -0.147      0.478      1.223      0.517      0.401      1.103     -1.134      0.697     -0.158     -1.046     -1.367     -0.874      0.377      1.614     -1.019     -1.386     -0.365      0.209     -1.356      0.515
    -0.093      0.696     -1.161      0.184      0.037      1.324      1.093      0.543      0.386     -0.676     -2.276      1.626      0.068     -1.823     -0.725     -0.445     -0.130      1.080     -0.134      0.812     -0.380      0.396      0.467     -0.097      0.162      0.308      0.414     -1.583      0.315     -0.079      1.827      0.892     -0.130      0.210     -0.796     -1.723      1.189     -0.723     -1.741     -0.803     -0.045     -0.502      0.308     -0.011      0.676
     1.907      0.696     -0.161      0.184      1.037      1.324      1.093     -2.457      2.386      1.324      1.724     -1.374     -0.932      1.177     -0.725      1.555      0.870     -1.920     -0.134      0.812      0.989      0.397     -1.153      0.802      0.966      1.021      0.352      0.943     -0.512      0.071      0.332      0.645     -1.130      1.741      0.858      0.458     -1.931      0.623      0.641     -1.166      0.489      0.382     -0.037     -0.530     -0.057
    -0.093     -0.304     -2.161      2.184      1.037      0.324     -1.907      1.543      2.386      0.324     -0.276      0.626      1.068      2.177      0.275     -0.445     -0.130     -1.920     -2.134     -0.188     -0.804     -0.037     -0.256      1.838     -0.319      0.665     -0.164     -2.049      0.358      1.218      1.169     -1.898      1.936      1.072      0.510      0.703      0.524      1.516      0.773      0.426      0.249     -0.062     -1.541     -2.993      0.107
    -1.093      0.696     -2.161      0.184      1.037     -1.676      1.093      0.543      0.386      0.324     -2.276      0.626     -0.932      1.177      0.275     -1.445      0.870      0.080     -1.134      0.812     -1.149      0.271     -0.146      0.346      1.300      0.212      0.426     -1.685     -0.303     -0.369     -0.554      0.978      0.671      0.042     -0.375     -1.008      0.188     -0.572      0.890     -0.391     -0.362      0.405      0.387     -1.200     -0.258
     0.907      0.696     -1.161     -1.816     -0.963      1.324      1.093      1.543     -1.614      1.324      0.724      1.626      1.068     -1.823      1.275      0.555      0.870      1.080     -2.134      0.812      1.138      0.959      0.857     -1.346      0.059     -0.256     -0.314     -1.989     -0.402     -0.955      0.039      0.208      0.665     -0.541      1.221     -0.295      0.256     -0.373     -0.820      1.201     -0.493     -0.349     -0.172     -1.639      0.906
    -2.093     -1.304     -0.161      0.184      0.037     -2.676     -0.907     -0.457     -1.614     -0.676     -2.276     -2.374     -1.932      0.177     -0.725     -2.445     -1.130      1.080     -1.134     -0.188     -1.895     -0.733      0.175     -0.481     -0.193     -0.227     -0.311     -0.333      0.574      0.432     -0.545     -0.297     -0.834     -1.370     -0.517      0.322     -1.324     -2.207      0.601     -0.655     -0.569     -0.169      0.872     -0.925      0.007
    -0.093      0.696     -0.161     -0.816      1.037     -0.676      1.093      1.543      0.386     -0.676     -0.276      1.626      1.068     -0.823     -0.725     -0.445      0.870      0.080     -0.134      0.812     -0.459      0.919      0.183      0.060      0.865      0.460     -0.166     -0.369     -0.712      0.163     -0.156      0.254      1.380      0.208     -1.051      0.312      0.545      0.887     -1.064     -1.229      0.131     -0.261     -0.094     -0.247      0.064
    -0.093     -1.304     -0.161      0.184     -0.963     -0.676     -0.907     -0.457      0.386     -0.676     -0.276     -0.374     -0.932      0.177     -0.725     -0.445     -1.130     -0.920     -0.134     -1.188     -0.339     -0.796     -0.759      0.101     -1.319      0.119     -0.471      0.587     -0.016      0.380     -0.292      0.010      0.342      0.469     -0.059      0.312      0.760      0.094      0.186     -0.071      0.078     -0.096      0.293     -0.166     -0.053
    -1.093     -0.304     -1.161     -0.816      0.037      0.324      0.093      0.543     -0.614     -1.676     -1.276     -1.374      0.068     -1.823      0.275     -0.445      0.870      1.080     -1.134      0.812     -0.207      0.223      0.459     -1.044      0.198     -0.776     -0.555     -1.751      0.374     -0.154      0.607     -0.037      0.254      0.123     -1.699     -0.920     -1.606     -0.648     -1.155      0.265     -0.068      0.626      0.330     -0.843      0.622
    -0.093     -0.304      0.839      0.184      0.037      0.324      0.093      0.543     -0.614     -0.676     -0.276      0.626      1.068     -0.823     -0.725     -1.445     -0.130      0.080     -0.134     -0.188     -0.458      0.123      0.319     -0.480     -0.422      0.333     -0.393      0.552      0.713      0.416      0.853      0.004      0.204     -0.282     -0.528      0.305      0.337      0.702     -0.388     -0.676     -0.861     -0.212     -0.432      0.051      0.221
    -0.093      0.696     -1.161      0.184      1.037      0.324      1.093     -0.457      0.386      0.324      0.724      1.626      0.068      1.177      0.275      0.555      0.870     -1.920      0.866      0.812      0.037      0.499     -0.545      0.095      0.529     -0.204      0.001     -0.614      0.147      0.304      0.290      0.584      0.091      0.300      0.262      0.562      0.969      0.753      0.973      0.058      0.473      0.327     -1.165      0.803      0.281
    -1.093      0.696      0.839     -1.816      0.037      0.324      1.093      1.543      0.386     -0.676      0.724      0.626      1.068     -1.823      0.275      1.555      0.870      1.080      1.866      0.812      0.567      0.403      0.358     -0.422      0.081     -1.585      0.097      0.446     -1.299     -0.262     -0.284      0.660      1.019      0.709     -0.672      0.153      0.160      0.514     -1.556      0.220      1.099      0.386      0.432      2.020      0.754
    -1.093     -0.304      0.839     -0.816     -0.963     -0.676      0.093      0.543      0.386     -0.676     -0.276     -0.374      0.068     -0.823      0.275      0.555      0.870      1.080     -0.134     -0.188     -0.289      0.127     -0.029      0.177     -0.553     -0.815     -0.554      0.775     -0.941     -0.509     -0.359      0.129      0.463      0.255     -0.448      0.168     -0.327     -0.129     -0.817      0.507      0.898      0.759      0.878     -0.116      0.236
     0.907     -0.304     -1.161      0.184      1.037      0.324     -1.907     -1.457      0.386      0.324      1.724      0.626      0.068     -0.823      0.275      0.555     -0.130     -0.920     -1.134      0.812      0.839     -0.013     -0.207     -0.039      0.694      0.072     -0.276     -0.823      0.260      0.214     -0.675     -1.822     -1.054      0.527     -0.022      0.603      0.622      0.221     -0.694     -0.020     -0.239     -0.015     -0.597     -1.237      0.308
     0.907      0.696     -1.161      0.184      0.037      0.324      1.093     -1.457      0.386      1.324      0.724      0.626      1.068      1.177      0.275      1.555      0.870      1.080     -0.134      0.812      1.145      0.565      0.452      0.440      0.225     -0.186      0.213     -1.661     -0.164     -0.207     -1.041      0.382     -1.834      0.100      1.046     -0.567     -0.218      0.370      0.707      0.288      0.395      0.256      0.229     -0.302      0.592
    -2.093      0.696     -0.161      0.184     -0.963      0.324      1.093     -1.457      0.386      0.324     -2.276     -0.374     -0.932      0.177     -0.725     -1.445      0.870     -0.920      0.866      0.812     -1.232      1.061     -0.555      0.875      0.693     -1.095     -0.429      0.472     -0.662     -1.629      1.363      0.050     -0.923     -0.294      0.018     -0.625     -1.668     -0.261     -0.352     -1.139     -0.204     -0.317      0.148      0.607      0.102
    -0.093     -0.304     -0.161      0.184      0.037     -1.676      0.093     -0.457      0.386     -0.676     -0.276      0.626      0.068      0.177     -0.725     -0.445     -0.130      0.080     -0.134     -1.188     -0.445      0.377     -0.125      0.368     -0.463      0.423     -0.715     -0.077     -0.140      0.656     -1.172     -0.176     -0.201     -0.048     -0.523      0.223      0.208      0.161     -0.175     -0.540     -0.093     -0.557      0.390     -0.288     -0.686
    -2.093      0.696      0.839      1.184      1.037      1.324      1.093      0.543      1.386      1.324     -2.276      1.626      0.068      1.177      0.275     -1.445      0.870      1.080      0.866      0.812     -0.881      0.730      0.166      0.977      1.111     -1.263     -0.088      0.696      0.305     -0.003      2.233      0.382      0.262      0.626      0.482     -1.166      0.691     -0.191      0.413     -0.234     -0.632      0.000      0.746      0.683     -0.185
    -0.093      0.696      0.839     -0.816     -0.963      0.324      0.093      0.543     -0.614      1.324     -0.276     -0.374      0.068     -0.823      1.275     -0.445     -0.130      1.080     -2.134     -0.188     -0.069      0.056      0.384     -0.563      0.253     -0.062      0.514      0.430     -0.006     -1.243      0.404      0.117      0.107     -0.188      1.046     -0.222     -0.274     -0.452     -0.311      1.232     -0.257     -0.246      0.334     -2.011     -0.321
    -1.093     -3.304     -2.161      2.184      1.037     -1.676     -1.907     -2.457     -0.614     -1.676      0.724      1.626     -2.932      2.177      1.275      0.555     -0.130     -1.920      1.866      0.812     -0.040     -0.630     -1.575      1.626      1.146     -1.099     -2.658     -0.776      0.592      0.049     -1.693     -1.106     -0.874     -1.887     -2.282      0.842      2.428     -0.753      0.931      0.715      0.586      0.463      0.565      1.206     -0.218
     1.907     -1.304      0.839     -1.816      1.037      1.324      0.093     -0.457     -1.614      0.324      1.724     -1.374     -0.932     -1.823     -0.725      0.555      0.870      1.080     -1.134      0.812      0.849     -0.107      0.192     -2.257      0.535      0.968     -1.245      0.606      0.290      0.524      0.312      0.142     -0.420     -0.023      0.135      0.663     -1.151     -1.073     -0.182     -1.015     -0.327      0.942      0.762     -0.073      0.301
    -2.093      0.696      1.839     -0.816      1.037     -1.676      1.093      0.543     -1.614      1.324     -0.276     -0.374      1.068     -1.823      1.275     -0.445     -2.130      1.080      1.866      0.812     -0.585     -0.436      1.055     -1.010      1.023     -1.609      1.063      0.789      0.104      0.069     -0.975      1.442     -0.693     -0.820      0.752      0.423      0.183     -0.370     -0.979      0.576      0.233     -1.663     -0.734      2.259      0.045
     0.907      0.696      0.839     -0.816      1.037      1.324      1.093     -1.457     -0.614      0.324      1.724      0.626      0.068      1.177      1.275      0.555      0.870      0.080     -1.134      0.812      1.099      1.357      0.364      0.071      1.304     -0.239     -0.747      0.511     -0.845     -0.338      0.289     -0.283     -1.834     -0.700     -0.185      0.361     -0.891     -0.424      1.286      0.633     -0.429     -0.690     -0.554     -1.134     -0.112
    -0.093      0.696      0.839      2.184      0.037      1.324      1.093      0.543     -0.614      1.324      1.724      0.626      1.068     -0.823      0.275     -0.445      0.870      0.080      0.866     -0.188      0.357      0.643      0.231      0.752      0.168     -0.483      0.133      0.583      1.407     -0.142      0.856      0.398      0.275     -1.121      1.108      1.261     -0.102      0.535     -1.251      0.150     -0.727      0.112     -0.326      0.662     -0.281
     1.907     -1.304     -0.161      0.184      1.037      1.324     -0.907     -0.457     -1.614      1.324      1.724     -1.374      1.068      2.177      1.275      1.555      0.870      1.080     -1.134      0.812      0.974     -0.182      0.387     -0.306      1.270      0.976     -0.988     -0.615      0.562     -0.269      0.095     -0.651     -0.870     -1.415      0.723      0.397     -1.097      0.628      2.441      0.576      0.768      1.119      0.330     -0.985     -0.152
    -2.093     -1.304     -2.161      0.184     -1.963     -2.676     -0.907     -0.457      2.386     -0.676     -0.276     -0.374     -1.932      2.177     -0.725     -2.445     -2.130     -0.920      1.866     -2.188     -1.524     -1.180     -0.886      1.754     -1.346     -0.498     -0.209     -1.102     -1.504     -0.531     -0.977      0.142      0.550      1.176     -0.010      1.581      1.081     -0.698      0.917     -0.100     -0.753     -1.040      0.507      0.936     -1.095
    -1.093     -0.304      0.839     -1.816      1.037      0.324      1.093      0.543      1.386     -0.676      0.724      1.626      0.068     -1.823     -2.725      0.555      0.870      1.080      1.866      0.812      0.010      0.604      0.270     -0.201      0.323     -1.101     -0.943      0.562     -1.605      0.626      0.390      0.460      0.356      1.539     -0.767      0.748      0.941     -0.516     -1.476     -2.785      0.579      0.261      0.574      1.865      0.406
    -0.093      0.696      1.839     -1.816      1.037      1.324      0.093      1.543     -0.614     -0.676      0.724     -0.374      1.068     -1.823      0.275      0.555      0.870      1.080      1.866      0.812      0.432     -0.223      0.644     -1.223      0.684     -0.580      1.076      1.019     -0.569      0.374      0.824      0.348      0.613      0.478     -0.904      0.094     -0.076      0.182     -1.008     -0.093     -0.094      1.004      0.010      2.258      0.272
     0.907     -0.304     -0.161      1.184      0.037      0.324      1.093      1.543      0.386      1.324      0.724     -1.374      0.068      1.177      1.275      1.555      0.870      1.080      0.866      0.812      0.466      0.040     -0.046      0.348      0.754      0.465     -0.274     -0.125      0.946     -0.776     -0.182      1.164      1.427      0.014      0.774      0.300     -1.498      0.103      0.864      0.917      1.021      0.941      1.184      0.875      0.139
     0.907     -0.304     -1.161     -1.816     -0.963      0.324     -0.907     -0.457      0.386     -0.676      0.724      0.626     -0.932     -1.823     -0.725     -0.445     -0.130      1.080      1.866      0.812     -0.027      0.323      0.235     -0.487     -0.856      0.993     -0.552     -1.545     -1.029     -0.018      0.302     -1.196     -0.736      0.809     -0.231      0.691      0.348     -1.195     -1.484     -0.092     -0.395     -0.498      0.600      2.172      1.599
     0.907      0.696     -1.161      0.184      1.037      0.324      1.093     -1.457     -0.614     -1.676      0.724      0.626     -0.932      1.177     -2.725     -0.445      0.870     -1.920      0.866      0.812      0.548      0.334     -0.854      0.262      0.607      0.461      0.377     -0.281     -0.159      0.414     -0.391      0.589     -0.615     -0.755     -2.099     -0.118      0.238      0.490      1.050     -3.088     -1.126      0.565     -0.491      0.790      0.292
    -2.093      0.696      1.839      1.184      0.037      0.324      1.093      0.543      1.386      1.324     -2.276      1.626      1.068      2.177      1.275     -0.445     -1.130      1.080     -0.134      0.812     -0.194     -0.066      0.424      1.481      0.721     -1.911      0.843      1.399     -0.373     -0.740      0.494      1.291      0.004      0.192      1.059     -1.922      1.847      0.277      0.978      1.091     -0.059     -0.929      0.192     -0.663      0.243
    -1.093     -1.304      0.839      0.184      0.037      0.324     -0.907      0.543     -0.614      0.324     -0.276     -0.374      0.068      0.177     -0.725     -0.445     -1.130     -0.920      0.866     -0.188      0.110     -0.786     -0.092     -0.285      0.488     -1.159     -0.369      0.975      0.607     -0.518      0.243     -0.040      0.561     -0.447      0.067     -0.345      0.664      0.366      0.313     -0.795     -0.476     -0.283     -0.850      0.930     -0.545
     1.907      0.696      1.839      0.184     -0.963     -0.676     -0.907     -0.457      1.386     -0.676     -0.276      1.626     -0.932     -0.823      0.275      1.555     -0.130     -2.920     -0.134     -1.188      0.453     -0.119     -0.782      0.335     -0.737      1.267      0.782      2.500     -0.007     -0.228     -1.109     -0.794      0.479      1.229     -0.220     -0.619      1.744      0.268     -1.019      0.676      1.115     -0.003     -1.606     -0.282     -0.629
    -2.093     -1.304      0.839      0.184      0.037     -2.676     -1.907      0.543     -0.614     -0.676     -1.276     -1.374      0.068     -0.823     -0.725     -2.445     -1.130      0.080     -1.134     -0.188     -1.524     -0.678      0.027     -0.853      0.106     -0.450     -0.722      0.777      0.898     -0.003     -1.042     -1.345      0.431      0.053     -0.668      0.541     -0.395     -0.001      0.013     -0.960     -0.782     -0.284      0.134     -0.704     -0.202
     0.907     -0.304      1.839      2.184      1.037      1.324     -0.907     -1.457      0.386      0.324     -2.276     -0.374      0.068      0.177     -0.725      0.555     -1.130      0.080      0.866      0.812     -0.084     -0.391      0.238      0.618      0.325      0.792     -0.017      1.571      1.494      0.814      1.317     -0.533     -1.663     -0.119     -0.012     -2.215      0.151     -0.181     -0.134     -0.917      0.818     -0.650     -0.353      0.634      0.514
    -1.093     -1.304      0.839      0.184      0.037      0.324      1.093      1.543     -0.614      0.324     -0.276      0.626      0.068     -0.823     -0.725      0.555      0.870      0.080      1.866      0.812     -0.196      0.270      0.135     -0.676      1.026     -0.954     -1.472      0.714      0.804     -0.904      0.699      0.808      1.334     -0.022     -0.187     -0.116      0.169     -0.062     -0.172     -1.304      0.605      0.567     -0.030      2.072      0.032
     0.907      0.696     -2.161     -1.816      1.037      1.324      1.093     -1.457     -0.614      1.324      1.724      1.626     -0.932     -0.823      0.275      1.555      0.870     -1.920     -1.134     -3.188      1.202      0.445     -0.602     -1.366      0.402     -0.129      0.256     -1.734     -0.606      0.585      0.018      0.744     -0.893      0.417      1.070      0.181      1.205     -0.219      0.332      0.056      0.038      0.274     -1.102     -0.535     -3.373
    -2.093     -1.304     -0.161      0.184      1.037     -2.676     -1.907     -1.457      0.386      1.324     -0.276      0.626      0.068      1.177     -2.725     -0.445     -1.130     -2.920     -1.134     -1.188     -1.169     -0.775     -0.765      0.391     -0.074     -0.939     -0.623      0.778     -0.219      1.092     -1.280     -1.184     -0.697      0.094      1.342      1.064      1.675      1.292      1.002     -2.623      0.581     -0.344     -1.657     -1.231     -1.106
     0.907      0.696      1.839      2.184     -1.963      1.324     -0.907     -1.457      2.386      1.324     -1.276      0.626      1.068      2.177     -0.725      0.555     -0.130     -0.920     -1.134     -2.188     -0.489     -0.508     -0.122      2.869     -1.550      1.423      1.232      1.984     -0.869     -0.380      1.755     -0.157     -1.187      0.248      2.283     -0.678      1.217      1.154     -0.088     -0.017      1.071      0.214     -0.958     -2.372     -0.815
    -0.093      0.696      1.839     -1.816     -0.963     -0.676     -0.907      1.543     -0.614      0.324     -0.276     -0.374     -0.932     -1.823      1.275     -0.445     -1.130      0.080      1.866      0.812      0.200      0.188      0.009     -0.294     -0.257     -0.265      0.679      1.787     -1.608     -0.772     -0.854     -1.076      1.606     -0.363      0.630     -0.468     -0.646     -0.784     -1.546      1.401     -0.642     -1.260      0.150      2.088      0.879
     0.907     -0.304      0.839     -0.816      0.037     -0.676      0.093     -0.457     -0.614      0.324      0.724      0.626      0.068     -0.823      0.275     -0.445     -0.130      0.080      0.866     -0.188      0.082     -0.269     -0.126     -0.299     -1.136      0.846      0.050      0.909     -0.391      1.224     -0.759      0.218     -0.253     -0.379      0.824      0.701      1.053      0.294     -0.534      1.106     -0.472      0.182      0.401      0.887      0.708
    -0.093      0.696     -0.161      1.184     -0.963     -1.676      1.093      1.543      0.386      0.324      0.724          *      1.068      0.177      1.275     -0.445      0.870      0.080      0.866     -0.188     -0.148      0.556      0.386      0.914     -0.212     -0.028      0.103     -0.633      0.066     -0.655     -1.531      0.645      0.846     -0.292      0.399      0.741     -0.571      0.416     -0.492      1.352     -0.360      0.257     -0.529      0.508      0.157
     0.907     -0.304      0.839      0.184      1.037     -0.676     -0.907      0.543     -0.614     -0.676     -0.276     -1.374      0.068     -0.823      0.275      0.555     -0.130      0.080      0.866      0.812     -0.049     -0.044      0.233     -0.100      0.616      0.931     -0.134      0.758      0.556      0.353     -0.796     -0.877      0.118     -0.636     -0.918     -0.125     -1.221     -0.386     -0.733     -0.048      0.592     -0.087     -0.183      0.891      0.401
    -1.093     -1.304     -1.161      1.184     -0.963     -0.676     -0.907     -0.457      0.386     -0.676     -0.276     -0.374     -0.932      0.177      0.275      0.555     -0.130     -0.920     -0.134     -2.188     -0.314     -0.344     -0.626      0.698     -0.619     -0.939     -0.899     -0.588      0.428     -0.380     -0.432     -0.467      0.251     -0.045     -0.237      0.176     -0.083     -0.187     -0.116      0.571      1.099      0.163      0.205     -0.332     -1.510
    -2.093      0.696      0.839      0.184      1.037     -1.676      1.093     -1.457     -0.614      0.324      1.724      1.626      1.068      2.177      0.275     -2.445      0.870      1.080     -0.134      0.812      0.016      0.581      0.534      0.401      0.940     -2.053      0.134      0.336     -0.172      0.139     -1.800      0.522     -2.050     -0.768     -0.167      1.789      0.924      0.090      1.787     -0.186     -2.423      0.256      0.175     -0.396      0.001
    -2.093     -1.304     -2.161     -1.816      1.037     -0.676      0.093     -2.457     -1.614      1.324     -2.276     -2.374     -2.932     -1.823     -0.725     -0.445     -2.130     -2.920     -2.134      0.812     -0.910     -1.520     -1.920     -1.472      0.428     -1.235      0.089     -0.339     -0.317      0.651      0.414      1.328     -0.200     -0.481      1.033     -1.151     -0.443     -0.139     -0.599     -1.046      0.417     -0.411      0.146     -1.490      0.454
     0.907      0.696     -0.161      1.184      0.037     -0.676      0.093      0.543     -0.614     -0.676     -0.276      0.626     -0.932     -0.823     -0.725     -0.445     -0.130     -0.920     -0.134     -0.188     -0.032     -0.215     -0.530      0.308     -0.760      0.785      0.641      0.331      0.887      0.878     -0.494      0.305      0.981     -1.024     -0.555     -0.443      0.969     -0.116     -0.831     -0.283     -0.460      0.136      0.079     -0.349      0.498
     0.907      0.696     -1.161      1.184     -0.963      0.324      1.093      1.543     -0.614      0.324      1.724      0.626      1.068     -0.823      1.275      1.555      0.870      1.080     -1.134     -0.188      0.495      0.426      0.573      0.038     -1.183      0.350      0.079     -1.757      1.065      0.310     -0.093      0.783      0.782     -0.710      0.841      1.232      0.228      0.268     -0.967      1.853      1.095      0.393     -0.003     -1.121      0.901
    -0.093      0.696     -1.161      1.184      0.037      1.324      0.093     -2.457      0.386      1.324     -1.276     -0.374      1.068      1.177      0.275      0.555      0.870     -1.920     -1.134      0.812     -0.006      0.094     -0.335      0.943      0.532     -0.059      0.626     -0.984      0.097     -0.357      1.398      0.105     -2.086     -0.329      0.905     -1.172     -0.293      1.431      0.402      0.008      0.691      0.708     -1.476     -1.392      0.258
     0.907      0.696     -0.161     -1.816      0.037      0.324      1.093     -1.457     -1.614      1.324      1.724     -0.374      0.068     -1.823      1.275      1.555      0.870      1.080     -2.134      0.812      0.658      0.555      0.291     -1.890     -0.216      0.231      0.130     -0.576      0.109      0.170     -0.494      0.565     -1.695     -0.291      1.485      1.022     -0.887     -0.381     -0.293      1.655      0.769      0.357      0.525     -1.195      1.078
     1.907      0.696     -1.161      1.184      1.037      1.324      1.093     -0.457      1.386     -0.676      0.724     -0.374     -0.932      0.177     -0.725      1.555      0.870      0.080      0.866      0.812      1.251      0.300     -0.288      0.946      1.196      0.641      0.502     -0.869      0.391      0.009      0.028      0.743     -0.005      0.738     -1.319     -0.744     -0.824     -0.458     -0.460     -1.236      0.173      0.496      0.533      0.479      0.013
     0.907     -0.304     -0.161      2.184      0.037     -1.676      0.093     -1.457      2.386      0.324     -1.276      0.626     -0.932      1.177      0.275      0.555     -0.130     -1.920      0.866      0.812     -0.567     -0.281     -0.664      1.786      0.249      1.322     -0.115      0.363      0.237     -0.216     -0.982      0.239     -0.634      1.174      0.093     -0.685      0.894      0.091     -0.122      0.183      1.014      0.047     -0.791      0.142      0.526
     0.907     -0.304      0.839     -0.816      0.037      1.324      0.093      1.543     -1.614      0.324      0.724      0.626      0.068     -0.823      0.275      1.555      0.870      0.080     -1.134     -0.188      1.003      0.593      0.062     -1.547      0.255     -0.362     -0.832      0.855      0.594     -0.212      0.145     -0.447      1.416     -0.407      0.039     -0.487     -0.180     -0.055      0.387      0.142      0.603      0.150      0.139     -0.368     -0.265
     1.907      0.696      0.839     -1.816      1.037      1.324     -0.907      0.543      0.386      1.324      1.724      0.626      0.068     -0.823      1.275      1.555      0.870      1.080     -1.134      0.812      1.154      0.227     -0.043     -1.160      1.371      0.741      0.605      0.803     -0.850     -0.388      0.042     -1.191      0.608      1.222      0.555      0.142      0.280      0.213      0.212      0.529      0.443      0.528      1.201     -0.629     -0.432
     0.907      0.696      1.839      2.184      1.037     -2.676      1.093      1.543     -1.614     -0.676      1.724      1.626      1.068      0.177     -0.725     -0.445     -1.130      1.080      1.866      0.812      0.023      0.386      0.746      0.207      0.057      0.967      0.319      1.045      1.945      0.812     -2.601      0.620      0.665     -1.598     -0.918      1.696      1.048     -0.082      0.095     -0.774     -0.518     -1.456      0.000      1.836      0.846
     1.907      0.696     -0.161      1.184      0.037      1.324      1.093      0.543      0.386      0.324      0.724      0.626      0.068      0.177      0.275      1.555      0.870      1.080      0.866      0.812      1.152      0.766      0.306      0.550      0.093      0.613     -0.011     -0.583      0.663      0.213     -0.039      0.184      0.170     -0.060      0.186     -0.580     -0.339     -0.368     -0.161      0.143      0.465     -0.011      0.580      0.589      0.824
    -0.093      0.696      0.839     -1.816     -2.963      0.324      0.093     -1.457     -0.614     -0.676      0.724     -0.374      0.068      0.177      0.275     -0.445      0.870      1.080     -0.134     -0.188      0.356      0.354      0.411     -0.133     -1.240     -0.482      0.273      0.300     -1.634     -1.635     -0.012     -0.189     -1.940     -0.423      0.010      0.161     -0.838     -0.591      0.413      0.819     -0.952      0.402      0.434     -0.090      0.980
    -0.093      0.696      1.839     -0.816     -1.963      1.324     -0.907      1.543      2.386      1.324     -2.276     -0.374      1.068      0.177     -0.725     -0.445      0.870      1.080      1.866      0.812     -0.705      0.320      0.614      1.209     -0.546      0.616      0.403      1.168     -1.885     -1.455      2.176     -1.094      0.815      1.538      1.563     -1.461     -0.848      0.010     -0.519     -0.423      0.147      0.531      0.233      1.267      1.259
    -0.093     -0.304      1.839      0.184      1.037     -1.676     -0.907     -0.457     -0.614     -2.676     -1.276     -1.374      1.068     -0.823      0.275     -0.445     -1.130      1.080      1.866      0.812     -0.728     -0.736      0.096     -0.490     -0.200      0.327      0.200      1.715      0.618      1.187     -0.880     -0.103     -0.622     -0.284     -2.530     -0.383     -0.372      0.865     -0.402      0.297      0.218     -0.191      0.901      2.047      1.079
    -0.093     -0.304     -1.161     -1.816      0.037      1.324      0.093      1.543      1.386      0.324      0.724     -0.374     -0.932     -0.823      0.275      0.555      0.870     -1.920     -1.134      0.812      0.644      0.059     -0.643     -0.398      0.642     -0.816     -0.375     -0.654     -1.460     -0.498      0.811      0.158      2.219      1.772      0.030      0.042     -0.444      0.002     -0.563     -0.105     -0.327      0.811     -0.928     -0.928      0.484
     0.907      0.696     -0.161     -0.816      1.037      1.324     -1.907     -0.457     -1.614      1.324      1.724      0.626     -0.932     -0.823     -0.725      1.555      0.870      1.080      1.866      0.812      1.344      0.170      0.007     -0.632      1.553     -0.544      0.378     -0.112     -0.120     -0.478     -0.074     -2.009     -0.532     -1.002      0.482      0.230      0.484     -0.846     -0.298     -1.292      0.190      0.610      0.979      2.167     -0.543
    -0.093      0.696     -1.161      2.184      1.037      0.324      0.093     -2.457      2.386      1.324      0.724     -0.374     -1.932      1.177      0.275      1.555     -0.130     -0.920      0.866      0.812      0.977     -0.342     -0.893      3.050      0.561     -1.036      1.011     -0.354     -0.704      0.415     -0.686      0.529     -1.549      0.087      0.934     -0.510      0.073     -0.486     -1.101      0.001      0.649      0.318      0.411     -0.434      0.389
     0.907      0.696      1.839      2.184      1.037      0.324     -2.907     -1.457     -0.614     -1.676      0.724      1.626      1.068      2.177      0.275      0.555     -0.130      0.080      1.866      0.812      0.197      0.264      0.168     -0.334      0.055      0.648      0.326      1.461      2.475      0.918     -0.096     -3.206     -1.932     -0.356     -1.783      0.359      1.106      0.903      2.519      0.375      0.299     -0.372     -0.189      1.944      0.898
    -0.093      0.696      1.839     -0.816     -1.963     -0.676      0.093      1.543      0.386     -0.676      0.724      0.626      1.068     -0.823     -0.725      0.555     -0.130      1.080     -1.134     -2.188     -0.496      0.174      0.905     -0.131     -1.712      0.169      0.445      0.979     -0.725     -0.158     -0.111     -0.027      0.508      0.378      0.076      1.276      0.350     -0.336     -0.963      0.082      1.000     -0.451     -0.177     -0.811     -0.730
     0.907     -0.304     -0.161     -1.816      1.037      1.324      1.093      0.543     -1.614      0.324      1.724     -0.374      0.068     -1.823      0.275     -0.445      0.870      1.080      1.866      0.812      0.456     -0.062      0.113     -0.685      0.503      0.384     -0.294     -0.181     -1.180      0.534      0.808      1.057      0.447     -1.157      0.111      1.152     -0.417     -0.075     -1.195     -0.026     -0.691      0.927      0.815      2.155      0.478
    -1.093      0.696      0.839     -1.816      1.037     -1.676     -0.907      0.543     -1.614      1.324     -1.276      1.626      0.068     -0.823      1.275     -1.445     -1.130      0.080      0.866      0.812     -1.349      0.001     -0.012     -1.618      0.545      0.185      0.495      0.698     -0.335      0.422     -0.316     -0.975      0.602     -0.400      0.968      0.399      1.510      0.043      0.568      0.924     -0.058     -0.967      0.145      1.612      0.449
     0.907      0.696     -1.161      0.184      1.037     -0.676      0.093     -1.457     -0.614     -0.676      0.724      1.626     -0.932      0.177      0.275     -0.445     -0.130     -1.920     -1.134      0.812      0.442      0.370     -0.886     -0.216      0.637      0.283      0.374     -0.244      0.266      0.537     -1.210     -0.306     -0.593     -0.438     -1.104      0.163      1.101      0.219      0.245     -0.077     -0.683     -0.472     -0.423     -0.962      0.618
     0.907     -0.304      0.839      2.184      1.037     -0.676     -1.907     -1.457     -0.614     -1.676      0.724      0.626      0.068      1.177     -1.725     -0.445     -1.130     -0.920     -0.134     -2.188     -0.090     -0.564     -0.500      1.062     -0.634      1.000     -0.049      1.242      1.134      1.826     -0.785     -1.372     -0.896     -1.484     -1.295      0.837      1.323      0.673      0.321     -1.355     -0.457     -0.604     -0.190     -0.472     -1.447
    -2.093     -0.304     -1.161     -0.816      0.037      1.324      1.093      0.543      0.386      0.324     -1.276     -2.374     -0.932     -0.823      0.275     -1.445     -0.130      1.080     -0.134     -0.188     -0.380     -0.215     -0.062      0.079     -0.783     -1.812     -0.141     -1.286     -0.794      0.697      1.582      1.264      0.683      0.259      0.622     -0.866     -1.965     -0.779     -0.861      0.565     -1.040      0.094      1.098     -0.157      0.530
     0.907      0.696     -0.161      0.184     -0.963      0.324      0.093      0.543      0.386     -0.676     -1.276     -0.374      1.068      1.177     -0.725      0.555     -0.130      1.080     -1.134     -0.188      0.533     -0.202      0.552      0.318     -1.402      0.396      1.009     -0.945     -0.202      0.374     -0.312      0.337     -0.158      0.187     -0.007     -1.933     -0.048      0.257      0.870     -0.019      0.027      0.098      0.179     -1.347      0.987
     1.907     -0.304     -1.161      0.184      0.037      1.324     -1.907     -1.457      0.386      0.324      0.724     -2.374      0.068      1.177      1.275      1.555     -1.130      1.080     -1.134      0.812      0.705     -0.942      0.083      0.100     -0.353      1.216      0.861     -1.056      0.079      0.310      0.434     -0.749     -1.562      0.191      0.543     -0.209     -1.326     -0.176      1.141      1.539      0.750     -0.104      0.677     -1.030      0.943
    -2.093     -0.304     -0.161      0.184     -0.963     -0.676      1.093      0.543      2.386     -0.676     -1.276      0.626     -0.932      0.177     -0.725      0.555     -0.130      0.080     -0.134     -0.188     -0.473      0.402      0.027      0.558     -0.752     -1.624     -0.565     -0.159     -0.488     -0.102     -0.132      0.573      0.337      1.763     -0.181     -0.786      0.095     -0.875     -0.276     -0.405      1.136     -0.470     -0.047     -0.522      0.574
     0.907     -0.304     -1.161     -1.816      0.037     -0.676      1.093     -2.457     -1.614      0.324      1.724     -1.374     -1.932     -1.823      0.275      0.555      0.870      1.080      1.866      0.812      0.948     -0.070     -0.513     -0.686      0.115     -0.012     -0.359     -0.636     -1.284      0.021     -1.594      1.121     -1.988     -0.994      0.291      0.621     -1.318     -1.308     -1.370      0.254     -0.446      0.849      1.769      2.161      0.730
     0.907      0.696     -2.161     -1.816      1.037     -1.676      1.093      1.543     -1.614      1.324     -2.276      0.626      1.068     -1.823      1.275      1.555      0.870      1.080     -1.134      0.812     -0.704      0.726      0.367     -1.127      1.476      1.486      0.033     -2.420     -0.739     -0.557     -0.874      0.426      1.132     -0.630      0.560     -1.346     -0.331      0.407     -0.875      0.835      2.252      0.040      0.617     -0.726     -0.451
    -1.093      0.696      1.839     -1.816      0.037     -1.676      0.093      1.543     -0.614      0.324     -1.276     -1.374      1.068     -1.823      1.275      0.555     -0.130      1.080     -2.134     -0.188     -1.152     -0.839      0.600     -1.802      0.033      0.162      1.405      1.363      0.100     -0.007     -0.438      0.771      0.848      0.835      0.501      0.096     -0.167      0.171     -0.385      1.202      1.674      0.874      0.127     -1.273     -0.213
     1.907      0.696      1.839     -0.816      1.037      0.324      0.093      1.543     -0.614      1.324      1.724     -0.374      1.068     -1.823      1.275      1.555      0.870      1.080      0.866      0.812      1.317      0.419      0.737     -0.515      1.125      0.607      0.243      0.976     -0.347     -0.355     -0.893     -0.547      0.678     -0.184      0.780      0.139     -1.017     -0.007     -1.451      0.883      0.084      0.517     -0.080      0.977      0.002
    -0.093      0.696     -0.161     -0.816     -2.963     -1.676     -1.907      0.543     -1.614     -0.676      0.724      0.626      0.068      2.177     -1.725     -0.445     -0.130      0.080     -1.134     -3.188     -0.532      0.078     -0.150     -0.881     -1.735      0.586      0.485     -0.004      0.080     -1.218     -1.131     -1.881      0.666     -0.923      0.259      1.330      0.638      0.237      2.621     -0.904      0.029     -0.201      0.365     -0.712     -1.811
     0.907      0.696     -1.161     -1.816     -0.963      1.324      1.093     -2.457      1.386     -1.676      1.724      1.626     -1.932     -1.823     -1.725      1.555      0.870     -1.920      0.866     -1.188      1.145      0.891     -0.879      0.321     -0.369     -0.348     -0.248     -0.362     -2.315     -0.568     -0.062      0.233     -1.583      1.126     -1.554      0.292      0.523     -0.654     -1.884     -1.610      0.550     -0.088     -0.485      0.602     -0.749
    -0.093     -0.304     -0.161     -1.816      0.037     -0.676     -1.907      0.543     -1.614      0.324      1.724     -1.374     -0.932     -1.823      1.275      0.555     -1.130      0.080      1.866     -0.188      0.174     -0.275     -0.151     -1.626      0.555     -0.235     -0.078      0.099     -0.102     -0.605     -0.856     -1.600      0.668     -0.576      0.090      1.503     -0.882     -0.719     -0.681      1.064      0.331     -0.769      0.350      2.652     -0.494
     0.907     -1.304     -2.161      1.184      0.037      1.324     -0.907     -1.457      0.386      1.324      0.724     -2.374      1.068      1.177      1.275      1.555     -2.130      0.080     -2.134      0.812      0.787     -0.923     -0.088      1.282      0.660      0.402     -0.359     -2.108     -0.119     -0.663      0.401      0.183     -1.221     -0.477      1.109     -0.226     -1.178      1.182      0.167      1.053      0.896     -1.036      0.319     -2.727      0.247
     1.907      0.696     -0.161     -0.816      1.037     -0.676     -0.907     -0.457     -1.614      0.324     -0.276      0.626      0.068      1.177      0.275     -1.445     -0.130      0.080     -1.134      0.812     -0.278     -0.074      0.268     -1.489      0.242      2.200      0.807     -0.493      0.675      0.809     -0.359     -0.934     -0.804     -0.481      0.197      0.178      0.825     -0.222      2.390      0.226     -1.259     -0.066     -0.178     -0.561      0.628
    -0.093      0.696     -1.161      0.184      0.037      0.324      0.093     -0.457     -1.614     -0.676     -0.276      0.626     -0.932     -0.823      0.275     -1.445      0.870     -1.920     -1.134     -0.188     -0.100      0.549     -0.996      0.476     -0.392      0.004      0.055     -0.349     -0.191      0.257      0.361     -0.312      0.694     -2.072     -0.626     -0.118      0.086      0.632     -1.254      0.558     -1.160      0.429     -0.359     -1.314      0.023
    -1.093     -0.304     -0.161     -1.816      0.037     -0.676      0.093      1.543     -0.614      1.324      0.724      0.626     -0.932     -1.823      1.275     -0.445     -0.130          *     -1.134     -0.188     -0.423      0.299      0.376     -1.282      0.541     -0.721     -0.488     -0.577     -0.605     -0.509     -0.232     -0.253      1.054      0.251      1.010      1.227      0.390     -1.521     -0.895      0.912     -0.088     -0.258      0.265     -0.567     -0.634
    -0.093      0.696     -2.161     -0.816     -0.963     -0.676      1.093     -1.457     -1.614      0.324      0.724      1.626     -1.932     -0.823      0.275      0.555      0.870     -0.920     -1.134     -0.188      0.077      1.113     -0.706     -0.959     -0.454     -0.251     -0.284     -1.512      0.017     -0.382     -0.858      0.036     -0.530     -0.864      0.620      0.448      0.133     -1.038     -0.106      0.470      0.440     -0.397      0.416     -0.645      0.291
    -1.093      0.696     -0.161      0.184      0.037      0.324      1.093      0.543     -1.614      0.324     -1.276      0.626      1.068     -0.823      1.275      1.555      0.870      1.080      0.866      0.812     -0.308      0.369      0.659     -0.558      0.640     -0.939      0.276     -0.880      0.622     -0.607      0.740      0.721     -0.228     -1.166      0.145     -0.884      0.220     -0.112     -0.376      0.940      1.723      0.527     -0.177      0.937      0.209
    -1.093      0.696     -2.161      2.184     -0.963     -0.676      1.093     -2.457      0.386     -0.676     -1.276      0.626      0.068      1.177     -0.725     -1.445     -0.130     -0.920      1.866     -1.188     -1.020      0.151     -0.205      1.041     -1.433     -0.052      0.474     -1.894      1.244      0.523      0.446      1.001     -2.179     -0.431     -0.079     -0.155      0.456      0.355      0.442     -0.233     -0.544     -0.298     -0.618      1.496      0.058
    -0.093     -3.304     -0.161      0.184      0.037     -1.676      0.093     -0.457      0.386      0.324     -1.276      0.626      0.068      1.177     -0.725     -2.445     -0.130     -0.920      0.866     -0.188     -1.051     -0.381     -0.213      0.832      0.059      0.922     -3.095      0.228     -0.671      0.000     -0.465      0.331     -0.389     -0.307      0.441      0.151      1.082      0.203      0.580     -0.907     -1.562      0.363     -0.443      0.624     -0.355
    -1.093     -0.304     -2.161      1.184     -1.963     -2.676     -0.907      0.543     -0.614     -0.676     -2.276      0.626      0.068      1.177      0.275     -2.445     -0.130      1.080      0.866     -1.188     -1.643      0.182      0.434      0.893     -1.714      0.701     -0.643     -2.529      0.265     -0.320     -0.742     -1.192      0.117     -1.078      0.210     -0.179      0.469     -0.528      0.400      0.955     -0.874     -0.302      0.300      0.622      0.335
     0.907     -0.304     -0.161      0.184      0.037      0.324      0.093     -0.457      1.386      0.324      0.724      0.626     -0.932      1.177     -0.725      0.555     -0.130     -0.920     -0.134     -0.188      0.476      0.025     -0.513      0.318      0.105      0.325     -0.357      0.281     -0.180      0.132     -0.122     -0.036      0.037      1.294      0.303      0.214      0.470     -0.190      1.050     -0.752     -0.159     -0.264     -0.026     -0.390     -0.391
    -0.093     -2.304     -0.161      0.184      1.037      1.324     -2.907      1.543     -0.614      0.324     -1.276     -1.374     -1.932     -0.823     -1.725     -1.445     -1.130      0.080      0.866     -1.188     -0.640     -1.217     -0.592     -0.650     -0.834      0.363     -1.053      0.458      0.847      1.951      2.008     -1.741      2.272      0.060      0.841     -0.495      0.217     -1.151     -0.320     -1.196     -0.766      0.180      0.916      1.313     -0.468
    -0.093      0.696     -1.161     -0.816      0.037      0.324      1.093      0.543     -0.614      0.324      0.724      0.626      0.068     -0.823      0.275      0.555      0.870      0.080      0.866      0.812      0.510      0.601      0.001     -0.411      0.383     -0.546      0.121     -1.153     -0.313     -0.323     -0.459      0.489      0.781     -0.341      0.219      0.074     -0.084      0.054     -0.463      0.034     -0.035      0.167     -0.031      1.073      0.643
    -2.093     -2.304      0.839      2.184     -2.963      1.324      0.093      0.543      0.386     -1.676     -0.276     -0.374     -0.932     -0.823      0.275      1.555     -1.130      1.080      0.866     -0.188      0.212     -1.219      0.183      1.720     -1.692     -2.345     -1.104      0.556      0.419     -1.348      0.940      1.270      0.404     -0.962     -0.862     -0.594      1.110     -1.260     -1.933      1.078      1.352      0.123      0.811      0.162      1.203
    -0.093     -2.304     -0.161     -0.816     -1.963      0.324      0.093      1.543      2.386      1.324     -2.276     -2.374     -0.932      0.177     -0.725     -0.445     -1.130     -0.920     -0.134     -0.188     -0.506     -1.218     -0.307      1.058     -1.195      0.183     -1.119      0.128     -1.790     -0.780      0.922      1.452      1.687      1.496      1.816     -1.721     -0.870     -0.694     -0.703     -0.291      0.032      0.145     -0.385     -0.462      0.832
    -1.093     -0.304      0.839      1.184      0.037     -1.676      0.093      0.543     -0.614     -1.676     -0.276     -1.374      0.068      0.177     -1.725          *     -0.130      1.080      0.866     -3.188     -0.903     -0.609      0.349      0.468     -1.156     -0.176      0.420      0.477      0.779      1.165     -0.425      0.489      0.247     -0.868     -1.204      0.775     -0.554     -0.474     -0.320     -1.247     -0.123      0.576      0.384      0.771     -1.890
    -1.093     -0.304      0.839     -1.816      0.037      1.324      0.093      0.543     -0.614     -1.676     -1.276     -0.374      0.068     -0.823      1.275     -1.445     -0.130      0.080     -1.134      0.812     -0.915      0.485      0.227     -1.523      1.000     -0.053     -0.820      0.731     -0.239     -0.990      2.096     -0.278      0.238      0.687     -2.237     -0.188     -0.905     -0.462      0.320      0.732     -0.329     -0.726     -0.114     -0.597     -0.116
    -0.093      0.696     -0.161      0.184      0.037      0.324      0.093     -0.457     -0.614     -1.676     -0.276      0.626      0.068      0.177     -0.725     -0.445     -0.130      0.080     -0.134     -0.188      0.414     -0.012      0.044     -0.163     -0.397     -0.600      0.690     -0.189      0.474      0.502     -0.241      0.165     -0.534     -0.524     -1.544     -0.843      0.462      0.015      0.207     -0.480     -0.675     -0.136      0.075      0.009      0.282
    -0.093     -0.304      0.839      2.184      1.037      1.324      1.093      0.543      0.386      1.324     -0.276      0.626     -0.932     -1.823      0.275      0.555      0.870     -0.920     -0.134     -0.188      0.245      0.492     -0.251      0.895      0.841     -0.385     -0.623      0.994      1.318      0.027      1.127      0.716      0.969     -0.335      0.946     -0.432     -0.135     -0.542     -2.480     -0.270      0.428      0.380     -0.445     -0.571     -0.803
     0.907     -0.304     -0.161     -1.816      1.037      1.324      0.093      0.543     -0.614      0.324      1.724     -0.374      0.068     -0.823      0.275      0.555      0.870      1.080     -1.134      0.812      0.888     -0.324      0.177     -1.566      1.246      0.049      0.065     -0.395     -0.249     -0.288      0.307      0.489      0.256      0.761     -0.286      0.719      0.066     -0.064      0.174     -0.350     -0.389      1.076      0.700     -0.211     -0.249
    -0.093      0.696     -0.161     -0.816      1.037      0.324      1.093      0.543     -1.614      1.324      0.724      0.626     -0.932      0.177      1.275     -0.445      0.870      0.080     -0.134     -3.188     -0.276      0.565     -0.283     -0.618      0.340      0.189      0.174      0.073     -0.146      0.649      0.772      0.476      0.894     -1.090      1.177      1.122     -0.086     -0.580      0.665      1.143     -0.288      0.385      0.374      0.031     -3.343
    -0.093      0.696     -1.161      1.184      0.037     -2.676      1.093     -2.457      1.386      1.324     -2.276      1.626     -0.932      1.177      0.275     -1.445      0.870      1.080     -0.134     -0.188     -1.192      0.105     -0.075      1.245      0.058      1.186      0.466     -0.968     -0.005      0.011     -1.514      1.128     -2.303      0.651      1.268     -0.750      1.538     -0.747      0.275      0.276     -0.368      0.702      1.195     -0.765     -0.240
     0.907     -0.304     -0.161      0.184      0.037      1.324      1.093     -1.457     -0.614      1.324      0.724      0.626      0.068      1.177      1.275      1.555      0.870      0.080     -1.134      0.812      0.364      0.981     -0.058      0.208      0.171      0.352     -1.136     -0.014      0.022     -0.026      0.917      0.189     -1.573     -0.884      1.304      0.276     -0.394      0.186      0.903      1.434      1.053     -0.274      0.064     -1.194      0.717
    -0.093      0.696      0.839      0.184      1.037     -0.676      1.093     -0.457     -0.614      1.324     -1.276      1.626      0.068      0.177      1.275     -1.445      0.870     -0.920      1.866      0.812     -0.328      0.927     -0.205     -0.206      1.353      0.268     -0.283      0.877      0.425     -0.212     -0.416      0.134     -0.162     -0.543      0.604     -0.784      0.585      0.265      0.503      0.783     -1.329     -0.075     -0.440      1.992     -0.297
     1.907      0.696      0.839      2.184      1.037      1.324      0.093      0.543     -0.614      0.324      0.724      0.626      1.068      1.177     -1.725          *      0.870      1.080      0.866      0.812      0.626      0.494      0.113      0.969      0.567      1.365      0.138      0.752      1.203      0.484      0.521     -0.347      0.408     -1.280      0.106     -0.007      0.063      0.846      0.441     -1.857      0.599      0.342      0.796      0.383      0.463
    -1.093     -0.304     -2.161      1.184      1.037     -0.676      0.093      0.543     -0.614     -0.676     -1.276      0.626      0.068      0.177     -0.725     -1.445     -0.130     -1.920      0.866      0.812     -1.143     -0.167     -0.553      0.749      0.626      0.156     -0.040     -1.605      0.418      0.393      0.386      0.134      1.361     -1.255     -1.088     -0.005      0.661      0.944     -0.285     -0.992     -0.295      0.047     -1.141      0.613      0.412
    -0.093      0.696     -0.161      2.184      1.037      1.324      1.093     -0.457      0.386      0.324     -0.276      0.626     -0.932      2.177     -0.725     -0.445     -0.130     -0.920     -0.134     -0.188      0.088      0.174     -0.971      1.458     -0.104     -0.412      0.436      0.841      0.715      1.287      1.227      0.865      0.617     -0.738      0.467     -0.392      0.385      0.415      1.108     -0.726     -0.370     -0.312      0.514     -0.667      0.064
    -1.093      0.696     -0.161     -0.816      1.037      0.324      0.093     -1.457     -0.614     -0.676      0.724      0.626     -0.932     -1.823      1.275     -1.445     -0.130     -1.920     -2.134      0.812     -0.689      0.600     -1.059     -1.320      0.699     -0.512      0.167      0.928      0.370      0.064      1.043     -0.542     -0.165      0.404     -1.097      1.526     -0.146      0.778     -0.562      0.855     -0.639     -0.860     -0.313     -1.349      0.306
     0.907      0.696      1.839     -0.816      1.037      0.324      1.093     -2.457     -0.614      1.324      0.724     -0.374     -0.932     -0.823      1.275      1.555      0.870      0.080     -1.134      0.812      0.685      0.352     -0.176     -0.765      1.220      0.280      0.254      2.077     -0.056     -0.168     -0.306      0.693     -2.131     -0.052      0.764     -0.151     -0.816     -0.690     -0.384      0.594      0.826      0.552      0.345     -0.812     -0.222
    -2.093      0.696      0.839     -1.816      1.037     -2.676      1.093      1.543     -1.614      1.324     -2.276     -0.374      1.068     -1.823      1.275     -2.445      0.870      1.080     -0.134      0.812     -1.754      0.741      0.655     -0.964      1.172     -0.533     -0.130      0.263     -0.956     -0.088     -0.726      0.250      0.864     -0.991      0.679     -0.106     -1.237      0.260     -1.154      0.709     -0.591      0.083      0.147      0.181     -0.235
    -2.093      0.696      0.839      1.184      0.037     -2.676      0.093     -2.457     -0.614      0.324     -1.276      1.626      0.068      1.177     -0.725     -0.445     -0.130      0.080      0.866     -0.188     -0.736      0.836      0.211     -0.543     -0.125     -1.250     -0.080      0.478      1.831      0.082     -1.863     -0.602     -2.572     -0.204      0.502     -0.300      0.671     -0.217      1.566     -0.698      0.224     -0.958     -0.326      0.952     -0.082
    -2.093      0.696     -0.161     -0.816      1.037     -1.676      1.093     -1.457      0.386      1.324     -2.276      1.626     -0.932      0.177      1.275     -2.445     -0.130      0.080     -0.134      0.812     -1.646      0.363     -0.180      0.249      1.300     -0.427      0.199      0.062     -1.016     -0.288      0.024      0.897     -1.055      0.188      0.960     -0.359      0.989     -0.629      0.131      0.663     -0.685     -0.674      0.456     -0.304     -0.184
     0.907      0.696      0.839      1.184      1.037      0.324      1.093      1.543      0.386      1.324      0.724      0.626     -0.932     -1.823      1.275      0.555     -1.130     -1.920     -0.134      0.812      0.659     -0.077     -0.666      0.377      0.488      0.180      0.743      1.613      0.962      0.516     -0.465      1.193      2.255      0.136      0.931     -0.329      0.636     -0.017     -2.193      1.032     -0.060     -1.099     -0.919     -0.394      0.356
    -1.093     -1.304     -2.161     -0.816      1.037     -2.676     -1.907      1.543     -1.614      1.324     -2.276     -1.374      0.068      2.177      1.275     -0.445     -2.130      1.080     -2.134      0.812     -1.188     -1.300      0.228     -0.258      0.763      0.079     -0.051     -2.416     -0.398      0.364     -1.420     -0.465      1.353     -1.578      0.871     -0.722      0.244     -0.355      2.524      1.108      0.614     -0.733      0.680     -1.891      0.095
    -0.093     -3.304     -1.161      0.184      0.037     -1.676      0.093     -0.457     -0.614      0.324     -0.276     -0.374      0.068      1.177      0.275      0.555      0.870      0.080     -0.134     -0.188     -0.159     -0.273     -0.016      0.312      0.449      0.120     -2.844     -1.273     -0.221     -0.301     -1.681      0.420     -0.443     -0.885     -0.005     -0.086     -0.009      0.057      0.803      0.072      0.646      1.117      0.063     -0.514     -0.646
     0.907     -3.304      0.839      0.184     -1.963      0.324      0.093     -1.457      0.386     -1.676     -1.276     -2.374     -1.932     -0.823      1.275      1.555      0.870      0.080     -2.134     -2.188     -0.464     -0.579     -0.505      0.536     -1.061      1.227     -2.646      1.154     -0.415     -0.853      1.051      0.635     -0.777      0.147     -1.123     -0.615     -1.571     -1.252     -1.194      1.615      2.172      1.422      0.999     -2.286     -1.337
    -2.093      0.696     -2.161     -0.816     -0.963      0.324      0.093      0.543     -1.614     -0.676     -0.276     -0.374     -1.932      2.177      0.275     -0.445     -1.130      0.080      0.866     -1.188     -0.908      0.002     -0.393     -0.285     -0.409     -1.237      0.688     -1.572     -0.729     -0.569      1.175      0.272      0.937     -1.453     -0.446      0.966     -0.534     -1.288      2.399      0.487      0.430     -1.113      0.653      1.027     -0.940
    -1.093      0.696     -2.161      0.184     -0.963      0.324      1.093      1.543      1.386      0.324      0.724     -2.374      1.068      1.177     -0.725      0.555      0.870      1.080      1.866      0.812      0.501      0.024      0.487      0.672      0.449     -1.582      0.543     -2.697     -0.291     -1.287     -0.183      1.036      1.036      0.700      0.127      0.093     -2.353      0.394      0.649     -0.875     -0.053      0.793      0.298      1.544      0.440
    -0.093      0.696     -0.161      0.184     -0.963     -1.676      0.093      1.543      1.386      1.324     -1.276     -0.374      0.068      1.177      0.275      0.555      0.870      1.080      1.866     -1.188     -0.280      0.430      0.297      0.973     -1.124      0.208      0.345     -0.446     -0.674      0.158     -1.312     -0.343      1.022      0.776      1.571     -1.007     -0.847     -0.336      0.637      0.887      1.007      0.352      0.470      1.461     -0.130
    -2.093     -0.304      0.839     -1.816     -0.963     -2.676     -1.907      1.543     -0.614      1.324     -2.276      0.626      1.068     -1.823      1.275     -2.445     -1.130      1.080      0.866      0.812     -1.746     -0.927      0.493     -1.595     -0.078     -0.496      0.734      0.157     -0.292     -0.850     -0.639     -1.056      0.937      0.757      1.350     -0.103      1.727      0.419     -0.581      1.366     -0.630      0.118      0.418      1.451      1.012
    -1.093      0.696      0.839     -1.816     -0.963      0.324      1.093     -1.457     -0.614     -0.676      0.724     -1.374     -2.932     -0.823     -0.725      0.555      0.870      1.080     -1.134     -0.188      0.129      0.325     -0.438     -1.283     -0.320     -1.303      0.252      1.468     -0.582     -0.479      0.264      0.880     -1.085      0.369     -0.520      0.667     -1.801     -2.192      0.278     -0.576      0.297      0.614      1.757     -0.463      0.074
    -1.093      0.696      0.839      1.184      1.037     -1.676      1.093      0.543      1.386      1.324     -0.276      0.626      0.068      1.177      0.275     -0.445     -0.130      0.080     -1.134     -0.188     -1.182     -0.090      0.025      1.058      0.431      0.189      0.854      0.855     -0.026      0.706     -0.466      1.218      0.433      0.617      1.078      1.051      0.720     -0.081      0.321      0.133      0.868     -0.058     -0.009     -1.682     -0.608
    -1.093      0.696      0.839     -1.816      0.037      1.324      1.093      1.543     -0.614     -0.676      0.724     -1.374      1.068      0.177      0.275     -1.445     -0.130      1.080     -1.134     -0.188      0.379     -0.128      0.638     -0.343     -0.420     -1.326      0.853      0.122     -1.575      0.515      1.073      1.002      0.788     -0.345     -0.437      0.323     -1.154      0.311      0.296      0.457     -1.957      0.046     -0.066     -0.939      0.153
     1.907      0.696     -1.161      2.184     -1.963      1.324      1.093      1.543      1.386     -0.676      0.724      1.626      0.068      2.177     -0.725     -0.445      0.870     -1.920     -2.134     -2.188      0.510      0.732     -0.046      1.595     -1.694      1.355     -0.037     -1.034      0.638     -0.226      0.875      0.296      1.695      0.156      0.238     -0.012      0.737      0.334      0.919     -0.028     -0.911      0.211     -1.882     -2.675     -0.718
     0.907      0.696     -0.161      1.184      1.037      1.324      1.093     -1.457      1.386      1.324      0.724     -0.374      0.068      1.177      1.275      1.555      0.870     -0.920     -1.134      0.812      0.343      1.028      0.053      1.194      1.239      0.450     -0.221     -0.240      0.213     -0.141      0.876      0.080     -1.538      0.255      0.707      0.084     -1.760      0.088      0.377      0.758      1.378     -0.044     -0.933     -1.693     -0.301
    -0.093      0.696      1.839     -1.816      1.037      1.324      1.093      1.543     -1.614     -0.676      1.724      0.626      1.068     -1.823     -0.725     -0.445      0.870      1.080     -2.134      0.812      0.461      0.433      0.601     -2.108      0.728     -0.417      0.118      1.317      0.319      0.385      0.680      0.705      0.999      0.012     -1.005      1.028     -0.049      0.039     -0.158     -1.197     -0.822      0.384     -0.084     -0.929      0.344
    -1.093     -0.304     -1.161      2.184      0.037     -1.676      0.093     -0.457      1.386     -0.676      0.724     -1.374     -0.932      1.177     -0.725      0.555     -2.130     -0.920     -0.134     -0.188     -0.126     -0.819     -0.450      1.518      0.121     -0.899      0.466     -0.631      0.566     -0.091     -1.610      0.977      0.132      0.156     -0.732      0.890     -0.313     -0.281      0.169     -0.717      0.741     -1.167     -0.032     -0.909     -0.195
    -0.093      0.696      0.839     -0.816      0.037      1.324      1.093      1.543     -0.614      1.324      0.724      0.626      0.068      0.177      0.275     -0.445      0.870     -0.920     -0.134      0.812      0.319      0.413     -0.329      0.192      0.028     -0.466      0.222      0.991     -0.941     -0.067      0.875      0.655      1.673     -0.735      1.394      0.187      0.269      0.528     -0.062      0.029     -0.860      0.444     -0.481     -0.249      0.827
     0.907     -0.304     -1.161      1.184      1.037     -1.676      0.093     -2.457      2.386     -0.676     -2.276      0.626      0.068     -0.823      0.275      0.555     -0.130     -0.920      0.866     -0.188      0.023     -0.363     -0.423      0.921     -0.412      0.638      0.007     -0.638      0.262      1.466     -1.685      0.515     -2.053      1.779     -0.491     -2.294      0.983      0.674     -1.476      0.486      0.700      0.325     -0.247      0.568      0.180
    -0.093      0.696     -0.161     -0.816      0.037      0.324      1.093     -0.457     -0.614      1.324      0.724      0.626     -0.932     -0.823      0.275     -0.445      0.870      1.080     -0.134     -0.188      0.907      0.303     -0.177     -1.134     -0.054     -1.008      0.429     -0.116      0.311      0.077     -0.615      0.740     -0.302      0.396      1.265     -0.338      0.370     -0.769      0.123      0.216     -1.235      0.512      1.439      0.426     -0.220
     0.907     -0.304     -1.161     -1.816      1.037      0.324      0.093     -1.457     -0.614      0.324      0.724     -0.374      0.068     -1.823     -0.725      0.555     -0.130      1.080     -1.134      0.812      0.439     -0.242      0.451     -1.955      1.473      0.427     -0.028     -1.626      0.147     -0.390     -0.122      0.358     -1.865      0.885     -0.327      0.332      0.129     -0.570     -0.368     -1.296      0.192      0.136      0.334     -0.207     -0.341
    -0.093     -0.304     -1.161      2.184      1.037      1.324      0.093     -1.457      0.386      0.324     -1.276     -1.374      0.068      2.177      0.275      0.555     -0.130     -0.920     -1.134      0.812     -0.047     -0.081     -0.071      1.188      0.492      0.021     -0.163     -1.228      1.002      0.494      1.420      0.058     -1.264     -0.724      0.307     -1.264     -1.317      0.352      1.213      0.027      0.423     -0.100     -0.650     -1.767      0.581
    -2.093      0.696      1.839      1.184     -0.963      0.324      0.093      1.543      2.386      0.324     -2.276      0.626      0.068      0.177     -0.725      0.555     -0.130      1.080      0.866     -1.188     -1.121      0.180      0.504      0.996     -1.773     -0.889      0.569      1.464      0.025      0.719      1.612     -0.140      0.858      1.602      1.330     -0.801      0.351     -0.921     -0.532      0.147      1.743     -0.279      0.295      0.252      0.325
    -0.093      0.696      0.839     -0.816      0.037     -0.676      0.093      1.543     -1.614     -0.676     -1.276      1.626      0.068      0.177     -0.725      0.555     -0.130      1.080     -1.134      0.812     -0.088      0.308      0.747     -0.707      0.631      0.044      0.354     -0.122     -0.139     -0.599     -0.785     -0.232      0.747     -0.954     -1.090     -1.236      1.187     -1.108      0.468     -0.972      0.582     -0.361     -0.198     -0.728      0.314
     0.907     -0.304     -1.161      0.184      0.037     -0.676      0.093     -1.457      1.386     -0.676     -0.276      0.626     -0.932     -0.823     -0.725     -0.445     -0.130     -0.920     -1.134      0.812     -0.175      0.177     -0.305      0.063     -0.347      1.128     -0.355     -0.801      0.194      0.376     -0.247      0.112     -1.031      1.352     -0.516     -0.063      0.362     -0.652     -0.926     -0.528     -0.354     -0.425     -0.480     -1.207      1.159
    -1.093     -0.304      1.839     -0.816      1.037     -1.676     -0.907      0.543     -0.614     -0.676     -0.276     -1.374      0.068      0.177      0.275     -0.445     -1.130      0.080      0.866      0.812     -0.613     -0.649      0.066     -0.318      0.013     -0.455      0.375      1.897     -0.531      0.935     -1.071     -0.421      0.306     -0.424     -0.545      0.453     -0.422     -0.069      0.452      0.047      0.278     -0.387     -0.036      0.976      0.664
    -0.093     -0.304      0.839     -1.816     -0.963      0.324      1.093      0.543     -1.614     -0.676      0.724      0.626      1.068     -0.823     -0.725     -1.445      0.870      1.080      1.866     -1.188     -0.058      0.594      0.846     -1.084     -0.426     -0.027     -0.973     -0.122     -0.763     -0.518      0.467      0.725     -0.295     -0.735     -0.411      0.848      0.114     -0.046     -0.058     -0.579     -1.296      0.070     -0.296      2.430     -0.850
    -1.093     -2.304     -1.161      0.184     -1.963      1.324      1.093      0.543     -0.614     -2.676      0.724      0.626      0.068      1.177      0.275      0.555      0.870     -1.920     -1.134     -1.188      0.360     -0.057     -0.385      0.357     -1.992     -1.351     -2.184     -0.716      0.053      0.018      1.002      1.341      1.070     -0.948     -1.849      0.267      0.791      0.677      0.798      1.053      0.218      0.869     -1.153     -1.227      0.510
     1.907      0.696     -0.161     -1.816      1.037      1.324     -0.907      1.543     -0.614      1.324     -1.276     -0.374      1.068     -1.823      1.275     -1.445     -1.130     -0.920      1.866      0.812      0.034     -0.364      0.365     -0.922      1.378      1.747      1.006     -0.511     -0.875     -0.211      1.267     -0.661      0.990      0.144      0.606     -1.283      0.126      0.485     -1.100      0.536     -1.456     -0.695     -1.470      2.124     -0.283
     0.907     -0.304     -0.161      0.184      1.037      0.324      0.093     -0.457      0.386      1.324      0.724     -0.374     -0.932      0.177      1.275     -0.445      0.870     -0.920      0.866      0.812      0.577      0.240     -0.434      0.597      0.894      0.173     -0.464      0.199     -0.582      0.088     -0.215     -0.245      0.079     -0.026      0.756     -0.066     -0.770     -0.400     -0.314      0.973     -1.047      0.677     -0.288      0.495      0.148
    -2.093      0.696      0.839     -0.816     -1.963     -0.676      0.093     -0.457     -0.614      0.324     -1.276      1.626      1.068      0.177     -0.725     -2.445      0.870      1.080      0.866     -1.188     -1.320      0.928      0.829     -0.361     -1.263     -0.912     -0.383      0.102     -0.507     -0.748      0.666     -0.745     -1.255     -0.222      0.993      0.480      0.373     -0.327      0.371     -0.130     -1.247     -0.164     -0.353      0.878     -0.029
    -1.093     -0.304     -0.161     -0.816     -0.963     -2.676      1.093      0.543     -1.614      0.324     -1.276     -1.374      0.068     -0.823      0.275     -1.445     -0.130      1.080     -0.134     -0.188     -1.089     -0.276      0.276     -0.934     -0.843      0.064     -0.020     -0.461     -0.018     -0.060     -1.406      1.207      0.191     -1.073      0.778      0.142     -0.913     -0.503     -0.060      0.688     -0.390      0.287      0.631      0.396      0.436
    -0.093     -2.304     -2.161      1.184     -0.963      0.324     -0.907     -1.457      1.386     -0.676      0.724     -2.374     -0.932      1.177      0.275      1.555     -1.130     -0.920      1.866     -0.188      0.801     -0.910     -0.624      1.480     -0.674     -1.062     -1.452     -1.654     -0.349     -0.225     -0.622      0.038     -0.869      0.171     -0.391     -0.055     -1.266     -0.066      0.130      0.514      0.697     -0.049     -0.051      1.000      0.317
     0.907      0.696      0.839     -1.816      0.037      1.324      1.093      0.543     -0.614      0.324      0.724      0.626      1.068      1.177     -0.725      0.555     -0.130      0.080      1.866     -2.188      0.508      0.177      0.357     -1.135     -0.099      0.329      0.536      0.401     -0.698      0.240      0.610      0.957      0.062      0.168      0.490      0.146      0.386      0.414      2.137     -0.574      0.175     -0.410     -0.482      2.349     -2.077
    -0.093     -0.304     -0.161     -0.816      0.037      0.324      0.093      1.543     -0.614      0.324     -0.276     -1.374      0.068      2.177     -0.725      0.555     -0.130      0.080      1.866      0.812     -0.236     -0.218      0.326      0.277      0.858      0.370     -0.198     -0.487     -1.219     -0.699      0.401      0.230      1.156     -0.867     -0.222     -0.041     -1.063     -0.192      2.071     -1.001      0.687      0.055     -0.552      1.855      0.119
    -2.093     -0.304     -2.161      2.184      0.037      0.324      1.093     -2.457     -0.614      1.324     -1.276     -0.374     -2.932     -0.823      0.275     -2.445     -2.130      0.080     -1.134      0.812     -1.017     -0.330     -0.870      0.975     -0.260     -1.017      0.026     -1.169      1.372      0.257      1.427      1.360     -1.626     -1.325      1.437     -0.142     -0.035     -1.833     -1.548      0.360     -1.465     -1.734      1.497     -1.380      1.112
    -0.093     -0.304     -2.161      0.184      0.037      1.324      1.093      0.543      1.386     -0.676     -1.276     -0.374      1.068      2.177      0.275     -1.445      0.870      1.080     -2.134      0.812     -0.394      0.520      0.475      0.633      0.176      0.255     -0.884     -2.546     -0.536     -0.138      1.771      0.376     -0.092      0.871     -0.702     -0.801     -1.054      0.376      1.647      0.167     -0.920      0.216      0.325     -2.496      0.708
    -1.093     -2.304     -1.161      0.184     -0.963     -0.676     -0.907     -0.457      0.386     -0.676     -0.276     -0.374     -0.932      0.177     -0.725     -0.445     -1.130     -0.920     -0.134     -1.188     -0.476     -0.869     -0.451      0.857     -0.575     -0.646     -1.463     -0.715     -0.601     -0.322     -0.203     -0.074     -0.087     -0.257     -0.400      0.248      0.605     -0.322     -0.644     -0.652      0.027     -0.279     -0.080     -0.620     -0.795
    -0.093      0.696     -2.161      1.184      0.037      0.324     -0.907     -2.457     -0.614      0.324     -1.276     -0.374     -0.932      0.177      0.275     -1.445     -2.130      1.080      0.866     -0.188     -0.176     -0.437     -0.035     -0.361     -0.543      0.129      1.034     -2.157      1.434      0.503      0.323     -0.280     -2.388     -0.272      0.691     -1.167      0.248     -0.904      0.516      0.460     -1.197     -1.798      1.136      1.067      0.306
     0.907     -0.304      1.839      1.184      0.037     -1.676      0.093      0.543     -0.614      0.324     -1.276      0.626      1.068     -0.823      0.275     -1.445     -0.130      0.080      0.866     -0.188     -0.823      0.593      0.579     -0.335     -0.705      1.828     -0.698      1.193      1.256      0.705     -0.848     -0.448     -0.019     -0.488      0.615     -0.215     -0.038      0.194     -0.335      0.661     -0.462     -0.867     -0.700      0.951      0.488
    -0.093      0.696     -2.161     -0.816      1.037     -0.676     -0.907     -1.457      0.386     -1.676     -0.276     -1.374      0.068      0.177      0.275     -0.445      0.870      1.080     -0.134      0.812      0.045     -0.615     -0.133     -0.481      0.709     -0.042      1.334     -2.154     -0.354      0.464     -0.821     -0.147     -1.331      0.785     -2.083     -0.338     -0.646      0.321      0.407     -0.214     -0.287      1.483      1.237      0.205      0.186
    -0.093      0.696      0.839      2.184     -0.963     -1.676      1.093     -2.457      0.386     -0.676     -1.276      1.626      1.068      1.177     -0.725     -1.445      0.870      1.080      0.866      0.812     -0.877      0.946      0.365      0.851     -0.116      0.835     -0.245      0.392      1.318     -0.769     -0.770      0.244     -2.780     -0.271     -0.819     -0.215      0.511      0.589      0.465     -0.668     -0.595     -0.149      0.581      0.325      1.037
    -2.093     -0.304     -0.161     -0.816      0.037     -1.676      0.093     -1.457      0.386     -0.676     -1.276     -0.374     -0.932      0.177     -0.725      0.555     -0.130      0.080     -1.134     -0.188     -1.126     -0.174     -0.161     -0.023      0.395     -0.897     -0.112     -0.093     -0.581     -0.273     -0.345      0.094     -1.346      0.589     -0.892      0.252     -0.140     -0.598      0.196     -0.884      1.826      0.203      0.340     -1.035     -0.466
    -0.093      0.696      0.839      1.184      1.037      1.324     -0.907      1.543      1.386     -0.676     -1.276     -1.374      1.068      0.177      0.275      1.555     -0.130      1.080     -1.134      0.812      0.242     -0.587      0.321      1.350      0.586     -0.257      1.184      0.529     -0.032      0.497      1.015     -0.322      1.260      0.476     -0.976     -1.682     -0.840      0.574     -0.896     -0.148      1.301      0.517      0.481     -1.585      0.352
     0.907      0.696     -0.161     -0.816      1.037      0.324      0.093      0.543      0.386      1.324     -0.276     -0.374     -0.932     -0.823      0.275     -0.445     -0.130      1.080     -2.134      0.812      0.108     -0.119      0.080     -0.556      1.480      0.799      0.685     -0.400     -0.434     -0.442      0.024      0.031      0.337      0.851      0.504     -0.302     -0.220     -0.932     -0.282     -0.464     -0.557      0.057      1.180     -1.891     -0.493
    -0.093      0.696     -2.161      0.184     -0.963      0.324      1.093     -2.457      1.386      0.324     -1.276     -1.374     -0.932      0.177     -1.725      0.555      0.870     -1.920     -1.134      0.812     -0.287      0.253     -0.941      0.497      0.852      0.308      0.435     -1.254     -0.341     -1.901      0.621      0.702     -1.453      0.994     -0.249     -0.838     -1.637      0.451     -0.147     -1.916      0.813      0.637     -0.410     -1.284      0.177
    -0.093     -0.304     -2.161     -0.816      1.037      1.324      0.093     -1.457      0.386      0.324     -0.276     -1.374     -1.932      1.177      0.275     -0.445     -0.130      0.080     -0.134      0.812      0.239     -0.983     -0.764     -0.229      0.937     -0.423      0.439     -1.471     -0.590      0.047      1.145      0.988     -0.593      0.537     -0.170     -0.671     -0.192     -0.718      1.486     -0.208     -0.674      0.804      1.342     -0.026     -0.034
     0.907     -0.304      0.839     -1.816      0.037      1.324      1.093      1.543     -0.614     -0.676      0.724     -0.374      1.068      0.177      0.275      1.555     -1.130      1.080     -0.134      0.812      0.381      0.012      0.712     -1.124      0.083      0.412     -0.173      0.133     -0.532     -0.047      0.974      1.202      0.638      0.301     -0.855      0.248     -0.305     -0.121      1.059      0.192      1.260     -1.100     -0.120      0.116      0.688
    -1.093      0.696     -2.161      2.184      0.037     -0.676      0.093     -1.457     -0.614      0.324     -0.276      1.626      1.068      1.177      0.275     -1.445     -0.130     -1.920      1.866     -0.188     -0.294      0.361     -0.222      1.127     -0.184     -0.803      0.163     -1.926      1.108      0.135     -0.461     -0.318     -1.170     -1.513      0.197      0.138      1.152      1.378      0.320      0.426     -1.005     -0.495     -1.621      1.220     -0.113
     0.907      0.696     -0.161      0.184      1.037      1.324     -2.907     -0.457      0.386      1.324      1.724     -0.374      1.068      0.177      0.275     -0.445     -1.130     -2.920     -0.134      0.812      0.874     -0.223     -0.200      0.397      0.963      0.047      0.920     -0.009     -0.245      0.171      0.375     -2.798     -0.183      0.116      0.801      0.534      0.019      1.267      0.020     -0.120     -1.451     -0.875     -2.668     -0.083      0.031
    -0.093     -0.304      1.839      2.184      0.037     -1.676      0.093      1.543      0.386      0.324     -0.276     -2.374      1.068      0.177     -0.725     -0.445     -0.130      0.080      1.866     -0.188     -0.393     -0.237      0.259      1.035     -0.339      0.382     -0.108      1.438      1.163      0.350     -1.259      0.139      1.044     -0.255      0.506      0.144     -2.023      0.794     -0.658     -0.432      0.042     -0.163     -0.279      1.333     -0.037
    -1.093      0.696      0.839     -0.816     -0.963      0.324     -1.907      1.543      0.386     -0.676     -2.276     -2.374      0.068     -0.823      1.275     -1.445      0.870      1.080      0.866      0.812     -1.068     -0.253      0.255     -0.130     -0.114     -0.134      0.892      0.581     -0.675     -0.957      1.384     -1.811      1.278      0.266     -0.586     -1.024     -2.049     -0.371     -0.746      1.255     -0.381      0.989      0.684      0.892      0.970
    -0.093     -0.304      0.839      0.184     -1.963     -1.676      0.093      0.543     -1.614     -0.676     -1.276      0.626      1.068      0.177     -0.725     -0.445     -0.130      0.080     -1.134     -2.188     -0.540      0.116      0.588     -0.454     -1.467      0.500     -0.372      0.113      0.686     -0.486     -1.050     -0.091     -0.239     -1.235      0.059     -0.637      0.533      0.116      0.643     -0.138      0.170     -0.150     -0.854     -0.973     -0.824
    -0.093      0.696     -1.161      1.184     -2.963      1.324      1.093     -2.457      0.386     -0.676      0.724      1.626     -2.932     -1.823     -0.725      0.555      0.870     -1.920      0.866     -3.188      0.794      0.785     -1.524      1.091     -1.814     -0.797      0.086      0.270      0.144     -1.160      0.294      0.480     -0.635     -0.527      0.202     -0.350      0.612     -0.759     -2.629      0.274     -0.425     -0.094      0.431      0.213     -1.485
     1.907      0.696     -1.161      1.184      0.037      1.324      0.093     -1.457      0.386     -1.676      0.724      0.626     -0.932      1.177     -1.725      1.555      0.870     -1.920      1.866      0.812      1.233      0.476     -0.908      0.433     -0.221      0.635      0.199     -0.331      0.785      0.223      0.122     -0.340     -0.457      0.153     -1.407     -0.796     -0.033      0.467      1.003     -1.651      0.266      0.330     -0.447      1.619      1.007
    -0.093      0.696     -1.161      1.184      0.037      0.324      0.093      1.543     -1.614     -0.676     -1.276     -1.374      0.068      2.177     -0.725     -2.445     -0.130      1.080      0.866      0.812     -0.866     -0.592      0.425      0.647      0.151      0.708      1.121     -1.553      0.434     -0.009      1.167      0.632      0.990     -2.096     -0.518      0.026     -0.758     -0.619      1.892     -0.817     -1.495      0.460      0.239      0.469      0.605
     0.907     -2.304     -1.161      2.184      1.037      1.324      1.093      0.543      0.386      0.324     -1.276     -2.374      1.068     -0.823      1.275      1.555      0.870     -2.920     -0.134      0.812      0.084     -0.241     -0.508      0.267      0.323      1.060     -2.078     -0.784      1.977      0.683      1.125      1.392      1.130      0.067      0.124     -1.377     -1.962      1.666     -1.046      1.055      1.488      1.191     -1.952     -0.303      0.540
     0.907     -0.304     -0.161      1.184      1.037      0.324     -0.907     -0.457      1.386     -0.676      0.724     -0.374     -0.932      2.177      0.275      0.555     -2.130      0.080      0.866      0.812      0.535     -0.372     -0.468      0.786      0.115      0.306      0.104      0.316      0.248      0.959     -0.264     -0.416      0.326      0.835     -0.760     -0.001      0.058     -0.133      1.666      0.462      0.030     -1.720      0.852      0.586      0.714
    -2.093      0.696     -1.161      0.184      1.037      0.324     -1.907     -1.457     -1.614      1.324     -2.276     -1.374      0.068     -1.823      1.275      0.555      0.870     -0.920     -0.134      0.812     -0.870     -0.235     -0.308     -1.262      1.205     -1.055      0.948     -0.868      1.479     -0.170      1.141     -1.488     -1.224     -0.730      0.549     -1.181     -0.958      0.496     -0.682      0.670      1.383      1.095     -0.348      0.558     -0.228
    -2.093      0.696     -1.161     -1.816      1.037     -0.676      1.093      1.543     -0.614      0.324     -2.276      0.626      1.068     -0.823     -0.725     -0.445     -2.130      1.080     -1.134      0.812     -0.929     -0.036      0.667     -1.267      0.687     -1.185      0.545     -1.804     -0.562      0.180      0.354      1.147      0.829      0.374     -0.144     -0.971      0.776      0.091      0.215     -0.993      0.512     -1.990      0.175     -0.724      0.273
    -0.093      0.696     -0.161      0.184      1.037     -0.676      1.093     -0.457     -0.614     -1.676      0.724      0.626      1.068     -0.823      0.275     -2.445      0.870      1.080     -0.134      0.812     -0.287      0.704      0.530      0.310      0.130      0.390     -0.222     -0.771     -0.038      0.783     -0.346      0.599     -1.129     -0.998     -1.728      0.942     -0.244      0.332     -1.102      0.092     -1.806     -0.008      0.366     -0.318      0.834
    -1.093     -0.304     -0.161     -0.816      0.037      0.324     -1.907     -1.457     -0.614     -0.676     -1.276     -1.374      0.068     -0.823      0.275     -0.445     -2.130      0.080     -0.134     -0.188     -0.408     -1.182     -0.192     -1.044      0.188     -0.691      0.794     -0.155      0.287      0.002      0.904     -1.016     -1.102      0.033     -0.822     -0.644      0.115      0.347      0.061      0.337     -0.085     -0.527      0.528      0.384     -0.291
    -2.093      0.696      1.839      2.184     -2.963     -1.676      0.093     -1.457      2.386     -0.676     -2.276      0.626      1.068      2.177     -0.725     -2.445     -0.130     -1.920      1.866     -3.188     -1.284      0.295     -0.171      2.288     -3.143     -0.777      0.464      2.057     -0.139      0.135     -0.282     -0.030     -1.177      0.704      0.802     -0.796      0.371      1.176      0.433      0.817     -1.039     -0.308     -1.548      0.752     -0.482
    -0.093     -0.304      0.839      1.184      1.037      0.324      0.093      0.543      1.386     -0.676     -0.276      0.626      1.068      2.177     -1.725      0.555     -0.130      1.080     -1.134      0.812      0.052      0.165      0.672      1.246      0.474     -0.152     -0.328      0.135     -0.060      0.594      0.198     -0.016     -0.272      0.611     -0.845     -0.295      0.614      0.267      1.280     -1.745      0.406     -0.362     -0.039     -1.426      0.530
     0.907      0.696     -0.161     -1.816      0.037     -0.676     -1.907     -0.457     -1.614      1.324      1.724     -0.374     -1.932     -1.823      1.275     -1.445      0.870      0.080      1.866     -0.188      0.032     -0.010     -0.509     -1.420      0.313      0.980      0.803      0.270     -0.467     -0.444     -0.658     -1.873      0.206     -0.646      1.260      1.751     -0.191     -1.359     -0.822      1.300     -1.608      0.634      0.839      2.703     -0.371
    -0.093      0.696      0.839     -0.816      1.037      0.324      0.093      1.543     -1.614      0.324      0.724     -1.374      0.068     -1.823      1.275      0.555     -0.130      1.080     -2.134      0.812      0.066     -0.219      0.503     -2.276      0.469     -0.174      0.743      0.279      1.263      0.622      0.425      0.083      0.946      0.168     -0.064      0.567     -1.098     -0.698      0.136      0.999      0.363     -0.002      0.449     -1.111      0.390
     0.907     -0.304     -1.161      0.184     -0.963     -0.676      0.093     -0.457     -0.614      0.324      0.724      0.626      1.068      1.177      1.275      0.555      0.870      0.080     -1.134      0.812      0.417      0.436      0.258      1.383     -0.314      0.453     -0.907     -1.406     -1.237     -0.525     -1.084     -0.502     -0.791     -1.783      0.562      0.099     -0.069      0.659      0.167      1.469      0.079      0.238     -0.302     -1.741      1.084
     1.907      0.696      1.839      0.184      1.037      1.324      1.093      1.543     -0.614      1.324      1.724      0.626      1.068      0.177     -1.725      1.555      0.870      1.080     -0.134      0.812      0.911      0.904      0.698      0.802      1.311      0.906     -0.135      1.141     -0.508     -0.271      0.406      0.117      0.686     -1.141      0.652      0.675     -0.532      0.064     -0.515     -2.224      0.527     -0.109     -0.021     -0.449     -0.206
    -0.093     -1.304     -0.161      0.184     -0.963     -0.676     -0.907     -0.457      0.386     -0.676     -0.276      0.626      1.068      0.177     -1.725     -0.445     -3.130     -0.920     -2.134     -2.188     -0.247     -0.875      0.109      0.206     -1.545      0.036     -0.466     -0.236      0.008      0.697     -0.512     -0.197     -0.598      0.128      0.171      0.174      1.898      0.839      0.138     -1.018     -0.276     -2.153     -1.135     -2.237     -0.804
     1.907     -0.304     -0.161      2.184      1.037      1.324      1.093      1.543     -0.614     -0.676      0.724      0.626      1.068      1.177     -0.725      0.555     -0.130      1.080      1.866      0.812      0.495      0.045      0.665      1.072     -0.017      1.477     -0.167     -0.866      1.108      1.374      0.775      0.949      0.675     -1.658     -0.597      0.105      0.472      0.084      0.292     -0.670      0.036     -0.035      0.065      1.407      0.782
    -0.093     -0.304      0.839     -0.816     -0.963      0.324     -1.907      1.543      0.386     -0.676      0.724      0.626      0.068     -0.823     -0.725     -0.445     -0.130      0.080     -1.134     -1.188      0.216      0.019      0.145     -0.786     -0.508     -0.426     -0.298      0.632      0.081     -0.382      0.094     -1.693      1.242      0.894     -0.355      0.661      0.490     -0.360     -0.228     -0.604     -0.707     -0.021     -0.316     -0.558     -0.574
    -0.093     -0.304      0.839     -1.816     -2.963     -0.676          *      0.543      0.386     -0.676     -0.276     -0.374      1.068     -0.823     -0.725     -0.445     -1.130     -0.920     -0.134     -1.188     -0.242     -0.614      0.548     -1.320     -1.112      0.035      0.172      0.371     -0.537     -1.835     -0.358      2.636      0.025      1.287     -0.123     -0.065      0.335      0.181      0.257     -0.203     -0.264     -0.429     -1.481      0.432     -0.200
     1.907      0.696      1.839      1.184      1.037      1.324      1.093     -0.457     -1.614      1.324      1.724      0.626     -0.932      0.177     -0.725     -0.445     -0.130     -1.920     -0.134     -1.188      1.457      0.894     -0.849      0.056      0.433      0.460     -0.206      2.586      1.201      0.595     -0.359      0.114      0.411     -1.618      1.157     -0.179     -0.478      0.242      0.190     -0.874     -1.940     -1.228     -0.494     -0.199     -1.550
     0.907     -1.304      1.839      1.184      1.037      1.324      0.093      1.543      1.386      1.324      1.724      0.626      1.068      1.177      1.275      1.555     -1.130      1.080      0.866      0.812      1.476     -0.676      0.571      0.661      0.858     -0.585     -0.847      1.228      0.428      0.234     -0.508      0.540      1.019      0.679      0.888      0.009      1.486      0.212      0.813      0.706      0.019     -0.507      0.186      0.430      0.175
     0.907      0.696     -1.161     -1.816      1.037      1.324      1.093      1.543     -1.614      1.324      1.724      1.626      1.068     -1.823      1.275      0.555     -0.130      1.080     -2.134      0.812      0.986      0.480      0.736     -1.765      0.732     -0.077      0.124     -1.669      0.018      0.284      0.177      0.811      0.841     -0.290      0.951      0.602      0.916     -0.070     -0.390      0.919     -0.593     -0.716     -0.205     -1.273      0.101
    -0.093      0.696      0.839      2.184      0.037      1.324      1.093     -2.457      0.386      0.324      0.724      0.626      1.068      1.177     -0.725     -1.445      0.870     -1.920      0.866     -1.188      0.471      0.193     -0.262      1.046     -0.556     -0.448      0.711      1.027      1.078      0.504      0.890      0.981     -2.118     -0.466      0.646      0.103      0.479      1.265      0.425     -0.702     -1.906      0.455     -1.492      0.422     -0.586
    -2.093      0.696      1.839     -0.816      1.037      1.324      1.093      0.543      0.386      0.324      1.724      0.626      0.068     -0.823     -1.725      0.555      0.870     -0.920      1.866     -0.188      0.595      0.022     -0.294      0.024     -0.167     -2.667      0.549      2.114     -0.798      1.231      0.652      1.007      0.860      0.226      0.458      1.171      0.674      0.279     -0.785     -1.499     -0.137      0.683     -0.548      1.990      0.095
    -0.093      0.696     -0.161      0.184     -1.963      0.324      1.093      1.543      0.386     -0.676     -1.276     -0.374     -0.932     -1.823      0.275     -2.445      0.870      1.080     -1.134     -2.188     -1.016      0.295      0.134      0.392     -1.773      0.580      0.547     -0.420     -0.503     -0.279      1.391      0.857      1.168      0.101      0.211     -0.048     -0.686     -1.116     -2.157      1.056     -1.299      0.602      0.820     -1.237     -0.553
     0.907     -1.304     -0.161      1.184      0.037     -0.676     -1.907      0.543     -0.614     -0.676     -0.276     -0.374      1.068      0.177     -0.725     -0.445     -1.130      0.080     -2.134     -0.188     -0.068     -0.757      0.586     -0.113     -0.742      0.938     -0.640     -0.857      1.385      0.892     -0.644     -1.106     -0.176     -0.460     -0.515     -0.090      0.655      0.004      0.156     -0.468     -0.401     -0.265     -0.782     -2.162      0.552
    -0.093      0.696      1.839      0.184     -0.963      1.324     -0.907     -2.457      0.386     -0.676      1.724     -0.374      1.068     -1.823      0.275     -0.445     -0.130      0.080      1.866     -2.188      0.342      0.215      0.332      0.080     -0.336     -0.311      0.304      1.481      0.043     -0.542      0.924     -1.016     -2.981      0.444     -0.482      1.296     -0.779      0.531     -1.739      0.291     -0.818     -0.394     -0.340      1.783     -1.893
    -2.093      0.696      0.839     -0.816      0.037      1.324      1.093      0.543     -1.614      1.324     -2.276      1.626      0.068     -1.823      0.275     -2.445      0.870     -2.920     -0.134      0.812     -1.003      1.056     -0.517     -0.880     -0.227     -1.145     -0.416      1.238      0.109      0.208      2.235     -0.034      1.008     -0.848      1.367     -1.071      0.295      0.871     -1.214      0.096     -1.445     -0.276     -2.045      0.281      0.815
    -0.093      0.696     -1.161      1.184     -0.963     -0.676      0.093      0.543      0.386      0.324     -0.276      0.626      1.068      2.177      0.275      0.555     -0.130      0.080     -0.134     -1.188      0.423      0.166      0.174      1.361     -0.483     -0.346      0.444     -1.422     -0.234     -0.509     -1.090     -0.112      0.560     -0.566      0.684     -1.006      0.356      0.780      1.256      0.417      0.287     -0.345     -0.129     -0.496     -0.689
     0.907     -0.304     -2.161     -0.816     -0.963      0.324      0.093     -1.457     -1.614     -0.676      1.724      0.626     -0.932      1.177      0.275      1.555      0.870     -1.920     -1.134     -1.188      0.810      0.460     -0.643     -0.223     -0.839      0.098     -0.694     -1.541     -0.515     -0.048     -0.599     -0.324     -0.738     -1.261     -0.284      0.504     -0.107     -0.122      1.308      0.585      0.811      0.309     -0.817     -1.159     -0.363
    -0.093      0.696      1.839      0.184     -0.963      0.324      1.093     -1.457      1.386      1.324     -1.276      0.626     -0.932     -0.823      1.275      0.555      0.870      1.080     -0.134      0.812     -0.040      0.521      0.250      0.273     -0.175     -0.164      0.208      1.730      0.033     -0.719      0.362      0.267     -1.905      1.207      1.529     -1.275     -0.030     -1.472     -1.032      1.309      0.637      0.468      0.823     -0.234      1.112
    -1.093     -0.304     -0.161     -1.816     -0.963      0.324     -0.907     -0.457     -0.614      0.324     -0.276      0.626     -0.932     -1.823      0.275     -1.445     -0.130      0.080     -0.134     -1.188     -0.838      0.197     -0.336     -0.807     -0.809     -0.168     -0.582      0.365     -0.936     -0.093      1.346     -1.248     -0.136     -0.068      0.777      0.774      0.322     -0.608     -1.166      0.515     -0.544     -0.359      0.620      0.180     -0.444
    -0.093     -1.304      0.839      0.184     -0.963     -0.676     -0.907     -0.457      0.386     -0.676     -0.276     -0.374     -0.932      0.177     -0.725     -0.445     -1.130     -0.920     -0.134     -0.188     -0.532     -0.385     -0.338      0.271     -0.468      0.299     -0.913      1.020     -0.100     -0.460     -0.246     -0.467     -0.034      0.020     -0.412      0.410      0.237     -0.259      0.083     -0.553      0.305     -0.686     -0.339     -0.249      0.114
     0.907     -0.304     -0.161     -0.816      0.037      0.324      0.093     -0.457      1.386     -0.676      0.724      0.626      0.068      0.177      0.275      0.555     -0.130     -0.920      1.866     -1.188      0.654      0.294     -0.306      0.659      0.012      0.267     -0.847      0.233     -1.453      0.092     -0.580     -0.110     -0.271      0.787     -0.732      0.013      0.331      0.430     -0.339      0.137      0.012     -0.464     -0.346      1.566     -1.091
    -0.093     -0.304      0.839     -1.816     -0.963      1.324      1.093      0.543      0.386      0.324     -0.276     -0.374      1.068     -1.823      0.275      0.555     -0.130      1.080     -1.134     -0.188      0.104      0.243      0.527     -1.030     -0.334     -0.387     -0.355      0.291     -0.786     -0.627      1.211      0.999     -0.138      1.117      0.524     -0.296     -0.687      0.238     -1.034      0.304      0.335     -0.330      0.210     -0.756      0.279
     1.907      0.696      0.839      1.184      1.037      1.324     -1.907      0.543      2.386     -0.676      1.724      0.626      0.068      0.177     -1.725      1.555     -2.130     -2.920     -2.134      0.812      1.353     -0.306     -0.615      0.745      0.130      0.543      0.924      1.353      0.364      0.965     -0.205     -1.400      1.232      1.877     -0.887      0.071      0.922      0.963     -0.368     -1.712      0.143     -1.998     -1.940     -2.446      0.621
    -1.133     -1.206     -0.936      0.424      0.185     -0.736      0.121      0.687     -0.493      0.419     -1.476     -0.280     -0.709      0.251     -0.549     -1.379     -0.178      1.245      0.886      0.021     -1.552     -0.320      0.055      0.177      0.097      0.396     -1.028     -0.884      0.254      0.192      0.836      0.287      0.611     -0.764      0.423      0.528      0.169     -0.992      0.193     -0.676      0.115      0.188      1.107      0.704     -0.063
     0.867      0.794      0.064      0.424      1.185      0.264      0.121      0.687     -1.493     -0.581      0.524      1.720      1.291     -1.749      0.451     -0.379     -0.178      1.245      0.886      1.021      0.278      0.162      0.333     -0.477      0.495      0.464      0.649     -0.277      0.940      0.470     -0.286      0.107      0.223     -1.148     -0.729      0.291      1.537      0.642     -1.240      0.152     -0.372     -0.229      0.581      1.068      0.630
    -1.133     -1.206     -1.936     -1.576     -0.815      0.264     -2.879     -0.313     -1.493      0.419     -0.476     -2.280     -0.709      0.251      1.451     -1.379     -2.178      1.245     -0.114     -0.979     -0.991     -1.326      0.068     -0.853      0.296     -0.227     -0.013     -2.168     -0.841     -1.071      1.252     -1.607     -0.581     -0.882      0.312      0.757     -0.393     -0.762      0.963      1.349     -0.434     -0.591      0.948      0.164     -1.189
     0.867      0.794      0.064     -1.576      1.185      1.264      1.121     -1.313     -1.493      1.419      1.524      0.720     -0.709     -1.749      1.451      1.621      0.822      1.245     -2.114      1.021      1.315      0.562      0.353     -2.289      1.263     -0.522      0.166     -0.359      0.888     -0.114     -0.031      0.595     -1.535      0.198      0.799     -0.123      0.149     -1.195      0.228      0.760      0.236      0.190      0.644     -0.995     -0.017
     0.867     -0.206     -0.936     -0.576      0.185      1.264      0.121     -1.313     -0.493      0.419      1.524      1.720      0.291      1.251      0.451      0.621      0.822     -0.755     -1.114      1.021      0.873      0.538     -0.137      0.065      0.865      0.109     -0.864     -0.776     -0.475     -0.938      0.296     -0.283     -1.184     -0.583     -0.040      0.543      0.903      0.524      1.376      0.032     -0.200      0.231     -0.506     -1.111      0.230
    -0.133      0.794     -0.936      0.424      0.185      1.264      1.121     -2.313      1.507     -2.581     -0.476     -0.280      0.291      2.251     -2.549      0.621      0.822     -0.755      0.886     -0.979      0.419      0.312     -0.088      1.298     -0.384     -0.668      0.547     -0.819     -0.842      0.707      0.870      0.787     -2.372      0.492     -2.288     -0.970     -0.760      0.450      1.358     -2.246      0.270      0.354     -0.517      0.315     -0.709
    -1.133     -0.206      1.064      0.424      0.185     -0.736      0.121     -1.313      2.507     -1.581     -2.476     -1.280      0.291      1.251     -1.549     -2.379      0.822      0.245      0.886     -0.979     -1.160     -0.353     -0.200      1.535      0.149     -0.018      0.152      1.247     -1.134     -0.019      0.420      0.430     -1.181      1.284     -1.560     -0.863     -0.740      0.387      0.163     -1.567     -1.243      1.018      0.471      0.121     -1.060
    -1.133     -0.206      0.064     -1.576     -1.815      1.264      0.121      1.687     -0.493     -0.581     -2.476     -1.280      0.291     -0.749     -0.549     -1.379     -0.178      0.245     -0.114     -0.979     -0.570     -0.372      0.020     -0.344     -0.512     -0.651      0.117      0.029     -1.202     -1.341      2.001      0.431      1.813     -0.268     -0.263     -1.541     -0.716      0.152     -0.525     -0.320     -0.852      0.276      0.019     -0.023     -0.468
     0.867     -0.206     -0.936      0.424     -0.815     -1.736      0.121      1.687     -1.493     -0.581      0.524     -0.280     -1.709     -1.749     -1.549     -0.379     -0.178      1.245     -1.114     -1.979      0.001     -0.191      0.091     -0.346     -0.735      0.877      0.073     -0.951      0.826      0.063     -1.794      0.140      1.706     -1.219     -0.344      0.521     -0.121     -1.737     -1.434     -1.322     -0.252      0.084      0.964     -0.816     -1.294
    -2.133     -0.206     -0.936     -1.576     -0.815     -2.736      0.121      0.687     -1.493     -1.581     -2.476      0.720      1.291      1.251     -2.549     -2.379     -0.178      0.245     -0.114     -0.979     -1.863      0.025      0.429     -0.337     -1.182     -0.417     -0.144     -1.344     -1.068      0.255     -0.930      0.034      0.121     -1.245     -0.933      0.162      0.790      0.746      1.446     -2.105     -0.415     -0.026     -0.385     -0.030     -0.020
     0.867      0.794     -0.936      0.424      1.185      1.264      0.121     -1.313     -0.493      0.419      1.524      0.720     -0.709     -0.749     -0.549      0.621      0.822      0.245     -1.114      1.021      1.226      0.549     -0.091     -0.180      1.005     -0.346      0.149     -0.795      0.597      0.216     -0.051     -0.381     -1.238     -0.339     -0.010      0.111     -0.047     -0.677     -0.424     -1.030     -0.545      0.154      0.634     -1.024      0.340
     1.867     -0.206     -1.936      0.424      0.185      1.264      1.121      0.687     -0.493      0.419      1.524     -1.280     -2.709      1.251      0.451     -2.379      0.822      1.245      0.886      1.021      0.832      0.124     -0.799     -0.205     -0.291      1.141     -0.340     -1.163      0.562      0.353      0.260      0.957      1.508     -0.212      0.606      0.615     -1.247     -1.570      1.490      0.636     -3.123      0.604      2.632      0.941      1.286
     0.867     -0.206      0.064     -0.576      0.185      0.264      0.121      1.687      0.507      0.419      0.524     -0.280      1.291     -0.749      1.451      0.621      0.822      0.245      0.886      1.021      0.401     -0.161      0.233     -0.461      0.577      0.487     -0.132     -0.362     -0.205     -0.394     -0.135      0.311      1.544      0.839      0.199     -0.089     -0.080      1.004     -0.427      1.155      0.181      0.988     -0.191      1.091      0.523
     0.867     -0.206     -0.936      0.424      0.185      0.264      0.121     -0.313      0.507      1.419      0.524     -0.280     -2.709      1.251      0.451      0.621     -0.178     -1.755     -0.114      0.021      0.586      0.178     -1.403      0.304      0.398      0.233     -0.229      0.409      0.324     -0.026     -0.359     -0.035      1.181      0.324      1.142     -0.215     -0.398     -0.516      0.853      0.294      0.052     -0.320      0.419     -0.176      0.016
     0.867     -0.206      1.064      1.424     -0.815      1.264      0.121      0.687      1.507     -0.581      0.524     -0.280      0.291      1.251      0.451     -1.379     -0.178     -1.755      0.886      0.021      1.057     -0.228     -0.527      0.307     -0.699     -0.065      0.104      1.426      1.076     -0.119      0.123      0.300      1.165      1.230     -0.422     -0.883     -0.116      1.031      1.039      0.711     -2.590      0.172     -0.745      0.693      0.672
    -0.133     -0.206     -0.936     -1.576     -0.815      0.264      1.121      1.687     -1.493     -0.581      1.524     -1.280     -0.709     -1.749     -0.549     -0.379     -0.178      1.245     -1.114      0.021      0.557      0.069     -0.024     -2.151     -0.185     -0.575     -0.248     -1.005      0.501     -0.678     -0.308      1.075      1.827      0.043     -0.543      0.688     -1.366     -0.689     -0.250     -0.340     -1.084     -0.154      1.318     -0.297      0.261
     0.867     -0.206      1.064     -0.576      1.185      1.264      0.121      1.687     -0.493      1.419      1.524     -1.280      1.291      1.251      1.451      0.621     -0.178      1.245     -1.114      1.021      0.111     -0.094      0.511     -0.009      1.466      0.739     -0.119      0.547     -0.640     -0.139      1.129      0.119      1.241     -0.534      0.699      1.347     -1.167      0.471      1.297      0.788      0.590     -0.160      0.529     -0.932     -0.011
     0.867      0.794     -1.936      1.424      1.185      1.264      0.121     -1.313      2.507      1.419      1.524      0.720      0.291      1.251      0.451      1.621      0.822      1.245      1.886      1.021      0.962      0.486      0.286      1.635      1.588     -0.053      0.104     -2.117     -0.156     -0.404      0.164     -0.384     -1.729      1.168      0.619      0.331      0.063     -0.155     -0.045     -0.313      0.674      0.252      0.608      1.028     -0.368
    -0.133          *      1.064      1.424     -1.815      0.264      1.121      1.687      2.507     -0.581      0.524      1.720      1.291      1.251     -1.549     -0.379      0.822      1.245     -1.114     -0.979      0.883      0.816      0.600      0.663     -1.975     -0.899      1.103      0.359      0.809      0.070     -0.597      0.187      1.081      2.093      0.465     -0.533      0.515      0.470      0.765     -0.706     -1.423     -0.015      0.016     -1.504      0.635
    -2.133      0.794      0.064      2.424      1.185     -1.736      0.121      1.687      2.507      0.419     -2.476      0.720      1.291      1.251      0.451     -2.379     -1.178      1.245      1.886      1.021     -1.414     -0.194      0.556      1.803      0.851     -0.663      1.066     -0.464      0.772      0.427     -0.226      0.421      1.002      0.906     -0.325     -0.806      1.181      0.503     -0.069      0.133     -0.802     -0.978      0.243      0.875      0.462
    -0.133     -0.206      1.064     -1.576     -2.815      1.264      1.121      0.687      0.507     -0.581     -0.476      0.720      1.291     -1.749     -0.549      0.621      0.822      0.245     -2.114      1.021     -0.070      0.323      0.544     -0.258     -0.196      0.119     -0.511      0.579     -1.415     -2.697      1.184      0.725      0.120      0.501     -0.539     -0.477      0.205      0.634     -1.578     -0.463      0.671      0.507     -0.464     -1.982      1.231
    -0.133      0.794      0.064     -0.576      1.185      0.264      0.121      1.687     -1.493      1.419     -1.476     -1.280      0.291      1.251      1.451      0.621      0.822      1.245     -0.114      1.021     -0.292     -0.509      0.264     -0.784      1.729      0.162      1.117     -0.142      0.197     -0.483      0.613      0.514      1.587     -0.794      0.639     -1.060     -0.637     -0.085      1.935      0.582      0.840      1.329      0.779      0.302     -0.308
     0.867      0.794      0.064     -0.576      0.185      0.264      1.121      0.687     -0.493      0.419      0.524      1.720      0.291      1.251      0.451      1.621      0.822      0.245     -2.114      1.021      0.628      1.110      0.492     -0.212      0.884      0.002     -0.308     -0.362     -0.251     -0.739     -0.389      0.122     -0.009     -0.179     -0.113     -0.165      0.473     -0.493      1.344      0.200      0.923     -0.442     -0.599     -1.878      0.267
     0.867      0.794     -1.936     -0.576      1.185      1.264     -1.879     -0.313      0.507      0.419      1.524      0.720     -0.709     -0.749      1.451      0.621      0.822     -0.755     -1.114      1.021      0.636      0.430     -0.549     -0.083      1.274      0.284      0.351     -1.255     -0.668     -0.147      0.730     -2.135      0.386      0.611     -0.292      0.768      0.117      0.082     -0.750      0.899     -0.060      0.251      0.155     -1.062     -0.125
    -2.133      0.794      1.064      1.424      0.185     -1.736      0.121      0.687      1.507      0.419     -2.476      0.720      1.291      2.251     -1.549     -1.379     -0.178      1.245      0.886      0.021     -1.133     -0.140      0.709      1.620      0.405     -1.000      0.852      0.475     -0.163     -0.259     -0.561      0.139     -0.256      0.216      0.367     -0.900      0.907      0.213      1.149     -1.707     -0.353      0.065      0.104      0.174     -0.185
     0.867     -0.206      0.064      2.424     -1.815      0.264     -1.879      0.687      0.507     -2.581     -1.476     -0.280     -1.709      0.251      0.451     -1.379     -1.178     -2.755     -1.114     -2.979     -0.843     -0.752     -1.276      1.311     -1.712      1.658      0.486      1.423      1.064     -0.020      1.195     -1.285      2.113     -0.547     -1.555     -0.650      0.604      0.073     -0.819      1.068     -0.410     -0.354     -0.669     -1.725     -1.494
    -1.133      0.794     -0.936      0.424     -1.815     -0.736      0.121     -0.313      0.507      0.419      0.524     -0.280      0.291      2.251     -0.549     -1.379     -0.178     -1.755      0.886     -1.979     -0.603     -0.047     -0.513      1.012     -1.672     -0.541      0.799     -0.451     -0.579     -0.164     -0.039      0.029      0.163     -0.092      1.140      1.464     -0.164      0.927      1.425      0.140     -0.680     -0.144     -0.873      0.432     -0.457
    -1.133     -0.206     -0.936      0.424     -0.815      0.264      0.121      1.687      1.507     -1.581     -2.476     -0.280      1.291     -0.749     -0.549     -0.379     -0.178      1.245     -2.114      0.021     -1.151     -0.193      0.797      0.818      0.088     -0.191      0.034     -1.661     -0.484     -0.900      1.749      0.269      0.609      0.826     -1.550     -1.033     -0.022      0.100     -1.468     -0.496      0.783      0.109     -0.042     -2.461      0.090
     1.867     -3.206     -1.936      0.424     -0.815      1.264      1.121      1.687      0.507     -0.581     -2.476     -1.280     -1.709     -0.749     -0.549     -0.379     -0.178      0.245     -0.114     -0.979     -0.069     -0.579     -0.279      0.166     -0.925      1.801     -2.542     -1.666      0.277      0.241      1.320      1.857      1.997      0.275     -0.058     -2.229     -0.474     -1.264     -0.764     -0.053     -0.173      0.458      0.578     -0.270     -0.047
     1.867     -0.206     -1.936      2.424      1.185      1.264      0.121     -1.313      0.507      1.419      1.524      0.720     -2.709      0.251      1.451      0.621      0.822     -2.755     -0.114      1.021      1.007      0.649     -1.774      1.444      1.363      0.795     -0.900     -0.148      0.872     -0.210      0.115     -0.523      0.571     -0.556      0.671      0.170     -0.008     -0.045     -0.856      0.866     -0.301      0.078      0.076     -0.800     -0.135
    -0.133      0.794     -0.936      0.424      0.185      0.264      1.121     -1.313      0.507      1.419     -0.476      1.720     -0.709      0.251      0.451     -0.379     -3.178     -0.755      0.886      0.021     -0.343     -0.550     -0.435      0.666      0.080      0.087      1.442     -0.413     -0.165      0.282      0.546      1.641     -0.964      0.188      1.310     -0.224      2.322     -0.140     -0.174      0.424     -0.093     -2.625     -0.035      0.627     -0.026
     0.867     -0.206     -0.936      2.424      0.185      1.264      0.121      0.687      2.507      1.419      0.524     -1.280     -1.709     -0.749      1.451      1.621      0.822      0.245      0.886      0.021      0.546     -0.629     -0.366      1.406      0.232      0.269      0.435     -0.726      0.903      0.063      0.602      0.800      1.049      1.524      1.282     -0.251     -0.530     -1.371     -1.762      1.414      0.993      1.511      0.936      0.398     -0.129
     0.867     -0.206     -0.936     -0.576     -0.815      1.264     -2.879     -1.313     -0.493      0.419      0.524      0.720     -2.709     -0.749     -0.549      1.621      0.822     -0.755     -1.114      0.021      0.816     -0.175     -1.027     -0.156     -0.119      0.007      0.023      0.103     -0.523     -0.754      0.520     -2.724     -0.255     -0.291      0.492     -0.579      0.939     -1.314     -0.725     -0.428      0.683      0.944      0.946     -1.024      0.072
     0.867     -0.206      2.064     -0.576      0.185      1.264      1.121      1.687     -0.493      1.419      1.524     -0.280      0.291     -0.749      1.451      1.621      0.822      1.245     -0.114      1.021      1.348      0.208      0.524     -0.458      0.489     -0.628     -0.570      1.359     -0.087     -0.286     -0.258      1.055      1.097     -0.082      1.141     -0.079     -0.551     -0.383     -0.423      1.231      0.215      0.554      0.386      0.218      0.611
    -2.133      0.794      1.064      1.424     -1.815     -0.736     -0.879      0.687      0.507     -0.581      0.524      0.720      1.291      0.251      1.451     -0.379      0.822      1.245     -0.114     -0.979     -0.597     -0.054      0.645      0.764     -0.822     -1.614      0.765      0.547      0.560     -0.969      0.023     -0.932     -0.069     -0.183     -0.224      1.205      0.762      0.243     -0.469      1.691      0.241      0.620      0.271     -0.369     -0.148
    -2.133     -3.206     -0.936     -1.576      1.185     -0.736     -1.879      0.687     -0.493      0.419     -2.476     -2.280      0.291     -1.749      0.451     -1.379     -1.178      0.245     -1.114      0.021     -1.403     -1.658      0.308     -1.301     -0.136     -0.670     -1.517     -1.293     -0.189      1.202      0.652     -0.363      0.365      0.561      0.422     -0.688     -0.057     -0.070     -0.864      0.611      0.156      0.711     -0.184     -0.609      0.286
     0.867      0.794      1.064      0.424      1.185      1.264      1.121      0.687     -0.493      1.419      0.524      1.720      1.291      1.251      1.451      0.621      0.822      1.245     -0.114      1.021      0.663      0.809      0.657      0.204      0.929      0.074      0.133      0.406      0.244      0.280      0.583      0.468     -0.143     -0.679      1.020     -0.300      0.925      0.362      1.161      1.174      0.041     -0.042      0.339     -0.038      0.203
     1.867      0.794      0.064      1.424     -2.815     -1.736     -0.879      1.687     -0.493     -0.581      1.524     -0.280      0.291     -0.749     -0.549     -0.379     -3.178     -1.755      0.886     -0.979      0.151     -0.651      0.251      0.294     -2.155      1.485      1.430     -0.029      1.161     -0.641     -1.856     -0.162      1.305     -0.608      0.371      1.205      0.650     -0.053     -1.035      0.345     -0.519     -2.420     -1.963      0.770      0.881
    -1.133     -0.206      0.064     -0.576      0.185     -0.736     -0.879     -0.313     -1.493      1.419      1.524     -2.280      0.291     -1.749      1.451     -1.379     -0.178      0.245     -0.114      1.021     -0.312     -0.797      0.556     -0.318      0.736     -0.782      0.319     -0.326     -0.277     -0.623     -0.358     -0.213     -1.031     -1.120      1.118      1.931     -1.263     -0.517     -1.414      1.078     -1.022      0.732     -0.710     -0.105      0.432
     0.867     -2.206     -0.936      0.424      0.185      1.264      0.121     -1.313     -1.493      0.419      0.524      0.720     -0.709     -1.749     -0.549      0.621     -1.178     -0.755     -1.114     -0.979      0.269     -0.329     -0.109     -0.556     -0.135      0.409     -1.758     -0.948      0.814      0.359      0.893      0.518     -1.304     -0.963      0.681      0.214      0.995     -0.556     -1.268     -0.554      0.307     -0.807     -0.591     -0.808     -0.827
     0.867      0.794      0.064      1.424      0.185      0.264      0.121     -0.313      0.507     -0.581     -0.476     -0.280      0.291      0.251     -0.549      0.621     -0.178      0.245      0.886      0.021     -0.130     -0.212      0.287      0.175     -0.866      0.962      0.844     -0.193      1.278      1.011      0.520      0.292     -0.782      0.322     -0.206     -0.331     -0.006     -0.003      0.261     -0.248      0.790      0.016     -0.155      0.857      0.810
    -1.133     -0.206     -0.936     -0.576      0.185     -0.736      0.121     -1.313     -0.493      1.419     -1.476      0.720     -0.709     -1.749      0.451     -2.379     -2.178      0.245      0.886      0.021     -1.148     -0.536     -0.398     -0.775      0.270     -0.030      0.233     -0.537      0.342     -0.012      0.518      0.594     -0.686      0.039      1.149      0.034      1.451     -0.272     -1.077      0.183     -1.451     -1.629      0.863      1.401     -0.262
     0.867      0.794     -0.936      1.424      1.185      1.264      1.121     -1.313      1.507      0.419      0.524      0.720     -1.709      2.251      0.451      0.621      0.822     -2.755      1.886      1.021      1.250      1.172     -1.276      2.374      1.505     -0.404     -0.245      0.428     -0.897     -0.476     -0.268     -0.089      0.201     -0.149     -0.149     -1.026     -0.915      0.203      0.463     -0.429     -0.732     -0.508     -0.633      0.851     -0.206
     0.867     -0.206      1.064      1.424      0.185     -1.736     -1.879     -1.313     -1.493     -1.581      0.524      0.720      0.291      1.251     -1.549     -1.379     -2.178     -1.755     -1.114     -1.979     -0.682     -0.249     -0.422      0.216     -0.876      1.686     -0.020      1.550      1.283      1.213     -0.967     -1.551     -0.744     -1.611     -1.260      1.472      0.958      0.998      1.088     -1.060     -0.609     -1.897     -1.167     -1.312     -1.170
     0.867     -1.206      1.064     -0.576      0.185      0.264      0.121     -1.313     -0.493      0.419     -0.476     -1.280      0.291     -0.749     -0.549      0.621     -1.178     -0.755     -1.114     -0.979      0.267     -0.705     -0.068     -0.824     -0.817      0.479     -0.546      1.364      0.428      0.997      0.036      0.696     -1.230      0.108      0.871     -0.792     -0.447      0.363     -0.030     -0.100      0.159     -0.232     -0.589     -0.823     -0.236
    -0.133      0.794      0.064     -1.576     -0.815      1.264      1.121     -1.313     -0.493      0.419      1.524     -1.280      0.291     -1.749     -1.549      0.621      0.822      0.245     -1.114     -1.979      0.434      0.256     -0.021     -0.814     -0.127     -0.420      0.571      0.118     -0.870     -0.653      0.731      0.825     -1.374      0.216      0.472      1.166     -1.463      0.361     -0.986     -1.559     -0.020      0.503      0.079     -0.756     -1.675
     0.867      0.794     -1.936     -1.576      0.185      1.264      1.121      1.687     -1.493      1.419      1.524     -1.280     -0.709     -1.749      1.451     -0.379      0.822      1.245     -2.114      1.021      0.859      0.175      0.018     -1.175      1.016      0.040      0.517     -1.959     -0.382     -0.917      0.234      0.955      1.675     -0.624      1.005      0.408     -1.654     -0.711     -0.772      1.003     -1.208      0.659      1.152     -1.624      0.101
     0.867      0.794      0.064     -0.576      0.185     -0.736      1.121     -2.313     -0.493      1.419      0.524      1.720      1.291      0.251      0.451     -0.379      0.822      1.245     -1.114      1.021     -0.461      0.837      0.723     -0.779      0.706      1.419      0.004     -0.765      0.068     -0.643     -0.268      0.256     -3.145      0.262      1.027      1.159      0.852      0.357      0.826      0.083      0.237     -0.052      0.061     -0.700      0.335
     1.867     -0.206      2.064      0.424      0.185     -2.736     -0.879     -0.313      1.507      0.419     -1.476     -0.280      1.291      1.251      0.451     -0.379     -1.178     -1.755      1.886      1.021     -0.490     -0.341      0.121      0.604      0.212      2.168      0.126      1.950     -0.281      0.014     -2.334     -0.585     -0.698      1.070      0.365     -0.944      0.181      0.951      0.813      0.119      0.022     -0.922     -1.926      1.651      0.813
    -0.133      0.794      1.064     -0.576      0.185      0.264      1.121      0.687      0.507      0.419      0.524      0.720      0.291      0.251      0.451      0.621      0.822          *      0.886     -0.979      0.905      0.904     -0.382     -0.473     -0.097     -1.092     -0.094      1.252     -0.175      0.280     -0.693      0.285      1.183      0.715      0.569     -0.712     -0.437      0.757      0.442      0.388     -0.212     -0.175     -0.465      0.910     -0.877
     0.867      0.794      2.064      0.424      1.185     -1.736      1.121      1.687     -0.493     -2.581     -0.476     -0.280      1.291      0.251      1.451     -0.379      0.822      1.245      0.886      1.021     -0.207      0.169      0.484     -0.638      0.734      1.183      0.619      1.535      1.097      0.556     -1.624      1.057      0.976      0.002     -2.972     -0.206     -0.587      0.561      0.603      0.949     -0.140      0.691      0.434      1.259      0.416
     0.867      0.794      1.064     -0.576     -1.815      1.264      1.121     -0.313      0.507     -0.581      1.524      0.720      0.291      1.251     -0.549      1.621      0.822      1.245     -1.114      0.021      0.814      0.423      0.260      0.114     -0.762     -0.009      0.446      0.700     -0.643     -1.183      0.341      0.552     -0.635      0.492     -0.120      0.487      0.262     -0.140      1.056     -0.294      0.831      0.222      0.984     -0.966      0.709
     0.867     -0.206     -0.936      0.424      1.185      0.264     -0.879     -0.313      2.507     -0.581      1.524     -1.280     -0.709      0.251      0.451      1.621     -1.178     -0.755      0.886      1.021      0.352     -0.612     -0.279      0.897      1.204      0.533      0.594     -0.637     -0.763     -0.089     -0.100     -0.243     -0.115      1.857     -1.203      1.045     -0.406     -0.270     -0.541     -0.212      1.231     -0.479     -0.339      0.600      0.087
    -0.133     -1.206     -0.936     -0.576      0.185      1.264      0.121      1.687      0.507      1.419      1.524     -0.280      0.291     -1.749      1.451      0.621     -3.178      1.245     -1.114     -0.979      0.515     -1.191      0.356     -0.282      0.374     -0.723     -0.274     -1.325     -0.379     -0.314      0.767      1.164      1.413      0.779      1.292      0.868      1.183     -0.349     -1.545      1.281      0.197     -1.847      0.636     -0.921     -1.196
    -2.133     -0.206     -0.936      0.424      0.185     -1.736      0.121     -1.313      0.507     -1.581     -0.476      0.720      0.291      1.251     -1.549     -1.379     -0.178      0.245     -0.114      0.021     -1.076      0.388      0.242      0.788     -0.986     -1.017     -0.632     -1.375     -0.281      1.092     -0.425     -0.196     -1.522     -0.061     -1.188      0.909      0.266     -0.148      0.556     -1.061     -0.189     -0.673     -0.139     -0.555      0.873
    -0.133     -0.206      0.064      1.424     -0.815     -0.736      0.121     -1.313      0.507     -0.581      0.524      0.720      1.291      2.251     -0.549     -1.379     -0.178      0.245     -1.114      0.021     -0.259      0.024      0.244      0.451     -0.040      0.040     -0.096     -0.228      0.842     -0.714     -0.649      0.145     -1.542      0.255     -0.369      0.860      0.849      1.000      1.814     -0.594     -0.903     -0.235     -0.268     -1.237      0.120
     0.867      0.794      0.064     -0.576      0.185     -0.736     -0.879      0.687     -1.493     -0.581      0.524      1.720      1.291      0.251      0.451      1.621     -2.178      0.245      0.886     -0.979      0.739      0.039      0.893     -0.087      0.277      0.013      0.694     -0.905     -0.429     -0.119     -1.491     -0.774     -0.299     -1.522     -0.740     -0.340      1.555      0.157      0.414      0.335      0.964     -2.356     -1.127      0.962     -1.221
    -2.133     -0.206     -0.936     -1.576     -0.815     -2.736      0.121      1.687     -1.493      0.419     -0.476     -1.280      1.291     -1.749      0.451     -2.379     -2.178      1.245      0.886     -0.979     -1.597     -0.475      1.122     -1.182     -0.913     -0.507      0.143     -2.047     -0.481      0.042     -1.155      0.384      0.232     -0.548      0.674      1.465     -0.604     -0.526     -0.963      0.934     -0.705     -1.586     -0.521      1.448     -0.275
     0.867     -2.206     -0.936     -1.576      0.185      0.264     -1.879      0.687     -0.493     -0.581      1.524     -2.280      0.291     -0.749     -0.549      0.621     -2.178      0.245     -1.114      0.021      0.210     -1.404      0.323     -1.811     -1.064      0.731     -0.779     -1.284      0.269      1.310     -0.106     -0.583      0.220      0.977     -0.118      1.400     -0.388     -0.064      0.653      0.059      0.394     -0.726     -0.191     -0.270      0.887
    -0.133     -0.206     -0.936     -1.576      0.185      1.264      0.121      1.687     -0.493      1.419      1.524     -0.280      0.291     -0.749      0.451      1.621      0.822      1.245     -2.114      1.021      0.783      0.199      0.617     -1.463      0.818     -0.770     -0.423     -1.521     -0.168     -0.514      0.445      0.025      0.906      0.476      1.037      0.571     -0.386     -0.626      0.486     -0.066      0.851      0.620      0.309     -1.511      0.286
     0.867     -1.206      2.064     -0.576     -1.815      0.264     -1.879     -1.313      1.507     -0.581      1.524     -1.280      0.291      0.251     -1.549     -0.379     -0.178      0.245     -1.114     -1.979      0.013     -0.473      0.246      0.499     -2.181      0.714     -0.659      1.973     -1.080      0.300      0.118     -1.538     -1.590      1.233      0.307      1.498     -0.761     -0.032     -0.125     -0.636     -0.394      0.128     -0.019     -1.378     -0.207
    -0.133     -1.206      1.064     -0.576      1.185     -0.736     -0.879      1.687     -1.493      1.419      1.524     -1.280      0.291     -1.749      0.451      0.621     -1.178      1.245     -1.114      0.021      0.842     -1.002      0.482     -1.596      0.466     -0.908     -0.228      0.497      1.062      0.921     -1.668     -0.012      1.180     -0.404      1.272      0.259      0.012     -0.428     -0.447      0.107     -0.069     -0.126      0.609     -0.451     -0.233
     0.867     -0.206      0.064     -1.576     -0.815      0.264     -0.879      0.687     -0.493      1.419      0.524     -2.280     -0.709     -1.749     -1.549     -0.379      0.822      0.245     -2.114     -1.979      0.434     -0.182     -0.152     -1.417     -0.220      0.498     -0.124      0.166     -0.005     -0.538     -0.311     -0.754      0.742      0.606      1.586     -0.016     -1.816     -0.380     -0.649     -1.774     -0.664      0.902      0.373     -1.582     -1.635
    -0.133     -1.206      2.064      0.424      0.185      0.264      0.121     -0.313     -1.493      0.419     -2.476     -0.280      0.291      1.251      0.451      0.621     -0.178     -0.755     -1.114      0.021     -0.259     -0.248     -0.055     -0.590     -0.112      0.198     -0.798      1.970      0.959      0.347      0.392      0.334     -0.216     -0.862      0.469     -2.118      0.190      0.684      1.480      0.535      0.803      0.164     -0.756     -0.806      0.146
    -0.133     -1.206      0.064      0.424     -0.815     -0.736     -0.879     -0.313      0.507     -0.581     -0.476     -0.280     -0.709      0.251     -0.549     -0.379     -1.178     -0.755     -0.114     -0.979     -0.491     -0.635     -0.434      0.365      0.148      0.275     -0.347      0.331      0.183     -0.865     -0.291     -0.351      0.063      0.302     -0.664      0.049      0.666     -0.003     -0.115     -0.336      0.137     -0.383     -0.166     -0.222     -1.136
     0.867     -0.206     -0.936     -0.576      1.185      0.264     -0.879      1.687      0.507     -0.581      0.524     -0.280      0.291      0.251     -1.549     -0.379     -0.178      0.245      0.886      0.021     -0.015     -0.248      0.195     -0.264      0.057      0.867     -0.006     -1.221     -0.244      1.193      0.224     -0.834      1.398      0.767     -0.558      0.495      0.029      0.010      0.490     -1.610     -0.381      0.117     -0.007      1.055      0.173
     0.867      0.794      0.064     -1.576     -0.815      0.264      0.121      1.687     -0.493     -1.581      1.524     -1.280      0.291     -1.749     -1.549      1.621      0.822      1.245     -1.114     -0.979      0.789      0.083      0.767     -1.926     -0.606     -0.027      0.699     -0.522      0.223     -0.149     -0.744      0.051      0.831      0.841     -1.073      0.660     -1.373     -0.865     -0.310     -1.343      0.746      0.751      0.066     -0.404     -0.480
    -0.133      0.794      0.064     -0.576      0.185      0.264      0.121      1.687     -0.493      0.419      0.524     -0.280      0.291     -0.749      0.451     -0.379      0.822      0.245     -0.114      0.021      0.195      0.310      0.132     -1.098     -0.236     -0.215      0.465     -0.120      0.516      0.439     -0.042     -0.145      1.477      0.325      0.550      0.241     -0.888     -0.030      0.128      0.659     -0.437      0.337     -0.072      0.439      0.291
     1.867     -0.206      0.064     -1.576      1.185      1.264     -1.879     -0.313     -0.493      0.419      0.524      0.720     -0.709     -0.749      0.451      1.621      0.822      0.245     -0.114      1.021      1.325      0.369     -0.183     -1.695      1.850      0.562     -0.657      0.202     -0.119     -0.866     -0.054     -2.206     -0.205      0.705     -0.528     -1.024      0.332     -0.418      0.679     -0.297      0.368      0.592      0.526      0.442     -0.393
    -0.133      0.794      1.064      1.424     -2.815      1.264      1.121      1.687      0.507     -0.581      1.524     -0.280      1.291      1.251     -0.549     -1.379      0.822      1.245     -1.114     -2.979      0.070      0.400      0.507      0.353     -1.966     -0.114      0.310      0.727      1.025     -0.724      1.167      0.857      1.241      0.269      0.377      1.479     -0.618      0.466      0.933      0.300     -1.451      0.324      0.437     -1.150     -1.199
    -1.133      0.794      0.064     -1.576      1.185      1.264      1.121      1.687     -0.493      1.419     -1.476      1.720     -0.709     -0.749      1.451      1.621      0.822      1.245     -0.114      1.021     -0.289      1.025      0.118     -0.812      1.516     -0.824     -0.450     -0.054     -0.762     -0.392      1.553      0.216      1.732      0.241      0.566     -1.315      0.377     -0.853     -0.189      0.738      1.832     -0.348      0.997      0.106     -0.132
    -0.133      0.794     -0.936     -0.576      1.185      1.264     -1.879      0.687     -1.493     -0.581      0.524      1.720     -0.709     -0.749      0.451      0.621      0.822     -0.755     -1.114      1.021      0.635      0.461     -0.462     -0.679      0.857     -0.723      0.354     -0.413      0.291      0.479      0.570     -2.373      1.277     -0.814     -1.049     -0.311      1.103      0.070     -0.147      0.073     -0.047      0.434      0.004     -0.696      0.378
    -1.133      0.794      1.064     -1.576     -2.815      0.264     -2.879      1.687     -0.493     -2.581      0.524      0.720      1.291     -0.749      0.451      0.621      0.822      1.245      1.886     -2.979     -0.305      0.475      0.336     -1.058     -2.848     -0.937      0.435      0.642     -0.286     -0.013      0.578     -3.380      1.312      0.381     -1.230      0.836      0.104      0.820     -0.001      1.667      1.045      0.295      0.879      2.229     -0.588
    -1.133      0.794     -1.936     -0.576      0.185     -1.736      1.121     -1.313     -0.493     -0.581     -0.476     -1.280      0.291     -0.749     -0.549     -1.379      0.822     -1.755     -0.114      1.021     -0.353      0.278     -0.237     -0.130      0.210     -0.592      0.658     -1.805     -0.400     -0.050     -1.473      0.826     -1.079     -0.361     -0.830     -0.167     -1.656      0.732     -0.644     -0.546     -1.012      0.403     -1.174     -0.028      0.719
    -2.133     -1.206      0.064      0.424     -0.815     -0.736     -0.879     -0.313      0.507     -0.581     -0.476     -0.280     -0.709      0.251     -0.549     -0.379     -1.178     -0.755     -0.114     -0.979     -0.705     -0.672     -0.173      0.401     -0.273     -1.440     -0.372      0.190      0.060     -0.438     -0.186     -0.052     -0.188      0.231     -0.310      0.270      0.665     -0.433     -0.082     -0.293      0.193     -0.360     -0.518     -0.379     -0.748
    -0.133     -0.206     -0.936     -1.576     -0.815      0.264      0.121     -2.313     -1.493      0.419      0.524     -0.280     -0.709     -0.749      0.451      1.621      0.822      0.245      1.886      0.021      0.205     -0.011     -0.319     -0.706      0.154     -0.442     -0.297     -0.507     -0.665     -1.058     -0.008      0.096     -2.068     -1.040      0.319      0.204     -0.290     -0.225     -0.310      0.238      1.465      0.793      0.762      2.171     -0.128
     0.867     -0.206      1.064      0.424      0.185      0.264      0.121      0.687     -0.493      0.419      0.524     -0.280     -0.709     -0.749      1.451      0.621     -0.178      0.245      0.886      1.021      1.097     -0.074     -0.240      0.068      0.578     -0.112     -0.221      1.447      0.490     -0.384     -0.939      0.198      0.948     -0.536      0.141     -0.761     -0.101     -0.371     -0.814      1.197     -0.466     -0.039      0.631      0.794      0.618
    -0.133     -0.206      0.064     -1.576      0.185      1.264      1.121     -0.313     -0.493      0.419      0.524     -1.280     -1.709     -0.749      0.451      0.621      0.822      1.245      0.886      1.021      0.439      0.088     -0.378     -0.872      0.154     -0.581     -0.274      0.417     -0.702      0.133      0.858      0.913      0.218      0.147      0.362      0.043     -1.302     -0.998     -0.058      0.400      0.251      0.599      1.752      1.172      1.063
    -2.133     -0.206      1.064     -1.576     -2.815      1.264      1.121      0.687      2.507     -1.581     -2.476     -2.280      1.291     -0.749      0.451     -2.379     -2.178     -1.755     -1.114      0.021     -0.997     -1.244     -0.134     -0.124     -1.745     -1.103      0.922      1.250     -1.566     -0.979      2.288      2.124      0.853      2.478     -0.890     -1.277     -0.588      1.323     -0.702      1.329     -1.454     -0.913     -1.562     -0.999      1.476
    -0.133      0.794          *     -1.576      1.185      0.264      1.121     -1.313     -0.493      1.419      1.524      0.720      0.291     -1.749      1.451      1.621      0.822     -0.755     -2.114      1.021      0.759      0.245     -0.251     -1.143      1.046     -1.077      0.628      1.223     -0.336      0.103     -0.496      0.895     -1.101      0.545      0.868      0.510      0.181      0.650     -0.687      0.913      0.843      0.621     -0.170     -1.637      0.117
     0.867      0.794     -0.936      1.424     -0.815      0.264      0.121      0.687      2.507      1.419      0.524      0.720     -0.709     -0.749      1.451      0.621      0.822     -0.755      0.886      1.021      0.231      0.316     -0.331      1.801      0.018      0.692      0.326     -0.744     -0.293     -0.795     -0.045     -0.091      1.203      1.160      1.599      0.089      0.175     -0.220     -1.945      1.489      0.359      0.434     -0.244     -0.077      1.079
    -0.133      0.794     -0.936      0.424      0.185     -0.736      1.121      1.687     -1.493      1.419     -2.476      1.720     -0.709     -1.749      0.451     -0.379     -1.178     -0.755     -1.114      1.021     -0.789      0.388     -0.353     -0.740      0.384      0.790      0.516     -0.630      1.146     -0.258      0.086      0.807      1.838     -1.074      1.191     -1.614      1.291     -0.161     -1.053      0.359      0.414     -1.553     -0.164     -0.954      0.815
     0.867     -0.206     -0.936      2.424      0.185      1.264      1.121     -1.313     -0.493      1.419     -0.476     -0.280     -1.709      1.251      0.451      0.621      0.822     -1.755      1.886     -1.979      0.600      0.358     -0.854      0.929      0.495      0.329     -0.757     -0.058      1.411     -0.222      0.606      0.693     -0.444     -1.136      1.274     -1.166     -0.577     -0.538      0.660      0.239     -0.051      0.468     -0.336      1.424     -2.157
     0.867     -0.206      0.064     -1.576      1.185      1.264      0.121     -0.313     -0.493      0.419     -1.476     -1.280      0.291     -0.749      0.451     -0.379      0.822      0.245     -1.114      1.021     -0.012      0.008      0.118     -1.158      1.153      1.001     -0.126     -0.110     -0.144      0.049      1.332      0.010     -0.507      0.477     -0.082     -1.537     -1.139      0.042     -0.076      0.013     -0.379      0.821      0.071     -0.551      0.194
     0.867     -1.206      2.064      0.424      0.185      1.264     -0.879     -1.313     -0.493     -0.581      1.524     -0.280      0.291     -0.749     -0.549      0.621     -1.178      0.245     -0.114     -0.979      0.957     -0.858      0.276     -0.750     -0.308      0.004     -0.362      1.745      1.090      0.323      0.067     -0.023     -1.692     -0.051     -0.557      0.465      0.847     -0.077     -0.147     -0.297     -0.365     -0.236     -0.197      0.320     -0.497
    -0.133     -0.206     -0.936     -0.576     -0.815     -0.736      0.121     -0.313     -0.493      0.419      0.524      0.720      1.291     -0.749      0.451     -0.379     -0.178      1.245     -1.114     -0.979     -0.417      0.166      0.705     -0.365     -0.703      0.330     -0.598     -1.697     -0.103     -0.105     -0.329     -0.136     -0.968     -0.092      0.791      1.095      0.401      0.334     -0.405      0.803      0.089     -0.370      0.219     -0.976     -0.427
    -1.133      0.794     -0.936     -1.576     -0.815      0.264      1.121     -2.313      2.507     -1.581     -1.476      0.720      0.291      1.251     -1.549      0.621      0.822      0.245     -2.114      0.021     -0.709      0.283     -0.400      0.418      0.129     -0.324      0.444     -0.694     -2.101     -0.917      0.833      0.787     -1.784      2.148     -1.717     -0.560      0.394      0.626      0.815     -1.695      1.407      0.431      0.818     -2.297      0.020
     0.867      0.794     -0.936     -0.576      1.185      0.264     -2.879     -1.313      1.507     -0.581     -1.476      0.720      1.291     -0.749      0.451     -1.379      0.822     -1.755     -1.114      0.021     -0.489     -0.014     -0.262     -0.188      0.849      1.111      0.870     -0.673     -0.390      0.514      0.649     -2.760     -1.022      1.427     -0.809     -0.858      0.614      1.753     -0.475     -0.010     -0.750      0.932     -1.292     -1.115     -0.522
     0.867      0.794      0.064      2.424      0.185      1.264      0.121      0.687      1.507     -0.581     -0.476      0.720      1.291      1.251     -1.549      0.621      0.822     -0.755      0.886     -1.979      0.457      0.438     -0.258      1.372     -0.800      0.339      0.266      0.226      0.964      0.883      0.687     -0.316      1.028      0.222     -0.176     -1.023     -0.005      1.515      0.291     -1.208      0.194      0.437     -0.185      0.354     -1.328
    -0.133      0.794     -0.936      1.424     -0.815     -0.736      0.121     -0.313     -0.493     -0.581     -1.476      0.720     -0.709      0.251     -0.549      0.621     -0.178     -0.755     -0.114     -0.979     -0.385      0.159     -0.415      0.963     -0.604      0.257      0.707     -0.551      0.374     -0.245     -0.312     -0.087      0.099     -1.104      0.022     -0.875      0.444     -0.161     -0.467     -0.327      1.050     -0.411     -0.096     -0.459     -0.355
    -0.133     -0.206     -0.936     -0.576     -1.815     -0.736      0.121      0.687     -1.493     -0.581      0.524      0.720      0.291     -1.749     -0.549     -0.379      0.822      0.245     -0.114     -1.979     -0.037      0.341      0.138     -1.008     -1.220     -0.181     -0.721     -1.038      0.484     -0.587     -0.736     -0.203      0.584     -0.670      0.051      0.715      0.311      0.069     -0.929      0.139     -0.285      0.575      0.242      0.440     -0.609
     0.867     -0.206      0.064     -1.576     -1.815     -0.736     -0.879      1.687     -1.493     -0.581     -0.476     -0.280      1.291     -1.749      0.451      0.621     -0.178      1.245     -2.114     -1.979     -0.206     -0.157      0.544     -1.349     -1.313      0.887     -0.217     -0.510     -0.244     -0.518     -0.462     -0.616      0.969     -0.346     -0.067     -0.313     -0.298      0.539     -0.780      1.063      0.701     -0.065      0.363     -1.519     -0.825
     0.867     -0.206      0.064     -0.576      0.185      0.264     -0.879      1.687     -0.493      0.419          *     -0.280     -0.709      0.251     -0.549     -0.379      0.822      0.245     -0.114      0.021      0.145      0.078     -0.027     -0.054      0.608      0.672     -0.237      0.199     -0.494     -0.343     -0.065     -0.889      1.602     -0.393      0.249     -1.994     -0.584     -0.569      0.198     -0.744     -0.344      0.755      0.351      0.031     -0.403
     0.867      0.794     -0.936     -1.576      1.185      1.264      1.121     -2.313      1.507     -1.581     -1.476      1.720      0.291      1.251     -1.549      0.621      0.822      0.245     -1.114      1.021     -0.254      0.611      0.210     -0.018      0.786      1.048      0.089     -1.200     -1.537      0.346      1.466      0.656     -2.396      1.344     -2.049     -1.151      1.160      0.098      1.292     -1.884      0.780      0.152     -0.125     -1.048      0.290
    -0.133      0.794     -0.936     -0.576      0.185      1.264      1.121     -0.313      0.507      0.419      0.524      0.720     -0.709     -0.749      0.451      0.621      0.822     -0.755     -0.114      1.021      0.719      0.489     -0.374      0.333      0.743     -0.891      0.215     -0.579     -0.869     -0.497      0.524      0.601      0.042      0.234     -0.033     -0.312      0.032     -0.099     -0.939      0.059     -0.102      0.327     -0.063     -0.105      0.504
     0.867     -0.206      0.064     -0.576      0.185      1.264     -1.879      0.687     -0.493      0.419      0.524     -0.280     -1.709     -0.749      0.451     -0.379      0.822      1.245     -0.114      0.021      0.431      0.417     -0.114     -0.343      0.273      0.404     -0.525      0.256     -0.235     -0.122      0.810     -2.265      0.699     -0.181      0.218     -0.129     -0.736     -1.671     -0.636      0.229     -0.816      0.314      1.285      0.010     -0.125
     0.867      0.794     -1.936     -1.576      1.185      1.264      1.121     -1.313     -0.493      1.419      1.524      1.720     -1.709      1.251      1.451      1.621      0.822      1.245     -0.114      1.021      0.594      1.013     -0.037     -0.585      1.915      0.312     -0.184     -1.811     -1.031     -0.635      0.719      0.262     -1.289     -0.019      0.588      1.001      0.420     -1.816      1.494      0.592      0.911     -0.419      1.481      0.137     -0.415
     0.867      0.794     -1.936      1.424     -0.815      1.264      0.121      0.687      1.507      0.419     -0.476     -1.280      1.291     -0.749     -1.549      0.621     -0.178      1.245     -1.114      0.021      0.012     -0.241      0.908      0.175     -0.594      0.853      1.166     -2.829      1.311     -0.218      1.154      0.486     -0.585      1.273      0.824     -0.425     -0.998     -0.015     -0.810     -1.328      0.513      0.231     -0.089     -1.069      0.613
    -0.133     -0.206     -0.936      0.424      1.185     -0.736     -0.879      0.687     -1.493      1.419     -0.476      0.720     -0.709      0.251      1.451     -0.379     -0.178     -0.755     -1.114      1.021     -0.329     -0.721     -0.293      0.010      0.500      0.193      0.539     -0.731      0.457      0.501     -0.557     -0.112      0.965     -1.454      1.058     -0.159      1.541     -0.283      0.277      1.363      0.016      0.567     -0.192     -1.042      0.742
    -0.133     -1.206      1.064      0.424      0.185     -0.736     -0.879      1.687     -0.493     -0.581     -0.476     -1.280      1.291      0.251     -0.549     -1.379     -0.178      1.245     -1.114      1.021     -0.794     -0.487      0.616      0.287      0.368      0.595     -0.656      0.473      0.268     -0.289      0.027     -0.343      0.869     -0.748     -0.579      0.418     -0.742      0.551      0.188     -0.532     -0.544      0.418      0.290     -1.351      0.796
    -1.133      0.794      1.064     -0.576      0.185     -1.736      1.121     -1.313     -1.493      0.419     -1.476      0.720      0.291     -0.749     -1.549     -2.379      0.822     -1.755     -0.114      1.021     -0.531      0.219     -0.505     -1.043      0.020     -0.585      0.654      1.574      0.443      0.390     -1.172      0.826     -0.873     -0.696      0.297     -0.708      0.585      1.062      0.062     -1.437     -1.752      0.489     -1.021      0.348      0.973
    -0.133     -0.206     -1.936      2.424     -1.815     -1.736      0.121     -2.313      1.507      1.419     -0.476     -1.280     -0.709      1.251     -1.549     -0.379      0.822     -0.755      1.886     -1.979     -0.389     -0.001     -0.550      2.042     -1.504      0.177     -0.194     -1.325      0.326     -0.228     -1.421      0.228     -1.564     -0.131      2.043      0.006     -1.141      0.160     -0.393     -0.890     -0.001      0.850      0.205      1.004     -0.619
    -0.133     -0.206     -0.936      0.424     -0.815      1.264      0.121      0.687      0.507     -0.581      1.524     -0.280     -0.709      0.251     -0.549     -1.379      0.822      0.245     -0.114      0.021      0.493      0.419     -0.336      0.155     -0.678     -0.411     -0.569     -0.610      0.285     -0.019      0.563     -0.353      0.965      0.503     -0.211      0.818     -0.979     -0.243      0.300     -0.265     -1.730      0.387      0.731     -0.189      0.791
    -0.133     -1.206      2.064      0.424     -1.815      1.264      0.121      1.687      1.507     -1.581      0.524     -1.280      0.291      1.251     -0.549      0.621     -0.178      1.245     -0.114      0.021      0.274     -0.692      0.614      0.765     -0.449     -0.545     -0.467      1.433     -0.437     -1.272      1.144      0.855      1.165      0.958     -1.255      0.049     -0.386     -0.573      0.638     -0.376      0.501      0.633      0.209     -0.450      0.369
     0.867     -0.206     -0.936     -1.576     -0.815      1.264      0.121     -1.313     -0.493     -1.581      1.524     -1.280      1.291     -0.749      0.451      0.621     -0.178      1.245      0.886      0.021      0.980     -0.528      0.624     -1.137     -0.044     -0.095      0.185     -1.454     -0.576     -0.679      0.180      0.850     -1.875      0.462     -1.701      0.247     -0.547      0.401      0.152      0.453     -0.380      0.612      0.426      1.388     -0.005
    -0.133      0.794      0.064      1.424      1.185     -2.736      0.121      0.687      0.507     -0.581     -2.476      0.720      1.291      0.251     -1.549     -1.379     -0.178     -0.755     -1.114      0.021     -0.874      0.091     -0.050      0.369      0.404      0.833      0.635      0.154      1.022      0.805     -1.801     -0.159      0.580      0.175     -0.675     -1.432      0.565      1.105     -0.019     -1.790     -0.487     -0.171     -0.707     -1.244     -0.298
    -0.133     -0.206      1.064     -0.576      0.185      1.264      1.121     -1.313      0.507      0.419      1.524     -1.280      0.291     -0.749      1.451     -1.379      0.822     -0.755      0.886      1.021     -0.335      0.008     -0.207      0.060     -0.047      0.084     -0.252      1.107     -0.770      0.191      1.445      1.140     -1.085      0.510      0.432      1.986     -1.183      0.669     -0.720      1.573     -1.044      0.859     -0.352      0.773      0.931
     1.867      0.794      0.064     -0.576      1.185      1.264      1.121     -1.313      1.507      1.419      1.524      0.720      0.291     -0.749      1.451      0.621      0.822     -0.755      0.886      1.021      0.720      0.377      0.132      1.130      1.652      1.106      0.403     -0.133     -1.568     -0.306      0.461      0.681     -1.405      0.533      0.593      0.619      0.206      0.212     -1.528      0.899     -0.079      0.204     -0.916      0.366     -0.305
     0.867     -1.206      0.064     -0.576     -2.815      0.264      0.121      1.687      0.507     -2.581      1.524     -2.280      1.291     -0.749     -1.549      1.621     -0.178      1.245     -1.114     -2.979      0.733     -0.615      0.832     -0.276     -2.208      0.130     -0.346     -0.666     -0.327     -0.634     -0.705      0.575      0.760      0.801     -1.460      0.610     -1.585     -0.017     -0.544     -0.559      0.865      0.588     -0.061     -0.860     -1.012
     0.867      0.794      0.064     -1.576      0.185      1.264      0.121      0.687     -0.493      0.419      1.524     -0.280      0.291     -0.749      0.451      0.621     -0.178      0.245     -2.114      0.021      0.522     -0.210      0.344     -0.987     -0.088      0.437      1.042     -0.448     -0.393      0.040      0.670      0.449      0.339      0.249      0.316      0.829     -0.041     -0.191     -0.010      0.534      0.220     -0.089     -0.296     -1.683      0.097
    -0.133      0.794     -0.936      2.424      0.185     -1.736      1.121      0.687     -0.493      0.419      0.524     -0.280      0.291      1.251      0.451     -1.379      0.822     -1.755      1.886      1.021     -0.911      0.238     -0.323      1.184     -0.280      0.739      0.521     -0.657      1.173      0.550     -0.636      0.752      1.078     -1.363      0.382      1.728     -0.402      0.647      0.567      0.418     -0.426      0.448     -1.268      0.998      1.156
     0.867      0.794      0.064     -1.576      1.185      1.264      1.121      0.687     -0.493     -0.581      1.524      1.720      0.291      0.251     -0.549      0.621      0.822      1.245      0.886      1.021      0.494      0.585      0.469     -0.384      0.506      0.348      0.034     -0.416     -1.165      0.512      0.764      0.610      0.158     -0.283     -0.941      0.851      1.002     -0.461      0.673     -0.755      0.097      0.127      0.543      1.140      0.367
     0.867      0.794      0.064      1.424      1.185      1.264      1.121      1.687      0.507      1.419      1.524      1.720      1.291      1.251      0.451      1.621      0.822      1.245      1.886      1.021      1.266      0.600      0.753      0.344      0.896     -0.271      0.117     -0.590      1.034      0.375     -0.114      0.519      0.755      0.249      0.966     -0.122      0.986      0.205      0.969      0.163      0.364      0.093     -0.102      1.677      0.162
     0.867     -0.206      1.064      1.424      0.185     -0.736      1.121     -1.313     -0.493     -0.581      0.524      0.720      0.291      1.251     -0.549      0.621     -1.178     -0.755      0.886      0.021      0.746      0.379     -0.094      0.554     -0.063      0.012     -0.778      0.988      0.787      0.353     -1.476      0.628     -1.106     -0.769     -0.543     -0.401      0.162      0.287      0.931     -0.531     -0.144     -1.573     -0.515      0.641      0.163
    -0.133     -0.206      1.064     -0.576      0.185      0.264      0.121      1.687     -0.493      0.419     -0.476      0.720      0.291     -0.749      0.451      0.621     -0.178      0.245     -1.114      0.021      0.451     -0.132      0.358     -0.824     -0.489     -0.654     -0.096      0.735      0.218      0.582     -0.388      0.220      1.132      0.034      0.692     -0.921      0.809     -0.096      0.002      0.652      0.235     -0.033     -0.387     -0.744      0.482
         *     -0.206     -0.936     -1.576      0.185     -1.736     -0.879     -2.313     -0.493      0.419     -1.476      0.720      0.291     -0.749     -0.549     -1.379     -0.178     -1.755      0.886      1.021     -1.432     -0.555     -0.570     -0.800      0.354     -0.244      0.254     -0.337     -0.778     -0.081     -0.193     -0.320     -1.604      0.163      0.404      0.129      1.418      1.076      0.003     -0.573      0.108      0.309     -0.707      1.415      0.640
     0.867     -0.206     -0.936      0.424      1.185      0.264      0.121     -1.313      0.507      1.419      1.524      1.720     -0.709      0.251      0.451     -0.379     -0.178      0.245     -0.114      1.021      0.366      0.333     -0.522      0.364      0.728      0.524     -0.518     -0.363      0.052      0.644     -0.249     -0.111     -0.904      0.273      1.092      1.032      1.243     -0.120     -0.131      0.017     -0.715     -0.464      0.879     -0.273      0.486
    -1.133     -0.206     -0.936     -0.576      1.185      0.264      0.121     -1.313      1.507      0.419      0.524     -1.280      1.291      1.251      0.451     -0.379     -0.178      1.245      0.886      1.021     -0.369     -0.382      0.570      0.766      1.258     -0.588     -0.002     -1.557     -1.385     -0.156      0.883      0.508     -1.979      0.914     -0.234      0.708     -0.572      0.684      0.671      0.042      0.102      0.558      0.178      0.534     -0.123
    -0.133     -1.206      0.064      0.424     -0.815     -0.736     -1.879      0.687      0.507      1.419     -1.476      0.720     -0.709      0.251     -1.549     -0.379     -0.178     -0.755     -1.114      0.021     -0.240     -0.469     -0.370      0.100     -0.154      0.034     -0.565      0.644      0.271     -0.813     -0.702     -1.427      0.995      0.414      1.383     -1.097      1.313     -0.241      0.074     -1.361     -0.249      0.304     -0.104     -1.098     -0.032
    -0.133     -0.206      0.064     -0.576      0.185      1.264      1.121      0.687     -0.493      0.419      1.524     -0.280      0.291     -0.749      0.451      1.621      0.822      0.245     -0.114      0.021      0.928      0.471      0.169     -0.511      0.552     -1.094     -0.553      0.055     -0.090     -0.332      0.172      0.605      0.345     -0.171     -0.015      0.439     -0.723      0.123     -0.375      0.159      0.721      0.314     -0.031      0.115     -0.406
     0.867      0.794     -1.936     -1.576     -1.815      1.264      1.121     -0.313     -1.493      1.419      1.524      1.720      1.291     -0.749      1.451     -0.379      0.822     -2.755      0.886     -2.979      0.558      0.315     -0.584     -0.292     -0.802      0.258      0.507     -1.473     -1.159     -1.047      0.683      0.845      0.147     -1.358      1.688      0.898      1.316      1.914     -0.469      1.808     -1.002      0.378     -1.848      0.909     -2.111
     0.867     -0.206      1.064     -1.576     -1.815      0.264      0.121      0.687     -0.493      0.419     -0.476     -1.280      0.291      1.251      0.451      0.621     -0.178      0.245      1.886      1.021      0.194     -0.791     -0.143     -0.389     -0.991      0.711      0.656      1.315     -1.114     -0.808     -0.031      0.940      0.865     -0.188      0.996     -0.841     -0.408      0.534      1.523      1.005      0.440      0.631      0.462      1.920      1.919
    -0.133      0.794      0.064      0.424      0.185     -2.736     -0.879     -0.313      0.507     -0.581     -2.476     -0.280     -0.709      1.251     -0.549     -0.379     -1.178     -0.755     -0.114     -0.979     -1.405     -0.064     -0.086      0.785      0.017      1.383      0.815      0.193     -0.391      0.117     -1.043     -0.889     -0.131     -0.014     -0.389     -0.609     -0.189     -0.653      0.560     -0.627      1.082     -1.258     -0.574     -0.505     -0.926
    -0.133     -2.206      0.064      2.424      0.185     -0.736      0.121     -0.313      1.507     -1.581      0.524     -1.280      0.291      1.251      0.451     -1.379     -1.178     -0.755     -0.114      0.021     -0.203     -0.834     -0.091      1.268     -0.326      0.060     -1.197      0.403      0.961      0.525     -0.454      1.041     -0.075      0.483     -1.329      0.648     -0.153      0.310      0.199      0.646     -1.082     -0.044     -0.567     -0.569      0.343
    -0.133      0.794      1.064      0.424      1.185     -0.736      0.121      1.687     -0.493      0.419      0.524     -0.280      0.291      2.251      1.451      0.621      0.822      0.245      0.886      1.021      0.011      0.472      0.264      0.127      1.287     -0.122      0.328      0.960      0.271     -0.195     -0.885     -0.398      1.375     -0.641      0.024      0.531     -0.905     -0.108      2.191      0.792      0.528      0.414     -0.044      0.869     -0.058
    -0.133      0.794      1.064      0.424     -1.815     -0.736     -0.879      1.687      0.507     -0.581      0.524      0.720      1.291     -0.749      1.451     -0.379     -2.178      1.245     -0.114     -1.979     -0.443     -0.513      0.670     -0.317     -1.585      0.274      1.162      0.611      0.786     -0.297     -0.297     -0.382      1.174      0.912      0.120      0.994      1.434      0.370     -0.543      2.131      0.088     -1.701      0.133      0.129     -0.690
    -0.133     -2.206      1.064      0.424      1.185     -0.736     -1.879      0.687      0.507     -2.581      0.524     -0.280     -0.709      0.251     -0.549     -0.379     -1.178     -0.755     -0.114     -0.979     -0.219     -1.127     -0.183      0.421      0.130      0.069     -0.981      1.238      0.118      0.996     -0.671     -0.715      0.886      0.173     -2.613      1.010      1.297     -0.397     -0.016     -0.527     -0.080      0.128     -0.375     -0.463     -1.048
     0.867     -0.206      0.064      0.424      0.185      0.264      0.121     -0.313      0.507      0.419      0.524     -0.280      0.291      0.251     -0.549      0.621      0.822      1.245      0.886      1.021      0.480      0.271      0.315      0.749      0.662      0.340     -0.476     -0.232     -0.303     -0.428     -0.386     -0.161     -0.808      0.009      0.061     -0.208     -0.536     -0.217     -0.296     -0.676      0.074      0.383      0.650      0.694      0.632
     0.867      0.794     -0.936     -1.576      0.185      1.264      1.121     -1.313     -1.493      0.419      1.524     -0.280      0.291     -1.749      0.451      0.621      0.822      0.245     -1.114      1.021      1.133      0.797      0.262     -1.018     -0.244     -0.328     -0.061     -1.428     -0.573      0.540      0.144      0.358     -1.709     -0.552      0.544      0.338     -1.288     -0.085     -1.026      0.504     -0.522     -0.154     -0.241     -0.545      1.379
    -0.133     -0.206      0.064      0.424      0.185      0.264     -0.879     -0.313      0.507     -0.581     -0.476     -0.280     -0.709      0.251     -0.549     -0.379     -1.178     -0.755     -0.114     -0.979     -0.447     -0.431     -0.180      0.402     -0.236      0.276      0.266      0.313      0.160      0.532      0.607     -0.335     -0.042      0.159     -0.535      0.131      0.234     -0.542     -0.090     -0.359      0.032     -0.555     -0.480     -0.353     -0.679
    -1.133      0.794      1.064     -0.576      0.185      1.264      1.121     -2.313     -0.493      0.419      1.524      0.720     -1.709      1.251      0.451      0.621      0.822     -1.755     -0.114      1.021      0.563      0.589     -1.106      0.533      0.630     -1.650      0.196      2.202     -1.082     -0.597      0.627      0.643     -1.151     -0.849      0.140      0.889     -0.024     -0.207      0.972      0.176     -0.069      0.140      0.113     -0.298      0.410
    -1.133     -1.206     -0.936      0.424     -0.815     -0.736     -0.879     -0.313      0.507     -0.581     -0.476     -0.280     -0.709      0.251     -0.549     -0.379     -0.178      0.245     -0.114      0.021     -0.412      0.186     -0.253      0.204     -0.389     -0.627     -1.405     -0.685      0.077     -0.559     -0.528     -0.973      0.047      0.605     -0.461     -0.158     -0.618     -0.245      0.217     -0.423      0.032     -0.383      0.684     -0.184      0.477
     0.867     -1.206      2.064      0.424     -0.815      0.264      0.121      1.687      0.507      0.419      0.524     -1.280      1.291      0.251     -1.549      0.621     -0.178      0.245     -1.114      0.021      0.702      0.105      0.783      0.277     -0.331      0.109     -1.170      1.271      0.108     -0.364     -0.643      0.093      0.718      0.212      0.540     -0.393     -1.440      0.271      0.073     -1.277     -0.112     -0.391     -0.970     -1.335      0.510
     0.867      0.794      0.064     -1.576      1.185      0.264      1.121     -0.313     -1.493      1.419      1.524      1.720      0.291     -1.749      1.451      0.621      0.822      1.245     -1.114      1.021      1.300      0.686      0.275     -1.791      1.208     -0.459      0.268     -0.254      0.286      0.011     -1.062      0.336     -0.784     -0.119      0.689     -0.356      0.922     -0.131     -0.328      0.693     -0.504      0.195      0.896     -0.239     -0.005
     0.867     -0.206      0.064     -0.576     -0.815      0.264      0.121      0.687     -1.493      0.419      0.524     -2.280      0.291     -0.749      0.451     -1.379     -0.178      1.245     -1.114      0.021     -0.246     -0.449      0.068     -0.550     -0.043      1.015      0.258      0.071     -0.083     -0.797      0.626      0.781      0.623     -0.927      0.509      0.900     -1.570     -0.048     -0.288      0.598     -1.102      0.180      0.881     -0.951      0.129
    -0.133      0.794     -1.936      1.424      1.185      0.264      0.121      1.687      0.507          *      0.524      0.720     -2.709     -1.749          *      0.621      0.822      0.245      0.886      1.021      0.020      0.267     -0.568      0.854      0.239     -0.014      0.655     -1.440      0.569      1.005      0.211     -0.205      2.202     -0.169     -0.814      0.552      0.282     -1.874     -2.153     -0.334      0.767      0.723      1.164      0.482      0.892
    -0.133      0.794      0.064     -0.576      0.185      1.264      1.121     -1.313      1.507     -0.581      1.524      1.720     -0.709     -0.749     -0.549     -0.379     -0.178     -0.755      0.886      0.021      0.029      0.815     -0.113     -0.409      0.183     -0.207      0.129      0.057     -0.027     -0.034      1.271      0.322     -1.202      1.794     -0.563      1.509      0.803     -0.429     -0.527     -0.673     -0.427     -1.079     -0.579      1.096     -0.139
    -0.133      0.794     -0.936      2.424      1.185     -0.736      1.121      0.687     -0.493      1.419      0.524      1.720     -0.709      2.251      1.451     -0.379     -0.178      1.245     -0.114      1.021     -0.132      0.735      0.238      1.038      0.498      0.036      0.114     -1.249      1.284      0.768     -0.543      0.529      0.408     -1.286      1.079      0.750      0.751     -1.150      1.448      1.102     -0.132     -0.900      0.741     -0.679      0.565
    -0.133     -3.206      2.064      2.424     -1.815      1.264     -1.879      1.687      1.507     -2.581      0.524     -2.280      1.291      2.251     -2.549      0.621     -2.178      1.245      1.886     -1.979     -0.050     -1.802      0.968      1.486     -0.998     -0.105     -1.541      1.076      0.945     -0.945      1.532     -0.185      0.487      0.417     -1.910      0.417     -0.047     -0.046      0.986     -2.109      0.658     -0.059     -0.384      1.172     -1.154
    -1.133     -0.206      1.064     -1.576     -1.815      0.264      0.121      1.687     -0.493     -1.581     -1.476     -1.280      1.291     -0.749      0.451     -1.379     -1.178      1.245     -2.114     -0.979     -1.193     -0.539      0.125     -0.215     -1.026      0.111      0.328      0.965     -1.473     -0.809      1.420      0.878      1.482     -0.548     -1.107     -0.019     -0.734      1.052     -0.582      1.002     -0.192     -0.622      0.985     -1.977     -0.137
     0.867      0.794     -1.936      2.424      1.185      1.264      1.121     -1.313      0.507      1.419     -0.476      1.720      0.291      0.251      1.451      1.621      0.822     -1.755      0.886      1.021      0.502      0.830     -0.679      1.582      0.997      0.549      0.006     -1.074      0.855      0.117      0.725      0.481     -0.482     -0.477      0.944     -1.014      0.568      1.266     -0.921      1.119      1.047     -0.200     -0.562      0.097      0.121
    -1.133      0.794      2.064     -0.576      0.185      1.264      1.121      1.687      1.507      1.419      0.524      1.720      1.291      1.251      1.451     -1.379      0.822      1.245      0.886      1.021     -0.123      0.630      0.658      0.184      0.712     -1.039      0.268      1.421     -0.805     -0.387      1.236      0.408      1.131      1.157      1.043      0.627      0.977      0.376      1.198      1.123     -1.443      0.092      0.105      0.846      0.440
     1.867     -1.206      2.064      2.424      1.185     -0.736     -2.879     -0.313     -0.493      1.419     -2.476     -2.280      1.291      0.251     -2.549     -2.379      0.822      1.245      1.886      1.021     -1.085     -0.770      0.412      1.529     -0.221      2.952     -0.481      1.616      0.999      1.401      0.307     -1.972     -0.704     -1.860      1.401     -1.191     -1.329      0.627     -0.799     -2.356     -1.086      1.697      0.518      1.386      1.399
     0.867      0.794      1.064      0.424      1.185      1.264      1.121      1.687      1.507     -0.581          *      1.720     -0.709      1.251      0.451      1.621      0.822      1.245     -1.114      1.021      0.964      0.716     -0.236      0.666      0.887     -0.228     -0.075      1.398     -0.187      0.401      0.197      0.385      1.975      0.913     -1.124     -0.273      0.735     -0.333      0.856     -0.045      0.727      0.086      1.576     -1.292      0.426
    -0.133     -0.206     -0.936     -1.576     -0.815      0.264     -1.879     -1.313     -0.493      1.419      1.524      0.720     -0.709     -1.749     -0.549      0.621     -0.178     -1.755     -1.114      0.021      0.641      0.247     -0.566     -1.370     -0.143     -0.762     -0.601     -0.480      0.056     -0.634     -0.542     -1.953     -0.681      0.461      1.478      0.817      0.448      0.207     -0.612     -0.500      0.055     -0.346     -1.019     -0.400      0.008
     0.867      0.794     -0.936      0.424     -0.815     -2.736      1.121     -0.313      0.507      0.419      0.524      1.720      0.291      1.251      0.451      0.621      0.822     -0.755      0.886      0.021      0.116      1.167      0.073      1.258      0.411      0.645     -0.344     -0.979     -0.832     -1.143     -2.788     -0.026     -0.487     -0.410      0.389      0.428      0.388      0.240      0.436      0.153      0.505     -0.483     -0.854      0.216     -0.331
     0.867     -0.206     -1.936      1.424      1.185      0.264      0.121     -1.313      1.507      0.419      0.524     -1.280      0.291      1.251     -0.549     -1.379     -0.178     -1.755      0.886      1.021     -0.129      0.128     -0.521      0.723      0.404      1.045     -0.342     -1.425      0.719      0.611      0.096      0.036     -0.853      0.927      0.275      0.657     -1.352      1.044      0.708     -0.580     -1.229     -0.182     -0.773      0.665      0.814
     0.867      0.794     -1.936      0.424      1.185      1.264      0.121      0.687      0.507      1.419      1.524     -0.280     -1.709      2.251      1.451      1.621      0.822     -0.755     -1.114      1.021      1.422      0.679     -0.463     -0.355      1.544     -0.685      0.005     -1.385      0.597     -0.216     -0.329     -0.557      1.152      0.777      0.657     -0.332     -1.146     -1.098      2.467      0.698      0.008      0.211     -0.044     -1.056     -0.114
     0.867      0.794      0.064     -1.576     -0.815     -1.736      0.121     -1.313     -0.493     -0.581      0.524     -0.280      0.291     -0.749     -0.549      0.621      0.822     -0.755     -1.114      0.021     -0.191     -0.067     -0.365     -0.887     -0.613      0.828      0.912      0.465     -0.597     -0.252     -1.483      0.123     -0.913      0.098     -0.426      0.667     -0.220      0.821     -0.086     -0.218      0.815      0.713     -0.323     -0.500      0.658
    -1.133     -0.206      0.064      0.424     -0.815     -1.736      0.121     -2.313     -0.493      0.419     -2.476     -0.280     -0.709     -0.749     -0.549     -1.379     -1.178     -2.755     -0.114     -0.979     -0.628      0.243     -0.797      0.718     -0.121     -0.618     -0.495      0.972     -0.323     -0.810     -1.155     -0.084     -1.487     -0.917      0.613     -1.611     -0.549      0.277     -1.331     -0.509     -0.602     -1.448     -1.382     -0.327     -0.783
    -0.133      0.794      1.064      0.424      0.185      0.264      1.121     -1.313      0.507     -0.581      0.524      0.720      0.291      0.251      1.451      0.621      0.822     -0.755     -2.114      1.021      0.353      1.072     -0.211      0.476      1.123     -0.535     -0.226      1.213     -0.030     -1.031     -0.095      0.073     -1.082      0.284     -0.904      0.034     -0.575      0.504     -0.166      0.980      0.330     -0.468     -0.354     -2.472      0.083
    -2.133     -0.206     -0.936      1.424     -1.815      0.264      0.121     -0.313      0.507     -1.581     -2.476     -0.280      0.291      1.251     -0.549     -1.379     -0.178      0.245      0.886      0.021     -0.983     -0.472     -0.075      1.353     -1.874     -0.952      0.210     -0.802      0.164     -0.051      1.280      0.475     -0.281     -0.578     -0.720     -1.377      0.325      0.229      0.084      0.101     -0.498      0.368      0.196      0.358      1.662
     0.867     -3.206     -0.936      0.424      1.185     -0.736      0.121     -2.313      0.507     -0.581     -1.476      0.720     -0.709     -1.749     -2.549      0.621     -0.178     -0.755     -0.114     -1.979     -0.423     -0.261     -0.434     -0.439     -0.582      1.178     -2.848     -0.693      0.743      1.841     -0.106      0.478     -1.670      0.993     -0.375     -0.998      1.180     -0.128     -1.405     -2.288      1.052      0.094     -0.043     -0.080     -1.612
    -1.133     -0.206     -1.936     -1.576      1.185     -0.736      1.121      0.687     -1.493      1.419      0.524      0.720      0.291     -1.749      0.451     -0.379      0.822      1.245     -0.114      0.021     -0.019      0.646      0.285     -1.339      0.534     -1.152     -1.051     -2.303     -0.336      0.556     -0.650      0.376      0.364     -0.515      1.208      0.531     -0.093     -0.084     -0.469      0.204     -0.464      0.243      0.781      0.448     -0.379
    -0.133      0.794      1.064      1.424     -0.815      1.264      1.121     -0.313      0.507     -0.581      0.524      0.720      0.291     -0.749     -0.549      0.621      0.822      0.245     -0.114      0.021      0.291      0.330      0.110      0.270     -0.591     -0.501      0.589      1.043      1.142     -0.283      1.009      0.933     -0.408      0.335     -0.121      0.151     -0.023      0.164     -0.874     -0.435      0.147      0.534      0.081     -0.289      0.563
    -0.133      0.794      1.064      1.424      1.185      0.264      1.121      1.687      0.507     -0.581     -1.476     -0.280      0.291      0.251      0.451     -0.379     -0.178      1.245     -1.114      1.021     -0.288      0.215      0.553      1.362      0.248      0.224      0.568      0.466      0.037      0.907      0.503      1.029      1.009     -0.603     -0.681     -1.016     -0.594     -0.719     -0.690      0.506     -0.112     -0.441      0.422     -1.918      0.862
    -1.133      0.794      1.064     -1.576     -2.815      1.264      1.121     -1.313      0.507     -0.581     -0.476      0.720     -0.709      0.251     -0.549      0.621      0.822     -0.755     -0.114     -1.979     -0.287      0.424     -0.592      0.480     -1.007     -0.907      0.290      1.612     -2.070     -1.693      1.796      0.677     -0.618      0.194     -0.067     -0.125      0.261     -0.015     -0.097     -0.238      0.949      0.303      0.235     -0.383     -1.160
    -0.133     -0.206      1.064      0.424     -0.815      0.264      0.121      0.687      0.507     -1.581     -1.476      0.720      0.291      1.251      0.451     -1.379     -0.178      0.245     -0.114      0.021     -0.550      0.370      0.235      0.325     -0.708      0.544     -0.570      0.960      0.015     -0.099      1.004     -0.131      0.387      0.331     -1.158     -0.884      0.271     -0.047      0.911      0.753     -0.872     -0.641     -0.235     -0.099      0.526
     0.867     -0.206     -0.936      0.424     -0.815      0.264     -0.879     -0.313     -0.493     -0.581      0.524     -0.280      0.291      1.251     -2.549      1.621     -0.178      0.245     -1.114     -0.979      0.675     -0.302      0.073     -0.057     -0.929      0.271      0.063     -1.007      0.605      0.033     -0.490     -0.525     -0.348     -0.458     -0.160     -0.418     -0.030      0.265      1.311     -2.208      0.857      0.118      0.182     -1.015     -0.204
     0.867      0.794      2.064     -0.576      1.185      1.264      1.121      0.687     -0.493      1.419      1.524      0.720      0.291      0.251      1.451      0.621      0.822     -0.755     -1.114      1.021      0.626      0.771      0.131     -0.348      1.539      0.270      0.034      1.993     -0.203     -0.254      0.367      0.393      0.595     -0.308      0.656      0.652     -0.299      0.057      0.628      0.697      0.273     -0.006     -0.988     -0.974     -0.299
    -0.133     -2.206     -1.936      1.424     -1.815     -0.736     -1.879      1.687      2.507      1.419      0.524     -1.280      1.291      1.251      0.451      0.621     -0.178     -1.755      1.886     -0.979     -0.370     -1.038     -0.138      2.011     -0.515      0.076     -1.162     -1.940     -0.499     -1.341     -0.400     -0.939      1.723      1.151      1.782      1.076      0.145      1.581     -0.157      0.463      1.024      0.943     -1.369      1.167     -0.593
     0.867     -0.206      0.064      0.424      1.185      0.264      0.121      0.687     -0.493     -0.581      1.524      0.720      0.291     -0.749     -0.549      0.621      0.822     -0.755     -1.114      1.021      0.542      0.452      0.072     -0.981      0.980      0.135     -0.540     -0.096      1.196      0.362     -0.237     -0.101      0.562      0.245     -1.286      0.693      0.414      0.228      0.147     -1.006     -0.007      0.271     -0.798     -0.613      0.336
    -1.133     -0.206     -1.936     -0.576     -0.815     -0.736      0.121     -2.313      0.507     -0.581      0.524     -0.280     -0.709     -0.749     -1.549      0.621     -0.178     -1.755     -1.114      0.021     -0.764      0.056     -0.980      0.018     -0.785     -0.476     -0.196     -0.876     -0.630      0.155      0.048      0.186     -1.243      0.478     -0.204      1.458     -0.358      0.633     -0.785     -1.213      1.551     -0.141     -0.066     -1.187      0.767
     0.867      0.794      0.064     -0.576      0.185      1.264      1.121     -1.313     -1.493      0.419      0.524      0.720      0.291     -0.749      0.451      0.621     -0.178     -0.755     -0.114      0.021      0.783      1.020     -0.025     -1.063      0.023     -0.070     -0.096     -0.083      0.452      0.261      0.363      0.378     -1.266     -0.764      0.524     -0.580     -0.532      0.253      0.065      0.434     -0.109     -1.394     -0.753      0.501     -0.142
    -1.133      0.794      1.064     -0.576     -0.815      0.264      0.121     -1.313     -0.493      0.419      0.524      0.720      0.291      1.251      0.451     -1.379     -0.178      0.245     -0.114      0.021      0.104     -0.011      0.344      0.542      0.086     -1.141      0.596      0.814     -0.874     -0.921      0.065      0.208     -1.688     -0.888      0.504      0.360      0.857     -0.150      0.890      0.151     -1.443     -0.146     -0.221     -0.299      0.139
    -1.133     -0.206      0.064     -1.576     -0.815      0.264     -0.879      0.687     -1.493     -0.581     -0.476     -0.280     -0.709     -1.749     -0.549     -0.379     -1.178     -0.755     -1.114     -0.979     -0.106     -0.356     -0.338     -1.462     -0.915     -1.045      0.181      0.277     -0.099      0.022      0.215     -0.585      1.004     -0.347      0.007     -0.305      0.196     -0.258     -0.553     -0.134     -0.320     -0.883     -0.196     -0.452     -0.074
    -0.133      0.794     -0.936     -1.576     -0.815      0.264      1.121     -1.313      1.507     -1.581      1.524      0.720      1.291     -0.749     -1.549     -1.379      0.822     -0.755     -1.114      0.021      0.011      0.160      0.304     -0.703     -0.342     -0.060      0.600     -1.274     -0.790     -0.486      0.155      1.025     -1.598      1.982     -1.265      1.449      0.390      0.739     -0.199     -1.259     -1.590      0.542     -1.261     -0.825      0.506
    -0.133     -0.206     -0.936     -0.576      0.185     -0.736      0.121     -1.313     -0.493      1.419      0.524     -1.280      0.291      0.251      1.451      0.621     -0.178      0.245     -1.114      1.021     -0.301     -0.176      0.348     -0.461      0.897      0.221     -0.004     -1.364     -0.169     -0.694     -0.413      0.309     -1.681     -0.139      0.943      0.839     -1.117     -0.222      0.480      1.123      0.964      0.065     -0.239     -0.913      0.351
     0.867     -0.206      0.064     -0.576     -0.815      1.264      1.121      0.687     -0.493     -1.581      1.524      0.720      1.291      0.251     -1.549     -0.379      0.822     -0.755     -1.114     -0.979      0.485      0.914      0.512     -0.194     -0.957      0.347     -1.241     -0.486     -0.563      0.264      0.666      0.328      0.253     -0.356     -1.073      0.954     -0.420      0.449      0.502     -1.297     -0.901     -0.059     -1.505     -1.223      0.054
    -1.133      0.794     -0.936     -0.576     -0.815     -0.736     -1.879      0.687     -0.493     -1.581     -1.476     -2.280     -0.709     -0.749     -0.549     -1.379     -0.178     -1.755      0.886     -0.979     -0.902     -0.477     -0.550     -0.540     -0.252     -0.406      1.113     -0.221     -0.066     -0.508      0.238     -1.302      1.191      0.001     -1.186     -0.270     -1.634      0.167     -0.206     -0.582     -0.270      0.399     -0.693      1.145     -0.852
    -1.133      0.794      1.064      0.424     -1.815     -0.736      1.121      0.687      0.507      1.419     -0.476      1.720      1.291      1.251     -0.549     -1.379     -0.178     -0.755     -0.114     -0.979     -0.543      0.247     -0.033      0.473     -0.906     -0.614      0.599      1.121     -0.040     -0.944     -0.179      1.041      0.639      0.344      1.949      0.165      1.344      1.470      0.939     -0.109     -0.882     -0.480     -0.668     -0.353     -0.232
    -1.133     -1.206     -1.936     -0.576      1.185     -1.736     -0.879      0.687     -1.493      1.419     -1.476     -1.280     -2.709     -1.749      0.451     -1.379     -0.178      0.245     -2.114      1.021     -1.021     -0.750     -0.689     -1.600      0.382     -0.068     -0.512     -1.261      0.924      0.712     -0.510     -0.224      1.446     -0.237      1.325     -0.209     -0.374     -1.675     -0.559      0.386     -0.214      0.702      1.465     -1.449      0.728
    -0.133     -0.206      1.064     -0.576     -0.815     -0.736      0.121     -0.313      0.507          *      0.524     -0.280      0.291      0.251      0.451     -0.379     -0.178      0.245     -0.114      0.021     -0.406     -0.168      0.371     -0.191     -0.781      0.365     -0.223      0.816     -0.394     -0.160     -0.068      0.395     -0.832      0.561      1.263      0.969     -0.153     -0.107      0.400      0.583      0.059     -0.083     -0.357      0.088      0.578
     0.867      0.794     -0.936          *     -1.815      1.264      1.121      1.687     -1.493      1.419      0.524      0.720     -1.709      1.251      1.451      0.621      0.822      1.245     -1.114     -0.979      0.797      0.364     -0.396      0.333     -1.255      0.138      0.378     -0.570     -0.988     -0.780      0.313      1.039      2.080     -1.633      2.093     -0.544      0.298     -1.050      1.077      2.046     -0.159      0.440      1.915     -1.256      0.259
     0.867     -0.206      2.064     -0.576      1.185      1.264     -0.879     -1.313     -1.493      1.419      1.524      0.720      1.291     -1.749      1.451      1.621      0.822      0.245     -1.114      1.021      1.211      0.125      0.501     -0.962      0.978     -0.317     -0.417      1.570      0.416      0.199      0.061     -0.947     -1.814     -0.675      0.920     -0.002      0.539      0.553     -0.955      1.029      0.498      0.727     -0.444     -0.713      0.167
    -0.133     -0.206      1.064     -0.576      0.185      0.264      0.121      1.687     -0.493     -1.581     -1.476      0.720      1.291     -1.749      0.451     -1.379      0.822      1.245     -2.114     -1.979     -0.619     -0.469      0.407     -0.926     -0.446      0.400      0.405      0.643      0.353      0.437      0.882      0.446      1.094      0.330     -1.280     -0.713      1.249      0.684     -0.908      0.622     -0.820      1.252      0.774     -1.687     -1.592
    -0.133     -0.206     -0.936      0.424      0.185      1.264      1.121      1.687     -1.493      1.419      1.524      0.720      0.291      1.251      0.451      1.621      0.822      1.245      1.886      1.021      0.602      0.722      0.949      0.300      0.608     -0.752     -0.790     -1.981      0.110     -0.453      0.503      0.458      0.743     -1.602      1.167      0.700     -0.228     -1.127      0.978      0.331      0.924     -0.133     -0.195      1.731      0.517
    -2.133     -0.206      1.064      0.424     -1.815     -1.736     -0.879     -1.313     -0.493      0.419      0.524      0.720     -0.709      1.251     -0.549     -2.379     -1.178      0.245      0.886      0.021     -1.095     -0.091      0.091      1.263     -0.697     -0.911     -0.143      0.908     -0.888     -1.026     -0.487     -0.824     -1.438     -1.450      0.790      1.801      0.746     -0.887      0.440     -0.322     -1.264     -1.067     -0.008      0.234      0.510
    -1.133      0.794     -1.936      0.424      0.185      0.264      1.121     -0.313      0.507     -0.581     -1.476     -1.280     -0.709      0.251     -0.549      0.621      0.822     -0.755      0.886      0.021     -0.132     -0.122     -0.617      0.773      0.237     -0.798      0.721     -1.267     -0.404      0.074      0.417      1.161      0.258     -0.092     -0.755     -1.196     -1.127      0.165     -0.264     -0.590      0.635      0.958      0.252      0.611     -0.420
    -1.133     -0.206     -0.936     -0.576      1.185     -1.736     -1.879     -1.313     -0.493      0.419     -1.476     -2.280      0.291     -0.749      0.451     -0.379     -2.178      1.245      0.886      1.021     -0.562     -1.289      0.420     -0.263      1.099     -0.733      1.111     -1.194     -0.357      0.094     -0.882     -0.708     -1.574     -0.340      0.056     -0.665     -0.532     -0.332     -0.387      0.043      0.239     -0.781      0.431      1.004      0.170
    -2.133      0.794      2.064      1.424     -1.815     -1.736      0.121      1.687      1.507     -0.581     -2.476      0.720      0.291      1.251     -0.549      1.621     -0.178      0.245      0.886     -0.979     -1.334      0.012      0.137      1.720     -1.004     -0.748      1.117      1.769     -0.282     -0.784     -0.357     -0.023      1.308      0.050      0.006     -0.752      0.615     -0.007     -0.087     -0.135      2.890     -0.363     -0.077      0.124     -0.053
     0.867      0.794     -0.936     -1.576      0.185      1.264      1.121     -1.313     -0.493      0.419      1.524     -0.280     -0.709     -1.749      0.451     -0.379      0.822      1.245     -0.114      1.021      0.298      0.738     -0.122     -1.344      0.020      0.615     -0.258     -0.856     -0.546      0.173      0.788      0.592     -1.148      0.505      0.525      1.092     -1.039     -0.706     -0.859      0.354     -0.714      0.084      1.357      0.479      1.082
     0.867     -0.206      1.064      1.424      0.185     -1.736     -0.879     -0.313      1.507      0.419     -1.476     -1.280      0.291      1.251     -1.549     -0.379     -0.178      0.245      0.886      0.021     -0.735     -0.451      0.132      1.850     -0.284      1.580      0.293      0.968     -0.539      0.546     -1.079     -0.300     -0.278      0.150      0.322     -0.620     -0.744      0.124     -0.164     -1.433      0.401      0.275     -0.018      0.194      0.233
     0.867     -0.206      1.064     -0.576     -0.815      1.264      0.121      1.687      1.507     -0.581     -1.476     -1.280      0.291      0.251      0.451      0.621      0.822      1.245      0.886      1.021      0.600      0.076      0.376      0.504      0.080      0.125     -0.310      0.626     -1.015     -0.797      0.549     -0.035      1.037      1.137     -0.557     -2.172     -1.456     -0.314     -0.321      0.318      0.095      0.825      0.556      0.798      0.856
    -0.133     -0.206      1.064     -0.576     -1.815      0.264      0.121      0.687     -0.493      0.419      0.524     -0.280      0.291     -0.749      0.451     -0.379     -0.178      0.245     -0.114     -0.979     -0.506     -0.175      0.179     -0.269     -0.206      0.231      0.091      0.813     -0.239     -1.788      0.759      0.236      0.547     -0.617      0.517      1.007      0.066     -0.064     -0.529      0.596      0.010     -0.001      0.070      0.060     -0.808
    -0.133      0.794      2.064      0.424      0.185      1.264      0.121     -1.313      2.507      0.419      0.524      0.720      1.291      2.251     -0.549      1.621     -0.178      1.245     -0.114     -1.979      1.079      0.592      0.542      0.624      0.228     -1.249      0.415      1.671     -0.132     -0.058     -0.144     -0.508     -2.149      1.944      0.496     -0.940     -0.024      0.458      1.573     -0.640      0.543     -0.846      0.348     -0.575     -2.101
    -1.133     -2.206      0.064      0.424      0.185     -0.736     -1.879     -2.313     -1.493     -0.581      1.524     -1.280     -1.709     -0.749     -0.549      0.621     -2.178     -2.755      0.886     -1.979      0.240     -1.762     -1.490     -0.678     -0.722     -1.397     -0.431      1.533      1.089      0.911     -1.100     -0.239     -0.692     -0.967     -0.194      1.124      1.123      0.405     -0.310     -0.247      0.326     -0.108     -0.268      1.056     -1.272
     0.867     -0.206     -0.936      1.424      1.185      1.264     -1.879      0.687      0.507      0.419      0.524      0.720      0.291     -0.749      0.451     -0.379     -3.178     -1.755      0.886      0.021      0.438     -0.898     -0.157      0.764      1.241      0.420      0.529     -0.867      0.552      0.049      0.780     -1.196      0.795     -0.177     -0.108     -0.068      1.794      0.433     -1.304     -0.192     -0.872     -2.144     -1.477      0.692     -1.007
     0.867      0.794      1.064     -0.576      1.185      0.264      1.121     -0.313      0.507      0.419     -0.476      0.720     -0.709      0.251      0.451      0.621      0.822      0.245     -0.114      1.021      0.286      0.718      0.126     -0.320      0.762      0.602      0.171      0.817     -0.378      0.396     -0.077      0.370     -0.321      0.728      0.142     -0.867     -0.126     -0.851      0.398      0.045      0.374      0.062      0.107      0.090      0.371
    -0.133     -0.206      1.064      0.424      0.185     -0.736     -1.879      0.687      1.507     -1.581      0.524     -1.280      1.291     -0.749     -1.549      0.621     -1.178      0.245     -0.114      0.021     -0.065     -1.447      0.593     -0.211      0.817     -0.179      1.128      0.547      0.496     -0.635     -0.711     -0.461      0.052      1.569     -1.970      0.431      0.664      0.474     -0.560     -1.889      0.756      0.558     -0.752      0.047     -0.550
    -0.133     -0.206      0.064     -0.576      1.185      0.264     -1.879      1.687     -0.493      0.419      1.524     -1.280      1.291      1.251      0.451      0.621     -1.178      0.245     -0.114      1.021      0.434     -0.877      0.251     -0.165      1.592     -0.490      0.683     -0.420     -0.487     -0.264     -0.201     -1.007      1.262     -0.335     -0.359      1.026     -0.265      1.021      1.442     -0.039      0.170     -0.238     -0.105     -0.017     -0.495
     0.867      0.794      0.064      1.424      0.185      0.264      1.121     -0.313      1.507      0.419      1.524      1.720      0.291     -1.749      0.451     -0.379      0.822      0.245      0.886      0.021      0.611      0.707      0.053      0.210     -0.027      0.128     -0.041     -0.045      1.172      0.126     -0.344      0.496     -0.457      1.496      0.505      0.652      0.732      0.126     -1.840      0.504     -1.074     -0.118      0.214      0.744      0.048
     0.867     -1.206     -1.936     -1.576     -0.815     -0.736      0.121      0.687      0.507     -0.581      0.524     -0.280      0.291      1.251     -0.549      0.621     -1.178      0.245     -1.114     -2.979     -0.049     -0.390     -0.042     -0.691     -1.022      0.770     -0.761     -1.821     -0.875      0.010     -0.670      0.410      0.462      1.045     -0.041      0.506      0.284      0.156      1.622     -0.116      0.577     -0.613      0.402     -0.807     -2.043
     0.867     -1.206     -0.936     -1.576     -0.815     -0.736     -1.879      0.687     -1.493     -0.581      0.524     -1.280      0.291     -0.749     -0.549      0.621     -1.178      0.245     -2.114      0.021      0.359     -0.999      0.286     -1.935     -0.133      0.641      0.008     -1.161      0.476     -0.726     -1.230     -0.890      0.426     -0.032     -0.497     -0.091     -0.091     -0.027      0.679     -0.371      0.143      0.096     -0.309     -1.392      0.138
    -1.133      0.794      0.064     -1.576     -1.815      0.264      1.121      0.687     -0.493     -0.581      0.524     -0.280     -0.709      1.251     -1.549      0.621      0.822      1.245     -1.114     -0.979      0.575      0.971      0.261     -0.936     -0.678     -1.773      0.027     -0.288     -0.738     -1.116     -0.565      0.322      0.478      0.343     -0.247     -0.189     -1.472     -1.126      1.906     -1.149      0.069     -0.163      0.733     -0.793     -0.248
     1.867      0.794      0.064     -1.576      0.185      1.264      1.121     -0.313     -1.493      1.419      1.524      0.720      0.291     -0.749      1.451      1.621      0.822     -1.755     -1.114      1.021      1.319      0.561     -0.519     -1.462      0.457      0.529      0.177      0.567     -0.263     -0.178      0.042      0.442      0.147     -0.285      1.298     -0.168     -0.089      0.999      0.270      1.143      0.355      0.041     -0.865     -0.642      0.750
     0.867      0.794     -1.936      1.424      0.185      1.264      0.121      0.687     -0.493     -0.581      0.524      0.720      0.291      1.251      0.451      0.621      0.822      0.245      0.886      0.021      0.694      0.642      0.186      0.721      0.073      0.131      0.160     -2.205      0.621      0.108      0.462     -0.464      0.737     -0.837     -0.470     -0.288      0.125     -0.004      0.970      0.170     -0.146      0.151     -0.041      0.622     -0.143
     0.867      0.794     -1.936      0.424      0.185     -1.736      1.121      0.687     -1.493     -0.581     -0.476      0.720      1.291      1.251     -0.549     -0.379      0.822      0.245     -0.114      0.021     -0.823      0.320      0.613     -0.604     -0.477      1.684      0.576     -2.591      1.183      0.775     -0.797      0.909     -0.118     -1.069     -0.290      0.595      0.268      0.287      1.802     -0.424      0.348      0.505     -0.783      0.179      0.554
    -1.133      0.794     -1.936     -0.576      1.185      1.264     -2.879      0.687     -1.493      1.419      1.524      0.720     -2.709     -0.749      1.451      1.621      0.822      0.245     -1.114      1.021      0.882      0.648     -0.684     -0.993      1.486     -1.987      0.059     -1.255      0.388     -0.375      0.234     -3.435      1.443     -0.779      0.745      0.469     -0.018     -1.563      0.000      0.906      0.691      0.188      1.544     -0.925      0.050
     0.867      0.794      2.064     -1.576     -0.815      1.264      0.121      1.687      0.507     -2.581      1.524     -0.280      1.291      1.251      1.451      1.621     -0.178      1.245     -2.114     -0.979      1.078      0.464      1.143      0.112     -0.392     -0.220      0.424      0.889     -1.600     -0.609      0.118     -0.330      0.267      0.484     -2.270      0.505     -0.724     -0.425      1.182      1.612      0.586     -0.784     -0.669     -2.039     -0.603
    -0.133      0.794     -0.936     -1.576      1.185      0.264      0.121     -0.313     -1.493      0.419      1.524      0.720      1.291     -1.749     -0.549     -1.379     -1.178     -1.755     -0.114     -2.979      0.194      0.196     -0.105     -1.967     -0.984     -0.392      0.573     -0.806      0.381      2.145      0.054      0.148     -0.259      0.047      0.894      1.056      0.629      1.303     -0.366     -0.026     -1.685     -1.551     -1.596      0.707     -1.929
    -0.133     -0.206      1.064     -0.576      0.185      0.264     -1.879      1.687     -0.493     -0.581      0.524      0.720      0.291     -1.749      0.451     -0.379     -0.178      1.245     -0.114      0.021      0.258     -0.158      0.628     -1.256     -0.142     -0.318     -0.054      0.396      0.695      0.263     -0.005     -1.697      1.085      0.483     -0.448      0.112      1.110     -0.648     -0.808      0.637     -0.643     -0.072      0.245      0.542      0.225
     0.867     -1.206     -0.936      1.424      0.185      0.264     -0.879     -1.313      0.507     -1.581     -1.476     -1.280      0.291      1.251     -1.549     -1.379     -2.178      0.245      1.886     -1.979     -0.248     -1.351     -0.119      0.989     -0.936      0.986      0.163     -0.772      0.580      1.022      0.685      0.326     -1.119     -0.095     -1.146     -1.117      0.248      0.370      0.587     -1.077     -0.948     -0.809      0.380      1.687     -1.114
    -0.133      0.794      0.064      1.424     -0.815     -1.736      0.121      1.687      0.507      0.419     -0.476      0.720     -0.709      0.251      1.451     -0.379     -0.178      1.245     -0.114      0.021     -0.865      0.329      0.399      1.302     -0.343      0.886      0.330     -0.354      0.021     -0.548     -0.721     -0.055      1.305     -0.529      0.505      0.564      0.153     -1.376     -0.561      1.547      0.432     -0.592      0.571     -0.890      0.431
    -0.133     -0.206      1.064     -0.576      1.185     -0.736      0.121     -0.313     -0.493      0.419     -1.476     -0.280     -0.709     -0.749      0.451     -0.379     -0.178      0.245     -0.114      0.021     -0.668     -0.440     -0.129     -0.573      0.049      0.547      0.145      1.092      0.111      1.351     -0.196      0.522     -0.147     -0.130      0.226     -0.858      0.297     -0.500     -0.252      0.439      0.400      0.243      0.493      0.147     -0.146
    -0.133     -1.206      1.064      2.424      0.185     -1.736      0.121     -1.313      0.507     -0.581     -1.476     -1.280      1.291      1.251     -0.549     -0.379     -1.178      1.245      0.886     -0.979     -0.609     -0.790      0.566      1.428     -0.867      0.393     -0.244      0.596      1.214      1.111     -0.935      0.976     -1.852     -0.689     -0.279     -0.681     -0.234      0.391     -0.029     -0.304      0.145     -0.211      0.249      0.403     -0.223
    -2.133     -2.206      0.064      0.424     -0.815      1.264      0.121     -1.313      0.507      0.419     -1.476     -1.280      0.291     -0.749     -1.549     -1.379     -0.178      0.245      0.886     -1.979     -0.780     -0.721     -0.029      0.859     -0.813     -1.483     -1.690      0.128     -0.447     -0.126      2.214      0.735     -1.250     -0.079      0.687     -0.564     -0.390      0.149     -1.349     -1.276     -0.819      0.669      0.198      0.538     -1.175
    -1.133     -2.206      2.064      1.424     -0.815      0.264     -1.879     -2.313     -0.493     -0.581     -1.476     -1.280      1.291     -0.749     -0.549     -1.379      0.822      1.245      1.886     -1.979     -0.573     -0.573      0.470      0.147     -1.375     -0.482     -1.433      1.513      0.925      0.572      0.878     -1.427     -2.727     -0.610      0.187     -0.816     -0.552      0.401     -0.838     -0.016     -0.806      1.461      0.563      1.821     -0.633
    -0.133      0.794     -1.936      2.424      1.185     -0.736      1.121     -2.313      2.507      1.419      1.524      1.720      1.291      2.251      1.451      0.621      0.822     -1.755      1.886      1.021      0.294      0.751     -0.501      2.464      1.398     -0.317      0.273     -1.472     -0.068     -0.365     -1.128      0.349     -1.687      0.538      0.584      0.964      0.703      1.910      0.423      0.874      0.207     -0.073     -1.101      0.630     -0.186
     0.867     -0.206      1.064     -0.576      0.185      1.264      0.121     -1.313     -0.493      0.419     -0.476      0.720     -1.709      1.251      0.451     -1.379     -0.178      0.245      0.886     -1.979     -0.092      0.167     -0.409     -0.100      0.379      1.013     -0.376      1.430     -0.468     -0.008      1.275      0.040     -0.767     -0.450      0.160     -0.446      0.463     -1.126      1.339      0.330     -1.252     -0.399      0.757      0.881     -2.168
    -2.133     -0.206     -1.936      0.424     -1.815     -2.736      0.121      0.687      1.507      0.419     -0.476     -1.280      0.291      1.251      0.451     -1.379     -0.178      0.245      0.886     -1.979     -1.464     -0.247     -0.083      1.310     -1.093     -0.664      0.007     -1.920     -0.766     -0.638     -1.007      0.517      0.985      0.371      0.914      1.295     -0.806      0.545      0.258      0.787      0.062      0.160      0.356      0.339     -0.989
     0.867      0.794      0.064      0.424      0.185      1.264     -0.879      0.687      0.507     -1.581     -1.476      0.720     -0.709      0.251      0.451      1.621      0.822      0.245     -0.114      0.021      0.581      0.349     -0.078      0.199     -0.346      0.222      0.282      0.131      0.231      0.630      0.604     -1.219      0.873      0.393     -1.469     -2.021      0.324     -0.687      0.125      0.526      1.107      0.507      0.471     -0.221      0.106
    -0.133     -1.206      0.064     -1.576     -0.815     -1.736     -0.879     -0.313     -1.493     -0.581      0.524      0.720      0.291     -0.749      0.451      0.621     -0.178      0.245     -2.114      0.021     -0.244     -0.103      0.552     -1.300     -0.779      0.060     -1.004     -0.405     -0.345     -0.081     -1.379     -0.725     -1.063     -0.482     -0.160      0.823      0.674     -0.460      0.198      0.940      0.973     -0.294     -0.605     -1.419      0.715
    -0.133     -1.206      1.064     -1.576      0.185     -0.736     -0.879      0.687     -0.493     -0.581     -0.476     -1.280     -0.709     -0.749      0.451      0.621     -0.178      0.245     -1.114      1.021     -0.350      0.008     -0.120     -0.589      0.588      0.178     -1.187      1.197     -1.194     -0.273     -0.500     -0.664      0.851     -0.014     -0.826     -0.042     -1.059     -0.501     -0.300      0.209      0.887     -0.078      0.502     -0.824      0.637
     0.867     -0.206      1.064     -0.576     -0.815     -0.736      1.121      1.687     -0.493     -0.581     -0.476      0.720      1.291     -0.749     -0.549      0.621     -0.178      0.245     -1.114     -0.979      0.176      0.119      0.496     -0.730     -0.701      0.719     -0.408      0.442      0.241     -0.356     -0.885      1.057      1.246     -0.128     -0.314     -0.705      0.691      0.568     -0.285     -0.202      0.583     -0.276     -0.547     -0.975     -0.363
    -1.133     -0.206      0.064      1.424      0.185      1.264      0.121      0.687      0.507      0.419      0.524     -0.280      0.291     -0.749      0.451      1.621      0.822      0.245     -0.114      0.021      1.111      0.552      0.174      0.294      0.347     -2.254     -0.618     -0.097      1.174     -0.184     -0.011     -0.647      0.448      0.190      0.184     -0.967     -0.890     -0.056     -0.918      0.334      0.629     -0.035     -0.054     -0.176     -0.172
     0.867     -3.206      1.064     -1.576      1.185      0.264      1.121     -2.313     -1.493      1.419      1.524      0.720      1.291     -1.749      1.451      1.621      0.822     -0.755     -1.114     -0.979      0.745      0.400      0.005     -1.795      0.114     -0.047     -3.549      1.254      0.324      1.024     -0.583      0.648     -2.416      0.025      1.426      0.646      0.106      1.242     -0.441      1.406      0.853      0.362     -0.834     -0.142     -1.007
     0.867      0.794     -0.936     -1.576     -0.815      1.264      1.121     -2.313     -0.493     -0.581      1.524     -0.280      0.291      1.251      0.451      0.621      0.822     -0.755     -1.114     -0.979      0.772      0.447     -0.134      0.188     -0.325      0.053      0.404     -0.628     -1.703     -0.409      0.429      0.741     -2.162     -0.519     -0.382      0.455     -0.715      0.405      1.151      0.535     -0.042      0.370     -0.718     -1.276     -0.523
    -1.133     -3.206      1.064      0.424      1.185     -2.736      1.121     -1.313      2.507     -2.581     -1.476      1.720      0.291      1.251     -2.549     -2.379      0.822     -0.755      0.886      0.021     -1.397      0.163     -0.109      1.629      0.112      0.233     -3.359      1.057     -1.191      0.881     -1.327      1.042     -1.202      1.282     -2.852      0.052      1.461      0.295     -0.036     -2.631     -1.121      0.545     -0.630      0.122     -0.183
     0.867      0.794      1.064      1.424      0.185      1.264      1.121      1.687     -1.493      1.419      0.524      1.720      1.291      2.251      1.451     -1.379     -0.178     -0.755      1.886      1.021      0.085      0.734      0.247     -0.015      0.818      0.852      0.158      0.918      1.522     -0.432      1.075      0.361      1.223     -1.350      1.044      0.451      0.859      0.847      2.316      1.193     -1.421     -1.127     -1.084      1.913      0.288
    -0.133     -1.206      0.064      0.424     -0.815     -0.736     -0.879     -0.313      0.507     -0.581     -0.476     -0.280     -0.709      0.251     -0.549     -0.379     -1.178     -0.755     -0.114     -0.979     -0.669     -0.634     -0.166      0.258      0.386      0.653     -0.546      0.263      0.161     -1.114     -0.132     -0.429      0.035      0.279     -0.970      0.573      0.333     -0.425      0.212     -0.884      0.085     -0.484     -0.435     -0.033     -1.286
    -0.133     -0.206      1.064     -0.576      0.185      1.264      0.121     -1.313     -1.493      0.419      0.524     -0.280      0.291     -0.749     -1.549      0.621      0.822      0.245     -2.114      0.021      0.333      0.109      0.095     -1.733      0.373     -0.411     -0.428      0.941      1.263     -0.010      0.909     -0.121     -1.416     -0.055      0.157      0.098     -0.425      0.234      0.699     -1.724      0.402      0.696      0.102     -1.454     -0.392
     0.867      0.794     -1.936      2.424      1.185      0.264      1.121     -1.313     -1.493      1.419     -1.476      1.720     -1.709      1.251      0.451     -1.379     -0.178      0.245      0.886      1.021     -0.025      0.784     -0.342      0.596      1.342      0.915     -0.064     -1.559      1.871     -0.068      0.369      0.145     -1.064     -1.872      0.630     -1.460      0.748     -1.222      0.973     -0.113     -1.319     -0.834      0.759      0.552     -0.023
     0.867     -0.206      0.064     -0.576      0.185      0.264     -1.879     -1.313     -0.493      1.419      0.524     -0.280     -0.709     -0.749      1.451     -0.379      0.822      0.245     -1.114      0.021     -0.276      0.062     -0.329      0.108     -0.381      0.984     -0.267      0.568     -0.876      0.608      0.602     -1.893     -1.095     -0.547      1.504      0.987     -0.367     -0.217     -0.841      1.616     -0.203      0.817      0.735     -1.246      0.187
    -0.133     -0.206      1.064     -0.576      1.185      1.264      0.121      0.687      0.507      1.419     -0.476      0.720     -1.709      0.251      0.451      0.621      0.822      0.245     -0.114      1.021      0.372      0.616     -0.210     -0.045      1.174     -0.508     -0.917      1.238     -0.528      0.091      0.819     -0.489      0.839      0.645      0.786     -0.898     -0.150     -1.469      0.412     -0.059      0.209      0.063      0.698     -0.073      0.039
    -0.133     -0.206      0.064     -1.576     -0.815     -0.736     -0.879     -0.313     -0.493     -0.581     -0.476     -0.280      0.291     -1.749     -0.549     -0.379     -1.178      0.245      1.886     -0.979     -0.980     -0.580     -0.051     -0.732     -0.452      0.748      0.285      0.009     -0.887     -0.224      0.264     -0.251     -0.442      0.082     -0.303      0.944      0.235      0.147     -1.127     -0.135      0.580     -0.546      0.251      2.157     -0.551
     0.867      0.794     -0.936     -1.576      0.185      1.264     -2.879     -1.313     -1.493      1.419      0.524      0.720      0.291     -1.749      1.451      1.621     -0.178      1.245     -2.114      1.021      0.271     -0.232      0.568     -1.125      0.879      0.588      0.916     -1.364     -0.649     -0.618      0.861     -2.528     -1.987     -0.503      0.968      0.239      1.063     -0.591     -0.892      0.876      1.333      0.224      0.357     -1.655      0.394
    -1.133      0.794      1.064      1.424      0.185     -1.736      0.121     -1.313      0.507     -0.581      0.524     -1.280      0.291      1.251     -0.549     -1.379     -0.178      0.245      0.886      0.021     -0.864     -0.144     -0.018      1.380     -0.456     -0.174      0.891      1.164      0.270      0.717     -0.865      0.392     -1.215     -0.493     -0.274      1.360     -1.112      0.279      0.338     -0.495     -0.438     -0.108      0.134      0.317      0.495
    -2.133      0.794      0.064      0.424      0.185      0.264     -2.879     -1.313      2.507     -2.581     -0.476      0.720      1.291      0.251      0.451     -1.379     -2.178     -2.755     -0.114     -1.979     -0.587     -0.270     -0.268      0.703     -0.562     -1.488      1.150      0.438     -0.148      0.688      0.956     -2.571     -0.900      2.111     -2.054      0.234      1.024      1.606     -0.231      0.820     -0.857     -1.644     -2.091     -0.360     -1.545
     0.867     -0.206      0.064     -0.576     -0.815      1.264      1.121     -0.313      1.507     -0.581     -0.476     -2.280      0.291     -0.749     -0.549      1.621     -0.178     -0.755     -0.114      0.021      0.628     -1.062     -0.277     -0.232     -0.571      0.245      0.816      0.446     -0.383     -0.324      0.570      2.204     -0.083      1.585     -0.334     -1.345     -0.916      0.773     -0.601     -0.205      1.099      0.996     -0.254      0.070      0.412
    -0.133     -0.206      0.064      1.424      1.185     -1.736      0.121     -0.313      0.507      0.419     -0.476     -0.280     -0.709      1.251     -0.549     -1.379     -1.178     -0.755      1.886      1.021     -0.039      0.054     -0.437      0.743      0.260      0.071     -0.384      0.466      0.610      0.693     -1.712      0.068     -0.050     -0.128      0.172     -0.406     -0.328      0.019      0.681     -0.581     -1.139     -1.112      0.073      1.528      0.700
    -0.133      0.794      2.064     -0.576     -1.815      0.264      1.121      1.687      0.507      1.419      0.524     -0.280      0.291     -0.749      0.451     -0.379      0.822      1.245     -0.114     -0.979      0.162      0.343      0.538     -0.117     -0.944     -0.445      0.533      1.403     -0.652     -0.816      0.124      0.757      0.964      0.498      2.030      0.354     -0.506     -0.382     -0.710      0.996     -0.326      0.410      0.346     -0.058     -0.068
     0.867      0.794     -0.936     -1.576      1.185     -0.736      0.121      0.687      1.507      1.419      1.524      0.720      0.291      0.251      1.451     -0.379     -1.178      1.245      0.886      1.021     -0.051      0.480      0.437      0.836      0.950      0.806      0.296     -1.192     -2.425      0.216     -0.733     -0.341      0.111      0.827      0.889      1.647      0.162     -0.212     -0.379      0.952     -0.233     -1.490      0.549      0.538      0.224
     1.867      0.794      1.064      1.424      1.185      1.264      0.121     -0.313     -0.493      1.419      1.524      0.720     -0.709     -0.749      0.451      1.621      0.822      0.245     -0.114      0.021      0.914      0.578     -0.248      0.110      0.667      0.852      0.329      1.477      1.199      0.292      0.434     -0.432      0.013     -0.615      1.099      0.371      0.054     -0.633     -0.712      0.117      0.552      0.154      0.502     -0.174     -0.263
     1.867      0.794      2.064      0.424      1.185      1.264      1.121     -1.313     -1.493      1.419      1.524     -0.280      1.291      2.251      1.451      1.621      0.822     -0.755      0.886      1.021      1.382      0.200     -0.248     -0.003      1.074      0.432      0.554      2.448      0.520      0.158     -0.214      0.959     -1.081     -1.614      0.867     -0.186     -0.502      1.624      2.149      0.904      0.094      0.631     -0.154      1.109      0.074
    -2.133     -1.206     -1.936     -0.576     -1.815     -1.736     -0.879      0.687     -0.493     -1.581     -1.476     -0.280      0.291      0.251     -0.549     -0.379     -1.178      0.245     -0.114     -1.979     -1.499     -0.761      0.283     -0.093     -1.345     -0.545     -0.397     -2.300     -0.610     -0.494     -0.138     -0.035      0.414     -0.481     -0.719      0.557      0.672     -0.192      0.347      0.128      1.230     -0.143     -0.121     -0.106     -0.629
    -1.133      0.794      1.064     -1.576     -2.815      1.264     -0.879      0.687     -1.493     -0.581      0.524      0.720      0.291     -1.749      0.451     -0.379      0.822      1.245     -0.114      1.021      0.235      0.309      0.352     -1.582     -1.107     -1.291      0.514      0.587      0.035     -1.854      1.008     -1.132      0.426     -0.306     -0.015      0.218      0.175     -0.258     -0.456      0.877     -0.638      0.598      0.918      0.483      2.054
     0.867     -0.206      0.064      2.424      1.185     -2.736     -0.879     -1.313     -1.493     -0.581     -2.476     -0.280      1.291      1.251     -1.549     -2.379     -1.178      1.245     -0.114      1.021     -1.424     -0.548      0.666      0.543      0.162      2.197      0.359     -0.699      1.840      1.115     -1.278     -0.391     -1.939     -1.781     -0.735     -0.629      0.502      0.350      0.886     -1.655     -0.726     -0.501      0.214     -0.276      0.820
     0.867      0.794     -0.936      1.424      1.185      0.264      0.121     -0.313      0.507      1.419     -1.476     -0.280     -2.709      0.251      1.451      1.621     -0.178      0.245     -0.114      1.021     -0.125      0.076     -0.982      1.188      1.213      0.818      0.740      0.095      0.353      0.049      0.335      0.023      0.651     -0.464      0.788     -1.296     -0.338     -1.391     -0.778      0.698      1.655     -0.102      1.768     -0.621      0.071
     0.867      0.794     -0.936     -0.576      1.185      0.264     -2.879     -2.313     -1.493      1.419      0.524      1.720     -1.709      2.251      1.451     -1.379      0.822     -1.755      1.886      1.021      0.502      0.213     -1.230      0.621      1.687      0.420      0.614      0.211     -1.063     -0.439     -0.323     -3.101     -0.816     -1.986      0.630     -0.084      1.594      0.023      1.839      0.790     -1.619      0.441      0.172      1.440     -0.487
    -0.133     -0.206     -1.936      0.424      1.185      1.264      1.121     -1.313     -1.493      1.419      0.524     -1.280     -0.709     -1.749      1.451      1.621      0.822      1.245     -1.114      1.021      0.786     -0.205      0.115     -0.711      1.039     -0.913      0.032     -2.142      1.233      0.416      0.384      1.219     -1.515     -0.936      1.008     -0.398     -1.003     -1.017     -1.238      0.911      0.954      1.165      1.098     -0.713      0.173
    -1.133     -1.206     -1.936      1.424     -0.815     -2.736     -0.879     -2.313     -0.493     -0.581     -1.476     -0.280      0.291     -1.749     -1.549     -1.379     -1.178     -0.755      1.886     -0.979     -1.504     -0.748     -0.074     -0.171     -1.467      0.307     -0.476     -1.837      1.725      0.604     -1.046     -0.198     -2.255     -0.215      0.157      0.550      0.691      0.322     -1.501     -0.886     -0.026     -0.432     -0.587      1.732      0.310
    -1.133     -2.206      1.064     -1.576      0.185     -1.736     -0.879     -2.313      0.507     -0.581     -0.476     -1.280      0.291      0.251     -0.549     -1.379     -1.178      0.245     -0.114      1.021     -0.637     -0.677     -0.016     -1.089      0.482     -0.544     -1.479      1.108     -0.428     -0.339     -0.958     -0.415     -2.181      1.275     -0.853      0.161     -0.372      0.435      1.085     -0.592     -0.561     -0.328      0.260      0.392      0.580
    -0.133     -1.206      0.064      1.424     -0.815      0.264     -0.879     -1.313      0.507      0.419     -0.476      0.720     -0.709     -0.749     -0.549     -1.379     -3.178      1.245     -1.114      0.021     -0.587     -0.906      0.158      0.574     -0.743      0.465     -0.344     -0.380      0.606     -0.025      0.846     -0.119     -1.516      0.083      0.541      0.411      1.970     -1.013     -1.080     -0.222     -0.773     -2.102      1.050     -1.356      0.585
    -0.133     -1.206      0.064     -0.576      0.185     -1.736     -0.879     -1.313      0.507     -2.581     -0.476     -1.280      0.291     -0.749     -1.549     -0.379     -2.178      1.245     -0.114     -0.979     -0.340     -1.216      0.586     -0.551     -0.544      0.243     -0.156     -0.663      0.077      0.780     -1.362      0.220     -2.036      1.048     -2.334     -0.086     -0.007     -0.506     -0.493     -1.246      0.019     -0.669      0.227     -0.014     -0.566
    -2.133     -2.206     -0.936      1.424     -0.815     -1.736      1.121     -2.313      1.507     -0.581     -0.476      0.720     -0.709     -0.749     -1.549      0.621     -0.178     -0.755     -0.114      1.021     -0.781      0.192     -0.505      0.512      0.133     -1.265     -2.253     -0.295      0.697     -0.982     -0.979      1.163     -1.816      1.051     -0.560      0.351      0.246      0.140     -1.138     -1.599      1.630     -0.216      0.042     -0.373      1.045
     0.867     -1.206      0.064      0.424     -0.815     -0.736      0.121     -0.313      0.507     -0.581     -0.476     -0.280     -0.709      0.251     -0.549     -0.379     -1.178     -0.755     -0.114     -0.979     -0.037     -0.940     -0.766      0.403     -0.320      0.938     -0.217      0.821      0.153     -0.671     -0.666      1.008      0.644      0.225     -0.376     -0.349      0.915      0.504     -0.069     -0.632     -0.441     -0.084      0.499     -0.203     -0.663
    -0.133      0.794      0.064      0.424      0.185     -0.736      1.121     -0.313      0.507      0.419      0.524      0.720     -0.709     -0.749      0.451     -1.379      0.822     -0.755     -0.114      1.021     -0.240      0.783     -0.248      0.456      0.952      0.049     -0.031      0.077     -0.089     -0.693     -0.643      0.426      0.050      0.245     -0.121      0.798     -0.220     -0.209     -1.178     -0.020     -1.078     -0.023     -0.303     -0.137      0.130
    -2.133     -0.206      0.064      1.424     -0.815      0.264      0.121      0.687      1.507      0.419     -1.476     -1.280     -1.709     -0.749      0.451      0.621      0.822      0.245      0.886      0.021     -0.891     -0.086     -0.252      1.313     -0.209     -1.282     -0.228      0.351      0.204     -0.648      1.230      0.307      0.889      0.337      0.601     -0.418     -1.138     -1.220     -1.680      0.683      1.557      0.980      0.828      0.388      0.176
     0.867      0.794     -0.936     -0.576      0.185      0.264      1.121     -0.313     -1.493      1.419     -0.476     -0.280      0.291     -0.749      0.451     -0.379      0.822     -1.755     -0.114      0.021     -0.240      0.175     -0.420     -0.726      0.117      1.094      0.869     -0.568      0.096     -0.038      0.433      1.077      0.206     -0.910      1.234     -0.123     -0.285      0.830     -0.087      0.419     -0.143      0.400     -0.966      0.225     -0.037
     0.867      0.794      0.064      0.424      0.185      1.264      1.121     -1.313      0.507     -0.581      0.524      0.720     -0.709      0.251     -0.549     -0.379     -1.178     -0.755      0.886      1.021      0.192      0.054     -0.225      0.392      0.013      0.648      0.806      0.298     -0.046      0.324      1.080      1.167     -0.985      0.106     -0.477      0.326      0.786     -0.406      0.008     -0.666     -0.846     -1.170     -0.453      0.618      1.054
    -0.133     -0.206      1.064      0.424     -0.815      0.264     -1.879      0.687      0.507     -0.581      0.524     -0.280      0.291     -0.749     -0.549     -0.379     -0.178      0.245     -1.114     -0.979      0.069      0.201      0.371      0.061      0.320     -0.151     -0.511      0.623      0.430     -0.955      0.168     -2.008      0.296      0.506     -0.625      0.289     -0.504     -0.235     -0.657     -0.697     -0.549     -0.531     -0.093     -1.214     -1.308
    -1.133      0.794     -0.936      1.424      1.185      0.264     -1.879     -1.313      1.507      1.419     -1.476      0.720      1.291      1.251      0.451     -1.379     -0.178      0.245      0.886      0.021     -0.353      0.012      0.088      1.368      1.124     -0.717      0.699     -1.018     -0.080      0.071      0.612     -1.781     -1.399      0.483      0.959     -1.023      0.505      1.134      0.333     -0.025     -1.029     -0.088      0.157      0.432     -1.041
    -0.133     -0.206      0.064     -0.576      0.185      0.264      1.121     -0.313     -0.493     -0.581     -1.476     -0.280     -0.709     -0.749     -0.549     -0.379      0.822     -0.755     -1.114      0.021     -0.340      0.101     -0.330     -0.517     -0.318      0.428     -0.347      0.444      0.082      0.474      0.490      1.010      0.161     -0.054     -0.392     -1.216     -0.435     -0.148     -0.289     -0.415      0.166      0.711     -0.076     -0.683      0.345
    -0.133      0.794      1.064      2.424      1.185      0.264     -1.879      1.687      2.507      1.419     -0.476     -0.280      0.291      2.251      1.451     -0.379     -1.178     -1.755      1.886      1.021      0.049     -0.445     -0.608      1.812      0.548     -0.292      1.354      1.592      0.660      0.665     -0.007     -1.440      2.286      1.078      1.155     -0.533      0.424      0.989      0.722      1.163     -0.306     -0.680     -0.884      1.002      0.828
     0.867     -0.206      0.064      0.424      0.185      1.264      0.121      0.687     -0.493     -0.581      0.524     -0.280      0.291     -0.749      0.451      0.621     -0.178      0.245     -1.114      0.021      0.328     -0.461      0.198     -0.305      0.685      0.709      0.183     -0.141      0.809     -0.437      0.631      0.613      0.606     -0.345     -0.950     -0.058      0.223      0.067     -0.451     -0.047      0.347      0.453      0.029     -1.094     -0.692
     0.867      0.794     -0.936     -1.576      1.185      1.264      1.121      0.687     -0.493      1.419      1.524      1.720      0.291     -1.749      1.451      1.621      0.822      1.245     -1.114      1.021      1.360      0.119      0.268     -1.327      1.654     -0.403      0.690     -1.063     -0.202     -0.585     -0.047      0.904      0.268      0.436      0.631     -0.181      1.511     -0.316     -0.681      0.834      0.328      0.720      0.846     -0.507     -0.238
    -1.133     -0.206      2.064      1.424     -0.815     -1.736      0.121      1.687      0.507      0.419      0.524     -0.280      1.291      0.251      0.451     -0.379     -0.178      1.245      1.886      0.021     -0.334     -0.106      0.619      0.273     -0.285     -0.837     -0.005      1.490      1.026     -0.419     -1.511      0.144      0.976      0.458      0.525      1.041     -0.210      0.299      0.039      0.663     -0.020      0.068      0.242      1.652      0.366
     0.867     -0.206      1.064      1.424      1.185      0.264     -1.879     -2.313     -1.493     -1.581      1.524      0.720      0.291      0.251      0.451     -0.379      0.822     -1.755     -1.114      1.021      1.070      0.487     -0.353      0.312     -0.034     -0.306     -0.825      1.448      1.130      1.269     -0.738     -2.283     -1.945     -1.635     -1.543      0.150     -0.005      0.818      0.024      0.292     -1.296      0.316     -1.167     -1.368      1.138
    -1.133      0.794     -0.936      1.424     -0.815      0.264      0.121     -1.313      0.507      0.419     -0.476     -1.280      0.291      2.251     -1.549      0.621     -0.178     -0.755     -0.114     -0.979      0.395     -0.142     -0.220      1.039     -0.674     -1.388      0.973     -0.808      0.403     -0.097     -0.334      0.182     -1.074     -0.378      0.848     -1.044     -1.050      0.638      1.320     -1.183      0.280      0.046     -0.441     -0.484     -0.330
    -0.133      0.794     -0.936     -1.576     -0.815     -1.736      1.121     -1.313     -1.493     -0.581     -1.476      0.720      0.291     -0.749     -1.549     -0.379      0.822     -1.755     -0.114     -0.979     -0.227      0.516     -0.302     -1.202     -0.425      0.064      0.266     -0.629     -0.423     -0.369     -1.568      0.595     -0.954     -0.276     -0.290     -1.314      0.098      0.858      0.039     -1.434     -0.217      0.380     -1.371      0.666     -0.645
     1.867      0.794      1.064     -1.576      1.185      1.264      1.121     -1.313     -1.493      1.419      1.524      0.720     -0.709     -1.749      1.451      1.621      0.822      1.245     -2.114      1.021      1.317      1.140      0.162     -1.543      1.624      0.546     -0.288      0.821     -0.083     -0.436     -0.045     -0.007     -1.531     -0.270      0.687     -0.122     -0.586     -0.678     -0.318      0.775      0.292     -0.349      0.706     -1.342     -0.423
     0.867     -0.206      1.064     -1.576     -0.815      1.264      0.121      1.687     -0.493      0.419      0.524     -0.280      0.291     -1.749      0.451     -0.379      0.822      1.245      1.886      1.021      0.269      0.164      0.416     -0.872      0.026      0.458     -0.426      0.693     -0.848     -0.981      0.891      0.046      1.237      0.076      0.555      0.086     -0.640     -0.276     -0.959      0.439     -0.624      0.434      0.459      2.561      1.059
    -1.133      0.794      1.064      0.424      0.185     -0.736      1.121      1.687     -0.493     -1.581      0.524     -0.280      0.291      0.251     -0.549      0.621      0.822      0.245     -0.114      0.021     -0.067      0.369      0.271      0.273     -0.862     -1.091      0.547      0.720      0.113      0.984     -0.754      0.755      1.552     -0.584     -1.085      0.388     -0.747     -0.140      0.183     -0.159      0.636      0.413     -0.150     -0.243      0.719
     1.867     -0.206      0.064      1.424      0.185      1.264      0.121      0.687     -0.493     -0.581      0.524     -1.280     -0.709     -0.749     -1.549      0.621     -0.178     -1.755     -1.114     -1.979      0.392     -0.602     -0.488     -0.222     -0.011      1.432      0.232      0.439      1.651      0.190      0.865      0.670      1.170     -0.474     -0.566      0.252     -0.463     -0.209     -0.568     -1.567      0.135      0.680     -0.970     -0.979     -1.888
    -0.133     -0.206     -1.936      2.424      0.185     -0.736      0.121     -2.313      0.507     -0.581     -1.476     -0.280     -2.709     -0.749     -0.549      1.621      0.822     -2.755     -2.114      1.021     -0.473     -0.080     -1.493      2.204     -0.194      0.369     -0.042     -0.448      0.252      0.285     -0.164      0.218     -0.769     -1.185     -0.588     -0.885     -0.283     -0.365     -2.584     -0.430      2.051      0.969     -0.597     -2.854      1.247
    -0.133     -0.206      1.064     -0.576      0.185     -0.736      0.121      0.687     -0.493     -0.581      0.524     -1.280     -0.709     -0.749      0.451     -0.379     -0.178      0.245      1.886      1.021     -0.213      0.141     -0.148      0.440     -0.184      0.007     -0.441      1.071     -1.008      0.435     -0.511     -0.010      0.787     -0.780     -0.336      0.833     -1.454     -0.465     -1.019      0.534     -0.365     -0.358      0.435      1.573      1.310
    -1.133     -1.206      0.064      0.424      0.185     -0.736      0.121     -0.313     -1.493     -1.581     -0.476     -1.280      0.291     -0.749     -0.549      0.621     -0.178      0.245     -0.114      0.021     -0.803     -0.700      0.128     -0.704     -0.513     -0.311     -0.389      0.058      1.191      0.775     -0.034      0.734     -0.351     -0.870     -1.204      0.610     -0.420      0.030     -0.381     -0.266      1.531      0.426      0.297      0.174      0.521
    -2.133     -0.206      0.064     -0.576      0.185     -2.736     -1.879     -1.313      0.507      0.419     -1.476      0.720      0.291      0.251      0.451     -1.379     -2.178      0.245     -0.114      0.021     -1.175     -0.376      0.206      0.067      0.273     -1.052      0.206     -0.170     -0.498      0.042     -1.539     -1.529     -1.494      0.390      0.278      0.023      1.123     -0.021      0.143      0.323     -0.183     -1.509     -0.130     -0.073     -0.336
    -2.133     -0.206      0.064     -1.576     -0.815      0.264      0.121      1.687     -0.493      0.419     -0.476     -0.280      1.291      0.251     -0.549      0.621      0.822      1.245     -0.114      1.021     -0.281      0.002      0.718     -1.005      0.180     -1.910     -0.418     -0.625     -0.495     -0.996      0.538      0.043      0.884      0.446      0.431     -0.178     -0.301      0.279      1.012     -0.729      0.824      0.890      0.136      0.392      0.817
    -0.133     -0.206     -1.936     -0.576      1.185      0.264     -1.879     -2.313     -1.493     -2.581      1.524     -2.280     -0.709      0.251     -0.549     -0.379     -1.178     -1.755     -1.114      1.021      0.701     -0.738     -0.738     -0.432      0.577     -0.780      0.302     -1.182     -0.314      0.485     -0.672     -1.232     -1.454     -1.083     -2.871      0.666     -1.382      0.367      0.746     -0.866     -1.194     -0.231     -0.678     -0.856      0.708
     0.867      0.794      1.064      0.424      1.185      1.264      1.121     -1.313     -0.493     -0.581      0.524      0.720     -0.709      1.251      0.451      0.621      0.822     -0.755      0.886      1.021      0.387      0.736     -0.530      0.161      0.767      0.350      0.017      1.729      0.277      0.212      0.915      0.316     -0.828     -0.684     -1.010     -0.155     -0.119      0.234      1.139      0.077      0.162     -0.019      0.266      0.846      0.485
     0.867      0.794      0.064     -1.576      0.185      0.264      0.121      0.687     -0.493      0.419      1.524      0.720      0.291     -0.749      0.451      0.621     -0.178      1.245     -0.114      1.021      0.718      0.191      0.458     -1.178      1.050      0.144      0.515     -0.247     -0.400     -0.857     -0.482     -0.028      0.062      0.355     -0.237      0.654      0.317     -0.377      0.042     -0.060     -0.033     -0.092      0.484      0.375      0.134
    -2.133      0.794      1.064      1.424      1.185     -0.736      1.121      1.687      0.507     -0.581     -2.476     -1.280      1.291      2.251     -0.549     -0.379      0.822     -0.755      1.886      1.021     -0.720      0.552      0.375      1.050      0.548     -1.382      0.096      0.703      0.295      0.577     -0.098      0.498      1.118     -0.345     -0.809     -1.386     -1.972      0.764      1.302     -0.601      0.252      0.266     -1.266      1.482      0.650
    -1.133      0.794     -1.936      1.424     -0.815     -0.736      0.121     -1.313      0.507     -1.581     -0.476     -0.280     -0.709      2.251     -1.549     -1.379      0.822     -0.755      0.886     -0.979     -0.476      0.152     -0.570      1.266     -0.919     -0.650      0.481     -1.453     -0.058      0.044     -0.330     -0.132     -0.665     -0.404     -1.111      0.115     -0.487      0.125      1.369     -1.152     -0.728      0.878      0.037      0.497     -0.054
    -1.133     -0.206      0.064      1.424     -0.815     -0.736      0.121     -1.313      0.507      0.419     -0.476      0.720     -0.709     -0.749     -0.549     -1.379     -2.178     -2.755      0.886     -0.979     -1.208     -0.632     -0.687      0.877     -0.464      0.089      0.469      0.686      0.590     -0.378      0.586      0.673     -0.556     -0.197      0.629      1.044      1.555      0.276     -1.473     -0.463     -0.084     -1.441     -1.722      0.576     -0.457
     0.867     -0.206     -0.936      1.424      1.185     -1.736      0.121     -1.313     -0.493     -0.581      0.524     -1.280     -1.709     -1.749     -1.549      0.621     -0.178      0.245     -0.114      0.021     -0.241     -0.448     -0.329      0.197      0.341      1.257      0.207     -0.537      1.188      0.737     -1.577      0.430     -1.002     -0.630     -0.848      0.769     -0.582     -1.238     -1.859     -1.617      0.594      0.370      0.543     -0.188     -0.187
     0.867     -0.206     -0.936      0.424      0.185     -0.736      0.121     -0.313     -0.493     -0.581      0.524     -0.280      0.291      0.251     -0.549      0.621      0.822     -0.755     -0.114      0.021      0.501     -0.021     -0.374     -0.412      0.053      0.349     -0.216     -0.574      0.905      0.089     -1.423      0.099      0.156     -0.149     -0.465     -0.035     -0.185      0.816      0.533     -0.606      0.073      0.886     -0.267     -0.118      0.088
     0.867      0.794      1.064      1.424      0.185      0.264      1.121      1.687      1.507      0.419      0.524     -0.280      0.291     -0.749      0.451      0.621     -1.178      0.245      0.886      0.021      0.660     -0.037      0.484      1.005      0.021      0.228      0.886      0.521      0.282      0.200     -0.528      1.113      1.364      0.836      0.335     -0.325     -0.119     -0.393     -1.556      0.455     -0.008     -1.179     -0.490      0.300      0.063
    -2.133      0.794      1.064      1.424      0.185      0.264      1.121      0.687     -0.493      0.419     -1.476      0.720      1.291     -0.749      0.451     -1.379     -0.178      1.245      0.886     -0.979     -0.686      0.246      0.369      0.707     -0.144     -1.413      0.540      0.669      0.803      0.335      0.930      0.926      0.231     -0.926      0.530     -0.831      0.272      0.718     -1.104      0.585     -0.501     -0.361      0.614      0.511     -0.831
    -0.133      0.794     -0.936     -1.576      1.185      0.264      1.121      1.687      0.507      0.419      0.524      0.720      0.291     -0.749      1.451      0.621      0.822      1.245     -0.114      1.021      0.268      0.474      0.362     -0.944      0.974     -0.442      0.351     -1.269     -0.624      0.069     -0.112      0.787      1.205      1.230     -0.203      0.427      0.000     -0.156     -0.031      1.019      0.324      0.298      0.633      0.271      0.309
    -0.133     -3.206     -1.936     -0.576      0.185      1.264     -1.879     -2.313      2.507     -1.581     -0.476     -2.280      1.291     -0.749     -0.549      0.621     -1.178     -0.755      0.886      0.021      0.191     -1.119     -0.180      0.346      0.143     -0.176     -2.145     -1.694     -0.957      0.036      1.067     -0.632     -2.200      2.401     -1.910     -0.812     -0.713      1.584     -1.017     -0.604      0.400     -0.002     -0.534      0.559      0.038
     0.867      0.794      1.064     -1.576      1.185      1.264      1.121      1.687     -1.493      0.419      1.524      1.720      1.291     -1.749      1.451      1.621      0.822      1.245      0.886      1.021      0.874      0.603      0.304     -1.757      0.358      0.112      0.123      0.722      0.199      0.811      0.301      0.567      1.453     -0.158      0.283      0.492      0.917      0.711     -0.507      1.318      0.634      0.183      0.766      1.642      0.800
     0.867     -0.206     -0.936     -1.576     -0.815      0.264     -0.879      0.687     -0.493     -0.581      1.524     -2.280     -0.709     -0.749     -0.549      0.621     -0.178      0.245     -1.114      0.021      0.926     -1.029     -0.004     -1.993     -0.198     -0.112      0.710     -0.911      0.419     -0.745     -0.650      0.001      0.679      0.928     -0.712      0.371     -1.023     -0.712      0.766     -0.646     -0.321      0.877      0.230     -0.102      0.269
     0.867     -0.206     -1.936     -1.576      1.185      1.264      1.121     -2.313     -0.493     -0.581      0.524     -0.280     -0.709     -0.749      0.451      0.621      0.822      0.245     -1.114      1.021      0.478     -0.359      0.078     -1.593      0.446      0.293      0.233     -1.931     -0.064      0.824      0.594      1.483     -2.434      0.801     -0.826     -0.089      0.295     -0.787      0.477      0.288     -0.013      1.320      0.219     -0.253      0.689
    -1.133      0.794     -1.936      1.424      1.185     -2.736      1.121     -0.313     -0.493     -0.581     -1.476      0.720     -0.709      0.251     -1.549     -1.379      0.822     -1.755      0.886      1.021     -1.213      0.393     -1.037      0.879      0.142      0.325      0.372     -0.705      0.782      1.044     -1.383      0.767      0.713     -1.160     -0.420      0.072      0.253      0.818     -0.374     -1.512     -0.067      0.281     -0.101      0.594      0.819
    -1.133      0.794      0.064      0.424      0.185     -1.736     -0.879      0.687     -1.493      0.419     -1.476     -0.280     -0.709     -0.749      0.451     -2.379     -0.178     -0.755      1.886      0.021     -0.857      0.031     -0.221      0.085      0.787     -0.432      0.673      0.352      0.361     -0.650     -0.819     -1.041      0.722     -1.471      0.002     -0.444     -0.327     -0.387     -0.855     -0.060     -1.405     -0.129     -0.317      1.621     -0.542
    -0.133     -0.206      1.064      0.424     -1.815      0.264      0.121      0.687      2.507      0.419      0.524     -1.280      0.291      0.251     -0.549     -0.379     -0.178      0.245     -0.114      0.021     -0.068      0.391      0.245      0.587     -0.620      0.022     -0.662      0.884     -0.093     -0.997      0.321     -0.375      0.479      2.083      0.582      0.528     -1.716     -0.128     -0.292     -0.228     -0.520     -0.498     -0.169     -0.578      0.532
     0.867      0.794     -1.936      0.424      0.185      0.264      1.121      1.687      0.507      0.419      0.524     -0.280     -1.709      2.251      0.451      0.621      0.822     -2.755      0.886      1.021      0.237      0.111     -1.273      0.975      0.598      0.612      0.770     -0.752     -0.579     -0.299      0.090      1.014      3.104     -0.424      0.160      0.173     -0.314      0.164      1.546      0.149      0.287      0.768     -0.487      0.438      0.500
    -0.133      0.794     -1.936     -0.576      0.185      1.264      0.121     -2.313     -1.493     -1.581     -1.476      0.720     -2.709     -1.749      0.451     -0.379      0.822     -2.755     -0.114      1.021     -0.032      0.625     -1.656     -2.033      0.134     -0.111      0.243     -0.177      1.323      0.041      1.379     -0.304     -0.441      0.039     -1.605     -1.451     -0.091     -0.229     -0.329      0.467     -0.361      0.129     -0.011      0.892      0.975
    -2.133     -0.206      1.064      1.424      1.185      0.264      0.121     -0.313      0.507     -0.581     -1.476     -0.280      0.291      2.251     -0.549     -2.379     -0.178     -0.755     -0.114     -0.979     -0.789     -0.233     -0.292      0.853     -0.359     -1.295      0.136      1.319      0.614      1.439      1.216      0.410     -0.096     -0.139     -0.498     -0.479      0.053      0.750      1.494     -0.476     -1.568     -0.042     -0.528     -0.338     -0.563
     0.867     -0.206      2.064      1.424      1.185     -0.736      1.121      1.687      2.507      0.419      1.524      1.720     -2.709     -1.749      0.451      0.621      0.822      1.245      0.886      1.021      0.353      0.430     -0.222      0.564      0.658      0.521     -0.603      2.359      0.874      0.558     -0.957      0.660      2.021      2.010      0.046      0.944      1.181     -2.376     -2.142     -0.045      0.323      0.306      1.755      0.627      0.478
[truncated: 3,842,686 more chars]
