# Supplementary material for: Modeling Measurement as a Sequential Process: Autoregressive Confirmatory Factor Analysis (AR-CFA)
Source: Front Psychol. 2019 Sep 20;10:2108. doi: 10.3389/fpsyg.2019.02108 (PMC6763968; doi:10.3389/fpsyg.2019.02108)
Supplement: Supplementary file 2 [file Data_Sheet_1.ZIP › Mplus files and data for AR-CFA paper/AR-CFA Bayes files/PV20.16.dat]

    -1.093     -0.304      0.839      1.184     -1.963      0.324     -0.907     -1.457     -0.614     -1.676     -2.276     -1.374      1.068      1.177     -1.725      0.555     -0.130      0.080      1.866     -2.188     -0.617     -1.089      0.161      0.383     -1.299     -0.435      0.680      0.643      0.781     -0.758      0.817      0.094     -1.750     -0.925     -1.088     -1.575     -0.106      0.733      0.906     -0.969      1.230      0.947     -0.275      1.855     -0.992
    -2.093      0.696      0.839      2.184     -1.963     -2.676     -1.907     -1.457      1.386     -0.676     -2.276      0.626      1.068      2.177     -0.725     -1.445     -0.130      1.080      1.866     -0.188     -1.846     -0.169      0.307      2.300     -1.320     -0.292      0.742      0.410     -0.112     -0.602     -0.879     -1.768     -1.907     -0.323      0.083      0.234      0.779      0.479      0.532     -0.192      0.572      0.042      0.594      0.763      0.981
    -1.093      0.696     -0.161      1.184      1.037     -1.676      1.093     -0.457     -0.614      1.324     -1.276      1.626      1.068     -1.823      1.275     -1.445      0.870     -0.920     -1.134      0.812     -0.982      0.748     -0.201     -0.331      0.357     -0.224     -0.201      0.045      1.447      0.588     -0.831      0.282     -0.148     -0.290      1.058     -0.009      0.835      1.288     -1.523      0.952     -0.255      0.140     -0.598     -1.010      0.684
    -2.093     -1.304     -0.161      0.184     -0.963     -0.676     -0.907     -0.457     -1.614     -0.676     -0.276     -0.374     -0.932      0.177     -0.725     -0.445     -1.130     -0.920     -0.134     -1.188     -0.363     -0.548     -0.657     -0.469     -1.124     -1.819     -0.941      0.494      0.722      0.120     -0.323     -0.397      0.386     -1.238     -0.168      0.320      0.176     -0.123      0.657     -0.287     -0.293     -0.497      0.160      0.118     -0.122
    -0.093      0.696     -0.161     -1.816      1.037     -0.676      0.093      0.543     -0.614      0.324      0.724      0.626      0.068     -1.823      1.275      0.555     -0.130      1.080     -0.134      0.812      0.124      0.021      0.182     -2.137      0.903     -0.347      0.680     -0.059      0.371      0.078     -0.814      0.184      0.153      0.735      0.067      0.529      0.622     -0.230     -0.219      0.739      0.387     -0.132      0.763      0.984     -0.042
     0.907      0.696      1.839      0.184     -0.963     -1.676      1.093      0.543     -1.614     -2.676      1.724      1.626      0.068      1.177     -2.725     -2.445     -0.130      0.080     -1.134     -1.188      0.544      0.529      0.243     -0.532     -1.341      0.217      0.317      1.462      0.798      0.362     -2.121      0.550      0.468     -1.348     -1.890      1.001      1.061     -0.286      1.435     -1.867     -2.987     -0.722     -0.157     -0.881     -0.101
     1.907      0.696      1.839      0.184      1.037      1.324      1.093      1.543      0.386      0.324      1.724      0.626      1.068      0.177     -0.725      0.555          *      1.080     -0.134     -0.188      1.086      0.546      0.706     -0.130      0.281      0.696      0.014      1.092      0.338      0.837      0.241      0.380      0.819      0.588     -0.024      0.192      0.234      0.024      0.443     -1.075     -0.521      0.272     -0.144     -0.163     -0.495
    -0.093     -0.304      0.839      2.184      0.037     -2.676     -0.907      1.543      0.386     -0.676     -0.276     -0.374      1.068      1.177     -0.725      1.555     -1.130      1.080     -0.134      0.812      0.127     -0.876      0.537      0.868     -0.130     -0.222      0.238      0.137      1.342      0.138     -2.712     -0.008      0.950     -0.238     -0.569     -0.438      0.674      0.206      0.554     -0.673      1.479     -0.222      0.172     -0.531      1.153
     1.907     -2.304     -2.161      1.184      1.037     -2.676      0.093     -2.457      1.386      0.324      1.724     -1.374     -2.932      1.177      0.275      1.555     -0.130     -2.920      1.866      0.812      0.255     -0.666     -1.755      0.669     -0.118      1.463     -1.679     -0.424      0.620      1.037     -2.810      0.852     -0.471      0.724      0.287      1.348     -0.578     -0.533      0.625      0.459      1.198      0.480     -0.207      1.476      0.854
     0.907      0.696     -1.161      2.184      1.037      1.324      1.093     -0.457      1.386      0.324      1.724     -0.374     -0.932      0.177      0.275     -0.445     -0.130     -0.920     -1.134      0.812      0.852     -0.080     -0.552      0.841      0.883     -0.100      0.571     -0.625      1.326      0.183      0.378      1.139      0.071      0.727     -0.327      0.801     -0.303     -0.138     -0.556     -0.330     -1.199      0.181      0.029     -1.573     -0.057
    -2.093      0.696      0.839      1.184      1.037     -1.676      1.093     -1.457     -1.614      0.324      1.724     -0.374      1.068      1.177      0.275     -2.445      0.870      1.080      0.866     -0.188     -0.327      0.383      0.408      0.037      0.358     -1.609      0.212      0.452      1.139      0.714     -1.417      0.501     -2.053     -1.682      0.051      2.071     -0.914      0.558      1.150      0.139     -2.003      0.668      0.616      0.695     -0.557
    -1.093     -0.304     -0.161     -1.816      0.037     -1.676     -1.907     -0.457     -0.614      1.324     -0.276     -0.374     -1.932      0.177      1.275      0.555     -0.130      0.080     -1.134      0.812     -0.603     -0.779     -0.326     -1.527      0.549     -0.411      0.397      0.292     -0.195     -0.602     -1.287     -1.159      0.032      0.587      0.954      0.591      0.589     -1.407      1.327      0.998      1.031      0.667      0.421     -0.533      0.217
    -1.093     -1.304     -1.161      0.184      1.037      0.324     -1.907     -0.457      1.386      1.324     -0.276     -2.374      0.068     -1.823      0.275      0.555     -0.130     -0.920      0.866      0.812     -0.032     -1.043     -0.140     -0.135      1.352     -0.944     -0.151     -1.109      0.283     -0.277      0.354     -0.670     -0.352      1.416      0.688     -0.433     -1.100      0.126     -1.511     -0.491      0.614      0.684     -0.597      0.860     -0.516
    -1.093      0.696      1.839      0.184      0.037     -0.676      1.093      0.543      0.386      0.324     -0.276      0.626      0.068     -0.823      0.275     -0.445     -0.130      0.080      1.866      0.812     -0.137      0.374      0.058      0.919     -0.084     -0.929      0.258      1.828     -0.780      0.154     -0.595      0.642      0.518     -0.330      0.226     -0.173      0.229     -0.025     -1.587      0.312     -0.275     -0.409      0.000      1.465      1.146
    -0.093     -0.304     -1.161      0.184     -0.963     -1.676      0.093      1.543      0.386      1.324     -1.276      0.626     -0.932     -0.823      1.275      0.555     -0.130      1.080      1.866      0.812     -0.372     -0.148      0.162      0.359     -0.218      0.282     -0.247     -1.341     -0.198     -0.608     -1.374      0.003      1.396      0.211      1.551     -0.977      0.636     -1.147     -1.082      1.314      0.872      0.105      0.968      1.775      0.977
    -1.093      0.696      0.839      1.184      1.037      0.324      1.093      0.543      1.386      1.324     -1.276      0.626      1.068      1.177     -1.725      0.555     -0.130      0.080      0.866     -3.188     -0.161      0.286      0.412     -0.578     -0.702     -0.753      0.238      0.567      1.714      1.806      0.442      0.841      0.109      1.792      1.637     -0.977      0.278      0.518      1.676     -1.143      0.689     -0.345     -0.693      1.159     -2.389
    -2.093      0.696     -0.161      0.184      0.037     -2.676      0.093      1.543      1.386     -0.676     -2.276      0.626     -0.932      0.177     -0.725     -2.445     -1.130     -0.920     -1.134     -0.188     -1.139      0.080     -0.225      0.488     -0.277     -0.838      0.586      0.237     -0.123      0.453     -1.497      0.036      1.840      0.978     -0.570     -0.709      0.556     -0.571     -0.030     -0.455     -1.124     -1.152     -0.525     -1.423      0.030
    -1.093      0.696     -2.161      1.184      1.037      0.324     -1.907     -2.457      1.386     -0.676      1.724      0.626      1.068      2.177     -0.725      0.555      0.870      1.080     -2.134      0.812      0.377      0.639      0.359      1.077      0.337     -1.594      0.084     -2.532      0.215      0.642     -0.160     -2.497     -2.855      0.533     -0.722      1.271     -0.109      0.607      1.504     -0.880      0.284     -0.003      0.595     -2.677      0.452
    -2.093      0.696      1.839      1.184      1.037     -2.676      0.093      1.543      0.386     -0.676     -2.276      0.626      1.068     -1.823     -0.725     -2.445     -0.130      1.080     -1.134      0.812     -1.738     -0.164      0.851     -0.070      0.420     -0.349      0.850      0.966      1.138      0.546     -1.030      0.208      0.560      0.548     -0.952      0.017      0.671      0.045     -1.572     -0.912     -0.828      0.044     -0.430     -1.142      0.402
    -0.093     -1.304     -1.161     -1.816      1.037      0.324      0.093     -1.457     -0.614      0.324     -0.276     -1.374     -0.932     -1.823     -0.725      0.555     -0.130     -0.920     -1.134      0.812      0.091     -0.159     -0.229     -1.966      1.255     -0.118     -0.887     -0.889      0.110     -0.331      0.420      0.118     -1.274      0.709     -0.381     -0.217     -1.257     -0.658     -0.449     -1.191      0.320      0.047     -0.566     -0.207     -0.286
    -2.093     -1.304     -0.161     -0.816      0.037     -2.676      0.093      0.543      0.386     -0.676     -2.276     -1.374      1.068     -0.823      0.275     -1.445     -0.130      0.080      0.866     -0.188     -2.158     -0.648      0.273      0.116     -0.153     -0.063     -0.598     -0.355     -1.000      0.260     -0.478      0.641      0.204      0.167     -0.449      0.619     -0.560      0.765     -0.919      0.251      0.781      0.570     -0.293      0.788     -0.140
    -1.093     -0.304     -0.161      1.184      1.037      0.324      0.093      0.543      1.386      0.324     -0.276      0.626      0.068      0.177      0.275     -0.445     -0.130      0.080     -0.134      0.812     -0.278     -0.255      0.222      0.812      1.114     -0.801      0.044     -0.494      0.352     -0.019      0.508      0.437      0.367      0.726     -0.215     -0.014      0.888     -0.160     -0.376     -0.301     -0.113      0.146     -0.359     -0.564     -0.273
     1.907      0.696     -0.161      0.184      1.037      1.324      1.093      0.543     -0.614     -2.676      0.724      1.626      1.068     -1.823      1.275      1.555      0.870      1.080     -2.134      0.812      0.726      0.847      0.705     -0.408      0.765      1.206      0.004     -0.797      0.788      0.305      0.644      0.147     -0.180     -0.280     -3.069     -0.293      0.500      0.023     -1.380      0.766      0.997     -0.043      0.042     -1.812      0.210
    -2.093      0.696     -2.161     -0.816      1.037     -1.676      1.093     -2.457     -0.614      1.324     -1.276      0.626     -1.932     -0.823      1.275     -1.445      0.870     -1.920     -0.134      0.812     -1.294      0.483     -1.170     -1.242      0.404     -0.739      0.300     -1.080      0.358      0.482     -0.329      0.604     -1.175      0.358      1.032      0.401      0.213     -0.201      0.180      1.030     -0.105      0.233     -0.219      0.440      0.418
    -0.093      0.696     -1.161      1.184      0.037     -0.676      1.093     -1.457     -0.614      0.324      0.724      0.626      0.068      0.177      0.275     -1.445     -0.130     -0.920     -1.134     -1.188     -0.185      0.432     -0.164      0.874     -0.873      0.061      0.154     -0.913      0.336      0.853     -0.544      0.589     -1.209     -1.134      0.774      0.946      0.242      0.274     -0.506      0.688     -1.402     -0.588     -0.736     -1.543     -0.331
    -2.093      0.696      1.839      1.184      1.037     -1.676      1.093      1.543      1.386      1.324     -2.276      1.626      1.068      2.177      1.275     -2.445     -0.130      1.080     -0.134      0.812     -1.728      0.412      0.724      1.997      0.916     -0.211      0.229      1.188     -0.762      0.019      0.078      0.525      0.727      0.039      0.723     -0.177      1.168      0.153      0.702      0.784     -0.830     -0.576      0.091     -1.329     -0.070
    -1.093     -0.304      1.839     -1.816      1.037      1.324      1.093     -0.457      0.386     -2.676     -1.276     -2.374      1.068      0.177     -1.725      0.555      0.870      1.080      1.866      0.812     -0.274      0.001      0.445     -0.755      0.304     -0.757     -0.291      1.419     -0.960      0.726      1.629      1.122     -0.800      0.846     -2.859     -0.931     -2.348      0.201      0.727     -1.867      0.895      0.878      0.117      2.225      0.351
    -0.093      0.696      1.839      0.184      1.037      0.324     -0.907     -0.457      0.386      1.324      1.724      1.626     -0.932      0.177      1.275      0.555     -1.130     -0.920     -0.134     -1.188      0.938      0.440     -0.504      0.267      0.789     -0.957      0.145      2.328     -0.148      0.381     -0.575     -1.181      0.215      0.159      0.887      0.608      1.212     -0.214      0.026      0.853     -0.467     -1.436     -0.101     -0.324     -1.867
     1.907     -1.304      1.839      2.184      1.037      0.324     -0.907      0.543      2.386      1.324      1.724     -1.374     -2.932      1.177      0.275      1.555      0.870     -1.920     -0.134      0.812      0.940     -0.976     -1.482      1.642      0.330      0.889     -0.374      3.326      0.468      0.633     -0.638      0.135      2.393      1.238      1.272      0.421     -0.188     -0.786     -0.055      0.305      0.560      1.779      0.370     -0.659      0.463
    -0.093      0.696      0.839      1.184      1.037      1.324      0.093     -0.457     -0.614      1.324     -0.276      1.626      0.068      1.177      1.275     -0.445      0.870      0.080     -0.134      0.812     -0.526      0.189      0.273     -0.263      1.474      0.432      0.422      0.673      1.337     -0.281      1.878     -0.229     -0.842     -0.414      0.383      0.516      1.395     -0.191      1.350      0.481     -0.032      0.542     -0.313     -0.057     -0.471
     1.907     -3.304      0.839      0.184     -1.963      1.324     -2.907      0.543      1.386     -2.676      1.724     -2.374      1.068      1.177     -1.725      0.555     -2.130      1.080      1.866     -2.188      1.914     -2.025      0.449      0.227     -1.283     -0.120     -1.408      0.388     -0.205     -0.731     -0.508     -0.879      0.009      1.128     -1.931     -0.730     -0.141      0.477      1.066     -1.070     -1.307     -0.059      0.325      1.645     -0.842
     1.907     -0.304      1.839      2.184     -0.963      0.324      0.093      1.543      1.386     -2.676      1.724     -0.374      1.068      1.177     -1.725      1.555      0.870      1.080      0.866     -1.188      0.694      0.276      0.484      1.726     -1.742      0.977     -0.549      1.535      0.452      0.819     -0.484     -0.129      1.143      0.156     -1.800      0.716     -0.721      0.370     -0.016     -0.785      0.816      0.516      0.332      0.062      0.428
    -2.093      0.696      0.839      1.184      0.037      0.324      1.093     -1.457      2.386      0.324     -1.276      0.626      1.068      1.177      0.275     -1.445      0.870      1.080     -1.134     -0.188     -0.256      0.757      0.514      1.472      0.049     -1.788     -0.110      0.411     -0.208     -0.102      0.520      0.162     -2.045      1.279      0.470     -0.926     -0.277      0.194      0.001      0.283     -1.168      0.113      0.424     -1.880     -0.231
    -0.093      0.696     -2.161      1.184      1.037     -0.676      0.093      1.543      2.386     -0.676     -0.276     -0.374      1.068      1.177      1.275      0.555     -0.130      0.080      1.866      0.812     -0.435     -0.138     -0.002      1.173      1.171      0.431      0.758     -2.203      0.100     -0.207     -0.027      0.345      1.531      1.704     -1.341      0.230     -0.138      1.095      0.382      0.789      1.041      0.041     -0.062      1.460     -0.250
    -2.093     -1.304      1.839      2.184      1.037     -2.676     -1.907      1.543     -0.614      1.324     -2.276     -1.374      1.068      2.177      1.275     -2.445     -0.130      1.080     -0.134      0.812     -1.821     -0.782      0.385      1.201      0.472     -0.190     -0.493      1.505      0.910      0.624     -0.979     -0.980      1.132     -1.429      1.139      0.048     -0.684      0.613      1.213      0.976     -0.524      0.833      0.455     -0.618      0.381
     0.907      0.696      0.839      1.184      1.037      1.324      1.093     -1.457      0.386      1.324     -0.276      1.626      1.068      1.177      0.275      0.555      0.870      1.080      0.866      0.812      0.520      0.865      0.757      0.597      0.765      0.446     -0.209      0.093      0.381      0.022      0.802      0.286     -2.367      0.020      0.874     -0.854      0.636      0.273      0.822     -0.120     -0.002      0.062     -0.118      0.611      0.160
    -1.093     -0.304     -0.161     -1.816     -1.963     -1.676      1.093      1.543      1.386     -1.676      0.724      0.626      0.068      1.177      1.275      0.555      0.870      1.080      0.866     -1.188     -0.743      0.187      0.197      0.490     -0.659     -0.447     -0.544     -0.333     -2.132     -1.268     -0.952      0.885      1.251      1.038     -1.312      1.715      0.299     -0.280      0.753      1.488      1.416      0.620      0.882      0.605     -0.537
    -0.093      0.696     -0.161          *     -0.963      1.324      1.093      1.543      0.386          *          *          *      0.068          *          *          *          *          *          *     -1.188      0.482      0.498      0.080     -0.287     -0.576     -0.664      0.130     -0.268     -0.907     -0.465      0.913      0.693      1.400      0.445     -0.415      0.073     -1.387     -0.083      0.506      0.343      0.358     -0.377     -0.753     -0.512     -0.385
    -0.093      0.696     -0.161      0.184      0.037      0.324      1.093      0.543      0.386      1.324      1.724      1.626      1.068      0.177      1.275      0.555      0.870      1.080     -0.134     -0.188      0.374      0.789      0.731      0.374      0.885     -0.569      0.006     -1.032     -0.224     -0.855      0.074      0.321     -0.363      0.013      0.652      1.334      0.526      0.060     -0.278      0.861      0.178      0.177     -0.008     -0.255     -0.911
    -0.093     -0.304     -0.161     -0.816     -0.963     -0.676     -0.907      0.543     -0.614     -0.676     -0.276     -0.374     -0.932     -0.823     -0.725     -0.445     -0.130      0.080     -1.134     -0.188      0.066      0.008     -0.310     -1.340     -0.853     -0.123     -0.318      0.181      0.525      0.001     -0.815     -0.837      0.645      0.401     -0.150     -0.254     -0.389     -0.171      0.313     -0.330     -0.556     -0.194      0.478     -0.462      0.723
    -0.093      0.696     -2.161     -1.816     -0.963      1.324      1.093     -2.457      0.386     -0.676      1.724     -0.374     -1.932     -1.823     -0.725     -1.445      0.870     -0.920     -0.134     -1.188      0.028      0.147     -0.417     -0.462     -0.574     -0.213      0.573     -1.831     -1.419     -0.400      1.241      0.779     -2.040      0.739     -0.190      1.782     -0.530     -1.323     -1.515     -0.464     -1.415      0.880     -0.133      0.120     -0.591
    -0.093     -2.304     -1.161      2.184     -2.963     -0.676      0.093      0.543     -0.614     -1.676     -1.276     -2.374     -1.932     -0.823     -1.725      1.555     -2.130      0.080     -1.134     -0.188     -0.188     -1.468     -0.420      0.843     -1.383      0.109     -0.876     -0.823      1.319     -1.400     -0.390      1.505      0.989     -1.167     -0.984     -1.120     -0.519     -1.370     -1.256     -1.120      1.791     -0.792      0.765     -1.577      1.279
     0.907     -0.304      0.839     -0.816      0.037     -0.676      0.093      0.543      1.386      0.324      1.724     -0.374     -0.932      1.177     -0.725      0.555     -0.130      1.080      1.866     -1.188      0.656     -0.090      0.155      0.519      0.020      0.151     -0.252      0.737     -1.303     -0.114     -1.410      0.423      0.444      0.945      0.362      0.850     -0.290     -1.120      0.727     -0.761      0.116      0.006      0.937      1.583     -1.243
    -1.093      0.696      0.839     -0.816     -1.963      0.324      0.093      1.543      1.386      0.324      0.724      0.626      1.068      1.177      0.275     -1.445      0.870      1.080     -1.134      0.812     -0.318      0.067      0.320      0.291     -0.311     -0.714      0.487      0.417     -1.001     -1.587      0.583      0.048      1.217      1.101      0.509      1.103      0.558      0.697      1.008      0.312     -1.082      0.880      0.558     -1.273      0.992
     0.907      0.696     -1.161      0.184      1.037      1.324      1.093     -1.457     -0.614      0.324      0.724      1.626     -0.932     -1.823      0.275      1.555     -0.130     -0.920     -1.134     -3.188      0.784      0.578     -0.738     -0.708     -0.341      0.091      0.041     -0.585      0.891      1.341      0.684      0.404     -0.751     -0.043      0.492     -0.291      1.101      0.193     -1.210      0.300      0.573     -0.795      0.226     -0.778     -2.996
    -0.093      0.696     -1.161      0.184      0.037      0.324      1.093     -1.457      1.386      1.324      0.724      0.626      0.068     -0.823      0.275      0.555      0.870      0.080     -0.134     -0.188      0.755      0.460     -0.320      0.639      0.649     -0.884      0.284     -0.662     -0.317     -0.760     -0.532      0.591     -1.230      0.924      0.828     -0.232      0.027      0.804     -1.510     -0.124     -0.343      0.327      0.439     -0.462     -0.837
     1.907      0.696      0.839     -1.816      1.037      1.324     -1.907     -0.457     -0.614     -1.676     -0.276      0.626     -2.932     -1.823      0.275     -1.445     -2.130     -0.920     -0.134     -1.188     -0.196     -0.689     -1.104     -1.503      0.003      2.070      1.237      1.976     -0.352      1.048      1.415     -1.242      0.916      0.381     -1.555      0.014      1.255     -1.434     -0.531      0.289     -1.088     -1.284      0.872      0.569     -1.162
     0.907     -1.304     -0.161     -1.816      1.037     -1.676      0.093     -1.457     -0.614     -0.676      0.724     -2.374      1.068     -1.823      1.275      1.555     -0.130      1.080     -1.134     -0.188      0.364     -0.597      0.407     -1.072      0.351      0.595     -0.786     -0.569     -0.794      0.595     -2.102      0.617     -1.974      0.083     -0.775      0.334     -1.679      0.476     -0.978      1.093      1.103      0.237      0.371     -0.655     -0.498
    -1.093     -1.304     -1.161     -1.816     -1.963     -1.676      1.093     -1.457      1.386     -0.676     -1.276      1.626     -1.932      1.177     -1.725      0.555      0.870      0.080      1.866      0.812     -0.476      0.484     -0.547     -0.305     -0.594     -0.439     -1.823     -0.518     -1.392     -1.370     -1.389      0.531     -0.915      1.642     -0.358     -0.665      0.892     -1.194      1.297     -1.488      1.071      0.351      0.948      2.072      1.261
    -0.093      0.696     -0.161      1.184     -0.963     -0.676      0.093      0.543      0.386     -0.676      0.724     -0.374      1.068      0.177     -0.725     -1.445     -0.130      1.080     -0.134     -1.188     -0.579     -0.126      0.727      0.278     -0.411      0.622      0.746     -0.890      0.847     -0.603     -0.020      0.269     -0.285      0.277     -0.355      1.413     -0.233      0.210      0.137     -0.651     -0.713     -0.216     -0.058     -0.171     -0.870
    -0.093     -1.304     -0.161      0.184     -0.963     -0.676     -0.907      1.543      0.386     -0.676     -0.276     -0.374     -0.932      0.177     -0.725     -0.445     -1.130     -0.920     -0.134     -1.188     -0.417     -1.038     -0.402      0.245     -1.206      0.341     -0.274      0.148     -0.099      0.367     -0.304      0.101      1.995      0.118      0.014      0.473      0.982     -0.299      0.036     -0.046      0.014     -0.181     -0.297     -0.209     -0.078
    -0.093     -1.304     -0.161      1.184     -1.963     -1.676     -1.907      1.543      1.386     -0.676     -0.276     -0.374      1.068      0.177     -0.725     -1.445      0.870      1.080     -1.134     -0.188     -0.551     -0.040      0.469      0.474     -0.403      0.445     -1.254     -0.833      0.674     -1.548     -1.286     -1.705      1.163      0.893     -0.513      0.666     -0.262      0.518     -0.078     -0.465     -0.910      0.829      0.225     -1.242     -0.102
    -2.093      0.696      0.839      1.184      0.037     -2.676      0.093     -1.457      0.386      0.324     -2.276      1.626      1.068      2.177      0.275     -2.445     -0.130     -1.920     -1.134     -2.188     -2.114      0.361     -0.204      0.848     -0.867      0.016      0.174      1.270      0.221      0.708     -0.620     -0.353     -1.159     -0.166      0.780      0.538      1.018      1.381      1.539      0.585     -0.464     -0.628     -1.444     -1.561     -1.470
    -0.093     -0.304     -1.161     -1.816      1.037      0.324      0.093     -0.457     -1.614      1.324      1.724     -0.374     -0.932     -1.823      1.275      0.555     -1.130     -1.920     -2.134      0.812      0.720     -0.217     -0.814     -1.252      0.552     -0.713     -0.086     -0.375     -0.614      0.484     -0.426      0.502      0.449     -0.879      0.966      0.778     -0.358      0.039     -0.868      0.924      0.016     -1.005     -0.670     -1.606      0.205
     0.907     -0.304     -1.161      0.184      0.037      0.324     -1.907     -1.457      0.386      0.324      0.724      0.626      0.068     -0.823      0.275      0.555      0.870     -0.920     -0.134     -0.188      0.473      0.791     -0.646     -0.794      0.065      0.331     -1.081     -0.702      0.949     -0.011     -0.169     -2.543     -0.889      0.740      0.232     -0.064     -0.170      1.019     -0.163      0.304     -0.096     -0.080     -0.016      0.312     -0.207
    -0.093     -0.304     -2.161      1.184     -1.963      0.324      1.093     -2.457     -0.614     -0.676     -1.276     -1.374     -0.932     -0.823     -1.725      0.555     -0.130     -1.920     -0.134     -2.188      0.029     -0.423     -1.266      1.224     -1.775     -0.266      0.204     -0.918     -0.069     -0.225      0.108      1.275     -1.209     -1.380      0.329     -1.351     -0.754      0.818     -1.662     -0.681      0.445      0.122     -0.008     -0.766     -0.457
    -0.093     -1.304     -1.161      1.184      1.037     -1.676     -0.907     -0.457     -0.614      1.324     -0.276     -1.374      0.068      1.177      1.275      0.555     -1.130     -1.920      0.866      0.812      0.433     -1.212     -0.603      0.428      0.057     -0.549     -0.115     -0.540      0.714      0.923     -1.915      0.405      0.154     -0.991      1.213     -0.811     -0.067      0.974      1.000      1.102      0.166     -0.011     -0.744      0.798      0.552
     0.907     -0.304      0.839     -0.816      0.037      0.324     -1.907     -1.457     -0.614     -1.676      0.724      0.626      0.068      1.177     -1.725      0.555     -0.130      1.080      1.866      0.812      0.283     -0.143     -0.001      0.316     -0.031      0.640     -0.216      0.804     -1.177      0.093      0.004     -1.761     -1.554     -0.856     -1.625      0.385      0.783      0.226      0.843     -1.901      0.252     -0.101      1.055      1.725      0.704
    -0.093     -0.304     -0.161     -0.816      0.037     -0.676      0.093      0.543     -0.614      1.324     -0.276     -0.374     -0.932     -0.823      0.275     -0.445     -0.130     -0.920     -0.134     -2.188     -0.603     -0.344     -0.515     -0.305     -0.536      0.453     -0.059      0.442     -0.442      0.539      0.050      0.387      1.051     -0.387      1.503      0.633     -0.072     -0.099     -0.693      0.517      0.040      0.400     -0.088      0.027     -1.683
     0.907     -0.304     -0.161      0.184     -1.963      0.324      0.093     -1.457     -0.614     -0.676      0.724     -0.374      0.068     -1.823      0.275     -1.445     -0.130      0.080     -1.134     -1.188     -0.141     -0.909      0.098      0.855     -0.415      0.977      0.607     -0.187     -0.714     -1.544      0.593      0.914     -1.537     -1.200     -0.437      0.865      0.670     -0.057     -2.480      0.509     -1.231      0.811      0.107     -1.351     -0.716
    -0.093     -0.304     -0.161     -0.816     -0.963      0.324      0.093      0.543     -0.614      1.324      0.724      0.626      0.068     -0.823      0.275     -0.445     -0.130      1.080     -1.134     -0.188      0.240     -0.097      0.287     -0.983     -0.399     -0.264     -0.210     -0.475      0.139     -0.639     -0.053      0.227      0.181     -0.008      1.620      0.442      0.641     -0.277     -0.093      0.506     -0.828     -0.062      0.659     -0.640      0.253
    -0.093      0.696      0.839      0.184     -0.963     -2.676      0.093     -0.457      0.386     -0.676     -0.276      1.626      1.068      2.177      0.275     -2.445      0.870     -0.920      0.866     -0.188     -1.005      0.511      0.179      0.460     -0.030      0.795      0.185      0.865     -0.357     -1.050     -1.831     -0.625     -0.551      0.199     -0.517      1.039      1.117      0.934      1.855      0.358     -1.417      0.419     -1.002      0.625     -0.199
     0.907      0.696     -1.161     -1.816      1.037     -0.676     -2.907      1.543      2.386      1.324     -0.276     -2.374      1.068      2.177      1.275     -0.445     -2.130      1.080      1.866      0.812     -0.350     -1.307      0.363      1.419      0.645      1.354      1.899     -1.651     -3.277      0.438     -0.364     -1.650      1.199      1.548      0.834      0.192     -0.628      0.354      1.014      0.948     -0.022     -0.719      0.610      1.353      0.004
     0.907      0.696      1.839      0.184      0.037      0.324      1.093      1.543     -0.614      1.324      0.724      1.626      1.068     -0.823      0.275      1.555      0.870      1.080     -1.134      0.812      1.254      0.808      0.854     -0.603      0.281     -0.258      0.039      0.905      0.731     -0.250     -0.874      0.443      0.750     -0.140      1.046     -0.833      0.602     -0.101     -0.398      0.270      0.267      0.013     -0.234     -0.866      0.527
     0.907      0.696     -0.161      1.184      0.037     -0.676      1.093      0.543     -1.614     -1.676     -1.276      0.626     -2.932      2.177      0.275     -2.445      0.870      0.080      0.866     -0.188     -0.575      0.148     -0.530      0.952     -0.221      1.350      0.539      0.470      0.201      0.303     -0.031      0.955      1.157     -2.230     -1.541     -0.439      0.587     -2.227      1.488      0.287     -1.856      0.762      0.837      0.485     -0.078
    -0.093     -0.304      0.839     -1.816      0.037      0.324     -1.907      0.543      1.386     -1.676     -0.276     -0.374      1.068     -1.823     -0.725      0.555     -0.130      0.080     -1.134     -0.188     -0.229     -0.454      0.230     -0.922     -0.122      0.274      0.117      0.746     -0.956      0.170      0.565     -1.416      0.464      2.118     -1.536      0.121      0.306      0.903     -0.981     -0.748      0.681      0.382     -0.301     -0.591      0.192
    -0.093      0.696      1.839     -1.816      1.037      0.324     -0.907      1.543      0.386      1.324      0.724     -1.374      1.068      0.177     -0.725     -0.445      0.870      1.080     -2.134      0.812      0.085     -0.281      0.202     -0.674      0.812     -0.121      0.889      1.600     -1.100      0.087      0.198     -0.704      1.269      0.773      0.869      0.687     -0.861      0.870      0.567     -1.108     -0.514      1.185      0.801     -1.901      0.197
    -0.093      0.696      0.839      0.184      0.037      0.324      0.093      1.543     -1.614      1.324      1.724      0.626      1.068      0.177      1.275      0.555     -1.130      1.080     -1.134      0.812      0.790     -0.296      0.517      0.248      0.632     -0.955      0.964      0.388     -0.105     -0.513     -0.411      0.529      0.897     -1.887      1.095      0.580      0.816      0.415      0.117      1.112     -0.115     -0.792      0.298     -1.049      0.154
     1.907     -1.304      1.839     -0.816      1.037      1.324     -0.907     -0.457      1.386     -2.676      1.724     -0.374      1.068      1.177     -0.725      0.555     -1.130      0.080     -1.134      0.812      1.149     -0.883      0.405     -0.147     -0.087      0.674     -0.429      1.487     -0.761      1.126      0.114      0.015     -0.730      1.393     -2.481      0.210      0.616      0.508      1.180     -0.689     -0.676     -0.212     -0.769     -1.125      1.104
     1.907     -0.304     -1.161     -1.816      1.037      1.324      1.093     -2.457     -1.614     -0.676      1.724     -0.374     -1.932     -1.823     -0.725      1.555      0.870     -2.920     -2.134      0.812      1.222      0.254     -1.479     -1.560      0.224      0.684     -0.587      0.288     -0.181      0.691      0.133      0.701     -0.938     -0.616     -0.583      0.027     -0.770      0.201     -0.571     -1.123      0.348      0.687     -0.490     -1.227      0.593
     0.907      0.696     -2.161      1.184      1.037      1.324      1.093     -1.457      1.386      0.324      0.724     -1.374      0.068      2.177      1.275     -0.445     -1.130     -2.920      1.866      0.812      0.671      0.060     -1.127      1.016      0.816      0.349      0.736     -0.930      0.182      0.154      0.584      0.947     -0.133      0.672     -0.053     -0.138     -1.355      1.558      1.556      0.799     -0.985     -1.228     -1.238      1.451     -0.135
    -0.093     -2.304     -2.161      1.184      1.037      1.324     -1.907      0.543     -0.614      1.324      0.724     -2.374     -1.932      1.177      1.275      0.555     -2.130     -1.920     -0.134     -0.188      0.431     -1.569     -0.843      0.231      0.420     -0.420     -0.659     -1.274      0.812      0.569      0.787     -0.446      1.405     -0.826      1.076      0.164     -0.623     -0.694      1.002      0.981      0.083     -0.351     -0.438     -0.368     -0.584
     0.907      0.696      1.839      2.184      1.037      1.324      1.093      1.543      1.386     -1.676     -1.276      1.626      1.068      2.177      0.275     -1.445      0.870      1.080      1.866      0.812     -0.566      1.082      0.787      2.231      0.866      1.498     -0.445      1.140     -0.007      0.127      1.825     -0.041      0.597     -0.332     -2.187     -0.412      0.220     -0.047      0.363     -0.240     -0.965     -0.188     -0.345      0.754     -0.040
     0.907      0.696      1.839      1.184      1.037      1.324      1.093      1.543      2.386     -0.676      1.724      0.626      1.068      2.177     -0.725      1.555      0.870      1.080      0.866      0.812      0.637      0.897      0.771      1.355      0.476      0.253     -0.009      1.240     -0.322      0.493      0.619      0.215      0.463      1.286     -1.081      0.906     -0.650      0.100      1.087     -1.046      1.001     -0.029     -0.183     -0.004      0.320
     0.907      0.696     -0.161     -0.816     -0.963      1.324      1.093      0.543      0.386      1.324      1.724     -0.374      1.068      1.177      0.275      1.555      0.870     -0.920     -0.134     -0.188      1.149      0.533      0.060     -0.713     -0.228     -0.071      0.201     -0.067     -0.155     -0.723      0.068      0.457      0.529      0.936      1.439      0.168     -1.002      0.993      1.661      0.278      0.367      0.183     -0.788      0.193      0.123
    -2.093      0.696      0.839     -0.816      0.037     -1.676      1.093     -1.457      1.386      0.324     -2.276      1.626      0.068      1.177      0.275     -2.445      0.870      0.080     -1.134     -0.188     -1.685      0.702     -0.314     -0.198      0.356     -0.238     -0.078      1.314     -0.784     -0.189      0.104      0.487     -1.086      1.650     -0.148     -0.007      0.826      0.465      1.328     -0.036     -0.577      0.071      0.465     -1.038     -0.595
     1.907      0.696     -2.161     -1.816      1.037      1.324     -2.907     -2.457     -1.614     -2.676      1.724      1.626     -2.932     -1.823      1.275      1.555      0.870      1.080     -2.134      0.812      0.876      0.593     -0.615     -0.684      0.619      1.092     -0.018     -1.578     -0.962      0.391      0.331     -3.501     -1.909     -1.275     -3.011      0.542      0.910     -1.919     -1.183      0.849      0.819      0.207      2.082     -1.748      0.244
    -0.093      0.696      0.839      2.184      1.037     -2.676      1.093     -0.457     -0.614      1.324      0.724      1.626     -0.932      1.177      0.275     -2.445      0.870     -0.920      1.866     -0.188     -0.804      0.424     -0.547      1.251      0.808      0.739      0.331      1.412      1.271      0.200     -1.765      0.646      0.013     -1.411      0.710      1.811      0.850     -0.189      0.150     -0.095     -1.544      0.308     -0.005      1.330     -1.040
    -0.093      0.696      0.839     -0.816      0.037     -0.676     -1.907      0.543     -0.614      0.324     -0.276      1.626      0.068     -0.823      0.275     -0.445      0.870      0.080     -1.134     -0.188     -0.941      0.227      0.280     -0.649      0.611      0.803      0.431      0.563     -0.273     -0.525      0.404     -2.132      0.331     -0.331      0.124      0.907      1.265     -0.313     -0.231     -0.112      0.518      0.747     -0.312     -0.747     -0.817
     0.907      0.696      1.839      0.184      0.037      0.324      1.093     -0.457     -0.614      0.324      0.724     -0.374      1.068      1.177      0.275      0.555     -1.130      1.080      0.866     -0.188      0.849     -0.488      0.386      0.633      0.119     -0.010      0.992      1.422     -0.501     -0.108     -0.458      1.687     -0.685     -1.173      0.261     -0.528      0.277      0.584      0.681      0.301     -0.199     -0.601      0.391      0.614     -0.350
    -2.093     -1.304     -0.161      1.184     -1.963     -1.676      0.093     -0.457      0.386     -0.676     -0.276     -1.374      0.068      0.177     -0.725     -0.445     -1.130     -0.920     -1.134     -2.188     -0.943     -0.871      0.034      0.460     -2.117     -1.276     -0.460     -0.151      0.645      0.224     -0.557      0.888     -0.571      0.291      0.509      0.816     -0.247      0.085     -0.095      0.164      0.686     -0.274     -1.137     -1.323     -0.046
     0.907      0.696      0.839      1.184     -0.963     -1.676      0.093      0.543     -0.614      0.324     -2.276     -1.374      0.068     -0.823      0.275     -1.445     -0.130      1.080      1.866      0.812     -1.980      0.094      0.578      0.097     -0.278      2.892      0.587      0.182      1.033     -0.705      0.246      0.129     -0.045     -0.694      0.484      0.173     -1.385     -0.697     -0.848      0.376      0.475     -0.170      0.203      1.836      1.031
    -1.093      0.696      0.839      1.184     -0.963     -0.676      0.093      1.543     -1.614     -0.676     -1.276     -0.374      0.068     -0.823     -0.725     -0.445     -0.130      0.080     -0.134     -1.188     -1.254     -0.178      0.462     -0.463     -0.825      0.323      0.947      0.456      1.602     -0.075      0.608     -0.006      0.995     -1.315     -0.151      0.461     -0.049     -0.659     -0.513     -0.316      0.831      0.095     -0.866     -0.082     -0.209
     0.907      0.696      1.839     -0.816      0.037      0.324      1.093      1.543      0.386      0.324      1.724     -0.374     -2.932      0.177      0.275     -0.445      0.870      1.080     -2.134     -0.188      0.865      0.469     -0.242     -0.061      0.717      0.050      0.076      2.232     -0.876     -0.626     -0.412      0.652      1.783      0.326     -0.029      0.551     -1.031     -2.496     -0.027      0.028     -1.258      0.206      1.452     -2.289     -0.943
     0.907     -0.304     -1.161     -0.816     -0.963     -1.676      0.093     -1.457     -0.614     -0.676     -0.276      0.626      0.068      1.177     -0.725      0.555     -1.130     -0.920     -1.134     -2.188      0.608     -0.047     -0.319     -0.410     -1.610     -0.024     -0.325     -0.818     -0.566      0.683     -2.260      0.192     -1.049     -0.362      0.327     -0.928      0.693      0.805      1.640      0.054      0.080     -1.050     -0.413     -1.015     -0.658
     1.907      0.696      1.839     -0.816     -0.963      1.324      1.093      0.543      2.386     -0.676      1.724      1.626      0.068     -1.823      0.275     -0.445      0.870      1.080      0.866     -1.188      0.639      1.009      0.564      0.322     -0.555      1.468     -0.111      1.338     -1.166     -0.304      0.666      0.071     -0.011      2.120     -0.420      0.846      0.592     -0.698     -2.107      0.600     -1.110     -0.291      0.063      0.710     -0.547
     0.907      0.696     -0.161      1.184      1.037      1.324      0.093      0.543      0.386     -0.676      1.724      0.626      1.068      0.177      0.275      1.555      0.870      1.080     -0.134      0.812      0.786      0.829      0.825      0.586      1.039      0.017     -0.321     -1.070      0.644      0.073      0.590     -0.772     -0.159     -0.022     -1.348      0.586     -0.400     -0.083     -0.056     -0.245      0.685      0.104     -0.354     -0.435     -0.289
     1.907      0.696     -2.161     -1.816      0.037      1.324      0.093     -2.457     -1.614      0.324     -0.276     -2.374     -0.932      0.177     -0.725      0.555     -0.130     -2.920     -0.134      0.812      0.321     -0.884     -1.519     -0.109      0.583      1.687      1.647     -0.659     -1.825     -0.540      0.985      1.009     -0.786     -1.544      0.104     -0.710     -1.411      1.210      0.593     -0.965      0.177      0.653     -0.554     -0.268      0.244
     0.907      0.696     -0.161      0.184      0.037      0.324      0.093     -1.457      0.386      0.324      0.724     -0.374      0.068     -0.823     -0.725     -0.445     -0.130      0.080     -0.134     -0.188      0.255      0.144      0.084      0.665      1.076      0.696      0.562     -0.094     -0.502     -1.091     -0.116      0.012     -1.631     -0.091     -0.155      0.488     -0.579     -0.075     -1.449     -1.279     -0.506     -0.310      0.058     -0.472     -1.126
     0.907     -1.304      0.839     -1.816      1.037      1.324      0.093      1.543     -0.614      1.324      0.724     -1.374      1.068     -0.823      1.275      1.555      0.870      1.080     -1.134      0.812      0.850     -1.063      0.665     -1.658      0.480      0.263     -0.385      0.303      0.033      0.389      0.528      1.094      0.938      0.325      1.052     -0.473     -0.152      0.206      0.471      0.972      0.824      1.958      0.078     -0.282      0.439
     1.907      0.696     -0.161      2.184      0.037     -0.676      1.093     -0.457     -0.614     -0.676      1.724     -0.374      0.068      2.177      0.275      1.555      0.870      1.080     -0.134     -0.188      0.997      0.247      0.226      0.592      0.451      1.079      0.442     -0.272      1.340     -0.401     -1.708      0.738     -0.633     -0.948     -1.083      0.476     -0.737     -0.302      1.742      0.097      0.495      0.555      0.644     -0.452     -0.682
     0.907      0.696      0.839     -1.816      1.037      1.324     -0.907     -1.457     -0.614      0.324      1.724      0.626      1.068      0.177      1.275      1.555      0.870      1.080     -2.134      0.812      0.914      0.235      0.129     -0.907      1.166     -0.132      0.398      0.848     -0.933     -0.066      0.417     -1.227     -1.616      0.119     -0.226      0.416      0.327      0.806      0.861      0.762      0.531      0.581      0.867     -1.738     -0.403
    -0.093     -2.304     -0.161      1.184      0.037     -0.676     -1.907      0.543      0.386     -0.676     -1.276     -1.374      0.068      1.177      0.275     -0.445     -0.130     -0.920     -0.134      0.812     -0.687     -1.120     -0.192      0.379      0.362      0.692     -1.052     -0.010      0.665     -0.254      0.008     -0.784      0.628      0.068     -0.914     -0.393      0.066      0.397      0.783     -0.044      0.272      1.003     -0.594     -0.258      0.492
    -0.093     -0.304     -0.161      1.184      1.037      0.324      0.093      0.543     -1.614     -0.676     -0.276     -0.374      0.068     -1.823     -0.725     -0.445     -0.130     -0.920     -0.134      0.812      0.237     -0.275     -0.195     -0.280      0.527     -0.288      0.035      0.077      1.571      0.604      0.191      0.383      0.723     -1.494     -0.945     -0.502     -0.370      0.420     -1.588     -1.031     -0.512      0.170     -0.717     -0.136      0.151
    -0.093      0.696      1.839      2.184      1.037     -2.676      1.093     -0.457      0.386      1.324      0.724     -1.374     -0.932     -0.823      1.275          *     -1.130     -0.920     -0.134      0.812     -0.473     -0.300     -0.397      1.217      0.497      0.389      0.868      2.171      1.092      0.563     -2.264      1.431     -0.016     -0.695      0.942      1.224     -1.046     -0.278     -1.597      1.006      0.019     -0.850     -0.480     -0.875      0.333
     0.907      0.696     -2.161      1.184      1.037     -2.676      1.093     -0.457     -1.614      1.324     -1.276      0.626     -0.932     -1.823      1.275     -2.445      0.870      1.080     -0.134      0.812     -1.371      0.751     -0.218     -0.636      1.052      2.297     -0.008     -2.138      1.642     -0.167     -1.231      0.275     -0.212     -1.370      0.659      0.449     -0.345     -0.545     -1.281      0.770     -0.943      0.070      1.453      0.108     -0.156
    -1.093     -0.304      0.839      1.184      1.037      0.324      0.093     -0.457     -0.614     -1.676      0.724     -1.374      0.068     -0.823      0.275      0.555     -0.130      0.080     -1.134     -0.188     -0.302     -0.516      0.111      0.627     -0.448     -0.913      0.194      0.617      0.575      1.610      0.648      0.619     -0.619     -1.129     -1.400      1.025     -0.814     -0.052     -1.409      0.421      0.882      0.467     -0.247     -1.452      0.189
    -2.093      0.696      1.839      1.184     -2.963     -2.676      1.093      1.543      2.386     -2.676     -2.276     -2.374      1.068      1.177     -2.725     -2.445      0.870      1.080      0.866     -3.188     -1.390     -0.134      0.726      2.068     -1.934     -0.736      0.905      1.154     -0.844     -1.068     -1.258      1.070      0.682      0.889     -1.738     -0.460     -2.191      0.039     -0.389     -1.625     -1.056      0.939      0.037     -0.132     -1.248
     0.907     -2.304     -2.161     -0.816      1.037      1.324      1.093     -1.457      1.386      1.324      1.724     -2.374      0.068      1.177      1.275      1.555      0.870      1.080      0.866      0.812      0.820     -0.436      0.010     -0.153      0.729      0.248     -1.740     -2.187     -0.682      0.260      0.499      1.539     -1.445      1.446      0.932      0.686     -1.910      0.132      1.303      0.999      0.819      1.239      0.807      0.843      0.196
    -0.093     -1.304      0.839      1.184      0.037      1.324      1.093      1.543      0.386      0.324      0.724      0.626     -0.932     -0.823      0.275      1.555      0.870      1.080      0.866      0.812      0.507      0.071      0.069      0.579      0.116     -0.617     -1.264      0.837      0.593     -0.151      0.645      0.992      1.330     -0.237      0.146      0.195      0.569     -1.036     -1.114      0.326      1.055      0.870      0.851      0.645      0.692
    -2.093     -0.304     -0.161      1.184     -2.963      0.324     -0.907     -0.457      0.386     -0.676     -1.276     -0.374      0.068      1.177     -0.725     -0.445     -1.130      0.080     -0.134     -2.188     -1.537     -0.610     -0.288      0.306     -1.701     -0.664      0.448      0.054      0.791     -1.237      1.937     -0.201     -0.270      0.326      0.236      0.784      0.363      0.522      0.982      0.085      0.992     -0.442      0.405     -0.203     -0.562
     0.907     -0.304     -1.161      0.184      1.037      1.324     -0.907     -1.457     -0.614     -0.676     -0.276     -0.374     -0.932      0.177     -0.725     -0.445     -1.130     -0.920     -0.134      0.812      0.022     -0.695     -0.549     -0.329      1.112      0.750      0.450     -0.538      0.563      0.027      1.157     -0.407     -0.732     -0.360     -1.400     -0.425      0.441     -0.280      0.297     -1.208     -0.438     -0.328     -0.128      0.196     -0.313
     0.907     -0.304      1.839     -0.816     -2.963      0.324     -0.907     -0.457      0.386     -0.676     -0.276      1.626      1.068      2.177     -2.725     -2.445     -1.130     -0.920     -0.134     -0.188     -0.462     -0.286      0.240     -0.734     -1.245      1.293     -0.239      1.637     -0.205     -1.617      0.754     -0.551     -0.625      0.974      0.068      0.090      2.029      0.644      2.681     -2.098     -2.093     -0.856     -1.388      0.194      0.879
    -0.093      0.696      0.839     -1.816      1.037      1.324      1.093      0.543      1.386     -0.676     -1.276     -0.374     -2.932      2.177      1.275      0.555     -0.130     -0.920      1.866      0.812      0.110      0.566     -0.745      0.753      0.501     -0.088      0.201      1.724     -2.411      0.533      1.134      0.433      1.484      0.843     -1.034     -1.429     -1.000     -1.907      1.666      0.983      0.242     -0.835      0.152      1.441      0.380
    -0.093     -0.304     -1.161     -1.816      1.037     -0.676     -0.907      1.543     -1.614      1.324     -0.276      0.626      1.068     -1.823      1.275      0.555     -1.130     -0.920     -2.134      0.812      0.290     -0.267      0.563     -2.320      0.827     -0.441     -0.039     -1.749      0.450      0.240     -0.786     -0.542      0.992      0.042      0.960     -0.680      0.881      0.231     -0.037      0.852      0.260     -0.985     -1.621     -0.984     -0.050
     0.907     -0.304      1.839     -0.816     -1.963      0.324      0.093      1.543     -0.614     -0.676     -1.276      0.626      1.068      1.177     -1.725     -0.445     -0.130      1.080      0.866     -1.188     -0.599     -0.275      0.614     -0.357     -1.606      1.581      0.037      1.231     -0.440     -0.300      1.075      0.293      0.790     -0.213      0.267     -0.582      0.934      0.204      1.348     -0.837      0.169      0.179      0.019      1.011      0.387
    -1.093     -0.304     -2.161      2.184     -0.963      0.324      0.093      0.543     -0.614      0.324      1.724     -0.374     -0.932      0.177      0.275      0.555      0.870      0.080      0.866      0.812      0.466     -0.102      0.022      0.978     -0.598     -1.446     -0.197     -2.213      1.118     -0.182     -0.082      0.154      0.719     -1.370      0.486      1.144     -0.359     -0.791     -0.597      0.562     -0.006      0.993      0.260      0.343      1.339
    -0.093     -0.304     -1.161     -0.816     -1.963      1.324      0.093      0.543      0.386      0.324     -1.276     -1.374      1.068     -0.823      0.275     -0.445     -0.130      0.080      0.866     -0.188      0.153     -0.508      0.098     -0.130     -1.272     -0.403      0.151     -1.045     -0.731     -0.753      1.126      0.604      0.441      0.460      1.036     -1.474     -0.920      0.889     -0.731      0.873     -0.630      0.445     -0.190      0.711      1.033
    -0.093     -1.304      0.839      0.184      0.037      1.324      1.093     -1.457      2.386     -0.676      0.724     -2.374      1.068     -1.823      0.275     -0.445     -1.130      1.080      1.866      0.812      0.317     -0.805      0.631      0.858     -0.051     -0.461     -0.607      0.343     -1.009      0.034      1.046      1.884     -1.934      1.839     -0.649      0.352     -1.505      0.209     -2.225      0.395     -0.609     -0.436      0.091      1.422      0.916
    -1.093     -0.304     -0.161      1.184      0.037      0.324      0.093     -0.457     -0.614      0.324     -0.276     -1.374      0.068     -0.823      0.275      0.555     -0.130      0.080     -1.134     -2.188     -0.271     -0.394     -0.154      0.505     -0.391     -0.863      0.108      0.009      0.515      0.577      0.644      0.502     -0.390     -0.875      0.658      0.042     -0.977      0.475     -1.223      0.440      0.879      0.439      0.263     -1.270     -1.725
     1.907     -0.304     -0.161      0.184      0.037      0.324     -1.907      1.543      0.386      1.324      1.724      0.626      0.068     -0.823      0.275      0.555     -0.130     -0.920     -1.134     -0.188      1.229     -0.667     -0.167     -0.822      0.358      0.609      0.209      0.122      0.977     -0.299     -0.988     -1.193      1.694      1.066      1.125      0.023      1.378      0.456     -0.272      0.102     -0.782      0.402     -0.664     -0.701     -0.436
     0.907     -0.304     -0.161     -1.816      1.037      1.324      0.093      1.543      0.386     -2.676      0.724      0.626      1.068      1.177      0.275      1.555      0.870      1.080     -2.134     -1.188      0.093      0.080      0.879     -1.008      0.071      0.675     -0.382     -1.081     -0.619      1.008      1.339      0.041      0.733      1.130     -2.762      0.722      0.416     -0.034      1.851      0.270      1.447      0.915     -0.370     -1.703     -1.245
    -0.093      0.696      0.839      0.184      0.037      1.324      1.093      1.543      0.386      1.324     -1.276     -0.374      1.068      0.177      1.275      1.555      0.870      1.080     -1.134      0.812     -0.325      0.390      0.756      0.736      0.083      0.110      0.358      0.024     -0.528     -0.143      1.787      0.714      0.804     -0.202      1.163     -0.697     -0.821      0.056     -0.091      1.092      1.824      0.413     -0.170     -1.492      0.764
     0.907      0.696      0.839      1.184     -0.963      0.324      1.093      0.543      2.386      1.324      0.724      1.626      0.068     -0.823     -0.725      1.555      0.870      0.080      0.866     -1.188      0.078      0.212     -0.290      1.063     -0.342      0.597      0.447      1.022      0.034     -0.616      0.266      0.900      0.751      1.694      1.410      0.614      1.210      0.479     -1.657     -0.616      1.681      0.734      0.403      0.346     -0.752
    -1.093     -0.304      0.839      0.184      1.037     -0.676      1.093      0.543     -1.614      0.324      0.724      0.626      1.068      0.177      0.275      0.555      0.870      1.080     -0.134      0.812      0.024      0.263      0.620     -0.757      1.055     -1.178     -0.605      0.212      1.007     -0.041     -0.830      1.054     -0.286     -1.136     -0.322      0.567      0.348      0.399      0.775     -0.286      0.490      0.660      0.290      0.183     -0.226
    -1.093     -0.304     -2.161      1.184      0.037     -0.676      0.093     -2.457      1.386      0.324     -1.276     -2.374      0.068      1.177     -0.725     -0.445     -0.130     -2.920      0.866     -0.188     -0.873     -0.376     -0.762      1.044      0.172     -0.226      0.084     -1.304      0.251     -0.264      0.396      0.595     -1.555      0.517      0.184     -0.034     -1.816      1.125      0.490     -0.931      0.290      0.325     -1.604      0.462     -0.279
    -0.093      0.696      0.839      1.184      1.037      1.324      1.093     -1.457      1.386      1.324      0.724     -0.374      1.068      2.177     -0.725      0.555      0.870      0.080     -0.134      0.812      0.715      0.429      0.259      0.071      0.458     -0.857      0.101      0.491      0.940      0.456      0.653      0.687     -1.454      1.318      1.285     -0.044     -1.004      0.771      2.213     -0.966     -0.328      0.422     -0.264     -0.151      0.426
    -0.093     -0.304     -2.161     -0.816      0.037      1.324     -1.907     -2.457     -0.614     -2.676     -2.276      1.626      1.068      2.177     -2.725     -1.445     -0.130     -1.920     -1.134      0.812     -1.115     -0.276     -0.460      0.238      0.146      0.873     -0.200     -1.658     -1.280     -0.132      2.340     -1.573     -1.960     -0.701     -2.576     -0.762      2.108      1.678      1.998     -2.908     -0.409      0.040     -1.299     -1.442      0.549
    -0.093      0.696      1.839      2.184      0.037      1.324      1.093      1.543      0.386     -0.676     -0.276     -0.374      0.068      1.177     -1.725      0.555     -0.130      1.080      0.866     -0.188     -0.365     -0.126      0.554      1.653      0.004      0.293      0.919      1.395      0.403      0.089      1.752      1.138      0.929     -0.789     -0.712      0.275     -0.060     -0.657     -0.013     -1.902      0.943     -0.138      0.438      0.093     -0.126
    -0.093     -0.304      0.839     -0.816      0.037      0.324      1.093      1.543     -0.614      0.324     -0.276      0.626      1.068     -0.823      1.275      1.555     -0.130      0.080     -0.134     -0.188      0.208      0.173      0.215     -0.565     -0.154     -0.349     -0.406      0.772     -0.269      0.269      0.260      0.640      1.322     -0.116      0.428     -0.513      0.376      0.781     -0.297      1.382      1.424     -0.160     -0.224      0.211     -0.043
     1.907     -0.304     -0.161      0.184      0.037      1.324      0.093     -0.457     -0.614     -0.676      1.724     -0.374      0.068      0.177     -0.725      1.555      0.870      0.080      0.866     -0.188      1.764      0.209     -0.244     -0.259     -0.416      0.081     -0.603      0.236      0.361      0.403     -0.478     -0.056     -0.046     -0.476     -0.490     -0.502     -0.654      0.179      0.397     -0.563     -0.334      0.860      0.465      1.039      0.245
    -0.093     -0.304     -2.161      1.184     -0.963      0.324      0.093      1.543      0.386     -0.676     -1.276     -0.374     -1.932      0.177     -0.725     -1.445     -0.130      1.080      0.866     -1.188     -0.997     -0.521     -0.155      0.772     -0.104      0.933      0.262     -1.791      0.342     -0.911      1.331      0.601      1.755     -0.113     -0.421      0.030      0.357     -1.603     -0.387     -0.572     -0.610      0.527      1.337      0.470     -1.112
    -0.093      0.696      1.839     -0.816      1.037      1.324      1.093      1.543      0.386      0.324      1.724      1.626      1.068     -0.823      0.275     -0.445      0.870     -1.920      0.866      0.812      0.758      0.752     -0.317      0.223      1.227     -0.799     -0.054      2.299     -1.224     -0.182      0.499      0.304      1.836      0.365     -0.291      0.628      0.769      1.520     -1.016     -0.274     -1.238      0.138     -1.538      0.761     -0.377
     1.907     -1.304     -1.161      1.184     -1.963      1.324      1.093      1.543      0.386     -1.676     -1.276      0.626      0.068      1.177     -1.725      1.555      0.870      1.080      0.866     -0.188      0.550      0.328     -0.066      0.799     -0.842      1.556     -1.771     -1.105      0.177     -0.987      0.670      0.857      1.483     -0.308     -1.211     -1.908      0.241      0.142      0.702     -1.283      0.862      0.459      1.200      0.429      0.698
    -0.093     -0.304     -1.161      1.184     -0.963      0.324      1.093     -1.457      0.386     -1.676     -0.276      0.626      1.068      2.177      0.275     -0.445     -0.130      1.080      0.866     -1.188      0.277      0.095      0.220      0.415     -0.524     -0.180     -0.222     -1.406      0.605     -0.331     -0.058      1.096     -1.786      0.044     -1.440     -0.513      0.524      0.751      1.947      0.622     -0.707     -0.292      0.683      0.813     -0.637
    -0.093      0.696     -0.161      0.184     -0.963     -0.676     -0.907      0.543     -0.614      0.324      1.724      0.626      0.068     -0.823      0.275     -0.445      0.870      0.080      1.866      0.812      0.311      0.388     -0.395     -0.761      0.233     -0.302      0.306      0.209      0.928     -1.329     -1.003     -1.537      1.060     -0.099      0.234      1.524      0.231      0.776     -0.313      0.167     -0.728      0.424      0.700      2.150      0.523
     0.907     -0.304      1.839     -1.816      1.037     -0.676     -2.907      1.543     -1.614      1.324      1.724     -0.374      1.068     -0.823      1.275     -0.445     -2.130      1.080      1.866      0.812      0.265     -0.920      0.393     -0.752      0.814      0.740      0.556      1.401     -0.843      0.190     -0.916     -1.872      1.128     -1.115      1.059      1.336      0.700      0.406     -0.191      0.759     -0.784     -1.216      0.354      2.299      0.006
    -2.093     -0.304     -0.161     -0.816      1.037     -1.676      1.093      1.543     -1.614     -0.676     -1.276     -1.374     -2.932     -1.823     -0.725     -0.445     -1.130      1.080     -1.134      0.812     -0.383     -0.102     -0.554     -1.198      0.372     -1.746     -0.328      0.388      0.215      0.610     -1.195      1.178      2.254     -0.812     -0.885     -0.817     -1.243     -2.352     -0.893     -0.945      0.018     -1.081      1.924     -0.530      0.280
    -2.093     -0.304     -1.161     -0.816      0.037      0.324      0.093      1.543      0.386      1.324     -1.276     -1.374     -1.932     -0.823      0.275      0.555     -1.130     -0.920      0.866     -0.188     -1.281     -1.184     -0.767      0.017      0.080     -0.745      0.686     -0.487     -0.900     -0.065      1.640      1.291      2.225      0.366      1.518      0.499     -0.013     -0.957     -0.751      0.420      1.773      0.001      0.163      0.855     -0.231
    -0.093      0.696      1.839      0.184      0.037     -0.676      1.093      0.543     -1.614      0.324     -0.276      0.626      1.068      0.177     -0.725      0.555     -0.130      1.080     -1.134      0.812      0.505      0.474      0.479     -0.087      0.237     -0.467      0.160      1.381      0.203     -0.217     -1.139      0.638     -0.012     -1.474      0.252     -0.821      0.010      0.331      0.445     -0.930      0.273     -0.548      0.212     -1.239      0.466
    -2.093      0.696      0.839      1.184      0.037      1.324      1.093     -0.457      0.386      0.324      1.724      1.626      1.068      1.177      0.275      0.555      0.870      0.080      0.866      0.812      0.462      0.170      0.206      1.199      0.562     -2.413      0.434      0.629     -0.069     -0.498      0.840      0.927     -0.761     -0.377      0.021      1.057      1.250      0.741      0.500     -0.014     -0.054      0.584     -0.215      0.337      0.391
     0.907     -1.304      0.839      0.184      0.037      1.324     -0.907      0.543      0.386     -0.676      1.724     -0.374      0.068     -0.823      0.275      1.555      0.870      0.080     -0.134      0.812      0.393     -0.274     -0.337     -0.063     -0.499      0.378     -1.018      1.276      0.159      0.455      0.980     -0.818      0.925      0.302     -0.334      1.069     -0.148      0.648     -0.775      0.395      1.093      1.116      0.503     -0.057      1.207
     0.907      0.696      0.839     -1.816      1.037      1.324      1.093      1.543     -0.614      0.324      0.724      0.626      0.068     -1.823      1.275      0.555      0.870      1.080     -1.134      0.812      1.170      0.720      0.240     -1.076      1.378     -0.423     -0.028      0.720     -0.866     -0.512      0.163      0.353      1.418      0.251     -0.314     -0.881     -0.401     -0.220     -0.885      0.445     -0.784      0.416      0.756     -0.746     -0.382
     0.907      0.696     -1.161      1.184      0.037      0.324      0.093     -1.457     -0.614      0.324      0.724      0.626      0.068      1.177      0.275      0.555     -0.130      0.080      0.866     -0.188     -0.206      0.363     -0.012      0.989      0.117      1.204      0.370     -0.984      0.179     -0.096      0.512     -0.162     -1.398     -1.235      0.374      0.952      0.078      0.240      0.289      0.193      0.814     -0.601      0.243      0.295     -0.141
     0.907      0.696     -2.161      1.184      0.037      1.324      1.093     -1.457     -0.614      0.324      1.724      0.626      0.068     -0.823      0.275      0.555      0.870     -0.920      0.866      0.812      0.635      0.739     -0.164      0.728      0.384      0.390      0.203     -2.133      0.479     -0.359      0.720      0.339     -1.208     -1.258      0.057      0.872     -0.221      0.334     -1.316     -0.006      0.180      0.086     -0.581      0.611      0.386
    -1.093      0.696      0.839      0.184      1.037     -0.676      0.093      1.543     -0.614      0.324     -1.276      0.626      1.068     -1.823      0.275     -1.445     -0.130      1.080      0.866     -0.188     -0.368      0.767      0.317      0.086      0.994     -0.870     -0.038      0.423      0.038     -0.103     -0.334     -0.797      1.265     -0.611     -0.033     -0.729     -0.119      0.545     -1.758     -0.289     -1.166     -0.932      0.556      0.919     -1.309
     0.907     -0.304     -2.161     -1.816      0.037     -1.676     -0.907     -0.457     -0.614     -0.676      1.724      0.626     -1.932      1.177     -0.725     -0.445      0.870     -1.920     -0.134     -0.188      0.193      0.097     -1.340     -0.541      0.017      0.852     -0.423     -0.668     -1.353      0.034     -1.850     -1.006      1.148     -0.227     -0.707      1.425      0.598      0.026      1.621     -0.717     -0.707      0.783      0.202     -0.025     -0.273
     0.907      0.696      0.839     -1.816     -0.963     -0.676      0.093      1.543     -0.614      0.324      1.724     -0.374      0.068     -1.823      1.275      0.555      0.870      1.080      1.866      0.812      0.580     -0.033      0.059     -1.303     -0.055      0.285      0.638      0.738     -0.575     -0.976     -1.464      0.203      1.360      0.220      0.383      0.819     -0.493      0.027     -0.844      1.098     -0.083      0.908      0.830      2.457      0.886
     0.907      0.696      1.839      0.184      1.037      1.324      1.093     -1.457      1.386      0.324     -1.276      0.626      1.068      1.177     -1.725      1.555      0.870      1.080     -1.134      0.812      0.380      0.715      0.606     -0.343      0.165      0.344      0.091      1.258      0.401      0.881      1.030      0.530     -2.136      1.658      0.421     -1.826     -0.371      0.316      1.321     -1.854      1.130      0.278      0.151     -0.944      0.787
    -0.093     -0.304     -1.161      0.184      0.037     -0.676     -0.907     -1.457      0.386     -0.676     -0.276     -0.374      0.068     -0.823     -0.725     -1.445     -1.130     -1.920      0.866     -2.188     -0.850     -0.355     -0.288      0.193     -0.872      0.762     -0.044     -0.750     -0.001      0.963      0.136     -0.647     -1.081      0.211     -0.115      0.854     -0.134      0.484     -1.068     -0.293     -0.641     -0.741     -1.507      0.681     -1.300
    -0.093     -1.304     -1.161      0.184     -1.963     -0.676     -0.907     -0.457      0.386     -0.676     -1.276     -0.374     -0.932     -0.823      0.275     -0.445     -1.130     -0.920      0.866     -0.188     -0.495     -0.569     -0.646      0.355     -1.124      0.498     -0.670     -0.555     -0.080     -0.899     -0.162     -0.258      0.292      0.143     -0.086     -0.904      0.233      0.035     -1.100      0.783     -0.003     -0.531      0.102      0.630      0.789
     0.907      0.696     -2.161      1.184      1.037      1.324      0.093     -2.457      0.386      0.324      1.724     -2.374     -0.932      1.177      0.275      1.555      0.870     -1.920      0.866      0.812      1.498     -0.204     -0.923      0.574      0.561     -0.713      0.716     -1.215      0.583      0.544     -0.204      0.353     -1.446      0.016      0.248      0.049     -2.266      0.250      0.881     -0.069      0.148      0.835     -0.557      0.513      0.312
     0.907     -0.304     -1.161     -0.816      1.037      0.324     -2.907     -1.457      0.386     -0.676      1.724      1.626     -1.932     -0.823      1.275      1.555      0.870      1.080     -0.134      0.812      1.501     -0.264     -0.536     -0.511      0.634     -0.450     -0.144     -0.784     -0.192      0.374     -0.978     -2.645     -0.768      0.906     -1.148     -0.377      1.828     -1.238     -0.374      1.081     -0.065      1.317      1.756      0.221      0.171
     1.907      0.696     -1.161     -0.816      1.037      1.324      1.093     -0.457     -0.614      1.324      1.724      1.626     -0.932     -0.823      1.275      1.555      0.870      1.080      1.866      0.812      1.299      1.114     -0.057     -0.283      1.073      0.524     -0.173     -1.094     -0.531     -0.082      0.048      0.007     -0.432     -0.482      0.930     -0.033      0.330     -0.938     -0.690      0.860      0.046     -0.199      1.116      1.794     -0.212
    -1.093      0.696      0.839     -0.816      1.037     -0.676      1.093      1.543     -0.614      0.324      0.724      1.626      0.068     -0.823     -0.725     -0.445     -0.130      0.080     -0.134      0.812      0.326      0.277      0.215     -0.930      0.032     -1.227      0.447      0.620      0.088      0.890     -0.916      0.791      1.280      0.047      0.351      0.382      1.334     -0.225     -0.157     -0.717     -0.737     -0.435     -0.044      0.152      0.886
     0.907      0.696      1.839      2.184     -0.963      1.324      1.093      1.543     -0.614      0.324     -0.276      0.626      1.068      2.177     -0.725      0.555      0.870      1.080     -0.134      0.812      0.075      0.351      0.515     -0.128     -0.178      0.865      0.205      1.332      2.278     -0.668      1.130      0.736      0.723     -0.562      0.338     -0.381      0.181      0.467      2.266     -0.293      0.423      0.584      0.153     -0.097      1.012
    -0.093      0.696     -2.161      1.184      1.037      0.324      1.093     -2.457      1.386      0.324     -1.276      0.626      1.068      0.177      0.275     -1.445     -0.130     -0.920      0.866      0.812     -0.905      0.183     -0.156      1.218      1.307      0.734      0.476     -1.926     -0.171     -0.227      1.330      1.047     -2.212      0.620     -0.379     -0.070      0.393      1.157     -0.484     -0.563     -0.422     -0.256     -0.565      0.342     -0.439
     0.907     -0.304     -1.161      1.184      1.037      0.324      1.093     -1.457     -0.614      0.324      0.724      0.626     -0.932      1.177      0.275      1.555      0.870     -0.920     -0.134      0.812      0.409      0.440     -0.906      0.673      0.585      0.541     -0.710     -0.296      0.329      0.330     -0.054      0.555     -0.442     -1.028     -0.068      0.263      0.104      0.356      0.523      0.122      1.115      0.462      0.629     -0.357      0.313
    -0.093     -0.304     -0.161     -0.816      1.037     -0.676      0.093     -1.457      2.386      1.324     -0.276      1.626     -0.932     -0.823      1.275      1.555     -0.130     -1.920      1.866      0.812      0.111      0.095     -0.881     -0.045      0.867     -0.032     -0.435      0.573     -0.633      0.177     -0.817     -0.208     -0.516      2.326      0.807     -0.483      1.550      0.347     -0.759      0.704      1.343     -0.205     -0.652      1.847      0.230
     0.907      0.696     -0.161      1.184      0.037     -0.676     -0.907      0.543      1.386      1.324      0.724     -1.374     -0.932      0.177      0.275     -0.445     -2.130     -0.920      1.866     -0.188      0.415     -0.972     -0.148      1.162      0.108      0.685      1.620      0.055      0.134     -0.012     -1.019      0.100      0.718      0.562      1.439      0.134      0.001     -0.729     -0.595      0.160     -0.877     -1.189     -0.605      1.135     -0.351
     0.907     -1.304      0.839      1.184      1.037     -0.676     -0.907     -1.457     -0.614     -0.676     -0.276     -0.374      0.068     -0.823     -0.725      1.555     -0.130     -0.920     -2.134      0.812      0.105     -0.120     -0.047      0.207      0.196      0.881     -1.268      0.994      1.092      0.825     -0.735     -0.619     -1.248     -0.845     -0.647     -0.288     -0.247     -0.094     -0.906     -0.732      1.525     -0.009     -0.850     -2.175      0.695
    -1.093      0.696      0.839      0.184      1.037     -0.676      0.093      1.543      0.386      1.324     -1.276     -0.374     -0.932     -0.823      1.275     -0.445     -0.130      0.080      0.866      0.812     -0.531      0.245     -0.270      0.761      1.106     -0.516      0.384      1.163     -0.687     -0.066     -0.070     -0.073      1.896     -0.321      0.651     -0.562     -0.702     -0.572     -1.287      0.722      0.137     -0.363      0.574      0.479     -0.116
    -1.093     -0.304      1.839      0.184      1.037      0.324      0.093      1.543     -1.614     -2.676     -1.276     -0.374      1.068     -0.823     -1.725     -1.445     -0.130      0.080     -0.134     -0.188     -0.901     -0.253      0.108     -1.208     -0.097     -0.258      0.001      1.709      1.311      1.044      1.124      0.409      1.478     -0.575     -2.524     -0.265     -0.049      0.955      0.004     -1.687     -0.439      0.151     -0.007      0.252     -0.274
    -2.093      0.696     -1.161      0.184      1.037     -0.676      0.093      1.543     -1.614      0.324     -2.276     -1.374      1.068     -0.823      0.275     -1.445     -0.130      1.080      0.866     -0.188     -1.277     -0.079      1.146     -0.578     -0.044     -0.748      0.753     -2.143      0.808      1.122      0.638      0.264      0.461     -1.100      0.144     -0.667     -1.423     -0.631     -0.300      0.401     -0.035      0.186     -0.831      1.157     -0.059
    -0.093     -0.304     -1.161      1.184      1.037     -0.676     -0.907     -1.457      2.386     -1.676     -1.276     -0.374      1.068      2.177     -1.725      0.555     -1.130     -1.920      1.866      0.812      0.124     -0.086     -0.134      2.005      0.629     -0.278     -0.197     -0.973     -1.005      0.442     -0.715     -0.850     -1.354      0.874     -1.996     -1.222     -0.381      1.392      0.668     -1.786      0.330     -1.166     -1.785      0.890      0.143
     0.907     -0.304      0.839     -0.816      0.037      0.324     -0.907      0.543     -0.614     -0.676      0.724     -0.374      0.068      0.177      0.275     -0.445     -0.130      0.080     -0.134     -0.188     -0.207     -0.560     -0.031     -0.673      0.297      1.135      0.205      0.869     -0.176     -0.263      0.631     -0.211      0.482     -0.281     -0.754      1.054      0.112      0.144      0.910      0.308     -0.463      0.385      0.287      0.111     -0.508
    -0.093      0.696     -1.161     -1.816      0.037      1.324     -2.907     -1.457     -0.614     -0.676     -1.276      0.626      0.068      0.177     -0.725      0.555     -0.130     -0.920     -1.134      0.812      0.060     -0.285     -0.497     -0.707     -0.426     -0.116      0.694     -0.680     -1.145      0.558      1.224     -2.617     -0.899     -0.059     -0.374     -1.162      0.863      0.819      0.588     -0.379      0.540      0.234     -0.078     -0.692      1.380
    -0.093     -0.304     -2.161      0.184     -1.963      0.324      1.093     -1.457      0.386     -1.676      0.724     -2.374     -0.932      1.177      0.275     -0.445      0.870     -0.920     -0.134     -2.188     -0.121      0.699     -0.557      0.054     -1.960      0.137     -0.972     -1.688      0.101     -0.053      0.483      0.473     -0.730      0.326     -0.732      0.934     -3.146     -0.379      1.185      1.375     -0.400      0.184     -0.059     -0.100     -0.362
    -0.093     -3.304      0.839      0.184     -1.963     -0.676     -1.907      0.543      0.386     -0.676     -1.276     -2.374      1.068      0.177     -0.725     -0.445     -2.130      1.080     -0.134     -1.188     -0.164     -1.810      0.797      0.303     -1.058      0.181     -1.436     -0.061     -0.062     -0.989     -0.433      0.191     -0.168      0.248     -0.028     -1.004     -0.350     -0.017      0.062     -0.279     -0.365     -0.392     -0.049     -0.317     -0.089
    -0.093     -0.304      0.839      0.184     -0.963     -1.676      0.093      0.543      0.386      0.324      0.724      0.626      1.068     -0.823      0.275     -0.445     -0.130      0.080     -0.134     -1.188     -0.915      0.053      0.407      0.065     -1.159      0.905     -0.606      0.296      0.254      0.336     -0.958     -0.138      0.025      0.304      1.127      1.815      0.598      0.451     -0.977      0.755      0.370     -0.170     -0.602     -0.400     -0.144
    -0.093      0.696      1.839     -1.816      1.037      1.324      1.093      1.543     -1.614     -0.676      1.724      0.626      0.068     -1.823      0.275      1.555      0.870      1.080     -2.134      0.812      0.701      0.917      0.305     -1.864      0.898     -0.811     -0.305      1.486      0.000     -0.002      0.544      0.141      1.125     -0.426     -1.087      0.680     -0.337     -0.485     -0.535     -0.262      0.811      0.207      0.696     -1.326     -0.058
     0.907     -0.304     -2.161     -0.816      0.037      1.324      1.093     -2.457     -1.614     -0.676      1.724     -1.374     -1.932      0.177      1.275      1.555     -0.130     -2.920     -1.134     -0.188      0.656      0.121     -1.609     -0.372      0.009      0.149     -0.393     -0.338     -0.462     -0.140      0.762      1.024     -0.697     -1.419     -0.493      0.890     -1.544      0.234      0.385      1.209      0.939     -0.359     -0.412     -0.999     -0.181
    -0.093     -1.304     -1.161     -0.816      0.037     -1.676     -0.907     -0.457      0.386     -1.676      0.724     -0.374     -0.932      0.177     -1.725     -1.445     -1.130     -0.920     -0.134     -2.188     -0.183     -0.875     -0.549     -0.364     -1.721      0.217     -0.374     -0.356     -0.548      1.838     -1.326     -0.077      0.031      0.621     -0.678      0.935      0.738     -0.079      0.285     -0.944     -1.326     -0.408     -0.012      0.043     -0.456
     1.907     -0.304     -0.161      0.184      0.037      1.324     -0.907      1.543      1.386      1.324      0.724     -2.374     -0.932      1.177      1.275      1.555      0.870      1.080     -0.134      0.812      0.428     -0.887      0.188      1.054      0.656      1.270      0.629     -0.431     -1.049     -0.614      0.828      0.205      1.321      0.764      0.945      0.187     -1.154     -1.130      0.495      0.874      1.191      1.598      0.956     -0.503      0.181
    -2.093     -2.304     -2.161      2.184      1.037     -1.676     -1.907     -0.457      0.386     -2.676     -1.276     -2.374     -0.932      2.177     -2.725     -0.445     -1.130     -0.920     -1.134      0.812     -0.735     -1.371     -0.632      1.885     -0.990     -1.409     -0.869     -1.474      0.302      1.811     -1.053     -0.438      0.194     -0.905     -2.126     -0.246     -0.762      0.027      0.669     -2.218      0.239      0.299     -0.099     -2.072      1.844
     0.907      0.696      0.839     -1.816      1.037      0.324      0.093      0.543      0.386      1.324      1.724     -0.374     -1.932     -0.823      0.275      0.555     -0.130      1.080     -0.134      0.812      0.542     -0.072      0.277     -0.899      0.804      0.582      0.769      0.645     -0.719      0.386     -0.293      0.273      0.267      0.984      0.803      1.188     -0.251     -2.259     -0.278     -0.149      0.116     -0.027      0.412      0.143     -0.026
    -0.093      0.696     -2.161      1.184      1.037      1.324      1.093     -2.457     -0.614      1.324     -2.276      1.626     -2.932      0.177     -0.725     -0.445     -0.130     -2.920      0.866      0.812     -0.477      0.821     -1.625      0.746      1.153      0.355     -0.224     -0.536      0.176     -0.054      1.745      0.169     -0.558     -1.251      0.930     -1.485      0.628     -0.462     -0.521     -1.373      0.093     -0.849     -0.441      0.258     -0.471
    -0.093     -0.304     -2.161      2.184      0.037      1.324      1.093      1.543      0.386     -0.676     -0.276      0.626      0.068      2.177     -0.725     -0.445      0.870     -0.920      0.866     -1.188     -0.247      0.021      0.091      1.113     -1.138      0.171     -0.382     -2.127      1.037      1.145      1.543      1.015      1.368     -0.381     -0.252     -0.066      0.607      0.171      1.160     -0.049     -0.284      0.847     -0.984      0.186     -0.027
     0.907     -0.304      0.839     -1.816      1.037      1.324      0.093      0.543     -0.614      1.324      1.724      0.626      1.068     -1.823      1.275      1.555      0.870      1.080     -1.134      0.812      0.686      0.625      0.668     -1.336      0.341      0.364     -1.076      0.183     -0.428      0.679      0.634     -0.468     -0.199      0.313      1.109      0.996     -0.045      0.186     -0.889      1.057      0.722      0.203     -0.038     -0.726      0.377
    -2.093     -1.304      0.839     -0.816     -1.963     -1.676      1.093      0.543     -1.614     -2.676     -1.276      1.626     -1.932     -0.823     -0.725     -1.445     -0.130      0.080     -0.134     -1.188     -0.968      0.060     -0.574     -1.283     -1.585     -1.307     -1.432      1.493      0.381     -0.232     -0.566      0.950      1.339     -0.731     -1.735     -0.124      1.547     -0.974     -0.017      0.159     -0.221     -0.148      0.750      0.511      0.452
    -1.093      0.696      1.839      1.184      0.037     -1.676      1.093      1.543      0.386      0.324     -1.276      0.626      1.068      0.177      0.275     -2.445      0.870      1.080     -0.134      0.812     -1.500      0.869      0.440      0.430      0.071      0.543     -0.234      1.444      0.806     -0.047     -0.059      0.190      1.159      0.162      0.291      0.736     -0.295      0.532      0.014      0.419     -0.886     -0.020      0.326     -0.496      0.719
    -0.093     -0.304     -0.161      0.184      0.037     -0.676      0.093      0.543     -0.614     -0.676      0.724     -0.374      0.068      0.177     -0.725      0.555     -0.130      1.080     -0.134      0.812      0.154      0.317      0.130     -0.373      0.094     -0.275     -0.578     -0.214      0.580     -0.035     -0.905     -0.199      0.480     -0.326     -0.698      0.516     -0.685     -0.068      0.516     -0.607      0.406     -0.623      0.952      0.129      0.904
    -1.093     -1.304      0.839     -0.816     -0.963      1.324      1.093     -1.457      1.386     -2.676     -0.276      0.626      1.068      1.177     -0.725      0.555     -1.130      1.080     -1.134     -1.188      0.286     -0.398      0.590     -0.424     -0.667     -1.221     -0.870      0.233     -0.305     -0.243      0.954      1.543     -2.374      1.690     -2.390     -0.690      1.095      0.051      1.439     -0.466      0.225     -0.715      0.197     -0.958     -0.595
     0.907      0.696      1.839     -1.816      1.037      1.324     -2.907     -1.457     -1.614      0.324      1.724     -0.374      0.068     -1.823      1.275      1.555      0.870      0.080     -0.134      0.812      1.674      0.303     -0.027     -1.584      1.021     -0.828      0.603      1.864     -0.318      0.096     -0.247     -3.151     -1.308     -0.425     -0.154     -0.635     -0.626      0.173     -0.605      0.602      0.034      0.371      0.237      0.408     -0.316
    -0.093     -0.304     -0.161     -0.816      0.037     -2.676     -1.907     -0.457     -0.614     -1.676     -1.276     -1.374      0.068     -0.823      0.275     -0.445     -1.130     -0.920     -0.134     -0.188     -0.761     -0.740      0.033     -1.556      0.476      0.783      0.352     -0.048      0.694     -0.552     -2.003     -0.960     -0.559      0.634     -1.831     -0.334     -0.414      0.176      0.378     -0.023      0.297     -0.342     -0.889      0.556     -0.750
    -1.093      0.696     -0.161     -0.816     -1.963      0.324     -1.907      0.543      1.386     -0.676     -0.276      1.626      0.068      1.177     -0.725     -0.445     -1.130      0.080      0.866     -2.188      0.009     -0.232      0.018      0.330     -0.832     -1.252      0.847     -0.266     -1.006     -1.068      0.374     -1.673      0.504      1.052     -0.304     -0.235      1.784      0.122      0.898     -0.261     -0.586     -0.999     -0.004      0.573     -1.346
    -2.093      0.696      0.839     -0.816      1.037     -0.676      1.093      0.543      1.386     -0.676     -2.276     -2.374      1.068      2.177     -0.725     -0.445      0.870      1.080     -1.134      0.812     -1.407     -0.248      0.640      0.343      0.544     -0.609      0.886      0.207     -1.177      0.419      0.690      1.345     -0.149      1.000     -1.084     -0.406     -2.283      0.219      1.884     -1.141      1.114      0.874      0.040     -1.116      0.306
    -1.093     -0.304     -2.161      2.184     -0.963     -1.676     -1.907     -1.457      2.386      0.324     -1.276     -0.374      0.068      2.177      0.275      0.555     -2.130     -0.920      1.866     -0.188     -0.615     -0.812     -0.216      2.291     -0.441     -0.387      0.576     -1.826     -0.015     -0.535     -1.051     -1.134     -1.211      0.926      0.646     -0.501      0.473      0.313      0.314      0.593      1.121     -1.518     -0.603      0.754      0.225
    -2.093      0.696      0.839      1.184      1.037     -2.676      0.093      1.543      1.386      1.324     -0.276      0.626      0.068     -0.823      1.275     -2.445      0.870      1.080      0.866      0.812     -0.994      0.851      0.545      0.836      1.290     -1.246     -0.200      0.373      0.187     -0.255     -1.688     -0.817      0.916      0.890      0.808      0.923     -0.520     -0.825     -1.438      0.763     -1.395      0.030      0.207      0.539     -0.555
     0.907     -0.304      0.839      1.184     -2.963      1.324      1.093     -2.457     -1.614     -2.676      1.724      1.626     -2.932      0.177     -0.725      0.555      0.870     -1.920     -0.134     -2.188      0.823      0.475     -1.243      0.708     -2.360      0.023     -0.931      2.036      0.422     -0.612      0.543      0.615     -0.958     -2.089     -1.253      0.561      0.981     -1.212     -0.363      0.488     -0.109      0.435      0.074     -0.418      0.107
     1.907      0.696     -2.161      1.184      1.037      1.324      1.093     -1.457      1.386      1.324      1.724      0.626     -1.932     -0.823      1.275      1.555      0.870      0.080     -0.134      0.812      2.065      0.975     -0.670      1.086      0.625      0.018     -0.314     -1.485      0.068      0.604     -0.612      0.114     -0.657      0.658      1.042     -0.937     -0.522     -0.996     -1.666      0.928     -0.494     -0.100      1.130     -0.552      0.237
     0.907     -0.304     -1.161      0.184     -0.963      1.324      0.093     -2.457      0.386      0.324      0.724      0.626      0.068      1.177      1.275      0.555     -1.130     -1.920      0.866     -1.188      0.745     -0.001     -0.706      0.145     -0.479      0.174     -0.280     -0.426      0.137     -0.590      0.582      0.210     -1.524      0.254      0.519     -0.249      0.697      1.245      0.937      1.652     -0.298     -1.204     -0.753      0.629     -0.703
    -0.093     -0.304     -1.161      0.184     -0.963      0.324     -0.907     -1.457     -0.614      0.324     -0.276     -0.374     -0.932      0.177      0.275     -0.445     -1.130     -1.920      0.866     -2.188     -0.450     -0.281     -0.894      0.155     -1.000      0.326      0.206     -0.301     -0.037      0.049      0.872     -0.673     -0.349     -0.753      0.920      0.202     -0.084      0.242      0.019      0.787      0.095     -0.896     -0.695      0.720     -1.404
     0.907      0.696      0.839      0.184      0.037      1.324      0.093     -0.457      0.386     -0.676      0.724     -0.374      1.068      0.177     -0.725      0.555     -0.130      1.080     -0.134      0.812      0.458      0.215      0.391     -0.211      0.253      0.519      0.587      0.323      0.267     -0.288      0.863     -0.083     -0.687      0.470     -0.777     -0.002     -0.657      0.558      0.395     -0.806      0.120     -0.356      0.355      0.048      0.682
    -2.093      0.696     -2.161      2.184      0.037     -1.676      0.093      0.543     -1.614      0.324     -2.276      0.626      0.068      1.177      0.275     -1.445     -2.130      0.080     -1.134     -0.188     -1.439     -0.073     -0.260      1.021      0.378     -0.581      0.799     -1.884      1.182     -0.261     -0.023      0.157      0.861     -2.274      0.232     -0.525      0.719      0.360      0.423      0.073     -0.026     -2.122      0.333     -1.669     -0.489
     0.907     -0.304     -1.161      2.184     -1.963      0.324     -1.907     -0.457      2.386      0.324     -0.276     -0.374     -2.932      0.177     -0.725     -1.445     -1.130      1.080      1.866     -1.188     -0.732     -1.242     -0.571      2.521     -1.204      1.751      0.841     -0.522     -0.467     -0.669      1.154     -0.615      0.159      0.420      1.241      0.598      0.966     -2.036     -1.691     -0.105     -0.850      0.082      1.824      0.558     -0.177
    -0.093     -0.304      0.839     -0.816     -0.963      0.324      1.093      1.543      0.386     -0.676     -0.276     -0.374      0.068      0.177     -0.725      0.555      0.870      1.080      1.866     -0.188      0.023      0.048      0.487     -0.387      0.197     -0.074     -0.355      0.371     -0.396     -1.146      0.390      0.931      1.091      0.654     -0.747     -0.210     -0.484     -0.627      0.648     -0.845      0.395      0.845      0.367      1.981     -0.396
    -1.093     -0.304     -2.161      0.184      0.037      1.324      1.093      1.543      0.386      1.324     -0.276      0.626      0.068     -0.823      1.275     -0.445      0.870      1.080      1.866      0.812     -0.264     -0.006      0.621      0.832      0.753     -0.900     -0.220     -2.778     -0.826     -0.676      1.588      1.081      1.004     -0.183      0.890      0.107      0.503     -0.792     -1.370      1.037     -0.169      0.970      0.057      1.574      0.013
     0.907      0.696      0.839     -0.816      0.037      0.324      0.093      0.543     -0.614      1.324      1.724      0.626      0.068     -0.823      1.275      1.555      0.870      0.080      1.866     -0.188      0.557      0.218      0.193     -0.284      0.635      0.501      0.592      0.539     -0.499     -0.733     -0.236     -0.237      0.353     -0.314      1.002      0.919      0.395     -0.232     -0.615      0.884      0.914      0.631     -0.189      1.993     -0.695
    -0.093      0.696     -0.161      0.184      0.037     -0.676      0.093      0.543     -1.614      0.324      1.724      1.626      1.068      0.177      0.275     -0.445     -0.130      1.080     -0.134     -1.188      0.703      0.094      0.740     -0.781     -0.223     -0.613      0.504     -0.914      0.920      0.210     -1.514      0.123     -0.405     -1.092      0.364      1.019      1.605      0.050      0.830      0.464     -1.092     -0.251     -0.089      0.194     -0.818
     1.907      0.696     -0.161     -0.816      0.037      0.324     -1.907     -0.457     -0.614      0.324      0.724     -0.374     -0.932     -0.823      0.275      0.555     -2.130     -0.920     -1.134     -0.188      0.601     -0.852     -0.711     -1.015     -0.288      1.181      1.676      0.467      0.330      0.274     -0.227     -1.088      0.387      0.022      0.522     -0.074      0.858      0.172     -0.070      0.471      0.013     -1.127      0.194     -0.553      0.133
     0.907      0.696      1.839     -1.816     -0.963      0.324      1.093      1.543      0.386     -0.676      0.724      1.626      0.068     -1.823     -0.725      0.555      0.870      1.080      0.866     -1.188      0.479      0.687      0.558     -0.491     -0.850      0.488      0.083      1.446     -1.341     -0.238     -0.289      0.473      1.102      0.670     -0.077      0.159      0.875     -0.761     -1.495     -0.287     -0.196      0.283      0.214      1.156     -0.188
    -1.093     -1.304      0.839     -1.816      1.037     -2.676      0.093      1.543     -1.614      1.324     -1.276     -1.374      0.068     -1.823      1.275     -0.445      0.870      1.080     -0.134      0.812     -0.936     -0.643      0.204     -2.435      0.563     -0.169     -0.500      0.701      0.844      0.565     -1.549      0.784      1.280      0.165      0.925     -0.211     -0.755     -0.268     -0.059      0.799      0.561      1.536      0.649      0.949      0.121
    -1.093     -0.304      0.839      1.184      0.037     -1.676      0.093      1.543      2.386     -0.676     -0.276     -0.374      1.068      1.177     -0.725     -0.445     -0.130      0.080      0.866      0.812     -0.055     -0.020      0.077      0.992     -0.463     -1.043     -0.256      0.906      0.184      0.527     -1.529     -0.146      1.485      1.662     -0.369     -0.293     -0.424      0.812      0.335     -0.374     -0.471     -0.178     -0.161      0.299      1.133
    -2.093      0.696     -1.161     -1.816      1.037      1.324      1.093      1.543     -1.614      1.324      1.724      0.626      1.068      1.177      1.275      1.555      0.870      1.080     -2.134      0.812      0.885      0.778      0.390     -1.581      1.020     -2.839     -0.012     -1.579     -0.229      0.024      0.133      0.166      0.974     -0.459      0.849      0.496     -0.259      0.604      2.261      0.819      0.752      0.139      0.528     -1.367     -0.166
     0.907     -0.304      0.839     -1.816      0.037      0.324      0.093      1.543     -1.614     -2.676     -0.276     -0.374      0.068     -1.823      1.275     -0.445     -2.130      0.080     -1.134      0.812     -0.149     -0.642      0.580     -1.220     -0.231      0.966      0.595      0.085     -0.705      0.241      0.541      0.510      0.830     -0.569     -2.434     -0.025      0.395     -0.682     -0.834      1.325     -0.187     -1.305     -0.739     -0.711      0.912
    -0.093      0.696     -0.161      0.184     -0.963     -0.676      1.093      0.543     -0.614     -0.676     -0.276      0.626      1.068      1.177     -0.725      0.555     -1.130      0.080      1.866      0.812     -0.177      0.409      0.675      0.968      0.160      0.208      0.236     -0.830     -0.794     -1.052     -0.304      0.608     -0.150     -1.438     -0.736     -0.133      0.085      0.228      0.533     -0.751      0.767     -1.454     -1.039      1.453      0.643
    -1.093     -0.304     -1.161     -0.816      0.037     -0.676     -0.907     -0.457      1.386     -0.676      0.724      0.626      0.068      0.177     -0.725      0.555     -1.130      0.080     -1.134     -2.188      0.134     -0.357      0.190      0.331     -1.224     -1.242      0.166     -1.257     -1.215      1.090     -0.738     -0.405     -0.640      1.136      0.023      0.538      1.035     -0.255     -0.140     -0.120      0.398     -0.981     -0.194     -1.258     -0.925
    -0.093     -0.304     -1.161      2.184      0.037      1.324      0.093      0.543      1.386      0.324      0.724      0.626      0.068      2.177      0.275     -0.445     -0.130     -1.920     -2.134     -0.188      0.431      0.179     -0.190      0.742     -0.784     -0.438     -0.571     -1.045      1.426      0.586      0.767     -0.011      0.745      0.819      0.779      0.195      0.517      0.340      1.466      0.736     -0.722     -0.213     -1.480     -2.446      0.521
    -0.093     -3.304      0.839      2.184     -2.963     -0.676     -0.907      1.543      1.386      1.324     -0.276     -2.374      1.068     -1.823      1.275     -0.445     -1.130      1.080     -1.134     -1.188     -0.715     -1.228      0.688      1.328     -0.899      0.767     -2.113      0.242      0.710     -1.932     -0.055      0.125      0.778      0.505      1.727      0.734     -1.033      0.295     -2.619      1.762      0.317      0.124      0.071     -1.760     -0.144
    -2.093     -1.304     -1.161     -1.816      1.037     -2.676     -0.907     -2.457     -1.614     -0.676     -2.276     -0.374      1.068      2.177      1.275     -1.445     -2.130      0.080     -1.134      0.812     -1.015     -0.903      0.013     -0.666     -0.076     -0.965     -0.420     -1.127     -1.229      1.159     -1.614      0.080     -2.333     -0.965     -0.458     -0.954      0.916      1.321      2.823      1.082     -0.411     -1.259     -0.072     -0.804      0.880
     0.907      0.696      0.839     -1.816      0.037      0.324     -2.907     -1.457     -0.614     -0.676      0.724      0.626      1.068     -0.823      0.275      1.555      0.870     -0.920      1.866     -0.188      0.470      0.402      0.136     -0.790     -0.038      0.488      0.219      0.612     -0.881     -0.103     -0.209     -3.276     -1.529      0.010     -0.603      0.139      0.254      0.908     -0.412      0.264      1.052      0.430     -1.150      2.164     -0.143
    -0.093     -0.304     -1.161      0.184     -0.963      0.324     -0.907      0.543     -0.614     -0.676     -1.276     -0.374     -0.932      0.177     -0.725      0.555     -0.130      0.080     -0.134     -0.188     -0.529     -0.141     -0.407      0.313     -0.576      0.414     -0.126     -0.678     -0.222     -0.430      0.993     -0.666      1.073     -0.734     -0.354     -0.787     -0.453     -0.313     -0.030     -0.373      1.026     -0.046      0.851     -0.462      0.283
     0.907     -0.304     -1.161     -1.816      1.037      0.324      0.093      0.543      0.386      0.324      0.724     -0.374      0.068     -1.823      0.275      1.555      0.870      1.080      1.866      0.812      0.538     -0.311      0.288      0.359      1.018      0.338      0.252     -1.616     -2.038      0.035     -0.135      0.606      0.090     -0.056     -0.064      0.101     -0.126     -0.232     -1.990     -0.135      1.179      1.204      0.676      1.741     -0.153
    -2.093     -0.304     -0.161      2.184      1.037     -0.676     -0.907     -1.457      2.386     -0.676     -2.276     -0.374      0.068      2.177     -0.725     -2.445     -1.130     -0.920     -2.134     -0.188     -1.163     -0.414     -0.468      1.957      0.114     -0.894      0.217      0.302      0.241      0.833      0.389     -0.443     -0.827      0.913     -0.842     -0.591      0.017      0.674      0.721     -0.834     -1.226     -0.828     -0.136     -3.091     -0.413
    -2.093      0.696     -0.161     -0.816     -2.963      0.324     -2.907     -1.457     -0.614     -0.676     -0.276      0.626      1.068      0.177     -0.725     -2.445      0.870      1.080     -2.134     -2.188     -0.547      0.114      0.154     -0.792     -1.463     -1.614      0.621     -0.293     -0.076     -1.506      0.720     -2.778     -1.519     -0.067      0.154      0.465      0.558      0.781      0.888     -0.086     -1.853      0.750      0.774     -1.757     -0.758
     0.907      0.696      1.839      0.184      0.037      0.324      1.093      0.543      0.386      1.324      0.724      0.626      0.068      0.177      1.275      0.555      0.870      0.080     -1.134     -0.188      0.506      0.487      0.064      0.258      0.061      0.486      0.047      1.600     -0.079     -0.147     -0.084      0.610      0.578      0.217      1.318     -0.030      0.150     -0.122      0.030      1.213      0.004      0.298     -0.128     -1.201     -0.231
     1.907      0.696      1.839      0.184      0.037      1.324     -0.907      0.543      0.386     -0.676     -0.276      1.626      1.068      1.177      0.275      1.555     -1.130      1.080      0.866      0.812      0.674      0.110      0.804      0.119     -0.524      1.166      0.504      1.043      0.171      0.649      0.648     -0.892     -0.080      0.114     -0.472     -1.011      1.522      0.172      1.198      0.513      0.654     -1.250     -0.039      0.742      1.193
    -2.093     -0.304      0.839     -1.816      0.037     -0.676     -0.907      1.543     -1.614      1.324     -0.276     -2.374      1.068     -0.823      1.275     -0.445      0.870      1.080      1.866      0.812     -0.704     -0.037      0.674     -1.037      0.277     -1.311     -0.186      0.268     -0.811     -0.190     -0.097     -0.799      0.806     -0.831      1.032      0.472     -2.250      0.000     -0.055      1.133      0.101      0.880     -0.025      2.501      0.636
    -2.093     -0.304     -0.161      2.184      0.037     -2.676     -1.907     -1.457      0.386      0.324     -1.276     -1.374      0.068      1.177      0.275     -2.445     -0.130     -0.920      0.866     -0.188     -1.266     -0.838     -0.300      1.554      0.007     -0.835      0.403      0.189      0.674     -0.042     -1.416     -0.986     -1.316     -0.649      0.285      0.419     -0.363      0.382      0.114      0.288     -1.275      0.765     -0.371      0.145     -0.048
     1.907      0.696     -1.161      0.184      1.037      1.324      1.093     -0.457     -0.614          *     -0.276      0.626     -0.932      0.177          *      0.555      0.870     -0.920      0.866     -0.188      0.324      0.426     -0.181     -0.223      0.652      1.655      0.268     -0.662      0.281      0.463      1.002      0.748     -0.426     -0.349     -0.248     -0.796      0.227     -0.724      0.403      0.296      0.259      0.408     -0.729      0.861     -0.793
    -0.093     -0.304      0.839      1.184     -0.963      0.324      1.093     -1.457      1.386     -0.676     -0.276      0.626      1.068      2.177     -0.725      0.555     -0.130     -0.920      0.866     -0.188      0.070      0.147      0.077      0.942     -0.067     -0.100     -0.249      0.767      0.262     -1.076      0.345      0.866     -1.663      0.747     -0.495     -0.259      0.458      0.885      1.533     -0.613      0.402     -0.280     -0.999      0.416     -0.193
     0.907      0.696     -1.161      1.184     -0.963      0.324      0.093     -1.457      1.386      0.324      1.724      1.626     -0.932      1.177     -0.725      0.555     -0.130     -0.920     -0.134     -0.188      0.226      0.329     -0.580      0.399     -0.052      0.658      0.449     -0.464      0.599     -0.903      0.115     -0.243     -0.880      1.074      0.348      1.248      1.074     -0.117      0.911     -0.722      0.414     -0.336     -0.205     -0.335     -0.028
    -2.093     -1.304     -0.161     -1.816      0.037     -1.676     -0.907      0.543      1.386      0.324     -2.276     -0.374      1.068      0.177     -0.725     -1.445     -2.130      1.080      1.866      0.812     -1.316     -0.996      0.546     -1.334     -0.010     -0.719     -0.301     -0.739     -0.362     -0.016     -0.204      0.300     -0.050      2.425      0.308     -0.478      0.611      0.317      1.271     -0.687     -0.021     -1.047      0.260      2.516      0.646
     0.907      0.696     -1.161     -1.816      1.037      0.324      0.093     -1.457     -1.614      1.324      0.724     -0.374      1.068     -0.823      0.275      0.555      0.870      0.080     -1.134     -0.188      0.928      0.325      0.042     -1.749      0.495     -0.113      0.303     -1.295     -0.204      0.613     -0.606     -0.247     -1.459     -0.258      1.090     -0.488     -0.803      0.961      0.464     -0.048     -0.252      0.657      0.016     -0.576     -0.578
     0.907      0.696     -1.161     -1.816      0.037      1.324      0.093      0.543     -0.614      0.324      1.724      0.626      1.068     -0.823      0.275      1.555      0.870      1.080     -1.134      0.812      1.056      0.298      0.550     -0.838      0.967     -0.336      0.223     -1.460     -0.936     -0.751      0.282     -0.324     -0.052     -0.072     -0.241      0.365      0.323      0.306     -0.219     -0.254      0.526      0.696      0.275     -0.756     -0.169
    -0.093      0.696      0.839      0.184      0.037      1.324      1.093      1.543      1.386      0.324      0.724      1.626      1.068      0.177     -0.725     -0.445     -0.130     -0.920      0.866     -0.188     -0.103      0.935      0.073      0.761      0.250     -0.031     -0.141      0.628     -0.705     -0.226      1.374      0.109      1.592      0.951      0.097      0.764      0.515      0.985     -0.297     -0.680     -0.328     -1.271     -1.136      0.634     -0.395
    -1.093      0.696      1.839     -1.816     -0.963      1.324      1.093      1.543     -0.614      1.324     -1.276      0.626     -1.932     -1.823      0.275     -2.445      0.870      1.080      0.866     -0.188     -0.427      0.303     -0.276     -1.249     -0.663     -0.588      0.379      2.167     -0.689     -0.361      1.828      0.787      1.699      0.266      1.606     -0.559      0.411     -1.607     -0.911      0.433     -2.012      0.567      1.489      1.561      0.333
    -2.093     -3.304     -1.161     -1.816      1.037     -1.676      1.093      1.543     -1.614     -0.676     -0.276      1.626      1.068      0.177      0.275      1.555      0.870      1.080     -0.134      0.812     -0.138      0.247      0.431     -1.503      0.616     -1.902     -3.558     -1.563     -0.141      0.597     -1.592      0.801      0.956     -0.426     -0.990     -0.255      1.294      0.386      1.331      0.110      1.702      0.591      0.298      0.611      0.220
    -1.093      0.696     -0.161      1.184     -0.963     -2.676     -0.907      0.543     -1.614      1.324     -0.276     -1.374      0.068     -0.823     -0.725     -0.445     -0.130      1.080      0.866     -1.188     -0.609     -0.083      0.548      0.107     -0.172     -0.577      0.788     -0.873      1.016     -0.802     -2.164     -0.945      0.088     -1.755      1.178      0.524     -1.313     -0.636     -0.779     -0.480      0.223     -0.002      0.218      0.674     -1.157
     0.907      0.696     -0.161     -1.816      1.037      0.324     -0.907      0.543     -1.614      1.324     -0.276     -1.374      0.068     -0.823      1.275      0.555      0.870      0.080     -1.134      0.812      0.489      0.399      0.101     -1.715      1.131      0.351      0.300     -0.363      0.010      0.068     -0.009     -1.288      0.501     -0.356      0.697     -0.895     -1.783     -0.104      0.685      0.775      0.027      0.496     -0.089     -0.371     -0.264
     1.907      0.696      0.839     -1.816      1.037      0.324     -2.907      0.543     -0.614      1.324      1.724      0.626      0.068     -0.823      1.275      0.555      0.870      1.080     -2.134      0.812      0.453      0.454      0.259     -1.388      1.554      1.504      0.113      0.492     -0.590     -0.457     -0.247     -3.319      0.306      0.365      0.364      1.147     -0.011     -0.348      0.272      0.380      0.037      0.527      0.601     -1.199     -0.668
    -0.093      0.696      1.839      0.184      0.037      0.324      0.093      0.543      1.386      0.324      0.724      0.626      1.068      1.177     -0.725      0.555     -0.130      0.080     -0.134      0.812      0.701      0.047      0.541      0.694     -0.059     -0.818      0.615      1.371     -0.444      0.089     -0.455      0.088      0.050      1.059      0.416     -0.213      0.755      0.235      0.472     -0.632     -0.048     -0.200     -0.739     -0.493      0.843
    -1.093     -1.304     -1.161     -1.816     -1.963      0.324      1.093      1.543      1.386      1.324     -0.276     -2.374     -2.932     -1.823      1.275     -1.445     -0.130      1.080      0.866     -0.188     -0.823     -0.543     -0.261     -0.066     -0.570     -0.117     -0.824     -0.992     -1.733     -1.376      1.231      1.602      1.923      1.404      1.649      0.694     -1.801     -2.568     -1.676      1.560     -0.571      0.254      1.551      0.923      0.418
     0.907     -0.304      1.839      0.184      0.037      1.324      0.093     -0.457      1.386     -0.676     -0.276      0.626      0.068      0.177     -0.725      1.555      0.870      0.080      0.866      0.812      0.583      0.655      0.474      0.631      0.467      0.334     -0.962      1.398     -0.381     -0.355      0.637     -0.509     -1.071      0.949     -0.952     -1.018     -0.058     -0.488     -0.228     -0.913      0.895      0.142     -0.453      0.548      0.382
     0.907      0.696     -1.161      0.184      1.037      1.324      1.093     -2.457     -0.614      1.324      1.724      1.626     -0.932      0.177      1.275      1.555      0.870     -1.920     -0.134      0.812      1.433      0.762     -1.134     -0.444      0.641     -0.543     -0.107      0.139      0.405      0.439     -0.114      0.309     -1.044     -0.394      1.196     -0.225      0.622      0.753      0.532      1.058      0.081      0.152     -0.063      0.001      0.170
    -0.093      0.696     -0.161     -1.816      0.037      1.324      0.093     -0.457      1.386      1.324     -1.276     -1.374      1.068      0.177      0.275      1.555      0.870     -0.920     -2.134      0.812      0.416      0.175      0.202     -0.561      0.861     -0.638      0.621     -0.440     -1.283     -0.882      0.850      0.029     -0.574      1.712      0.608     -1.851     -1.473      0.820      0.688     -0.080      1.070      0.673     -1.194     -1.785      0.069
     0.907      0.696      0.839      1.184      0.037      0.324      0.093      0.543      1.386      0.324     -1.276      0.626      0.068      1.177      0.275      0.555     -0.130      0.080      0.866     -0.188     -0.403      0.291      0.067      1.368      0.510      1.350      0.405      0.679     -0.341     -0.360      0.724     -0.163      0.546      0.385     -0.038     -0.615      0.292     -0.007      0.254     -0.248      1.129     -0.564     -0.058      0.199     -0.590
    -1.093     -2.304     -1.161      0.184     -0.963      1.324     -0.907     -0.457      1.386      0.324     -0.276     -0.374     -1.932      2.177     -0.725      0.555     -1.130     -0.920      0.866     -1.188      0.180     -1.123     -1.163      1.248     -0.540     -1.282     -1.262     -0.208     -1.038     -0.498      1.097      0.256      0.898      0.723      0.592     -0.384      1.064     -0.337      1.172     -0.417      0.226     -0.067      0.708      0.230     -0.686
     0.907     -0.304     -1.161     -0.816      1.037      0.324     -0.907      0.543      1.386      0.324     -0.276     -0.374      0.068     -1.823      0.275      1.555     -1.130      0.080      0.866      0.812      0.364     -0.227      0.308     -0.543      0.831      0.587     -0.096     -1.252     -0.206      0.108      0.097     -0.635      0.121      1.713      0.005     -0.830     -0.174     -0.372     -1.295     -0.014      0.958     -0.944     -0.498      1.140      0.034
    -2.093      0.696      0.839      1.184      0.037     -2.676      0.093     -1.457     -1.614      1.324     -1.276      0.626      1.068      1.177     -0.725     -0.445     -1.130      0.080     -1.134     -0.188     -0.925     -0.036      0.347      0.198      0.549     -1.019      0.697      0.371      1.060     -0.576     -2.011      0.094     -1.848     -1.805      1.010      0.024      0.663      0.649      1.159     -0.952      0.545     -1.067     -0.643     -1.074     -0.630
    -0.093     -0.304     -1.161     -1.816      0.037      1.324      1.093     -2.457     -1.614      0.324      0.724      0.626      1.068     -1.823      1.275      1.555      0.870     -0.920     -2.134      0.812      0.487      0.438     -0.200     -1.327      0.528     -0.655     -0.654     -1.045     -0.402     -0.357      0.933      0.675     -2.173     -0.598      0.046     -0.039      0.007      1.398     -0.766      1.124      0.891      0.438     -0.590     -1.572      0.325
    -0.093      0.696     -0.161      1.184      1.037     -1.676      0.093      1.543     -0.614      0.324      0.724      0.626      1.068      1.177     -1.725     -1.445     -1.130     -1.920     -1.134      0.812     -0.378     -0.123     -0.265      0.488      0.390      0.307      0.917      0.167      0.611      0.513     -1.389      0.183      1.736     -0.945      0.152      1.133      0.876      1.393      0.956     -1.805     -0.929     -0.904     -1.407     -1.165      0.436
    -0.093     -0.304     -1.161     -1.816      1.037     -2.676     -0.907      1.543     -0.614      1.324     -0.276      0.626     -0.932     -0.823     -0.725     -1.445     -1.130      0.080     -1.134      0.812     -0.725     -0.314      0.551     -0.734      0.180      0.594     -0.024     -1.478     -1.099      0.893     -2.150     -0.520      0.949     -0.233      1.258      0.709      0.962     -1.582     -0.345     -0.753     -0.648     -0.904     -0.860     -0.676      0.698
    -1.093     -0.304      0.839     -1.816     -2.963      0.324      0.093      1.543     -1.614     -0.676      0.724     -0.374      1.068     -0.823      0.275      0.555      0.870      1.080      0.866      0.812     -0.337     -0.024      0.578     -0.579     -1.091     -0.591     -0.085      0.391     -1.231     -1.866      0.646      0.294      0.815     -1.178     -0.111      1.112     -0.473      0.267     -0.338      0.719      0.985      1.066      0.141      0.933      1.870
     1.907      0.696     -0.161     -1.816      0.037      1.324      1.093      1.543     -1.614     -0.676      1.724     -0.374      1.068      0.177     -0.725      1.555     -1.130     -0.920     -0.134      0.812      1.587      0.662      0.181     -1.599      0.705      0.312     -0.151     -0.284     -0.295     -0.810     -0.312      0.404      1.549     -0.469     -1.073     -0.284     -1.235      0.806      1.584     -1.137     -0.173     -1.943     -1.100      0.604     -0.050
    -0.093      0.696     -2.161     -0.816      0.037      1.324      1.093     -2.457     -1.614      1.324     -2.276      0.626     -1.932     -1.823      1.275      0.555      0.870      1.080      0.866      0.812     -0.196      0.590     -0.396     -1.178      0.303      0.125      0.143     -1.808      0.359     -0.437      1.455      0.586     -1.978     -0.763      1.107     -1.915      0.097     -1.466     -1.196      1.185      0.861      0.410      1.463      1.403      0.685
    -0.093      0.696      1.839     -0.816     -0.963      0.324      1.093      1.543     -0.614      0.324      0.724      0.626      1.068     -1.823      0.275      0.555      0.870      1.080     -0.134     -1.188      0.184     -0.063      0.463     -0.339     -0.749     -0.165      0.587      1.395     -0.480     -0.135     -0.003      1.190      1.314     -0.548      0.678      0.397      0.661      0.450     -1.425      0.715      0.483      0.829      0.376      0.057     -0.617
     0.907      0.696      1.839      1.184     -1.963      1.324      1.093      0.543      1.386     -1.676     -1.276      0.626      1.068      1.177     -1.725      0.555      0.870      0.080      0.866     -2.188     -0.553      0.121      0.150      1.026     -1.491      1.390      0.522      1.647      0.071     -0.489      1.852      1.060      0.330      0.686     -0.851     -0.600      0.635      0.846      0.533     -0.903      1.261      0.701     -0.125      0.304     -0.672
     1.907      0.696      1.839     -0.816      0.037      1.324     -0.907      1.543      0.386     -0.676     -0.276     -0.374      0.068     -1.823      0.275     -0.445     -0.130      1.080     -0.134      0.812      0.409      0.006      0.195     -0.874     -0.072      1.560      0.681      1.602     -0.100      0.044      0.876     -0.828      1.154      1.149     -0.600     -0.723     -0.366     -0.152     -1.142      0.213     -0.911     -0.338      0.651      0.323      1.088
     0.907     -0.304     -0.161     -0.816      0.037      1.324      0.093      0.543     -0.614     -0.676      0.724      0.626     -0.932     -1.823     -0.725      1.555     -0.130      0.080      1.866     -0.188      0.781      0.061     -0.008     -0.803     -0.007      0.180     -0.581     -0.140      0.119      0.106      0.470     -0.083      0.582      0.038     -0.751     -0.220      0.487     -1.021     -0.992     -0.662      0.847     -0.247     -0.003      2.143     -0.254
    -2.093     -0.304      0.839      1.184     -0.963     -1.676     -1.907     -2.457      1.386     -1.676     -2.276     -0.374     -1.932      1.177     -1.725     -2.445     -0.130     -0.920      0.866     -1.188     -1.690     -0.504     -0.765      1.112     -0.624     -0.373      0.117      1.587      0.136     -0.369      0.088     -1.278     -1.240      0.498     -1.350     -0.060      0.211     -0.824      0.301     -1.481     -0.583      0.324      0.232      0.484     -0.544
    -0.093      0.696     -1.161      0.184     -0.963      1.324     -0.907      0.543     -1.614     -0.676     -1.276     -1.374     -0.932      1.177      1.275     -0.445     -0.130      0.080     -1.134     -2.188     -0.139     -0.088     -0.071      0.114     -0.630      0.040      0.644     -0.973     -0.039     -0.271      1.290     -0.857      0.669     -1.643     -0.340     -0.988     -1.385     -0.629      1.176      1.589     -0.201      0.069      0.208     -1.099     -1.441
     1.907     -1.304      0.839     -1.816      1.037      1.324     -1.907     -0.457     -1.614      0.324      1.724     -2.374     -0.932     -1.823      1.275      1.555      0.870      0.080     -2.134      0.812      1.169     -0.857     -0.150     -2.004      0.050      0.750     -0.448      1.102      0.099      0.914      0.067     -0.894     -0.269     -0.208      0.140      0.156     -1.312     -0.596     -0.313      1.190      0.382      1.833      0.188     -1.329      0.764
    -0.093      0.696     -1.161     -0.816      1.037      0.324      1.093     -0.457     -0.614      1.324      1.724      1.626      1.068      1.177      0.275      0.555      0.870      1.080     -1.134      0.812      0.297      0.863      0.578     -0.427      1.422     -0.356     -0.343     -1.811     -0.428     -0.442      0.075      0.140     -1.220     -0.362      0.623      1.347      0.671      0.307      1.566     -0.373      0.345      0.058      0.051     -1.169     -0.504
     1.907      0.696      1.839     -1.816      1.037      1.324      1.093      1.543      0.386     -0.676      1.724      0.626     -0.932     -0.823     -0.725      1.555      0.870      1.080      1.866      0.812      1.265      0.492      0.031     -0.186      0.423      0.667      0.247      1.921     -1.706      0.610     -0.017      0.573      1.513      0.336     -1.037      0.217      0.090     -1.066     -0.713     -1.030      0.278      0.416      0.883      2.067      0.438
     1.907     -0.304      0.839     -1.816      1.037      1.324      1.093      0.543     -1.614          *      0.724     -2.374      1.068     -1.823          *      1.555      0.870      1.080     -2.134      0.812      1.137     -0.085      0.540     -2.080      0.190      0.750     -0.125      0.326      0.039      0.778      0.236      1.214      0.080     -0.098      2.600     -0.846     -2.113      0.290     -0.415      1.753      0.495      0.817      0.255     -1.230      0.590
    -1.093     -0.304     -0.161     -0.816     -0.963      0.324     -0.907      0.543      0.386     -1.676     -0.276     -1.374      0.068      1.177     -0.725     -1.445     -0.130     -0.920      0.866     -2.188     -0.733     -0.176      0.061      0.111     -1.205     -0.361     -0.053     -0.117     -1.240      0.091      1.165     -0.730      0.527      0.520     -1.120      0.545     -1.182     -0.015      1.043      0.048     -0.500      0.035     -0.953      0.844     -0.991
    -0.093      0.696      1.839     -0.816     -1.963     -1.676      1.093      1.543     -1.614     -1.676      1.724      1.626      1.068      0.177     -2.725      0.555      0.870      1.080     -1.134     -2.188      0.220      0.333      0.674     -1.188     -2.194     -0.408      0.161      1.094      0.308      0.332     -1.978      0.615      0.694     -0.622     -0.532      1.396      1.124      0.138      0.896     -1.562      0.340      0.533      0.017     -0.587     -0.060
    -2.093      0.696     -2.161     -0.816      0.037     -0.676      0.093     -1.457      0.386      0.324     -1.276      1.626      0.068     -0.823      0.275      0.555      0.870      0.080     -0.134     -0.188     -0.792      0.239     -0.215      0.171     -0.218     -1.352      0.699     -2.027     -0.822      0.269      0.118     -0.074     -1.081      0.296      0.468     -0.199      1.269      0.430     -1.015      0.342      1.542      0.519      0.443     -0.219      0.040
     1.907      0.696      1.839     -1.816      1.037      1.324      1.093      1.543     -1.614     -2.676      1.724      1.626      1.068     -1.823      1.275     -2.445     -3.130      0.080     -2.134      0.812      0.741     -0.025      0.827     -2.456      0.556      1.218      0.569      1.234      0.460      0.373      0.508      1.272      0.721      0.308     -3.040      0.702      1.675     -0.072      0.260      0.912     -3.233     -2.950     -1.112     -1.161      0.186
    -0.093     -2.304      0.839      0.184      0.037     -0.676      0.093     -2.457      1.386     -0.676     -1.276     -1.374     -0.932     -0.823      0.275     -0.445     -0.130      1.080      0.866     -0.188     -0.662     -1.164      0.103      0.332     -1.084      0.693     -1.132      0.700     -0.081      1.216     -0.291      1.310     -2.724      1.282      0.076     -0.265      0.114     -1.029     -1.193      0.703      0.295      1.102      0.974      0.633      0.727
     0.907      0.696     -2.161      1.184     -0.963      0.324      0.093     -0.457     -0.614     -0.676      1.724     -0.374      0.068      0.177     -0.725      1.555     -0.130     -0.920      1.866     -0.188      0.779      0.048      0.291      0.954     -0.778      0.136      0.471     -2.426      0.261     -0.089     -0.434      0.096     -0.609     -1.299     -0.047      0.661     -0.561     -0.305     -0.418     -0.047      0.824     -0.129     -1.294      1.335      0.451
    -0.093      0.696     -0.161      0.184      0.037     -0.676      0.093      0.543      1.386      0.324     -1.276     -0.374     -0.932     -0.823      0.275     -1.445     -0.130      0.080      0.866      0.812     -0.463      0.162     -0.104      1.067      1.006      0.456      0.546     -0.100     -0.877     -0.994     -0.077     -0.160      0.855      0.656     -0.076     -0.482     -0.418     -0.724     -1.731     -0.024     -0.897     -0.525      0.182      0.404     -0.069
    -0.093     -2.304      0.839      2.184     -2.963      0.324     -0.907      1.543      1.386     -2.676     -2.276     -0.374      1.068      2.177     -2.725     -0.445      0.870      1.080      0.866     -3.188     -1.015     -0.183      0.581      1.464     -2.333      1.046     -2.104      0.485      0.639     -0.606      1.171     -0.732      0.865      0.332     -1.289     -0.804     -0.188      0.339      1.140     -1.359      0.426      1.055      0.199      0.088     -0.929
    -0.093      0.696     -1.161     -1.816      0.037      1.324      0.093     -2.457      0.386      0.324      1.724     -2.374      1.068     -1.823     -1.725     -0.445      0.870      1.080     -2.134     -0.188      0.696      0.251      0.478     -1.028     -0.554     -0.951      0.600     -1.581     -0.653      0.699      0.537     -0.073     -2.942      1.176      0.613      0.861     -2.502      0.473     -0.952     -1.457     -1.072      0.727      0.433     -1.645      0.380
    -1.093     -0.304     -1.161      1.184      1.037      0.324      0.093     -0.457      1.386      1.324      0.724      0.626      0.068     -0.823      0.275      0.555     -0.130      0.080      0.866      0.812      0.601      0.063      0.248      0.423      0.146     -1.697     -0.309     -1.526      0.943      0.940     -0.316     -0.091     -0.806      0.964      1.142     -0.100      0.655     -0.154     -1.202      0.156     -0.180     -0.178     -0.261      0.645      0.955
    -0.093      0.696     -0.161      1.184     -0.963     -1.676     -0.907      0.543     -0.614      0.324      0.724     -0.374      0.068     -1.823      0.275     -0.445     -0.130      0.080     -0.134     -0.188     -0.072      0.034     -0.003     -0.198     -0.400     -0.053      0.598     -0.096      1.366     -0.496     -1.683     -0.707      0.506     -0.524      0.624      0.952     -0.627      0.153     -1.557      0.481     -0.427     -0.299      0.069     -0.005      0.250
    -1.093     -0.304      0.839     -0.816      0.037      0.324     -0.907     -1.457     -1.614      1.324     -0.276      0.626      0.068     -1.823      1.275      0.555      0.870      0.080     -1.134      0.812     -0.606      0.018     -0.176     -0.940      0.101     -0.572     -0.255      0.905      0.351     -0.179      0.794     -1.040     -1.195     -0.823      1.254      0.511      0.529      0.346     -1.315      1.276      1.167      0.928      0.400     -0.581      0.733
    -0.093      0.696     -1.161      1.184     -0.963      0.324      1.093      1.543      0.386      1.324     -1.276     -1.374      0.068     -0.823      1.275      1.555     -0.130      1.080      1.866      0.812      0.412     -0.047      0.117      0.210     -0.073     -0.530      0.719     -1.266      1.071     -0.645     -0.173      1.072      1.399      0.227      1.320     -1.625     -1.379     -0.163     -0.784      1.236      0.987     -0.100      0.983      1.771      0.807
     0.907      0.696      0.839      0.184      1.037     -1.676     -1.907      1.543     -0.614     -0.676     -1.276      1.626      1.068      1.177     -0.725      0.555     -2.130      0.080     -1.134     -0.188     -0.422     -0.301      0.613     -0.105     -0.150      1.360      0.869      0.149      0.375      1.195     -1.158     -1.603      0.922     -0.483     -0.586     -0.685      2.106      0.194      1.285     -0.582      1.001     -1.994     -0.759     -1.224      0.057
     0.907     -1.304     -1.161      1.184      0.037     -0.676      0.093     -1.457      1.386      0.324     -0.276     -2.374      0.068      2.177     -0.725     -0.445     -1.130     -1.920     -1.134     -0.188     -0.147     -0.970     -0.595      0.412      0.500      1.094     -0.410     -0.612      0.750     -0.441     -0.563      1.128     -0.810      0.867      0.039     -0.053     -1.060      0.926      1.717     -1.085     -0.204     -0.042     -0.979     -1.365     -0.599
    -0.093      0.696      1.839     -0.816      0.037      0.324      1.093      1.543     -1.614      1.324      0.724     -0.374      1.068     -1.823      1.275     -0.445      0.870      1.080      1.866      0.812      0.267      0.445      0.649     -0.563      0.201     -0.327      0.255      1.129     -0.207     -0.005      0.145      0.688      0.662     -1.065      1.107      0.347     -0.803      0.152     -1.431      1.124     -0.657      0.387     -0.004      2.131      0.665
    -1.093     -0.304      1.839      1.184      1.037     -0.676      0.093     -2.457      1.386      0.324     -2.276          *      1.068      0.177      0.275     -0.445     -0.130      0.080      0.866     -0.188     -0.536      0.285      0.260      0.374      0.619     -0.672     -0.570      1.487      0.641      0.232     -0.269     -0.161     -2.842      1.264      0.041     -1.664     -0.610      0.769     -0.059     -0.091      0.161     -0.158     -0.289      0.574     -0.786
    -1.093      0.696     -0.161     -1.816      1.037     -0.676      0.093     -0.457     -0.614     -1.676     -0.276      0.626      0.068     -1.823     -1.725     -0.445     -0.130     -1.920     -1.134      0.812     -0.320      0.397     -0.330     -0.908      0.333     -0.822      0.341      0.275     -0.805      0.619     -0.284     -0.542      0.044     -0.005     -1.831      0.072      0.144      0.426     -0.979     -1.830      0.081     -0.530     -1.429     -0.771      0.560
    -0.093      0.696      0.839     -1.816      1.037     -1.676      1.093      1.543     -1.614      1.324     -0.276     -0.374      0.068     -1.823      1.275     -0.445      0.870      1.080      1.866      0.812     -0.402      0.781      0.738     -1.822      1.379      0.446     -0.011      0.155      0.045     -0.351     -1.130      0.384      0.789     -0.320      0.503      0.080     -1.227     -0.921     -0.348      0.462      0.137      0.069     -0.021      2.712     -0.424
     1.907      0.696      0.839     -1.816      0.037      1.324      0.093      1.543     -0.614     -0.676      0.724     -1.374      0.068     -1.823     -0.725      0.555      0.870      0.080     -1.134     -0.188      0.687      0.015      0.120     -1.215     -0.242      1.303      0.656      0.685     -0.762      0.461      0.554      0.102      1.322      0.265     -0.605     -0.325     -1.260     -0.139     -0.968     -0.577     -0.112      0.765     -0.222     -0.576     -0.066
    -1.093     -0.304     -0.161     -1.816     -0.963     -1.676     -0.907      1.543     -1.614      0.324      0.724     -1.374     -0.932     -1.823      0.275     -0.445      0.870      1.080      0.866      0.812     -0.225     -0.031      0.004     -1.326     -0.172     -0.952     -0.256     -0.190     -0.527     -0.818     -1.395     -0.898      1.591     -0.636      0.436      1.016     -1.214     -1.114     -0.688      0.467     -0.037      0.852      1.024      1.447      0.940
     0.907     -0.304      1.839      0.184      0.037      1.324     -0.907      0.543      0.386     -0.676     -0.276     -0.374      1.068      1.177     -0.725     -1.445     -1.130      0.080     -0.134     -0.188     -0.289     -0.347      0.478      0.212     -0.403      1.105     -0.091      1.273     -0.143      0.521      1.566     -0.677     -0.052      0.188     -0.541      0.023      0.108      0.260      0.966     -0.492     -1.135     -0.701     -0.585     -0.351      0.379
     0.907     -2.304     -0.161     -0.816     -1.963      0.324      1.093     -2.457      0.386     -0.676     -0.276      1.626      1.068      1.177     -1.725     -1.445     -3.130     -2.920      0.866     -0.188     -0.699     -0.432     -0.421      0.356     -1.216      1.647     -1.798      0.173     -1.352     -0.631      1.085      1.388     -1.883      0.147      0.015      0.694      2.036      1.686      0.976     -1.012     -0.697     -2.679     -2.270      0.850      1.013
     0.907      0.696      1.839     -1.816      0.037      1.324      1.093      0.543     -0.614     -0.676     -1.276     -0.374      0.068      1.177     -0.725      1.555      0.870      1.080     -1.134      0.812     -0.071      0.202      0.390      0.546      0.044      1.137      0.508      1.380     -2.342     -0.052      1.309      0.951      0.046     -1.174     -0.650     -1.156     -0.722     -0.392      0.568     -0.597      1.500      0.661      0.543     -1.414      0.906
     1.907      0.696     -2.161      2.184      1.037      1.324      1.093     -2.457     -0.614     -0.676      1.724      1.626     -2.932      2.177     -0.725      1.555      0.870     -1.920      0.866      0.812      1.572      0.691     -1.622      1.953      0.365      0.370     -0.050     -0.433      0.293      0.617     -0.124      0.314     -0.509     -2.036     -0.951     -0.257      0.836     -0.683      0.658     -1.000     -0.208      0.131      0.515      0.081      0.571
     0.907      0.696     -0.161      0.184     -0.963      1.324      0.093     -0.457     -0.614      1.324      0.724     -0.374      0.068      1.177      1.275      1.555      0.870      1.080     -0.134      0.812      1.099      0.782      0.273     -0.410      0.325     -0.121     -0.171     -0.508      0.622     -1.362      0.134     -0.734     -0.693     -0.308      1.223     -0.731     -1.151     -0.277      1.477      1.058      0.517      0.022      0.815      0.066      0.520
     0.907     -1.304     -0.161     -0.816     -0.963     -0.676     -0.907     -0.457     -0.614     -0.676     -1.276     -1.374      0.068     -0.823     -0.725      0.555     -1.130      1.080      0.866     -1.188     -0.593     -1.205      0.463     -0.772     -1.212      1.671     -0.081     -0.576     -0.102      0.178     -0.112      0.250     -0.762      0.025     -0.205     -0.548      0.115     -0.580     -0.165     -0.054      1.098      0.113      0.334      1.175     -0.022
     0.907      0.696      0.839      0.184      1.037      0.324     -1.907      0.543     -0.614      0.324      0.724     -0.374      0.068     -0.823     -0.725      1.555      0.870      1.080      0.866      0.812      0.990     -0.066      0.392      0.196      0.003      0.096      0.698      0.383     -0.107      1.012     -0.729     -1.867     -0.076     -0.806      0.265     -0.813     -0.358     -0.478     -1.172     -0.684      0.629      0.924      0.488      0.650      0.923
    -0.093      0.696      1.839      0.184      1.037      1.324      1.093      1.543     -1.614     -0.676     -0.276      1.626      0.068     -0.823      0.275      0.555      0.870      1.080     -1.134      0.812      0.138      0.927      0.703     -0.602      1.150     -0.220     -0.181      1.145      0.644     -0.015      1.109      0.123      0.704     -1.303     -1.260     -0.579      0.314     -0.879     -0.442     -0.230      0.398      0.052     -0.313     -0.982     -0.240
     1.907     -0.304     -1.161      0.184     -0.963      1.324     -0.907     -0.457      1.386      1.324      1.724     -1.374      1.068     -1.823      1.275      1.555      0.870      1.080     -0.134      0.812      1.278     -0.626      0.261      0.025     -0.234      0.644      0.209     -1.454      0.149     -0.730      0.016     -0.230     -0.697      1.549      1.333     -0.052     -0.721      0.853     -1.939      1.347      0.253      1.396      0.543     -0.202      1.158
    -0.093     -0.304      0.839      1.184      0.037      0.324      0.093      0.543      1.386      0.324      0.724      0.626      1.068      0.177      0.275      0.555     -0.130      0.080     -0.134     -0.188      0.425      0.695      0.746      0.355     -0.345     -0.453     -0.913      0.069      0.706      0.195     -0.167     -0.645     -0.242      1.074      0.388      0.257     -0.165      0.028     -0.043      0.341      0.200     -0.872     -1.056     -0.451      0.151
     0.907      0.696      0.839      0.184      0.037     -1.676      0.093     -2.457      0.386      1.324     -0.276      0.626     -0.932      1.177     -0.725     -1.445     -1.130      1.080      0.866      0.812     -0.628     -0.052     -0.231      0.559     -0.264      1.411      0.837      1.057     -0.314      0.182     -0.821      0.080     -2.344      0.033      1.454      0.629      0.608     -0.475      0.759     -0.718     -0.692     -1.111      1.443      0.604      0.971
     1.907      0.696      1.839     -0.816      1.037      1.324     -2.907     -0.457     -0.614      1.324      1.724      1.626      1.068      2.177      1.275     -2.445     -0.130     -0.920     -0.134      0.812      0.766      0.245     -0.145      0.152      1.133      1.116      0.338      1.830     -1.107      0.045      0.428     -3.112     -0.181     -0.839      0.847      0.779      1.114      1.189      2.060      0.533     -3.206     -0.156     -0.726     -0.141     -0.326
     0.907     -0.304      1.839      1.184      1.037      0.324      0.093      1.543      1.386      0.324      1.724      0.626      1.068     -0.823      0.275      0.555     -0.130      1.080      1.866      0.812      0.773     -0.181      0.748      0.978      0.643      0.067     -0.084      1.253      0.160      0.339     -0.434      0.356      0.893      0.875     -0.053      0.580      0.724      0.211     -1.453      0.035     -0.374     -0.225     -0.081      1.229      0.265
    -2.093      0.696     -1.161     -0.816     -0.963     -1.676      0.093      0.543     -0.614      1.324      0.724     -0.374     -0.932     -1.823      1.275     -0.445     -0.130     -0.920     -1.134     -0.188     -0.457     -0.247     -0.259     -0.153      0.023     -1.491      0.672     -0.904     -0.802     -1.223     -1.085      0.277      0.917     -0.560      1.168      1.576     -0.271     -0.599     -1.672      1.233     -0.088      0.181     -0.273     -1.029     -0.138
    -0.093      0.696      0.839      0.184      0.037     -0.676      0.093      0.543     -0.614      1.324     -0.276      0.626      0.068     -0.823      0.275     -1.445     -0.130      0.080      0.866      0.812     -0.558     -0.228     -0.040     -0.322      0.530      0.271      1.124      0.898      0.621     -0.446     -0.124      0.403      0.627     -0.306      1.124      0.497      0.961      0.104     -0.408     -0.079     -0.938      0.248      0.261      0.907      0.331
     1.907      0.696     -1.161     -1.816      1.037      1.324      1.093      0.543     -1.614     -2.676      0.724     -2.374      0.068     -0.823     -2.725     -0.445     -0.130      0.080     -2.134      0.812      0.770      0.021      0.072     -2.033      0.516      1.055      0.457     -1.212      0.343      0.463      0.619      0.900      0.437     -0.021     -2.891     -0.261     -2.372      0.033      0.607     -3.176     -1.200     -0.097      0.061     -1.015      0.334
     0.907      0.696     -0.161     -1.816      1.037      1.324     -0.907      1.543      0.386      1.324      1.724     -2.374     -0.932     -1.823      1.275      1.555      0.870      1.080     -2.134      0.812      1.332     -0.700     -0.090     -0.803      0.367     -0.462      1.335      0.060     -0.830      0.572      0.095     -0.205      1.826      1.005      1.008      0.003     -1.570     -0.708     -1.258      0.852      0.306      1.550      1.141     -1.635      0.335
     0.907      0.696      1.839      2.184      0.037      1.324      1.093      0.543      0.386      0.324      0.724      1.626      1.068      1.177      0.275      0.555     -0.130      0.080     -0.134     -1.188      0.744      0.836      0.397      1.142      0.130     -0.013      0.030      1.371      1.003     -0.150      0.409      0.180      0.142     -0.516      0.272     -0.108      0.704      0.633      0.346      0.117     -0.113     -0.970     -0.490     -0.684     -1.263
    -0.093      0.696      0.839     -0.816      1.037      0.324      1.093      0.543      0.386      0.324      0.724      0.626      0.068      0.177     -0.725     -0.445     -0.130      0.080     -1.134      0.812      0.134      0.254      0.014     -0.619      1.214     -0.125      0.426      0.829     -0.141     -0.191      0.136      0.737      0.386      0.722     -0.423      0.568      0.225      0.002      0.811     -1.254     -0.710     -0.183      0.123     -0.733     -0.348
     0.907     -0.304      0.839      0.184     -2.963     -1.676      0.093     -1.457      1.386     -0.676     -2.276     -1.374      0.068     -0.823     -0.725     -1.445     -2.130      0.080      0.866     -1.188     -1.058     -0.569      0.179      0.703     -0.947      1.834      0.061      0.739     -0.526     -1.756     -0.597      0.670     -1.677      0.804     -0.137     -0.907     -0.692     -0.104     -1.369     -0.370     -0.483     -1.512     -0.380      0.563     -0.144
     0.907      0.696      1.839     -0.816      1.037      1.324     -0.907      0.543     -0.614      1.324     -2.276     -0.374      0.068     -1.823      0.275      1.555     -0.130     -0.920     -2.134      0.812     -0.460     -0.133     -0.291     -0.978      0.618      1.220      0.846      2.112      0.262      0.412      1.801     -0.797      0.881      0.108      0.985     -1.705     -0.343      0.545     -1.006     -0.131      1.966      0.042     -0.346     -1.613      0.376
    -0.093      0.696     -1.161     -1.816     -1.963      0.324      1.093      0.543     -1.614     -0.676      1.724      1.626      0.068     -1.823     -0.725      0.555      0.870     -0.920      0.866     -0.188      1.605      0.583     -0.527     -0.930     -1.101     -1.516      0.043     -0.600     -0.971     -0.704     -1.323      0.510      1.311     -0.762     -0.095     -0.292      0.896      0.807     -1.120     -0.090     -0.987      0.223     -0.294      1.433      0.975
    -0.093     -0.304      1.839      1.184     -0.963     -0.676      0.093      1.543      0.386     -0.676     -1.276     -0.374      0.068      1.177     -0.725     -0.445     -1.130      0.080     -0.134     -1.188     -0.400     -0.550     -0.118      0.786     -1.261      0.417      0.183      1.921      0.421      0.417     -0.155      0.589      1.535     -0.167      0.064     -0.768      0.171      0.231      0.696     -0.013      0.015     -0.809      0.110     -0.471     -0.010
    -2.093     -2.304     -0.161     -0.816      0.037      0.324      0.093      1.543      1.386      0.324     -2.276      1.626     -0.932      0.177      1.275      0.555     -0.130      0.080      0.866     -2.188     -0.884      0.172     -0.026      0.537     -0.850     -1.169     -2.469      0.002     -1.285      0.906      1.158     -0.066      1.574      0.964      0.940     -1.218      1.626     -0.793     -0.108      1.566      1.380     -0.250      0.155      0.395     -1.359
     0.907     -2.304     -0.161      2.184      1.037      0.324     -2.907      0.543      0.386      1.324     -1.276     -0.374      0.068      2.177      1.275     -0.445     -1.130     -0.920     -0.134      0.812     -0.367     -1.132     -0.011      1.039      0.757      1.171     -1.293      0.023      1.082      0.186      0.719     -1.783      0.561     -0.265      0.847     -0.798      0.955      0.101      1.244      0.963     -0.024      0.036     -0.966     -0.651      0.180
     0.907      0.696      0.839     -1.816      1.037      0.324      0.093      0.543     -1.614      1.324      1.724     -0.374      0.068     -1.823      1.275      0.555      0.870      0.080     -2.134      0.812      0.809      0.101      0.032     -1.555      1.047      0.026      0.487      0.873     -0.187     -0.143     -0.602     -0.133      0.619     -0.629      0.709      0.636     -0.269      0.248     -0.694      0.581     -0.208      0.806      0.061     -1.321     -0.244
    -2.093     -0.304     -0.161      0.184      0.037      1.324      1.093      1.543      2.386     -0.676     -0.276     -2.374      1.068      0.177      0.275      0.555      0.870      0.080     -0.134     -0.188     -0.169      0.177      0.020      0.338      0.009     -1.913     -0.384     -0.267     -0.143      0.112      1.585      0.813      1.527      2.187     -0.559     -0.013     -2.591      1.003     -0.194      0.280      0.686      0.625      0.007     -0.341     -0.176
     0.907      0.696      0.839      1.184      1.037      1.324      1.093      0.543     -0.614      0.324      0.724      0.626     -0.932     -0.823      0.275      0.555     -0.130      1.080      0.866      0.812      0.998      0.368      0.362      0.121      0.060     -0.020      0.476      0.322      1.032      0.921      0.170      0.677      0.183     -0.680      0.168     -0.505      0.259     -1.513     -1.018      0.256     -0.420     -0.587      0.342      0.761      0.796
     1.907     -1.304      1.839      2.184      1.037      1.324      0.093      1.543      1.386     -1.676      1.724     -2.374      1.068      1.177      1.275      1.555     -1.130      1.080      0.866      0.812      0.901     -1.280      0.432      0.754      0.283      1.047     -0.134      1.330      1.509      0.758      0.393      1.351      1.085      0.882     -1.681      0.405     -0.896      0.584      0.557      1.144      0.530      0.162      0.307      0.473      0.827
     0.907      0.696     -2.161      0.184      1.037     -0.676      0.093      0.543      0.386      0.324     -0.276     -1.374     -0.932     -0.823     -0.725      0.555     -0.130      0.080      0.866     -1.188     -0.306     -0.208      0.020     -0.173      0.043      1.176      0.850     -2.326      0.295      0.898     -0.392      0.318      0.574      0.541      0.397      0.158     -1.253     -0.961     -0.659     -0.821      0.896      0.043     -0.042      0.907     -1.123
    -0.093     -3.304     -0.161     -1.816      0.037     -0.676      1.093      1.543      1.386      1.324     -0.276      1.626      1.068     -1.823      1.275      1.555      0.870      1.080      1.866     -0.188     -0.267      0.282      0.809     -0.496      0.702      0.038     -3.450     -0.994     -1.404     -0.788     -0.394      0.847      0.526      1.720      1.159      0.090      1.357     -0.017     -1.363      0.968      1.906      0.558     -0.148      2.158     -0.672
     0.907     -0.304      0.839      0.184      1.037      1.324      1.093     -0.457      0.386      0.324      0.724      0.626      0.068     -1.823     -0.725      0.555      0.870      0.080      0.866      0.812      0.582      0.524      0.239     -0.117      0.618      0.395     -0.672      0.593      0.418      0.489      0.801      0.427     -0.649      0.478     -0.193     -0.003      0.093     -0.340     -1.511     -0.958      0.065      0.226     -0.178      0.883      0.228
    -1.093     -0.304     -0.161      0.184     -1.963      0.324     -1.907     -0.457      1.386     -0.676      0.724      0.626      1.068      1.177     -1.725      0.555     -2.130      0.080     -1.134     -3.188      0.916     -0.900      0.103      0.792     -1.827     -1.971      0.858     -0.069     -0.727     -0.097     -0.727     -0.891     -0.489      0.771      0.260     -0.572      1.503      0.836      0.763     -0.712     -0.211     -1.362     -0.030     -1.619     -1.359
    -0.093     -0.304     -1.161     -0.816     -2.963     -1.676     -1.907      0.543     -0.614     -1.676      0.724     -0.374     -0.932     -0.823     -1.725      1.555      0.870      0.080      1.866     -0.188      0.462     -0.273     -0.144     -0.370     -1.053     -0.567      0.041     -0.947     -0.392     -1.988     -2.094     -1.625      0.714     -0.193     -1.367      0.360     -0.026     -0.583     -0.683     -1.219      1.116      1.244      0.341      1.998      0.809
     0.907     -1.304     -0.161      0.184     -0.963      0.324      0.093     -0.457     -0.614     -0.676     -1.276      0.626     -1.932      0.177     -1.725     -0.445     -3.130     -0.920      0.866     -0.188     -0.404     -0.268     -0.722     -1.448     -1.450      1.278     -1.071      0.656      1.554      0.290      0.736      0.576      0.430      0.475      0.016     -0.969      1.051     -0.834      1.188     -0.957      0.057     -2.813      0.201      1.689      1.183
     1.907      0.696      0.839      1.184     -0.963      1.324     -0.907      1.543      0.386     -0.676      0.724      0.626      0.068      1.177     -0.725      1.555      0.870      1.080     -0.134      0.812      1.527      0.234      0.394      0.877      0.135      0.406      0.570      0.324      0.147     -0.980     -0.258     -1.214      0.994     -0.144     -0.761     -1.150      0.473     -0.352      0.378     -0.798      0.015      0.597      0.701     -0.643      0.554
    -0.093     -0.304      0.839     -0.816     -0.963     -0.676      0.093     -0.457      0.386      0.324      0.724     -0.374      1.068     -0.823      0.275      0.555     -0.130      0.080      1.866     -1.188      0.159     -0.330      0.411     -0.720     -0.791     -0.129      0.051      0.490     -0.075     -0.061     -0.815      0.458     -0.798      1.170      0.897      0.408     -0.126      0.620     -0.371      0.803      0.285      0.494     -0.441      2.030     -0.543
     0.907     -0.304     -1.161      0.184     -1.963      0.324      1.093     -0.457     -0.614     -0.676      0.724      0.626      0.068      0.177      0.275      0.555      0.870      0.080     -0.134     -1.188      0.475      0.222      0.015     -0.178     -0.397      0.476     -0.720     -1.005      0.425     -1.647     -0.058      0.712     -0.456     -0.450     -0.568      0.093      0.458      0.209      0.251      0.509      0.213      0.706      0.053     -0.085     -0.911
     0.907     -0.304     -0.161     -0.816      0.037      0.324      0.093     -1.457      0.386     -1.676      0.724     -0.374      0.068     -0.823     -0.725      0.555     -0.130      0.080     -0.134     -0.188     -0.047     -0.075      0.107      0.147     -0.090      0.935     -0.283     -0.198     -1.221      0.032      0.379      0.102     -1.615      0.319     -1.553      0.625     -0.258     -0.045     -1.017     -0.656      0.543     -0.114     -0.140     -0.281     -0.058
    -2.093     -0.304     -1.161      1.184     -0.963     -1.676     -0.907     -0.457      0.386     -0.676     -2.276     -0.374      1.068      1.177     -0.725     -0.445     -1.130      0.080     -1.134     -1.188     -1.415     -0.817     -0.227      0.225     -1.140     -0.640      0.458     -0.816      1.014      0.048     -0.200     -0.139     -0.132      0.330      0.140     -0.362      0.647      1.471      1.148     -0.091      0.795     -0.207      0.456     -1.229     -0.136
    -2.093      0.696      1.839      1.184      1.037     -2.676     -2.907      1.543     -1.614     -2.676     -2.276     -2.374      1.068      2.177      1.275      1.555      0.870     -2.920     -2.134     -3.188     -0.693     -0.182     -0.414      0.184     -0.714     -1.475      0.788      2.252      1.017      1.559     -1.949     -2.555      2.171     -1.926     -2.131     -1.182     -2.208      1.674      1.919      1.584      2.247      1.205     -2.106     -2.306     -2.399
     1.907      0.696     -1.161      2.184      1.037      1.324      1.093      0.543      1.386      1.324      1.724      1.626      0.068      2.177      1.275      1.555      0.870     -1.920      0.866      0.812      0.904      0.541     -0.413      2.439      0.449      0.976      0.176     -0.868     -0.264      0.479      0.343      0.612      1.034     -0.349      1.019      0.469      1.055      0.709      0.174      1.093      0.496      0.282     -1.386     -0.217      0.457
    -1.093      0.696     -2.161      2.184     -0.963     -1.676     -1.907      0.543      1.386      0.324      0.724      0.626      1.068      2.177     -0.725      1.555      0.870     -1.920     -2.134     -0.188      0.421      0.622     -0.570      1.526     -0.519     -1.473     -0.123     -1.581      0.568     -0.531     -2.128     -2.572      1.139      0.273      0.632      0.103     -0.074      1.856      1.147     -0.298      1.172      0.309     -1.060     -2.848      0.424
    -1.093     -0.304     -0.161     -1.816      1.037      0.324     -1.907      1.543     -1.614      1.324     -1.276     -2.374     -0.932      1.177      0.275     -1.445     -1.130      1.080     -1.134      0.812     -0.540     -0.710     -0.006     -1.248      1.004     -0.494      0.340     -0.077     -0.800      0.051      0.779     -1.189      1.654     -0.714      0.748     -0.528     -1.593     -0.806      2.107     -0.191     -0.911     -0.208      1.115     -0.345     -0.204
    -0.093      0.696     -0.161     -1.816      1.037     -0.676     -0.907     -2.457     -0.614     -2.676     -0.276      1.626      1.068     -0.823     -0.725     -0.445     -1.130          *      0.866      0.812     -0.108      0.142     -0.069     -1.548      0.264      0.106      0.711     -0.004     -0.030      0.815     -0.560     -1.181     -2.494      0.411     -2.710     -0.150      1.489      1.106      0.330     -0.911     -0.319     -1.277     -0.311      1.485      0.636
     1.907      0.696     -1.161      1.184      0.037      0.324      0.093      0.543      0.386     -0.676      0.724      1.626      1.068      0.177     -0.725     -1.445      0.870     -0.920      0.866     -0.188      0.149      0.677      0.048      0.824      0.506      1.642      0.123     -1.147      0.219     -0.468      0.253     -0.699      0.558     -0.244     -0.954      0.622      0.805      0.897     -0.417     -1.125     -1.598      0.147     -1.211      0.519     -0.589
    -2.093     -0.304     -0.161      1.184      1.037      1.324     -2.907     -1.457     -1.614      1.324      0.724     -0.374     -0.932     -0.823      1.275     -0.445      0.870      0.080     -1.134      0.812      0.139     -0.015     -0.176     -0.020      1.445     -2.291     -0.301      0.078      1.097     -0.240      1.113     -2.804     -1.115     -1.602      0.693      0.526     -0.367     -0.408     -0.702      0.816     -0.684      0.824      0.397     -1.028     -0.500
     0.907     -1.304     -2.161     -1.816      1.037     -0.676     -1.907     -0.457     -1.614     -0.676      0.724      0.626      0.068      0.177      0.275      0.555      0.870      1.080     -1.134      0.812     -0.171     -0.327      0.387     -0.588      0.386      1.013     -0.822     -2.576     -1.254      0.931     -0.570     -1.682     -0.839     -1.076     -0.893      1.018      1.071     -0.525      0.706     -0.040      0.688      1.245      0.465     -0.806      0.390
     1.907      0.696      1.839     -0.816      1.037      1.324      1.093      1.543     -1.614      1.324      0.724     -0.374      1.068     -1.823      1.275      0.555      0.870      1.080     -1.134      0.812      0.520      0.400      0.792     -0.888      1.544      1.261      0.371      1.124      0.120     -0.431      0.933      0.941      0.804     -0.890      0.343     -0.183     -0.888      0.017     -1.100      0.321      0.073      0.502     -0.245     -0.757     -0.627
    -0.093      0.696      1.839      1.184      1.037      1.324     -0.907      1.543      0.386     -0.676     -1.276     -0.374      1.068      2.177     -0.725     -1.445     -0.130      1.080     -1.134      0.812     -0.437      0.356      0.603     -0.217      0.969      0.509      0.397      1.072      1.351      0.097      1.680     -1.274      0.849      0.451     -1.120     -0.512     -0.599      0.301      2.298     -1.286     -0.908     -0.505      0.199     -0.910     -0.096
    -0.093      0.696     -1.161      0.184      0.037      1.324      1.093      0.543      0.386     -0.676     -2.276      1.626      0.068     -1.823     -0.725     -0.445     -0.130      1.080     -0.134      0.812     -0.521      0.744      0.250      0.018     -0.577      0.403      0.019     -1.548      0.187      0.512      1.873      0.351      0.250      0.428     -0.406     -1.448      0.795     -0.387     -1.834     -0.531      0.048     -0.842      0.759     -0.054      1.392
     1.907      0.696     -0.161      0.184      1.037      1.324      1.093     -2.457      2.386      1.324      1.724     -1.374     -0.932      1.177     -0.725      1.555      0.870     -1.920     -0.134      0.812      1.001     -0.035     -0.873      0.893      1.481      1.018      0.737      0.829     -0.514     -0.480      0.137      1.124     -1.440      1.686      0.587      0.469     -1.308      0.287      0.466     -1.470      0.574      0.869     -0.678     -0.461     -0.449
    -0.093     -0.304     -2.161      2.184      1.037      0.324     -1.907      1.543      2.386      0.324     -0.276      0.626      1.068      2.177      0.275     -0.445     -0.130     -1.920     -2.134     -0.188     -0.320     -0.459     -0.244      1.595      0.346      0.314      0.162     -1.795      0.350      0.646      0.681     -1.402      2.108      1.154      0.194      0.042      0.958      1.529      0.848      0.167     -0.104      0.298     -1.466     -2.854     -0.625
    -1.093      0.696     -2.161      0.184      1.037     -1.676      1.093      0.543      0.386      0.324     -2.276      0.626     -0.932      1.177      0.275     -1.445      0.870      0.080     -1.134      0.812     -0.535      0.544      0.146      0.486      0.300     -0.637      0.262     -2.093     -0.350      0.706     -1.270      0.712      0.298      0.019      0.248     -1.501     -0.050     -1.072      0.703      0.174     -0.882      0.401     -0.360     -1.482      0.479
     0.907      0.696     -1.161     -1.816     -0.963      1.324      1.093      1.543     -1.614      1.324      0.724      1.626      1.068     -1.823      1.275      0.555      0.870      1.080     -2.134      0.812      0.952      0.650      0.675     -1.385      0.580      0.110     -0.003     -1.696     -0.520     -1.447      0.466      0.561      0.593     -0.733      1.064     -0.685      0.847      0.116     -0.585      0.890     -0.336      0.351      0.058     -1.426      0.217
    -2.093     -1.304     -0.161      0.184      0.037     -2.676     -0.907     -0.457     -1.614     -0.676     -2.276     -2.374     -1.932      0.177     -0.725     -2.445     -1.130      1.080     -1.134     -0.188     -1.869     -1.223     -0.559     -0.816     -0.578     -0.279     -0.008      0.311      0.874      0.597     -0.779      0.323      0.276     -0.855     -0.356      0.259     -1.001     -1.079      0.784     -0.230     -0.533      0.049      1.926     -0.694      0.344
    -0.093      0.696     -0.161     -0.816      1.037     -0.676      1.093      1.543      0.386     -0.676     -0.276      1.626      1.068     -0.823     -0.725     -0.445      0.870      0.080     -0.134      0.812     -0.680      1.278      0.706     -1.080      0.746      0.666     -0.528     -0.734      0.234      0.276      0.095     -0.105      0.842      1.091     -1.034      0.536      0.290      0.111     -0.059     -1.209      0.188     -0.465     -1.066      0.455      0.052
    -0.093     -1.304     -0.161      0.184     -0.963     -0.676     -0.907     -0.457      0.386     -0.676     -0.276     -0.374     -0.932      0.177     -0.725     -0.445     -1.130     -0.920     -0.134     -1.188     -0.158     -0.553     -0.553     -0.246     -0.723     -0.025     -0.630      0.412      0.461     -0.312     -0.639     -0.316      0.279      0.605     -0.324     -0.236      0.188     -0.015      0.414     -0.284     -0.371     -0.712     -0.298      0.053     -0.438
    -1.093     -0.304     -1.161     -0.816      0.037      0.324      0.093      0.543     -0.614     -1.676     -1.276     -1.374      0.068     -1.823      0.275     -0.445      0.870      1.080     -1.134      0.812     -0.278      0.072      0.218     -1.189      0.362     -0.849     -0.408     -1.301      0.236     -0.302      0.592     -0.030      0.336      0.094     -1.688     -0.949     -1.393     -0.207     -0.842     -0.010     -0.011      0.822      0.557     -0.670      0.467
    -0.093     -0.304      0.839      0.184      0.037      0.324      0.093      0.543     -0.614     -0.676     -0.276      0.626      1.068     -0.823     -0.725     -1.445     -0.130      0.080     -0.134     -0.188     -0.487     -0.074      0.083     -1.063     -0.190      0.329     -0.289      0.565      1.168      0.186      0.751      0.121      0.463      0.135     -0.662      0.410      0.669      0.923      0.013     -0.484     -0.848     -0.212     -0.066      0.381     -0.061
    -0.093      0.696     -1.161      0.184      1.037      0.324      1.093     -0.457      0.386      0.324      0.724      1.626      0.068      1.177      0.275      0.555      0.870     -1.920      0.866      0.812      0.453      0.678     -0.405      0.225      0.025     -0.450      0.021     -0.816     -0.039      1.007     -0.158      0.490     -0.025      0.228      0.378      0.151      0.739      0.741      1.040      0.143     -0.080      0.198     -1.225      0.823      0.792
    -1.093      0.696      0.839     -1.816      0.037      0.324      1.093      1.543      0.386     -0.676      0.724      0.626      1.068     -1.823      0.275      1.555      0.870      1.080      1.866      0.812      1.024      0.493      0.704     -0.473     -0.202     -1.909      0.070      0.191     -1.360      0.364     -0.871      0.763      0.829      0.780     -0.432     -0.633     -0.309      0.085     -1.390      0.319      0.459      0.435     -0.083      2.258      0.859
    -1.093     -0.304      0.839     -0.816     -0.963     -0.676      0.093      0.543      0.386     -0.676     -0.276     -0.374      0.068     -0.823      0.275      0.555      0.870      1.080     -0.134     -0.188     -0.432     -0.002      0.853     -0.469     -1.061     -0.564     -0.498     -0.028     -0.341      0.088     -0.128      0.135     -0.294      0.640      0.070      0.151     -0.348     -1.060     -0.485      0.948      0.819      0.748     -0.343      0.159      0.945
     0.907     -0.304     -1.161      0.184      1.037      0.324     -1.907     -1.457      0.386      0.324      1.724      0.626      0.068     -0.823      0.275      0.555     -0.130     -0.920     -1.134      0.812      0.906     -0.424     -0.252      0.307      0.660      0.181      0.226     -0.842     -0.036      0.156     -0.591     -1.269     -1.126      0.260     -0.062      0.617      1.034      0.407     -0.795      0.041     -0.405      0.279     -0.371     -1.302      0.233
     0.907      0.696     -1.161      0.184      0.037      0.324      1.093     -1.457      0.386      1.324      0.724      0.626      1.068      1.177      0.275      1.555      0.870      1.080     -0.134      0.812      0.606      0.931      0.219      0.414      0.820      0.313     -0.281     -1.330     -0.238     -0.689     -0.359      0.161     -1.697      0.064      0.780      0.004     -0.539      0.749      0.860     -0.195      0.891      0.015      0.616     -0.235      0.256
    -2.093      0.696     -0.161      0.184     -0.963      0.324      1.093     -1.457      0.386      0.324     -2.276     -0.374     -0.932      0.177     -0.725     -1.445      0.870     -0.920      0.866      0.812     -1.324     -0.111     -0.665      0.123     -0.057     -0.483      0.851      0.561      0.117     -0.933      1.668      1.062     -0.924      0.361      0.294     -0.583     -0.208      0.048      0.034     -0.764     -0.131      0.983      0.035      0.786      0.736
    -0.093     -0.304     -0.161      0.184      0.037     -1.676      0.093     -0.457      0.386     -0.676     -0.276      0.626      0.068      0.177     -0.725     -0.445     -0.130      0.080     -0.134     -1.188     -0.193     -0.316      0.194      0.352     -0.370      0.195     -0.159     -0.273     -0.107      0.626     -1.469      0.436     -0.642      0.063     -0.538      0.104      0.967     -0.109     -0.029     -0.549     -0.392      0.211     -0.274     -0.261     -0.718
    -2.093      0.696      0.839      1.184      1.037      1.324      1.093      0.543      1.386      1.324     -2.276      1.626      0.068      1.177      0.275     -1.445      0.870      1.080      0.866      0.812     -1.594      0.441      0.582      1.236      0.912     -0.489      0.243      0.313     -0.048      0.080      2.878      0.606      0.015      0.428      0.809     -0.218      1.091     -0.830      0.344     -0.281      0.092      0.260      0.169      0.321     -0.057
    -0.093      0.696      0.839     -0.816     -0.963      0.324      0.093      0.543     -0.614      1.324     -0.276     -0.374      0.068     -0.823      1.275     -0.445     -0.130      1.080     -2.134     -0.188     -0.144     -0.319      0.489     -0.754     -0.240      0.082      0.964      0.366     -0.061     -0.785      0.385      0.307      0.035     -0.064      1.351     -0.227     -0.040     -0.663     -0.267      1.470     -0.232      0.162      0.235     -1.826      0.054
    -1.093     -3.304     -2.161      2.184      1.037     -1.676     -1.907     -2.457     -0.614     -1.676      0.724      1.626     -2.932      2.177      1.275      0.555     -0.130     -1.920      1.866      0.812      0.449     -0.479     -1.398      0.953     -0.536     -1.443     -2.797     -0.596      1.182      1.428     -2.254     -1.580     -0.866     -1.379     -1.342     -0.100      2.100     -1.073      1.534      1.551      0.117      0.299      0.297      1.350      1.242
     1.907     -1.304      0.839     -1.816      1.037      1.324      0.093     -0.457     -1.614      0.324      1.724     -1.374     -0.932     -1.823     -0.725      0.555      0.870      1.080     -1.134      0.812      1.080     -0.311     -0.004     -1.007      0.618      0.751     -0.852      0.766     -0.852      0.570      0.204      0.340     -0.539     -0.942     -0.005      0.251     -1.001     -0.966     -1.137     -0.963     -0.607      1.095      1.039     -0.475      0.264
    -2.093      0.696      1.839     -0.816      1.037     -1.676      1.093      0.543     -1.614      1.324     -0.276     -0.374      1.068     -1.823      1.275     -0.445     -2.130      1.080      1.866      0.812     -0.683     -0.422      0.444     -0.758      1.446     -1.395      1.131      1.334     -0.138     -0.431     -1.153      1.617      0.040     -1.130      0.523      0.451      0.080      0.320     -1.364      0.612      0.462     -1.682      0.487      1.986     -0.513
     0.907      0.696      0.839     -0.816      1.037      1.324      1.093     -1.457     -0.614      0.324      1.724      0.626      0.068      1.177      1.275      0.555      0.870      0.080     -1.134      0.812      0.681      0.681     -0.009      0.033      1.110      0.259      0.059      0.818     -0.889     -0.070      0.483      0.325     -1.483     -0.669     -0.328      0.912     -0.193      0.037      1.252      0.788     -0.086      0.057      0.161     -0.983     -0.300
    -0.093      0.696      0.839      2.184      0.037      1.324      1.093      0.543     -0.614      1.324      1.724      0.626      1.068     -0.823      0.275     -0.445      0.870      0.080      0.866     -0.188      0.373      1.182      0.474      0.376      0.378     -0.565     -0.330      0.531      1.782     -0.328      0.945     -0.087      0.049     -0.751      1.159      1.224     -0.710      0.482     -1.033      0.159     -0.734     -0.251     -0.639      0.733     -0.679
     1.907     -1.304     -0.161      0.184      1.037      1.324     -0.907     -0.457     -1.614      1.324      1.724     -1.374      1.068      2.177      1.275      1.555      0.870      1.080     -1.134      0.812      1.275     -0.137      0.632      0.353      0.791      0.674     -1.243     -0.818     -0.170      0.313      0.296     -0.755     -1.151     -1.890      0.876      0.055     -1.257      0.159      1.969      0.834      0.249      0.962      0.084     -1.126     -0.033
    -2.093     -1.304     -2.161      0.184     -1.963     -2.676     -0.907     -0.457      2.386     -0.676     -0.276     -0.374     -1.932      2.177     -0.725     -2.445     -2.130     -0.920      1.866     -2.188     -1.642     -1.158     -1.297      1.154     -2.014     -0.626     -0.192     -0.723     -0.980     -0.089     -1.052      0.185      0.850      1.555      0.474      1.639      0.914      0.106      1.318      0.318     -0.671     -1.018      1.082      1.314     -0.111
    -1.093     -0.304      0.839     -1.816      1.037      0.324      1.093      0.543      1.386     -0.676      0.724      1.626      0.068     -1.823     -2.725      0.555      0.870      1.080      1.866      0.812      0.259      0.642      0.434      0.485      0.681     -1.322     -0.985      0.601     -2.153      0.359      0.192      0.254      0.047      1.081     -1.045      0.588      0.856     -0.540     -2.172     -3.161      0.485      0.181      0.480      1.464      0.189
    -0.093      0.696      1.839     -1.816      1.037      1.324      0.093      1.543     -0.614     -0.676      0.724     -0.374      1.068     -1.823      0.275      0.555      0.870      1.080      1.866      0.812      0.291      0.252      0.819     -1.274      0.902     -0.334      0.702      0.989     -0.536      0.033      1.073     -0.108      0.571      0.309     -1.129      0.215     -0.634      0.202     -0.808     -0.208      0.266      0.715     -0.173      2.481     -0.090
     0.907     -0.304     -0.161      1.184      0.037      0.324      1.093      1.543      0.386      1.324      0.724     -1.374      0.068      1.177      1.275      1.555      0.870      1.080      0.866      0.812      0.600     -0.651     -0.121      1.067      0.676      0.390      0.396     -0.046      0.046     -0.664     -0.240      1.901      1.654     -0.416      0.920      0.011     -0.615      0.284      0.356      0.995      0.903      1.408      1.303      0.171      0.063
     0.907     -0.304     -1.161     -1.816     -0.963      0.324     -0.907     -0.457      0.386     -0.676      0.724      0.626     -0.932     -1.823     -0.725     -0.445     -0.130      1.080      1.866      0.812      0.245     -0.224      0.130     -0.134      0.174      0.731     -0.142     -1.388     -1.743     -0.961     -0.009     -0.670     -0.601      0.468     -0.657      0.434      1.035     -1.105     -1.653     -0.814     -0.741      0.021      0.881      1.993      0.815
     0.907      0.696     -1.161      0.184      1.037      0.324      1.093     -1.457     -0.614     -1.676      0.724      0.626     -0.932      1.177     -2.725     -0.445      0.870     -1.920      0.866      0.812      0.048      0.365     -0.815     -0.128     -0.008      1.018      0.238     -0.127      0.188      0.957      0.257      0.587     -0.622     -0.625     -1.816      0.581      0.202      0.251      1.212     -2.759     -0.497      0.478     -0.740      0.797      0.677
    -2.093      0.696      1.839      1.184      0.037      0.324      1.093      0.543      1.386      1.324     -2.276      1.626      1.068      2.177      1.275     -0.445     -1.130      1.080     -0.134      0.812     -0.989      0.419      0.507      0.702      0.429     -1.257      0.375      1.368      0.222     -0.404      1.286      0.544     -0.072      0.806      1.070     -1.239      1.099      0.301      1.666      0.978      0.520     -1.484      0.290     -0.531      0.332
    -1.093     -1.304      0.839      0.184      0.037      0.324     -0.907      0.543     -0.614      0.324     -0.276     -0.374      0.068      0.177     -0.725     -0.445     -1.130     -0.920      0.866     -0.188     -0.099     -0.458     -0.104     -0.029     -0.546     -0.878     -0.772      0.989      0.213      0.510      0.442     -0.250      0.624     -0.566      0.718     -0.049      0.051      0.230      0.252     -0.494     -0.461     -0.463     -0.918      0.851      0.443
     1.907      0.696      1.839      0.184     -0.963     -0.676     -0.907     -0.457      1.386     -0.676     -0.276      1.626     -0.932     -0.823      0.275      1.555     -0.130     -2.920     -0.134     -1.188     -0.324      0.154     -0.790     -0.464     -1.483      2.119      0.429      2.540      0.686      0.541     -0.331     -1.238      0.488      1.673      0.117      0.130      1.379      0.242     -0.295      1.127      1.860     -0.267     -1.792      0.151      0.370
    -2.093     -1.304      0.839      0.184      0.037     -2.676     -1.907      0.543     -0.614     -0.676     -1.276     -1.374      0.068     -0.823     -0.725     -2.445     -1.130      0.080     -1.134     -0.188     -1.785     -1.834     -0.016     -0.532      0.134     -0.477      0.581      0.858      0.754     -0.275     -0.868     -0.287      0.444     -0.205     -0.842      1.045      0.630      0.140     -0.320     -0.887     -0.736      0.766      0.030     -0.953     -0.451
     0.907     -0.304      1.839      2.184      1.037      1.324     -0.907     -1.457      0.386      0.324     -2.276     -0.374      0.068      0.177     -0.725      0.555     -1.130      0.080      0.866      0.812     -0.841     -0.818     -0.120      1.440      0.049      1.959      0.498      2.007      0.634      0.605      2.237      0.042     -1.489     -0.860      0.533     -1.173      0.463      0.188     -0.815     -0.740      1.359     -0.457      0.207      0.214      0.826
    -1.093     -1.304      0.839      0.184      0.037      0.324      1.093      1.543     -0.614      0.324     -0.276      0.626      0.068     -0.823     -0.725      0.555      0.870      0.080      1.866      0.812      0.054      0.682      0.242     -0.075     -0.076     -1.157     -2.098      0.625      0.305      0.083      0.162      0.204      1.285     -0.626      0.408     -0.240     -0.169     -0.090     -0.760     -0.729      0.682      0.173     -0.163      1.857      0.681
     0.907      0.696     -2.161     -1.816      1.037      1.324      1.093     -1.457     -0.614      1.324      1.724      1.626     -0.932     -0.823      0.275      1.555      0.870     -1.920     -1.134     -3.188      0.894      0.928     -1.139     -1.168      0.544      0.244     -0.363     -0.976     -0.792      0.561      0.420      0.102     -0.103      0.291      1.215      0.599      0.618      0.665      0.292     -0.253      0.708      0.041     -0.289     -0.527     -3.701
    -2.093     -1.304     -0.161      0.184      1.037     -2.676     -1.907     -1.457      0.386      1.324     -0.276      0.626      0.068      1.177     -2.725     -0.445     -1.130     -2.920     -1.134     -1.188     -1.017     -0.378     -0.699      0.695     -0.084     -1.125     -0.992      0.565     -0.767      0.995     -1.578     -1.450     -0.541     -0.289      1.191      1.063      0.954      1.030      0.639     -2.557      0.529     -0.776     -1.792     -1.288     -1.123
     0.907      0.696      1.839      2.184     -1.963      1.324     -0.907     -1.457      2.386      1.324     -1.276      0.626      1.068      2.177     -0.725      0.555     -0.130     -0.920     -1.134     -2.188     -0.042     -0.130     -0.066      2.452     -1.764      1.019      0.609      1.886     -0.289     -0.271      1.197     -0.597     -1.353      0.742      2.205     -1.048      0.913      1.140      0.311      0.243      0.627     -0.141     -0.880     -2.279     -0.681
    -0.093      0.696      1.839     -1.816     -0.963     -0.676     -0.907      1.543     -0.614      0.324     -0.276     -0.374     -0.932     -1.823      1.275     -0.445     -1.130      0.080      1.866      0.812     -0.253     -0.445     -0.135     -0.799      0.445      0.267      1.141      1.957     -1.058     -1.518     -0.247     -0.561      1.545      0.089      0.192      0.273     -0.122     -0.818     -1.261      1.076     -0.101     -0.772      0.292      2.157      0.338
     0.907     -0.304      0.839     -0.816      0.037     -0.676      0.093     -0.457     -0.614      0.324      0.724      0.626      0.068     -0.823      0.275     -0.445     -0.130      0.080      0.866     -0.188     -0.147      0.705      0.221     -0.037      0.128      1.044     -1.197      0.619     -0.749      0.101     -0.489     -0.573     -0.701     -0.579      0.143      1.140     -0.147     -0.263     -0.861      0.360     -0.151     -0.704     -0.297      0.944     -0.158
    -0.093      0.696     -0.161      1.184     -0.963     -1.676      1.093      1.543      0.386      0.324      0.724          *      1.068      0.177      1.275     -0.445      0.870      0.080      0.866     -0.188     -0.363      0.190      0.380      1.366     -0.320      0.399      0.350     -0.500     -0.081     -0.619     -1.255      0.921      0.870     -0.397      0.438      1.219     -0.368      0.339     -0.876      1.483     -0.168      0.644     -0.542      0.356      0.113
     0.907     -0.304      0.839      0.184      1.037     -0.676     -0.907      0.543     -0.614     -0.676     -0.276     -1.374      0.068     -0.823      0.275      0.555     -0.130      0.080      0.866      0.812     -0.328     -0.120      0.150     -0.162      0.268      1.308     -0.352      0.746      0.324      0.688     -0.041     -0.737      0.384     -0.545     -0.660      0.322     -1.216     -0.075     -0.520      0.086      1.039     -0.139     -0.110      0.939      0.483
    -1.093     -1.304     -1.161      1.184     -0.963     -0.676     -0.907     -0.457      0.386     -0.676     -0.276     -0.374     -0.932      0.177      0.275      0.555     -0.130     -0.920     -0.134     -2.188     -0.272     -1.203     -0.630      0.738     -1.029     -0.808     -0.027     -0.563      0.378      0.085     -0.265      0.294      0.180      0.020     -0.106      0.252      0.930      0.127     -0.317      0.819      0.784      1.039     -0.078     -0.442     -0.982
    -2.093      0.696      0.839      0.184      1.037     -1.676      1.093     -1.457     -0.614      0.324      1.724      1.626      1.068      2.177      0.275     -2.445      0.870      1.080     -0.134      0.812     -0.289      0.670      0.689      0.530      1.153     -1.861      0.079      0.008     -0.392     -0.195     -1.347      0.377     -2.109     -0.856     -0.278      1.980      0.890      0.301      1.811     -0.424     -2.391      0.099      0.021     -0.353     -0.346
    -2.093     -1.304     -2.161     -1.816      1.037     -0.676      0.093     -2.457     -1.614      1.324     -2.276     -2.374     -2.932     -1.823     -0.725     -0.445     -2.130     -2.920     -2.134      0.812     -1.090     -1.110     -1.604     -1.562      0.726     -1.111     -0.119     -0.563     -0.274      0.365      0.348      1.311     -0.836     -0.495      0.965     -0.823     -1.116     -0.599     -0.691     -1.083      0.583     -0.956     -0.383     -1.387      0.193
     0.907      0.696     -0.161      1.184      0.037     -0.676      0.093      0.543     -0.614     -0.676     -0.276      0.626     -0.932     -0.823     -0.725     -0.445     -0.130     -0.920     -0.134     -0.188     -0.032      0.324     -0.605     -0.139      0.125      1.193      0.334      0.341      1.134     -0.264     -0.640     -0.255      1.208     -0.537     -0.937     -0.217      0.134     -0.071     -0.816     -0.737     -0.435     -0.577      0.058     -0.024     -0.246
     0.907      0.696     -1.161      1.184     -0.963      0.324      1.093      1.543     -0.614      0.324      1.724      0.626      1.068     -0.823      1.275      1.555      0.870      1.080     -1.134     -0.188      0.562      0.688      0.785      0.187      0.345      0.146     -0.063     -1.814      1.077     -1.497     -0.266      0.516      0.641     -0.717      0.280      0.986     -0.292     -0.012     -0.869      1.275      1.001      0.180     -0.215     -1.162     -0.540
    -0.093      0.696     -1.161      1.184      0.037      1.324      0.093     -2.457      0.386      1.324     -1.276     -0.374      1.068      1.177      0.275      0.555      0.870     -1.920     -1.134      0.812      0.654      0.072     -0.560      0.607      0.659     -0.505      0.647     -0.486      0.471     -0.536      0.759     -0.041     -1.579      0.101      0.768     -2.229     -0.355      1.853      0.611     -0.091     -0.238      0.772     -1.025     -1.451      0.169
     0.907      0.696     -0.161     -1.816      0.037      0.324      1.093     -1.457     -1.614      1.324      1.724     -0.374      0.068     -1.823      1.275      1.555      0.870      1.080     -2.134      0.812      1.378      0.563      0.483     -1.781      0.405     -0.406      0.093     -0.546     -0.039     -0.510     -1.108      0.429     -2.098     -0.192      1.036     -0.051     -1.000     -0.619     -0.504      1.148      0.150      0.288      0.296     -1.395      0.447
     1.907      0.696     -1.161      1.184      1.037      1.324      1.093     -0.457      1.386     -0.676      0.724     -0.374     -0.932      0.177     -0.725      1.555      0.870      0.080      0.866      0.812      1.162      0.587      0.000      1.321      0.722      0.580      0.125     -1.144     -0.277      0.196      0.142      0.422     -0.342      0.385     -1.121     -0.652     -1.202     -0.900     -0.967     -0.965      0.369      0.285     -0.113      0.196      0.194
     0.907     -0.304     -0.161      2.184      0.037     -1.676      0.093     -1.457      2.386      0.324     -1.276      0.626     -0.932      1.177      0.275      0.555     -0.130     -1.920      0.866      0.812     -0.681     -0.023     -0.816      2.074      0.328      1.722     -0.362      0.712      0.061     -0.392     -0.907      0.131     -0.706      0.751      0.083     -0.400      0.863      0.117     -0.308      0.018      1.042     -0.126     -0.765     -0.204      0.432
     0.907     -0.304      0.839     -0.816      0.037      1.324      0.093      1.543     -1.614      0.324      0.724      0.626      0.068     -0.823      0.275      1.555      0.870      0.080     -1.134     -0.188      0.585      0.223     -0.043     -1.994     -0.436      0.398     -0.658      0.984      1.214      0.586      0.549     -0.063      1.702     -0.201      0.503     -0.180      0.378      0.267      0.666      0.313      0.968      0.521      0.114     -0.449      0.256
     1.907      0.696      0.839     -1.816      1.037      1.324     -0.907      0.543      0.386      1.324      1.724      0.626      0.068     -0.823      1.275      1.555      0.870      1.080     -1.134      0.812      1.537      0.406      0.395     -1.597      1.146      0.453      0.149      0.673     -0.300      0.036     -0.382     -1.465      0.162      1.452      0.607     -0.098      0.251     -0.402      0.387      0.653     -0.011      0.573      0.486     -0.379     -0.329
     0.907      0.696      1.839      2.184      1.037     -2.676      1.093      1.543     -1.614     -0.676      1.724      1.626      1.068      0.177     -0.725     -0.445     -1.130      1.080      1.866      0.812      0.264      0.323      0.670      1.395      0.274      0.544      0.502      1.121      0.646      0.722     -2.843      0.632      1.027     -2.732     -0.862      1.412      0.990      0.092     -0.906     -0.951     -0.618     -1.399      0.108      1.179      0.445
     1.907      0.696     -0.161      1.184      0.037      1.324      1.093      0.543      0.386      0.324      0.724      0.626      0.068      0.177      0.275      1.555      0.870      1.080      0.866      0.812      1.075      1.067      0.431      0.952      0.548      0.539     -0.334     -0.631      0.210     -0.809      0.484     -0.064      0.151     -0.314     -0.062     -0.606     -0.502     -0.500     -0.675      0.005      0.405     -0.286      0.501      0.403      0.286
    -0.093      0.696      0.839     -1.816     -2.963      0.324      0.093     -1.457     -0.614     -0.676      0.724     -0.374      0.068      0.177      0.275     -0.445      0.870      1.080     -0.134     -0.188     -0.117      0.071      0.249     -0.680     -1.195     -0.010      0.679      0.736     -1.316     -1.643      0.488      0.052     -1.920     -0.175      0.062      0.779     -0.472     -0.298      0.541      0.836     -0.372      0.917      0.685      0.218      1.040
    -0.093      0.696      1.839     -0.816     -1.963      1.324     -0.907      1.543      2.386      1.324     -2.276     -0.374      1.068      0.177     -0.725     -0.445      0.870      1.080      1.866      0.812     -0.255     -0.207      0.917      0.986     -0.032      0.037      0.869      0.898     -1.845     -1.868      1.434     -0.682      0.508      1.734      1.298     -1.874     -0.212     -0.030     -0.445     -0.613     -0.115      0.934     -0.413      1.617      0.883
    -0.093     -0.304      1.839      0.184      1.037     -1.676     -0.907     -0.457     -0.614     -2.676     -1.276     -1.374      1.068     -0.823      0.275     -0.445     -1.130      1.080      1.866      0.812     -0.407     -0.702      0.489      0.052     -0.540      0.457      0.415      1.440      0.209      1.396     -1.101     -0.174     -0.966     -0.465     -2.263     -0.535     -0.435      0.533     -0.842      0.381      0.022     -0.258      0.327      1.627      1.270
    -0.093     -0.304     -1.161     -1.816      0.037      1.324      0.093      1.543      1.386      0.324      0.724     -0.374     -0.932     -0.823      0.275      0.555      0.870     -1.920     -1.134      0.812      0.490      0.106     -0.626     -0.615      0.292     -0.710     -0.287     -0.610     -1.352     -0.300      0.713     -0.104      1.938      1.582      0.218     -0.097     -0.527      0.032     -0.245      0.135      0.071      0.740     -0.769     -0.754      0.524
     0.907      0.696     -0.161     -0.816      1.037      1.324     -1.907     -0.457     -1.614      1.324      1.724      0.626     -0.932     -0.823     -0.725      1.555      0.870      1.080      1.866      0.812      1.379      0.180      0.256     -1.376      0.416     -0.375      0.490     -0.403      0.494      0.540     -0.121     -1.955     -0.544     -0.478      0.982     -0.237      0.442     -1.162      0.139     -0.921      0.150      0.605      0.745      2.556      0.409
    -0.093      0.696     -1.161      2.184      1.037      0.324      0.093     -2.457      2.386      1.324      0.724     -0.374     -1.932      1.177      0.275      1.555     -0.130     -0.920      0.866      0.812      0.498      0.468     -1.020      1.952      0.777     -0.561      0.200     -0.055      0.173      0.252     -0.185     -0.325     -1.262      0.858      0.856      0.063     -1.072     -0.453     -0.231     -0.114      0.891     -0.623      0.613     -0.010      0.069
     0.907      0.696      1.839      2.184      1.037      0.324     -2.907     -1.457     -0.614     -1.676      0.724      1.626      1.068      2.177      0.275      0.555     -0.130      0.080      1.866      0.812      0.780     -0.046      0.440      1.316      0.422      0.062      0.620      1.346      0.722      0.592     -0.381     -2.573     -1.892     -1.565     -1.908     -0.181      1.658      0.439      1.343      0.002     -0.313      0.111     -0.737      1.107      0.318
    -0.093      0.696      1.839     -0.816     -1.963     -0.676      0.093      1.543      0.386     -0.676      0.724      0.626      1.068     -0.823     -0.725      0.555     -0.130      1.080     -1.134     -2.188     -0.094     -0.461      0.681     -0.696     -1.006     -0.043      1.062      1.141     -0.192     -0.926     -0.534      0.551      0.707      0.745      0.006      0.909      1.122      0.308     -0.186     -0.230      0.643      0.351      0.066     -0.696     -1.276
     0.907     -0.304     -0.161     -1.816      1.037      1.324      1.093      0.543     -1.614      0.324      1.724     -0.374      0.068     -1.823      0.275     -0.445      0.870      1.080      1.866      0.812      0.550      0.078      0.665     -1.839      0.203      0.270     -0.527     -0.673     -0.126      0.719      0.589      1.130     -0.215     -0.203      0.163      1.136     -0.578     -1.003     -0.412      0.154     -1.040      0.688     -0.004      2.606      0.600
    -1.093      0.696      0.839     -1.816      1.037     -1.676     -0.907      0.543     -1.614      1.324     -1.276      1.626      0.068     -0.823      1.275     -1.445     -1.130      0.080      0.866      0.812     -1.160     -0.244      0.542     -1.413      0.484      0.133      0.879      0.254     -0.524      0.467     -0.575     -0.544     -0.149     -0.579      1.120      0.140      1.897     -0.616      0.267      1.140     -0.509     -0.972     -0.740      1.451      0.231
     0.907      0.696     -1.161      0.184      1.037     -0.676      0.093     -1.457     -0.614     -0.676      0.724      1.626     -0.932      0.177      0.275     -0.445     -0.130     -1.920     -1.134      0.812      0.462      0.858     -0.959     -0.844      0.606      0.402     -0.104     -0.190      1.078      0.508     -1.066     -0.818     -0.540     -0.012     -1.087      0.096      0.472      0.454      0.890      0.034     -1.038     -0.984     -0.705     -0.799      0.312
     0.907     -0.304      0.839      2.184      1.037     -0.676     -1.907     -1.457     -0.614     -1.676      0.724      0.626      0.068      1.177     -1.725     -0.445     -1.130     -0.920     -0.134     -2.188      0.731     -0.152     -0.220      1.229     -0.334      0.215     -0.262      1.137      1.010      1.324     -1.192     -1.703     -1.248     -1.481     -1.446     -0.180      0.800      0.315      0.190     -1.607     -1.139     -0.930     -0.573     -0.617     -1.710
    -2.093     -0.304     -1.161     -0.816      0.037      1.324      1.093      0.543      0.386      0.324     -1.276     -2.374     -0.932     -0.823      0.275     -1.445     -0.130      1.080     -0.134     -0.188     -1.088     -0.780     -0.061     -1.070     -0.709     -0.775      0.352     -0.985      0.146      0.704      2.574      2.002      0.599      1.030      0.673      0.199     -1.490     -0.682      0.051      0.744     -0.277      0.691      1.064      0.241      0.529
     0.907      0.696     -0.161      0.184     -0.963      0.324      0.093      0.543      0.386     -0.676     -1.276     -0.374      1.068      1.177     -0.725      0.555     -0.130      1.080     -1.134     -0.188      0.140     -0.212      0.003      0.746     -1.165      0.654      0.913     -0.321     -0.370      0.267      0.060      0.383      0.537     -0.064     -0.058     -1.367     -0.021      1.003      0.612     -0.192      0.449      0.029      0.910     -1.679      0.772
     1.907     -0.304     -1.161      0.184      0.037      1.324     -1.907     -1.457      0.386      0.324      0.724     -2.374      0.068      1.177      1.275      1.555     -1.130      1.080     -1.134      0.812      1.275     -0.760      0.139      0.358      0.452      0.742      0.500     -1.451     -0.169     -0.497      0.075     -1.250     -1.635      0.081      0.045     -1.103     -1.472     -0.136      0.745      0.867      0.379     -0.312      0.971     -1.422      0.521
    -2.093     -0.304     -0.161      0.184     -0.963     -0.676      1.093      0.543      2.386     -0.676     -1.276      0.626     -0.932      0.177     -0.725      0.555     -0.130      0.080     -0.134     -0.188     -0.824      0.415     -0.171      0.510     -0.737     -1.271     -0.762     -0.022     -0.208     -0.136      0.073      0.577      0.645      1.920     -0.079     -0.373      0.099     -0.653     -0.020     -0.374      1.276     -0.642      0.425     -0.394      0.649
     0.907     -0.304     -1.161     -1.816      0.037     -0.676      1.093     -2.457     -1.614      0.324      1.724     -1.374     -1.932     -1.823      0.275      0.555      0.870      1.080      1.866      0.812      0.528      0.432     -0.284     -1.099      0.689      0.381     -0.859     -0.959     -0.749     -0.565     -1.035      0.470     -1.901     -0.838     -0.048      0.960     -2.029     -1.459     -1.054     -0.381     -0.061      0.366      1.716      2.426      0.229
     0.907      0.696     -2.161     -1.816      1.037     -1.676      1.093      1.543     -1.614      1.324     -2.276      0.626      1.068     -1.823      1.275      1.555      0.870      1.080     -1.134      0.812     -0.329      0.563      0.610     -1.220      0.104      1.392      0.148     -2.700     -0.611      0.929     -1.472      0.351      0.807     -0.764      1.262     -1.806     -0.124      0.412     -0.860      1.159      2.051      0.343      0.053     -0.498      0.549
    -1.093      0.696      1.839     -1.816      0.037     -1.676      0.093      1.543     -0.614      0.324     -1.276     -1.374      1.068     -1.823      1.275      0.555     -0.130      1.080     -2.134     -0.188     -0.953     -0.213      0.864     -1.240      0.766     -0.185      0.903      1.154     -0.498     -0.759     -0.726      0.350      0.735      0.567     -0.079     -0.287     -1.235     -0.142     -0.793      0.746      1.467      0.189     -0.094     -1.651     -0.946
     1.907      0.696      1.839     -0.816      1.037      0.324      0.093      1.543     -0.614      1.324      1.724     -0.374      1.068     -1.823      1.275      1.555      0.870      1.080      0.866      0.812      1.486     -0.136      0.930     -1.259      0.053      0.270      0.871      0.959      0.505      1.011     -1.112      0.284      0.398      0.351      1.245     -0.471     -0.142     -0.370     -0.895      1.271      0.015      1.194     -0.319      1.404      0.925
    -0.093      0.696     -0.161     -0.816     -2.963     -1.676     -1.907      0.543     -1.614     -0.676      0.724      0.626      0.068      2.177     -1.725     -0.445     -0.130      0.080     -1.134     -3.188     -0.143      0.447     -0.361     -0.506     -1.649      0.073      0.257      0.216     -0.408     -1.260     -1.511     -2.170      0.900     -1.255      0.157      0.933      0.091      0.503      2.503     -0.804     -0.381     -0.602      0.596     -0.924     -1.674
     0.907      0.696     -1.161     -1.816     -0.963      1.324      1.093     -2.457      1.386     -1.676      1.724      1.626     -1.932     -1.823     -1.725      1.555      0.870     -1.920      0.866     -1.188      1.529      0.501     -1.060      0.339     -0.286     -0.558      0.048     -0.179     -2.055     -0.694     -0.262      0.420     -1.242      1.098     -1.611     -0.188      1.149     -0.395     -1.937     -1.504      0.054      0.328     -0.172      0.718     -0.847
    -0.093     -0.304     -0.161     -1.816      0.037     -0.676     -1.907      0.543     -1.614      0.324      1.724     -1.374     -0.932     -1.823      1.275      0.555     -1.130      0.080      1.866     -0.188      0.285     -0.583     -0.241     -1.188      0.770     -0.326      0.150      0.085     -0.353     -0.593     -0.953     -1.192      0.742     -0.582     -0.114      1.420     -0.603     -0.599     -0.922      0.684      0.341     -0.682      0.376      2.284     -0.853
     0.907     -1.304     -2.161      1.184      0.037      1.324     -0.907     -1.457      0.386      1.324      0.724     -2.374      1.068      1.177      1.275      1.555     -2.130      0.080     -2.134      0.812      0.746     -1.137     -0.023      0.394     -0.321      0.152     -0.132     -2.135      0.814      0.255      0.622      0.240     -1.252      0.225      1.617     -0.166     -1.076      1.090      1.037      1.467      0.902     -0.981      0.239     -2.304      1.202
     1.907      0.696     -0.161     -0.816      1.037     -0.676     -0.907     -0.457     -1.614      0.324     -0.276      0.626      0.068      1.177      0.275     -1.445     -0.130      0.080     -1.134      0.812      0.340      0.392     -0.208     -0.363      0.190      1.485      0.251      0.180     -0.410      0.682     -1.037     -1.159     -0.196     -1.280      0.227     -0.832      0.104      0.282      1.396      0.077     -1.725     -0.593      0.446     -0.912      0.721
    -0.093      0.696     -1.161      0.184      0.037      0.324      0.093     -0.457     -1.614     -0.676     -0.276      0.626     -0.932     -0.823      0.275     -1.445      0.870     -1.920     -1.134     -0.188      0.177      0.711     -0.942     -0.214      0.157     -0.346      0.051     -0.222      0.341     -0.228      0.144     -0.488      0.615     -1.426     -0.793     -0.404     -0.319      0.331     -0.795      0.144     -1.554      0.187     -0.492     -0.877     -0.419
    -1.093     -0.304     -0.161     -1.816      0.037     -0.676      0.093      1.543     -0.614      1.324      0.724      0.626     -0.932     -1.823      1.275     -0.445     -0.130          *     -1.134     -0.188      0.418      0.386      0.047     -1.042      0.317     -1.505     -0.912     -0.156     -1.002     -0.295     -1.125     -0.373      1.420      0.239      1.228      0.127      0.160     -0.833     -1.143      0.966     -0.827     -0.492     -0.266     -0.820     -0.507
    -0.093      0.696     -2.161     -0.816     -0.963     -0.676      1.093     -1.457     -1.614      0.324      0.724      1.626     -1.932     -0.823      0.275      0.555      0.870     -0.920     -1.134     -0.188     -0.009      0.331     -1.267     -1.454     -0.274     -0.152      0.408     -0.741      0.530     -0.709     -0.769      0.691      0.051     -0.556      0.440      0.739      1.188     -0.128      0.313      0.497      0.517      0.568      0.982     -0.552      0.039
    -1.093      0.696     -0.161      0.184      0.037      0.324      1.093      0.543     -1.614      0.324     -1.276      0.626      1.068     -0.823      1.275      1.555      0.870      1.080      0.866      0.812     -0.798      0.058      0.089      0.062      0.384     -0.350      0.429     -0.210      0.057     -0.274      1.165      0.886      0.373     -1.708     -0.035     -0.337      0.661      1.074     -0.823      0.727      2.405      0.840      0.748      0.823      0.352
    -1.093      0.696     -2.161      2.184     -0.963     -0.676      1.093     -2.457      0.386     -0.676     -1.276      0.626      0.068      1.177     -0.725     -1.445     -0.130     -0.920      1.866     -1.188     -1.005      0.166     -0.509      1.335     -0.613     -0.014      0.345     -1.523      0.806     -0.366      0.235      0.916     -1.798     -0.514     -0.305      0.204      0.470      0.780      0.083     -0.438     -0.385     -0.226     -0.053      1.239     -0.525
    -0.093     -3.304     -0.161      0.184      0.037     -1.676      0.093     -0.457      0.386      0.324     -1.276      0.626      0.068      1.177     -0.725     -2.445     -0.130     -0.920      0.866     -0.188     -0.876     -0.587      0.262      0.126     -0.354      0.827     -2.737     -0.425     -0.003      0.339     -0.760      0.712     -0.713      0.434      0.479     -0.188      1.212     -0.117      0.986     -0.496     -1.361      0.472     -1.490      0.885      0.075
    -1.093     -0.304     -2.161      1.184     -1.963     -2.676     -0.907      0.543     -0.614     -0.676     -2.276      0.626      0.068      1.177      0.275     -2.445     -0.130      1.080      0.866     -1.188     -1.362      0.413      0.270      0.654     -0.516      0.281     -0.560     -2.454      0.475     -1.585     -1.097     -1.189      0.384     -1.085     -0.544     -0.426      0.175     -0.228      0.676      0.482     -0.955     -0.493      0.632      0.478     -0.639
     0.907     -0.304     -0.161      0.184      0.037      0.324      0.093     -0.457      1.386      0.324      0.724      0.626     -0.932      1.177     -0.725      0.555     -0.130     -0.920     -0.134     -0.188      0.126      0.044     -0.600      0.745     -1.000      1.005     -0.242      0.646     -0.544      1.084      0.181      0.007      0.389      0.883      0.823      0.669      0.568     -0.147      0.730     -0.067      0.520     -0.154      0.003     -0.509      0.889
    -0.093     -2.304     -0.161      0.184      1.037      1.324     -2.907      1.543     -0.614      0.324     -1.276     -1.374     -1.932     -0.823     -1.725     -1.445     -1.130      0.080      0.866     -1.188     -0.046     -1.287     -0.453     -0.547     -0.374      0.078     -0.917      0.448      0.717      1.395      1.501     -1.566      1.754     -0.332      0.674     -1.179      0.288     -1.388     -0.543     -1.434     -1.253      0.162      0.776      1.202     -0.854
    -0.093      0.696     -1.161     -0.816      0.037      0.324      1.093      0.543     -0.614      0.324      0.724      0.626      0.068     -0.823      0.275      0.555      0.870      0.080      0.866      0.812      0.634      0.139      0.077     -1.451      1.105     -0.693      0.600     -1.264      0.640     -0.988     -0.366      0.999      0.566      0.463     -0.200     -0.188      0.557      0.076      0.227     -0.415     -0.209      0.712      0.107      1.508     -0.294
    -2.093     -2.304      0.839      2.184     -2.963      1.324      0.093      0.543      0.386     -1.676     -0.276     -0.374     -0.932     -0.823      0.275      1.555     -1.130      1.080      0.866     -0.188      0.181     -0.716      0.201      0.703     -1.846     -2.127     -1.540      0.539      1.503     -0.991      1.218      0.918      0.374     -0.064     -0.588     -0.455      0.422     -1.073     -1.400      1.321      1.470     -0.608      0.874      0.609      1.513
    -0.093     -2.304     -0.161     -0.816     -1.963      0.324      0.093      1.543      2.386      1.324     -2.276     -2.374     -0.932      0.177     -0.725     -0.445     -1.130     -0.920     -0.134     -0.188     -0.796     -1.294     -0.333      0.927     -0.201      0.745     -1.044      0.149     -1.579     -1.728      1.293      1.492      1.939      1.739      1.434     -1.232     -0.836     -0.511     -0.676     -0.547      0.452      0.324     -0.500     -0.668     -0.223
    -1.093     -0.304      0.839      1.184      0.037     -1.676      0.093      0.543     -0.614     -1.676     -0.276     -1.374      0.068      0.177     -1.725          *     -0.130      1.080      0.866     -3.188     -0.419     -0.191      0.714      0.606     -1.778     -0.657     -0.160      0.189      0.506      1.569     -1.268      0.138     -0.181     -1.076     -0.649      0.200     -1.077     -0.802     -0.145     -0.845     -0.792     -0.020     -0.015      0.559     -1.536
    -1.093     -0.304      0.839     -1.816      0.037      1.324      0.093      0.543     -0.614     -1.676     -1.276     -0.374      0.068     -0.823      1.275     -1.445     -0.130      0.080     -1.134      0.812     -0.074     -0.116      0.271     -0.740      0.266     -0.989     -0.146      0.489     -1.047     -0.309      1.346      0.150      0.243     -0.180     -1.785     -1.199     -0.418     -0.204     -0.186      1.151     -1.299     -0.075     -0.421     -0.760      0.601
    -0.093      0.696     -0.161      0.184      0.037      0.324      0.093     -0.457     -0.614     -1.676     -0.276      0.626      0.068      0.177     -0.725     -0.445     -0.130      0.080     -0.134     -0.188      0.285      0.033      0.031      0.188     -0.862     -0.350      0.683     -0.211     -0.002      0.813     -0.009     -0.010     -0.460     -0.585     -1.212     -0.582      0.565      0.030      0.004     -0.227     -0.693     -0.049      0.077     -0.247      0.494
    -0.093     -0.304      0.839      2.184      1.037      1.324      1.093      0.543      0.386      1.324     -0.276      0.626     -0.932     -1.823      0.275      0.555      0.870     -0.920     -0.134     -0.188      0.639      0.347     -0.410      0.313      0.529     -0.688     -0.776      1.373      1.743      0.612      0.756      0.765      1.086      0.087      0.906     -1.001      0.151     -0.299     -2.048      0.073      0.113      0.629     -0.434     -0.270     -0.667
     0.907     -0.304     -0.161     -1.816      1.037      1.324      0.093      0.543     -0.614      0.324      1.724     -0.374      0.068     -0.823      0.275      0.555      0.870      1.080     -1.134      0.812      1.083      0.209      0.590      0.256      1.370     -0.316     -0.643     -0.690     -2.036     -0.449      0.335     -0.150     -0.188     -0.532     -0.499      0.483     -0.710     -0.598     -0.968     -0.357     -0.505      0.559      0.305     -1.314     -0.527
    -0.093      0.696     -0.161     -0.816      1.037      0.324      1.093      0.543     -1.614      1.324      0.724      0.626     -0.932      0.177      1.275     -0.445      0.870      0.080     -0.134     -3.188     -0.002      0.376     -0.499     -0.903     -0.114     -0.148      0.336      0.387      0.096      0.989      0.065      0.779      1.281     -0.937      1.302      0.696      0.248     -0.319      0.859      1.405     -0.573      0.531      0.742      0.418     -2.984
    -0.093      0.696     -1.161      1.184      0.037     -2.676      1.093     -2.457      1.386      1.324     -2.276      1.626     -0.932      1.177      0.275     -1.445      0.870      1.080     -0.134     -0.188     -1.565      0.721      0.201      1.805      0.411      1.368     -0.040     -1.406     -0.567     -0.406     -1.256      0.504     -2.760      0.114      1.115     -0.270      0.814     -1.133     -0.297      0.168      0.180      0.113      0.783     -0.915     -0.588
     0.907     -0.304     -0.161      0.184      0.037      1.324      1.093     -1.457     -0.614      1.324      0.724      0.626      0.068      1.177      1.275      1.555      0.870      0.080     -1.134      0.812      0.473      0.419      0.042      0.327      0.589      0.471     -0.738     -0.181     -0.136     -0.640      1.004      0.603     -1.421     -0.910      0.987     -0.005      0.282      0.147      0.743      0.802      1.186      0.430      0.199     -1.367      0.079
    -0.093      0.696      0.839      0.184      1.037     -0.676      1.093     -0.457     -0.614      1.324     -1.276      1.626      0.068      0.177      1.275     -1.445      0.870     -0.920      1.866      0.812     -0.989      0.461      0.097      0.371      0.228      0.924      0.185      0.785      0.018      0.825      0.386      0.563     -0.504     -0.927      1.280      0.124      0.952     -0.064     -0.287      1.240     -0.527      0.256     -1.156      1.561      0.749
     1.907      0.696      0.839      2.184      1.037      1.324      0.093      0.543     -0.614      0.324      0.724      0.626      1.068      1.177     -1.725          *      0.870      1.080      0.866      0.812      0.573      0.935      0.901      0.555      0.548      1.430     -0.258     -0.153      1.437      0.392      0.777     -0.998     -0.452     -0.976      0.129      0.002     -0.662     -0.268      0.597     -2.015     -0.359     -0.175     -0.255      0.485      0.356
    -1.093     -0.304     -2.161      1.184      1.037     -0.676      0.093      0.543     -0.614     -0.676     -1.276      0.626      0.068      0.177     -0.725     -1.445     -0.130     -1.920      0.866      0.812     -0.669     -0.236     -1.083      0.186      0.567     -0.613     -0.468     -1.008      1.060      0.551     -0.062      0.394      1.901     -0.485     -0.992     -0.286      0.927      1.560      0.110     -1.087     -0.789     -0.061     -0.388      0.841      0.389
    -0.093      0.696     -0.161      2.184      1.037      1.324      1.093     -0.457      0.386      0.324     -0.276      0.626     -0.932      2.177     -0.725     -0.445     -0.130     -0.920     -0.134     -0.188     -0.594     -0.020     -0.834      1.135      0.914      0.588      0.893      0.637      1.084      0.159      1.908      1.181      0.541     -0.525     -0.211      0.564      0.559      0.090      1.215     -1.121      0.200     -0.092      0.502     -0.702     -1.008
    -1.093      0.696     -0.161     -0.816      1.037      0.324      0.093     -1.457     -0.614     -0.676      0.724      0.626     -0.932     -1.823      1.275     -1.445     -0.130     -1.920     -2.134      0.812      0.575      0.455     -0.522     -0.847      0.103     -1.562      0.150      0.356     -0.036      0.784     -0.118     -0.508     -0.821      0.000     -0.751     -0.093      0.095     -0.234     -1.174      1.300     -1.983     -0.661     -0.985     -1.977      0.669
     0.907      0.696      1.839     -0.816      1.037      0.324      1.093     -2.457     -0.614      1.324      0.724     -0.374     -0.932     -0.823      1.275      1.555      0.870      0.080     -1.134      0.812      0.304      0.175     -0.855     -0.931      0.576      0.531      0.431      2.758      0.181      0.444      0.019      0.926     -1.498     -0.029      0.995      0.417     -0.537      0.321     -0.225      1.124      1.287      0.752      1.424     -0.718      0.037
    -2.093      0.696      0.839     -1.816      1.037     -2.676      1.093      1.543     -1.614      1.324     -2.276     -0.374      1.068     -1.823      1.275     -2.445      0.870      1.080     -0.134      0.812     -1.572      1.065      0.617     -1.524      1.146     -0.463     -0.383      0.277     -0.334     -0.048     -1.025      0.144      0.808     -0.431      0.581     -0.202     -1.522      0.287     -0.757      0.610     -0.856     -0.191     -0.005      0.573     -0.277
    -2.093      0.696      0.839      1.184      0.037     -2.676      0.093     -2.457     -0.614      0.324     -1.276      1.626      0.068      1.177     -0.725     -0.445     -0.130      0.080      0.866     -0.188     -1.072      0.419     -0.224      0.882     -0.394     -1.036      0.313      1.084      0.236      0.567     -1.757     -0.275     -1.968     -1.317      0.838      0.029      0.947      0.482      0.680     -0.602      0.693     -0.485      0.271      0.426      0.033
    -2.093      0.696     -0.161     -0.816      1.037     -1.676      1.093     -1.457      0.386      1.324     -2.276      1.626     -0.932      0.177      1.275     -2.445     -0.130      0.080     -0.134      0.812     -1.232      0.190     -0.525      0.788      1.271     -0.730      0.472      0.374     -1.696     -0.190     -0.413      1.144     -0.740     -0.030      0.720     -0.666      1.201     -0.104     -0.612      0.481     -1.149     -0.308      0.788     -0.461     -0.241
     0.907      0.696      0.839      1.184      1.037      0.324      1.093      1.543      0.386      1.324      0.724      0.626     -0.932     -1.823      1.275      0.555     -1.130     -1.920     -0.134      0.812      0.631      0.602     -0.504      0.351      1.263      0.247      0.068      1.334      0.786     -0.303     -0.200      0.591      2.185     -0.013      0.514     -0.249     -0.188     -0.144     -1.984      0.768     -0.109     -1.644     -1.094     -0.285     -0.318
    -1.093     -1.304     -2.161     -0.816      1.037     -2.676     -1.907      1.543     -1.614      1.324     -2.276     -1.374      0.068      2.177      1.275     -0.445     -2.130      1.080     -2.134      0.812     -1.464     -0.620      0.350     -0.601      1.116      0.319     -0.626     -2.489     -0.262     -0.094     -0.932     -1.196      1.183     -1.174      0.816     -0.501     -0.682     -0.429      2.610      0.726      1.004     -1.466      0.628     -1.881     -0.256
    -0.093     -3.304     -1.161      0.184      0.037     -1.676      0.093     -0.457     -0.614      0.324     -0.276     -0.374      0.068      1.177      0.275      0.555      0.870      0.080     -0.134     -0.188     -0.686     -0.800     -0.205      0.664     -0.057      0.665     -2.563     -0.974     -0.616      0.089     -0.821      0.954     -0.111     -1.025      0.263      0.561      0.498      0.499      0.758      0.390      1.316      1.683      0.226     -0.286     -0.066
     0.907     -3.304      0.839      0.184     -1.963      0.324      0.093     -1.457      0.386     -1.676     -1.276     -2.374     -1.932     -0.823      1.275      1.555      0.870      0.080     -2.134     -2.188     -0.057     -1.279     -0.384      0.151     -1.342      0.874     -1.922      1.157      0.064     -0.546      0.228      1.463     -1.030      0.267     -1.047     -1.115     -0.898     -1.483     -1.060      1.862      1.553      2.128      0.698     -2.312     -1.047
    -2.093      0.696     -2.161     -0.816     -0.963      0.324      0.093      0.543     -1.614     -0.676     -0.276     -0.374     -1.932      2.177      0.275     -0.445     -1.130      0.080      0.866     -1.188     -0.445     -0.341     -0.212     -1.237     -0.998     -1.623      0.931     -1.985      0.257     -0.092      0.823      0.546      0.839     -0.817     -0.232      0.244      0.082     -1.627      3.211      0.960      0.070     -0.792      0.597      1.660     -0.166
    -1.093      0.696     -2.161      0.184     -0.963      0.324      1.093      1.543      1.386      0.324      0.724     -2.374      1.068      1.177     -0.725      0.555      0.870      1.080      1.866      0.812      0.236     -0.172      0.700      0.648      0.267     -1.319      0.937     -2.775     -0.604     -1.195      0.282      1.330      0.532      1.068      0.322      0.543     -2.298      0.212      0.916     -1.009      0.294      1.110      0.032      1.551      0.617
    -0.093      0.696     -0.161      0.184     -0.963     -1.676      0.093      1.543      1.386      1.324     -1.276     -0.374      0.068      1.177      0.275      0.555      0.870      1.080      1.866     -1.188     -0.676      0.077      0.349      1.388     -0.147      0.515      0.616     -0.584     -1.116     -0.834     -0.962      0.071      1.204      0.472      1.176     -0.446     -0.420     -0.171      0.200      0.166      1.290      0.896      0.440      1.333     -1.068
    -2.093     -0.304      0.839     -1.816     -0.963     -2.676     -1.907      1.543     -0.614      1.324     -2.276      0.626      1.068     -1.823      1.275     -2.445     -1.130      1.080      0.866      0.812     -1.659     -0.296      0.377     -0.865      0.188     -0.425      0.028      0.487     -0.884     -1.221     -0.951     -1.553      1.007      0.032      1.245     -0.247      0.938      0.622     -1.067      1.167     -0.734     -0.989      0.387      1.036      0.679
    -1.093      0.696      0.839     -1.816     -0.963      0.324      1.093     -1.457     -0.614     -0.676      0.724     -1.374     -2.932     -0.823     -0.725      0.555      0.870      1.080     -1.134     -0.188      0.185     -0.007     -0.805     -0.114     -0.717     -1.182      0.740      1.570     -1.789     -0.306      0.059      1.179     -0.558     -0.550     -0.276      0.401     -1.472     -1.841     -0.774     -0.327      0.504      0.828      2.342     -1.030      0.762
    -1.093      0.696      0.839      1.184      1.037     -1.676      1.093      0.543      1.386      1.324     -0.276      0.626      0.068      1.177      0.275     -0.445     -0.130      0.080     -1.134     -0.188     -0.702      0.589      0.627      0.800      0.703     -0.354      0.031      0.125      0.432      0.444     -0.925      0.363     -0.226      0.831      0.854      0.721      0.028     -0.697      0.584      0.004      0.237     -0.727     -0.784     -1.538     -0.769
    -1.093      0.696      0.839     -1.816      0.037      1.324      1.093      1.543     -0.614     -0.676      0.724     -1.374      1.068      0.177      0.275     -1.445     -0.130      1.080     -1.134     -0.188      0.026     -0.247      0.438     -0.420      0.585     -1.136      1.048      0.445     -1.239     -0.565      1.368      1.365      1.179     -0.428     -0.924      0.648     -1.057      0.460      0.380      0.058     -1.754      0.091      0.185     -1.206     -0.695
     1.907      0.696     -1.161      2.184     -1.963      1.324      1.093      1.543      1.386     -0.676      0.724      1.626      0.068      2.177     -0.725     -0.445      0.870     -1.920     -2.134     -2.188      0.668      0.924     -0.652      1.062     -1.486      1.097     -0.276     -0.411      0.988     -0.485      0.649      0.267      2.202      0.654      0.276     -0.263      0.382      1.046      1.346      0.066     -1.045     -0.104     -0.932     -2.630     -0.609
     0.907      0.696     -0.161      1.184      1.037      1.324      1.093     -1.457      1.386      1.324      0.724     -0.374      0.068      1.177      1.275      1.555      0.870     -0.920     -1.134      0.812      0.671      0.695     -0.098      1.131      1.481      0.353     -0.090     -0.221     -0.027     -0.605      0.420      0.580     -1.359      0.482      0.591     -0.080     -1.110      0.352      0.369      0.608      0.778      0.124     -0.524     -1.639     -0.576
    -0.093      0.696      1.839     -1.816      1.037      1.324      1.093      1.543     -1.614     -0.676      1.724      0.626      1.068     -1.823     -0.725     -0.445      0.870      1.080     -2.134      0.812      1.092      0.802      0.350     -1.551      0.672     -1.167     -0.003      1.409     -0.317      0.359      0.201      0.156      1.281     -0.503     -1.175      0.269     -0.268      0.616     -0.685     -1.169     -1.455     -0.070      0.519     -1.415      0.033
    -1.093     -0.304     -1.161      2.184      0.037     -1.676      0.093     -0.457      1.386     -0.676      0.724     -1.374     -0.932      1.177     -0.725      0.555     -2.130     -0.920     -0.134     -0.188      0.063     -0.163      0.032      1.315      0.240     -1.135     -0.012     -1.166      0.717     -0.084     -1.564      0.170     -0.511      0.408     -0.616      0.666     -1.247     -1.120      0.355     -0.931      0.270     -1.883     -0.875     -0.944     -0.333
    -0.093      0.696      0.839     -0.816      0.037      1.324      1.093      1.543     -0.614      1.324      0.724      0.626      0.068      0.177      0.275     -0.445      0.870     -0.920     -0.134      0.812      0.240      0.469     -0.102      0.521     -0.067     -0.160      0.125      0.955     -1.303      0.163      0.954      0.686      1.792     -0.884      1.523      0.389      0.017      0.268     -0.103      0.194     -0.500      0.289     -0.711     -0.252      0.845
     0.907     -0.304     -1.161      1.184      1.037     -1.676      0.093     -2.457      2.386     -0.676     -2.276      0.626      0.068     -0.823      0.275      0.555     -0.130     -0.920      0.866     -0.188     -0.443      0.172     -0.023      0.915      0.103      1.292     -0.359     -1.053      0.263      0.889     -1.167     -0.284     -2.455      1.793     -0.776     -1.652      0.394      0.085     -1.442      0.278      1.040     -0.419     -0.895      0.293     -0.253
    -0.093      0.696     -0.161     -0.816      0.037      0.324      1.093     -0.457     -0.614      1.324      0.724      0.626     -0.932     -0.823      0.275     -0.445      0.870      1.080     -0.134     -0.188      0.706      0.648      0.356     -0.900      0.218     -0.839     -0.037     -0.476      0.070     -0.080     -0.546      0.518     -0.758      0.084      1.196     -0.083     -0.221     -1.150     -0.139      0.136     -1.281      0.174      0.523      0.165     -0.232
     0.907     -0.304     -1.161     -1.816      1.037      0.324      0.093     -1.457     -0.614      0.324      0.724     -0.374      0.068     -1.823     -0.725      0.555     -0.130      1.080     -1.134      0.812      0.334     -0.386      0.122     -2.119      0.380      0.410      0.103     -1.200      0.344      0.544     -0.071      0.749     -1.616      0.814     -0.125      0.250      0.073     -0.179     -0.020     -0.829      0.255      0.148      0.870     -0.068      0.231
    -0.093     -0.304     -1.161      2.184      1.037      1.324      0.093     -1.457      0.386      0.324     -1.276     -1.374      0.068      2.177      0.275      0.555     -0.130     -0.920     -1.134      0.812     -0.956     -0.445     -0.202      1.210      0.802      0.967      0.255     -1.152      0.923      0.233      2.159      0.581     -1.358     -0.529     -0.057     -0.128     -0.703      0.196      1.317     -0.253      1.609      0.288     -0.574     -1.423      0.165
    -2.093      0.696      1.839      1.184     -0.963      0.324      0.093      1.543      2.386      0.324     -2.276      0.626      0.068      0.177     -0.725      0.555     -0.130      1.080      0.866     -1.188     -0.527     -0.447      0.668      2.707     -0.673     -1.642      1.059      1.286     -1.534     -0.454      0.953      0.293      0.860      0.445      0.572     -1.577      1.112     -0.841     -1.680     -0.314      1.145      0.331      0.225     -0.463     -0.597
    -0.093      0.696      0.839     -0.816      0.037     -0.676      0.093      1.543     -1.614     -0.676     -1.276      1.626      0.068      0.177     -0.725      0.555     -0.130      1.080     -1.134      0.812     -0.074      0.157      0.707     -0.058      0.748     -0.045      0.597      0.154     -0.911     -0.666     -0.547     -0.033      0.881     -1.444     -1.098     -1.148      1.591     -0.989      0.365     -0.993      0.568     -0.380     -0.034     -1.130     -0.048
     0.907     -0.304     -1.161      0.184      0.037     -0.676      0.093     -1.457      1.386     -0.676     -0.276      0.626     -0.932     -0.823     -0.725     -0.445     -0.130     -0.920     -1.134      0.812     -0.056      0.122     -0.690      0.336      0.431      0.924     -0.571     -0.546     -0.224     -0.211     -0.615     -0.021     -0.719      1.148     -0.836     -0.002      0.540     -0.035     -1.124     -0.889     -0.333     -0.170      0.359     -1.102      0.249
    -1.093     -0.304      1.839     -0.816      1.037     -1.676     -0.907      0.543     -0.614     -0.676     -0.276     -1.374      0.068      0.177      0.275     -0.445     -1.130      0.080      0.866      0.812     -0.647     -0.880     -0.059     -0.313     -0.235     -0.467      0.452      1.999     -0.539      1.284     -0.882     -0.142      0.582     -0.329     -0.564      0.507     -0.272      0.241      0.442      0.314      0.201     -0.152      0.138      0.864      1.145
    -0.093     -0.304      0.839     -1.816     -0.963      0.324      1.093      0.543     -1.614     -0.676      0.724      0.626      1.068     -0.823     -0.725     -1.445      0.870      1.080      1.866     -1.188     -0.155     -0.156      0.367     -1.105     -0.390      0.071     -0.317      0.572     -0.591     -0.584      0.635      1.233      0.143     -0.941     -0.282      0.969      0.833      0.598     -0.089     -0.406     -1.070      1.036      0.481      2.296     -0.684
    -1.093     -2.304     -1.161      0.184     -1.963      1.324      1.093      0.543     -0.614     -2.676      0.724      0.626      0.068      1.177      0.275      0.555      0.870     -1.920     -1.134     -1.188      0.116     -0.633     -0.246      0.417     -1.124     -1.321     -1.697     -0.762     -0.132     -0.732      1.020      1.772      0.680     -0.962     -1.958      0.351      1.354      0.630      1.040      0.896      0.566      1.544     -1.727     -1.424     -0.071
     1.907      0.696     -0.161     -1.816      1.037      1.324     -0.907      1.543     -0.614      1.324     -1.276     -0.374      1.068     -1.823      1.275     -1.445     -1.130     -0.920      1.866      0.812     -0.353     -0.892     -0.049     -2.081      1.312      2.093      1.735     -0.177      0.134     -0.211      1.584      0.093      1.574      0.902      0.474     -0.786      0.544      1.216     -0.364      0.655     -0.986     -0.319     -0.762      2.955     -0.399
     0.907     -0.304     -0.161      0.184      1.037      0.324      0.093     -0.457      0.386      1.324      0.724     -0.374     -0.932      0.177      1.275     -0.445      0.870     -0.920      0.866      0.812      0.298     -0.029     -0.864      0.249      0.352      0.645     -0.230      0.623     -0.074      0.663     -0.035      0.182      0.580      0.142      1.100      0.376     -0.236      0.171      0.001      1.053     -0.728      0.921      0.333      0.545      0.486
    -2.093      0.696      0.839     -0.816     -1.963     -0.676      0.093     -0.457     -0.614      0.324     -1.276      1.626      1.068      0.177     -0.725     -2.445      0.870      1.080      0.866     -1.188     -1.248     -0.017      0.740     -0.852     -0.403     -0.788      0.572      0.126     -0.113     -1.541      0.666      0.047     -1.300      0.186      0.476      0.304      1.454     -0.115      0.729     -0.529     -1.099      0.948     -0.092      1.348     -0.712
    -1.093     -0.304     -0.161     -0.816     -0.963     -2.676      1.093      0.543     -1.614      0.324     -1.276     -1.374      0.068     -0.823      0.275     -1.445     -0.130      1.080     -0.134     -0.188     -1.146     -0.571     -0.023     -1.514     -0.237      0.142      0.268     -0.199      0.736     -0.698     -1.502      1.653      0.586     -0.570      0.270      0.255     -0.591      0.097      0.439      0.328     -0.357      0.440      1.073      0.508     -0.002
    -0.093     -2.304     -2.161      1.184     -0.963      0.324     -0.907     -1.457      1.386     -0.676      0.724     -2.374     -0.932      1.177      0.275      1.555     -1.130     -0.920      1.866     -0.188      0.167     -0.527     -0.366      1.985     -0.046     -0.318     -1.843     -1.852     -0.841     -0.890      0.109     -0.370     -0.927     -0.185     -0.501      0.541     -1.669     -0.320     -0.163      0.172      1.310     -0.759     -0.263      0.849     -0.228
     0.907      0.696      0.839     -1.816      0.037      1.324      1.093      0.543     -0.614      0.324      0.724      0.626      1.068      1.177     -0.725      0.555     -0.130      0.080      1.866     -2.188      0.187      0.392      0.292      0.125     -0.852      0.798      0.214      0.483     -1.923      0.960      1.161      0.724      0.074     -0.693      1.002      0.347      0.040      0.792      1.126     -0.229      0.353     -0.769     -0.288      1.842     -1.349
    -0.093     -0.304     -0.161     -0.816      0.037      0.324      0.093      1.543     -0.614      0.324     -0.276     -1.374      0.068      2.177     -0.725      0.555     -0.130      0.080      1.866      0.812     -0.024     -0.613      0.129     -0.145      0.071     -0.092      0.167     -0.208     -0.607      0.018      0.251      0.581      1.498     -0.528      0.133     -0.281     -0.819      0.048      2.316     -0.943      0.438      0.669     -0.089      1.974      0.965
    -2.093     -0.304     -2.161      2.184      0.037      0.324      1.093     -2.457     -0.614      1.324     -1.276     -0.374     -2.932     -0.823      0.275     -2.445     -2.130      0.080     -1.134      0.812     -1.573     -0.228     -1.065      0.780      0.195     -0.440     -0.223     -1.025      1.506     -0.006      2.096      1.387     -1.232     -1.152      1.230      0.703     -0.047     -1.515     -1.216      0.268     -0.875     -1.744      1.810     -1.438      0.572
    -0.093     -0.304     -2.161      0.184      0.037      1.324      1.093      0.543      1.386     -0.676     -1.276     -0.374      1.068      2.177      0.275     -1.445      0.870      1.080     -2.134      0.812     -0.015      0.308      0.242      1.019      0.625     -0.178     -0.632     -2.357     -0.793     -0.813      1.078      0.636      0.304      0.663     -1.015     -1.138     -0.676      0.797      1.521     -0.049     -1.475      0.494      0.722     -2.721      0.143
    -1.093     -2.304     -1.161      0.184     -0.963     -0.676     -0.907     -0.457      0.386     -0.676     -0.276     -0.374     -0.932      0.177     -0.725     -0.445     -1.130     -0.920     -0.134     -1.188     -0.133     -0.944     -0.513      0.062     -1.088     -0.909     -1.297     -0.670      0.087      0.031     -0.540     -0.003      0.207      0.366     -0.247     -0.194      0.781     -0.189      0.023     -0.072     -0.310     -0.285     -0.258     -0.199      0.035
    -0.093      0.696     -2.161      1.184      0.037      0.324     -0.907     -2.457     -0.614      0.324     -1.276     -0.374     -0.932      0.177      0.275     -1.445     -2.130      1.080      0.866     -0.188     -0.440     -0.760     -0.255      0.526     -0.080      0.346      1.448     -1.953      0.548      0.261      0.869     -0.270     -2.089     -1.045      0.362     -0.761      0.451     -0.647     -0.245      0.397     -1.029     -1.232      1.511      0.822     -0.261
     0.907     -0.304      1.839      1.184      0.037     -1.676      0.093      0.543     -0.614      0.324     -1.276      0.626      1.068     -0.823      0.275     -1.445     -0.130      0.080      0.866     -0.188     -0.538      0.318      0.593     -0.777      0.562      1.569     -0.500      1.303      2.057     -0.437     -0.879     -0.363     -0.071     -0.083     -0.034     -0.487      0.199      0.375     -0.158      0.169     -0.901     -0.493     -0.865      1.360     -0.594
    -0.093      0.696     -2.161     -0.816      1.037     -0.676     -0.907     -1.457      0.386     -1.676     -0.276     -1.374      0.068      0.177      0.275     -0.445      0.870      1.080     -0.134      0.812     -0.169     -0.140      0.260      0.032      1.049      0.057      0.925     -2.290     -0.668      0.080     -0.499     -0.854     -1.742      0.363     -2.236     -0.052     -1.153     -0.273      0.301     -0.075     -0.185      0.976      0.630     -0.189     -0.151
    -0.093      0.696      0.839      2.184     -0.963     -1.676      1.093     -2.457      0.386     -0.676     -1.276      1.626      1.068      1.177     -0.725     -1.445      0.870      1.080      0.866      0.812     -0.903      0.978      0.756      1.661      0.073      0.756     -0.225      0.087      0.404     -1.066     -0.854      0.024     -3.430     -0.637     -0.519      0.010      0.421     -0.054     -0.297     -0.736     -0.477     -0.115      0.028      0.254      0.690
    -2.093     -0.304     -0.161     -0.816      0.037     -1.676      0.093     -1.457      0.386     -0.676     -1.276     -0.374     -0.932      0.177     -0.725      0.555     -0.130      0.080     -1.134     -0.188     -0.793      0.176     -0.367     -0.166      0.689     -1.200     -0.356      0.073     -0.659     -0.735     -0.783     -0.100     -1.123      0.431     -1.007     -0.028     -0.721     -0.367      0.137     -0.935      1.388     -0.185      0.558     -1.064     -0.680
    -0.093      0.696      0.839      1.184      1.037      1.324     -0.907      1.543      1.386     -0.676     -1.276     -1.374      1.068      0.177      0.275      1.555     -0.130      1.080     -1.134      0.812      0.194     -0.369      0.353      0.882      0.616     -0.424      0.925      0.458      0.048      0.389      1.092     -0.507      1.246      0.716     -0.929     -1.467     -0.824      0.617     -0.611     -0.196      1.263      0.364      0.605     -1.483      0.198
     0.907      0.696     -0.161     -0.816      1.037      0.324      0.093      0.543      0.386      1.324     -0.276     -0.374     -0.932     -0.823      0.275     -0.445     -0.130      1.080     -2.134      0.812     -0.590     -0.282     -0.123     -0.522      0.357      1.486      1.003     -0.320     -0.275      0.563      0.750      0.320      0.818      0.892      0.973      0.358     -0.084     -0.695     -0.425      0.171      0.198      0.243      1.103     -1.910      0.297
    -0.093      0.696     -2.161      0.184     -0.963      0.324      1.093     -2.457      1.386      0.324     -1.276     -1.374     -0.932      0.177     -1.725      0.555      0.870     -1.920     -1.134      0.812     -0.049      0.090     -0.752      0.769      0.108     -0.186      0.505     -1.090     -0.770     -1.132      0.448      1.020     -1.598      0.884      0.116     -1.056     -1.453      0.177     -0.302     -1.833      0.603      0.826     -0.806     -1.363      0.457
    -0.093     -0.304     -2.161     -0.816      1.037      1.324      0.093     -1.457      0.386      0.324     -0.276     -1.374     -1.932      1.177      0.275     -0.445     -0.130      0.080     -0.134      0.812      0.138     -0.637     -0.779     -0.215      0.045     -0.227      0.318     -1.362     -0.546      0.924      1.346      0.665     -0.588      0.519      0.294     -0.547     -0.600     -0.842      1.395      0.161     -0.485      0.586      1.314     -0.171      0.820
     0.907     -0.304      0.839     -1.816      0.037      1.324      1.093      1.543     -0.614     -0.676      0.724     -0.374      1.068      0.177      0.275      1.555     -1.130      1.080     -0.134      0.812      1.374     -0.297      0.729     -1.389     -0.106     -0.327     -0.103      0.023     -0.351      0.054     -0.035      1.549      0.677      0.269     -0.473     -1.091      0.073      0.281      1.069      0.299      0.112     -0.780      0.036      0.467      0.671
    -1.093      0.696     -2.161      2.184      0.037     -0.676      0.093     -1.457     -0.614      0.324     -0.276      1.626      1.068      1.177      0.275     -1.445     -0.130     -1.920      1.866     -0.188     -0.668      0.710     -0.300      0.636     -0.014     -0.589     -0.010     -1.763      1.456     -0.046      0.064     -0.723     -1.079     -1.125      0.203      0.596      0.893      1.561      0.617      0.200     -0.832     -0.745     -1.537      1.676     -0.259
     0.907      0.696     -0.161      0.184      1.037      1.324     -2.907     -0.457      0.386      1.324      1.724     -0.374      1.068      0.177      0.275     -0.445     -1.130     -2.920     -0.134      0.812      0.722     -0.496     -0.648      0.187      1.650      0.147      1.189      0.544      0.115     -0.736      0.594     -2.431      0.241      0.285      0.437      0.705      0.099      2.044      0.013     -0.526     -1.103     -0.585     -1.877     -0.198     -0.713
    -0.093     -0.304      1.839      2.184      0.037     -1.676      0.093      1.543      0.386      0.324     -0.276     -2.374      1.068      0.177     -0.725     -0.445     -0.130      0.080      1.866     -0.188     -0.410     -0.488      0.447      0.644     -0.427      0.387      0.099      1.211      1.397      0.468     -1.256      0.472      1.103     -0.124      0.687      0.337     -1.613      0.411     -0.298     -0.496      0.031      0.537     -0.641      1.556      0.117
    -1.093      0.696      0.839     -0.816     -0.963      0.324     -1.907      1.543      0.386     -0.676     -2.276     -2.374      0.068     -0.823      1.275     -1.445      0.870      1.080      0.866      0.812     -1.461     -0.512      0.277      0.003      0.419      0.336      1.208      0.513     -0.912     -1.084      1.940     -1.319      1.376      0.385     -0.829     -0.496     -1.633     -0.344     -0.760      0.956     -0.029      1.208      0.600      1.143      0.600
    -0.093     -0.304      0.839      0.184     -1.963     -1.676      0.093      0.543     -1.614     -0.676     -1.276      0.626      1.068      0.177     -0.725     -0.445     -0.130      0.080     -1.134     -2.188     -0.898     -0.194      0.234     -0.828     -2.278      0.743     -0.058      0.682      1.107      0.251     -0.829      0.291      0.301     -0.924      0.510     -0.163      0.778      0.581      0.791      0.632      0.483      0.110     -0.275     -0.821      0.084
    -0.093      0.696     -1.161      1.184     -2.963      1.324      1.093     -2.457      0.386     -0.676      0.724      1.626     -2.932     -1.823     -0.725      0.555      0.870     -1.920      0.866     -3.188      0.748      0.845     -1.020      0.885     -2.292     -0.773     -0.239      0.006      0.528     -0.614      0.544      0.273     -1.160     -0.435      0.567     -0.423      0.565     -1.466     -2.522      0.471     -0.179      0.127     -0.232      0.307     -0.892
     1.907      0.696     -1.161      1.184      0.037      1.324      0.093     -1.457      0.386     -1.676      0.724      0.626     -0.932      1.177     -1.725      1.555      0.870     -1.920      1.866      0.812      1.451      0.525     -0.892      0.585      0.245      0.490      0.193     -0.147      0.374     -0.113     -0.192     -0.565     -0.580     -0.021     -1.843     -1.160     -0.104      0.463      0.719     -1.783      0.070      0.447     -0.464      1.555      0.665
    -0.093      0.696     -1.161      1.184      0.037      0.324      0.093      1.543     -1.614     -0.676     -1.276     -1.374      0.068      2.177     -0.725     -2.445     -0.130      1.080      0.866      0.812     -0.421     -0.416      0.328      0.377     -0.050      0.365      1.033     -1.523      0.617      0.164      0.696      0.490      1.074     -1.748     -0.689     -0.836     -1.079     -0.283      1.884     -0.772     -1.846      0.154      0.563      0.672      0.953
     0.907     -2.304     -1.161      2.184      1.037      1.324      1.093      0.543      0.386      0.324     -1.276     -2.374      1.068     -0.823      1.275      1.555      0.870     -2.920     -0.134      0.812      0.092     -0.386     -0.495      0.371      0.614      0.761     -2.000     -0.717      1.760      0.477      1.212      1.610      1.052      0.123     -0.124     -1.241     -1.924      1.739     -1.220      0.956      1.472      1.260     -2.194     -0.424      0.239
     0.907     -0.304     -0.161      1.184      1.037      0.324     -0.907     -0.457      1.386     -0.676      0.724     -0.374     -0.932      2.177      0.275      0.555     -2.130      0.080      0.866      0.812      0.919     -0.545     -0.348      0.568      0.222      0.082      0.305      0.016      0.665      0.742     -0.667     -0.392      0.036      1.027     -0.766     -0.451      0.332     -0.416      1.623      0.050     -0.347     -1.671      0.683      0.598      0.543
    -2.093      0.696     -1.161      0.184      1.037      0.324     -1.907     -1.457     -1.614      1.324     -2.276     -1.374      0.068     -1.823      1.275      0.555      0.870     -0.920     -0.134      0.812     -0.746     -0.779     -0.258      0.337      0.466     -1.374      1.272     -0.820     -0.059      0.560      1.090     -1.041     -1.174     -1.890      1.146     -1.433     -0.518      0.668     -2.043      0.986      1.436      1.692     -0.561     -0.314      0.206
    -2.093      0.696     -1.161     -1.816      1.037     -0.676      1.093      1.543     -0.614      0.324     -2.276      0.626      1.068     -0.823     -0.725     -0.445     -2.130      1.080     -1.134      0.812     -1.313      0.094      0.514     -0.391      0.500     -0.790      0.757     -1.695     -1.335      0.587      0.528      1.073      0.968     -0.543      0.023     -0.535      0.554      0.560     -0.564     -1.017      0.986     -2.242      0.234     -1.011      0.227
    -0.093      0.696     -0.161      0.184      1.037     -0.676      1.093     -0.457     -0.614     -1.676      0.724      0.626      1.068     -0.823      0.275     -2.445      0.870      1.080     -0.134      0.812     -0.302      0.556      0.738     -0.469     -0.355      0.232      0.192     -0.834      0.665      1.320     -0.376      0.467     -1.286     -0.280     -1.443      1.161      0.062      0.129     -0.519      0.420     -2.105      0.187      0.102      0.034      1.278
    -1.093     -0.304     -0.161     -0.816      0.037      0.324     -1.907     -1.457     -0.614     -0.676     -1.276     -1.374      0.068     -0.823      0.275     -0.445     -2.130      0.080     -0.134     -0.188     -0.409     -0.929     -0.005     -0.269     -0.416     -0.611      0.741     -0.220     -0.425      0.383      0.538     -0.989     -1.519     -0.565     -0.615     -0.826     -0.177      0.035     -0.579      0.494      0.060     -1.181      0.216      0.011      0.266
    -2.093      0.696      1.839      2.184     -2.963     -1.676      0.093     -1.457      2.386     -0.676     -2.276      0.626      1.068      2.177     -0.725     -2.445     -0.130     -1.920      1.866     -3.188     -1.474      0.379     -0.378      2.150     -2.370     -0.663      0.368      2.342     -0.216     -0.566     -0.144     -0.408     -0.909      0.899      0.717     -0.257      0.148      1.607      0.690      0.596     -0.820     -0.700     -1.215      0.788     -0.886
    -0.093     -0.304      0.839      1.184      1.037      0.324      0.093      0.543      1.386     -0.676     -0.276      0.626      1.068      2.177     -1.725      0.555     -0.130      1.080     -1.134      0.812      0.232      0.570      0.756      0.785      0.788     -0.351     -0.867      0.249      0.223      0.278      0.097     -0.444     -0.269      0.703     -1.086     -0.640      0.050      0.037      1.681     -2.037      0.436     -0.818     -0.163     -1.476     -0.090
     0.907      0.696     -0.161     -1.816      0.037     -0.676     -1.907     -0.457     -1.614      1.324      1.724     -0.374     -1.932     -1.823      1.275     -1.445      0.870      0.080      1.866     -0.188     -0.399     -0.512     -0.383     -1.285     -0.728      1.375      1.210      0.426     -0.572      0.690     -0.313     -1.327     -0.161     -0.641      1.781      2.325      0.250     -1.280     -0.875      1.552     -0.761      1.139      0.692      2.569      0.502
    -0.093      0.696      0.839     -0.816      1.037      0.324      0.093      1.543     -1.614      0.324      0.724     -1.374      0.068     -1.823      1.275      0.555     -0.130      1.080     -2.134      0.812      0.784     -0.212      0.477     -1.437      1.326     -1.041      0.813      0.337      0.735     -0.272     -0.391      0.181      0.939     -0.350     -0.360     -0.166     -0.921     -0.479     -0.671      0.454     -0.216     -0.015      0.367     -1.313     -0.373
     0.907     -0.304     -1.161      0.184     -0.963     -0.676      0.093     -0.457     -0.614      0.324      0.724      0.626      1.068      1.177      1.275      0.555      0.870      0.080     -1.134      0.812      0.053      0.266      0.336      0.047      0.487      0.958     -0.579     -1.439      0.217     -1.453     -0.685     -0.345     -0.807     -0.708      0.182      0.529      0.368      0.472      1.020      0.967      0.486      0.373     -0.347     -1.080      0.161
     1.907      0.696      1.839      0.184      1.037      1.324      1.093      1.543     -0.614      1.324      1.724      0.626      1.068      0.177     -1.725      1.555      0.870      1.080     -0.134      0.812      1.319      0.884      0.985     -0.203      0.646      0.445     -0.158      0.807      0.202      0.193      0.106      0.210      0.457     -0.475      0.870     -0.017     -0.503     -0.384      0.400     -2.021      0.215     -0.114     -0.281     -0.025      0.275
    -0.093     -1.304     -0.161      0.184     -0.963     -0.676     -0.907     -0.457      0.386     -0.676     -0.276      0.626      1.068      0.177     -1.725     -0.445     -3.130     -0.920     -2.134     -2.188      0.306     -1.101      0.286      0.361     -1.432     -0.545     -0.289     -0.405     -0.074      0.515     -0.956      0.375     -0.753      0.294      0.128     -0.563      1.870      0.698     -0.074     -0.963     -0.900     -1.928     -1.435     -2.331     -0.875
     1.907     -0.304     -0.161      2.184      1.037      1.324      1.093      1.543     -0.614     -0.676      0.724      0.626      1.068      1.177     -0.725      0.555     -0.130      1.080      1.866      0.812      1.166      0.211      0.538      1.539      0.480      0.683     -0.553     -0.696      0.701      0.366      0.209      0.910      0.926     -1.666     -0.667     -0.743      0.356      0.501     -0.035     -0.944     -0.644     -0.325      0.175      1.038      0.338
    -0.093     -0.304      0.839     -0.816     -0.963      0.324     -1.907      1.543      0.386     -0.676      0.724      0.626      0.068     -0.823     -0.725     -0.445     -0.130      0.080     -1.134     -1.188      0.563      0.100     -0.053     -0.952     -0.585     -0.676     -0.223      0.695      0.116     -0.364     -0.194     -2.117      1.564      1.248     -0.450     -0.040      0.529      0.025     -0.159     -0.361     -1.165     -0.365      0.028     -0.589     -0.819
    -0.093     -0.304      0.839     -1.816     -2.963     -0.676          *      0.543      0.386     -0.676     -0.276     -0.374      1.068     -0.823     -0.725     -0.445     -1.130     -0.920     -0.134     -1.188     -0.015     -0.634      0.020     -0.258     -2.029     -0.172      0.319      0.894     -1.571     -0.880     -0.682     -0.700      0.569      0.719      0.384     -0.328      0.288      1.070     -0.465      0.392     -0.394     -0.762     -0.844     -0.133      0.655
     1.907      0.696      1.839      1.184      1.037      1.324      1.093     -0.457     -1.614      1.324      1.724      0.626     -0.932      0.177     -0.725     -0.445     -0.130     -1.920     -0.134     -1.188      0.541      0.177     -0.398     -0.155      0.300      1.550      0.619      2.330      1.236      0.693      0.796      0.863     -0.034     -1.658      1.008      0.824      0.315     -0.362      0.225     -0.848     -0.836     -0.225     -1.341      0.021     -1.428
     0.907     -1.304      1.839      1.184      1.037      1.324      0.093      1.543      1.386      1.324      1.724      0.626      1.068      1.177      1.275      1.555     -1.130      1.080      0.866      0.812      0.503      0.007      0.821      1.031      0.499      0.364     -1.444      1.189      0.091      0.564      0.718      0.265      0.550      0.495      0.957      1.051      0.769     -0.054      0.342      1.101      0.976     -1.219     -0.090      0.287      0.385
     0.907      0.696     -1.161     -1.816      1.037      1.324      1.093      1.543     -1.614      1.324      1.724      1.626      1.068     -1.823      1.275      0.555     -0.130      1.080     -2.134      0.812      1.034      0.879      0.540     -2.308      0.851     -0.096     -0.246     -1.674      0.254      0.196      0.106      0.084      1.076      0.039      0.875      0.296      0.596      0.506     -0.066      0.771     -0.593     -1.044      0.191     -1.210     -0.153
    -0.093      0.696      0.839      2.184      0.037      1.324      1.093     -2.457      0.386      0.324      0.724      0.626      1.068      1.177     -0.725     -1.445      0.870     -1.920      0.866     -1.188      0.350      0.705     -0.578      0.825     -0.768     -0.314      0.021      1.393      1.419      0.911      0.929      0.475     -1.791     -0.334      0.720      0.308     -0.153      1.760      0.696     -0.373     -1.765      0.346     -1.178      0.549     -0.441
    -2.093      0.696      1.839     -0.816      1.037      1.324      1.093      0.543      0.386      0.324      1.724      0.626      0.068     -0.823     -1.725      0.555      0.870     -0.920      1.866     -0.188      0.849      0.740     -0.018     -0.213      0.431     -2.883     -0.100      1.998     -0.712      0.568      0.420      0.138      0.655      0.495      0.103      0.496     -0.166      0.201     -0.640     -1.871     -0.340     -0.060     -0.860      1.927     -0.630
    -0.093      0.696     -0.161      0.184     -1.963      0.324      1.093      1.543      0.386     -0.676     -1.276     -0.374     -0.932     -1.823      0.275     -2.445      0.870      1.080     -1.134     -2.188     -0.450      0.711     -0.028     -0.058     -1.189      0.480     -0.041     -0.129      0.190     -0.785      0.856      0.272      1.633      0.428      0.133     -0.597     -1.224     -0.958     -1.924      0.998     -1.881      0.152      1.225     -1.279     -1.118
     0.907     -1.304     -0.161      1.184      0.037     -0.676     -1.907      0.543     -0.614     -0.676     -0.276     -0.374      1.068      0.177     -0.725     -0.445     -1.130      0.080     -2.134     -0.188      0.095     -0.877      0.003      0.315     -0.742      0.684     -0.537     -0.097      0.839      0.643     -0.801     -0.980      0.632     -0.811     -0.224     -0.519      0.704      0.853     -0.110     -0.243     -0.539     -0.176     -0.024     -2.363      0.555
    -0.093      0.696      1.839      0.184     -0.963      1.324     -0.907     -2.457      0.386     -0.676      1.724     -0.374      1.068     -1.823      0.275     -0.445     -0.130      0.080      1.866     -2.188     -0.003     -0.340      0.156      0.027     -0.838     -0.173      1.025      1.402      0.121     -0.232      1.284     -0.520     -2.511      0.424     -0.284      1.804      0.013      0.866     -1.875      0.681     -0.315      0.105     -0.325      1.903     -1.413
    -2.093      0.696      0.839     -0.816      0.037      1.324      1.093      0.543     -1.614      1.324     -2.276      1.626      0.068     -1.823      0.275     -2.445      0.870     -2.920     -0.134      0.812     -2.061      0.553     -0.919     -1.027      0.902      0.014      0.048      1.734      0.226     -0.858      3.332      0.869      1.422     -0.827      0.762      0.431      1.039      1.344     -1.079     -0.204     -0.328      0.421     -1.253      0.258     -0.069
    -0.093      0.696     -1.161      1.184     -0.963     -0.676      0.093      0.543      0.386      0.324     -0.276      0.626      1.068      2.177      0.275      0.555     -0.130      0.080     -0.134     -1.188      0.847      0.219      0.172      1.335     -0.806     -0.807      0.484     -1.526     -0.132     -0.001     -1.524     -0.176      0.245     -0.499      0.760     -1.427      0.456      0.898      0.986      0.551     -0.313     -0.413     -0.205     -0.829     -0.406
     0.907     -0.304     -2.161     -0.816     -0.963      0.324      0.093     -1.457     -1.614     -0.676      1.724      0.626     -0.932      1.177      0.275      1.555      0.870     -1.920     -1.134     -1.188      0.955      0.128     -0.877     -1.189     -1.051     -0.149     -0.459     -1.238      0.324      0.130     -0.665     -0.007     -0.334     -0.738     -0.023      0.487      0.453      0.389      2.258      0.893      0.552      0.801     -0.589     -0.739     -0.368
    -0.093      0.696      1.839      0.184     -0.963      0.324      1.093     -1.457      1.386      1.324     -1.276      0.626     -0.932     -0.823      1.275      0.555      0.870      1.080     -0.134      0.812      0.210      0.255      0.369      1.372      0.590     -0.410      0.398      1.497     -1.133     -1.292      0.331      0.774     -1.791      0.336      0.978     -1.592      0.226     -1.397     -1.869      1.050      0.410      0.554      0.428     -0.725      0.253
    -1.093     -0.304     -0.161     -1.816     -0.963      0.324     -0.907     -0.457     -0.614      0.324     -0.276      0.626     -0.932     -1.823      0.275     -1.445     -0.130      0.080     -0.134     -1.188      0.029     -0.148      0.056     -1.180     -0.480     -1.231     -0.267     -0.254     -0.768     -0.567      0.343     -0.773     -0.661      0.270      0.681     -0.291      0.730     -1.080     -0.967      0.481     -1.621     -0.035      0.113      0.472     -0.697
    -0.093     -1.304      0.839      0.184     -0.963     -0.676     -0.907     -0.457      0.386     -0.676     -0.276     -0.374     -0.932      0.177     -0.725     -0.445     -1.130     -0.920     -0.134     -0.188     -0.564     -0.860     -0.644      0.680     -0.484      0.504     -0.500      1.462     -0.448     -0.550     -0.115     -0.028      0.232     -0.166     -0.341      0.512      0.638     -0.062     -0.461     -0.321      0.136     -0.316      0.070     -0.182      0.224
     0.907     -0.304     -0.161     -0.816      0.037      0.324      0.093     -0.457      1.386     -0.676      0.724      0.626      0.068      0.177      0.275      0.555     -0.130     -0.920      1.866     -1.188      0.939      0.122     -0.984      0.806     -0.021     -0.004     -0.468      0.864     -1.726      0.073     -0.455     -0.109      0.644      0.925     -0.650     -0.534      0.535      1.374     -0.408      0.282     -0.308     -0.290      0.462      1.517     -1.021
    -0.093     -0.304      0.839     -1.816     -0.963      1.324      1.093      0.543      0.386      0.324     -0.276     -0.374      1.068     -1.823      0.275      0.555     -0.130      1.080     -1.134     -0.188      1.222     -0.120      0.551     -1.862     -0.407     -1.391     -0.289      0.278     -0.018     -0.687      0.044      1.331      0.000      1.674      0.638     -1.788     -0.353      0.297     -0.291      0.328     -0.722     -0.034      0.240     -0.294      0.172
     1.907      0.696      0.839      1.184      1.037      1.324     -1.907      0.543      2.386     -0.676      1.724      0.626      0.068      0.177     -1.725      1.555     -2.130     -2.920     -2.134      0.812      1.570      0.286     -0.819      0.695      0.407      0.468      0.314      1.493      0.465      0.372     -0.270     -2.101      1.412      2.002     -0.815     -0.204      0.490      1.353     -0.377     -1.928     -0.145     -2.240     -1.629     -2.353      0.354
    -1.133     -1.206     -0.936      0.424      0.185     -0.736      0.121      0.687     -0.493      0.419     -1.476     -0.280     -0.709      0.251     -0.549     -1.379     -0.178      1.245      0.886      0.021     -1.049     -0.607      0.000      0.034     -0.221     -0.085     -0.562     -1.008      0.342      0.314      0.319      0.716      0.680     -0.415      0.413     -0.025      0.435     -0.751      0.362     -0.576     -0.141      0.275      1.265      0.949      0.146
     0.867      0.794      0.064      0.424      1.185      0.264      0.121      0.687     -1.493     -0.581      0.524      1.720      1.291     -1.749      0.451     -0.379     -0.178      1.245      0.886      1.021      0.772      0.719      0.805      0.080      0.360      0.236      0.064     -0.733      0.343      0.956     -0.529     -0.564     -0.278     -1.567     -0.774     -0.487      0.720      0.043     -1.833      0.179     -1.059     -0.859      0.147      0.595      0.620
    -1.133     -1.206     -1.936     -1.576     -0.815      0.264     -2.879     -0.313     -1.493      0.419     -0.476     -2.280     -0.709      0.251      1.451     -1.379     -2.178      1.245     -0.114     -0.979     -0.561     -2.003      0.103     -0.982     -0.201     -0.450      0.821     -2.081     -0.523     -0.478      1.051     -0.622     -0.485     -0.654      0.630      0.193     -0.053     -0.875      0.983      1.789     -0.686     -0.031      1.125      0.560     -0.755
     0.867      0.794      0.064     -1.576      1.185      1.264      1.121     -1.313     -1.493      1.419      1.524      0.720     -0.709     -1.749      1.451      1.621      0.822      1.245     -2.114      1.021      1.081      0.711     -0.097     -1.463      0.570     -0.277      0.088      0.011     -0.081      0.465      0.208      0.493     -1.086     -0.317      0.983      0.165     -0.133     -0.497     -0.534      1.237      0.242     -0.084      1.398     -1.401      0.585
     0.867     -0.206     -0.936     -0.576      0.185      1.264      0.121     -1.313     -0.493      0.419      1.524      1.720      0.291      1.251      0.451      0.621      0.822     -0.755     -1.114      1.021      0.968      0.501     -0.067     -0.652      0.440      0.050     -0.809     -1.147      0.090     -0.158      0.139     -0.342     -1.307     -0.040      0.132      0.377      1.091      0.322      1.610      0.046     -0.232      0.151     -0.689     -0.888      0.603
    -0.133      0.794     -0.936      0.424      0.185      1.264      1.121     -2.313      1.507     -2.581     -0.476     -0.280      0.291      2.251     -2.549      0.621      0.822     -0.755      0.886     -0.979      0.215      0.239     -0.439      1.932     -0.736     -0.361      0.414     -0.439     -1.462      0.958      0.819      0.722     -2.028      0.140     -2.104     -0.755     -0.718      0.892      0.656     -2.295      0.316      0.573     -0.081      0.192     -0.378
    -1.133     -0.206      1.064      0.424      0.185     -0.736      0.121     -1.313      2.507     -1.581     -2.476     -1.280      0.291      1.251     -1.549     -2.379      0.822      0.245      0.886     -0.979     -1.624     -0.357      0.182      1.191     -1.185      0.283      0.023      0.856     -0.864      1.396      0.943      0.557     -1.335      1.828     -0.884     -0.348     -0.914     -0.024      0.398     -0.792     -0.769      1.158     -0.181      0.483      0.135
    -1.133     -0.206      0.064     -1.576     -1.815      1.264      0.121      1.687     -0.493     -0.581     -2.476     -1.280      0.291     -0.749     -0.549     -1.379     -0.178      0.245     -0.114     -0.979     -0.795     -0.401      0.187     -1.002     -1.064     -0.141      0.188      0.055     -0.640     -0.640      1.962      0.314      1.655      0.111      0.235     -1.346     -0.836      0.156     -0.126     -0.028     -0.583      0.169     -0.069      0.311      0.063
     0.867     -0.206     -0.936      0.424     -0.815     -1.736      0.121      1.687     -1.493     -0.581      0.524     -0.280     -1.709     -1.749     -1.549     -0.379     -0.178      1.245     -1.114     -1.979      0.264     -0.339     -0.083     -0.456     -0.882      0.406      0.247     -0.787      0.916     -0.106     -1.855      0.531      1.817     -1.159     -0.151      0.305      0.043     -1.439     -1.188     -1.025     -0.600      0.133      1.140     -0.809     -1.131
    -2.133     -0.206     -0.936     -1.576     -0.815     -2.736      0.121      0.687     -1.493     -1.581     -2.476      0.720      1.291      1.251     -2.549     -2.379     -0.178      0.245     -0.114     -0.979     -1.704     -0.046      0.557     -0.501     -1.288     -0.392     -0.282     -1.522     -1.124      0.468     -1.097      0.110      0.067     -0.954     -0.958     -0.322      0.716      0.733      1.685     -1.681     -0.593     -0.257     -0.574      0.229      0.321
     0.867      0.794     -0.936      0.424      1.185      1.264      0.121     -1.313     -0.493      0.419      1.524      0.720     -0.709     -0.749     -0.549      0.621      0.822      0.245     -1.114      1.021      1.209      0.449     -0.293     -0.636      0.800     -0.492      0.044     -0.673      1.050      0.386      0.137     -0.193     -0.849      0.019     -0.038      0.101      0.174     -0.227     -0.340     -0.921     -0.708      0.397      0.606     -0.738      0.177
     1.867     -0.206     -1.936      0.424      0.185      1.264      1.121      0.687     -0.493      0.419      1.524     -1.280     -2.709      1.251      0.451     -2.379      0.822      1.245      0.886      1.021      0.912     -0.298     -0.600      0.270     -0.170      0.944      0.133     -1.156      0.261      0.475      0.363      1.376      1.313     -0.733      0.416      0.383     -0.856     -1.864      0.907      0.522     -3.142      1.171      2.210      0.704      1.104
     0.867     -0.206      0.064     -0.576      0.185      0.264      0.121      1.687      0.507      0.419      0.524     -0.280      1.291     -0.749      1.451      0.621      0.822      0.245      0.886      1.021      0.420      0.063      0.347      0.496      0.753      0.231     -0.316     -0.384     -1.087     -0.691     -0.132      0.064      1.123      0.098     -0.059      0.094     -0.471      0.845     -1.174      1.052      0.163      0.789     -0.409      0.650      0.402
     0.867     -0.206     -0.936      0.424      0.185      0.264      0.121     -0.313      0.507      1.419      0.524     -0.280     -2.709      1.251      0.451      0.621     -0.178     -1.755     -0.114      0.021      0.106     -0.039     -1.146      0.809      0.264      0.685     -0.405      0.325     -0.455     -0.021      0.078      0.160      0.849      0.050      1.421      0.302     -0.279     -1.164      0.559      0.175      0.358     -0.146     -0.009     -0.443     -0.256
     0.867     -0.206      1.064      1.424     -0.815      1.264      0.121      0.687      1.507     -0.581      0.524     -0.280      0.291      1.251      0.451     -1.379     -0.178     -1.755      0.886      0.021      0.648      0.041     -0.493      0.943     -1.012      0.106     -0.244      1.610      0.243      0.408      0.589      0.085      1.105      0.617     -0.067     -0.291     -0.338      1.064      0.518      0.946     -1.769     -0.078     -1.026      0.486      0.925
    -0.133     -0.206     -0.936     -1.576     -0.815      0.264      1.121      1.687     -1.493     -0.581      1.524     -1.280     -0.709     -1.749     -0.549     -0.379     -0.178      1.245     -1.114      0.021      0.610     -0.237      0.432     -1.414     -0.112     -0.684     -0.123     -1.296     -0.081     -0.625     -0.332      1.237      1.302     -0.665     -0.352      0.726     -1.036     -1.192     -0.911     -0.527     -1.032      0.222      0.497     -0.470      0.136
     0.867     -0.206      1.064     -0.576      1.185      1.264      0.121      1.687     -0.493      1.419      1.524     -1.280      1.291      1.251      1.451      0.621     -0.178      1.245     -1.114      1.021      1.374      0.049      0.937     -0.546      1.290     -0.594     -0.330      0.157     -0.153     -0.099     -0.222      0.212      0.498     -0.146      0.728     -0.334     -1.236      0.081      1.669      0.822     -0.562     -0.290     -0.313     -0.782     -0.080
     0.867      0.794     -1.936      1.424      1.185      1.264      0.121     -1.313      2.507      1.419      1.524      0.720      0.291      1.251      0.451      1.621      0.822      1.245      1.886      1.021      0.508      0.128      0.338      1.581      0.548      0.243      0.706     -2.185      0.117      0.619      0.769      0.051     -1.653      1.280      1.190      0.735      0.584     -0.354      0.196     -0.021      1.076      0.769      0.940      1.104      0.479
    -0.133          *      1.064      1.424     -1.815      0.264      1.121      1.687      2.507     -0.581      0.524      1.720      1.291      1.251     -1.549     -0.379      0.822      1.245     -1.114     -0.979      0.319      0.955      0.637      1.432     -1.091     -0.458      1.698      0.397      0.175     -0.591     -0.001      0.200      0.802      1.446      0.022      0.177      0.496      0.430      0.219     -0.970     -0.623     -0.007      0.227     -1.547      0.008
    -2.133      0.794      0.064      2.424      1.185     -1.736      0.121      1.687      2.507      0.419     -2.476      0.720      1.291      1.251      0.451     -2.379     -1.178      1.245      1.886      1.021     -2.062     -0.353      0.281      2.100      0.349      0.061      1.137     -0.094      0.278      0.791      0.338      0.620      1.328      0.944      0.519      0.140      0.949      0.790     -0.407      0.290     -0.360     -0.865      0.691      0.766      0.763
    -0.133     -0.206      1.064     -1.576     -2.815      1.264      1.121      0.687      0.507     -0.581     -0.476      0.720      1.291     -1.749     -0.549      0.621      0.822      0.245     -2.114      1.021      0.312     -0.014      0.567     -0.541     -0.685     -0.492     -0.057      0.569     -1.256     -2.083      1.152      1.112      0.243      1.005     -0.307     -0.804      0.677      0.424     -1.101     -0.175      0.350      0.898     -0.685     -1.879      1.716
    -0.133      0.794      0.064     -0.576      1.185      0.264      0.121      1.687     -1.493      1.419     -1.476     -1.280      0.291      1.251      1.451      0.621      0.822      1.245     -0.114      1.021      0.219      0.258      0.271     -0.637      0.927     -0.363      0.429     -0.123      0.013      0.175      0.027     -0.077      1.440     -1.049      0.797     -1.900     -1.725      0.027      1.780      0.812      0.560      0.506      0.696      0.177      0.153
     0.867      0.794      0.064     -0.576      0.185      0.264      1.121      0.687     -0.493      0.419      0.524      1.720      0.291      1.251      0.451      1.621      0.822      0.245     -2.114      1.021      0.444      0.864      0.299     -0.251      0.347      0.476      0.093     -0.332     -0.248      0.066     -0.234      0.107      0.296     -0.138      0.245     -0.062      0.520     -0.019      1.527      0.175      0.897      0.001     -0.308     -1.775      0.740
     0.867      0.794     -1.936     -0.576      1.185      1.264     -1.879     -0.313      0.507      0.419      1.524      0.720     -0.709     -0.749      1.451      0.621      0.822     -0.755     -1.114      1.021      0.776      0.855     -0.292     -0.256      1.056      0.239     -0.181     -1.680     -0.346      0.270      0.440     -2.707      0.070      0.684     -0.329      0.491     -0.259     -0.337     -0.546      0.717     -0.243     -0.116     -0.297     -0.938      0.055
    -2.133      0.794      1.064      1.424      0.185     -1.736      0.121      0.687      1.507      0.419     -2.476      0.720      1.291      2.251     -1.549     -1.379     -0.178      1.245      0.886      0.021     -1.215     -0.110      0.342      0.922      0.038     -0.898      0.888      0.910      0.569      0.089     -0.495      0.273      0.311      0.872      0.389     -0.789      0.826      0.926      1.450     -1.468     -0.176     -0.198      0.519      0.346     -0.035
     0.867     -0.206      0.064      2.424     -1.815      0.264     -1.879      0.687      0.507     -2.581     -1.476     -0.280     -1.709      0.251      0.451     -1.379     -1.178     -2.755     -1.114     -2.979     -1.094     -1.204     -1.171      1.564     -2.193      2.062      0.806      1.173      0.796      0.331      1.248     -0.777      1.937     -0.656     -1.366     -0.059      1.282      0.033     -0.836      1.594     -0.058     -0.100     -0.929     -1.821     -1.018
    -1.133      0.794     -0.936      0.424     -1.815     -0.736      0.121     -0.313      0.507      0.419      0.524     -0.280      0.291      2.251     -0.549     -1.379     -0.178     -1.755      0.886     -1.979      0.067     -0.111     -0.245      0.312     -1.082     -1.087      0.693     -0.791      0.070     -0.400     -0.583      0.404     -0.101      0.396      0.957      0.629     -0.311      0.605      1.889     -0.050     -1.271     -0.058     -1.345      0.702     -0.802
    -1.133     -0.206     -0.936      0.424     -0.815      0.264      0.121      1.687      1.507     -1.581     -2.476     -0.280      1.291     -0.749     -0.549     -0.379     -0.178      1.245     -2.114      0.021     -0.711      0.381      0.700      0.875     -0.045     -0.410     -0.647     -1.728     -0.391     -0.780      0.943     -0.278      0.840      0.697     -1.410     -1.711     -0.590      0.279     -1.299     -0.520      0.521     -0.715     -0.033     -2.567     -0.056
     1.867     -3.206     -1.936      0.424     -0.815      1.264      1.121      1.687      0.507     -0.581     -2.476     -1.280     -1.709     -0.749     -0.549     -0.379     -0.178      0.245     -0.114     -0.979     -0.497     -0.673     -0.594      0.734     -0.523      2.384     -2.343     -1.269     -0.327     -0.158      1.596      1.709      2.172      0.002     -0.295     -2.024     -0.732     -0.694     -1.342     -0.347      0.136      0.575      1.128     -0.565     -0.317
     1.867     -0.206     -1.936      2.424      1.185      1.264      0.121     -1.313      0.507      1.419      1.524      0.720     -2.709      0.251      1.451      0.621      0.822     -2.755     -0.114      1.021      1.140      0.365     -1.392      0.876      1.342      0.658     -0.652     -0.419      1.491     -0.167      0.145     -0.278      0.228     -0.195      0.723      0.040      0.309     -0.802     -0.404      0.571     -0.447      0.453     -0.334     -0.495     -0.169
    -0.133      0.794     -0.936      0.424      0.185      0.264      1.121     -1.313      0.507      1.419     -0.476      1.720     -0.709      0.251      0.451     -0.379     -3.178     -0.755      0.886      0.021     -0.456     -0.026      0.061      0.295     -0.240      0.404      0.693     -0.981      0.180      0.342      0.843      1.063     -1.312      0.312      1.620     -0.010      1.850     -0.661      0.032      0.487      0.063     -2.910     -0.804      0.645      0.147
     0.867     -0.206     -0.936      2.424      0.185      1.264      0.121      0.687      2.507      1.419      0.524     -1.280     -1.709     -0.749      1.451      1.621      0.822      0.245      0.886      0.021      0.776     -0.084     -0.505      1.260     -0.534      0.134     -0.093     -0.481      1.053      0.538      0.467      0.301      1.331      1.526      1.610     -0.570     -1.188     -0.948     -1.828      1.819      0.760      0.837      1.004      0.298      0.504
     0.867     -0.206     -0.936     -0.576     -0.815      1.264     -2.879     -1.313     -0.493      0.419      0.524      0.720     -2.709     -0.749     -0.549      1.621      0.822     -0.755     -1.114      0.021      0.576      0.634     -0.932      0.280     -0.674      0.272     -0.802     -0.022     -1.059     -0.200      0.696     -3.665     -0.354     -0.387      0.674     -0.199     -0.006     -1.282     -0.944     -0.172      1.084      0.031      0.584     -1.139      0.679
     0.867     -0.206      2.064     -0.576      0.185      1.264      1.121      1.687     -0.493      1.419      1.524     -0.280      0.291     -0.749      1.451      1.621      0.822      1.245     -0.114      1.021      0.678      0.058      0.964     -0.085      0.411      0.100     -0.190      1.094     -0.539     -0.339      0.533      0.973      0.676     -0.322      1.229      0.665     -0.546     -0.794     -0.800      1.318      0.945      0.751     -0.394     -0.056      0.499
    -2.133      0.794      1.064      1.424     -1.815     -0.736     -0.879      0.687      0.507     -0.581      0.524      0.720      1.291      0.251      1.451     -0.379      0.822      1.245     -0.114     -0.979     -0.022      0.506      0.728      1.256     -1.202     -2.116      0.332      0.249      0.077     -0.675     -0.862     -1.300     -0.120     -0.452      0.077      0.635      0.150      0.377     -0.641      2.074     -0.458      0.334      0.164     -0.776      0.283
    -2.133     -3.206     -0.936     -1.576      1.185     -0.736     -1.879      0.687     -0.493      0.419     -2.476     -2.280      0.291     -1.749      0.451     -1.379     -1.178      0.245     -1.114      0.021     -1.798     -1.351      0.146     -0.877      0.424     -0.234     -1.864     -1.001     -0.916      0.733      1.189     -0.510      0.373      0.020      0.320     -0.358     -0.674      0.269     -1.130      0.097      0.317      0.114      0.031     -0.806     -0.466
     0.867      0.794      1.064      0.424      1.185      1.264      1.121      0.687     -0.493      1.419      0.524      1.720      1.291      1.251      1.451      0.621      0.822      1.245     -0.114      1.021      0.199      0.790      1.045     -0.030      1.205      0.568      0.003     -0.120      0.442     -0.145      1.115      0.399     -0.392     -0.421      0.705      0.211      0.804     -0.158      1.503      0.785      0.554      0.051     -0.441     -0.092     -0.200
     1.867      0.794      0.064      1.424     -2.815     -1.736     -0.879      1.687     -0.493     -0.581      1.524     -0.280      0.291     -0.749     -0.549     -0.379     -3.178     -1.755      0.886     -0.979     -0.065     -1.158      0.178      0.917     -1.646      1.790      1.838     -0.145      0.237     -1.170     -1.662      0.343      1.419     -1.151      0.353      1.457      1.151      0.163     -1.476      0.304     -0.429     -1.829     -2.072      0.464      0.624
    -1.133     -0.206      0.064     -0.576      0.185     -0.736     -0.879     -0.313     -1.493      1.419      1.524     -2.280      0.291     -1.749      1.451     -1.379     -0.178      0.245     -0.114      1.021     -0.280     -0.285      0.263     -0.278      0.419     -0.944      0.112     -0.059     -0.380     -0.163     -0.585     -0.541     -0.425     -1.222      1.116      1.794     -1.960     -0.066     -1.705      1.203     -1.084     -0.009     -0.104      0.081      0.644
     0.867     -2.206     -0.936      0.424      0.185      1.264      0.121     -1.313     -1.493      0.419      0.524      0.720     -0.709     -1.749     -0.549      0.621     -1.178     -0.755     -1.114     -0.979      0.478     -0.333     -0.281     -1.334     -0.887      0.445     -1.760     -0.596      1.739      1.162      0.978      0.415     -1.064     -0.356      1.086     -0.186      1.154     -0.489     -0.743     -0.053     -0.012     -0.740     -0.437     -0.520     -0.098
     0.867      0.794      0.064      1.424      0.185      0.264      0.121     -0.313      0.507     -0.581     -0.476     -0.280      0.291      0.251     -0.549      0.621     -0.178      0.245      0.886      0.021     -0.046     -0.409      0.160      0.920      0.401      1.089      1.134     -0.179      0.565     -0.219      0.228      0.308     -0.457     -0.103     -0.823     -0.370      0.158      0.018     -0.497     -0.890      0.819      0.112     -0.063      0.442     -0.149
    -1.133     -0.206     -0.936     -0.576      0.185     -0.736      0.121     -1.313     -0.493      1.419     -1.476      0.720     -0.709     -1.749      0.451     -2.379     -2.178      0.245      0.886      0.021     -1.305     -0.096     -0.006     -1.180     -0.246      0.252     -0.098     -0.913      0.470      0.572      0.703      0.164     -1.496      0.370      1.594      0.145      0.807     -0.642     -0.829      0.564     -0.956     -2.077      0.219      1.317      0.232
     0.867      0.794     -0.936      1.424      1.185      1.264      1.121     -1.313      1.507      0.419      0.524      0.720     -1.709      2.251      0.451      0.621      0.822     -2.755      1.886      1.021      0.311      0.917     -1.278      1.758      0.545      0.574     -0.095      0.284     -0.396      0.647      0.943      0.026      0.068      0.119      0.096      0.065     -0.243      0.155      0.920      0.216      0.248     -0.074     -0.756      1.096      0.549
     0.867     -0.206      1.064      1.424      0.185     -1.736     -1.879     -1.313     -1.493     -1.581      0.524      0.720      0.291      1.251     -1.549     -1.379     -2.178     -1.755     -1.114     -1.979     -0.367     -0.410     -0.125      0.661     -1.182      1.081      0.105      1.088      0.845      1.401     -1.466     -1.325     -1.083     -1.935     -0.911      0.974      1.295      0.567      0.978     -0.919     -0.832     -1.826     -1.629     -1.215     -0.852
     0.867     -1.206      1.064     -0.576      0.185      0.264      0.121     -1.313     -0.493      0.419     -0.476     -1.280      0.291     -0.749     -0.549      0.621     -1.178     -0.755     -1.114     -0.979      0.357     -0.451     -0.131     -0.577     -0.227      0.356     -0.820      1.082     -0.052      0.520     -0.230      0.726     -1.184     -0.214      0.763     -0.982     -0.699      0.467     -0.433     -0.407      0.368     -0.755     -0.503     -0.767     -0.881
    -0.133      0.794      0.064     -1.576     -0.815      1.264      1.121     -1.313     -0.493      0.419      1.524     -1.280      0.291     -1.749     -1.549      0.621      0.822      0.245     -1.114     -1.979      0.620     -0.104      0.030     -1.775     -0.275     -0.729      0.882      0.176      0.307     -0.434      0.700      1.164     -1.360      0.787      0.583      0.832     -1.060      0.286     -0.321     -1.368     -0.150      0.922      0.079     -0.223     -1.545
     0.867      0.794     -1.936     -1.576      0.185      1.264      1.121      1.687     -1.493      1.419      1.524     -1.280     -0.709     -1.749      1.451     -0.379      0.822      1.245     -2.114      1.021      0.112      0.062      0.101     -1.038      1.208      0.879      0.778     -2.052     -0.634     -0.795      1.145      1.054      1.407     -0.698      0.666      1.335     -1.400     -1.002     -0.971      0.882     -0.644      0.800      1.100     -1.666     -0.239
     0.867      0.794      0.064     -0.576      0.185     -0.736      1.121     -2.313     -0.493      1.419      0.524      1.720      1.291      0.251      0.451     -0.379      0.822      1.245     -1.114      1.021      0.237      0.693      0.566     -0.695      0.525      0.668      0.068     -0.643      0.178     -0.299     -1.062      0.318     -2.947      0.021      1.087      0.209      0.825      0.418      0.697      0.204     -0.654      0.281      0.299     -0.744      0.623
     1.867     -0.206      2.064      0.424      0.185     -2.736     -0.879     -0.313      1.507      0.419     -1.476     -0.280      1.291      1.251      0.451     -0.379     -1.178     -1.755      1.886      1.021     -0.422     -0.337     -0.357      0.640      0.342      2.323      0.089      2.509     -0.277     -0.140     -2.208     -0.564      0.254      1.049      0.263     -0.812      0.196      1.697      0.684      0.280     -0.083     -0.867     -1.346      1.601      0.757
    -0.133      0.794      1.064     -0.576      0.185      0.264      1.121      0.687      0.507      0.419      0.524      0.720      0.291      0.251      0.451      0.621      0.822          *      0.886     -0.979      0.204      0.565      0.244      0.004     -0.014     -0.292      0.151      0.682     -0.601      0.086      0.059      0.729      0.411      0.444      0.564      0.136      0.158     -0.122      0.103      0.387      0.429      0.328      0.811      0.802     -0.938
     0.867      0.794      2.064      0.424      1.185     -1.736      1.121      1.687     -0.493     -2.581     -0.476     -0.280      1.291      0.251      1.451     -0.379      0.822      1.245      0.886      1.021     -0.062      0.329      0.661     -0.226      0.226      0.876      0.326      1.464      0.517      0.851     -1.443      0.955      0.772     -0.472     -2.422     -0.397     -0.673      0.495      0.536      1.312     -0.186      0.377      0.248      0.935      0.892
     0.867      0.794      1.064     -0.576     -1.815      1.264      1.121     -0.313      0.507     -0.581      1.524      0.720      0.291      1.251     -0.549      1.621      0.822      1.245     -1.114      0.021      1.247     -0.263      0.287      0.515     -1.393     -0.485      1.183      0.805     -0.930     -0.375      0.119      1.221     -0.466      0.213      0.141     -0.053      1.104     -0.199      0.877      0.179      0.187      1.108      0.740     -1.298      1.311
     0.867     -0.206     -0.936      0.424      1.185      0.264     -0.879     -0.313      2.507     -0.581      1.524     -1.280     -0.709      0.251      0.451      1.621     -1.178     -0.755      0.886      1.021      1.506     -0.851     -0.748      0.968      1.713     -0.681      0.592     -0.082     -0.613     -0.426     -1.270      0.010      0.489      1.675     -1.389     -0.305     -0.289      0.299     -0.678     -0.559      0.083     -0.219      0.342      0.354     -0.492
    -0.133     -1.206     -0.936     -0.576      0.185      1.264      0.121      1.687      0.507      1.419      1.524     -0.280      0.291     -1.749      1.451      0.621     -3.178      1.245     -1.114     -0.979      1.520     -0.891      0.601     -1.378     -0.372     -1.685     -0.438     -1.610      0.822      0.501     -0.614      1.024      1.175      1.416      1.632     -0.331      0.566     -0.549     -0.573      1.482     -1.062     -2.224      0.407     -0.376     -0.793
    -2.133     -0.206     -0.936      0.424      0.185     -1.736      0.121     -1.313      0.507     -1.581     -0.476      0.720      0.291      1.251     -1.549     -1.379     -0.178      0.245     -0.114      0.021     -0.573      0.305      0.329      0.568     -0.062     -1.516     -0.416     -1.268     -0.011      0.160     -1.292     -0.248     -1.585      0.040     -1.630      0.357      0.398      0.014      0.764     -1.511     -0.680     -0.578     -0.174     -0.176      0.086
    -0.133     -0.206      0.064      1.424     -0.815     -0.736      0.121     -1.313      0.507     -0.581      0.524      0.720      1.291      2.251     -0.549     -1.379     -0.178      0.245     -1.114      0.021     -0.267      0.369      0.337      1.647     -0.407      0.187     -0.592     -0.423     -0.383     -0.448     -0.386     -0.230     -1.827     -0.560     -0.506      0.850      0.131      0.980      1.069     -0.329     -1.017     -0.388     -0.405     -1.762      0.574
     0.867      0.794      0.064     -0.576      0.185     -0.736     -0.879      0.687     -1.493     -0.581      0.524      1.720      1.291      0.251      0.451      1.621     -2.178      0.245      0.886     -0.979      0.571     -0.486      0.421     -0.382     -0.181      0.340      1.219     -0.458      0.080      0.546     -1.394     -0.391      0.155     -1.338     -0.470     -0.109      2.229      0.636      0.380      0.584      1.042     -1.569     -0.509      1.182     -0.772
    -2.133     -0.206     -0.936     -1.576     -0.815     -2.736      0.121      1.687     -1.493      0.419     -0.476     -1.280      1.291     -1.749      0.451     -2.379     -2.178      1.245      0.886     -0.979     -1.242     -0.724      0.887     -2.058     -0.821     -0.845      0.470     -1.886      0.547     -0.222     -1.327      0.930      0.456     -0.038      0.939      1.158     -0.330      0.188     -0.085      0.772     -1.118     -1.419     -0.313      1.805     -0.253
     0.867     -2.206     -0.936     -1.576      0.185      0.264     -1.879      0.687     -0.493     -0.581      1.524     -2.280      0.291     -0.749     -0.549      0.621     -2.178      0.245     -1.114      0.021      0.378     -1.899      0.293     -1.905     -0.179      0.503     -0.367     -1.163      0.265      0.305     -0.231      0.140      0.409      0.908     -0.551      0.935      0.025     -0.006      0.773     -0.530      0.217     -0.214     -0.327     -0.262      0.163
    -0.133     -0.206     -0.936     -1.576      0.185      1.264      0.121      1.687     -0.493      1.419      1.524     -0.280      0.291     -0.749      0.451      1.621      0.822      1.245     -2.114      1.021      1.738      0.007      0.434     -1.692      0.373     -1.781     -0.414     -1.445      0.070     -0.011     -0.557      0.096      1.146      0.600      1.144     -0.750     -0.459     -0.232      0.467      0.262     -0.045      0.836      0.472     -1.358      0.723
     0.867     -1.206      2.064     -0.576     -1.815      0.264     -1.879     -1.313      1.507     -0.581      1.524     -1.280      0.291      0.251     -1.549     -0.379     -0.178      0.245     -1.114     -1.979      0.713     -0.988     -0.403      0.442     -0.916      0.137     -0.226      2.543     -1.091     -0.906     -0.325     -0.773     -0.771      1.148     -0.031      0.586     -0.133      1.013     -0.190     -1.120     -0.856      0.816      0.687     -1.381     -1.083
    -0.133     -1.206      1.064     -0.576      1.185     -0.736     -0.879      1.687     -1.493      1.419      1.524     -1.280      0.291     -1.749      0.451      0.621     -1.178      1.245     -1.114      0.021      0.371     -0.960      0.624     -1.238      1.168     -0.495     -0.352      0.523      0.621      0.029     -1.137      0.098      1.023     -0.603      0.907      1.128     -0.264     -0.636     -0.812     -0.304      0.133     -0.177      0.394     -0.359     -1.021
     0.867     -0.206      0.064     -1.576     -0.815      0.264     -0.879      0.687     -0.493      1.419      0.524     -2.280     -0.709     -1.749     -1.549     -0.379      0.822      0.245     -2.114     -1.979      0.362     -0.510      0.031     -0.788     -0.962      0.212      0.247     -0.028     -0.774      0.219     -0.171     -0.403      0.669      0.190      1.938      0.201     -1.741     -0.722     -1.093     -1.083     -0.641      1.314      0.138     -1.539     -0.981
    -0.133     -1.206      2.064      0.424      0.185      0.264      0.121     -0.313     -1.493      0.419     -2.476     -0.280      0.291      1.251      0.451      0.621     -0.178     -0.755     -1.114      0.021     -0.114      0.007     -0.371     -0.859      0.721     -0.146     -1.191      2.440      1.271     -0.555      0.470      0.033     -0.050     -0.857     -0.058     -2.171     -0.380      0.823      1.855      0.158      0.736     -0.384     -0.312     -0.813     -0.604
    -0.133     -1.206      0.064      0.424     -0.815     -0.736     -0.879     -0.313      0.507     -0.581     -0.476     -0.280     -0.709      0.251     -0.549     -0.379     -1.178     -0.755     -0.114     -0.979     -0.383     -0.693     -0.173      0.435     -0.689      0.320     -0.543      0.134     -0.298     -0.200     -0.432     -0.293     -0.105      0.233     -0.125     -0.038      0.438     -0.415     -0.059     -0.214      0.179     -0.626     -0.567     -0.445     -0.246
     0.867     -0.206     -0.936     -0.576      1.185      0.264     -0.879      1.687      0.507     -0.581      0.524     -0.280      0.291      0.251     -1.549     -0.379     -0.178      0.245      0.886      0.021      0.410     -0.120      0.185      0.251      0.554      0.344     -0.041     -1.137     -0.911      0.594     -0.118     -0.520      1.447      0.466     -0.958     -0.050     -0.112      0.099      0.146     -1.727     -0.626      0.042      0.047      0.884     -0.472
     0.867      0.794      0.064     -1.576     -0.815      0.264      0.121      1.687     -0.493     -1.581      1.524     -1.280      0.291     -1.749     -1.549      1.621      0.822      1.245     -1.114     -0.979      0.660      0.317      0.401     -0.971     -0.981      0.279      0.544     -0.590     -0.508      0.362     -0.348     -0.122      1.316      0.087     -1.020      0.665     -1.737     -0.244     -1.060     -0.994      0.855      0.549      0.643     -0.647      0.110
    -0.133      0.794      0.064     -0.576      0.185      0.264      0.121      1.687     -0.493      0.419      0.524     -0.280      0.291     -0.749      0.451     -0.379      0.822      0.245     -0.114      0.021      0.108      0.197      0.036     -1.355      0.587     -0.090      0.333      0.015      0.686     -0.403      0.155     -0.010      1.773      0.494      0.075      0.348     -0.499      0.146      0.461     -0.114     -0.555      0.651      0.367      0.491     -0.372
     1.867     -0.206      0.064     -1.576      1.185      1.264     -1.879     -0.313     -0.493      0.419      0.524      0.720     -0.709     -0.749      0.451      1.621      0.822      0.245     -0.114      1.021      1.426     -0.094     -0.160     -1.406      0.444      0.414     -0.167      0.312     -0.149      0.811     -0.151     -1.684     -0.187      0.602      0.173     -1.349      0.831     -0.525      0.279      0.151      0.337      0.787      0.607      0.597      0.626
    -0.133      0.794      1.064      1.424     -2.815      1.264      1.121      1.687      0.507     -0.581      1.524     -0.280      1.291      1.251     -0.549     -1.379      0.822      1.245     -1.114     -2.979      0.014      0.584      0.829      0.918     -2.109     -0.278      0.212      0.124      0.489     -0.794      1.195      0.525      0.679     -0.016      0.729      1.277     -1.093      0.211      0.406      0.604     -1.251      0.351     -0.036     -1.574     -1.005
    -1.133      0.794      0.064     -1.576      1.185      1.264      1.121      1.687     -0.493      1.419     -1.476      1.720     -0.709     -0.749      1.451      1.621      0.822      1.245     -0.114      1.021      0.407      0.846      0.467     -0.942      0.649     -1.598     -0.085     -0.392     -0.727      0.601      0.918      0.182      1.127      0.158      1.061     -2.054      0.789     -1.513     -0.041      1.234      1.068     -0.148      0.583      0.453      0.494
    -0.133      0.794     -0.936     -0.576      1.185      1.264     -1.879      0.687     -1.493     -0.581      0.524      1.720     -0.709     -0.749      0.451      0.621      0.822     -0.755     -1.114      1.021      0.419      0.213     -0.129     -0.218      1.370     -0.447      0.385     -0.805     -0.254     -0.416      0.823     -2.041      0.937     -1.383     -1.346     -0.040      1.560     -0.516     -0.583     -0.157      0.256      0.606     -0.439     -0.947     -0.297
    -1.133      0.794      1.064     -1.576     -2.815      0.264     -2.879      1.687     -0.493     -2.581      0.524      0.720      1.291     -0.749      0.451      0.621      0.822      1.245      1.886     -2.979      0.588      0.179      0.686     -0.283     -2.000     -1.569      0.610      0.427     -1.311     -0.742     -0.304     -2.949      0.961     -0.199     -1.309     -0.359      0.447      0.403     -0.516      1.415      0.014      0.808      0.097      2.110     -1.140
    -1.133      0.794     -1.936     -0.576      0.185     -1.736      1.121     -1.313     -0.493     -0.581     -0.476     -1.280      0.291     -0.749     -0.549     -1.379      0.822     -1.755     -0.114      1.021     -0.592     -0.148     -0.532     -0.815     -0.046     -0.474      0.984     -1.322      0.342      0.136     -1.192      1.392     -0.494      0.264     -0.483      0.416     -1.284      0.937     -0.058     -0.475     -0.696      0.995     -0.915      0.237      1.202
    -2.133     -1.206      0.064      0.424     -0.815     -0.736     -0.879     -0.313      0.507     -0.581     -0.476     -0.280     -0.709      0.251     -0.549     -0.379     -1.178     -0.755     -0.114     -0.979     -1.063     -1.055     -0.241      0.490     -0.898     -1.086     -0.144      0.279     -0.040      0.095      0.331      0.252     -0.037      0.096     -0.067      0.851      0.944     -0.328     -0.034      0.058      0.689     -0.332     -0.315     -0.219     -0.180
    -0.133     -0.206     -0.936     -1.576     -0.815      0.264      0.121     -2.313     -1.493      0.419      0.524     -0.280     -0.709     -0.749      0.451      1.621      0.822      0.245      1.886      0.021     -0.119      0.097     -0.216     -1.034     -0.042     -0.109     -0.199     -0.864     -0.564     -0.785      0.279      0.172     -1.935     -0.778      0.384      0.612     -0.506     -0.357     -0.024      0.481      1.635      0.693      0.546      2.460      0.062
     0.867     -0.206      1.064      0.424      0.185      0.264      0.121      0.687     -0.493      0.419      0.524     -0.280     -0.709     -0.749      1.451      0.621     -0.178      0.245      0.886      1.021      0.430      0.037     -0.304      0.230     -0.511      0.327     -0.379      1.409      0.187      0.663     -0.087      0.333      1.047     -0.648      0.742      0.018     -0.345     -0.119     -0.892      1.812      0.071     -0.163      0.626      0.974      1.653
    -0.133     -0.206      0.064     -1.576      0.185      1.264      1.121     -0.313     -0.493      0.419      0.524     -1.280     -1.709     -0.749      0.451      0.621      0.822      1.245      0.886      1.021      0.156      0.115      0.196     -0.449      0.183     -0.226     -0.321     -0.115     -1.273      0.133      1.012      0.826     -0.371     -0.218      0.503      0.530     -1.417     -1.787     -0.505      0.325      0.553      0.693      1.014      1.092      0.719
    -2.133     -0.206      1.064     -1.576     -2.815      1.264      1.121      0.687      2.507     -1.581     -2.476     -2.280      1.291     -0.749      0.451     -2.379     -2.178     -1.755     -1.114      0.021     -0.848     -1.001      0.032     -0.449     -0.782     -1.406      0.658      0.885     -1.196     -1.897      2.126      2.196      0.588      2.708     -1.165     -1.251     -1.189      1.267     -0.362      0.747     -1.459     -1.129     -1.838     -1.097      0.805
    -0.133      0.794          *     -1.576      1.185      0.264      1.121     -1.313     -0.493      1.419      1.524      0.720      0.291     -1.749      1.451      1.621      0.822     -0.755     -2.114      1.021      1.291      1.008     -0.378     -1.403      0.842     -1.267     -0.241      0.798     -0.323      0.407     -1.112      0.165     -0.886      0.583      1.059     -0.301     -0.383      0.816     -0.698      0.905      0.275     -0.149     -0.085     -1.389      0.157
     0.867      0.794     -0.936      1.424     -0.815      0.264      0.121      0.687      2.507      1.419      0.524      0.720     -0.709     -0.749      1.451      0.621      0.822     -0.755      0.886      1.021      0.199      0.537     -0.386      1.400      0.612      0.709      0.146     -0.552     -0.034     -1.562     -0.004     -0.515      1.036      1.518      1.078     -0.068      0.090     -0.258     -1.642      1.096      0.473      0.294     -0.173      0.150      0.494
    -0.133      0.794     -0.936      0.424      0.185     -0.736      1.121      1.687     -1.493      1.419     -2.476      1.720     -0.709     -1.749      0.451     -0.379     -1.178     -0.755     -1.114      1.021     -0.978     -0.016     -0.159     -0.263      0.379      1.036      0.792     -0.869      0.852     -0.200      0.429      1.214      1.847     -1.239      1.211     -1.135      1.653     -0.438     -1.498      0.150      0.558     -1.095     -0.494     -1.052      0.506
     0.867     -0.206     -0.936      2.424      0.185      1.264      1.121     -1.313     -0.493      1.419     -0.476     -0.280     -1.709      1.251      0.451      0.621      0.822     -1.755      1.886     -1.979      0.393      0.035     -1.341      2.129     -0.414      0.435     -0.294      0.445      0.392      0.544      0.973      1.066      0.331     -2.089      1.517     -0.959     -0.216      0.268     -0.424      0.661      0.340      0.831      0.469      0.971     -1.639
     0.867     -0.206      0.064     -1.576      1.185      1.264      0.121     -0.313     -0.493      0.419     -1.476     -1.280      0.291     -0.749      0.451     -0.379      0.822      0.245     -1.114      1.021     -0.156      0.076      0.662     -1.324      0.776      0.959     -0.389     -0.485     -0.242      0.344      1.297      0.078     -0.943      0.312      0.007     -1.218     -1.430     -0.750      0.341     -0.003     -0.391      0.771     -0.864     -0.568      0.212
     0.867     -1.206      2.064      0.424      0.185      1.264     -0.879     -1.313     -0.493     -0.581      1.524     -0.280      0.291     -0.749     -0.549      0.621     -1.178      0.245     -0.114     -0.979      1.056     -0.681     -0.284     -0.161     -0.062     -0.265     -0.391      2.399      0.494      0.323      0.029     -0.133     -0.992     -0.330     -0.581      0.326      0.505      0.716     -0.564     -0.571     -0.437     -0.526      0.557     -0.184     -0.819
    -0.133     -0.206     -0.936     -0.576     -0.815     -0.736      0.121     -0.313     -0.493      0.419      0.524      0.720      1.291     -0.749      0.451     -0.379     -0.178      1.245     -1.114     -0.979     -0.304      0.658      0.667     -1.008     -0.454     -0.017     -0.821     -1.509      0.447     -0.261     -0.274     -0.695     -1.050      0.293      0.539      0.923     -0.177      0.343      0.065      0.773     -0.126     -0.730      0.109     -0.842     -0.666
    -1.133      0.794     -0.936     -1.576     -0.815      0.264      1.121     -2.313      2.507     -1.581     -1.476      0.720      0.291      1.251     -1.549      0.621      0.822      0.245     -2.114      0.021     -0.501      0.357     -0.161      0.083     -0.527     -0.653      0.367     -0.895     -1.731     -0.334      0.744      0.818     -2.152      2.332     -1.148     -0.749      0.249      0.556      1.044     -1.244      1.166      0.386      0.466     -2.289      0.735
     0.867      0.794     -0.936     -0.576      1.185      0.264     -2.879     -1.313      1.507     -0.581     -1.476      0.720      1.291     -0.749      0.451     -1.379      0.822     -1.755     -1.114      0.021     -0.140      0.368     -0.306     -0.915      0.931      1.031      0.280     -0.585      0.299      0.264      0.303     -3.249     -0.839      2.177     -0.944     -1.170      0.344      1.741     -0.043      0.041     -1.026      0.499     -1.127     -0.691     -0.960
     0.867      0.794      0.064      2.424      0.185      1.264      0.121      0.687      1.507     -0.581     -0.476      0.720      1.291      1.251     -1.549      0.621      0.822     -0.755      0.886     -1.979      0.186      0.822      0.341      1.443     -1.173      0.620     -0.200     -0.172      0.979      1.352      0.993     -0.809      0.271      0.351     -0.051     -0.889     -0.276      0.823      0.205     -0.942      0.532     -0.025     -1.227      0.177     -0.936
    -0.133      0.794     -0.936      1.424     -0.815     -0.736      0.121     -0.313     -0.493     -0.581     -1.476      0.720     -0.709      0.251     -0.549      0.621     -0.178     -0.755     -0.114     -0.979     -0.435      0.182     -0.648     -0.382     -0.089      0.285      0.589     -0.198      1.695     -0.633     -0.284     -0.243      0.416     -0.150     -0.372     -1.056      0.564      0.149      0.513     -0.548      1.087     -0.462      0.223     -0.011     -0.751
    -0.133     -0.206     -0.936     -0.576     -1.815     -0.736      0.121      0.687     -1.493     -0.581      0.524      0.720      0.291     -1.749     -0.549     -0.379      0.822      0.245     -0.114     -1.979     -0.291      0.365      0.168     -0.551     -0.670      0.242     -0.464     -1.244     -0.187     -1.021     -0.380     -0.155      0.367     -0.936     -0.023      0.995      0.189      0.118     -1.497     -0.226     -0.019      0.516      0.020      0.139     -1.329
     0.867     -0.206      0.064     -1.576     -1.815     -0.736     -0.879      1.687     -1.493     -0.581     -0.476     -0.280      1.291     -1.749      0.451      0.621     -0.178      1.245     -2.114     -1.979     -0.202     -0.249      0.608     -0.704     -1.233      1.026      0.060     -0.469     -0.935     -0.865     -0.555     -0.527      0.954     -1.069      0.137     -0.111      0.051      0.331     -1.396      1.100      0.691      0.094      0.290     -1.771     -0.764
     0.867     -0.206      0.064     -0.576      0.185      0.264     -0.879      1.687     -0.493      0.419          *     -0.280     -0.709      0.251     -0.549     -0.379      0.822      0.245     -0.114      0.021     -0.212      0.314      0.265     -0.495      0.732      1.101     -0.542     -0.017     -0.215     -0.523      0.364     -1.062      1.411     -0.206      0.070     -0.650     -0.723     -1.022      0.617     -0.944     -0.044      0.534     -0.159      0.097     -0.761
     0.867      0.794     -0.936     -1.576      1.185      1.264      1.121     -2.313      1.507     -1.581     -1.476      1.720      0.291      1.251     -1.549      0.621      0.822      0.245     -1.114      1.021      0.605      0.770      0.135      0.270      0.983      0.234     -0.032     -0.896     -1.635      0.235      0.614      0.400     -2.173      1.422     -2.126     -2.131      0.727      0.194      1.090     -2.090      0.103      0.012     -0.010     -1.049      0.175
    -0.133      0.794     -0.936     -0.576      0.185      1.264      1.121     -0.313      0.507      0.419      0.524      0.720     -0.709     -0.749      0.451      0.621      0.822     -0.755     -0.114      1.021      0.267      0.230     -0.898     -0.502      0.385     -0.287      0.688      0.151     -0.022     -0.189      1.072      0.961      0.765      0.736      0.230      0.024      0.488      0.699     -0.215      0.176      0.617      0.572      0.656      0.299      0.659
     0.867     -0.206      0.064     -0.576      0.185      1.264     -1.879      0.687     -0.493      0.419      0.524     -0.280     -1.709     -0.749      0.451     -0.379      0.822      1.245     -0.114      0.021      0.073     -0.090      0.380     -0.263      0.060      0.772     -0.163     -0.242     -0.275      0.125      1.393     -1.779      0.285     -0.301      0.323      0.312     -0.295     -2.214     -0.441      0.273     -0.358      0.923      0.716      0.104     -0.141
     0.867      0.794     -1.936     -1.576      1.185      1.264      1.121     -1.313     -0.493      1.419      1.524      1.720     -1.709      1.251      1.451      1.621      0.822      1.245     -0.114      1.021      1.106      0.571     -0.310     -0.081      1.144     -0.347      0.253     -1.457     -1.430     -0.136      0.338      0.525     -1.010     -0.356      0.848      0.221      1.106     -1.213      1.266      0.937      0.540      0.223      1.598     -0.180     -0.103
     0.867      0.794     -1.936      1.424     -0.815      1.264      0.121      0.687      1.507      0.419     -0.476     -1.280      1.291     -0.749     -1.549      0.621     -0.178      1.245     -1.114      0.021      0.465     -0.012      0.889      0.520     -0.613      0.474      0.699     -2.828      0.747     -0.323      0.858      0.144     -0.175      0.939      0.759     -1.184     -1.463      0.037     -1.309     -1.228      0.286     -0.043     -0.110     -1.395      0.601
    -0.133     -0.206     -0.936      0.424      1.185     -0.736     -0.879      0.687     -1.493      1.419     -0.476      0.720     -0.709      0.251      1.451     -0.379     -0.178     -0.755     -1.114      1.021     -0.250     -0.451     -0.170     -1.102      1.118      0.097      0.183     -0.717      1.414     -0.067     -0.358     -0.514      0.958     -0.637      0.787     -0.029      1.365     -0.510      0.942      0.856     -0.309      0.153     -0.576     -0.523      0.011
    -0.133     -1.206      1.064      0.424      0.185     -0.736     -0.879      1.687     -0.493     -0.581     -0.476     -1.280      1.291      0.251     -0.549     -1.379     -0.178      1.245     -1.114      1.021     -0.547     -0.630      1.103      0.135      0.068      0.391     -0.343     -0.076      0.396      0.073     -0.122     -0.357      0.453     -0.666     -0.577      0.351     -0.524     -0.190      0.207     -0.497     -0.812      0.508     -0.483     -1.097      0.838
    -1.133      0.794      1.064     -0.576      0.185     -1.736      1.121     -1.313     -1.493      0.419     -1.476      0.720      0.291     -0.749     -1.549     -2.379      0.822     -1.755     -0.114      1.021     -1.099      0.544     -0.193      0.209      0.354      0.133      0.241      1.288     -0.758     -0.221     -0.545      0.567     -1.128     -1.666      0.239     -0.147      0.094      0.742     -0.850     -1.822     -1.104      0.329     -1.474     -0.263      0.713
    -0.133     -0.206     -1.936      2.424     -1.815     -1.736      0.121     -2.313      1.507      1.419     -0.476     -1.280     -0.709      1.251     -1.549     -0.379      0.822     -0.755      1.886     -1.979     -0.750      0.053     -0.827      1.771     -1.677      0.776     -0.151     -1.217      0.575     -0.022     -0.818      0.122     -1.348      0.168      2.297      0.586     -1.385      0.523      0.056     -0.498      0.473      0.699      0.371      0.967     -0.293
    -0.133     -0.206     -0.936      0.424     -0.815      1.264      0.121      0.687      0.507     -0.581      1.524     -0.280     -0.709      0.251     -0.549     -1.379      0.822      0.245     -0.114      0.021      0.448     -0.200     -0.386      0.130     -0.210     -0.830      0.082     -0.658      0.207     -0.621      0.845      0.364      1.054      0.447     -0.268      0.902      0.038     -0.034      0.268     -0.433     -1.664      1.011      0.760     -0.168      0.273
    -0.133     -1.206      2.064      0.424     -1.815      1.264      0.121      1.687      1.507     -1.581      0.524     -1.280      0.291      1.251     -0.549      0.621     -0.178      1.245     -0.114      0.021      0.541     -0.316      0.566      0.838     -0.768     -0.509     -1.061      1.575     -0.387     -1.075      0.704      0.357      1.040      0.949     -1.014     -0.295     -0.860     -0.492      0.507     -0.149     -0.091      0.162      0.508     -0.462      0.529
     0.867     -0.206     -0.936     -1.576     -0.815      1.264      0.121     -1.313     -0.493     -1.581      1.524     -1.280      1.291     -0.749      0.451      0.621     -0.178      1.245      0.886      0.021      0.975     -0.322      0.640     -1.112     -0.966     -0.127     -0.027     -1.608     -0.513     -0.004      0.192      0.535     -2.023      0.434     -1.143      0.130     -0.890      0.513      0.188      0.897     -0.199      0.076      0.329      1.343      0.942
    -0.133      0.794      0.064      1.424      1.185     -2.736      0.121      0.687      0.507     -0.581     -2.476      0.720      1.291      0.251     -1.549     -1.379     -0.178     -0.755     -1.114      0.021     -1.030      0.652      0.180      0.417     -0.048      0.794      0.188     -0.014      0.874      1.170     -1.615     -0.520      0.427      0.286     -0.643     -1.244     -0.104      0.995     -0.096     -1.422     -0.391     -0.840     -1.058     -1.266      0.169
    -0.133     -0.206      1.064     -0.576      0.185      1.264      1.121     -1.313      0.507      0.419      1.524     -1.280      0.291     -0.749      1.451     -1.379      0.822     -0.755      0.886      1.021      0.122      0.081     -0.511     -0.375      0.697     -0.190     -0.429      1.621     -0.277     -0.413      0.887      1.008     -0.797      0.692     -0.037      1.463     -1.488      1.069     -0.395      1.109     -1.380      0.779      0.057      1.049      0.477
     1.867      0.794      0.064     -0.576      1.185      1.264      1.121     -1.313      1.507      1.419      1.524      0.720      0.291     -0.749      1.451      0.621      0.822     -0.755      0.886      1.021      1.314      0.583     -0.123     -0.390      0.958      0.677      0.126      0.205     -0.172      0.189     -0.193      0.500     -1.105      1.866      0.825     -0.258      0.174      0.586     -0.449      0.811     -0.775      0.099     -0.637      1.032      0.019
     0.867     -1.206      0.064     -0.576     -2.815      0.264      0.121      1.687      0.507     -2.581      1.524     -2.280      1.291     -0.749     -1.549      1.621     -0.178      1.245     -1.114     -2.979      0.805     -0.647      0.886     -0.105     -2.327      0.175     -0.750     -0.672     -0.493     -0.516     -0.666      0.881      0.671      0.663     -1.244      0.537     -1.394     -0.025     -0.697     -0.371      0.721      0.555     -0.058     -0.984     -0.759
     0.867      0.794      0.064     -1.576      0.185      1.264      0.121      0.687     -0.493      0.419      1.524     -0.280      0.291     -0.749      0.451      0.621     -0.178      0.245     -2.114      0.021      1.117      0.213      0.220     -0.885      0.260     -0.316      0.671     -0.237     -0.575     -0.162      0.019     -0.121      0.467      0.168      0.525      0.250     -0.516      0.174     -0.205      0.404     -0.543     -0.482     -0.164     -1.704     -0.300
    -0.133      0.794     -0.936      2.424      0.185     -1.736      1.121      0.687     -0.493      0.419      0.524     -0.280      0.291      1.251      0.451     -1.379      0.822     -1.755      1.886      1.021     -0.529      0.970     -0.364      1.486      0.176      0.577     -0.261     -0.568      0.886     -0.053     -1.342      0.106      1.028     -1.594      0.436      1.077     -1.434      0.741      0.176      0.387     -0.856     -0.223     -1.171      1.138      0.753
     0.867      0.794      0.064     -1.576      1.185      1.264      1.121      0.687     -0.493     -0.581      1.524      1.720      0.291      0.251     -0.549      0.621      0.822      1.245      0.886      1.021      1.024      0.639      0.025      0.059      0.934     -0.223      0.140     -0.101     -1.590      0.121      0.227      0.610      0.709     -0.607     -1.140      0.048      0.908      0.102      0.128     -1.027     -0.510      0.233      1.000      0.809      0.366
     0.867      0.794      0.064      1.424      1.185      1.264      1.121      1.687      0.507      1.419      1.524      1.720      1.291      1.251      0.451      1.621      0.822      1.245      1.886      1.021      0.639      0.777      0.488      1.173      0.623      0.259     -0.087     -0.308      0.275      0.580      0.638      0.638      1.007     -0.301      1.217      0.724      0.718      0.532      0.310      0.151      1.224      0.215      0.473      1.266      0.475
     0.867     -0.206      1.064      1.424      0.185     -0.736      1.121     -1.313     -0.493     -0.581      0.524      0.720      0.291      1.251     -0.549      0.621     -1.178     -0.755      0.886      0.021      0.241      0.211      0.168     -0.200     -0.879      0.672     -0.312      0.834      1.667      0.858     -1.118      0.866     -1.408     -0.386     -0.014      0.084      0.515      0.022      1.536     -0.066      0.305     -1.497     -1.099      0.915      0.875
    -0.133     -0.206      1.064     -0.576      0.185      0.264      0.121      1.687     -0.493      0.419     -0.476      0.720      0.291     -0.749      0.451      0.621     -0.178      0.245     -1.114      0.021      0.090      0.030      0.027     -1.388     -0.399     -0.325     -0.338      1.073      0.771      0.606     -0.028      0.239      1.890      0.283      0.610     -0.416      0.542      0.266      0.312      0.584      0.454     -0.184      0.227     -0.474      0.302
         *     -0.206     -0.936     -1.576      0.185     -1.736     -0.879     -2.313     -0.493      0.419     -1.476      0.720      0.291     -0.749     -0.549     -1.379     -0.178     -1.755      0.886      1.021     -1.154     -0.677     -0.546     -0.518      0.711      1.310      0.388     -0.376     -1.119     -0.564     -0.519     -0.224     -1.830     -0.061      0.125     -0.040      1.563      0.976     -0.238     -0.719     -0.285      0.486     -0.913      0.964      0.231
     0.867     -0.206     -0.936      0.424      1.185      0.264      0.121     -1.313      0.507      1.419      1.524      1.720     -0.709      0.251      0.451     -0.379     -0.178      0.245     -0.114      1.021      0.866      0.172     -0.273      0.807      0.481      0.103     -0.499     -0.566     -0.329      0.664     -0.640     -0.177     -0.966     -0.129      1.224      0.491      1.587     -0.238     -0.329      0.210     -1.348     -0.319      0.765     -0.585      0.544
    -1.133     -0.206     -0.936     -0.576      1.185      0.264      0.121     -1.313      1.507      0.419      0.524     -1.280      1.291      1.251      0.451     -0.379     -0.178      1.245      0.886      1.021      0.266      0.130      0.735      0.278      0.451     -1.343     -0.420     -1.623     -0.830      0.600     -0.079     -0.032     -2.093      1.176      0.244      0.296     -1.252      0.188      0.962      0.267     -0.665     -0.398      0.014      0.653      0.441
    -0.133     -1.206      0.064      0.424     -0.815     -0.736     -1.879      0.687      0.507      1.419     -1.476      0.720     -0.709      0.251     -1.549     -0.379     -0.178     -0.755     -1.114      0.021     -0.368      0.198     -0.181      0.311     -0.389      0.267     -1.285      0.379      0.108     -0.377     -0.347     -2.058      1.092      0.156      1.297     -1.025      0.404     -0.566      0.094     -1.269     -0.110     -0.333     -0.555     -1.257      0.358
    -0.133     -0.206      0.064     -0.576      0.185      1.264      1.121      0.687     -0.493      0.419      1.524     -0.280      0.291     -0.749      0.451      1.621      0.822      0.245     -0.114      0.021      1.438      0.793      0.643     -0.792      0.665     -1.523     -0.926     -0.396      0.248     -0.407     -0.185      0.143     -0.029      0.070      0.128     -0.300     -1.264     -0.479     -0.002     -0.017      0.080     -0.014     -0.830      0.263     -0.518
     0.867      0.794     -1.936     -1.576     -1.815      1.264      1.121     -0.313     -1.493      1.419      1.524      1.720      1.291     -0.749      1.451     -0.379      0.822     -2.755      0.886     -2.979      0.611      0.850     -1.078     -0.538     -0.939      0.396     -0.007     -0.779     -1.086     -1.028      0.669      0.350      0.893     -1.123      1.937      0.762      0.721      2.728     -0.602      1.845     -1.038     -0.153     -1.279      0.971     -1.998
     0.867     -0.206      1.064     -1.576     -1.815      0.264      0.121      0.687     -0.493      0.419     -0.476     -1.280      0.291      1.251      0.451      0.621     -0.178      0.245      1.886      1.021     -0.311     -0.393      0.017     -0.491      0.110      1.313      0.123      1.039     -1.034     -1.817      0.601      0.382      0.587     -0.361      0.429      0.000     -0.874      0.196      1.771      0.386      0.978      0.123      0.161      2.049      0.857
    -0.133      0.794      0.064      0.424      0.185     -2.736     -0.879     -0.313      0.507     -0.581     -2.476     -0.280     -0.709      1.251     -0.549     -0.379     -1.178     -0.755     -0.114     -0.979     -0.989     -0.236     -0.213     -0.185     -1.184      0.921      0.979      0.413      0.566      1.288     -1.790     -0.540     -0.040      0.615     -0.008     -1.236      0.029     -0.331      1.328      0.335      0.568     -0.988     -0.469      0.012     -0.069
    -0.133     -2.206      0.064      2.424      0.185     -0.736      0.121     -0.313      1.507     -1.581      0.524     -1.280      0.291      1.251      0.451     -1.379     -1.178     -0.755     -0.114      0.021     -0.385     -0.420      0.189      1.063     -0.265      0.140     -1.799     -0.019      1.311      0.593     -0.395      0.591     -0.482      0.606     -1.445      0.825     -1.014     -0.027      0.444      0.645     -0.949     -0.718     -0.900     -0.608      0.229
    -0.133      0.794      1.064      0.424      1.185     -0.736      0.121      1.687     -0.493      0.419      0.524     -0.280      0.291      2.251      1.451      0.621      0.822      0.245      0.886      1.021      0.020     -0.159      0.330      1.038      0.747     -0.224      0.888      0.786     -0.675      0.360     -0.795      0.388      1.340     -1.251     -0.058      0.337     -0.127     -0.005      1.397      0.936      0.521      1.070     -0.148      0.243      0.230
    -0.133      0.794      1.064      0.424     -1.815     -0.736     -0.879      1.687      0.507     -0.581      0.524      0.720      1.291     -0.749      1.451     -0.379     -2.178      1.245     -0.114     -1.979     -0.279     -0.180      0.715     -0.064     -1.377      0.115      0.894      0.269      0.357     -0.508     -0.392     -0.560      0.948      0.446      0.195      0.932      0.999      0.283     -0.574      2.050     -0.031     -2.025      0.142      0.079     -0.480
    -0.133     -2.206      1.064      0.424      1.185     -0.736     -1.879      0.687      0.507     -2.581      0.524     -0.280     -0.709      0.251     -0.549     -0.379     -1.178     -0.755     -0.114     -0.979      0.269     -0.617     -0.300      0.049     -0.155     -0.375     -1.497      1.430      0.404      1.197     -1.024     -1.193      0.981      0.458     -2.579      0.431      0.551     -0.231      0.172     -0.441     -0.610     -0.624     -0.220     -0.031     -0.667
     0.867     -0.206      0.064      0.424      0.185      0.264      0.121     -0.313      0.507      0.419      0.524     -0.280      0.291      0.251     -0.549      0.621      0.822      1.245      0.886      1.021      0.691      0.176      0.137      0.379      0.152      0.002     -0.381     -0.111      0.057      0.130     -0.485      0.078     -0.526      0.207      0.466     -0.286     -0.494      0.164     -0.111     -0.588      0.009      0.817      0.922      0.700      0.994
     0.867      0.794     -0.936     -1.576      0.185      1.264      1.121     -1.313     -1.493      0.419      1.524     -0.280      0.291     -1.749      0.451      0.621      0.822      0.245     -1.114      1.021      1.026      0.343      0.114     -1.214      0.527     -0.102      0.403     -1.014     -0.216     -0.355      0.114      0.823     -1.277     -0.761      0.335      0.165     -0.721      0.200     -0.670      0.247     -0.513      0.782      0.028     -0.548      0.416
    -0.133     -0.206      0.064      0.424      0.185      0.264     -0.879     -0.313      0.507     -0.581     -0.476     -0.280     -0.709      0.251     -0.549     -0.379     -1.178     -0.755     -0.114     -0.979     -0.502     -0.584     -0.525      0.236      0.412      0.359      0.361      0.528      0.059     -0.244      0.581     -0.235      0.240      0.279     -0.742      0.351      0.455      0.029     -0.008     -0.739      0.158     -0.569      0.001     -0.489     -1.282
    -1.133      0.794      1.064     -0.576      0.185      1.264      1.121     -2.313     -0.493      0.419      1.524      0.720     -1.709      1.251      0.451      0.621      0.822     -1.755     -0.114      1.021      0.792      0.915     -1.125     -0.362      0.210     -1.950     -0.161      2.254     -0.259     -0.227      0.580      0.105     -1.024     -0.379      0.403      0.467     -0.363     -0.125      1.630      0.395     -0.226     -0.096      0.008      0.119      0.853
    -1.133     -1.206     -0.936      0.424     -0.815     -0.736     -0.879     -0.313      0.507     -0.581     -0.476     -0.280     -0.709      0.251     -0.549     -0.379     -0.178      0.245     -0.114      0.021     -0.425     -0.212     -0.446      0.545     -0.883     -0.817     -0.997     -0.604     -0.027      0.140     -0.204     -0.648      0.383      0.109      0.112      0.012      0.081     -0.188      0.008      0.096      0.033     -0.155      1.047     -0.414      0.894
     0.867     -1.206      2.064      0.424     -0.815      0.264      0.121      1.687      0.507      0.419      0.524     -1.280      1.291      0.251     -1.549      0.621     -0.178      0.245     -1.114      0.021      0.484     -0.454      0.758     -0.735     -0.485      0.473     -0.679      1.173      0.984     -0.478     -0.249      0.506      0.802      0.995      0.824     -0.123     -0.820      0.256      0.890     -1.132      0.278      0.240     -0.942     -0.647      0.267
     0.867      0.794      0.064     -1.576      1.185      0.264      1.121     -0.313     -1.493      1.419      1.524      1.720      0.291     -1.749      1.451      0.621      0.822      1.245     -1.114      1.021      0.700      0.650      0.500     -2.192      1.786      0.182      0.235     -0.226      0.600     -0.493     -0.430      0.352     -0.665      0.081      0.393      0.680      1.118     -0.529     -0.226      0.439     -0.130      0.153      0.489     -0.071     -0.587
     0.867     -0.206      0.064     -0.576     -0.815      0.264      0.121      0.687     -1.493      0.419      0.524     -2.280      0.291     -0.749      0.451     -1.379     -0.178      1.245     -1.114      0.021      0.197     -0.535      0.360     -0.435     -0.034      0.778      0.197     -0.170     -0.269     -0.834      0.172      0.712      0.200     -1.349      0.415      0.081     -1.576     -0.133     -0.540      0.436     -1.476      0.357      0.549     -0.877      0.242
    -0.133      0.794     -1.936      1.424      1.185      0.264      0.121      1.687      0.507          *      0.524      0.720     -2.709     -1.749          *      0.621      0.822      0.245      0.886      1.021      0.449      0.382     -0.720      0.131      0.582     -0.520      0.388     -1.152      1.238      0.546     -0.332     -0.408      2.444      0.420     -0.176     -0.113      0.190     -1.629     -1.875      0.003      0.248      0.288      1.260      0.732      0.568
    -0.133      0.794      0.064     -0.576      0.185      1.264      1.121     -1.313      1.507     -0.581      1.524      1.720     -0.709     -0.749     -0.549     -0.379     -0.178     -0.755      0.886      0.021      0.543      0.389     -0.156      0.183     -0.006     -0.478      0.351      0.344     -0.823      0.136      0.655      0.609     -1.125      1.335     -0.511      0.669      1.230     -0.433     -0.957     -0.542     -0.844     -0.545     -0.566      0.568      0.066
    -0.133      0.794     -0.936      2.424      1.185     -0.736      1.121      0.687     -0.493      1.419      0.524      1.720     -0.709      2.251      1.451     -0.379     -0.178      1.245     -0.114      1.021      0.194      0.521      0.200      0.291      1.830     -0.186      0.211     -1.325      2.121     -0.566     -0.883      0.619      0.416     -0.731      0.565      0.232      1.078     -0.874      2.004      0.622     -0.516     -0.626      0.967     -0.129     -0.714
    -0.133     -3.206      2.064      2.424     -1.815      1.264     -1.879      1.687      1.507     -2.581      0.524     -2.280      1.291      2.251     -2.549      0.621     -2.178      1.245      1.886     -1.979      0.306     -1.802      0.803      1.498     -1.470     -0.265     -1.275      1.122      0.898     -0.267      1.089      0.065      0.678      0.261     -1.671      0.144     -0.215      0.231      1.052     -1.766      0.462     -0.423      0.064      1.024     -0.487
    -1.133     -0.206      1.064     -1.576     -1.815      0.264      0.121      1.687     -0.493     -1.581     -1.476     -1.280      1.291     -0.749      0.451     -1.379     -1.178      1.245     -2.114     -0.979     -0.439     -0.713      0.664     -1.061     -1.266     -0.519      0.561      0.464     -0.562     -0.644      0.994      0.843      0.996      0.487     -0.834     -0.887     -0.268      0.263      0.148      0.941     -0.953     -0.273      0.144     -1.476      0.329
     0.867      0.794     -1.936      2.424      1.185      1.264      1.121     -1.313      0.507      1.419     -0.476      1.720      0.291      0.251      1.451      1.621      0.822     -1.755      0.886      1.021      0.540      0.636     -0.936      0.858      0.575      0.338      0.072     -0.977      1.640      0.687      0.590      0.254     -0.294     -0.290      1.140     -1.154      0.743      1.458     -0.437      1.087      0.902      0.359     -0.323      0.526      0.379
    -1.133      0.794      2.064     -0.576      0.185      1.264      1.121      1.687      1.507      1.419      0.524      1.720      1.291      1.251      1.451     -1.379      0.822      1.245      0.886      1.021     -0.142      1.408      0.957      1.060      1.574     -0.857     -0.696      1.054     -1.790     -1.162      1.383     -0.282      0.720      0.848      0.678      0.622     -0.029     -0.093      0.485      0.513     -1.322     -0.619     -0.223      0.356     -0.671
     1.867     -1.206      2.064      2.424      1.185     -0.736     -2.879     -0.313     -0.493      1.419     -2.476     -2.280      1.291      0.251     -2.549     -2.379      0.822      1.245      1.886      1.021     -0.777     -0.607      0.472      1.101      0.765      2.648     -0.700      1.515      1.268      0.392      0.164     -2.419     -0.762     -1.375      1.052     -1.500     -1.476      0.627     -0.730     -2.823     -1.664      1.589      0.486      1.280      0.255
     0.867      0.794      1.064      0.424      1.185      1.264      1.121      1.687      1.507     -0.581          *      1.720     -0.709      1.251      0.451      1.621      0.822      1.245     -1.114      1.021      1.406      0.793      0.232     -0.055      0.460     -0.460      0.061      0.760      0.572      0.548     -0.117      0.319      1.434      1.683     -0.745      0.690      0.679     -1.142      1.137      0.410      0.082      0.049      0.834     -1.315      0.543
    -0.133     -0.206     -0.936     -1.576     -0.815      0.264     -1.879     -1.313     -0.493      1.419      1.524      0.720     -0.709     -1.749     -0.549      0.621     -0.178     -1.755     -1.114      0.021      0.283     -0.084     -0.509     -0.678     -0.033     -0.417     -0.138     -0.500     -0.840     -0.763     -0.110     -1.684     -0.708     -0.002      1.524      1.151      0.872     -0.235     -1.116     -0.649      0.426     -0.243     -0.982     -0.885      0.036
     0.867      0.794     -0.936      0.424     -0.815     -2.736      1.121     -0.313      0.507      0.419      0.524      1.720      0.291      1.251      0.451      0.621      0.822     -0.755      0.886      0.021      0.013      0.714     -0.310     -0.064     -0.035      0.830      0.141     -0.621      0.399     -0.749     -2.729      0.470      0.053      0.659      0.360      0.574      0.802      0.724      1.361      0.371      0.701      0.126     -0.249      0.649      0.016
     0.867     -0.206     -1.936      1.424      1.185      0.264      0.121     -1.313      1.507      0.419      0.524     -1.280      0.291      1.251     -0.549     -1.379     -0.178     -1.755      0.886      1.021     -0.119     -0.250     -0.742      1.068      0.201      0.871     -0.026     -1.295      0.595      0.948      0.403      0.425     -0.563      0.815      0.432      0.578     -0.901      1.397      0.454     -0.647     -1.200     -0.011     -0.646      0.222      0.669
     0.867      0.794     -1.936      0.424      1.185      1.264      0.121      0.687      0.507      1.419      1.524     -0.280     -1.709      2.251      1.451      1.621      0.822     -0.755     -1.114      1.021      1.679      0.233     -0.626      0.067      0.940     -0.887      0.592     -1.053      0.373      0.144     -0.550     -0.127      1.482      0.246      1.004     -0.461     -0.541     -0.707      2.060      1.132     -0.081      0.423      0.086     -1.113      0.192
     0.867      0.794      0.064     -1.576     -0.815     -1.736      0.121     -1.313     -0.493     -0.581      0.524     -0.280      0.291     -0.749     -0.549      0.621      0.822     -0.755     -1.114      0.021      0.025      0.682     -0.308     -1.192      0.382      0.758      0.233      0.265     -0.424     -1.083     -1.703     -0.455     -0.919      0.295     -0.641      0.400     -1.002      0.776      0.211     -0.650      0.462      0.065     -0.457     -0.541     -0.256
    -1.133     -0.206      0.064      0.424     -0.815     -1.736      0.121     -2.313     -0.493      0.419     -2.476     -0.280     -0.709     -0.749     -0.549     -1.379     -1.178     -2.755     -0.114     -0.979     -1.058     -0.871     -0.822      0.655     -1.132     -0.113      0.473      0.782     -0.200      0.231     -0.534      1.062     -1.278     -0.843      1.153     -1.163      0.785      0.461     -1.127      0.071     -0.383     -0.290     -1.476     -0.303      0.101
    -0.133      0.794      1.064      0.424      0.185      0.264      1.121     -1.313      0.507     -0.581      0.524      0.720      0.291      0.251      1.451      0.621      0.822     -0.755     -2.114      1.021      0.225      0.639     -0.120     -0.579      1.019     -0.390      0.173      1.369      0.930     -0.572      0.166      0.581     -1.300      0.881     -1.270      0.299     -0.049      0.266      0.653      0.907      0.443      0.242     -0.669     -1.752      0.139
    -2.133     -0.206     -0.936      1.424     -1.815      0.264      0.121     -0.313      0.507     -1.581     -2.476     -0.280      0.291      1.251     -0.549     -1.379     -0.178      0.245      0.886      0.021     -1.072     -0.318     -0.184      1.706     -1.038     -1.254      0.212     -0.697     -0.303     -0.790      1.345      0.469     -0.047     -0.673     -0.920     -1.060     -0.071      0.409     -0.173      0.118     -0.347      0.157      0.525      0.132      1.136
     0.867     -3.206     -0.936      0.424      1.185     -0.736      0.121     -2.313      0.507     -0.581     -1.476      0.720     -0.709     -1.749     -2.549      0.621     -0.178     -0.755     -0.114     -1.979     -0.764     -0.615     -0.588     -0.105     -0.564      1.640     -2.549     -0.487      0.380      1.610      0.145      0.708     -1.672      0.536     -0.486     -0.408      1.423      0.174     -1.560     -2.108      1.484      0.452      0.265     -0.230     -1.513
    -1.133     -0.206     -1.936     -1.576      1.185     -0.736      1.121      0.687     -1.493      1.419      0.524      0.720      0.291     -1.749      0.451     -0.379      0.822      1.245     -0.114      0.021     -0.218      0.350      0.225     -0.253      0.658     -0.984     -0.400     -2.131     -1.185      0.609     -0.485      0.822      0.394     -1.172      1.070      1.021      0.023      0.067     -1.395      0.072     -0.197      0.400      0.847      0.077     -0.529
    -0.133      0.794      1.064      1.424     -0.815      1.264      1.121     -0.313      0.507     -0.581      0.524      0.720      0.291     -0.749     -0.549      0.621      0.822      0.245     -0.114      0.021      0.531      0.758      0.732     -0.003     -0.587     -0.590      0.093      0.407      1.173     -0.261      0.777      0.445     -1.151      0.529     -0.283     -0.111     -0.269     -0.696     -0.919     -0.245      0.049      0.069     -0.916     -0.215      0.707
    -0.133      0.794      1.064      1.424      1.185      0.264      1.121      1.687      0.507     -0.581     -1.476     -0.280      0.291      0.251      0.451     -0.379     -0.178      1.245     -1.114      1.021     -0.748     -0.285      0.345      0.624      0.194      0.359      0.983      0.694      0.921      0.840      0.841      1.367      1.095      0.040     -0.701     -0.597      0.275     -0.215     -0.278      0.322      0.481     -0.012      0.520     -1.541      0.814
    -1.133      0.794      1.064     -1.576     -2.815      1.264      1.121     -1.313      0.507     -0.581     -0.476      0.720     -0.709      0.251     -0.549      0.621      0.822     -0.755     -0.114     -1.979     -0.061      0.863     -0.271      0.228     -0.989     -1.073     -0.091      1.346     -1.746     -1.953      1.126      0.323     -1.123      0.422      0.038     -0.417     -0.411     -0.309      0.022     -0.126      0.748      0.044     -0.240     -0.154     -1.079
    -0.133     -0.206      1.064      0.424     -0.815      0.264      0.121      0.687      0.507     -1.581     -1.476      0.720      0.291      1.251      0.451     -1.379     -0.178      0.245     -0.114      0.021     -0.952      0.448      0.382      0.297     -0.910      0.791     -0.711      0.762      0.036      0.028      1.197     -0.388      0.353      0.373     -1.147     -0.140      0.183     -0.088      1.083      0.853     -0.382     -0.635     -0.396     -0.207      0.704
     0.867     -0.206     -0.936      0.424     -0.815      0.264     -0.879     -0.313     -0.493     -0.581      0.524     -0.280      0.291      1.251     -2.549      1.621     -0.178      0.245     -1.114     -0.979      0.231     -0.187     -0.179     -0.340     -0.918      0.749     -0.018     -0.635      0.465      0.145      0.080     -0.693     -0.233     -0.513     -0.054      0.200     -0.024      0.593      1.522     -1.909      1.421     -0.053      0.428     -0.964     -0.001
     0.867      0.794      2.064     -0.576      1.185      1.264      1.121      0.687     -0.493      1.419      1.524      0.720      0.291      0.251      1.451      0.621      0.822     -0.755     -1.114      1.021      0.591      0.535      0.199     -0.287      0.738      0.362      0.354      1.789     -0.233      0.411      0.488      0.520      0.488     -0.178      1.151      0.654      0.307      0.132      0.315      1.196      0.230      0.206     -0.968     -0.989      0.275
    -0.133     -2.206     -1.936      1.424     -1.815     -0.736     -1.879      1.687      2.507      1.419      0.524     -1.280      1.291      1.251      0.451      0.621     -0.178     -1.755      1.886     -0.979      0.072     -0.723     -0.278      2.203     -1.350     -0.078     -1.451     -1.828     -0.809     -0.411     -0.822     -1.060      1.875      0.871      2.303      0.363     -0.294      1.481     -0.481      1.039      0.571      0.627     -1.209      0.880      0.228
     0.867     -0.206      0.064      0.424      1.185      0.264      0.121      0.687     -0.493     -0.581      1.524      0.720      0.291     -0.749     -0.549      0.621      0.822     -0.755     -1.114      1.021      1.225      0.520     -0.187     -0.520      0.530     -0.453     -0.511      0.225      0.865      0.698     -1.057     -0.452      0.914     -0.004     -0.868     -0.260      0.126      0.567     -0.237     -0.901     -0.687      0.316     -0.512     -0.936      0.341
    -1.133     -0.206     -1.936     -0.576     -0.815     -0.736      0.121     -2.313      0.507     -0.581      0.524     -0.280     -0.709     -0.749     -1.549      0.621     -0.178     -1.755     -1.114      0.021      0.026     -0.296     -0.824     -0.871     -0.588     -1.156      0.164     -1.322      0.398     -0.337     -0.840      0.301     -1.263      1.011     -0.350      0.537      0.002      0.327     -0.019     -1.203      0.581      0.010     -0.375     -0.684      0.409
     0.867      0.794      0.064     -0.576      0.185      1.264      1.121     -1.313     -1.493      0.419      0.524      0.720      0.291     -0.749      0.451      0.621     -0.178     -0.755     -0.114      0.021      0.656      0.662     -0.346     -0.053     -0.388      0.194      0.008      0.468     -0.470      0.625      0.590      0.403     -1.003     -1.294      0.743     -0.451     -0.116      0.701     -0.670      0.672      0.063     -0.856     -0.100     -0.122      0.532
    -1.133      0.794      1.064     -0.576     -0.815      0.264      0.121     -1.313     -0.493      0.419      0.524      0.720      0.291      1.251      0.451     -1.379     -0.178      0.245     -0.114      0.021      0.367      0.078      0.167      0.071     -0.427     -1.598      0.575      0.938     -0.619     -0.413     -0.117      0.026     -1.535     -0.627      0.524     -0.002      0.706     -0.073      0.969      0.745     -1.678     -0.250      0.028     -0.185      0.449
    -1.133     -0.206      0.064     -1.576     -0.815      0.264     -0.879      0.687     -1.493     -0.581     -0.476     -0.280     -0.709     -1.749     -0.549     -0.379     -1.178     -0.755     -1.114     -0.979     -0.715     -0.407     -0.294     -0.965     -0.785     -0.375      0.332      0.350     -0.587      0.111      0.942     -0.484      1.098     -0.830     -0.206      0.523      0.085     -0.256     -0.881     -0.222      0.460     -0.783     -0.293     -0.650     -0.280
    -0.133      0.794     -0.936     -1.576     -0.815      0.264      1.121     -1.313      1.507     -1.581      1.524      0.720      1.291     -0.749     -1.549     -1.379      0.822     -0.755     -1.114      0.021      0.068      0.241     -0.248     -0.388     -0.303     -0.192      0.397     -0.746     -1.289     -0.613      0.189      1.035     -0.760      1.800     -1.249      1.468      0.313      1.689     -0.464     -1.339     -1.488      0.343     -0.441     -1.035      0.423
    -0.133     -0.206     -0.936     -0.576      0.185     -0.736      0.121     -1.313     -0.493      1.419      0.524     -1.280      0.291      0.251      1.451      0.621     -0.178      0.245     -1.114      1.021     -0.799     -0.081     -0.052      0.026      0.988      0.675     -0.104     -0.879     -0.655     -0.588      0.082      0.320     -1.215     -0.580      0.794      1.636     -1.227      0.233      0.413      0.877      1.293      0.025      0.218     -1.383      0.005
     0.867     -0.206      0.064     -0.576     -0.815      1.264      1.121      0.687     -0.493     -1.581      1.524      0.720      1.291      0.251     -1.549     -0.379      0.822     -0.755     -1.114     -0.979      0.814      0.282      0.160     -0.864     -0.403      0.016     -0.542     -0.030      0.345     -0.584      0.370      0.864      0.469      0.196     -1.261      0.377      0.219      0.954      0.915     -1.300     -1.097      0.561     -1.116     -0.946     -0.470
    -1.133      0.794     -0.936     -0.576     -0.815     -0.736     -1.879      0.687     -0.493     -1.581     -1.476     -2.280     -0.709     -0.749     -0.549     -1.379     -0.178     -1.755      0.886     -0.979     -1.556     -0.384     -0.704     -0.654     -0.862      0.432      1.241     -0.165      0.082     -0.112      0.795     -1.410      1.481      0.018     -1.208      0.509     -1.753      0.302     -0.169     -0.102      0.240      0.152     -0.554      1.089     -0.173
    -1.133      0.794      1.064      0.424     -1.815     -0.736      1.121      0.687      0.507      1.419     -0.476      1.720      1.291      1.251     -0.549     -1.379     -0.178     -0.755     -0.114     -0.979     -0.844      0.318      0.119      0.466     -0.738     -0.425      0.446      1.168     -0.001     -1.114      0.071      0.616      0.587      0.150      1.949      0.649      1.335      1.181      0.860     -0.257     -0.652     -0.541     -1.025     -0.368     -0.287
    -1.133     -1.206     -1.936     -0.576      1.185     -1.736     -0.879      0.687     -1.493      1.419     -1.476     -1.280     -2.709     -1.749      0.451     -1.379     -0.178      0.245     -2.114      1.021     -0.971     -0.503     -0.520     -0.780      1.152     -0.031     -0.765     -1.355      0.298      0.094     -0.840     -0.429      1.437     -0.997      0.647     -0.353     -0.739     -1.893     -1.150     -0.195     -0.351      0.450      1.038     -1.513      0.152
    -0.133     -0.206      1.064     -0.576     -0.815     -0.736      0.121     -0.313      0.507          *      0.524     -0.280      0.291      0.251      0.451     -0.379     -0.178      0.245     -0.114      0.021      0.410     -0.078     -0.228      0.188     -0.425     -0.816     -0.136      1.326     -0.755     -0.512     -0.947      0.193     -0.012      0.413      1.749      0.088     -0.278      0.619      0.258      0.630     -0.726     -0.237      0.280     -0.217      0.411
     0.867      0.794     -0.936          *     -1.815      1.264      1.121      1.687     -1.493      1.419      0.524      0.720     -1.709      1.251      1.451      0.621      0.822      1.245     -1.114     -0.979      0.661      0.429      0.149     -0.231     -0.301      0.198      0.288     -1.190     -1.366     -1.492      0.464      0.774      1.508     -1.406      1.567     -0.220      0.103     -1.910      1.317      1.471     -0.184      0.421      1.044     -1.017     -0.724
     0.867     -0.206      2.064     -0.576      1.185      1.264     -0.879     -1.313     -1.493      1.419      1.524      0.720      1.291     -1.749      1.451      1.621      0.822      0.245     -1.114      1.021      1.374      0.356      0.513     -1.337      0.535     -0.417     -0.512      1.552      0.693      0.662     -0.146     -1.178     -1.824     -0.476      1.175     -0.402      0.216      0.529     -0.806      1.142      0.202      0.510     -0.520     -0.431      0.578
    -0.133     -0.206      1.064     -0.576      0.185      0.264      0.121      1.687     -0.493     -1.581     -1.476      0.720      1.291     -1.749      0.451     -1.379      0.822      1.245     -2.114     -1.979     -0.501     -0.098      0.639     -1.126     -1.151      0.214     -0.107      0.309      0.313      1.298      0.879      0.293      1.073      0.321     -0.816     -0.804      0.820      0.373     -1.006      1.211     -0.738      0.986      0.164     -1.451     -0.901
    -0.133     -0.206     -0.936      0.424      0.185      1.264      1.121      1.687     -1.493      1.419      1.524      0.720      0.291      1.251      0.451      1.621      0.822      1.245      1.886      1.021      0.939      0.716      0.520     -0.279      1.138     -1.183     -0.881     -1.457      0.614     -1.060      0.291      0.259      1.117     -1.403      0.782      0.209     -0.225     -0.227      1.495     -0.296      0.660      0.111      0.347      2.069      0.081
    -2.133     -0.206      1.064      0.424     -1.815     -1.736     -0.879     -1.313     -0.493      0.419      0.524      0.720     -0.709      1.251     -0.549     -2.379     -1.178      0.245      0.886      0.021     -1.105     -0.487     -0.046     -0.215     -0.800     -0.948      0.321      1.029      0.614     -1.116     -0.445     -0.425     -1.285     -0.395      0.870      2.050      1.292     -0.664      1.426     -0.177     -1.206     -0.798      0.371      0.824      0.881
    -1.133      0.794     -1.936      0.424      0.185      0.264      1.121     -0.313      0.507     -0.581     -1.476     -1.280     -0.709      0.251     -0.549      0.621      0.822     -0.755      0.886      0.021      0.110      0.076     -0.204     -0.371      0.212     -1.190      0.640     -1.849      0.838      0.051      0.122      1.139     -0.175      0.783     -0.732     -1.395     -1.251     -0.454      0.390     -0.497      0.402      0.614     -0.436      0.884      0.012
    -1.133     -0.206     -0.936     -0.576      1.185     -1.736     -1.879     -1.313     -0.493      0.419     -1.476     -2.280      0.291     -0.749      0.451     -0.379     -2.178      1.245      0.886      1.021     -1.034     -1.428      0.078     -1.191      0.761     -0.039      1.225     -1.056      0.512      0.393     -0.850     -0.322     -1.269      0.369     -0.023      0.069     -0.564      0.260      0.326      0.071      0.695     -0.743      1.043      1.504      0.413
    -2.133      0.794      2.064      1.424     -1.815     -1.736      0.121      1.687      1.507     -0.581     -2.476      0.720      0.291      1.251     -0.549      1.621     -0.178      0.245      0.886     -0.979     -1.389      0.276      0.359      1.350     -0.718     -0.683      0.408      1.840      0.047     -1.147     -0.278     -0.073      1.230      0.522     -0.233     -0.627      0.237     -0.176      0.281     -0.138      3.228     -0.453     -0.264      0.177     -0.375
     0.867      0.794     -0.936     -1.576      0.185      1.264      1.121     -1.313     -0.493      0.419      1.524     -0.280     -0.709     -1.749      0.451     -0.379      0.822      1.245     -0.114      1.021      1.210      0.274      0.185     -1.030      0.680     -0.294      0.325     -0.963     -0.574     -0.425     -0.096      0.756     -1.457      0.202     -0.036     -0.135     -0.693     -0.795     -1.186      0.097     -1.438      0.498      0.843      0.399      0.588
     0.867     -0.206      1.064      1.424      0.185     -1.736     -0.879     -0.313      1.507      0.419     -1.476     -1.280      0.291      1.251     -1.549     -0.379     -0.178      0.245      0.886      0.021     -0.755     -0.287      0.387      1.168     -0.158      1.641      0.020      0.462      0.194      0.341     -1.075     -0.460     -0.701      0.619      0.405     -0.456     -1.023     -0.187      0.460     -1.555      0.432      0.114     -0.368      0.393      0.059
     0.867     -0.206      1.064     -0.576     -0.815      1.264      0.121      1.687      1.507     -0.581     -1.476     -1.280      0.291      0.251      0.451      0.621      0.822      1.245      0.886      1.021     -0.087      0.170      0.471     -0.788      0.648      1.042     -0.462      0.557      0.126     -1.413      1.380     -0.011      1.075      1.912     -1.091     -1.244     -1.525     -0.483      0.837      0.046      0.728      0.610      0.396      1.335      0.274
    -0.133     -0.206      1.064     -0.576     -1.815      0.264      0.121      0.687     -0.493      0.419      0.524     -0.280      0.291     -0.749      0.451     -0.379     -0.178      0.245     -0.114     -0.979      0.585     -0.057      0.262     -0.462     -0.484     -0.696     -0.067      0.873     -0.002     -1.302     -0.186      0.274      0.707     -0.221      0.765     -0.115     -0.299     -0.038     -0.420      0.681     -0.992     -0.150     -0.256      0.007     -0.451
    -0.133      0.794      2.064      0.424      0.185      1.264      0.121     -1.313      2.507      0.419      0.524      0.720      1.291      2.251     -0.549      1.621     -0.178      1.245     -0.114     -1.979      0.602     -0.180      0.863      0.312     -0.537     -0.617      0.709      1.176      0.049      0.621      0.730      0.343     -2.202      2.285      0.612     -0.371      0.703      0.152      2.019     -0.361      0.969      0.062     -0.015     -0.292     -1.436
    -1.133     -2.206      0.064      0.424      0.185     -0.736     -1.879     -2.313     -1.493     -0.581      1.524     -1.280     -1.709     -0.749     -0.549      0.621     -2.178     -2.755      0.886     -1.979      0.651     -1.296     -0.952     -0.380     -0.784     -1.845     -0.934      1.135      0.863      0.825     -1.422     -0.519     -1.199     -1.057     -0.272      0.566      0.415     -0.284     -0.429     -0.022     -0.195     -0.762     -1.259      1.162     -1.254
     0.867     -0.206     -0.936      1.424      1.185      1.264     -1.879      0.687      0.507      0.419      0.524      0.720      0.291     -0.749      0.451     -0.379     -3.178     -1.755      0.886      0.021      0.167     -0.885     -0.468      0.871      0.290      0.595      0.691     -0.376      0.549      0.888      1.272     -1.178      1.241     -0.047      0.310      0.221      1.698      1.034     -1.436      0.164     -0.603     -2.116     -0.992      0.602     -0.165
     0.867      0.794      1.064     -0.576      1.185      0.264      1.121     -0.313      0.507      0.419     -0.476      0.720     -0.709      0.251      0.451      0.621      0.822      0.245     -0.114      1.021      0.347      0.714      0.164     -0.798      0.966      0.582      0.048      1.065      0.201      0.259     -0.031      0.411     -0.489      1.011      0.074     -0.923     -0.146     -1.055      0.819     -0.111      0.308      0.092     -0.034      0.256      0.029
    -0.133     -0.206      1.064      0.424      0.185     -0.736     -1.879      0.687      1.507     -1.581      0.524     -1.280      1.291     -0.749     -1.549      0.621     -1.178      0.245     -0.114      0.021      0.357     -0.345      0.425     -0.343     -0.810     -0.465      0.148      0.662      0.946      1.144     -1.144     -1.635      0.200      1.864     -1.029      0.047     -0.893      0.747     -0.588     -1.027      0.063     -0.810     -0.452      0.014      0.751
    -0.133     -0.206      0.064     -0.576      1.185      0.264     -1.879      1.687     -0.493      0.419      1.524     -1.280      1.291      1.251      0.451      0.621     -1.178      0.245     -0.114      1.021      0.487     -0.422      0.298     -0.270      1.778     -0.557      0.468     -0.145     -0.445     -0.582     -0.305     -1.212      1.301     -0.164     -0.530      1.067     -0.776      0.823      1.374     -0.559      0.365     -0.763     -0.307      0.016     -0.445
     0.867      0.794      0.064      1.424      0.185      0.264      1.121     -0.313      1.507      0.419      1.524      1.720      0.291     -1.749      0.451     -0.379      0.822      0.245      0.886      0.021      0.769      0.622      0.177      0.510     -0.165      0.043      0.238     -0.115      0.823      0.248     -0.707      0.523     -0.437      1.237      0.305      0.544      0.941      0.121     -2.117      0.641     -1.106      0.193      0.005      0.628      0.171
     0.867     -1.206     -1.936     -1.576     -0.815     -0.736      0.121      0.687      0.507     -0.581      0.524     -0.280      0.291      1.251     -0.549      0.621     -1.178      0.245     -1.114     -2.979      0.786     -0.667      0.361     -0.512     -0.388      0.098     -0.738     -2.246     -1.158     -0.375     -1.513      0.761      0.307      1.062     -0.348     -0.346      0.453     -0.161      1.668     -0.446     -0.191     -0.391     -0.291     -0.895     -2.609
     0.867     -1.206     -0.936     -1.576     -0.815     -0.736     -1.879      0.687     -1.493     -0.581      0.524     -1.280      0.291     -0.749     -0.549      0.621     -1.178      0.245     -2.114      0.021      0.330     -0.806      0.587     -1.180     -0.747      0.367     -0.408     -1.588     -0.487     -0.113     -1.089     -1.136      0.066     -0.630     -0.232      0.017     -0.167     -0.505      0.286     -0.200      0.286     -0.306     -0.666     -1.435      0.664
    -1.133      0.794      0.064     -1.576     -1.815      0.264      1.121      0.687     -0.493     -0.581      0.524     -0.280     -0.709      1.251     -1.549      0.621      0.822      1.245     -1.114     -0.979      0.125      0.012     -0.008     -0.482     -1.069     -1.126      0.756      0.039     -1.120     -0.801      0.135      0.924      0.752     -0.277      0.003      0.222     -0.434     -0.515      1.797     -1.072      0.486      0.861      1.444     -1.027      0.005
     1.867      0.794      0.064     -1.576      0.185      1.264      1.121     -0.313     -1.493      1.419      1.524      0.720      0.291     -0.749      1.451      1.621      0.822     -1.755     -1.114      1.021      1.062      0.762     -0.456     -1.228      0.410      0.763      0.189      0.513     -0.482     -0.168      0.118      0.406      0.220     -0.604      1.138      0.162     -0.089      1.076      0.122      1.219      0.518      0.075     -0.902     -0.350      0.582
     0.867      0.794     -1.936      1.424      0.185      1.264      0.121      0.687     -0.493     -0.581      0.524      0.720      0.291      1.251      0.451      0.621      0.822      0.245      0.886      0.021      0.353      0.513      0.016      0.368      0.147      0.348      0.187     -2.003      0.935     -0.049      1.032     -0.755      0.753     -0.714     -0.849      0.213      0.189      0.456      1.099      0.456      0.089      0.233      0.279      0.551     -0.002
     0.867      0.794     -1.936      0.424      0.185     -1.736      1.121      0.687     -1.493     -0.581     -0.476      0.720      1.291      1.251     -0.549     -0.379      0.822      0.245     -0.114      0.021      0.004      0.821      0.210     -0.276      0.121      0.787     -0.005     -2.017      0.721      0.323     -1.811      0.209      0.386     -1.323     -0.516     -0.539     -0.351      1.149      1.467     -0.694     -0.393     -0.044     -0.134      0.031     -0.175
    -1.133      0.794     -1.936     -0.576      1.185      1.264     -2.879      0.687     -1.493      1.419      1.524      0.720     -2.709     -0.749      1.451      1.621      0.822      0.245     -1.114      1.021      1.059     -0.014     -0.402     -0.261      1.208     -2.092      0.750     -1.482     -0.272     -0.075      0.374     -2.851      1.208     -1.279      0.694      0.099      0.763     -2.143     -0.448      0.972      0.609      0.667      0.824     -1.180     -0.171
     0.867      0.794      2.064     -1.576     -0.815      1.264      0.121      1.687      0.507     -2.581      1.524     -0.280      1.291      1.251      1.451      1.621     -0.178      1.245     -2.114     -0.979      0.797      0.353      0.796     -0.235     -0.435      0.102      0.376      1.130     -1.452     -0.453      0.394     -0.411      0.879      0.827     -2.326      0.673     -0.576      0.207      1.473      1.555      0.787     -0.442     -0.069     -1.936     -0.617
    -0.133      0.794     -0.936     -1.576      1.185      0.264      0.121     -0.313     -1.493      0.419      1.524      0.720      1.291     -1.749     -0.549     -1.379     -1.178     -1.755     -0.114     -2.979      0.591      0.069      0.342     -1.106      0.401     -0.639      0.710     -1.250     -0.467      0.685     -0.160     -0.055     -0.725     -0.639      0.132      0.677      0.664      0.896     -1.056     -0.807     -1.871     -1.258     -2.142      0.396     -3.402
    -0.133     -0.206      1.064     -0.576      0.185      0.264     -1.879      1.687     -0.493     -0.581      0.524      0.720      0.291     -1.749      0.451     -0.379     -0.178      1.245     -0.114      0.021     -0.189     -0.602      0.418     -0.306      0.176     -0.014      0.297      0.773     -0.140      0.084      0.372     -1.242      1.179     -0.241     -0.672      0.855      1.398     -0.255     -1.432      0.202      0.032      0.416      0.645     -0.006     -0.008
     0.867     -1.206     -0.936      1.424      0.185      0.264     -0.879     -1.313      0.507     -1.581     -1.476     -1.280      0.291      1.251     -1.549     -1.379     -2.178      0.245      1.886     -1.979     -0.573     -1.389     -0.183      0.917     -1.062      1.453      0.142     -0.844      0.383      1.123      0.878      0.727     -0.955     -0.209     -1.013     -0.681      0.334      0.537      0.667     -0.920     -0.745     -0.850      0.554      1.420     -1.107
    -0.133      0.794      0.064      1.424     -0.815     -1.736      0.121      1.687      0.507      0.419     -0.476      0.720     -0.709      0.251      1.451     -0.379     -0.178      1.245     -0.114      0.021     -1.181     -0.137      0.002      0.973      0.414      1.009      0.905      0.022      0.439     -1.347     -0.437      0.356      1.616     -0.310      0.241      1.257      0.834     -0.529     -0.741      1.153      0.894     -0.038      1.090     -0.490     -0.182
    -0.133     -0.206      1.064     -0.576      1.185     -0.736      0.121     -0.313     -0.493      0.419     -1.476     -0.280     -0.709     -0.749      0.451     -0.379     -0.178      0.245     -0.114      0.021     -0.451      0.572     -0.096     -0.595      0.137      0.227     -0.649      1.254      0.018      1.041     -0.112     -0.456     -0.314      0.091      0.351     -0.899     -1.054     -0.489     -0.232      0.348      0.087     -0.777      0.359      0.188     -0.214
    -0.133     -1.206      1.064      2.424      0.185     -1.736      0.121     -1.313      0.507     -0.581     -1.476     -1.280      1.291      1.251     -0.549     -0.379     -1.178      1.245      0.886     -0.979     -0.737     -0.544      0.681      0.778     -1.581      0.603     -0.790      0.359      1.527      1.791     -1.008      0.937     -2.075     -0.010      0.314     -0.386     -0.580      0.205      0.790      0.325      0.408     -0.349      0.222      0.547      0.621
    -2.133     -2.206      0.064      0.424     -0.815      1.264      0.121     -1.313      0.507      0.419     -1.476     -1.280      0.291     -0.749     -1.549     -1.379     -0.178      0.245      0.886     -1.979     -0.731     -0.656      0.490      0.409     -0.520     -1.486     -1.508     -0.308      0.006     -0.244      1.927      0.855     -1.771      0.203      0.635     -0.703     -0.467     -0.312     -1.107     -1.086     -0.491      0.460     -0.366      0.689     -1.437
    -1.133     -2.206      2.064      1.424     -0.815      0.264     -1.879     -2.313     -0.493     -0.581     -1.476     -1.280      1.291     -0.749     -0.549     -1.379      0.822      1.245      1.886     -1.979     -0.733     -0.476      0.642      0.736     -0.798     -0.235     -1.794      1.334      0.581     -0.091      1.004     -1.321     -3.058     -0.873     -0.053     -0.559     -0.736      0.633     -1.246     -0.260     -0.696      1.351      0.188      1.443     -1.207
    -0.133      0.794     -1.936      2.424      1.185     -0.736      1.121     -2.313      2.507      1.419      1.524      1.720      1.291      2.251      1.451      0.621      0.822     -1.755      1.886      1.021      0.200      0.531     -0.307      1.783      0.467     -0.361      0.307     -1.590      0.649      0.687     -0.922      0.601     -2.074      1.197      1.163      1.078      1.045      1.858      0.819      1.321      0.254      0.419     -1.203      0.921      0.497
     0.867     -0.206      1.064     -0.576      0.185      1.264      0.121     -1.313     -0.493      0.419     -0.476      0.720     -1.709      1.251      0.451     -1.379     -0.178      0.245      0.886     -1.979      0.025      0.056     -0.395     -0.072     -0.692      0.677     -0.273      1.425     -0.459      0.853      1.246      0.075     -0.859     -0.319      1.018     -0.503      0.673     -1.164      1.111      0.793     -1.455     -0.133      0.672      0.847     -1.405
    -2.133     -0.206     -1.936      0.424     -1.815     -2.736      0.121      0.687      1.507      0.419     -0.476     -1.280      0.291      1.251      0.451     -1.379     -0.178      0.245      0.886     -1.979     -1.338     -0.634     -0.110      1.063     -1.015     -0.970      0.211     -1.823     -0.694     -0.667     -1.244      0.795      0.596      0.620      0.753      1.242     -0.429      0.517      0.494      1.164      0.167      0.328      0.351      0.217     -0.904
     0.867      0.794      0.064      0.424      0.185      1.264     -0.879      0.687      0.507     -1.581     -1.476      0.720     -0.709      0.251      0.451      1.621      0.822      0.245     -0.114      0.021     -0.388      0.473     -0.421      0.551     -0.204      1.244      0.222      0.572     -0.198      0.265      1.502     -1.159      1.270      0.105     -1.493     -0.900      0.182     -0.164     -0.242      0.538      1.936      0.276      0.860     -0.397      0.325
    -0.133     -1.206      0.064     -1.576     -0.815     -1.736     -0.879     -0.313     -1.493     -0.581      0.524      0.720      0.291     -0.749      0.451      0.621     -0.178      0.245     -2.114      0.021     -0.081     -0.313      0.257     -0.365      0.387      0.004     -0.846     -0.235     -1.263     -1.239     -1.811     -0.568     -0.713     -1.191     -0.664      0.533      1.134     -0.039     -0.405      0.349      0.769      0.011     -0.135     -1.858     -0.469
    -0.133     -1.206      1.064     -1.576      0.185     -0.736     -0.879      0.687     -0.493     -0.581     -0.476     -1.280     -0.709     -0.749      0.451      0.621     -0.178      0.245     -1.114      1.021     -0.241     -0.937     -0.355     -1.220      0.539      0.201     -0.375      1.346     -0.390     -0.232     -0.380     -0.139      1.238      0.352     -0.760     -0.244     -0.101     -0.292      0.205      0.239      0.723      0.859      0.807     -0.522      0.608
     0.867     -0.206      1.064     -0.576     -0.815     -0.736      1.121      1.687     -0.493     -0.581     -0.476      0.720      1.291     -0.749     -0.549      0.621     -0.178      0.245     -1.114     -0.979     -0.251      0.363      0.388     -1.013     -0.439      1.246     -0.690      0.711      0.427     -0.430     -0.527      0.650      1.330      0.197     -0.346     -0.140      0.352      0.899     -0.056     -0.279      0.833     -0.604     -0.260     -0.670     -0.493
    -1.133     -0.206      0.064      1.424      0.185      1.264      0.121      0.687      0.507      0.419      0.524     -0.280      0.291     -0.749      0.451      1.621      0.822      0.245     -0.114      0.021      0.656     -0.230      0.337      0.614      0.398     -1.967      0.141     -0.311      0.823     -0.150      0.616      0.441      0.217      0.216      0.136     -0.240      0.158     -0.146     -1.156      0.286      0.970      1.034     -0.222     -0.290     -0.416
     0.867     -3.206      1.064     -1.576      1.185      0.264      1.121     -2.313     -1.493      1.419      1.524      0.720      1.291     -1.749      1.451      1.621      0.822     -0.755     -1.114     -0.979      1.220     -0.304      0.236     -1.922      0.081     -0.544     -2.694      0.579      0.277      0.837     -1.077      1.407     -2.445     -0.154      1.452      0.254      0.933      1.108     -0.279      1.224      0.357      1.008     -1.081     -0.199     -1.013
     0.867      0.794     -0.936     -1.576     -0.815      1.264      1.121     -2.313     -0.493     -0.581      1.524     -0.280      0.291      1.251      0.451      0.621      0.822     -0.755     -1.114     -0.979      1.134      0.543     -0.205     -1.036     -0.734     -0.293      0.126     -0.758     -0.450     -0.038      0.151      0.497     -2.087      0.287     -0.094      0.037     -0.949      0.504      2.028      0.913     -0.615      0.213     -0.406     -0.519     -0.390
    -1.133     -3.206      1.064      0.424      1.185     -2.736      1.121     -1.313      2.507     -2.581     -1.476      1.720      0.291      1.251     -2.549     -2.379      0.822     -0.755      0.886      0.021     -1.386      0.382      0.186      0.465      0.041      0.186     -3.413      0.789      0.057      1.081     -1.280      0.700     -1.450      2.104     -2.644      0.479      1.139      0.144      0.828     -2.699     -0.937      0.428     -0.984      0.597      0.111
     0.867      0.794      1.064      1.424      0.185      1.264      1.121      1.687     -1.493      1.419      0.524      1.720      1.291      2.251      1.451     -1.379     -0.178     -0.755      1.886      1.021      0.020      0.529      0.329      0.302      0.808      0.689      0.328      0.866      0.976     -0.654      1.096      0.335      1.367     -1.649      0.821      0.440      1.239      0.733      2.039      0.903     -1.568     -0.669     -1.284      1.783      0.155
    -0.133     -1.206      0.064      0.424     -0.815     -0.736     -0.879     -0.313      0.507     -0.581     -0.476     -0.280     -0.709      0.251     -0.549     -0.379     -1.178     -0.755     -0.114     -0.979     -0.434     -0.584      0.129     -0.158     -0.701      0.312     -0.833      0.075      0.377     -0.151     -0.456     -0.346     -0.372      0.583     -0.231      0.081      0.311     -0.825      0.549     -0.150      0.114     -0.677     -0.942     -0.279     -0.278
    -0.133     -0.206      1.064     -0.576      0.185      1.264      0.121     -1.313     -1.493      0.419      0.524     -0.280      0.291     -0.749     -1.549      0.621      0.822      0.245     -2.114      0.021      0.408     -0.337      0.187     -0.878      0.399     -0.666      0.012      0.747      0.284     -0.226      0.977      0.614     -1.345     -0.745      0.083     -0.097      0.249      0.103     -0.040     -1.718      0.377      1.138     -0.013     -1.698     -0.281
     0.867      0.794     -1.936      2.424      1.185      0.264      1.121     -1.313     -1.493      1.419     -1.476      1.720     -1.709      1.251      0.451     -1.379     -0.178      0.245      0.886      1.021     -0.623      0.749     -0.698      0.858      1.224      1.614      0.014     -1.381      1.446      0.028      0.910      0.122     -0.521     -2.106      0.688     -0.547      0.910     -0.648      0.598     -0.055     -0.582     -0.999      1.434      0.514      0.083
     0.867     -0.206      0.064     -0.576      0.185      0.264     -1.879     -1.313     -0.493      1.419      0.524     -0.280     -0.709     -0.749      1.451     -0.379      0.822      0.245     -1.114      0.021      0.350     -0.542     -0.061     -0.838      0.021      0.544      0.341      0.397      0.134      0.129     -0.084     -1.224     -1.189      0.241      1.346      0.089      0.381     -0.702     -0.002      1.448     -0.769      1.382      0.443     -0.878     -0.066
    -0.133     -0.206      1.064     -0.576      1.185      1.264      0.121      0.687      0.507      1.419     -0.476      0.720     -1.709      0.251      0.451      0.621      0.822      0.245     -0.114      1.021      0.654      0.432     -0.251      0.383      0.977     -0.669     -0.715      1.363     -0.822      0.321      0.597     -0.323      0.757      0.055      0.836     -1.330      0.313     -1.146     -0.034     -0.097     -0.052      0.469      0.589     -0.242      0.017
    -0.133     -0.206      0.064     -1.576     -0.815     -0.736     -0.879     -0.313     -0.493     -0.581     -0.476     -0.280      0.291     -1.749     -0.549     -0.379     -1.178      0.245      1.886     -0.979     -0.143     -0.486      0.335     -1.184     -0.889      0.036      0.237     -0.199     -0.537      0.041     -0.562     -0.323     -0.783      0.299     -0.260     -0.336      0.192     -0.288     -0.822     -0.020     -0.294     -0.816     -0.144      2.435     -0.120
     0.867      0.794     -0.936     -1.576      0.185      1.264     -2.879     -1.313     -1.493      1.419      0.524      0.720      0.291     -1.749      1.451      1.621     -0.178      1.245     -2.114      1.021      0.688     -0.421      0.329     -1.815      0.769      0.148      1.183     -1.064      0.121     -0.624      0.687     -2.356     -1.534     -0.150      1.083     -0.576      1.292     -0.139     -0.225      0.912      0.955      0.421      0.742     -1.209      0.216
    -1.133      0.794      1.064      1.424      0.185     -1.736      0.121     -1.313      0.507     -0.581      0.524     -1.280      0.291      1.251     -0.549     -1.379     -0.178      0.245      0.886      0.021     -0.132     -0.197      0.219      1.070     -0.060     -0.953      0.898      0.807      0.303      0.060     -1.552      0.272     -1.595     -0.349     -0.506      0.848     -0.994      0.058      0.513     -0.630     -1.301     -0.074     -0.282      0.347      0.106
    -2.133      0.794      0.064      0.424      0.185      0.264     -2.879     -1.313      2.507     -2.581     -0.476      0.720      1.291      0.251      0.451     -1.379     -2.178     -2.755     -0.114     -1.979     -0.482     -0.601     -0.317      0.690     -1.172     -1.705      1.426      0.338     -0.353      1.359      0.726     -2.224     -1.052      2.021     -1.966      0.035      1.424      1.764     -0.201      1.013     -0.717     -1.719     -2.345     -0.443     -0.865
     0.867     -0.206      0.064     -0.576     -0.815      1.264      1.121     -0.313      1.507     -0.581     -0.476     -2.280      0.291     -0.749     -0.549      1.621     -0.178     -0.755     -0.114      0.021      0.922     -0.570      0.214     -0.448     -0.602      0.003      0.103     -0.082     -0.114     -0.096      0.197      1.610     -0.440      1.848     -0.303     -1.618     -1.812      0.050     -0.401     -0.203      0.749      0.445     -1.323      0.019      0.608
    -0.133     -0.206      0.064      1.424      1.185     -1.736      0.121     -0.313      0.507      0.419     -0.476     -0.280     -0.709      1.251     -0.549     -1.379     -1.178     -0.755      1.886      1.021     -0.622     -1.007     -0.421      1.680     -0.121      0.473      0.762      0.517     -0.271      1.374     -1.041      1.197      0.156     -0.737      0.550      0.508      0.977     -0.083      0.113     -0.538     -0.939     -0.128     -0.266      1.128      1.200
    -0.133      0.794      2.064     -0.576     -1.815      0.264      1.121      1.687      0.507      1.419      0.524     -0.280      0.291     -0.749      0.451     -0.379      0.822      1.245     -0.114     -0.979     -0.148      0.554      0.672      0.417     -0.350      0.026      0.262      1.565     -1.133     -1.545      0.547      0.603      0.881      0.200      1.645      0.667     -0.830     -0.482     -1.047      0.585     -0.212      0.313      0.332     -0.213     -0.640
     0.867      0.794     -0.936     -1.576      1.185     -0.736      0.121      0.687      1.507      1.419      1.524      0.720      0.291      0.251      1.451     -0.379     -1.178      1.245      0.886      1.021      0.363      0.115      0.410     -0.437      1.049      0.559      0.566     -1.254     -1.041      0.109     -0.961     -0.020      0.350      1.846      0.854      0.884      0.563     -0.341      0.650      0.957     -0.945     -1.292      0.663      0.791     -0.044
     1.867      0.794      1.064      1.424      1.185      1.264      0.121     -0.313     -0.493      1.419      1.524      0.720     -0.709     -0.749      0.451      1.621      0.822      0.245     -0.114      0.021      1.081      0.468     -0.335      0.102      0.238      0.789      0.130      1.527      1.213      0.895      0.167     -0.452      0.047     -0.712      1.436      0.069      0.238     -0.359     -0.870      0.260      0.717      0.369      0.670     -0.077     -0.107
     1.867      0.794      2.064      0.424      1.185      1.264      1.121     -1.313     -1.493      1.419      1.524     -0.280      1.291      2.251      1.451      1.621      0.822     -0.755      0.886      1.021      1.630      0.474     -0.047      0.497      0.437      0.356      0.378      1.976     -0.103      0.728     -0.417      0.577     -1.253     -1.926      0.957     -0.743     -0.866      1.351      1.812      1.149     -0.205      0.277     -0.765      0.466      0.603
    -2.133     -1.206     -1.936     -0.576     -1.815     -1.736     -0.879      0.687     -0.493     -1.581     -1.476     -0.280      0.291      0.251     -0.549     -0.379     -1.178      0.245     -0.114     -1.979     -1.730     -0.719      0.331     -0.318     -1.565     -0.412     -0.581     -2.388     -0.330     -0.142     -0.057      0.001      0.153     -0.273     -0.686      0.788      0.470     -0.244      0.508      0.334      1.423     -0.551     -0.329      0.071     -0.564
    -1.133      0.794      1.064     -1.576     -2.815      1.264     -0.879      0.687     -1.493     -0.581      0.524      0.720      0.291     -1.749      0.451     -0.379      0.822      1.245     -0.114      1.021      0.177      0.169      0.736     -1.030     -0.426     -1.409      0.559      0.272     -0.465     -2.384      1.012     -1.113     -0.130     -0.613     -0.321      0.286      0.525     -0.698     -0.846      0.594     -0.674      0.587      0.219      0.441      1.532
     0.867     -0.206      0.064      2.424      1.185     -2.736     -0.879     -1.313     -1.493     -0.581     -2.476     -0.280      1.291      1.251     -1.549     -2.379     -1.178      1.245     -0.114      1.021     -1.514     -0.849      0.589      0.259     -0.217      2.312      0.470     -0.517      2.132      1.505     -1.119     -0.112     -2.139     -1.685     -0.398     -0.471      0.712      0.292      1.017     -1.355     -0.681     -0.227      0.255     -0.314      1.049
     0.867      0.794     -0.936      1.424      1.185      0.264      0.121     -0.313      0.507      1.419     -1.476     -0.280     -2.709      0.251      1.451      1.621     -0.178      0.245     -0.114      1.021     -0.404     -0.014     -0.803      0.675      1.138      1.341      0.737     -0.172      0.720      0.051      0.733      0.176      0.559      0.002      0.910     -1.066     -0.448     -1.548     -0.239      0.838      1.980     -0.081      1.519     -0.504      0.076
     0.867      0.794     -0.936     -0.576      1.185      0.264     -2.879     -2.313     -1.493      1.419      0.524      1.720     -1.709      2.251      1.451     -1.379      0.822     -1.755      1.886      1.021      0.068      1.083     -0.887     -0.306      0.431      0.687     -0.158     -0.191     -0.358      0.711      0.256     -3.991     -1.284     -1.118      1.255      0.475      0.499     -0.419      2.436      1.367     -1.476     -0.252     -0.334      2.011      0.574
    -0.133     -0.206     -1.936      0.424      1.185      1.264      1.121     -1.313     -1.493      1.419      0.524     -1.280     -0.709     -1.749      1.451      1.621      0.822      1.245     -1.114      1.021     -0.158     -0.460      0.171     -0.582      1.585     -0.200      0.166     -2.092      0.933     -0.371      1.473      1.710     -1.445     -0.990      0.494      0.887     -0.705     -1.062     -1.136      0.647      1.862      1.357      1.096     -0.861     -0.552
    -1.133     -1.206     -1.936      1.424     -0.815     -2.736     -0.879     -2.313     -0.493     -0.581     -1.476     -0.280      0.291     -1.749     -1.549     -1.379     -1.178     -0.755      1.886     -0.979     -1.828     -1.003     -0.564      0.107     -0.847      0.823     -0.233     -1.536      1.257     -0.011     -0.862      0.095     -1.702     -0.675     -0.240      0.853      0.910      1.079     -1.747     -1.096      0.318     -0.124      0.092      1.848     -0.069
    -1.133     -2.206      1.064     -1.576      0.185     -1.736     -0.879     -2.313      0.507     -0.581     -0.476     -1.280      0.291      0.251     -0.549     -1.379     -1.178      0.245     -0.114      1.021     -0.793     -0.991      0.115      0.416      0.534     -0.468     -1.251      0.836     -2.032     -0.375     -0.840      0.256     -2.341      0.269     -0.760      0.456     -0.175      0.191     -0.003     -0.841     -0.497     -0.038      0.177     -0.334      0.511
    -0.133     -1.206      0.064      1.424     -0.815      0.264     -0.879     -1.313      0.507      0.419     -0.476      0.720     -0.709     -0.749     -0.549     -1.379     -3.178      1.245     -1.114      0.021     -0.907     -1.301      0.203      0.653     -0.425      0.907     -0.051     -0.097      0.552     -0.466      1.036      0.515     -1.459      0.203      0.809      0.431      2.171     -0.978     -1.036     -0.312     -0.533     -1.959      1.108     -1.494      0.324
    -0.133     -1.206      0.064     -0.576      0.185     -1.736     -0.879     -1.313      0.507     -2.581     -0.476     -1.280      0.291     -0.749     -1.549     -0.379     -2.178      1.245     -0.114     -0.979     -0.481     -0.980      0.305     -0.383     -0.661      0.235     -0.265     -0.212     -0.141      0.845     -1.157      0.189     -1.626      0.851     -2.127      0.157     -0.126     -0.054     -0.414     -1.098      0.154     -1.211      0.591      0.107     -0.122
    -2.133     -2.206     -0.936      1.424     -0.815     -1.736      1.121     -2.313      1.507     -0.581     -0.476      0.720     -0.709     -0.749     -1.549      0.621     -0.178     -0.755     -0.114      1.021     -0.817     -0.094     -0.191      0.169     -1.150     -1.193     -2.020     -0.637      1.369      0.295     -1.066      1.160     -1.971      1.396     -0.074      0.548      0.673     -0.356     -0.860     -0.995      1.481     -0.174     -0.544     -0.188      2.132
     0.867     -1.206      0.064      0.424     -0.815     -0.736      0.121     -0.313      0.507     -0.581     -0.476     -0.280     -0.709      0.251     -0.549     -0.379     -1.178     -0.755     -0.114     -0.979     -0.236     -0.280     -0.490     -0.008      0.163      1.124     -0.883      0.589      0.260     -0.915     -0.454      0.568      0.167      0.580     -0.768     -0.122      0.022     -0.012      0.196     -0.646     -0.274     -0.928     -0.101     -0.340     -0.975
    -0.133      0.794      0.064      0.424      0.185     -0.736      1.121     -0.313      0.507      0.419      0.524      0.720     -0.709     -0.749      0.451     -1.379      0.822     -0.755     -0.114      1.021     -0.416      1.091     -0.462      0.610      0.555      0.309     -0.326      0.540     -0.291     -0.481     -0.261     -0.070      0.257     -0.040      0.080      0.889     -0.506     -0.040     -1.176      0.089     -0.897     -0.543     -0.112     -0.348      0.565
    -2.133     -0.206      0.064      1.424     -0.815      0.264      0.121      0.687      1.507      0.419     -1.476     -1.280     -1.709     -0.749      0.451      0.621      0.822      0.245      0.886      0.021     -0.435     -0.201     -0.297      1.959     -0.607     -1.714     -0.067      0.413     -0.336     -0.242      0.544      0.565      0.784      0.090      0.700     -0.832     -0.970     -1.159     -2.229      0.684      1.110      1.153      0.818     -0.023      0.590
     0.867      0.794     -0.936     -0.576      0.185      0.264      1.121     -0.313     -1.493      1.419     -0.476     -0.280      0.291     -0.749      0.451     -0.379      0.822     -1.755     -0.114      0.021     -0.239      0.339     -0.318     -0.317      0.600      1.102      0.460     -0.535     -0.289     -0.489      0.546      0.900      0.125     -1.265      1.108     -0.170     -0.484      0.871     -0.499      0.161     -0.076      0.374     -1.248      0.090     -0.531
     0.867      0.794      0.064      0.424      0.185      1.264      1.121     -1.313      0.507     -0.581      0.524      0.720     -0.709      0.251     -0.549     -0.379     -1.178     -0.755      0.886      1.021     -0.100      0.260     -0.219      0.349      0.592      0.903      0.560      0.280     -0.019     -0.282      1.425      1.009     -1.110      0.449     -0.878      0.664      0.389     -0.340     -0.016     -0.772     -0.512     -1.409     -0.357      0.728      0.470
    -0.133     -0.206      1.064      0.424     -0.815      0.264     -1.879      0.687      0.507     -0.581      0.524     -0.280      0.291     -0.749     -0.549     -0.379     -0.178      0.245     -1.114     -0.979      0.345     -0.363     -0.070     -0.668     -0.137     -0.413      0.164      0.889      1.075     -0.581     -0.007     -1.481      0.758      0.833     -0.564      0.118      0.012      0.378     -0.256     -0.391     -0.711      0.427      0.233     -0.677     -0.677
    -1.133      0.794     -0.936      1.424      1.185      0.264     -1.879     -1.313      1.507      1.419     -1.476      0.720      1.291      1.251      0.451     -1.379     -0.178      0.245      0.886      0.021     -0.441      0.353      0.369      0.907      0.424     -0.874      0.397     -1.275      0.505      0.754      0.820     -2.183     -1.710      0.900      1.100     -0.788      0.385      0.717      0.606      0.403     -0.940     -0.527     -0.283      0.439     -0.313
    -0.133     -0.206      0.064     -0.576      0.185      0.264      1.121     -0.313     -0.493     -0.581     -1.476     -0.280     -0.709     -0.749     -0.549     -0.379      0.822     -0.755     -1.114      0.021     -0.646      0.271     -0.822     -0.265      0.431      0.473     -0.320      0.999     -0.305     -0.092      1.001      0.786      0.619     -0.425     -0.848     -0.540     -0.620      0.477     -0.501     -0.675      0.368      0.523      0.562     -1.078     -0.508
    -0.133      0.794      1.064      2.424      1.185      0.264     -1.879      1.687      2.507      1.419     -0.476     -0.280      0.291      2.251      1.451     -0.379     -1.178     -1.755      1.886      1.021     -0.431     -0.451     -0.496      2.186      0.546      0.098      1.300      1.576      0.270      0.570      0.684     -1.373      2.264      0.961      1.067      0.235      0.189      0.997      0.639      1.218     -0.032     -0.820     -0.961      0.753      0.483
     0.867     -0.206      0.064      0.424      0.185      1.264      0.121      0.687     -0.493     -0.581      0.524     -0.280      0.291     -0.749      0.451      0.621     -0.178      0.245     -1.114      0.021      0.360     -0.080     -0.008     -0.558      0.430      0.439     -0.240      0.189      0.811     -0.343      1.086      0.160      0.733     -0.089     -0.809     -0.018     -0.204      0.019     -0.279      0.186      0.353      0.137      0.262     -1.026     -0.300
     0.867      0.794     -0.936     -1.576      1.185      1.264      1.121      0.687     -0.493      1.419      1.524      1.720      0.291     -1.749      1.451      1.621      0.822      1.245     -1.114      1.021      1.072      0.442      0.295     -1.276      0.728     -0.440      0.271     -1.088     -0.422      0.386     -0.216      0.724      0.289      0.502      1.048      0.235      1.264     -0.063     -0.670      1.005      0.618      0.326      0.779     -0.470      0.231
    -1.133     -0.206      2.064      1.424     -0.815     -1.736      0.121      1.687      0.507      0.419      0.524     -0.280      1.291      0.251      0.451     -0.379     -0.178      1.245      1.886      0.021     -0.738     -0.203      0.636      0.806     -0.347     -0.303     -0.126      1.570      0.621     -0.376     -1.014      0.407      0.966     -0.014      0.628      1.537     -0.019      0.498     -0.398      0.654      0.255      0.024      0.143      1.708      0.204
     0.867     -0.206      1.064      1.424      1.185      0.264     -1.879     -2.313     -1.493     -1.581      1.524      0.720      0.291      0.251      0.451     -0.379      0.822     -1.755     -1.114      1.021      0.159     -0.601     -0.756      0.564      0.325      0.764      0.389      2.102      0.872      0.965      0.064     -1.191     -1.425     -1.786     -1.716      1.321      1.582      1.440     -0.326      0.146     -0.370      1.369     -0.449     -1.373      0.657
    -1.133      0.794     -0.936      1.424     -0.815      0.264      0.121     -1.313      0.507      0.419     -0.476     -1.280      0.291      2.251     -1.549      0.621     -0.178     -0.755     -0.114     -0.979     -0.848     -0.271     -0.456      0.837     -1.265     -0.203      1.102     -0.424      0.480      0.418      1.044      0.396     -0.756     -0.188      0.935      0.482     -0.929      0.940      1.528     -0.907      1.624      0.125     -0.018     -0.541      0.181
    -0.133      0.794     -0.936     -1.576     -0.815     -1.736      1.121     -1.313     -1.493     -0.581     -1.476      0.720      0.291     -0.749     -1.549     -0.379      0.822     -1.755     -0.114     -0.979     -1.056     -0.159     -0.762     -1.551     -1.173      1.048      0.745     -0.389     -0.032      0.398     -0.576      1.316     -0.576     -0.368      0.295     -0.086      0.921      1.393      0.479     -0.956      0.816      0.977     -0.568      0.626      0.003
     1.867      0.794      1.064     -1.576      1.185      1.264      1.121     -1.313     -1.493      1.419      1.524      0.720     -0.709     -1.749      1.451      1.621      0.822      1.245     -2.114      1.021      0.917      0.588      0.001     -1.601      0.995      0.985      0.293      0.997     -0.076     -0.038      0.282      0.425     -1.209     -0.320      0.863      0.395     -0.091     -0.677     -0.354      1.045      0.815      0.282      1.325     -1.444      0.295
     0.867     -0.206      1.064     -1.576     -0.815      1.264      0.121      1.687     -0.493      0.419      0.524     -0.280      0.291     -1.749      0.451     -0.379      0.822      1.245      1.886      1.021      0.438      0.215      0.412     -0.908     -0.146      0.606     -0.343      0.669     -0.628     -0.787      0.737     -0.075      1.082      0.239      0.381     -0.169     -0.581     -0.310     -1.052      0.672     -0.806      0.632      0.658      2.416      1.157
    -1.133      0.794      1.064      0.424      0.185     -0.736      1.121      1.687     -0.493     -1.581      0.524     -0.280      0.291      0.251     -0.549      0.621      0.822      0.245     -0.114      0.021     -0.062      0.323      0.338      0.115     -0.983     -1.028      0.229      0.737      0.330      1.342     -0.522      0.820      1.546     -0.446     -0.980      0.444     -0.796     -0.266      0.227      0.147      0.603      0.583     -0.322     -0.171      0.966
     1.867     -0.206      0.064      1.424      0.185      1.264      0.121      0.687     -0.493     -0.581      0.524     -1.280     -0.709     -0.749     -1.549      0.621     -0.178     -1.755     -1.114     -1.979      0.397     -0.622     -0.835      0.025     -0.079      1.368      0.466      0.895      1.423      0.126      0.752      0.754      1.592     -0.522     -0.406      0.240     -0.356      0.304     -0.608     -1.628      0.165      0.432     -0.484     -1.130     -1.816
    -0.133     -0.206     -1.936      2.424      0.185     -0.736      0.121     -2.313      0.507     -0.581     -1.476     -0.280     -2.709     -0.749     -0.549      1.621      0.822     -2.755     -2.114      1.021     -0.301      0.462     -1.755      1.114      0.350      0.308     -0.594     -0.213      1.232     -0.249     -0.433     -0.304     -0.161     -0.177     -0.779     -1.133     -0.746     -0.230     -1.695     -0.600      2.103      0.345     -0.246     -2.616      0.709
    -0.133     -0.206      1.064     -0.576      0.185     -0.736      0.121      0.687     -0.493     -0.581      0.524     -1.280     -0.709     -0.749      0.451     -0.379     -0.178      0.245      1.886      1.021      0.019     -0.353     -0.013     -0.710     -0.137     -0.108      0.292      1.110     -0.041      0.137     -0.848      0.301      0.773      0.088     -0.476      0.617     -0.835     -0.825     -0.320      0.577     -0.513     -0.003      0.179      2.328      1.342
    -1.133     -1.206      0.064      0.424      0.185     -0.736      0.121     -0.313     -1.493     -1.581     -0.476     -1.280      0.291     -0.749     -0.549      0.621     -0.178      0.245     -0.114      0.021     -0.300     -0.167     -0.351      0.161     -0.494     -0.634     -1.276      0.258      0.273      0.576     -0.497      0.456      0.020     -1.561     -1.276     -0.127     -1.056      0.780     -0.799     -0.417      0.742      0.075      0.726     -0.285      0.324
    -2.133     -0.206      0.064     -0.576      0.185     -2.736     -1.879     -1.313      0.507      0.419     -1.476      0.720      0.291      0.251      0.451     -1.379     -2.178      0.245     -0.114      0.021     -1.289     -1.138      0.162     -0.094      0.248     -0.793      0.972     -0.062     -0.338     -0.116     -1.694     -0.671     -1.569      0.562      0.357      0.175      2.022      0.156      0.167      0.174      0.058     -0.836     -0.081     -0.187     -0.104
    -2.133     -0.206      0.064     -1.576     -0.815      0.264      0.121      1.687     -0.493      0.419     -0.476     -0.280      1.291      0.251     -0.549      0.621      0.822      1.245     -0.114      1.021     -0.710      0.313      0.648     -1.002     -0.247     -1.351     -0.515     -0.382     -0.613     -0.503      0.991     -0.261      1.164      0.224      0.664      0.301     -0.791      0.463      1.013     -0.465      1.260      0.397      0.290      0.411      1.256
    -0.133     -0.206     -1.936     -0.576      1.185      0.264     -1.879     -2.313     -1.493     -2.581      1.524     -2.280     -0.709      0.251     -0.549     -0.379     -1.178     -1.755     -1.114      1.021      0.239     -0.686     -0.863     -1.644      0.818     -0.378      0.270     -1.139      0.952      0.441     -0.010     -1.166     -1.259     -0.300     -2.947      1.076     -1.420      0.521      1.497     -1.043     -0.635     -0.316     -0.369     -0.450      0.250
     0.867      0.794      1.064      0.424      1.185      1.264      1.121     -1.313     -0.493     -0.581      0.524      0.720     -0.709      1.251      0.451      0.621      0.822     -0.755      0.886      1.021      0.666      0.317     -0.468     -0.044      1.450      0.261      0.301      1.535      0.299     -0.384      0.660      0.726     -0.816     -0.474     -1.464     -0.294      0.350     -0.101      1.234     -0.418      0.025      0.650      0.104      0.826     -0.386
     0.867      0.794      0.064     -1.576      0.185      0.264      0.121      0.687     -0.493      0.419      1.524      0.720      0.291     -0.749      0.451      0.621     -0.178      1.245     -0.114      1.021      0.425      0.014      0.347     -0.635      0.866      0.582      0.677     -0.339     -0.970     -0.803     -0.094      0.201      0.358     -0.130     -0.125      0.888      0.686     -0.075     -0.240      0.016      0.146     -0.261      0.601      0.017      0.239
    -2.133      0.794      1.064      1.424      1.185     -0.736      1.121      1.687      0.507     -0.581     -2.476     -1.280      1.291      2.251     -0.549     -0.379      0.822     -0.755      1.886      1.021     -1.194      0.862      0.007      0.551      0.949     -0.919     -0.054      0.984      0.760      0.255      0.431      0.319      1.696     -0.011     -0.948     -0.804     -2.273      1.329      1.888     -1.042      0.767      0.071     -0.610      1.547      0.206
    -1.133      0.794     -1.936      1.424     -0.815     -0.736      0.121     -1.313      0.507     -1.581     -0.476     -0.280     -0.709      2.251     -1.549     -1.379      0.822     -0.755      0.886     -0.979     -0.505      0.336     -0.668      1.601     -0.990     -0.581      0.497     -1.311      0.031      0.116     -0.276     -0.366     -0.432     -0.561     -1.087      0.131     -0.632      0.222      0.986     -1.047     -0.789      0.605      0.242      0.060      0.091
    -1.133     -0.206      0.064      1.424     -0.815     -0.736      0.121     -1.313      0.507      0.419     -0.476      0.720     -0.709     -0.749     -0.549     -1.379     -2.178     -2.755      0.886     -0.979     -0.587     -0.461     -0.769      1.177     -0.281     -0.654      0.244      0.886      0.357     -0.493     -0.025      0.692     -0.493     -0.443      0.723      0.226      1.059      0.392     -1.596     -0.357     -0.704     -1.700     -1.555      0.220     -0.835
     0.867     -0.206     -0.936      1.424      1.185     -1.736      0.121     -1.313     -0.493     -0.581      0.524     -1.280     -1.709     -1.749     -1.549      0.621     -0.178      0.245     -0.114      0.021     -0.246     -0.150     -0.409      0.453     -0.793      0.976     -0.081     -0.618      0.886      1.849     -1.471      0.320     -0.929     -0.763     -0.116      0.665     -1.251     -1.065     -2.048     -1.190      0.986     -0.076      0.860     -0.454      0.855
     0.867     -0.206     -0.936      0.424      0.185     -0.736      0.121     -0.313     -0.493     -0.581      0.524     -0.280      0.291      0.251     -0.549      0.621      0.822     -0.755     -0.114      0.021      0.297     -0.204     -0.225      0.135      0.096      0.395     -0.095     -0.736      0.118      0.170     -0.962      0.260     -0.160     -0.519     -0.737      0.274     -0.197      0.685      0.225     -0.561      0.375      1.090     -0.194     -0.332      0.004
     0.867      0.794      1.064      1.424      0.185      0.264      1.121      1.687      1.507      0.419      0.524     -0.280      0.291     -0.749      0.451      0.621     -1.178      0.245      0.886      0.021      0.660      0.412      0.408      0.950      0.078      0.260      0.322      0.597      0.496      0.165     -0.484      0.803      1.285      0.858      0.329     -0.316     -1.016     -0.195     -1.505      0.499      0.123     -1.465     -0.460      0.465      0.141
    -2.133      0.794      1.064      1.424      0.185      0.264      1.121      0.687     -0.493      0.419     -1.476      0.720      1.291     -0.749      0.451     -1.379     -0.178      1.245      0.886     -0.979     -0.646      0.690      0.673      0.290      0.031     -1.650      0.039      0.454      1.000      0.204      0.897      0.522      0.021     -0.738      0.399     -0.397     -0.076      0.443     -0.950      0.177     -0.769     -0.929      0.178      0.803     -0.919
    -0.133      0.794     -0.936     -1.576      1.185      0.264      1.121      1.687      0.507      0.419      0.524      0.720      0.291     -0.749      1.451      0.621      0.822      1.245     -0.114      1.021      0.656      0.406      0.405     -0.892      1.608     -0.878      0.450     -1.194     -0.723     -0.342     -0.415      0.654      1.227      1.105     -0.486     -0.262      0.149     -0.320     -0.029      0.489     -0.037      0.461      0.588      0.261     -0.525
    -0.133     -3.206     -1.936     -0.576      0.185      1.264     -1.879     -2.313      2.507     -1.581     -0.476     -2.280      1.291     -0.749     -0.549      0.621     -1.178     -0.755      0.886      0.021      0.417     -0.730      0.125      0.494     -0.609     -0.666     -2.362     -2.096     -1.224      0.662      0.750     -1.118     -2.525      1.872     -1.277     -1.006     -1.309      1.143     -1.056     -0.213      0.138     -0.281     -1.022      0.555      0.586
     0.867      0.794      1.064     -1.576      1.185      1.264      1.121      1.687     -1.493      0.419      1.524      1.720      1.291     -1.749      1.451      1.621      0.822      1.245      0.886      1.021      1.286      0.939      0.853     -1.684      1.315     -0.295     -0.372      0.281      0.099     -0.072     -0.043      0.225      0.760     -0.389     -0.349     -0.233      0.537      0.205     -0.593      0.759      0.323     -0.135     -0.131      1.725     -0.127
     0.867     -0.206     -0.936     -1.576     -0.815      0.264     -0.879      0.687     -0.493     -0.581      1.524     -2.280     -0.709     -0.749     -0.549      0.621     -0.178      0.245     -1.114      0.021      0.677      0.644     -0.204     -0.208      0.260      0.230     -0.818     -0.684     -1.259     -1.133     -0.580     -1.780      1.132     -0.198     -0.748      0.476     -3.139     -0.602     -0.716     -0.694     -0.012     -0.848      0.501     -1.053     -0.286
     0.867     -0.206     -1.936     -1.576      1.185      1.264      1.121     -2.313     -0.493     -0.581      0.524     -0.280     -0.709     -0.749      0.451      0.621      0.822      0.245     -1.114      1.021      0.304      0.492     -0.415     -0.565      0.759      0.505     -0.680     -1.520     -1.008      0.347      0.869      0.600     -1.924     -0.088     -0.877      0.103     -0.981     -0.134     -0.352      0.189      0.301      0.380      0.799     -0.834      0.204
    -1.133      0.794     -1.936      1.424      1.185     -2.736      1.121     -0.313     -0.493     -0.581     -1.476      0.720     -0.709      0.251     -1.549     -1.379      0.822     -1.755      0.886      1.021     -1.107      0.703     -0.979     -0.046      1.333     -0.015      0.122     -0.874      1.412     -0.407     -1.539      0.301      0.754     -0.369     -1.512     -0.006     -0.193      0.706      0.368     -2.141     -0.166      0.034     -0.259      1.000     -0.188
    -1.133      0.794      0.064      0.424      0.185     -1.736     -0.879      0.687     -1.493      0.419     -1.476     -0.280     -0.709     -0.749      0.451     -2.379     -0.178     -0.755      1.886      0.021     -1.060     -0.265     -0.423      0.181      0.240     -0.165      0.940      0.460      0.097     -0.032     -0.638     -0.410      1.298     -1.547      0.293     -0.056      0.044     -0.266     -0.800      0.310     -1.218      0.180     -0.120      1.854     -0.033
    -0.133     -0.206      1.064      0.424     -1.815      0.264      0.121      0.687      2.507      0.419      0.524     -1.280      0.291      0.251     -0.549     -0.379     -0.178      0.245     -0.114      0.021      0.389     -0.293      0.402      1.458      0.150     -0.407      0.103      0.612     -0.948     -1.970     -0.148      0.351      0.155      1.498      0.480      0.118     -0.806     -0.367     -0.765     -0.547     -0.720      0.004     -0.421     -0.854     -0.067
     0.867      0.794     -1.936      0.424      0.185      0.264      1.121      1.687      0.507      0.419      0.524     -0.280     -1.709      2.251      0.451      0.621      0.822     -2.755      0.886      1.021     -0.040      0.689     -1.213      1.268      0.610      0.922      0.205     -0.735     -0.781     -0.536      0.307      0.477      3.098     -0.379      0.212      0.750     -0.982     -0.127      1.176      0.164      0.742      0.035     -0.769      0.213      0.371
    -0.133      0.794     -1.936     -0.576      0.185      1.264      0.121     -2.313     -1.493     -1.581     -1.476      0.720     -2.709     -1.749      0.451     -0.379      0.822     -2.755     -0.114      1.021     -0.431      0.392     -1.360     -0.360      0.347      0.349      0.221     -0.558     -0.270     -0.135      1.617     -0.222     -0.665     -1.223     -1.635     -1.038      0.145     -0.692     -1.569      0.355      0.012      0.309     -0.531     -0.153      0.527
    -2.133     -0.206      1.064      1.424      1.185      0.264      0.121     -0.313      0.507     -0.581     -1.476     -0.280      0.291      2.251     -0.549     -2.379     -0.178     -0.755     -0.114     -0.979     -1.094      0.062     -0.046      0.128     -0.455     -0.953     -0.217      1.151      1.151      1.489      1.335      0.058     -0.166      0.351     -0.382     -0.163     -0.535      0.599      2.212     -0.287     -1.339     -0.294     -0.731     -0.159     -0.533
     0.867     -0.206      2.064      1.424      1.185     -0.736      1.121      1.687      2.507      0.419      1.524      1.720     -2.709     -1.749      0.451      0.621      0.822      1.245      0.886      1.021      0.353      0.854     -0.187      1.773      0.444      0.519     -0.984      2.239     -0.214      0.757     -1.132      0.287      1.806      1.201      0.061      1.093      0.692     -2.396     -3.180      0.217      0.449     -0.054      1.611     -0.093      0.615
[truncated: 3,842,686 more chars]
