# Supplementary material for: Modeling Measurement as a Sequential Process: Autoregressive Confirmatory Factor Analysis (AR-CFA)
Source: Front Psychol. 2019 Sep 20;10:2108. doi: 10.3389/fpsyg.2019.02108 (PMC6763968; doi:10.3389/fpsyg.2019.02108)
Supplement: Supplementary file 2 [file Data_Sheet_1.ZIP › Mplus files and data for AR-CFA paper/AR-CFA Bayes files/PV20.17.dat]

    -1.093     -0.304      0.839      1.184     -1.963      0.324     -0.907     -1.457     -0.614     -1.676     -2.276     -1.374      1.068      1.177     -1.725      0.555     -0.130      0.080      1.866     -2.188     -1.198     -0.254      0.092      0.586     -2.084      0.054     -0.191      0.810      0.562      0.212      1.313     -0.722     -1.596     -1.050     -0.519     -0.390     -1.172      0.967      0.810     -0.741      2.026      0.083     -0.008      1.711     -0.385
    -2.093      0.696      0.839      2.184     -1.963     -2.676     -1.907     -1.457      1.386     -0.676     -2.276      0.626      1.068      2.177     -0.725     -1.445     -0.130      1.080      1.866     -0.188     -1.452     -0.173      0.405      1.762     -1.498     -0.502      0.770      0.527      0.236     -0.396     -1.326     -1.711     -1.856      0.101      0.124      0.101      0.760      0.439      0.882     -0.146      0.199      0.009      0.416      0.910      1.147
    -1.093      0.696     -0.161      1.184      1.037     -1.676      1.093     -0.457     -0.614      1.324     -1.276      1.626      1.068     -1.823      1.275     -1.445      0.870     -0.920     -1.134      0.812     -1.110      0.572      0.018      0.147      0.500     -0.005      0.141     -0.023      0.924      0.420     -0.604      0.585     -0.669     -0.763      0.996      0.503      0.905      1.084     -1.856      0.954     -0.131      0.169     -1.057     -1.262      0.478
    -2.093     -1.304     -0.161      0.184     -0.963     -0.676     -0.907     -0.457     -1.614     -0.676     -0.276     -0.374     -0.932      0.177     -0.725     -0.445     -1.130     -0.920     -0.134     -1.188     -0.224     -0.642     -0.765      0.006     -0.435     -1.856     -0.718      0.496      0.401     -0.561     -0.392     -0.150      0.359     -1.400     -0.495      0.196      0.626      0.202      0.170     -0.621     -0.082     -0.499      0.310     -0.095     -0.809
    -0.093      0.696     -0.161     -1.816      1.037     -0.676      0.093      0.543     -0.614      0.324      0.724      0.626      0.068     -1.823      1.275      0.555     -0.130      1.080     -0.134      0.812      0.563      0.655      0.310     -1.334      0.767     -0.513      0.058     -0.423     -0.293      0.247     -1.177     -0.444      0.152      0.445     -0.121     -0.150     -0.133     -0.337     -0.924      0.899     -0.090     -0.893      0.568      0.405      0.230
     0.907      0.696      1.839      0.184     -0.963     -1.676      1.093      0.543     -1.614     -2.676      1.724      1.626      0.068      1.177     -2.725     -2.445     -0.130      0.080     -1.134     -1.188      0.099      0.332     -0.130     -0.282     -0.868      0.952      0.226      2.126      0.495     -0.079     -1.793      0.722      0.404     -1.294     -2.109      1.515      1.036      0.437      1.399     -2.284     -2.521     -0.507      0.294     -1.032     -0.346
     1.907      0.696      1.839      0.184      1.037      1.324      1.093      1.543      0.386      0.324      1.724      0.626      1.068      0.177     -0.725      0.555          *      1.080     -0.134     -0.188      1.013      0.592      0.591      0.916      0.523      0.962     -0.020      1.191     -0.646      0.483      0.210      0.540      0.899     -0.199      0.192      0.167     -0.103      0.081     -0.436     -0.993     -0.560      1.185      0.256     -0.507     -0.608
    -0.093     -0.304      0.839      2.184      0.037     -2.676     -0.907      1.543      0.386     -0.676     -0.276     -0.374      1.068      1.177     -0.725      1.555     -1.130      1.080     -0.134      0.812      0.381     -0.436      0.553      0.990     -0.411     -0.569      0.262      0.433      1.044      0.460     -2.998     -0.567      1.160     -0.420     -0.362     -0.807      0.159      0.390      0.517     -0.642      1.050     -0.754      0.193     -0.483      1.233
     1.907     -2.304     -2.161      1.184      1.037     -2.676      0.093     -2.457      1.386      0.324      1.724     -1.374     -2.932      1.177      0.275      1.555     -0.130     -2.920      1.866      0.812      1.030     -0.485     -1.464      1.178      0.675      0.900     -1.902     -0.549      0.176      0.442     -3.728      0.538     -0.880      0.459     -0.161     -0.069     -0.787     -0.963      0.351     -0.027      0.330      0.325     -0.476      1.234      0.173
     0.907      0.696     -1.161      2.184      1.037      1.324      1.093     -0.457      1.386      0.324      1.724     -0.374     -0.932      0.177      0.275     -0.445     -0.130     -0.920     -1.134      0.812      0.539      0.347     -0.540      1.193      0.437      0.209      0.308     -0.500      0.988      0.590      0.832      0.850      0.227      0.469      0.218      0.826     -0.678     -0.173     -0.773      0.101     -0.959     -0.616     -0.064     -1.402      0.271
    -2.093      0.696      0.839      1.184      1.037     -1.676      1.093     -1.457     -1.614      0.324      1.724     -0.374      1.068      1.177      0.275     -2.445      0.870      1.080      0.866     -0.188      0.380      1.180      0.582     -0.174      0.106     -2.515     -0.406      0.223      1.486      0.898     -2.063     -0.198     -2.080     -1.508      0.316      1.235     -2.001      0.201      1.295      0.274     -2.930     -0.306      0.007      0.858     -0.174
    -1.093     -0.304     -0.161     -1.816      0.037     -1.676     -1.907     -0.457     -0.614      1.324     -0.276     -0.374     -1.932      0.177      1.275      0.555     -0.130      0.080     -1.134      0.812      0.122     -0.067     -0.251     -0.406      1.235     -1.309     -0.053      0.022     -1.335     -0.995     -1.664     -1.874     -0.270     -0.367      0.753     -0.490     -0.246     -1.424      0.452      0.468      0.503      0.129      0.534     -0.993     -0.172
    -1.093     -1.304     -1.161      0.184      1.037      0.324     -1.907     -0.457      1.386      1.324     -0.276     -2.374      0.068     -1.823      0.275      0.555     -0.130     -0.920      0.866      0.812      0.038     -0.820     -0.287     -0.623      0.083     -1.022     -0.357     -0.806      0.864      0.796      0.317     -0.900     -0.171      1.926      1.314     -0.373     -1.326      0.379     -1.232      0.220      0.490      0.592     -0.265      1.131      0.771
    -1.093      0.696      1.839      0.184      0.037     -0.676      1.093      0.543      0.386      0.324     -0.276      0.626      0.068     -0.823      0.275     -0.445     -0.130      0.080      1.866      0.812     -0.172      0.833      0.218     -0.127     -0.599     -1.009     -0.259      1.609      0.563      0.511     -0.537      0.354      0.232      0.588      0.804      0.021     -0.308     -0.140     -0.686      0.456     -0.240     -0.964     -0.263      1.934      1.411
    -0.093     -0.304     -1.161      0.184     -0.963     -1.676      0.093      1.543      0.386      1.324     -1.276      0.626     -0.932     -0.823      1.275      0.555     -0.130      1.080      1.866      0.812     -0.365     -0.394      0.190      0.045      0.479      0.328      0.182     -1.282      0.015     -1.426     -1.269      0.467      1.324      0.303      1.024     -0.635      0.977     -1.163     -0.928      1.255      1.033      0.354      0.794      1.639      0.426
    -1.093      0.696      0.839      1.184      1.037      0.324      1.093      0.543      1.386      1.324     -1.276      0.626      1.068      1.177     -1.725      0.555     -0.130      0.080      0.866     -3.188     -0.400      0.231      0.259      0.854     -0.822     -0.712      0.535      0.404      0.175      1.663      0.643      0.761      0.287      0.779      1.770     -0.460      0.273      0.785      0.543     -1.407      1.168     -0.406     -0.404      0.499     -2.457
    -2.093      0.696     -0.161      0.184      0.037     -2.676      0.093      1.543      1.386     -0.676     -2.276      0.626     -0.932      0.177     -0.725     -2.445     -1.130     -0.920     -1.134     -0.188     -1.359     -0.152     -0.489      0.723     -0.359     -0.797      0.807      0.422     -0.583      0.287     -1.401      0.389      2.036      1.111     -0.560      0.077      0.812     -0.300     -0.419     -0.544     -0.699     -0.877     -0.082     -1.322      0.115
    -1.093      0.696     -2.161      1.184      1.037      0.324     -1.907     -2.457      1.386     -0.676      1.724      0.626      1.068      2.177     -0.725      0.555      0.870      1.080     -2.134      0.812      0.529      0.875      0.478      0.489      0.276     -1.617     -0.052     -2.667      0.551      0.765     -0.285     -2.476     -2.850      0.896     -0.938      0.647     -0.550      0.424      1.819     -0.947     -0.088      0.013      0.315     -2.402      0.519
    -2.093      0.696      1.839      1.184      1.037     -2.676      0.093      1.543      0.386     -0.676     -2.276      0.626      1.068     -1.823     -0.725     -2.445     -0.130      1.080     -1.134      0.812     -1.244      0.004      0.672     -0.115      0.190     -0.715      0.498      1.227      1.026      0.717     -1.480      0.034      0.844      0.478     -0.665     -0.054      0.516      0.154     -1.593     -0.944     -1.228     -0.311     -0.014     -1.053      0.786
    -0.093     -1.304     -1.161     -1.816      1.037      0.324      0.093     -1.457     -0.614      0.324     -0.276     -1.374     -0.932     -1.823     -0.725      0.555     -0.130     -0.920     -1.134      0.812     -0.056     -0.241     -0.561     -1.414      0.565      0.053     -1.152     -0.736     -0.589      0.369      0.442      0.513     -1.118      0.525     -0.150     -0.247     -0.933     -0.160     -0.771     -0.787      0.637      0.274     -0.013     -0.575      0.416
    -2.093     -1.304     -0.161     -0.816      0.037     -2.676      0.093      0.543      0.386     -0.676     -2.276     -1.374      1.068     -0.823      0.275     -1.445     -0.130      0.080      0.866     -0.188     -1.599     -0.018      0.365     -0.584     -0.686     -0.590     -1.147     -0.529     -0.182      0.766     -1.114      0.145      0.259      0.864     -0.261      0.374     -1.354      0.375     -0.212      0.481      0.388     -0.335     -0.545      1.099      0.420
    -1.093     -0.304     -0.161      1.184      1.037      0.324      0.093      0.543      1.386      0.324     -0.276      0.626      0.068      0.177      0.275     -0.445     -0.130      0.080     -0.134      0.812     -0.207      0.104      0.061      0.718      1.287     -0.857     -0.580     -0.414      0.568     -0.233      0.506      0.120      0.680      0.679     -0.374      0.044      0.451      0.055     -0.122     -0.376     -0.198     -0.245     -0.094     -0.541     -0.344
     1.907      0.696     -0.161      0.184      1.037      1.324      1.093      0.543     -0.614     -2.676      0.724      1.626      1.068     -1.823      1.275      1.555      0.870      1.080     -2.134      0.812      0.764      0.918      0.761     -0.372     -0.337      1.159     -0.247     -0.977      0.549      1.240      0.583      0.125     -0.179     -0.317     -2.402     -0.428      0.363      0.004     -1.581      1.286      0.722      0.058     -0.273     -1.986      1.174
    -2.093      0.696     -2.161     -0.816      1.037     -1.676      1.093     -2.457     -0.614      1.324     -1.276      0.626     -1.932     -0.823      1.275     -1.445      0.870     -1.920     -0.134      0.812     -1.019      0.532     -1.014      0.004      1.639     -1.027      0.280     -1.059     -0.778     -0.524     -0.508      0.615     -1.411     -0.761      0.444      0.370      0.086     -0.496     -0.779      0.245     -0.286      0.396     -0.278     -0.111     -0.685
    -0.093      0.696     -1.161      1.184      0.037     -0.676      1.093     -1.457     -0.614      0.324      0.724      0.626      0.068      0.177      0.275     -1.445     -0.130     -0.920     -1.134     -1.188      0.115      0.164     -0.237      0.159     -0.543     -0.286      0.489     -1.075      1.020      0.656     -0.718      0.996     -1.308     -0.815      0.612      0.674      0.341      0.518      0.271      0.545     -1.519     -0.402     -0.568     -1.257     -0.681
    -2.093      0.696      1.839      1.184      1.037     -1.676      1.093      1.543      1.386      1.324     -2.276      1.626      1.068      2.177      1.275     -2.445     -0.130      1.080     -0.134      0.812     -1.394      0.602      0.619      1.537      0.419     -0.929      0.244      1.215     -0.260      0.632     -0.409      0.563      0.986      0.398      1.247     -0.024      0.876      0.438      0.830      1.113     -0.817     -0.605     -0.048     -0.596      0.399
    -1.093     -0.304      1.839     -1.816      1.037      1.324      1.093     -0.457      0.386     -2.676     -1.276     -2.374      1.068      0.177     -1.725      0.555      0.870      1.080      1.866      0.812     -0.337      0.102      0.723     -0.497      0.901     -0.815     -0.402      1.156     -1.299      0.204      1.408      1.154     -1.362      0.705     -3.159     -0.857     -2.270      0.062      0.602     -2.209      0.894      0.754     -0.089      2.177      0.003
    -0.093      0.696      1.839      0.184      1.037      0.324     -0.907     -0.457      0.386      1.324      1.724      1.626     -0.932      0.177      1.275      0.555     -1.130     -0.920     -0.134     -1.188      0.882      0.509     -0.228      0.048      0.218     -0.900      0.259      1.904      0.093      0.702     -0.526     -1.195     -0.280      0.314      1.321      0.215      0.979     -0.400      0.126      1.203     -0.447     -1.619     -0.455     -0.027     -1.113
     1.907     -1.304      1.839      2.184      1.037      0.324     -0.907      0.543      2.386      1.324      1.724     -1.374     -2.932      1.177      0.275      1.555      0.870     -1.920     -0.134      0.812      1.283     -0.461     -1.913      1.284      1.259      0.618     -0.827      3.624      0.792     -0.268     -1.009     -0.445      2.563      1.304      0.527     -0.373     -0.888     -0.453      0.097     -0.390      0.004      1.303      1.228     -0.898     -0.389
    -0.093      0.696      0.839      1.184      1.037      1.324      0.093     -0.457     -0.614      1.324     -0.276      1.626      0.068      1.177      1.275     -0.445      0.870      0.080     -0.134      0.812     -0.123      0.575      0.155      0.785      1.341     -0.019      0.256      0.816      0.346     -0.257      1.483     -0.603     -0.745     -1.256      0.519      0.025      1.030     -0.063      0.309      0.487     -0.282      0.157     -0.245     -0.440     -0.336
     1.907     -3.304      0.839      0.184     -1.963      1.324     -2.907      0.543      1.386     -2.676      1.724     -2.374      1.068      1.177     -1.725      0.555     -2.130      1.080      1.866     -2.188      0.798     -1.967      0.675      0.918     -1.925      1.035     -1.306      0.123     -0.766      0.012      0.502     -1.049     -0.239      0.793     -1.424      0.529      0.104      0.092      0.393     -0.835     -0.219     -0.193      0.080      1.379     -0.330
     1.907     -0.304      1.839      2.184     -0.963      0.324      0.093      1.543      1.386     -2.676      1.724     -0.374      1.068      1.177     -1.725      1.555      0.870      1.080      0.866     -1.188      1.078      0.015      0.508      1.393     -1.323      0.782     -0.368      1.511      0.767      0.402     -0.753      0.243      0.945      0.101     -1.968     -0.192     -0.398      0.516      0.135     -1.139      0.256      0.993      0.146      0.378     -0.254
    -2.093      0.696      0.839      1.184      0.037      0.324      1.093     -1.457      2.386      0.324     -1.276      0.626      1.068      1.177      0.275     -1.445      0.870      1.080     -1.134     -0.188     -0.754      0.715      0.716      1.922      0.597     -1.320      0.056     -0.034     -0.581     -0.608      1.134      0.423     -2.276      0.809      0.009      0.015     -0.249      0.058     -0.312     -0.051     -0.631      0.087      0.011     -1.956     -0.889
    -0.093      0.696     -2.161      1.184      1.037     -0.676      0.093      1.543      2.386     -0.676     -0.276     -0.374      1.068      1.177      1.275      0.555     -0.130      0.080      1.866      0.812     -0.124      0.164      0.344      1.195      0.338      0.051      0.775     -2.592      0.127      0.699     -0.672     -0.110      1.042      1.465     -0.803     -0.130     -0.696      0.576      0.302      1.117      0.811     -0.260     -0.480      1.303      0.416
    -2.093     -1.304      1.839      2.184      1.037     -2.676     -1.907      1.543     -0.614      1.324     -2.276     -1.374      1.068      2.177      1.275     -2.445     -0.130      1.080     -0.134      0.812     -1.575     -1.032      0.593      0.709      0.246     -0.609     -0.421      1.043      1.384      0.880     -1.174     -0.959      0.895     -1.324      1.253      0.298     -0.125      0.262      1.838      1.143     -0.514      0.938      0.016     -0.375      0.654
     0.907      0.696      0.839      1.184      1.037      1.324      1.093     -1.457      0.386      1.324     -0.276      1.626      1.068      1.177      0.275      0.555      0.870      1.080      0.866      0.812      0.188      0.241      0.889      1.406      1.096      0.591      0.582     -0.069     -0.077     -0.002      1.154      0.942     -2.444     -0.762      0.737     -0.700      1.310      0.117      0.289     -0.242      0.403      0.652     -0.380      0.126     -0.086
    -1.093     -0.304     -0.161     -1.816     -1.963     -1.676      1.093      1.543      1.386     -1.676      0.724      0.626      0.068      1.177      1.275      0.555      0.870      1.080      0.866     -1.188      0.223      0.509      0.568     -0.375     -0.653     -1.413     -0.854     -0.894     -1.361     -1.321     -1.858      0.503      1.036      1.744     -1.359      0.360      0.100     -0.573      1.354      1.594      0.237      0.157      0.079      1.035     -0.741
    -0.093      0.696     -0.161          *     -0.963      1.324      1.093      1.543      0.386          *          *          *      0.068          *          *          *          *          *          *     -1.188      0.736      0.554      0.083     -0.372     -0.175     -0.852      0.212     -0.312     -0.048     -0.965      0.798      0.469      1.349      0.674     -0.291      0.351      0.292      0.114      1.226     -0.145     -0.243      0.867      0.402      0.566     -0.967
    -0.093      0.696     -0.161      0.184      0.037      0.324      1.093      0.543      0.386      1.324      1.724      1.626      1.068      0.177      1.275      0.555      0.870      1.080     -0.134     -0.188      0.670      1.046      0.784      0.018      0.346     -0.759     -0.318     -0.892      0.035     -0.388     -0.223      0.204     -0.330      0.299      1.033      0.557      0.377      0.125      0.026      1.001     -0.161     -0.268     -0.204      0.009     -0.508
    -0.093     -0.304     -0.161     -0.816     -0.963     -0.676     -0.907      0.543     -0.614     -0.676     -0.276     -0.374     -0.932     -0.823     -0.725     -0.445     -0.130      0.080     -1.134     -0.188      0.001     -0.368     -0.350     -0.586     -0.619     -0.112      0.017      0.225     -0.204     -0.148     -0.529     -0.613      0.933     -0.213     -0.257     -0.139     -0.074     -0.513     -0.239     -0.452     -0.517      0.183      0.579     -1.006      0.345
    -0.093      0.696     -2.161     -1.816     -0.963      1.324      1.093     -2.457      0.386     -0.676      1.724     -0.374     -1.932     -1.823     -0.725     -1.445      0.870     -0.920     -0.134     -1.188      0.178      0.683     -0.747     -1.083     -0.927     -0.189     -0.247     -1.304     -0.799     -0.032      1.127      0.374     -1.326      1.316     -0.285      1.473     -1.177     -0.988     -1.011     -0.222     -1.586      0.111      0.501      0.288     -0.494
    -0.093     -2.304     -1.161      2.184     -2.963     -0.676      0.093      0.543     -0.614     -1.676     -1.276     -2.374     -1.932     -0.823     -1.725      1.555     -2.130      0.080     -1.134     -0.188     -0.530     -1.787     -0.788      0.376     -2.349      0.374     -0.683     -0.570      1.751     -0.736     -0.055      1.725      1.327     -0.836     -0.553     -0.432     -0.217     -0.949     -1.046     -0.537      2.201     -0.102      1.181     -1.140      1.883
     0.907     -0.304      0.839     -0.816      0.037     -0.676      0.093      0.543      1.386      0.324      1.724     -0.374     -0.932      1.177     -0.725      0.555     -0.130      1.080      1.866     -1.188      0.678     -0.020      0.042     -0.001     -0.053      0.248     -0.315      0.806     -0.947     -0.107     -1.361      0.133      0.552      1.276      0.270      0.315     -0.561     -1.009      1.154     -0.615     -0.150     -0.169      1.001      1.861     -1.067
    -1.093      0.696      0.839     -0.816     -1.963      0.324      0.093      1.543      1.386      0.324      0.724      0.626      1.068      1.177      0.275     -1.445      0.870      1.080     -1.134      0.812     -0.012      0.469      0.986      0.524     -0.268     -0.959      0.039     -0.161     -1.382     -1.872      0.320     -0.497      0.300      0.945      0.514      0.815     -0.054     -0.142      0.912      0.400     -1.273      0.326     -0.491     -1.357      1.011
     0.907      0.696     -1.161      0.184      1.037      1.324      1.093     -1.457     -0.614      0.324      0.724      1.626     -0.932     -1.823      0.275      1.555     -0.130     -0.920     -1.134     -3.188      0.491      0.139     -0.425     -1.122     -0.828      0.504      0.585     -0.696      1.378      1.710      0.614      0.867     -1.104      0.415      0.877     -0.067      1.476     -0.240     -1.137      0.515      1.059     -0.236     -0.314     -0.623     -2.267
    -0.093      0.696     -1.161      0.184      0.037      0.324      1.093     -1.457      1.386      1.324      0.724      0.626      0.068     -0.823      0.275      0.555      0.870      0.080     -0.134     -0.188      0.442      0.473     -0.355      0.292      0.290     -0.417      0.314     -0.802     -0.203     -0.367     -0.185      0.683     -0.885      1.334      1.196      0.046      0.004      0.316     -0.905      0.154      0.127      0.407      0.759     -0.375     -0.410
     1.907      0.696      0.839     -1.816      1.037      1.324     -1.907     -0.457     -0.614     -1.676     -0.276      0.626     -2.932     -1.823      0.275     -1.445     -2.130     -0.920     -0.134     -1.188     -0.214     -0.736     -0.574     -2.102      0.799      2.251      1.283      1.282      0.224      0.186      1.287     -1.096      0.237      0.934     -1.933     -0.011      1.519     -2.140     -0.552     -0.398     -1.060     -1.250      0.056      0.921     -1.905
     0.907     -1.304     -0.161     -1.816      1.037     -1.676      0.093     -1.457     -0.614     -0.676      0.724     -2.374      1.068     -1.823      1.275      1.555     -0.130      1.080     -1.134     -0.188      0.183     -0.746      0.539     -1.427      0.812      0.696     -0.433     -0.683     -0.332      0.125     -2.007      0.969     -2.057      0.611     -1.159      0.344     -1.438      0.193     -0.579      0.872      1.319      0.709      0.065     -0.364     -0.945
    -1.093     -1.304     -1.161     -1.816     -1.963     -1.676      1.093     -1.457      1.386     -0.676     -1.276      1.626     -1.932      1.177     -1.725      0.555      0.870      0.080      1.866      0.812     -0.530      0.466     -0.575      0.323      0.205     -0.576     -1.924     -0.826     -1.942     -2.265     -1.276      0.712     -0.804      1.283     -0.953     -0.490      1.133     -1.165      0.998     -1.748      1.110      0.261      0.989      1.663      0.493
    -0.093      0.696     -0.161      1.184     -0.963     -0.676      0.093      0.543      0.386     -0.676      0.724     -0.374      1.068      0.177     -0.725     -1.445     -0.130      1.080     -0.134     -1.188      0.094     -0.099      0.370      1.107     -0.722     -0.153      0.853     -0.515      0.156     -0.270     -0.804      0.088      0.085     -0.409     -0.288      0.467     -0.360      0.602     -0.515     -0.352     -1.496     -0.067      0.419     -0.788     -0.447
    -0.093     -1.304     -0.161      0.184     -0.963     -0.676     -0.907      1.543      0.386     -0.676     -0.276     -0.374     -0.932      0.177     -0.725     -0.445     -1.130     -0.920     -0.134     -1.188     -0.033     -0.674     -0.604      0.275     -0.173     -0.172     -0.669      0.676     -0.004     -0.780     -0.651     -0.065      2.261      0.268     -0.670     -0.222      0.629     -0.349      0.057     -0.632     -0.347     -0.502      0.034     -0.262     -1.012
    -0.093     -1.304     -0.161      1.184     -1.963     -1.676     -1.907      1.543      1.386     -0.676     -0.276     -0.374      1.068      0.177     -0.725     -1.445      0.870      1.080     -1.134     -0.188     -0.506     -0.472      0.539      0.752     -1.452      0.460     -0.711     -0.697      0.477     -0.512     -1.089     -1.473      0.969      0.721      0.083      0.406      0.279      0.312     -0.307      0.161     -0.958      1.381      0.233     -1.530      1.176
    -2.093      0.696      0.839      1.184      0.037     -2.676      0.093     -1.457      0.386      0.324     -2.276      1.626      1.068      2.177      0.275     -2.445     -0.130     -1.920     -1.134     -2.188     -1.631      0.491     -0.322      1.205     -0.630     -0.448      0.266      1.174     -0.016      0.717     -1.003     -0.396     -1.050     -0.654      0.686      0.358      0.947      1.470      1.386      0.669     -0.640     -0.631     -1.543     -1.536     -1.513
    -0.093     -0.304     -1.161     -1.816      1.037      0.324      0.093     -0.457     -1.614      1.324      1.724     -0.374     -0.932     -1.823      1.275      0.555     -1.130     -1.920     -2.134      0.812      0.785     -0.352     -0.491     -1.236      1.157     -0.960      0.047     -0.570     -0.551     -0.087     -0.342      0.260     -0.118     -0.859      0.678      0.354      0.026     -0.288     -0.923      0.675     -0.299     -0.896     -1.119     -1.451     -0.298
     0.907     -0.304     -1.161      0.184      0.037      0.324     -1.907     -1.457      0.386      0.324      0.724      0.626      0.068     -0.823      0.275      0.555      0.870     -0.920     -0.134     -0.188      0.075     -0.042     -0.291      0.052      0.719      1.031     -0.208     -0.924     -0.140     -0.649      0.188     -1.789     -1.149      0.389     -0.041      0.698      0.850      0.567     -0.841     -0.122      0.627      0.911     -0.385     -0.175     -0.822
    -0.093     -0.304     -2.161      1.184     -1.963      0.324      1.093     -2.457     -0.614     -0.676     -1.276     -1.374     -0.932     -0.823     -1.725      0.555     -0.130     -1.920     -0.134     -2.188     -0.313     -0.384     -0.849      0.456     -1.452      0.190     -0.009     -1.374      0.594     -0.268      0.708      1.500     -1.591     -0.975      0.185     -0.872     -1.062      0.105     -1.177     -1.116      0.808      0.300     -0.466     -0.389     -0.749
    -0.093     -1.304     -1.161      1.184      1.037     -1.676     -0.907     -0.457     -0.614      1.324     -0.276     -1.374      0.068      1.177      1.275      0.555     -1.130     -1.920      0.866      0.812     -0.130     -0.630     -0.463      1.026      0.990      0.013     -0.683     -0.656      0.193      0.081     -1.680     -0.164      0.057     -1.423      0.874      0.002     -0.524      0.577      0.446      0.742      0.855     -0.354     -0.981      0.458     -0.158
     0.907     -0.304      0.839     -0.816      0.037      0.324     -1.907     -1.457     -0.614     -1.676      0.724      0.626      0.068      1.177     -1.725      0.555     -0.130      1.080      1.866      0.812      0.573     -0.178      0.353     -0.695      0.436      0.358     -0.147      0.545     -0.220     -0.345     -0.192     -1.663     -1.815      0.010     -1.777     -0.154      0.874     -0.584      1.752     -1.937     -0.156      0.132      0.414      2.219      0.326
    -0.093     -0.304     -0.161     -0.816      0.037     -0.676      0.093      0.543     -0.614      1.324     -0.276     -0.374     -0.932     -0.823      0.275     -0.445     -0.130     -0.920     -0.134     -2.188     -0.375     -0.427     -0.506     -1.373     -0.935      0.232      0.152      0.430      0.654      0.847     -0.229      0.560      1.058      0.397      1.908      0.412      0.053     -0.209      0.230      0.636      0.024      0.345      0.091      0.178     -1.462
     0.907     -0.304     -0.161      0.184     -1.963      0.324      0.093     -1.457     -0.614     -0.676      0.724     -0.374      0.068     -1.823      0.275     -1.445     -0.130      0.080     -1.134     -1.188      0.120      0.063      0.241     -0.187     -1.224      0.948     -0.469     -0.439      0.348     -0.744      0.191      0.025     -1.721     -0.400     -0.119      0.431     -0.318     -0.211     -1.606      0.770     -1.408     -0.312     -0.374     -1.065     -0.059
    -0.093     -0.304     -0.161     -0.816     -0.963      0.324      0.093      0.543     -0.614      1.324      0.724      0.626      0.068     -0.823      0.275     -0.445     -0.130      1.080     -1.134     -0.188      0.314      0.140      0.375     -0.517      0.259     -0.409     -0.421     -0.513     -0.237     -1.131     -0.037      0.055      0.156     -0.368      1.142     -0.035      0.323     -0.284     -0.463      0.181     -0.830     -0.267      0.602     -0.852     -0.306
    -0.093      0.696      0.839      0.184     -0.963     -2.676      0.093     -0.457      0.386     -0.676     -0.276      1.626      1.068      2.177      0.275     -2.445      0.870     -0.920      0.866     -0.188     -0.504      0.075      0.001      0.554     -0.639      0.302      0.593      0.721     -0.293     -0.222     -2.106     -0.093     -0.522     -0.003     -0.312      0.641      1.652      1.066      1.907      0.443     -1.841      0.780     -0.817      0.523      0.290
     0.907      0.696     -1.161     -1.816      1.037     -0.676     -2.907      1.543      2.386      1.324     -0.276     -2.374      1.068      2.177      1.275     -0.445     -2.130      1.080      1.866      0.812     -0.005     -0.815      0.468      0.563      0.677      0.812      1.282     -1.596     -2.507      0.374     -0.739     -1.991      1.011      1.988      1.037     -0.285     -1.352      0.459      1.793      0.971     -0.379     -1.158      0.380      1.577      0.204
     0.907      0.696      1.839      0.184      0.037      0.324      1.093      1.543     -0.614      1.324      0.724      1.626      1.068     -0.823      0.275      1.555      0.870      1.080     -1.134      0.812      0.552      1.026      0.521     -0.273      0.416      0.466     -0.308      1.301      0.470     -0.385     -0.219      0.188      1.004     -0.368      1.137     -0.105      0.493      0.287     -0.413      0.222      0.866     -0.251      0.264     -0.842      0.286
     0.907      0.696     -0.161      1.184      0.037     -0.676      1.093      0.543     -1.614     -1.676     -1.276      0.626     -2.932      2.177      0.275     -2.445      0.870      0.080      0.866     -0.188     -0.835      0.347     -0.767      0.122     -1.368      1.686      0.382      0.553      1.060      1.329      0.144      0.820      1.516     -1.550     -0.898      0.033      0.374     -1.939      2.191      0.969     -1.503      0.317      1.352      0.721      0.905
    -0.093     -0.304      0.839     -1.816      0.037      0.324     -1.907      0.543      1.386     -1.676     -0.276     -0.374      1.068     -1.823     -0.725      0.555     -0.130      0.080     -1.134     -0.188      0.042     -0.355      0.422     -0.841     -0.633     -0.126     -0.014      0.379     -1.039      0.654      0.291     -1.512      0.115      1.882     -1.457     -0.313      0.245      0.408     -1.324     -0.392      0.486      0.206     -0.588     -0.756      0.426
    -0.093      0.696      1.839     -1.816      1.037      0.324     -0.907      1.543      0.386      1.324      0.724     -1.374      1.068      0.177     -0.725     -0.445      0.870      1.080     -2.134      0.812      0.247      0.506      0.678     -0.522      0.987     -0.507      0.299      1.221     -1.313      0.070      0.010     -1.409      0.659      0.698      0.777      0.296     -2.002      0.024      0.446     -1.214     -0.685      0.416     -0.058     -1.763     -0.264
    -0.093      0.696      0.839      0.184      0.037      0.324      0.093      1.543     -1.614      1.324      1.724      0.626      1.068      0.177      1.275      0.555     -1.130      1.080     -1.134      0.812      0.780     -0.119      0.592     -1.467      0.536     -0.786      0.819      0.294      1.691     -0.365     -0.242      0.382      0.897     -0.407      1.057      0.362      0.845      0.257      1.329      1.016     -0.271     -0.885      0.136     -0.499      0.267
     1.907     -1.304      1.839     -0.816      1.037      1.324     -0.907     -0.457      1.386     -2.676      1.724     -0.374      1.068      1.177     -0.725      0.555     -1.130      0.080     -1.134      0.812      0.681     -0.614      0.225     -0.468     -0.095      1.413     -0.669      1.393     -0.353      1.152      0.558     -0.200     -0.718      1.768     -2.515      0.702      0.505      0.668      1.631     -0.660     -0.220     -0.552     -0.329     -0.885      0.713
     1.907     -0.304     -1.161     -1.816      1.037      1.324      1.093     -2.457     -1.614     -0.676      1.724     -0.374     -1.932     -1.823     -0.725      1.555      0.870     -2.920     -2.134      0.812      1.258     -0.111     -1.544     -1.643      0.929      0.666     -0.069      0.317     -0.253     -0.071      0.218      1.190     -0.645     -0.369     -1.144     -0.395     -0.301      0.119     -0.664     -1.234      0.054      1.314     -0.137     -1.359      0.034
     0.907      0.696     -2.161      1.184      1.037      1.324      1.093     -1.457      1.386      0.324      0.724     -1.374      0.068      2.177      1.275     -0.445     -1.130     -2.920      1.866      0.812      0.093      0.152     -0.927      1.297      1.012      0.852      0.457     -1.174     -0.306     -0.032      1.108      0.973     -0.461      0.357     -0.186      0.639     -1.786      1.396      1.207      0.672     -0.476     -1.286     -1.436      1.283     -0.118
    -0.093     -2.304     -2.161      1.184      1.037      1.324     -1.907      0.543     -0.614      1.324      0.724     -2.374     -1.932      1.177      1.275      0.555     -2.130     -1.920     -0.134     -0.188      0.312     -1.665     -1.234      0.456      0.398     -0.400     -0.493     -0.986      0.782      0.519      0.914     -0.337      1.869     -1.145      1.060      0.097     -0.455     -0.387      0.898      1.180      0.141     -0.424      0.027     -0.260     -0.626
     0.907      0.696      1.839      2.184      1.037      1.324      1.093      1.543      1.386     -1.676     -1.276      1.626      1.068      2.177      0.275     -1.445      0.870      1.080      1.866      0.812     -0.744      1.130      0.449      2.738      0.711      1.510     -0.454      1.367     -0.502      0.313      1.950      0.049      1.174     -0.718     -1.970     -0.116      0.260      0.351      0.164     -0.052     -0.385     -0.343      0.284      0.665      0.233
     0.907      0.696      1.839      1.184      1.037      1.324      1.093      1.543      2.386     -0.676      1.724      0.626      1.068      2.177     -0.725      1.555      0.870      1.080      0.866      0.812      1.072      0.880      0.715      2.227      0.997     -0.232     -0.230      1.222     -1.018     -0.032      0.365      0.180      0.853      0.466     -1.169     -0.081     -0.481      0.135      0.384     -1.318      0.165     -0.037     -0.051     -0.012      0.050
     0.907      0.696     -0.161     -0.816     -0.963      1.324      1.093      0.543      0.386      1.324      1.724     -0.374      1.068      1.177      0.275      1.555      0.870     -0.920     -0.134     -0.188      0.916      0.612     -0.327      0.768     -0.254     -0.266      0.195      0.149     -1.662     -0.954      0.532      0.417      0.844      0.038      1.343      0.201     -1.095      1.661      0.696      0.255      0.451      0.290     -0.537     -0.455      0.004
    -2.093      0.696      0.839     -0.816      0.037     -1.676      1.093     -1.457      1.386      0.324     -2.276      1.626      0.068      1.177      0.275     -2.445      0.870      0.080     -1.134     -0.188     -1.047      0.856      0.239      0.135      0.637     -1.176     -0.288      0.525     -0.841     -0.496     -0.844      0.060     -1.756      1.245     -0.209     -0.375      0.441     -0.277      0.945     -0.118     -1.158     -0.233     -0.526     -1.178     -0.774
     1.907      0.696     -2.161     -1.816      1.037      1.324     -2.907     -2.457     -1.614     -2.676      1.724      1.626     -2.932     -1.823      1.275      1.555      0.870      1.080     -2.134      0.812      1.057      0.160     -0.283     -1.270      0.830      0.919      0.592     -1.979     -0.427      0.200      0.406     -3.045     -2.347     -0.559     -2.963     -0.141      1.308     -2.616     -0.788      0.749      0.452      0.633      1.607     -1.610      0.023
    -0.093      0.696      0.839      2.184      1.037     -2.676      1.093     -0.457     -0.614      1.324      0.724      1.626     -0.932      1.177      0.275     -2.445      0.870     -0.920      1.866     -0.188     -0.392      0.586     -0.752      0.709      0.520      0.174      0.164      1.492      1.525      0.511     -2.398      0.460      0.506     -0.992      1.101      1.478      1.010      0.074      0.715     -0.078     -1.855      0.399      0.371      1.548     -0.613
    -0.093      0.696      0.839     -0.816      0.037     -0.676     -1.907      0.543     -0.614      0.324     -0.276      1.626      0.068     -0.823      0.275     -0.445      0.870      0.080     -1.134     -0.188     -0.322      0.300      0.218     -0.834      0.466      0.272      0.461      0.696      0.141     -0.391     -0.444     -1.991      0.282     -0.015      0.113      0.230      1.217     -0.202     -0.268      0.234      0.007      0.452     -0.167     -0.854     -0.667
     0.907      0.696      1.839      0.184      0.037      0.324      1.093     -0.457     -0.614      0.324      0.724     -0.374      1.068      1.177      0.275      0.555     -1.130      1.080      0.866     -0.188      0.613     -0.118      0.721     -0.015      0.803      0.310      0.857      1.112      0.076     -0.757     -0.401      1.020     -1.143     -0.506     -0.082     -0.266     -0.141      0.083      1.125     -0.099     -0.026     -0.906     -0.167      0.774     -1.017
    -2.093     -1.304     -0.161      1.184     -1.963     -1.676      0.093     -0.457      0.386     -0.676     -0.276     -1.374      0.068      0.177     -0.725     -0.445     -1.130     -0.920     -1.134     -2.188     -0.073     -0.629     -0.338      0.704     -1.871     -2.015     -0.567      0.092      0.326      0.135     -1.681      0.782     -0.174     -0.108      0.280     -0.117     -0.548      0.449     -0.372      0.054     -0.276     -0.347     -0.326     -1.357     -0.367
     0.907      0.696      0.839      1.184     -0.963     -1.676      0.093      0.543     -0.614      0.324     -2.276     -1.374      0.068     -0.823      0.275     -1.445     -0.130      1.080      1.866      0.812     -1.316     -0.707      0.117     -0.592     -0.773      2.242      1.381      0.682      1.799     -0.137     -0.521      0.718      0.474     -0.235      0.703     -0.096     -0.570     -0.235     -0.377      0.603      0.272      0.600      0.721      1.894      1.589
    -1.093      0.696      0.839      1.184     -0.963     -0.676      0.093      1.543     -1.614     -0.676     -1.276     -0.374      0.068     -0.823     -0.725     -0.445     -0.130      0.080     -0.134     -1.188     -0.767     -0.297     -0.014     -0.238     -1.153     -0.232      0.910      0.669      1.431      0.126      0.092      0.512      1.509     -1.373     -0.068     -0.170      0.139      0.015     -0.794     -0.174      0.422      0.343      0.195     -0.062     -0.035
     0.907      0.696      1.839     -0.816      0.037      0.324      1.093      1.543      0.386      0.324      1.724     -0.374     -2.932      0.177      0.275     -0.445      0.870      1.080     -2.134     -0.188      0.735      0.715     -0.655      0.112      0.339      0.151     -0.038      2.527     -0.735     -0.228     -0.345      0.512      2.326      0.264      0.017      0.358     -1.147     -1.891      0.327      0.103     -1.387      0.162      2.296     -2.121     -0.486
     0.907     -0.304     -1.161     -0.816     -0.963     -1.676      0.093     -1.457     -0.614     -0.676     -0.276      0.626      0.068      1.177     -0.725      0.555     -1.130     -0.920     -1.134     -2.188      0.205     -0.178     -0.494     -0.181     -0.712      0.863     -0.087     -0.898     -0.567     -0.272     -1.760      0.324     -0.684     -0.453     -0.318     -0.345      0.641      0.834      1.175     -0.334      0.358     -0.968      0.063     -1.012     -1.511
     1.907      0.696      1.839     -0.816     -0.963      1.324      1.093      0.543      2.386     -0.676      1.724      1.626      0.068     -1.823      0.275     -0.445      0.870      1.080      0.866     -1.188      0.552      0.519      0.473      0.288      0.046      1.184      0.151      1.151     -1.147     -1.096      0.940      0.677     -0.111      2.059     -0.680      0.745      1.048     -0.800     -1.968      0.262     -1.149      0.351      0.350      0.962     -1.092
     0.907      0.696     -0.161      1.184      1.037      1.324      0.093      0.543      0.386     -0.676      1.724      0.626      1.068      0.177      0.275      1.555      0.870      1.080     -0.134      0.812      0.781      0.615      0.579      1.025      0.133      0.094      0.139     -0.745      0.267      0.900      0.351     -0.342     -0.027     -0.217     -0.754      0.437     -0.284      0.291     -0.329      0.008      0.757      0.189     -0.089     -0.465      0.742
     1.907      0.696     -2.161     -1.816      0.037      1.324      0.093     -2.457     -1.614      0.324     -0.276     -2.374     -0.932      0.177     -0.725      0.555     -0.130     -2.920     -0.134      0.812      0.172     -0.302     -0.784     -1.797      0.677      1.776      0.973     -1.314      0.081     -0.625      1.203      0.492     -1.661     -0.146     -0.128     -0.729     -1.984      0.296      1.602     -0.999      0.499      0.230     -1.570      0.529      0.161
     0.907      0.696     -0.161      0.184      0.037      0.324      0.093     -1.457      0.386      0.324      0.724     -0.374      0.068     -0.823     -0.725     -0.445     -0.130      0.080     -0.134     -0.188      0.245     -0.148      0.317      0.069      0.507      0.727      0.794     -0.387      0.072     -0.583      0.140      0.223     -1.616      0.380      0.042      0.299     -0.247     -0.413     -0.944     -0.844     -0.682      0.011     -0.387     -0.275     -0.651
     0.907     -1.304      0.839     -1.816      1.037      1.324      0.093      1.543     -0.614      1.324      0.724     -1.374      1.068     -0.823      1.275      1.555      0.870      1.080     -1.134      0.812      0.897     -0.316      0.742     -1.578      0.834      0.022     -0.880      0.091     -0.117      0.195      0.614      0.320      0.733      0.651      0.871     -0.664     -1.119     -0.117      0.376      0.894      0.444      1.213      0.044     -0.375      0.119
     1.907      0.696     -0.161      2.184      0.037     -0.676      1.093     -0.457     -0.614     -0.676      1.724     -0.374      0.068      2.177      0.275      1.555      0.870      1.080     -0.134     -0.188      0.808      0.223      0.344      1.101     -0.423      1.055      0.483     -0.526      1.095      0.557     -1.451      0.812     -0.819     -1.461     -0.439      0.380     -0.749     -0.485      1.307      0.335      0.635      0.457      0.558     -0.684      0.002
     0.907      0.696      0.839     -1.816      1.037      1.324     -0.907     -1.457     -0.614      0.324      1.724      0.626      1.068      0.177      1.275      1.555      0.870      1.080     -2.134      0.812      1.159      0.333      0.508     -0.288      1.679     -0.280      0.575      0.313     -1.502     -0.710      0.209     -1.276     -1.941     -0.258     -0.609     -0.040      0.100      0.375      0.385      0.378      0.325      0.394      0.121     -1.968     -0.916
    -0.093     -2.304     -0.161      1.184      0.037     -0.676     -1.907      0.543      0.386     -0.676     -1.276     -1.374      0.068      1.177      0.275     -0.445     -0.130     -0.920     -0.134      0.812     -0.748     -0.933     -0.280      1.081     -0.075      0.697     -1.381     -0.018     -0.031      0.082     -0.016     -1.193      0.847     -0.389     -0.487     -0.178     -0.300      0.547      0.244      0.391      0.366      0.773     -0.411     -0.574      0.806
    -0.093     -0.304     -0.161      1.184      1.037      0.324      0.093      0.543     -1.614     -0.676     -0.276     -0.374      0.068     -1.823     -0.725     -0.445     -0.130     -0.920     -0.134      0.812     -0.485      0.017     -0.205     -0.731      0.534      0.375     -0.445      0.194      1.821      0.522      0.897      0.001      0.679     -1.035     -0.923      0.432     -0.407      0.191     -1.151     -0.995      0.072     -0.062     -0.584      0.152      0.414
    -0.093      0.696      1.839      2.184      1.037     -2.676      1.093     -0.457      0.386      1.324      0.724     -1.374     -0.932     -0.823      1.275          *     -1.130     -0.920     -0.134      0.812     -0.160     -0.442     -0.370      0.770      0.483      0.074      1.126      2.247      1.394      0.304     -2.339      1.424     -0.166     -0.236      1.097      0.924     -0.803     -0.492     -1.461      1.268     -0.953     -0.563     -0.329     -0.399      0.376
     0.907      0.696     -2.161      1.184      1.037     -2.676      1.093     -0.457     -1.614      1.324     -1.276      0.626     -0.932     -1.823      1.275     -2.445      0.870      1.080     -0.134      0.812     -1.373      0.325      0.080      0.190      0.498      2.293      0.366     -1.993      0.924      0.549     -1.360      0.839     -0.422     -1.512      0.804      1.055      0.070     -1.129     -1.935      1.067     -1.010      0.530      0.989     -0.344      0.299
    -1.093     -0.304      0.839      1.184      1.037      0.324      0.093     -0.457     -0.614     -1.676      0.724     -1.374      0.068     -0.823      0.275      0.555     -0.130      0.080     -1.134     -0.188      0.313     -0.236      0.070     -0.199     -0.358     -1.237     -0.075      0.779      1.559      1.284     -0.001      0.295     -0.567     -0.449     -1.412      0.235     -1.168      0.126     -0.671      0.324      0.151     -0.014     -0.143     -1.061      0.052
    -2.093      0.696      1.839      1.184     -2.963     -2.676      1.093      1.543      2.386     -2.676     -2.276     -2.374      1.068      1.177     -2.725     -2.445      0.870      1.080      0.866     -3.188     -1.523      0.133      0.888      1.189     -2.446     -0.421      0.528      0.926      0.239     -0.456     -1.226      1.073      0.563      1.633     -1.355      0.281     -2.409     -0.086      0.583     -1.555     -0.759      0.640     -0.214      0.411     -0.911
     0.907     -2.304     -2.161     -0.816      1.037      1.324      1.093     -1.457      1.386      1.324      1.724     -2.374      0.068      1.177      1.275      1.555      0.870      1.080      0.866      0.812      0.994     -0.088     -0.059      0.673      0.480     -0.159     -2.177     -2.056     -1.424      0.490      0.329      1.404     -1.478      0.979      0.966      0.075     -2.243      0.131      0.736      0.884      0.428      0.992      1.078      0.488      0.372
    -0.093     -1.304      0.839      1.184      0.037      1.324      1.093      1.543      0.386      0.324      0.724      0.626     -0.932     -0.823      0.275      1.555      0.870      1.080      0.866      0.812      0.507      0.371      0.250      0.501      0.322     -0.642     -1.547      0.560      0.550     -0.434      0.755      0.928      1.226      0.135     -0.026     -0.112      0.167     -1.258     -1.289      0.202      0.927      0.568      0.536      0.818      0.529
    -2.093     -0.304     -0.161      1.184     -2.963      0.324     -0.907     -0.457      0.386     -0.676     -1.276     -0.374      0.068      1.177     -0.725     -0.445     -1.130      0.080     -0.134     -2.188     -0.614     -0.803      0.216      1.837     -1.961     -1.630      0.445     -0.280     -0.554     -1.042      0.875     -0.109     -0.759     -1.077      0.590     -0.338      0.655     -0.365     -0.275      0.403      0.195     -0.225     -0.267     -0.961     -0.398
     0.907     -0.304     -1.161      0.184      1.037      1.324     -0.907     -1.457     -0.614     -0.676     -0.276     -0.374     -0.932      0.177     -0.725     -0.445     -1.130     -0.920     -0.134      0.812      0.099     -0.536     -0.747     -0.441      0.120      0.820      0.324     -0.470      0.570      0.974      1.217     -0.423     -0.553     -0.399     -0.876     -0.380      0.230      0.265      0.559     -0.679     -0.615     -0.401      0.325     -0.110      0.801
     0.907     -0.304      1.839     -0.816     -2.963      0.324     -0.907     -0.457      0.386     -0.676     -0.276      1.626      1.068      2.177     -2.725     -2.445     -1.130     -0.920     -0.134     -0.188     -0.625      0.088     -0.250      0.532     -0.827      1.558     -0.390      2.061     -1.275     -2.092      0.919     -1.052     -0.282      0.156     -0.137      0.876      1.706      1.417      1.652     -2.274     -1.660     -1.079     -0.702     -0.423      0.345
    -0.093      0.696      0.839     -1.816      1.037      1.324      1.093      0.543      1.386     -0.676     -1.276     -0.374     -2.932      2.177      1.275      0.555     -0.130     -0.920      1.866      0.812     -0.304     -0.011     -1.011      0.267      0.156      0.212      0.666      1.748     -1.945      0.833      1.384      1.223      1.505      0.972     -0.616     -0.711     -0.403     -1.569      1.864      1.069      1.016     -0.037      0.995      1.729      0.600
    -0.093     -0.304     -1.161     -1.816      1.037     -0.676     -0.907      1.543     -1.614      1.324     -0.276      0.626      1.068     -1.823      1.275      0.555     -1.130     -0.920     -2.134      0.812      0.143      0.116     -0.130     -2.149      0.060     -0.257     -0.348     -0.971      0.275      1.122     -0.880     -1.057      1.741      0.081      1.348     -0.367      0.548      1.261     -0.145      1.271      0.503     -1.198     -0.805     -1.342      0.609
     0.907     -0.304      1.839     -0.816     -1.963      0.324      0.093      1.543     -0.614     -0.676     -1.276      0.626      1.068      1.177     -1.725     -0.445     -0.130      1.080      0.866     -1.188     -0.538     -0.162      0.747     -0.265     -1.589      1.263     -0.145      0.958     -0.677     -0.426      0.947      0.213      0.775     -0.377      0.018     -0.451      0.734     -0.052      1.393     -0.964      0.208      0.285     -0.277      1.029      0.192
    -1.093     -0.304     -2.161      2.184     -0.963      0.324      0.093      0.543     -0.614      0.324      1.724     -0.374     -0.932      0.177      0.275      0.555      0.870      0.080      0.866      0.812      0.893      0.437     -0.123      0.626      0.281     -1.868     -0.598     -2.045      1.478     -1.260     -0.486     -0.129      0.737     -0.962      0.194      0.117     -1.053     -0.576     -0.079      0.055     -0.471      0.453      0.412      0.691      0.558
    -0.093     -0.304     -1.161     -0.816     -1.963      1.324      0.093      0.543      0.386      0.324     -1.276     -1.374      1.068     -0.823      0.275     -0.445     -0.130      0.080      0.866     -0.188     -0.449     -0.727      0.077     -0.242     -1.244      0.278      0.406     -1.326     -0.636     -0.857      1.727      0.769      0.615      0.539      0.958     -0.433     -0.491      0.807     -0.599      0.767      0.183      0.716      0.070      0.995      0.973
    -0.093     -1.304      0.839      0.184      0.037      1.324      1.093     -1.457      2.386     -0.676      0.724     -2.374      1.068     -1.823      0.275     -0.445     -1.130      1.080      1.866      0.812      0.373     -1.178      0.421      0.585     -0.146     -0.446      0.071      0.610     -0.402      0.264      0.951      2.116     -2.152      1.864     -0.464      0.091     -0.948      0.343     -2.335      0.277     -0.788      0.091      0.477      1.759      1.008
    -1.093     -0.304     -0.161      1.184      0.037      0.324      0.093     -0.457     -0.614      0.324     -0.276     -1.374      0.068     -0.823      0.275      0.555     -0.130      0.080     -1.134     -2.188     -0.338     -0.384      0.044     -0.009     -1.033     -0.566      0.136     -0.139      1.328      1.047      0.559      0.589     -0.555     -0.723      0.899      0.146     -0.823      0.165     -0.835      0.771      0.958      0.326      0.131     -1.313     -1.330
     1.907     -0.304     -0.161      0.184      0.037      0.324     -1.907      1.543      0.386      1.324      1.724      0.626      0.068     -0.823      0.275      0.555     -0.130     -0.920     -1.134     -0.188      0.648     -0.159     -0.200     -0.240     -0.221      1.284     -0.173     -0.157      0.427      0.203     -0.215     -1.693      1.919      0.656      1.483      0.604      0.812      0.348     -0.524      0.346     -0.267     -0.009     -0.432     -1.059      0.009
     0.907     -0.304     -0.161     -1.816      1.037      1.324      0.093      1.543      0.386     -2.676      0.724      0.626      1.068      1.177      0.275      1.555      0.870      1.080     -2.134     -1.188      0.809      0.058      0.544     -0.682      0.399      0.079     -0.362     -0.709     -1.101      0.542      0.502      0.046      0.980      0.993     -2.810     -0.551      0.635      0.377      1.710      0.085      0.817      0.868      0.224     -1.831     -1.374
    -0.093      0.696      0.839      0.184      0.037      1.324      1.093      1.543      0.386      1.324     -1.276     -0.374      1.068      0.177      1.275      1.555      0.870      1.080     -1.134      0.812     -0.008      0.773      0.719     -0.319      0.186     -0.084     -0.201      0.052      0.536     -0.171      1.453      0.282      0.882      0.595      1.251     -1.255     -1.276      0.039      0.432      1.142      1.535      0.197     -0.124     -0.922      0.607
     0.907      0.696      0.839      1.184     -0.963      0.324      1.093      0.543      2.386      1.324      0.724      1.626      0.068     -0.823     -0.725      1.555      0.870      0.080      0.866     -1.188      0.541      0.535      0.178      1.149     -0.315      0.351     -0.021      0.580     -0.115     -0.529     -0.264      0.629      0.384      1.536      1.511     -0.444      0.935     -0.127     -1.684     -0.571      0.968      0.279     -0.275      0.128     -0.896
    -1.093     -0.304      0.839      0.184      1.037     -0.676      1.093      0.543     -1.614      0.324      0.724      0.626      1.068      0.177      0.275      0.555      0.870      1.080     -0.134      0.812      0.308      0.796      0.807     -0.786      1.190     -1.392     -1.115      0.055      1.092     -0.225     -1.001      0.427     -0.345     -0.889     -0.224      0.102     -0.304     -0.034      0.819     -0.213      0.140      0.254     -0.227      0.202     -0.320
    -1.093     -0.304     -2.161      1.184      0.037     -0.676      0.093     -2.457      1.386      0.324     -1.276     -2.374      0.068      1.177     -0.725     -0.445     -0.130     -2.920      0.866     -0.188     -0.531     -0.715     -0.826      0.466      0.161     -0.503      0.490     -1.325      0.774     -0.226     -0.225      0.677     -1.494      1.108      0.373     -0.542     -1.581      1.078      0.975     -1.050      0.174      0.467     -1.582      0.841     -0.182
    -0.093      0.696      0.839      1.184      1.037      1.324      1.093     -1.457      1.386      1.324      0.724     -0.374      1.068      2.177     -0.725      0.555      0.870      0.080     -0.134      0.812      0.174      0.462      0.136      1.047      0.549     -0.339      0.254      0.720      0.144      0.367      1.112      0.682     -1.679      0.262      1.096      0.415     -1.002      1.103      1.281     -1.071      0.377      0.401     -0.153     -0.603      0.305
    -0.093     -0.304     -2.161     -0.816      0.037      1.324     -1.907     -2.457     -0.614     -2.676     -2.276      1.626      1.068      2.177     -2.725     -1.445     -0.130     -1.920     -1.134      0.812     -0.882     -0.389     -0.484     -0.386     -0.400      0.871      0.025     -1.603     -0.288      0.391      2.249     -1.594     -2.131     -0.450     -2.477     -0.645      1.962      1.593      2.516     -2.413     -0.296      0.439     -1.120     -0.828      1.261
    -0.093      0.696      1.839      2.184      0.037      1.324      1.093      1.543      0.386     -0.676     -0.276     -0.374      0.068      1.177     -1.725      0.555     -0.130      1.080      0.866     -0.188      0.005      0.384      0.585      1.077     -0.019      0.078      0.166      1.290      1.166      0.029      1.297      0.621      0.955     -0.421     -0.515     -0.316     -0.897     -0.860      0.380     -1.625      0.610     -0.440      0.183      0.440     -0.201
    -0.093     -0.304      0.839     -0.816      0.037      0.324      1.093      1.543     -0.614      0.324     -0.276      0.626      1.068     -0.823      1.275      1.555     -0.130      0.080     -0.134     -0.188      0.294     -0.117      0.554     -0.986      0.115     -0.291      0.000      0.140      0.165      0.073      0.060      1.273      0.818     -0.041      0.186     -0.614      0.610      0.324      0.004      1.220      1.183     -0.100     -0.615      0.320     -0.405
     1.907     -0.304     -0.161      0.184      0.037      1.324      0.093     -0.457     -0.614     -0.676      1.724     -0.374      0.068      0.177     -0.725      1.555      0.870      0.080      0.866     -0.188      1.021     -0.016     -0.083      0.602     -0.209      0.811     -0.398     -0.019     -0.358      0.149      0.411      0.069     -0.330     -0.988     -0.621     -0.108     -0.212      0.142     -0.209     -0.719      0.498      1.025      0.265      0.635      0.043
    -0.093     -0.304     -2.161      1.184     -0.963      0.324      0.093      1.543      0.386     -0.676     -1.276     -0.374     -1.932      0.177     -0.725     -1.445     -0.130      1.080      0.866     -1.188     -1.038     -0.411     -0.345      1.276     -0.683      0.792      0.074     -1.818      0.041     -0.118      1.257      0.512      1.818     -0.381     -0.261      0.333      0.242     -1.362     -0.857     -0.329     -0.107      0.405      1.570      0.356     -0.558
    -0.093      0.696      1.839     -0.816      1.037      1.324      1.093      1.543      0.386      0.324      1.724      1.626      1.068     -0.823      0.275     -0.445      0.870     -1.920      0.866      0.812      0.611      0.751     -0.180     -0.265      0.383     -0.725     -0.078      2.153     -0.358      0.695      0.673      0.557      1.698      0.547      0.114      0.749      1.010      1.403     -0.674     -0.003     -1.201     -0.087     -1.656      0.933      0.379
     1.907     -1.304     -1.161      1.184     -1.963      1.324      1.093      1.543      0.386     -1.676     -1.276      0.626      0.068      1.177     -1.725      1.555      0.870      1.080      0.866     -0.188      0.104      0.246      0.150      1.374     -1.549      1.672     -1.410     -1.294     -0.171     -0.586      1.230      0.923      1.413     -0.613     -0.997     -1.420      0.387     -0.230      0.253     -1.027      1.424      0.512      0.764      0.090      1.252
    -0.093     -0.304     -1.161      1.184     -0.963      0.324      1.093     -1.457      0.386     -1.676     -0.276      0.626      1.068      2.177      0.275     -0.445     -0.130      1.080      0.866     -1.188     -0.207      0.635      0.267      1.248     -1.212      0.130     -0.945     -1.299      0.000      0.310      0.645      0.581     -1.558     -0.477     -0.760      0.095     -0.173      0.819      1.344      0.889     -0.240     -0.766      0.512      0.188     -0.279
    -0.093      0.696     -0.161      0.184     -0.963     -0.676     -0.907      0.543     -0.614      0.324      1.724      0.626      0.068     -0.823      0.275     -0.445      0.870      0.080      1.866      0.812      0.505      0.718     -0.066     -0.170      0.571     -0.530     -0.025     -0.037      0.462     -1.481     -1.097     -1.572      0.641     -0.464     -0.086      0.815     -0.340      0.057     -0.668      0.100     -1.090      0.178      0.278      1.994      0.347
     0.907     -0.304      1.839     -1.816      1.037     -0.676     -2.907      1.543     -1.614      1.324      1.724     -0.374      1.068     -0.823      1.275     -0.445     -2.130      1.080      1.866      0.812      0.452     -0.812      0.670     -1.301      0.644      0.380      0.433      1.144     -0.371      0.391     -0.983     -2.056      0.765     -0.588      1.083      0.814      0.635      0.049      0.120      1.038     -0.958     -1.304     -0.070      2.249      0.318
    -2.093     -0.304     -0.161     -0.816      1.037     -1.676      1.093      1.543     -1.614     -0.676     -1.276     -1.374     -2.932     -1.823     -0.725     -0.445     -1.130      1.080     -1.134      0.812     -0.592     -0.833     -0.329     -1.146      0.272     -1.620      0.598      0.083      0.176      0.707     -1.139      2.101      1.875     -0.796     -0.825     -0.325     -0.470     -2.497     -0.867     -0.682      0.238     -0.295      1.604     -0.960      0.536
    -2.093     -0.304     -1.161     -0.816      0.037      0.324      0.093      1.543      0.386      1.324     -1.276     -1.374     -1.932     -0.823      0.275      0.555     -1.130     -0.920      0.866     -0.188     -0.738     -0.559     -0.825     -0.743      0.564     -1.308      0.123     -0.215     -0.041     -0.449      1.052      0.735      2.536      0.954      1.013     -0.258     -0.741     -0.736     -0.347      0.074      1.461     -0.446      0.234      1.077     -0.487
    -0.093      0.696      1.839      0.184      0.037     -0.676      1.093      0.543     -1.614      0.324     -0.276      0.626      1.068      0.177     -0.725      0.555     -0.130      1.080     -1.134      0.812     -0.029      0.380      0.801     -0.937     -0.663     -0.054      0.365      1.068      1.146      0.738     -0.756      0.718     -0.280     -0.944      0.688     -0.166      0.207     -0.133      0.862     -0.384      0.440     -0.508     -0.356     -0.818      1.281
    -2.093      0.696      0.839      1.184      0.037      1.324      1.093     -0.457      0.386      0.324      1.724      1.626      1.068      1.177      0.275      0.555      0.870      0.080      0.866      0.812      0.685      0.555      0.216      0.962      0.898     -2.686      0.109      0.549      0.422     -0.996      0.775      0.750     -0.772     -0.255     -0.056      0.481      0.747      0.951      0.521     -0.131     -0.426      0.451     -0.349      0.330      0.214
     0.907     -1.304      0.839      0.184      0.037      1.324     -0.907      0.543      0.386     -0.676      1.724     -0.374      0.068     -0.823      0.275      1.555      0.870      0.080     -0.134      0.812      0.915      0.091      0.133     -0.243      0.204     -0.095     -1.590      0.751      0.424     -0.264      0.530     -0.904      0.303      0.379     -0.784      0.282     -0.512     -0.068     -0.804      0.163      0.559      0.717     -0.269     -0.023      0.611
     0.907      0.696      0.839     -1.816      1.037      1.324      1.093      1.543     -0.614      0.324      0.724      0.626      0.068     -1.823      1.275      0.555      0.870      1.080     -1.134      0.812      0.426      0.820      0.472     -1.726      0.325      0.419     -0.197      0.419     -0.177      0.655      1.007      0.286      1.057      0.693      0.042     -0.023     -0.373     -0.474     -0.563      0.919     -0.124     -0.066      0.412     -0.355      0.514
     0.907      0.696     -1.161      1.184      0.037      0.324      0.093     -1.457     -0.614      0.324      0.724      0.626      0.068      1.177      0.275      0.555     -0.130      0.080      0.866     -0.188      0.325      0.309      0.095     -0.046     -0.465      0.632      0.393     -1.146      1.020      0.541     -0.021     -0.106     -1.504     -0.506      0.522      0.182      0.369     -0.078      1.095      0.376      0.261     -0.561     -0.146      1.053      0.138
     0.907      0.696     -2.161      1.184      0.037      1.324      1.093     -1.457     -0.614      0.324      1.724      0.626      0.068     -0.823      0.275      0.555      0.870     -0.920      0.866      0.812      0.867      0.835     -0.226      0.177      0.266      0.014     -0.216     -1.856      1.151     -0.340      0.493      0.259     -1.094     -0.699      0.418      0.252     -0.572      0.102     -0.838      0.176     -0.623      0.120     -0.378      0.747      0.455
    -1.093      0.696      0.839      0.184      1.037     -0.676      0.093      1.543     -0.614      0.324     -1.276      0.626      1.068     -1.823      0.275     -1.445     -0.130      1.080      0.866     -0.188     -1.136      0.290      1.088     -0.116     -0.061      0.161      0.420     -0.341      0.133      1.073      0.424     -0.216      0.387     -0.480      0.352      0.723      0.079     -0.348     -1.887      0.160     -0.123     -0.394     -0.629      0.729     -0.076
     0.907     -0.304     -2.161     -1.816      0.037     -1.676     -0.907     -0.457     -0.614     -0.676      1.724      0.626     -1.932      1.177     -0.725     -0.445      0.870     -1.920     -0.134     -0.188      0.531      0.681     -1.172     -1.031      0.275      0.438     -1.006     -0.939     -0.866     -0.220     -2.212     -1.411      0.906      0.231     -0.788      1.102     -0.211     -0.269      2.132     -0.786     -1.007      0.126     -0.005      0.444     -0.458
     0.907      0.696      0.839     -1.816     -0.963     -0.676      0.093      1.543     -0.614      0.324      1.724     -0.374      0.068     -1.823      1.275      0.555      0.870      1.080      1.866      0.812      0.875     -0.425      0.195     -1.953     -0.738      0.015      1.182      0.768      0.163     -0.164     -1.576      0.379      1.368      0.986      0.569      0.287      0.097     -0.192     -0.257      1.572     -0.609      1.484      0.605      2.869      1.518
     0.907      0.696      1.839      0.184      1.037      1.324      1.093     -1.457      1.386      0.324     -1.276      0.626      1.068      1.177     -1.725      1.555      0.870      1.080     -1.134      0.812     -0.222      0.260      0.405      0.474      0.265      1.181      0.402      1.342     -0.206      0.701      1.492      0.935     -2.017      1.044      0.236     -1.082      0.209      0.483      0.732     -1.932      1.584      0.732      0.445     -1.330      0.561
    -0.093     -0.304     -1.161      0.184      0.037     -0.676     -0.907     -1.457      0.386     -0.676     -0.276     -0.374      0.068     -0.823     -0.725     -1.445     -1.130     -1.920      0.866     -2.188     -0.311     -0.459     -0.520      0.312     -1.219      0.427      0.333     -0.587      0.067      1.304     -0.403     -0.370     -0.713      0.145     -0.032      0.178      0.042      0.680     -1.023     -0.284     -1.033     -0.515     -1.136      0.634     -1.121
    -0.093     -1.304     -1.161      0.184     -1.963     -0.676     -0.907     -0.457      0.386     -0.676     -1.276     -0.374     -0.932     -0.823      0.275     -0.445     -1.130     -0.920      0.866     -0.188     -0.569     -0.379     -0.557      0.553     -1.659      0.761     -0.801     -0.691     -0.361     -0.395     -0.100     -0.610      0.152     -0.073      0.286     -0.320     -0.035     -0.185     -1.324      1.016      0.137     -0.634      0.066      0.598      1.140
     0.907      0.696     -2.161      1.184      1.037      1.324      0.093     -2.457      0.386      0.324      1.724     -2.374     -0.932      1.177      0.275      1.555      0.870     -1.920      0.866      0.812      1.158      0.151     -1.206      0.692      0.174     -0.178      0.595     -1.028      0.520      0.913      0.083      0.018     -1.221     -0.120      0.278     -0.045     -2.539      0.495      0.750      0.115      0.056      0.750     -0.179      0.447      0.653
     0.907     -0.304     -1.161     -0.816      1.037      0.324     -2.907     -1.457      0.386     -0.676      1.724      1.626     -1.932     -0.823      1.275      1.555      0.870      1.080     -0.134      0.812      1.133      0.410      0.081     -0.157      0.392     -0.183     -0.613     -1.234     -0.559      0.415     -0.868     -3.464     -1.464      0.524     -0.987     -0.047      1.191     -2.060     -0.689      1.047      0.213      0.260      0.952     -0.236      0.492
     1.907      0.696     -1.161     -0.816      1.037      1.324      1.093     -0.457     -0.614      1.324      1.724      1.626     -0.932     -0.823      1.275      1.555      0.870      1.080      1.866      0.812      1.061      0.917      0.108     -1.058      1.288      0.745     -0.022     -1.360      0.175     -0.195      0.229      0.215     -0.508      0.251      0.475      0.047      0.421     -1.299     -0.199      0.578      0.291     -0.070      0.860      2.192     -0.286
    -1.093      0.696      0.839     -0.816      1.037     -0.676      1.093      1.543     -0.614      0.324      0.724      1.626      0.068     -0.823     -0.725     -0.445     -0.130      0.080     -0.134      0.812      0.110      0.780      0.326     -0.063      0.509     -1.283     -0.069      0.331     -0.809      0.468     -0.851      0.513      1.330     -0.491      0.056      0.392      0.715     -0.316     -0.838     -0.999     -0.590     -0.762     -0.602     -0.043      0.294
     0.907      0.696      1.839      2.184     -0.963      1.324      1.093      1.543     -0.614      0.324     -0.276      0.626      1.068      2.177     -0.725      0.555      0.870      1.080     -0.134      0.812      0.107      1.136      0.441      1.453      0.424      0.603     -0.595      1.452      0.850     -1.319      1.247      0.049      1.088     -1.701      0.039     -0.536     -0.829      0.527      0.967     -0.884      0.573     -0.244      0.299     -0.761      0.618
    -0.093      0.696     -2.161      1.184      1.037      0.324      1.093     -2.457      1.386      0.324     -1.276      0.626      1.068      0.177      0.275     -1.445     -0.130     -0.920      0.866      0.812     -0.717      0.289     -0.203      0.612      0.558      0.645      0.276     -2.028      0.545      0.473      0.918      0.620     -2.331      0.851     -0.040     -0.214      0.242      1.262     -0.330      0.016     -0.599     -0.439     -0.626      0.462      0.525
     0.907     -0.304     -1.161      1.184      1.037      0.324      1.093     -1.457     -0.614      0.324      0.724      0.626     -0.932      1.177      0.275      1.555      0.870     -0.920     -0.134      0.812      0.567      0.549     -0.706      0.324      1.354      0.187     -0.676     -0.519      0.918     -0.322     -0.156      0.580     -0.636     -0.693     -0.569     -0.339     -0.129      0.088      0.812     -0.599      1.054      0.441      0.318     -0.289     -0.568
    -0.093     -0.304     -0.161     -0.816      1.037     -0.676      0.093     -1.457      2.386      1.324     -0.276      1.626     -0.932     -0.823      1.275      1.555     -0.130     -1.920      1.866      0.812      0.227     -0.107     -0.679      0.918      1.024     -0.394     -0.193      0.397     -1.677     -0.079     -0.811      0.140     -0.629      1.789      0.809     -0.784      1.690      0.164     -1.411      0.861      1.340      0.067     -0.716      1.415     -0.189
     0.907      0.696     -0.161      1.184      0.037     -0.676     -0.907      0.543      1.386      1.324      0.724     -1.374     -0.932      0.177      0.275     -0.445     -2.130     -0.920      1.866     -0.188     -0.018     -0.996     -0.422      1.208      0.084      0.910      1.580      0.233      0.123     -0.039     -0.654     -0.042      1.086      0.523      1.155      0.774     -0.305     -0.257     -0.751      0.251     -0.498     -0.850     -0.342      1.274     -0.338
     0.907     -1.304      0.839      1.184      1.037     -0.676     -0.907     -1.457     -0.614     -0.676     -0.276     -0.374      0.068     -0.823     -0.725      1.555     -0.130     -0.920     -2.134      0.812      0.267     -0.673     -0.466      0.234      0.259      0.558     -0.623      1.415      1.013      0.751     -0.976     -0.255     -0.778     -0.630     -0.710     -0.633      0.407      0.657     -1.021     -0.994      1.346      0.693     -0.251     -2.121      0.549
    -1.093      0.696      0.839      0.184      1.037     -0.676      0.093      1.543      0.386      1.324     -1.276     -0.374     -0.932     -0.823      1.275     -0.445     -0.130      0.080      0.866      0.812     -0.872     -0.166     -0.202     -0.271      0.075     -0.218      0.810      1.097      0.276      0.767      0.094      0.181      1.712      0.491      1.237      0.004     -0.313     -0.604     -0.705      1.143      0.596      0.204      0.454      1.106      0.629
    -1.093     -0.304      1.839      0.184      1.037      0.324      0.093      1.543     -1.614     -2.676     -1.276     -0.374      1.068     -0.823     -1.725     -1.445     -0.130      0.080     -0.134     -0.188     -0.713     -0.177      0.340     -0.296     -0.555     -0.394     -0.041      1.329      0.620      1.535      0.786      0.284      1.281     -1.208     -2.395     -0.142     -0.325      0.658     -0.563     -1.570     -0.782      0.106     -0.675      0.008      0.273
    -2.093      0.696     -1.161      0.184      1.037     -0.676      0.093      1.543     -1.614      0.324     -2.276     -1.374      1.068     -0.823      0.275     -1.445     -0.130      1.080      0.866     -0.188     -1.059      0.066      0.854     -0.374     -0.306     -0.923      0.730     -1.763      0.478      1.521      0.284      0.021      0.500     -1.225      0.533     -0.408     -1.301     -0.105     -0.483      0.390     -0.335     -0.116     -0.361      0.966      0.080
    -0.093     -0.304     -1.161      1.184      1.037     -0.676     -0.907     -1.457      2.386     -1.676     -1.276     -0.374      1.068      2.177     -1.725      0.555     -1.130     -1.920      1.866      0.812     -0.643     -0.249     -0.540      0.788      0.332      0.466     -0.148     -0.631      0.361      0.761      0.099     -0.576     -0.912      1.859     -2.091     -0.293     -0.157      1.832      1.752     -1.792      1.418     -0.703     -1.149      1.588      0.653
     0.907     -0.304      0.839     -0.816      0.037      0.324     -0.907      0.543     -0.614     -0.676      0.724     -0.374      0.068      0.177      0.275     -0.445     -0.130      0.080     -0.134     -0.188      0.396     -0.340     -0.150      0.179     -0.101      0.445      0.132      1.022     -0.920      0.102     -0.144     -0.839      0.556     -0.670     -0.646      0.068     -0.174      0.188      0.100      0.315     -0.965      0.434      0.349     -0.246     -0.243
    -0.093      0.696     -1.161     -1.816      0.037      1.324     -2.907     -1.457     -0.614     -0.676     -1.276      0.626      0.068      0.177     -0.725      0.555     -0.130     -0.920     -1.134      0.812      0.031      0.399     -0.164     -0.206      0.515     -0.112      0.225     -0.806     -1.577     -0.402      1.321     -3.340     -1.180     -0.542     -0.909     -1.219      0.148      0.194      0.468     -0.940      0.625     -0.606     -0.560     -1.090      0.346
    -0.093     -0.304     -2.161      0.184     -1.963      0.324      1.093     -1.457      0.386     -1.676      0.724     -2.374     -0.932      1.177      0.275     -0.445      0.870     -0.920     -0.134     -2.188      0.318     -0.653     -1.010      0.271     -1.688     -0.611      0.477     -1.040     -0.044     -0.514     -0.064      1.513     -0.539      0.307     -0.401      0.169     -1.484      0.473      1.066      1.251     -0.779      1.661      0.754     -0.291     -0.521
    -0.093     -3.304      0.839      0.184     -1.963     -0.676     -1.907      0.543      0.386     -0.676     -1.276     -2.374      1.068      0.177     -0.725     -0.445     -2.130      1.080     -0.134     -1.188     -0.590     -1.742      0.550      0.436     -1.568      0.649     -1.633      0.413     -0.224     -0.316     -0.069     -0.260     -0.100      0.050      0.144     -0.254     -0.376      0.278     -0.233     -0.058      0.363     -0.282      0.152     -0.441      0.268
    -0.093     -0.304      0.839      0.184     -0.963     -1.676      0.093      0.543      0.386      0.324      0.724      0.626      1.068     -0.823      0.275     -0.445     -0.130      0.080     -0.134     -1.188      0.013      0.034      0.289     -0.032      0.172     -0.261     -0.334      0.419      0.241     -0.993     -1.522      0.007      0.116      0.482      0.182      0.528      0.550      0.762     -0.875      0.276     -0.469     -0.108     -0.571     -0.091     -1.253
    -0.093      0.696      1.839     -1.816      1.037      1.324      1.093      1.543     -1.614     -0.676      1.724      0.626      0.068     -1.823      0.275      1.555      0.870      1.080     -2.134      0.812      1.073      0.776      0.628     -2.704      1.051     -1.261     -0.074      1.384      0.898     -0.075      0.085      0.343      1.042      0.534     -1.091     -0.081     -0.364     -0.648      0.185     -0.276      0.445      0.163      0.207     -0.886     -0.056
     0.907     -0.304     -2.161     -0.816      0.037      1.324      1.093     -2.457     -1.614     -0.676      1.724     -1.374     -1.932      0.177      1.275      1.555     -0.130     -2.920     -1.134     -0.188      1.125     -0.195     -1.679     -0.966     -0.290     -0.152     -0.126     -0.473      0.286      0.350      0.413      1.282     -0.795     -0.828     -0.457     -0.078     -1.132      0.297      0.986      1.199      0.354      0.082     -0.125     -0.617      0.074
    -0.093     -1.304     -1.161     -0.816      0.037     -1.676     -0.907     -0.457      0.386     -1.676      0.724     -0.374     -0.932      0.177     -1.725     -1.445     -1.130     -0.920     -0.134     -2.188     -0.164     -0.384     -0.849      0.664     -1.451      0.264     -0.850     -0.161     -1.415      1.304     -1.579     -0.321      0.276      0.041     -0.803      0.838      0.127      0.454     -0.379     -0.923     -1.259     -0.679      0.547     -0.432     -0.810
     1.907     -0.304     -0.161      0.184      0.037      1.324     -0.907      1.543      1.386      1.324      0.724     -2.374     -0.932      1.177      1.275      1.555      0.870      1.080     -0.134      0.812      0.557     -0.898      0.109      0.238      0.335      1.252      0.578     -0.172     -0.139     -0.375      0.810     -0.062      1.592      1.345      1.144     -0.100     -1.251     -0.976      0.958      0.969      0.960      1.798      0.825     -0.123      0.507
    -2.093     -2.304     -2.161      2.184      1.037     -1.676     -1.907     -0.457      0.386     -2.676     -1.276     -2.374     -0.932      2.177     -2.725     -0.445     -1.130     -0.920     -1.134      0.812     -0.775     -1.268     -0.413      1.150      0.262     -1.344     -1.189     -1.865      1.081      0.769     -0.866     -0.728     -0.128     -0.545     -2.722     -0.060     -0.755     -0.402      1.321     -2.897      0.530      0.149     -0.263     -1.452      0.436
     0.907      0.696      0.839     -1.816      1.037      0.324      0.093      0.543      0.386      1.324      1.724     -0.374     -1.932     -0.823      0.275      0.555     -0.130      1.080     -0.134      0.812      0.808      0.149      0.206     -0.746      0.688     -0.141      0.496      0.784     -1.037      0.262     -0.470      0.045      0.315      0.958      1.081      0.483     -0.601     -2.163     -0.269      0.083     -0.459     -0.124      0.778      0.167      0.118
    -0.093      0.696     -2.161      1.184      1.037      1.324      1.093     -2.457     -0.614      1.324     -2.276      1.626     -2.932      0.177     -0.725     -0.445     -0.130     -2.920      0.866      0.812     -0.831      0.317     -1.736      0.583      0.232      0.706      0.459     -0.398      0.610      0.906      2.057      0.814     -0.495     -0.994      1.113     -0.857      1.271     -0.620     -0.442     -0.830      0.407     -0.494     -0.041      0.612      0.630
    -0.093     -0.304     -2.161      2.184      0.037      1.324      1.093      1.543      0.386     -0.676     -0.276      0.626      0.068      2.177     -0.725     -0.445      0.870     -0.920      0.866     -1.188     -0.362      0.456     -0.401      1.811     -0.895      0.437     -0.766     -1.707      0.350      0.746      1.442      0.829      1.899     -0.891     -0.090      0.344      0.131      0.674      0.614     -0.320      0.085      0.507     -0.450     -0.025     -0.407
     0.907     -0.304      0.839     -1.816      1.037      1.324      0.093      0.543     -0.614      1.324      1.724      0.626      1.068     -1.823      1.275      1.555      0.870      1.080     -1.134      0.812      1.000      0.157      0.530     -1.622      0.458     -0.070     -0.473      0.337     -0.269      0.523      0.168      0.047     -0.100      0.664      1.054     -0.012      0.472      0.229     -0.714      0.841      0.342      0.586      0.366     -0.460      0.541
    -2.093     -1.304      0.839     -0.816     -1.963     -1.676      1.093      0.543     -1.614     -2.676     -1.276      1.626     -1.932     -0.823     -0.725     -1.445     -0.130      0.080     -0.134     -1.188     -0.790     -0.132     -0.398     -0.800     -1.721     -1.165     -1.146      1.361      0.047     -0.319     -0.877      1.207      1.041     -0.926     -1.688      0.200      1.781     -1.302     -0.145      0.060     -0.469      0.006      0.699      0.249      0.324
    -1.093      0.696      1.839      1.184      0.037     -1.676      1.093      1.543      0.386      0.324     -1.276      0.626      1.068      0.177      0.275     -2.445      0.870      1.080     -0.134      0.812     -1.140      0.327      0.521      0.786      0.011      0.052      0.285      1.039      0.349      0.036     -0.483      0.836      1.000     -0.275      0.257      0.733      0.300      0.198     -0.715      0.136     -1.039      0.576      0.282     -0.377      0.709
    -0.093     -0.304     -0.161      0.184      0.037     -0.676      0.093      0.543     -0.614     -0.676      0.724     -0.374      0.068      0.177     -0.725      0.555     -0.130      1.080     -0.134      0.812      0.501     -0.480      0.327      0.258     -0.665     -0.644      0.128     -0.541     -0.027      0.671     -1.113      0.342      0.316     -0.633     -0.279     -0.142      0.344     -0.342     -0.028     -0.440     -0.070      0.412      0.419     -0.235      1.476
    -1.093     -1.304      0.839     -0.816     -0.963      1.324      1.093     -1.457      1.386     -2.676     -0.276      0.626      1.068      1.177     -0.725      0.555     -1.130      1.080     -1.134     -1.188      0.071     -0.367      0.615      0.607     -0.619     -0.996     -1.013      0.200     -1.414     -0.363      1.252      1.352     -2.044      0.863     -2.214     -0.298      1.107      0.106      0.811     -0.453      0.521     -0.685     -0.062     -1.393     -0.700
     0.907      0.696      1.839     -1.816      1.037      1.324     -2.907     -1.457     -1.614      0.324      1.724     -0.374      0.068     -1.823      1.275      1.555      0.870      0.080     -0.134      0.812      1.192     -0.414     -0.221     -1.455      0.585     -0.112      1.009      2.207     -0.241      0.392      0.355     -2.674     -1.295     -0.539      0.062     -0.215      0.174      0.517     -0.916      0.896      0.155      1.396      0.383      0.485      0.310
    -0.093     -0.304     -0.161     -0.816      0.037     -2.676     -1.907     -0.457     -0.614     -1.676     -1.276     -1.374      0.068     -0.823      0.275     -0.445     -1.130     -0.920     -0.134     -0.188     -0.604     -1.194     -0.443     -1.518      0.402      0.407      0.790      0.445      0.558     -0.363     -2.342     -0.594     -0.066      0.378     -2.159     -0.359      0.162      0.598      0.438      0.229      0.302      0.229     -0.043      0.596     -0.575
    -1.093      0.696     -0.161     -0.816     -1.963      0.324     -1.907      0.543      1.386     -0.676     -0.276      1.626      0.068      1.177     -0.725     -0.445     -1.130      0.080      0.866     -2.188      0.064     -0.288      0.129      0.555     -0.545     -1.247      0.832     -0.340     -1.291     -1.403      0.161     -1.665      0.459      0.972     -0.326     -0.247      1.728     -0.223      0.743     -0.554     -0.420     -0.773     -0.146      0.757     -1.760
    -2.093      0.696      0.839     -0.816      1.037     -0.676      1.093      0.543      1.386     -0.676     -2.276     -2.374      1.068      2.177     -0.725     -0.445      0.870      1.080     -1.134      0.812     -0.840     -0.459      0.636      0.394      0.057     -1.219      1.207      0.329     -1.228      1.032      0.049      1.583     -0.179      0.960     -0.803     -0.849     -1.776      0.305      1.729     -0.647      0.413      1.329     -0.094     -1.285      0.690
    -1.093     -0.304     -2.161      2.184     -0.963     -1.676     -1.907     -1.457      2.386      0.324     -1.276     -0.374      0.068      2.177      0.275      0.555     -2.130     -0.920      1.866     -0.188     -0.610     -0.671     -0.455      1.180     -0.403     -0.466      0.323     -1.917      0.867     -0.675     -0.981     -1.363     -1.062      1.508      0.437     -0.310      0.276      0.621      1.318      0.300      1.318     -1.289     -0.152      1.360     -0.025
    -2.093      0.696      0.839      1.184      1.037     -2.676      0.093      1.543      1.386      1.324     -0.276      0.626      0.068     -0.823      1.275     -2.445      0.870      1.080      0.866      0.812     -0.677      0.396      0.577      1.313      1.248     -1.536      0.269      0.129      0.007     -0.278     -1.983     -0.434      0.812      0.418      0.585      0.779      0.097     -0.709     -1.826      0.566     -1.422      0.364      0.208      0.169     -0.325
     0.907     -0.304      0.839      1.184     -2.963      1.324      1.093     -2.457     -1.614     -2.676      1.724      1.626     -2.932      0.177     -0.725      0.555      0.870     -1.920     -0.134     -2.188      0.581      0.506     -1.287     -0.166     -1.398      0.228     -0.705      2.356      1.385     -1.587      0.953      0.597     -0.903     -1.478     -1.792      0.827      1.059     -1.069      0.323     -0.138     -0.302      0.293      0.243     -0.054     -0.911
     1.907      0.696     -2.161      1.184      1.037      1.324      1.093     -1.457      1.386      1.324      1.724      0.626     -1.932     -0.823      1.275      1.555      0.870      0.080     -0.134      0.812      1.124      0.422     -0.708     -0.173      0.450      0.793      0.232     -1.477      1.357      0.673      0.172      0.672     -0.644      1.552      1.017     -0.188     -0.003     -1.005     -0.656      1.079      0.350      0.376      1.422     -0.077      0.432
     0.907     -0.304     -1.161      0.184     -0.963      1.324      0.093     -2.457      0.386      0.324      0.724      0.626      0.068      1.177      1.275      0.555     -1.130     -1.920      0.866     -1.188      0.398     -0.240     -0.618      1.257     -0.212      0.320     -0.080     -0.475     -1.074     -0.554      1.044      0.296     -1.826     -0.545      0.421      0.123      0.811      0.994      0.255      1.352      0.141     -0.744     -0.849      0.414     -1.137
    -0.093     -0.304     -1.161      0.184     -0.963      0.324     -0.907     -1.457     -0.614      0.324     -0.276     -0.374     -0.932      0.177      0.275     -0.445     -1.130     -1.920      0.866     -2.188     -0.128     -0.712     -0.627      0.408     -0.982      0.044      0.456     -0.516     -0.147     -0.090      0.493     -0.218     -0.702     -0.984      0.747      0.007      0.528     -0.057     -0.059      0.728     -0.216     -0.357     -1.104      0.571     -1.281
     0.907      0.696      0.839      0.184      0.037      1.324      0.093     -0.457      0.386     -0.676      0.724     -0.374      1.068      0.177     -0.725      0.555     -0.130      1.080     -0.134      0.812      0.302     -0.093      0.719      0.090      0.381      0.719      0.819      0.253      0.224     -0.286      1.020      0.156     -1.150      0.275     -0.923      0.187     -0.357      0.219      0.196     -0.876      0.179      0.019     -0.094     -0.254      0.329
    -2.093      0.696     -2.161      2.184      0.037     -1.676      0.093      0.543     -1.614      0.324     -2.276      0.626      0.068      1.177      0.275     -1.445     -2.130      0.080     -1.134     -0.188     -1.349      0.111      0.278      0.986      0.171     -0.683      0.690     -2.374      1.223     -0.118     -0.477     -0.063      0.232     -2.482      0.211      0.041      0.604     -0.406      0.378      0.110      0.077     -2.111     -0.252     -1.613     -0.290
     0.907     -0.304     -1.161      2.184     -1.963      0.324     -1.907     -0.457      2.386      0.324     -0.276     -0.374     -2.932      0.177     -0.725     -1.445     -1.130      1.080      1.866     -1.188     -0.499     -0.431     -0.526      2.215     -1.762      1.296      0.113     -0.677      0.249     -0.179      0.822     -1.435      0.044      0.858      1.233      0.540     -0.006     -2.119     -1.470      0.079     -0.972     -0.534      1.979      0.805      0.399
    -0.093     -0.304      0.839     -0.816     -0.963      0.324      1.093      1.543      0.386     -0.676     -0.276     -0.374      0.068      0.177     -0.725      0.555      0.870      1.080      1.866     -0.188      0.051      0.064      0.294     -0.505     -1.602     -0.331     -0.286      0.614     -0.246      0.819      0.327      1.196      1.356      0.808      0.241     -0.262     -0.368     -0.240      0.549     -0.014      0.701      0.727      0.576      1.936      1.457
    -1.093     -0.304     -2.161      0.184      0.037      1.324      1.093      1.543      0.386      1.324     -0.276      0.626      0.068     -0.823      1.275     -0.445      0.870      1.080      1.866      0.812     -0.527     -0.038      0.193      0.333      0.243     -0.739     -0.254     -2.332     -0.084     -0.214      1.781      1.236      1.181      0.091      1.277      0.478      0.665     -0.422     -0.958      1.112      0.035      0.857      0.820      1.629      0.465
     0.907      0.696      0.839     -0.816      0.037      0.324      0.093      0.543     -0.614      1.324      1.724      0.626      0.068     -0.823      1.275      1.555      0.870      0.080      1.866     -0.188      1.165      0.553      0.081     -0.840      0.021     -0.266      0.209      0.810      0.160      0.083     -0.760     -0.354      0.414     -0.123      1.227     -0.215     -0.129     -0.194     -0.134      1.418      0.432      0.323     -0.315      2.127     -0.194
    -0.093      0.696     -0.161      0.184      0.037     -0.676      0.093      0.543     -1.614      0.324      1.724      1.626      1.068      0.177      0.275     -0.445     -0.130      1.080     -0.134     -1.188      0.701      0.776      1.057     -0.368     -0.337     -0.562     -0.060     -1.128      0.502      0.366     -1.257     -0.709     -0.557     -1.299      0.334      0.495      0.621     -0.335      0.621      0.455     -1.428     -0.931     -0.768      0.078     -0.948
     1.907      0.696     -0.161     -0.816      0.037      0.324     -1.907     -0.457     -0.614      0.324      0.724     -0.374     -0.932     -0.823      0.275      0.555     -2.130     -0.920     -1.134     -0.188      0.525     -0.740     -0.355     -0.931     -0.457      1.297      1.381      0.345      0.204      0.442     -0.051     -1.175      0.017      0.130      0.544     -0.040      0.592     -0.361     -0.129      0.377     -0.052     -1.220     -0.427     -0.763      0.047
     0.907      0.696      1.839     -1.816     -0.963      0.324      1.093      1.543      0.386     -0.676      0.724      1.626      0.068     -1.823     -0.725      0.555      0.870      1.080      0.866     -1.188      0.412      0.582      0.299     -0.279     -0.776      0.381      0.098      1.468     -1.373     -0.386      0.024      0.601      1.047      0.529     -0.300      0.039      0.635     -0.295     -1.527     -0.273     -0.081      0.170      0.640      0.938     -0.519
    -1.093     -1.304      0.839     -1.816      1.037     -2.676      0.093      1.543     -1.614      1.324     -1.276     -1.374      0.068     -1.823      1.275     -0.445      0.870      1.080     -0.134      0.812     -0.600      0.120      0.368     -0.850      0.336     -0.524     -1.264      0.574     -1.154      0.546     -2.068     -0.036      1.133     -0.998      1.159     -0.249     -1.691     -0.588     -1.008      1.078      0.261      0.809      0.247      0.288      0.718
    -1.093     -0.304      0.839      1.184      0.037     -1.676      0.093      1.543      2.386     -0.676     -0.276     -0.374      1.068      1.177     -0.725     -0.445     -0.130      0.080      0.866      0.812      0.060      0.216      0.448      1.398      0.077     -1.155     -0.508      0.441     -0.247      0.079     -1.722     -0.123      1.087      1.175     -0.751     -0.098     -0.662      0.533      0.076     -0.707     -0.540     -0.267     -0.603      0.271      0.678
    -2.093      0.696     -1.161     -1.816      1.037      1.324      1.093      1.543     -1.614      1.324      1.724      0.626      1.068      1.177      1.275      1.555      0.870      1.080     -2.134      0.812      0.980      1.144      0.463     -1.215      0.839     -2.947     -0.464     -1.621     -0.545      0.113      0.319      0.030      0.977     -0.725      0.929     -0.034     -0.847      0.549      1.884      0.768      0.399     -0.376      0.252     -1.659      0.062
     0.907     -0.304      0.839     -1.816      0.037      0.324      0.093      1.543     -1.614     -2.676     -0.276     -0.374      0.068     -1.823      1.275     -0.445     -2.130      0.080     -1.134      0.812     -0.244     -0.718      0.413     -2.072     -0.450      1.131      0.189      0.594      0.052      0.384      0.338      0.766      1.198      0.147     -2.513      0.167      0.473     -0.401     -0.149      1.445     -0.165     -1.381     -0.665     -0.213      1.241
    -0.093      0.696     -0.161      0.184     -0.963     -0.676      1.093      0.543     -0.614     -0.676     -0.276      0.626      1.068      1.177     -0.725      0.555     -1.130      0.080      1.866      0.812     -0.066      0.013      0.443     -0.548     -0.513      0.134      0.708     -0.512      0.731     -0.567     -0.505      1.163     -0.068     -0.110     -0.315     -0.192      0.665      0.504      1.465     -0.444      0.744     -1.098     -0.525      2.100      1.346
    -1.093     -0.304     -1.161     -0.816      0.037     -0.676     -0.907     -0.457      1.386     -0.676      0.724      0.626      0.068      0.177     -0.725      0.555     -1.130      0.080     -1.134     -2.188      0.164     -0.401      0.000     -0.040     -0.323     -1.318      0.133     -1.251     -0.794      0.592     -0.843     -0.554     -0.634      1.406     -0.609      0.300      1.249      0.048      0.116     -0.651      0.234     -0.861      0.036     -1.091     -1.681
    -0.093     -0.304     -1.161      2.184      0.037      1.324      0.093      0.543      1.386      0.324      0.724      0.626      0.068      2.177      0.275     -0.445     -0.130     -1.920     -2.134     -0.188      0.293     -0.223     -0.302      1.452     -0.162     -0.355     -0.124     -0.778      0.785      0.019      1.031      0.161      0.785      0.353      0.273      0.199      0.811      0.414      0.889      0.270     -0.823      0.180     -1.341     -2.808     -0.143
    -0.093     -3.304      0.839      2.184     -2.963     -0.676     -0.907      1.543      1.386      1.324     -0.276     -2.374      1.068     -1.823      1.275     -0.445     -1.130      1.080     -1.134     -1.188     -0.450     -1.439      0.779      0.652     -1.936      0.209     -1.820      0.039      1.484     -1.030     -0.236      0.513      0.768      0.790      2.464      0.443     -0.422      0.119     -2.209      2.232      0.004      0.449     -0.325     -1.313      0.534
    -2.093     -1.304     -1.161     -1.816      1.037     -2.676     -0.907     -2.457     -1.614     -0.676     -2.276     -0.374      1.068      2.177      1.275     -1.445     -2.130      0.080     -1.134      0.812     -1.426     -0.921      0.208     -1.637      0.503     -0.667     -0.540     -1.352     -0.076      0.487     -1.342      0.172     -2.547     -0.227     -0.789     -0.084      0.954      0.819      3.441      0.886      0.252     -1.147     -0.458     -0.386      0.288
     0.907      0.696      0.839     -1.816      0.037      0.324     -2.907     -1.457     -0.614     -0.676      0.724      0.626      1.068     -0.823      0.275      1.555      0.870     -0.920      1.866     -0.188      0.733      0.061      0.040     -0.485     -0.636      0.297      0.538      0.666     -1.087      0.473     -0.488     -3.026     -1.469     -0.421     -0.334     -0.463      0.618      0.889     -0.502      0.573      0.691      0.759     -0.968      1.964      0.397
    -0.093     -0.304     -1.161      0.184     -0.963      0.324     -0.907      0.543     -0.614     -0.676     -1.276     -0.374     -0.932      0.177     -0.725      0.555     -0.130      0.080     -0.134     -0.188     -0.551     -0.635     -0.409      0.030     -0.326      0.384      0.342     -0.871      0.356     -0.594      0.907     -0.360      1.042     -0.881     -0.647     -0.264      0.462     -0.384      0.208     -0.503      1.115      0.661      0.863     -0.154      0.038
     0.907     -0.304     -1.161     -1.816      1.037      0.324      0.093      0.543      0.386      0.324      0.724     -0.374      0.068     -1.823      0.275      1.555      0.870      1.080      1.866      0.812      0.327      0.224      0.174     -1.397      0.713      0.651     -0.609     -1.263     -0.335      0.267     -0.025      0.051      0.374      1.264     -0.047      0.081     -0.816     -0.351     -0.754     -0.015      1.122      0.605      0.805      2.394     -0.018
    -2.093     -0.304     -0.161      2.184      1.037     -0.676     -0.907     -1.457      2.386     -0.676     -2.276     -0.374      0.068      2.177     -0.725     -2.445     -1.130     -0.920     -2.134     -0.188     -1.616     -0.184     -0.362      2.311      0.566     -0.472     -0.024      0.175      0.049      0.338      0.808     -0.799     -1.041      0.705     -0.968      0.481     -0.097      0.427      0.669     -0.858     -0.482     -0.779     -0.281     -3.151     -0.787
    -2.093      0.696     -0.161     -0.816     -2.963      0.324     -2.907     -1.457     -0.614     -0.676     -0.276      0.626      1.068      0.177     -0.725     -2.445      0.870      1.080     -2.134     -2.188     -0.785      0.296      0.880     -1.141     -1.340     -1.196      0.380     -1.139      0.378     -1.563      1.193     -3.050     -2.171      0.138      0.023      0.997     -0.031     -0.071      1.202     -0.157     -1.563      0.543     -0.340     -2.012     -0.994
     0.907      0.696      1.839      0.184      0.037      0.324      1.093      0.543      0.386      1.324      0.724      0.626      0.068      0.177      1.275      0.555      0.870      0.080     -1.134     -0.188      0.293      0.728     -0.049      0.182      0.485      0.683     -0.094      1.735     -0.119     -0.429     -0.061      0.343      0.689      0.317      1.070      0.078     -0.179      0.165     -0.100      1.137      0.096      0.067      0.097     -1.288     -0.855
     1.907      0.696      1.839      0.184      0.037      1.324     -0.907      0.543      0.386     -0.676     -0.276      1.626      1.068      1.177      0.275      1.555     -1.130      1.080      0.866      0.812      0.513      0.220      0.661     -0.436      0.412      1.225      0.453      1.180      0.730     -0.542      0.738     -1.104     -0.107      0.644     -0.855     -1.084      1.310      0.180      1.554      0.035      0.925     -1.168      0.194      1.049      0.587
    -2.093     -0.304      0.839     -1.816      0.037     -0.676     -0.907      1.543     -1.614      1.324     -0.276     -2.374      1.068     -0.823      1.275     -0.445      0.870      1.080      1.866      0.812     -0.115     -0.356      0.504     -0.944      0.692     -1.799     -0.034      0.254     -0.896     -0.519     -0.599     -0.506      0.814     -0.934      0.919     -0.152     -1.727      0.394     -0.120      0.798     -0.341      1.338      0.058      2.222      0.237
    -2.093     -0.304     -0.161      2.184      0.037     -2.676     -1.907     -1.457      0.386      0.324     -1.276     -1.374      0.068      1.177      0.275     -2.445     -0.130     -0.920      0.866     -0.188     -1.337     -0.519     -0.406      1.974     -0.283     -0.787      0.101      0.332      0.242      0.251     -1.314     -1.416     -1.172     -1.069      0.623      0.929     -0.872      0.518     -0.259      0.231     -0.836      0.344     -0.360     -0.196     -0.011
     1.907      0.696     -1.161      0.184      1.037      1.324      1.093     -0.457     -0.614          *     -0.276      0.626     -0.932      0.177          *      0.555      0.870     -0.920      0.866     -0.188     -0.010      0.202     -0.605     -0.413     -0.436      1.695      0.473     -0.602      0.621      1.629      1.268      1.032      0.189     -0.525      1.750     -0.252      0.328     -0.318      0.482      0.724      0.672      0.698      0.070      1.190      0.106
    -0.093     -0.304      0.839      1.184     -0.963      0.324      1.093     -1.457      1.386     -0.676     -0.276      0.626      1.068      2.177     -0.725      0.555     -0.130     -0.920      0.866     -0.188      0.352      0.383      0.022      0.824     -0.949     -0.320     -0.663      0.696      0.275     -0.045      0.052      0.513     -1.565      0.750     -0.224     -0.885      0.163      0.936      1.424     -0.415      0.098     -0.586     -0.783      0.377      0.702
     0.907      0.696     -1.161      1.184     -0.963      0.324      0.093     -1.457      1.386      0.324      1.724      1.626     -0.932      1.177     -0.725      0.555     -0.130     -0.920     -0.134     -0.188      0.647      0.151     -0.598      1.620     -0.474      0.322      0.495     -0.326     -0.438     -0.384     -0.295      0.040     -0.885      0.168      0.556      0.740      1.382     -0.281     -0.191     -0.491     -0.194     -0.178     -0.042     -0.739      0.307
    -2.093     -1.304     -0.161     -1.816      0.037     -1.676     -0.907      0.543      1.386      0.324     -2.276     -0.374      1.068      0.177     -0.725     -1.445     -2.130      1.080      1.866      0.812     -1.358     -0.889      0.716     -0.310      0.221     -0.764     -0.466     -0.994     -1.479     -0.127     -0.505     -0.011     -0.088      1.694      0.246     -0.110      0.631     -0.017      0.444     -0.782      0.160     -1.066      0.039      1.930      0.551
     0.907      0.696     -1.161     -1.816      1.037      0.324      0.093     -1.457     -1.614      1.324      0.724     -0.374      1.068     -0.823      0.275      0.555      0.870      0.080     -1.134     -0.188      0.491      0.532     -0.109     -0.937      0.164      0.452      0.208     -1.035     -0.784      0.776     -0.171     -0.255     -1.411     -0.959      1.137     -0.149     -1.024      1.112      0.001      0.319     -0.151      0.253      0.314     -0.776     -0.424
     0.907      0.696     -1.161     -1.816      0.037      1.324      0.093      0.543     -0.614      0.324      1.724      0.626      1.068     -0.823      0.275      1.555      0.870      1.080     -1.134      0.812      1.132      0.784      0.663     -1.192     -0.378     -0.266     -0.043     -1.800     -0.621      0.179      0.184     -0.697     -0.250      0.250      0.539     -0.148     -0.361      0.292     -0.072      0.414      0.102      0.044     -0.033     -0.520      1.156
    -0.093      0.696      0.839      0.184      0.037      1.324      1.093      1.543      1.386      0.324      0.724      1.626      1.068      0.177     -0.725     -0.445     -0.130     -0.920      0.866     -0.188      0.165      0.510     -0.064      0.495     -0.157     -0.349      0.163      0.767     -0.273      0.213      1.197      0.682      1.703      1.017      0.326      0.474      1.016      1.142     -0.181     -0.756     -0.496     -0.684     -1.053      0.826      0.090
    -1.093      0.696      1.839     -1.816     -0.963      1.324      1.093      1.543     -0.614      1.324     -1.276      0.626     -1.932     -1.823      0.275     -2.445      0.870      1.080      0.866     -0.188     -1.098      0.785     -0.113     -1.258     -0.215     -0.025     -0.114      1.942     -0.748     -0.624      2.205      0.268      1.520      0.409      1.454      0.502     -0.226     -1.503     -0.939      0.307     -1.120     -0.042      1.459      1.523     -0.020
    -2.093     -3.304     -1.161     -1.816      1.037     -1.676      1.093      1.543     -1.614     -0.676     -0.276      1.626      1.068      0.177      0.275      1.555      0.870      1.080     -0.134      0.812      0.081      0.157      0.615     -1.597     -0.213     -2.342     -3.334     -1.699     -0.076      1.262     -1.514      0.988      0.812     -0.282     -0.821     -0.375      1.444      0.072      1.486      0.275      1.487      0.763      0.000      0.617      0.981
    -1.093      0.696     -0.161      1.184     -0.963     -2.676     -0.907      0.543     -1.614      1.324     -0.276     -1.374      0.068     -0.823     -0.725     -0.445     -0.130      1.080      0.866     -1.188     -0.353     -0.138      0.462      0.439     -2.262     -0.799      0.910     -0.602      0.756      1.328     -2.288     -0.625      0.150     -1.949      2.599      0.309     -1.176     -0.380     -0.947      0.315      0.059     -0.061      0.377      0.699      0.756
     0.907      0.696     -0.161     -1.816      1.037      0.324     -0.907      0.543     -1.614      1.324     -0.276     -1.374      0.068     -0.823      1.275      0.555      0.870      0.080     -1.134      0.812      0.423     -0.414      0.255     -1.775      0.623      0.447      1.001     -0.271     -0.069      0.465     -0.228     -0.458      0.293     -0.314      0.917     -0.951     -0.789     -0.112      0.640      1.089      0.078      1.428     -0.358     -0.578      0.296
     1.907      0.696      0.839     -1.816      1.037      0.324     -2.907      0.543     -0.614      1.324      1.724      0.626      0.068     -0.823      1.275      0.555      0.870      1.080     -2.134      0.812      0.985      0.371      0.273     -1.055      1.573      0.798      0.320      0.783     -0.781     -0.449     -0.584     -3.206      0.213      0.344      0.382     -0.014      0.097     -0.497     -0.073      0.571     -0.625      0.412      0.605     -1.614     -0.535
    -0.093      0.696      1.839      0.184      0.037      0.324      0.093      0.543      1.386      0.324      0.724      0.626      1.068      1.177     -0.725      0.555     -0.130      0.080     -0.134      0.812      0.129      0.041      0.353     -0.218      0.462     -0.177      0.482      1.639      0.494     -0.466      0.193      0.172      0.125      1.690      0.074      0.297      0.387      0.496      1.516     -0.928      0.548     -0.144     -0.479      0.056      0.414
    -1.093     -1.304     -1.161     -1.816     -1.963      0.324      1.093      1.543      1.386      1.324     -0.276     -2.374     -2.932     -1.823      1.275     -1.445     -0.130      1.080      0.866     -0.188     -0.395     -0.458     -0.260      0.171      0.130     -0.693     -0.896     -0.791     -1.833     -2.013      0.664      1.549      1.715      1.364      1.103      0.613     -1.881     -2.473     -2.105      1.160     -0.948      0.487      1.420      0.738     -0.242
     0.907     -0.304      1.839      0.184      0.037      1.324      0.093     -0.457      1.386     -0.676     -0.276      0.626      0.068      0.177     -0.725      1.555      0.870      0.080      0.866      0.812      0.288      0.469      0.425      0.548     -0.322      0.640     -0.696      1.375     -0.270      0.257      1.106     -0.393     -0.968      1.051     -0.565     -0.680      0.257     -0.538     -0.257     -0.727      1.207      0.340     -0.643      0.840      1.133
     0.907      0.696     -1.161      0.184      1.037      1.324      1.093     -2.457     -0.614      1.324      1.724      1.626     -0.932      0.177      1.275      1.555      0.870     -1.920     -0.134      0.812      1.066      0.619     -0.825     -0.437      0.224     -0.084      0.076     -0.371      0.775      0.779      0.439      0.376     -1.559     -0.179      1.323      0.043      0.868      0.223      0.586      1.274      0.307      0.129     -0.657      0.071      0.548
    -0.093      0.696     -0.161     -1.816      0.037      1.324      0.093     -0.457      1.386      1.324     -1.276     -1.374      1.068      0.177      0.275      1.555      0.870     -0.920     -2.134      0.812     -0.157      0.157     -0.121      0.148      0.787      0.204      0.351     -0.005     -1.911     -0.700      1.396     -0.194     -0.333      1.392      0.967     -1.052     -1.615      1.179      0.137     -0.283      1.668      0.678     -0.697     -2.107      0.044
     0.907      0.696      0.839      1.184      0.037      0.324      0.093      0.543      1.386      0.324     -1.276      0.626      0.068      1.177      0.275      0.555     -0.130      0.080      0.866     -0.188     -0.384     -0.274     -0.042      1.512      0.564      1.254      1.098      0.861     -0.268     -0.574      0.782      0.432      0.513      0.072      0.064     -0.383      0.991      0.106     -0.083     -0.131      1.102      0.390      0.173      0.154     -0.769
    -1.093     -2.304     -1.161      0.184     -0.963      1.324     -0.907     -0.457      1.386      0.324     -0.276     -0.374     -1.932      2.177     -0.725      0.555     -1.130     -0.920      0.866     -1.188      0.033     -0.638     -0.532      0.665     -0.442     -1.268     -1.615     -0.647     -0.586     -0.463      1.262     -0.130      0.176      0.767      0.455     -0.295      0.257     -1.383      1.670     -0.785      0.542     -0.519     -0.001      0.560     -0.782
     0.907     -0.304     -1.161     -0.816      1.037      0.324     -0.907      0.543      1.386      0.324     -0.276     -0.374      0.068     -1.823      0.275      1.555     -1.130      0.080      0.866      0.812      0.375     -0.572      0.008     -0.415      0.408      0.448      0.167     -1.190     -0.335      0.507     -0.048     -0.253      0.525      1.610      0.037     -0.916      0.347     -0.034     -1.597     -0.041      1.061     -0.677      0.266      0.879      0.411
    -2.093      0.696      0.839      1.184      0.037     -2.676      0.093     -1.457     -1.614      1.324     -1.276      0.626      1.068      1.177     -0.725     -0.445     -1.130      0.080     -1.134     -0.188     -0.509     -0.062      0.579      0.275     -0.558     -1.570      0.843      0.324      0.828      0.655     -2.182      0.106     -2.040     -1.868      1.707     -0.406      0.761      0.206      0.973     -0.473      0.057     -0.995     -0.766     -1.242      0.357
    -0.093     -0.304     -1.161     -1.816      0.037      1.324      1.093     -2.457     -1.614      0.324      0.724      0.626      1.068     -1.823      1.275      1.555      0.870     -0.920     -2.134      0.812      0.458      0.848      0.066     -1.415      1.084     -0.512     -1.221     -1.220     -0.348     -1.030      0.844      0.262     -2.534     -0.654     -0.281      0.178     -0.384      0.968     -0.656      0.655      0.969     -0.043     -0.946     -1.563     -0.230
    -0.093      0.696     -0.161      1.184      1.037     -1.676      0.093      1.543     -0.614      0.324      0.724      0.626      1.068      1.177     -1.725     -1.445     -1.130     -1.920     -1.134      0.812     -0.271      0.085     -0.304     -0.021      0.939      0.156      0.555      0.049      1.333      0.041     -1.680     -0.072      1.859     -0.684     -0.101      1.213      0.526      1.371      1.172     -2.185     -1.068     -1.031     -1.301     -1.100     -0.046
    -0.093     -0.304     -1.161     -1.816      1.037     -2.676     -0.907      1.543     -0.614      1.324     -0.276      0.626     -0.932     -0.823     -0.725     -1.445     -1.130      0.080     -1.134      0.812     -0.477     -0.094     -0.132     -1.818      0.242      0.272     -0.375     -1.111      0.007      0.715     -2.128     -0.953      1.572      0.857      1.067      0.669      0.845     -0.715      0.326     -0.950     -0.760     -0.842      0.349     -0.446      0.422
    -1.093     -0.304      0.839     -1.816     -2.963      0.324      0.093      1.543     -1.614     -0.676      0.724     -0.374      1.068     -0.823      0.275      0.555      0.870      1.080      0.866      0.812      0.129      0.131      0.485     -0.491     -1.144     -1.237     -0.415      0.451     -1.326     -2.050      0.101     -0.148      1.124     -1.262      0.039      0.366     -0.615      0.270     -0.394      0.836      0.503      0.882      0.180      1.079      1.711
     1.907      0.696     -0.161     -1.816      0.037      1.324      1.093      1.543     -1.614     -0.676      1.724     -0.374      1.068      0.177     -0.725      1.555     -1.130     -0.920     -0.134      0.812      1.049      0.340     -0.025     -1.168      0.509      0.744      0.203     -0.054     -0.657     -0.604      0.447      1.015      1.616     -0.742     -0.976     -0.080     -0.708      1.203      0.939     -1.010      0.270     -1.419     -0.753      0.386      0.257
    -0.093      0.696     -2.161     -0.816      0.037      1.324      1.093     -2.457     -1.614      1.324     -2.276      0.626     -1.932     -1.823      1.275      0.555      0.870      1.080      0.866      0.812     -0.830      0.004     -0.054     -1.358     -0.047      0.733      0.847     -2.195      0.735      0.133      2.038      1.115     -2.286     -0.648      1.350     -0.768      0.568     -1.846     -0.802      1.310      1.553      1.015      1.118      1.405      0.652
    -0.093      0.696      1.839     -0.816     -0.963      0.324      1.093      1.543     -0.614      0.324      0.724      0.626      1.068     -1.823      0.275      0.555      0.870      1.080     -0.134     -1.188      0.866      0.204      0.544     -0.673      0.044     -1.062      0.424      1.258     -0.042     -1.023     -0.607      0.895      0.921     -0.182      0.212     -0.680      0.506      0.196     -1.433      0.110     -0.388      0.602      0.209      0.102     -1.277
     0.907      0.696      1.839      1.184     -1.963      1.324      1.093      0.543      1.386     -1.676     -1.276      0.626      1.068      1.177     -1.725      0.555      0.870      0.080      0.866     -2.188     -0.355      0.254      0.421      0.834     -2.401      1.430      0.440      1.350      0.321      0.367      1.640      1.021      0.186      0.769     -0.408     -0.663      0.323      0.501      0.575     -0.676      0.953      0.597     -0.601      0.418     -0.042
     1.907      0.696      1.839     -0.816      0.037      1.324     -0.907      1.543      0.386     -0.676     -0.276     -0.374      0.068     -1.823      0.275     -0.445     -0.130      1.080     -0.134      0.812     -0.264     -0.251      0.202     -1.100      0.247      2.078      1.033      1.393      0.217     -0.280      1.491     -0.722      1.361      1.163     -0.717      0.105     -0.203     -0.239     -0.895      0.089     -0.168      0.067      0.730      0.404      0.627
     0.907     -0.304     -0.161     -0.816      0.037      1.324      0.093      0.543     -0.614     -0.676      0.724      0.626     -0.932     -1.823     -0.725      1.555     -0.130      0.080      1.866     -0.188      0.737     -0.086     -0.192     -0.695      0.102      0.230     -0.204      0.039     -0.125     -0.027      0.490      0.177      0.682     -0.030     -0.827     -0.436      0.869     -0.606     -1.402     -0.821      0.898     -0.035      0.381      2.209     -0.328
    -2.093     -0.304      0.839      1.184     -0.963     -1.676     -1.907     -2.457      1.386     -1.676     -2.276     -0.374     -1.932      1.177     -1.725     -2.445     -0.130     -0.920      0.866     -1.188     -1.397     -0.357     -0.776      1.860     -0.762     -0.612      0.095      1.639     -0.796     -0.248     -0.374     -1.704     -1.613     -0.122     -1.228      0.148      0.128     -0.734     -0.147     -1.368     -0.898      0.279      0.124     -0.052     -0.465
    -0.093      0.696     -1.161      0.184     -0.963      1.324     -0.907      0.543     -1.614     -0.676     -1.276     -1.374     -0.932      1.177      1.275     -0.445     -0.130      0.080     -1.134     -2.188     -0.469     -0.412     -0.228      0.530     -1.438      0.124      0.920     -0.996     -0.005      0.329      1.680     -0.502      0.801     -1.870      0.132     -0.510     -0.860     -0.575      0.824      1.988      0.279      0.408      0.361     -1.214     -0.953
     1.907     -1.304      0.839     -1.816      1.037      1.324     -1.907     -0.457     -1.614      0.324      1.724     -2.374     -0.932     -1.823      1.275      1.555      0.870      0.080     -2.134      0.812      1.006     -0.146     -0.089     -1.302      1.102      1.003     -1.140      1.003     -0.498     -0.036      0.402     -1.713     -0.389     -0.704     -0.182      0.117     -2.041     -0.839     -0.813      0.892      0.234      1.003      0.184     -1.379     -0.090
    -0.093      0.696     -1.161     -0.816      1.037      0.324      1.093     -0.457     -0.614      1.324      1.724      1.626      1.068      1.177      0.275      0.555      0.870      1.080     -1.134      0.812      0.539      1.199      0.471     -0.443      0.932     -0.621     -0.588     -1.677     -0.165      0.106     -0.335      0.107     -0.957     -0.373      0.995      0.761      0.118      0.364      1.526     -0.139      0.048     -0.495      0.308     -0.680      0.009
     1.907      0.696      1.839     -1.816      1.037      1.324      1.093      1.543      0.386     -0.676      1.724      0.626     -0.932     -0.823     -0.725      1.555      0.870      1.080      1.866      0.812      0.946      0.597      0.131     -1.193      1.739      0.922      0.163      1.482     -0.587     -0.721      0.376      0.518      1.246      1.457     -1.723      0.203     -0.040     -0.982      0.039     -1.566      0.485      0.292      0.865      2.426     -0.808
     1.907     -0.304      0.839     -1.816      1.037      1.324      1.093      0.543     -1.614          *      0.724     -2.374      1.068     -1.823          *      1.555      0.870      1.080     -2.134      0.812      0.996     -0.075      0.617     -2.032      0.918      0.899     -0.476      0.053      0.282      0.138      0.272      1.128     -0.074      0.021      0.126     -0.928     -2.274      0.163     -0.242     -1.262      0.349      0.757     -0.011     -1.264     -0.115
    -1.093     -0.304     -0.161     -0.816     -0.963      0.324     -0.907      0.543      0.386     -1.676     -0.276     -1.374      0.068      1.177     -0.725     -1.445     -0.130     -0.920      0.866     -2.188     -0.245     -0.352     -0.008     -0.307     -0.768     -0.837     -0.058     -0.289     -0.570     -0.272      0.532     -0.493      0.496      0.776     -1.187      0.157     -0.898      0.112      1.470     -0.475     -1.140      0.167     -0.847      1.048     -1.448
    -0.093      0.696      1.839     -0.816     -1.963     -1.676      1.093      1.543     -1.614     -1.676      1.724      1.626      1.068      0.177     -2.725      0.555      0.870      1.080     -1.134     -2.188      0.567      0.884      0.697     -0.213     -1.647     -0.676     -0.362      0.991     -0.737     -0.310     -2.016      0.484      0.824     -1.433     -0.661      0.716      0.511     -0.135      0.273     -1.916     -0.090      0.000     -0.021     -1.123     -0.649
    -2.093      0.696     -2.161     -0.816      0.037     -0.676      0.093     -1.457      0.386      0.324     -1.276      1.626      0.068     -0.823      0.275      0.555      0.870      0.080     -0.134     -0.188     -0.665      0.834      0.025      0.139     -0.731     -1.391     -0.239     -2.104     -1.005      0.624      0.121     -0.377     -1.459      0.281      0.773     -0.311      0.607      0.024     -0.952      0.663      1.320     -0.015      0.030     -0.274      0.365
     1.907      0.696      1.839     -1.816      1.037      1.324      1.093      1.543     -1.614     -2.676      1.724      1.626      1.068     -1.823      1.275     -2.445     -3.130      0.080     -2.134      0.812      0.533      0.194      0.446     -1.901      0.645      1.502      0.438      1.612      0.135      0.289      0.808      0.804      0.909     -0.188     -3.069      0.690      1.297      0.392     -0.458      0.894     -2.884     -3.260     -0.389     -1.405      0.217
    -0.093     -2.304      0.839      0.184      0.037     -0.676      0.093     -2.457      1.386     -0.676     -1.276     -1.374     -0.932     -0.823      0.275     -0.445     -0.130      1.080      0.866     -0.188     -0.713     -0.683     -0.124      0.236      0.102      0.555     -1.499      0.826      0.098     -0.081      0.134      0.807     -2.302      1.220     -0.805     -0.136     -0.641     -0.714     -0.855      0.180      0.515      0.717      1.223      0.909     -0.327
     0.907      0.696     -2.161      1.184     -0.963      0.324      0.093     -0.457     -0.614     -0.676      1.724     -0.374      0.068      0.177     -0.725      1.555     -0.130     -0.920      1.866     -0.188      1.001      0.201      0.098      0.911     -0.960     -0.033      0.493     -2.127      0.305     -0.031     -0.734     -0.075     -0.684     -1.268     -0.308      0.030     -0.657     -0.048     -0.453     -0.287      0.405     -0.236     -1.137      1.245      0.615
    -0.093      0.696     -0.161      0.184      0.037     -0.676      0.093      0.543      1.386      0.324     -1.276     -0.374     -0.932     -0.823      0.275     -1.445     -0.130      0.080      0.866      0.812     -0.873      0.071     -0.486      0.828      1.221      0.657      0.527      0.462     -0.775     -1.054      0.095      0.192      0.970      0.744     -0.242      0.384     -0.471     -0.162     -1.317     -0.194     -0.464     -0.235      0.992      0.323     -0.247
    -0.093     -2.304      0.839      2.184     -2.963      0.324     -0.907      1.543      1.386     -2.676     -2.276     -0.374      1.068      2.177     -2.725     -0.445      0.870      1.080      0.866     -3.188     -0.630     -0.370      0.797      1.408     -2.445      0.529     -1.839     -0.025      0.715     -0.470      0.970     -0.596      0.689      0.361     -1.291     -1.149      0.223      0.109      0.978     -1.566      0.248      1.350     -0.149      0.267     -0.873
    -0.093      0.696     -1.161     -1.816      0.037      1.324      0.093     -2.457      0.386      0.324      1.724     -2.374      1.068     -1.823     -1.725     -0.445      0.870      1.080     -2.134     -0.188      0.747      0.013      0.651     -0.751     -0.212     -0.665      0.686     -1.714     -1.021      0.266      0.642      0.274     -3.259      0.858      0.197      0.514     -2.472      0.269     -1.218     -1.584     -1.314      0.823     -0.101     -1.847     -0.032
    -1.093     -0.304     -1.161      1.184      1.037      0.324      0.093     -0.457      1.386      1.324      0.724      0.626      0.068     -0.823      0.275      0.555     -0.130      0.080      0.866      0.812      0.260     -0.203     -0.036      1.107      0.907     -1.145     -0.207     -1.125      0.178      0.110      0.091      0.428     -0.383      0.438      0.680      0.206      0.870      0.246     -1.744     -0.118      0.248      0.028      0.011      0.262     -0.036
    -0.093      0.696     -0.161      1.184     -0.963     -1.676     -0.907      0.543     -0.614      0.324      0.724     -0.374      0.068     -1.823      0.275     -0.445     -0.130      0.080     -0.134     -0.188      0.066      0.123     -0.082     -0.200     -0.219     -0.033      0.758     -0.032      1.337     -0.914     -1.704     -0.961      0.682     -0.520      0.560      0.669     -0.572      0.110     -1.735      0.415     -0.443     -0.216     -0.052     -0.027      0.089
    -1.093     -0.304      0.839     -0.816      0.037      0.324     -0.907     -1.457     -1.614      1.324     -0.276      0.626      0.068     -1.823      1.275      0.555      0.870      0.080     -1.134      0.812     -0.192     -0.096     -0.025     -1.101      1.005     -0.892     -0.118      0.807      0.350     -0.881      0.464     -0.766     -1.385     -0.817      0.718      0.080      0.824     -0.021     -0.987      0.700      0.870      0.927      0.049     -0.524     -0.163
    -0.093      0.696     -1.161      1.184     -0.963      0.324      1.093      1.543      0.386      1.324     -1.276     -1.374      0.068     -0.823      1.275      1.555     -0.130      1.080      1.866      0.812      0.040      0.663      0.494      0.125      0.088      0.028      0.008     -1.674      1.114     -1.140      0.148      0.538      1.187      0.248      1.456     -1.314     -2.214     -0.663     -0.802      1.087      1.536     -0.792      0.219      1.798      0.724
     0.907      0.696      0.839      0.184      1.037     -1.676     -1.907      1.543     -0.614     -0.676     -1.276      1.626      1.068      1.177     -0.725      0.555     -2.130      0.080     -1.134     -0.188     -0.456     -0.491      0.426     -0.268     -0.628      1.418      1.169      0.497      0.415      1.601     -1.081     -1.402      1.012     -0.487     -0.242     -0.499      2.225      0.454      1.372     -0.367      1.231     -1.684     -0.656     -1.104      0.406
     0.907     -1.304     -1.161      1.184      0.037     -0.676      0.093     -1.457      1.386      0.324     -0.276     -2.374      0.068      2.177     -0.725     -0.445     -1.130     -1.920     -1.134     -0.188     -0.311     -1.276     -0.578      0.961     -0.114      1.170     -0.028     -0.724      0.009     -0.036     -0.280      1.241     -0.658      0.659      0.346      0.169     -1.057      0.863      1.500     -0.778     -0.143      0.328     -0.964     -1.510      0.068
    -0.093      0.696      1.839     -0.816      0.037      0.324      1.093      1.543     -1.614      1.324      0.724     -0.374      1.068     -1.823      1.275     -0.445      0.870      1.080      1.866      0.812      0.200      0.215      0.602     -1.250      0.349     -0.119      0.308      1.157      0.225     -0.404      0.159      1.037      0.841     -0.598      1.040      0.563     -0.570      0.439     -0.905      1.178     -0.771      0.704      0.053      2.464      0.445
    -1.093     -0.304      1.839      1.184      1.037     -0.676      0.093     -2.457      1.386      0.324     -2.276          *      1.068      0.177      0.275     -0.445     -0.130      0.080      0.866     -0.188     -0.516     -0.113      0.230      0.451      0.061     -0.658     -0.190      1.594      0.555      0.960     -0.127      0.254     -2.576      1.068      0.313     -1.561      0.282      0.792     -0.164      0.177      0.188     -0.030     -0.058      0.530     -0.181
    -1.093      0.696     -0.161     -1.816      1.037     -0.676      0.093     -0.457     -0.614     -1.676     -0.276      0.626      0.068     -1.823     -1.725     -0.445     -0.130     -1.920     -1.134      0.812     -0.368      0.269     -0.371     -1.562      0.165     -0.820      0.293      0.218     -0.312      1.177     -0.279     -0.004     -0.001      0.506     -1.826      0.289      0.361      0.567     -0.586     -1.916     -0.191     -0.322     -1.322     -0.435      0.643
    -0.093      0.696      0.839     -1.816      1.037     -1.676      1.093      1.543     -1.614      1.324     -0.276     -0.374      0.068     -1.823      1.275     -0.445      0.870      1.080      1.866      0.812     -0.210      0.309      0.496     -2.024      1.307      0.157      0.447      0.408      0.223     -0.266     -1.372      0.812      0.913     -0.073      0.473      0.111     -0.784     -0.630     -0.312      0.649      0.007      0.475      0.371      2.747     -0.437
     1.907      0.696      0.839     -1.816      0.037      1.324      0.093      1.543     -0.614     -0.676      0.724     -1.374      0.068     -1.823     -0.725      0.555      0.870      0.080     -1.134     -0.188      0.495      0.075      0.019     -1.780      0.011      1.405      0.595      0.569     -0.029     -0.164      0.909      0.058      1.519      0.499     -0.555     -0.010     -1.413      0.167     -0.409     -0.781      0.166      0.792      0.079     -0.466     -0.364
    -1.093     -0.304     -0.161     -1.816     -0.963     -1.676     -0.907      1.543     -1.614      0.324      0.724     -1.374     -0.932     -1.823      0.275     -0.445      0.870      1.080      0.866      0.812      0.085     -0.396     -0.142     -1.356     -0.318     -1.248      0.166     -0.048     -0.533     -0.574     -1.787     -0.599      1.818     -0.462      0.536      0.527     -0.866     -0.578     -0.682      0.421     -0.610      1.386      1.190      1.523      1.007
     0.907     -0.304      1.839      0.184      0.037      1.324     -0.907      0.543      0.386     -0.676     -0.276     -0.374      1.068      1.177     -0.725     -1.445     -1.130      0.080     -0.134     -0.188     -0.276     -0.568      0.277      1.086     -0.566      1.144      0.236      1.473     -0.831      0.675      1.722     -0.356      0.289     -0.527     -0.288      0.109      0.182      0.585      0.235     -0.343     -1.030     -0.229     -0.424     -0.448      0.310
     0.907     -2.304     -0.161     -0.816     -1.963      0.324      1.093     -2.457      0.386     -0.676     -0.276      1.626      1.068      1.177     -1.725     -1.445     -3.130     -2.920      0.866     -0.188     -0.148     -1.135     -0.728      0.258     -0.386      1.096     -1.054      0.577     -0.948     -1.581      0.501      2.275     -1.539      0.148     -0.736     -0.089      2.822      2.027      1.112     -1.541     -1.310     -1.852     -1.659      0.741      0.089
     0.907      0.696      1.839     -1.816      0.037      1.324      1.093      0.543     -0.614     -0.676     -1.276     -0.374      0.068      1.177     -0.725      1.555      0.870      1.080     -1.134      0.812      0.024      0.275      0.153     -0.741      0.707      0.924      0.212      1.458     -0.936     -0.818      1.301      0.860      0.532      0.074     -1.066     -1.213     -0.695     -0.098      1.696     -1.182      1.474      0.752      0.778     -0.693      0.280
     1.907      0.696     -2.161      2.184      1.037      1.324      1.093     -2.457     -0.614     -0.676      1.724      1.626     -2.932      2.177     -0.725      1.555      0.870     -1.920      0.866      0.812      1.487      0.529     -1.640      1.504      0.833      0.436      0.233     -0.459      0.460      0.116     -0.109      0.699     -0.780     -1.762     -1.124     -0.552      0.899     -0.687      1.061     -1.169     -0.241      0.183      0.811      0.080      0.095
     0.907      0.696     -0.161      0.184     -0.963      1.324      0.093     -0.457     -0.614      1.324      0.724     -0.374      0.068      1.177      1.275      1.555      0.870      1.080     -0.134      0.812      0.905      0.201      0.332      0.902      0.175      0.121      0.563     -0.604     -0.654     -1.336      0.516     -0.155     -0.719     -1.202      1.107     -0.678     -0.601     -0.520      0.663      1.158      0.601      0.591      0.473     -0.692      0.768
     0.907     -1.304     -0.161     -0.816     -0.963     -0.676     -0.907     -0.457     -0.614     -0.676     -1.276     -1.374      0.068     -0.823     -0.725      0.555     -1.130      1.080      0.866     -1.188     -0.359     -0.740      0.206     -1.298     -1.308      1.273     -0.560     -0.331      0.378      0.423     -0.388     -0.122     -0.603      0.337     -0.011     -0.705     -0.488      0.034      0.213     -0.097      0.852     -0.193      0.711      1.253     -0.103
     0.907      0.696      0.839      0.184      1.037      0.324     -1.907      0.543     -0.614      0.324      0.724     -0.374      0.068     -0.823     -0.725      1.555      0.870      1.080      0.866      0.812      0.314      0.328      0.264     -0.629      0.699      0.495      0.477      0.481      0.713      0.291      0.151     -2.319      0.032     -0.148     -0.047      0.133     -0.877     -0.325     -0.162     -0.959      1.131      0.397      0.407      1.177      0.069
    -0.093      0.696      1.839      0.184      1.037      1.324      1.093      1.543     -1.614     -0.676     -0.276      1.626      0.068     -0.823      0.275      0.555      0.870      1.080     -1.134      0.812     -0.049      0.636      0.402     -0.686      0.850     -0.070      0.116      1.507      0.788      0.121      1.189      0.566      1.073     -1.087     -1.214     -0.155      0.786     -0.424     -0.322     -0.264      0.513      0.276      0.285     -0.889     -0.047
     1.907     -0.304     -1.161      0.184     -0.963      1.324     -0.907     -0.457      1.386      1.324      1.724     -1.374      1.068     -1.823      1.275      1.555      0.870      1.080     -0.134      0.812      0.822     -0.430      0.275      0.044     -0.255      1.098      0.254     -1.350      0.234     -0.646      0.476     -0.413     -0.866      1.205      1.363      0.386     -0.886      0.672     -1.860      1.544      0.628      1.472      0.516     -0.220      1.042
    -0.093     -0.304      0.839      1.184      0.037      0.324      0.093      0.543      1.386      0.324      0.724      0.626      1.068      0.177      0.275      0.555     -0.130      0.080     -0.134     -0.188      0.064     -0.086      0.512      0.714     -0.207     -0.184     -0.167      0.375      0.411      0.264      0.279      0.081     -0.011      0.832      0.467      0.372      0.651      0.325     -0.143      0.179      0.588      0.062     -0.642     -0.569     -0.037
     0.907      0.696      0.839      0.184      0.037     -1.676      0.093     -2.457      0.386      1.324     -0.276      0.626     -0.932      1.177     -0.725     -1.445     -1.130      1.080      0.866      0.812     -0.429     -0.079     -0.071     -0.092     -0.355      1.342      0.683      0.937      0.149      0.349     -1.153      0.081     -2.359      0.574      1.386      0.476      0.871     -0.792      1.137     -0.519     -0.857     -0.828      1.151      0.926      1.285
     1.907      0.696      1.839     -0.816      1.037      1.324     -2.907     -0.457     -0.614      1.324      1.724      1.626      1.068      2.177      1.275     -2.445     -0.130     -0.920     -0.134      0.812      0.348      0.547      0.065     -0.314      0.977      1.448      0.144      2.038     -0.618     -0.048      1.036     -3.231     -0.559     -0.664      0.850      1.184      0.978      1.127      2.344      0.686     -2.785     -0.680     -0.978     -0.069     -0.273
     0.907     -0.304      1.839      1.184      1.037      0.324      0.093      1.543      1.386      0.324      1.724      0.626      1.068     -0.823      0.275      0.555     -0.130      1.080      1.866      0.812      0.937      0.311      0.735      0.706      1.484      0.027     -0.383      1.125      0.400     -0.245     -0.500     -0.245      0.773      0.964     -0.520      0.322      0.367      0.113     -1.490     -0.163     -0.676     -0.357     -0.004      1.514     -0.624
    -2.093      0.696     -1.161     -0.816     -0.963     -1.676      0.093      0.543     -0.614      1.324      0.724     -0.374     -0.932     -1.823      1.275     -0.445     -0.130     -0.920     -1.134     -0.188     -0.134      0.065     -0.247     -0.625     -0.299     -2.094      0.460     -0.809     -0.220     -0.779     -1.606      0.000      0.847     -0.024      1.477      1.016     -0.363     -0.641     -1.435      1.383     -0.298     -0.387     -0.617     -0.862      0.166
    -0.093      0.696      0.839      0.184      0.037     -0.676      0.093      0.543     -0.614      1.324     -0.276      0.626      0.068     -0.823      0.275     -1.445     -0.130      0.080      0.866      0.812     -0.507     -0.208     -0.001      0.575     -0.108      0.321      0.899      1.110     -0.389      0.126     -0.292      0.363      0.557     -0.992      1.440      0.589      0.780      0.152     -1.213      0.244     -0.842     -0.026      0.207      0.647      0.848
     1.907      0.696     -1.161     -1.816      1.037      1.324      1.093      0.543     -1.614     -2.676      0.724     -2.374      0.068     -0.823     -2.725     -0.445     -0.130      0.080     -2.134      0.812      0.638     -0.481     -0.008     -1.607      0.532      1.197      1.197     -1.249     -0.260      0.588      0.695      1.520      0.486     -0.162     -3.084     -0.309     -1.914      0.075      0.555     -2.855     -1.173      0.262      0.353     -1.377      0.403
     0.907      0.696     -0.161     -1.816      1.037      1.324     -0.907      1.543      0.386      1.324      1.724     -2.374     -0.932     -1.823      1.275      1.555      0.870      1.080     -2.134      0.812      0.784      0.022      0.056     -1.307      0.552     -0.139      0.675     -0.036     -0.462      0.589      0.628     -0.897      1.286      1.271      1.051      0.496     -2.420     -1.063     -0.897      0.941      0.581      0.804      1.028     -1.592      0.310
     0.907      0.696      1.839      2.184      0.037      1.324      1.093      0.543      0.386      0.324      0.724      1.626      1.068      1.177      0.275      0.555     -0.130      0.080     -0.134     -1.188      0.334      1.084      0.371      0.339     -0.409      0.673     -0.399      1.467      1.756      0.573      1.033      0.156      0.073      0.097      0.493      0.169      0.618      0.595      0.933      0.547      0.118     -1.284     -0.445     -0.188     -0.749
    -0.093      0.696      0.839     -0.816      1.037      0.324      1.093      0.543      0.386      0.324      0.724      0.626      0.068      0.177     -0.725     -0.445     -0.130      0.080     -1.134      0.812      0.311      0.119      0.162     -0.382      0.564     -0.296      0.610      0.706     -0.506      0.523      0.009      1.061      0.427      0.633     -0.074      0.271      0.567     -0.168      0.473     -1.183     -0.964     -0.219     -0.212     -0.996      0.342
     0.907     -0.304      0.839      0.184     -2.963     -1.676      0.093     -1.457      1.386     -0.676     -2.276     -1.374      0.068     -0.823     -0.725     -1.445     -2.130      0.080      0.866     -1.188     -1.168     -1.061      0.133      1.032     -1.773      1.931      0.739      0.682     -0.847     -1.443     -0.698      1.126     -1.581      0.590      0.367     -0.349     -0.059     -0.173     -1.636      0.158     -0.003     -0.943     -0.086      0.484      0.359
     0.907      0.696      1.839     -0.816      1.037      1.324     -0.907      0.543     -0.614      1.324     -2.276     -0.374      0.068     -1.823      0.275      1.555     -0.130     -0.920     -2.134      0.812     -0.603     -0.356     -0.227     -0.895      0.019      1.400      1.177      2.330      0.038      1.088      1.818     -0.785      0.978      0.180      1.308     -1.272      0.140      0.382     -1.016      0.338      2.137      0.407     -0.587     -1.695      0.713
    -0.093      0.696     -1.161     -1.816     -1.963      0.324      1.093      0.543     -1.614     -0.676      1.724      1.626      0.068     -1.823     -0.725      0.555      0.870     -0.920      0.866     -0.188      0.873      1.118     -0.071     -1.327     -1.429     -0.978     -0.514     -1.110     -0.289     -0.652     -0.516      0.122      0.521     -0.632      0.019      0.310      0.233      0.114     -0.647      0.075     -0.440     -0.308     -0.815      1.522      0.966
    -0.093     -0.304      1.839      1.184     -0.963     -0.676      0.093      1.543      0.386     -0.676     -1.276     -0.374      0.068      1.177     -0.725     -0.445     -1.130      0.080     -0.134     -1.188     -0.922     -0.768      0.416      0.871     -1.102      0.990      0.503      1.384      0.327      0.146      0.256      0.872      1.115     -0.211     -0.238      0.268      0.530     -0.538      0.684     -0.208      0.569     -0.242     -0.518     -0.690     -0.140
    -2.093     -2.304     -0.161     -0.816      0.037      0.324      0.093      1.543      1.386      0.324     -2.276      1.626     -0.932      0.177      1.275      0.555     -0.130      0.080      0.866     -2.188     -0.616      0.274     -0.230      0.462     -1.542     -1.305     -2.545      0.055     -1.338      1.548      0.966     -0.014      1.874      1.106      1.067     -1.181      1.262     -0.803     -0.040      1.916      1.181     -0.537      0.669      0.685     -0.704
     0.907     -2.304     -0.161      2.184      1.037      0.324     -2.907      0.543      0.386      1.324     -1.276     -0.374      0.068      2.177      1.275     -0.445     -1.130     -0.920     -0.134      0.812     -0.384     -0.870     -0.027      1.745      0.893      1.326     -1.275      0.034      0.143      0.069      0.705     -2.308      0.538     -0.854      0.751     -0.536      0.627      0.317      0.688      1.011     -0.098     -0.096     -0.933     -1.010     -0.229
     0.907      0.696      0.839     -1.816      1.037      0.324      0.093      0.543     -1.614      1.324      1.724     -0.374      0.068     -1.823      1.275      0.555      0.870      0.080     -2.134      0.812      0.842      0.648      0.189     -1.555      0.527      0.279     -0.015      0.675     -0.268      0.582     -0.594     -0.623      0.359     -0.338      0.949      0.406     -1.166     -0.309     -0.745      0.727     -0.394      0.232     -0.291     -1.489      0.270
    -2.093     -0.304     -0.161      0.184      0.037      1.324      1.093      1.543      2.386     -0.676     -0.276     -2.374      1.068      0.177      0.275      0.555      0.870      0.080     -0.134     -0.188      0.082      0.607      0.150      0.372      0.003     -2.155     -0.856     -0.411     -0.231     -0.037      1.207      0.402      1.546      2.044     -0.734     -0.276     -3.105      0.759     -0.141      0.221      0.410      0.222     -0.152     -0.345     -0.318
     0.907      0.696      0.839      1.184      1.037      1.324      1.093      0.543     -0.614      0.324      0.724      0.626     -0.932     -0.823      0.275      0.555     -0.130      1.080      0.866      0.812      0.548      0.721      0.097      0.540      1.195      0.208     -0.019      0.989      0.630     -0.028      0.738      0.431      0.402     -0.794     -0.273     -0.097     -0.309     -1.141     -1.213     -0.309      0.151     -0.864      0.921      0.520     -0.342
     1.907     -1.304      1.839      2.184      1.037      1.324      0.093      1.543      1.386     -1.676      1.724     -2.374      1.068      1.177      1.275      1.555     -1.130      1.080      0.866      0.812      0.856     -1.096      0.459      1.584      0.587      1.002     -0.163      1.337      0.527      0.507      0.546      1.221      1.036      0.333     -1.946      0.375     -1.082      0.314     -0.045      0.924      0.471      0.130      0.353      0.053      0.182
     0.907      0.696     -2.161      0.184      1.037     -0.676      0.093      0.543      0.386      0.324     -0.276     -1.374     -0.932     -0.823     -0.725      0.555     -0.130      0.080      0.866     -1.188     -0.182     -0.487     -0.287      0.611     -0.023      1.151      1.142     -1.988     -0.314      1.000     -0.522      0.544      0.778     -0.247      0.369      0.051     -0.773     -0.559     -1.136     -0.665      0.799      0.542      0.669      0.672     -1.165
    -0.093     -3.304     -0.161     -1.816      0.037     -0.676      1.093      1.543      1.386      1.324     -0.276      1.626      1.068     -1.823      1.275      1.555      0.870      1.080      1.866     -0.188      0.121      0.486      0.656      0.344      0.961     -0.323     -3.622     -0.700     -1.989     -0.845     -0.791      0.640      0.641      1.209      0.812     -0.605      0.925      0.336     -1.942      0.766      1.449      0.451     -0.120      1.734     -0.873
     0.907     -0.304      0.839      0.184      1.037      1.324      1.093     -0.457      0.386      0.324      0.724      0.626      0.068     -1.823     -0.725      0.555      0.870      0.080      0.866      0.812      0.933      0.275      0.041     -0.238      0.096      0.079     -0.440      0.810      0.487      0.737      0.430      1.032     -0.553      0.516      0.254     -0.847      0.020      0.075     -1.619     -0.581     -0.307      0.544      0.126      0.916      0.827
    -1.093     -0.304     -0.161      0.184     -1.963      0.324     -1.907     -0.457      1.386     -0.676      0.724      0.626      1.068      1.177     -1.725      0.555     -2.130      0.080     -1.134     -3.188      0.312     -0.748      0.373      0.299     -1.807     -1.370      0.394     -0.426     -0.026     -0.192     -0.101     -1.099     -0.989      0.834      0.257      0.221      1.549      0.609      1.167     -0.654      0.345     -1.338     -0.439     -1.449     -1.495
    -0.093     -0.304     -1.161     -0.816     -2.963     -1.676     -1.907      0.543     -0.614     -1.676      0.724     -0.374     -0.932     -0.823     -1.725      1.555      0.870      0.080      1.866     -0.188      0.388     -0.544     -0.401     -0.477     -2.108     -0.557      0.315     -0.720     -0.318     -0.806     -2.076     -1.482      1.072     -0.225     -0.333      0.004      0.239     -0.336     -0.656     -0.579      1.103      1.385      0.934      2.067      1.637
     0.907     -1.304     -0.161      0.184     -0.963      0.324      0.093     -0.457     -0.614     -0.676     -1.276      0.626     -1.932      0.177     -1.725     -0.445     -3.130     -0.920      0.866     -0.188     -0.300     -1.142     -0.722      0.091     -0.989      1.255     -0.262      0.505      0.043      0.029      0.637      1.203      0.295     -0.594     -0.158     -0.893      1.879     -1.144      0.050     -1.387     -0.028     -1.854      0.163      0.769      0.812
     1.907      0.696      0.839      1.184     -0.963      1.324     -0.907      1.543      0.386     -0.676      0.724      0.626      0.068      1.177     -0.725      1.555      0.870      1.080     -0.134      0.812      0.830      0.385      0.307      0.486     -1.057      1.051      0.405      0.585      0.707      0.132      0.425     -1.118      1.313     -0.182     -0.191     -0.855      0.154     -0.458      0.825     -0.288      0.520      0.541      0.534     -0.413      1.697
    -0.093     -0.304      0.839     -0.816     -0.963     -0.676      0.093     -0.457      0.386      0.324      0.724     -0.374      1.068     -0.823      0.275      0.555     -0.130      0.080      1.866     -1.188      0.360     -0.167      0.409     -0.305     -0.253     -0.611     -0.195      0.248     -0.726     -0.625     -1.115      0.299     -0.866      0.753      0.481      0.094     -0.064      0.374     -0.746      0.286     -0.004      0.124     -0.607      2.014     -0.961
     0.907     -0.304     -1.161      0.184     -1.963      0.324      1.093     -0.457     -0.614     -0.676      0.724      0.626      0.068      0.177      0.275      0.555      0.870      0.080     -0.134     -1.188      0.355      0.220     -0.157      0.081     -0.587      0.448     -0.645     -1.156      0.047     -1.481      0.123      0.961     -0.343     -0.588     -0.497      0.108      0.152      0.481      0.032      0.471      0.101      0.680      0.110     -0.068     -0.756
     0.907     -0.304     -0.161     -0.816      0.037      0.324      0.093     -1.457      0.386     -1.676      0.724     -0.374      0.068     -0.823     -0.725      0.555     -0.130      0.080     -0.134     -0.188      0.590     -0.179      0.186      0.056     -0.249      0.272     -0.191     -0.270     -0.873      0.307     -0.192      0.344     -1.779      0.103     -1.676     -0.261     -0.379     -0.169     -0.797     -0.592     -0.070      0.024     -0.117     -0.026      0.085
    -2.093     -0.304     -1.161      1.184     -0.963     -1.676     -0.907     -0.457      0.386     -0.676     -2.276     -0.374      1.068      1.177     -0.725     -0.445     -1.130      0.080     -1.134     -1.188     -1.236     -0.705      0.310      0.954     -0.610     -0.708      0.519     -1.384      0.211     -0.670     -0.682     -0.105     -0.675     -0.512     -0.339     -0.309      0.504      0.739      0.452     -0.483      0.890     -0.354     -0.457     -1.576     -0.738
    -2.093      0.696      1.839      1.184      1.037     -2.676     -2.907      1.543     -1.614     -2.676     -2.276     -2.374      1.068      2.177      1.275      1.555      0.870     -2.920     -2.134     -3.188     -0.907     -0.357     -0.398     -0.180     -0.146     -1.198      1.068      2.362      1.173      1.061     -1.851     -2.640      1.948     -1.461     -2.618     -0.893     -1.845      1.480      2.282      1.396      2.573      1.492     -2.073     -2.105     -2.809
     1.907      0.696     -1.161      2.184      1.037      1.324      1.093      0.543      1.386      1.324      1.724      1.626      0.068      2.177      1.275      1.555      0.870     -1.920      0.866      0.812      1.075      1.437     -0.536      1.881      1.394      0.782     -0.730     -0.571      0.319     -0.346      0.256     -0.327      1.140      0.159      0.598     -0.113     -0.253      0.843      0.785      0.465      0.296     -0.785     -1.104     -0.035     -0.581
    -1.093      0.696     -2.161      2.184     -0.963     -1.676     -1.907      0.543      1.386      0.324      0.724      0.626      1.068      2.177     -0.725      1.555      0.870     -1.920     -2.134     -0.188      0.324      0.091     -0.462      1.490     -0.160     -1.567      0.710     -1.780      0.680     -0.819     -1.919     -1.903      1.102      0.271      0.325      0.197      0.547      1.783      1.012     -0.628      1.230      0.716     -1.124     -2.856     -0.082
    -1.093     -0.304     -0.161     -1.816      1.037      0.324     -1.907      1.543     -1.614      1.324     -1.276     -2.374     -0.932      1.177      0.275     -1.445     -1.130      1.080     -1.134      0.812     -0.900     -0.959      0.163     -1.483      1.579     -0.201      0.740     -0.484     -0.260     -0.411      0.967     -1.068      1.379     -0.392      0.344      0.282     -1.268     -0.968      2.268     -0.754     -0.396     -0.105      1.063     -0.350     -0.742
    -0.093      0.696     -0.161     -1.816      1.037     -0.676     -0.907     -2.457     -0.614     -2.676     -0.276      1.626      1.068     -0.823     -0.725     -0.445     -1.130          *      0.866      0.812     -0.480      0.397     -0.104     -0.769      1.383      0.373      0.364      0.004     -1.114     -0.333     -0.184     -1.317     -2.111      0.043     -3.543      0.495      1.163      1.305     -0.150     -1.538      0.091     -1.621     -0.871      1.100     -0.555
     1.907      0.696     -1.161      1.184      0.037      0.324      0.093      0.543      0.386     -0.676      0.724      1.626      1.068      0.177     -0.725     -1.445      0.870     -0.920      0.866     -0.188      0.098      0.118      0.279      0.283      0.154      1.667      0.614     -1.374      0.795     -0.044      0.291     -0.088      0.380      0.433     -0.791      0.553      1.507      0.665      0.000     -0.938     -1.589      0.639     -1.278      0.713     -0.454
    -2.093     -0.304     -0.161      1.184      1.037      1.324     -2.907     -1.457     -1.614      1.324      0.724     -0.374     -0.932     -0.823      1.275     -0.445      0.870      0.080     -1.134      0.812      0.401     -0.237     -0.238     -0.716     -0.067     -2.370     -0.137      0.191      1.842      1.257      0.910     -2.588     -1.170     -0.984      1.393      0.169     -0.012     -0.504     -0.281      1.153     -0.904      1.170      0.564     -0.891      0.909
     0.907     -1.304     -2.161     -1.816      1.037     -0.676     -1.907     -0.457     -1.614     -0.676      0.724      0.626      0.068      0.177      0.275      0.555      0.870      1.080     -1.134      0.812      0.393     -0.344      0.363     -0.799      0.366      0.425     -0.975     -2.431     -0.926      0.698     -1.060     -1.637     -0.882     -0.949     -0.917      0.163      0.926     -0.431      1.030      0.135      0.030      1.352      0.426     -0.771      0.309
     1.907      0.696      1.839     -0.816      1.037      1.324      1.093      1.543     -1.614      1.324      0.724     -0.374      1.068     -1.823      1.275      0.555      0.870      1.080     -1.134      0.812      0.429      0.300      0.945     -1.428      1.087      1.551      0.343      0.666      0.652      0.064      0.852      0.913      0.511     -0.381      0.810      0.106     -0.752     -0.141     -0.772      0.720      0.140      0.662     -0.399     -0.339     -0.076
    -0.093      0.696      1.839      1.184      1.037      1.324     -0.907      1.543      0.386     -0.676     -1.276     -0.374      1.068      2.177     -0.725     -1.445     -0.130      1.080     -1.134      0.812     -0.839     -0.223      0.474      0.062      0.174      0.646      0.905      1.508      0.894      0.794      2.104     -0.671      0.893      0.295     -0.739      0.152     -0.107      0.565      2.053     -0.745     -0.416      0.146      0.297     -1.179      0.547
    -0.093      0.696     -1.161      0.184      0.037      1.324      1.093      0.543      0.386     -0.676     -2.276      1.626      0.068     -1.823     -0.725     -0.445     -0.130      1.080     -0.134      0.812     -0.636      0.583      0.398     -0.557     -0.781      0.529      0.157     -1.555      0.647      0.819      1.740      0.738      0.103      0.897     -0.192     -1.270      1.140     -0.390     -1.513     -0.299      0.350     -0.803      0.335      0.131      1.375
     1.907      0.696     -0.161      0.184      1.037      1.324      1.093     -2.457      2.386      1.324      1.724     -1.374     -0.932      1.177     -0.725      1.555      0.870     -1.920     -0.134      0.812      1.132      0.283     -0.894      0.825      1.358      0.673      0.482      0.801     -0.699     -0.457      0.231      0.808     -1.430      1.671      0.655     -0.165     -1.492      0.304      0.480     -1.407      0.150      0.549     -0.670     -0.540     -0.478
    -0.093     -0.304     -2.161      2.184      1.037      0.324     -1.907      1.543      2.386      0.324     -0.276      0.626      1.068      2.177      0.275     -0.445     -0.130     -1.920     -2.134     -0.188     -0.231      0.413     -0.181      1.335      0.149      0.141     -0.759     -2.034      0.770      0.885      0.368     -2.084      1.666      1.200      0.197      0.030      0.216      1.335      0.939      0.227     -0.110     -0.591     -1.605     -2.790     -0.302
    -1.093      0.696     -2.161      0.184      1.037     -1.676      1.093      0.543      0.386      0.324     -2.276      0.626     -0.932      1.177      0.275     -1.445      0.870      0.080     -1.134      0.812     -1.297      1.050     -0.231      0.465      1.294      0.391     -0.294     -2.023     -0.282     -0.271     -0.520     -0.016      0.823     -0.014     -0.488     -0.208     -0.700     -0.515      0.827     -0.464     -0.035     -0.127      0.308     -1.198     -0.239
     0.907      0.696     -1.161     -1.816     -0.963      1.324      1.093      1.543     -1.614      1.324      0.724      1.626      1.068     -1.823      1.275      0.555      0.870      1.080     -2.134      0.812      0.580      0.697      0.526     -0.992      0.131      0.368      0.056     -1.647     -0.794     -1.168      0.711      0.381      1.130     -0.871      1.232     -0.392      0.793      0.348     -1.153      1.018     -0.257      0.157      0.113     -1.930      0.702
    -2.093     -1.304     -0.161      0.184      0.037     -2.676     -0.907     -0.457     -1.614     -0.676     -2.276     -2.374     -1.932      0.177     -0.725     -2.445     -1.130      1.080     -1.134     -0.188     -1.756     -1.332     -0.337     -0.182     -0.739     -0.604      0.056      0.213      0.345      0.609     -0.852      0.432     -0.025     -1.404     -0.190      0.463     -0.806     -1.454      0.353     -0.305     -0.485      0.374      1.569     -0.823      0.531
    -0.093      0.696     -0.161     -0.816      1.037     -0.676      1.093      1.543      0.386     -0.676     -0.276      1.626      1.068     -0.823     -0.725     -0.445      0.870      0.080     -0.134      0.812     -0.013      0.885      0.700     -0.820      0.452     -0.245     -0.316     -0.826      0.072      0.717     -0.618      0.251      0.813      1.139     -0.911     -0.129      0.614      0.072     -0.144     -0.994     -0.312     -0.008     -1.167      0.240      0.402
    -0.093     -1.304     -0.161      0.184     -0.963     -0.676     -0.907     -0.457      0.386     -0.676     -0.276     -0.374     -0.932      0.177     -0.725     -0.445     -1.130     -0.920     -0.134     -1.188     -0.429     -0.766     -0.537      0.433     -1.301      0.336     -0.712      0.471     -0.301      0.265     -0.299     -0.261      0.233     -0.188      0.015      0.336      0.433     -0.378     -0.228     -0.272     -0.029     -0.247     -0.063     -0.314      0.088
    -1.093     -0.304     -1.161     -0.816      0.037      0.324      0.093      0.543     -0.614     -1.676     -1.276     -1.374      0.068     -1.823      0.275     -0.445      0.870      1.080     -1.134      0.812     -0.789      0.153      0.572     -1.033      0.033     -0.349     -0.460     -1.801      0.145     -0.004      0.989      0.003     -0.043      0.153     -1.654      0.152     -1.477     -0.581     -1.093      0.106      0.307      0.701      0.190     -0.714      0.798
    -0.093     -0.304      0.839      0.184      0.037      0.324      0.093      0.543     -0.614     -0.676     -0.276      0.626      1.068     -0.823     -0.725     -1.445     -0.130      0.080     -0.134     -0.188     -0.200     -0.060      0.230     -0.860      0.262      0.166     -0.350      0.532      1.076     -0.153      0.565      0.166      0.538      0.160     -0.822      0.130      0.594      0.549     -0.256     -0.900     -1.230     -0.062     -0.185      0.143     -0.460
    -0.093      0.696     -1.161      0.184      1.037      0.324      1.093     -0.457      0.386      0.324      0.724      1.626      0.068      1.177      0.275      0.555      0.870     -1.920      0.866      0.812      0.426      0.603     -0.546      1.351      0.204     -0.677      0.060     -0.638     -1.058      0.787      0.005      0.432      0.193     -0.740      0.310      0.014      0.894      1.055      0.182      0.190      0.013      0.003     -1.010      0.360      0.408
    -1.093      0.696      0.839     -1.816      0.037      0.324      1.093      1.543      0.386     -0.676      0.724      0.626      1.068     -1.823      0.275      1.555      0.870      1.080      1.866      0.812      0.528      0.786      0.727     -0.867      0.278     -1.646      0.032      0.216     -0.927     -0.343      0.016      0.495      0.746      1.192     -0.675     -0.227     -0.304      0.153     -1.082      0.181      1.074     -0.031     -0.115      2.242      0.559
    -1.093     -0.304      0.839     -0.816     -0.963     -0.676      0.093      0.543      0.386     -0.676     -0.276     -0.374      0.068     -0.823      0.275      0.555      0.870      1.080     -0.134     -0.188     -0.019     -0.196      0.126     -0.568      0.111     -1.026     -0.406      0.715     -0.087     -1.095     -0.735      0.269      0.293      0.835     -0.627     -0.282     -0.233     -0.216     -0.337      0.216      0.449      1.030      0.937      0.082     -0.421
     0.907     -0.304     -1.161      0.184      1.037      0.324     -1.907     -1.457      0.386      0.324      1.724      0.626      0.068     -0.823      0.275      0.555     -0.130     -0.920     -1.134      0.812      0.909     -0.175     -0.268      0.016     -0.087      0.147     -0.358     -0.667      0.200      1.196     -0.380     -1.642     -1.128      0.539      0.456      0.352      0.851      0.477     -0.954      0.264     -0.413      0.055     -0.291     -1.068      0.778
     0.907      0.696     -1.161      0.184      0.037      0.324      1.093     -1.457      0.386      1.324      0.724      0.626      1.068      1.177      0.275      1.555      0.870      1.080     -0.134      0.812      0.873      0.476      0.452      1.321      0.426     -0.151      0.123     -1.689     -0.980     -0.294     -0.497      0.570     -1.917     -0.504      1.031     -0.693     -0.040      0.414      0.250     -0.004      0.375      0.363      0.294     -0.826      0.507
    -2.093      0.696     -0.161      0.184     -0.963      0.324      1.093     -1.457      0.386      0.324     -2.276     -0.374     -0.932      0.177     -0.725     -1.445      0.870     -0.920      0.866      0.812     -1.359      0.410     -0.503     -0.866     -0.059     -0.617      0.266      0.297      0.965     -0.846      1.419      0.849     -0.834      1.015      0.231     -0.155     -0.824     -0.219      0.810     -0.656      0.156      0.430     -0.026      1.212      0.891
    -0.093     -0.304     -0.161      0.184      0.037     -1.676      0.093     -0.457      0.386     -0.676     -0.276      0.626      0.068      0.177     -0.725     -0.445     -0.130      0.080     -0.134     -1.188     -0.008     -0.456      0.086      0.064     -0.522     -0.171      0.154     -0.359      0.071      0.652     -1.562      0.351     -0.542      0.423     -0.340     -0.349      1.310     -0.052     -0.052     -0.552     -0.329      0.237      0.132     -0.134     -0.759
    -2.093      0.696      0.839      1.184      1.037      1.324      1.093      0.543      1.386      1.324     -2.276      1.626      0.068      1.177      0.275     -1.445      0.870      1.080      0.866      0.812     -1.328      0.677      0.532      0.395      0.567     -0.782      0.029      0.305      0.737      0.583      2.553      0.412     -0.349      1.224      0.862     -0.127      0.807     -0.480      0.702      0.082      0.096     -0.031      0.239      0.613      0.251
    -0.093      0.696      0.839     -0.816     -0.963      0.324      0.093      0.543     -0.614      1.324     -0.276     -0.374      0.068     -0.823      1.275     -0.445     -0.130      1.080     -2.134     -0.188     -0.271      0.239      0.125     -1.248     -0.157     -0.014      0.530      0.638      0.459     -0.558      0.646     -0.231      0.403      0.306      1.298      0.211     -0.692     -0.182      0.261      1.572     -0.217     -0.465      0.569     -1.649     -0.116
    -1.093     -3.304     -2.161      2.184      1.037     -1.676     -1.907     -2.457     -0.614     -1.676      0.724      1.626     -2.932      2.177      1.275      0.555     -0.130     -1.920      1.866      0.812      0.119      0.078     -1.570      1.435      0.575     -1.244     -3.139     -0.498      0.751      0.559     -1.840     -1.893     -0.643     -1.629     -1.811      0.333      1.569     -0.766      1.097      0.874      0.219     -0.003      0.808      1.156      0.209
     1.907     -1.304      0.839     -1.816      1.037      1.324      0.093     -0.457     -1.614      0.324      1.724     -1.374     -0.932     -1.823     -0.725      0.555      0.870      1.080     -1.134      0.812      0.929      0.010     -0.004     -1.265      0.814      1.050     -1.238      0.842     -0.629      0.372      0.437      0.289     -0.476     -0.671     -0.056      0.120     -1.407     -1.184     -0.876     -1.146     -0.451      0.866      1.045     -0.567      0.022
    -2.093      0.696      1.839     -0.816      1.037     -1.676      1.093      0.543     -1.614      1.324     -0.276     -0.374      1.068     -1.823      1.275     -0.445     -2.130      1.080      1.866      0.812     -0.187     -0.533      0.731     -1.098      0.765     -1.889      1.206      1.087      0.189      0.215     -1.655      1.594     -0.331     -0.801      0.762     -0.013      0.449      0.183     -0.951      0.978     -0.144     -1.404     -0.044      2.232      0.194
     0.907      0.696      0.839     -0.816      1.037      1.324      1.093     -1.457     -0.614      0.324      1.724      0.626      0.068      1.177      1.275      0.555      0.870      0.080     -1.134      0.812      0.745      0.212     -0.121     -0.214      0.755      0.135      0.513      1.010     -0.723      0.299      0.635      0.890     -1.125     -0.457     -0.014      0.458      0.554      0.209      1.349      0.904     -0.149      0.510      0.194     -1.053      0.157
    -0.093      0.696      0.839      2.184      0.037      1.324      1.093      0.543     -0.614      1.324      1.724      0.626      1.068     -0.823      0.275     -0.445      0.870      0.080      0.866     -0.188      0.592      0.605      0.008     -0.029     -0.729     -0.791      0.080      0.721      2.085      0.660      0.608      0.376      0.495     -0.791      1.859      0.605     -0.096      0.963     -0.835      0.651     -1.109      0.341     -0.104      0.928      0.429
     1.907     -1.304     -0.161      0.184      1.037      1.324     -0.907     -0.457     -1.614      1.324      1.724     -1.374      1.068      2.177      1.275      1.555      0.870      1.080     -1.134      0.812      1.135     -0.163      0.394      0.364      0.756      0.882     -1.023     -0.692     -0.241      0.199      0.320     -0.867     -0.746     -1.882      0.740     -0.035     -1.214      0.617      1.869      0.901      0.195      1.139      0.442     -1.336      0.076
    -2.093     -1.304     -2.161      0.184     -1.963     -2.676     -0.907     -0.457      2.386     -0.676     -0.276     -0.374     -1.932      2.177     -0.725     -2.445     -2.130     -0.920      1.866     -2.188     -0.974     -0.546     -0.793      1.565     -1.596     -1.130     -0.650     -1.367     -1.485     -0.327     -1.645     -0.428      0.191      1.187      0.246      1.406      0.184     -0.891      0.884      0.033     -1.304     -1.317      0.311      1.319     -0.627
    -1.093     -0.304      0.839     -1.816      1.037      0.324      1.093      0.543      1.386     -0.676      0.724      1.626      0.068     -1.823     -2.725      0.555      0.870      1.080      1.866      0.812      0.219      0.514      0.434     -0.066      1.068     -1.194     -0.869      0.390     -2.038     -0.082     -0.109      0.653      0.080      1.728     -1.285      0.383      0.972     -0.202     -1.760     -3.299      0.157      0.224      0.431      1.672     -0.179
    -0.093      0.696      1.839     -1.816      1.037      1.324      0.093      1.543     -0.614     -0.676      0.724     -0.374      1.068     -1.823      0.275      0.555      0.870      1.080      1.866      0.812      0.534      0.602      0.798     -0.601      0.488     -0.711      0.046      0.974     -1.214      0.499      0.730     -0.367      0.645      0.092     -1.140     -0.018     -1.157     -0.124     -1.572     -0.074     -0.185      0.187     -0.246      2.005      0.361
     0.907     -0.304     -0.161      1.184      0.037      0.324      1.093      1.543      0.386      1.324      0.724     -1.374      0.068      1.177      1.275      1.555      0.870      1.080      0.866      0.812      0.547      0.349      0.244      0.506      0.680      0.335     -0.327     -0.698      0.663     -0.789     -0.236      0.663      1.294     -0.072      0.957     -0.370     -1.738     -0.283      0.730      1.002      0.941      0.422      0.645      0.661      0.093
     0.907     -0.304     -1.161     -1.816     -0.963      0.324     -0.907     -0.457      0.386     -0.676      0.724      0.626     -0.932     -1.823     -0.725     -0.445     -0.130      1.080      1.866      0.812      0.449      0.564      0.066     -1.100     -0.198      0.516     -0.899     -1.143     -0.676     -0.843     -0.190     -1.351     -0.350      1.238     -0.517      0.083     -0.045     -1.098     -1.075     -0.502     -1.054     -0.717      1.101      2.136      0.836
     0.907      0.696     -1.161      0.184      1.037      0.324      1.093     -1.457     -0.614     -1.676      0.724      0.626     -0.932      1.177     -2.725     -0.445      0.870     -1.920      0.866      0.812      0.566      0.328     -0.984     -0.193      0.052      0.349      0.576     -0.128      0.409      1.026     -0.094      0.618     -0.379     -0.462     -1.662     -0.157      0.143      0.341      1.372     -2.830     -0.976      0.469     -0.317      0.965      0.740
    -2.093      0.696      1.839      1.184      0.037      0.324      1.093      0.543      1.386      1.324     -2.276      1.626      1.068      2.177      1.275     -0.445     -1.130      1.080     -0.134      0.812     -1.046      0.239      0.973      1.766      0.939     -0.968      0.464      0.709     -0.433     -0.828      1.429      0.913     -0.405      0.126      0.942     -0.704      1.327     -0.143      0.738      0.932      0.794     -1.499     -0.364     -0.913     -0.010
    -1.093     -1.304      0.839      0.184      0.037      0.324     -0.907      0.543     -0.614      0.324     -0.276     -0.374      0.068      0.177     -0.725     -0.445     -1.130     -0.920      0.866     -0.188     -0.216     -0.552     -0.007     -0.151      0.421     -0.862     -0.716      0.898      0.336     -0.439      0.416     -0.494      0.538     -0.630      0.125     -0.008      0.301      0.101      0.295     -0.656     -0.182     -0.484     -0.771      0.955     -0.582
     1.907      0.696      1.839      0.184     -0.963     -0.676     -0.907     -0.457      1.386     -0.676     -0.276      1.626     -0.932     -0.823      0.275      1.555     -0.130     -2.920     -0.134     -1.188      0.376      0.655     -1.135      0.511     -1.351      1.491      0.096      3.048     -0.458      0.456     -0.925     -1.442      0.912      1.045     -0.047     -1.010      0.859      0.581     -1.021      0.925      1.228     -0.669     -1.116     -0.345     -0.078
    -2.093     -1.304      0.839      0.184      0.037     -2.676     -1.907      0.543     -0.614     -0.676     -1.276     -1.374      0.068     -0.823     -0.725     -2.445     -1.130      0.080     -1.134     -0.188     -0.819     -0.541      0.187     -0.979     -0.260     -1.240     -0.669      0.533      1.119      0.266     -1.992     -1.280      0.334      0.235     -0.398      0.195     -0.766     -0.142      0.055     -0.539     -1.454     -0.369     -0.428     -0.699     -0.040
     0.907     -0.304      1.839      2.184      1.037      1.324     -0.907     -1.457      0.386      0.324     -2.276     -0.374      0.068      0.177     -0.725      0.555     -1.130      0.080      0.866      0.812     -1.063     -0.374     -0.203      0.999     -0.312      1.958     -0.029      2.116      1.303      1.320      2.169     -0.738     -1.286     -0.337      0.663     -0.670      0.158      0.196     -0.522     -0.530      1.853     -0.728      0.322      0.347      1.047
    -1.093     -1.304      0.839      0.184      0.037      0.324      1.093      1.543     -0.614      0.324     -0.276      0.626      0.068     -0.823     -0.725      0.555      0.870      0.080      1.866      0.812      0.154      0.567     -0.034     -0.879      0.224     -1.265     -1.879      0.851      0.892     -0.101      0.181      0.707      1.609     -0.110      0.282     -0.799      0.009      0.064     -0.211     -0.883      0.379      0.191      0.105      2.312      0.646
     0.907      0.696     -2.161     -1.816      1.037      1.324      1.093     -1.457     -0.614      1.324      1.724      1.626     -0.932     -0.823      0.275      1.555      0.870     -1.920     -1.134     -3.188      1.314      0.792     -0.983     -1.287     -0.355     -0.431     -0.183     -1.034     -0.530      1.378      0.213      0.369     -0.409      0.514      1.509     -0.260      0.540      0.293     -0.065      0.552      0.215     -0.026     -0.376     -0.699     -2.889
    -2.093     -1.304     -0.161      0.184      1.037     -2.676     -1.907     -1.457      0.386      1.324     -0.276      0.626      0.068      1.177     -2.725     -0.445     -1.130     -2.920     -1.134     -1.188     -0.227     -0.335     -0.673      0.282      0.315     -1.930     -0.999      0.721     -0.096      0.526     -2.425     -1.646     -0.795      0.216      1.098      0.228      0.895      0.804      1.034     -2.778     -0.238     -0.773     -1.806     -1.243     -1.614
     0.907      0.696      1.839      2.184     -1.963      1.324     -0.907     -1.457      2.386      1.324     -1.276      0.626      1.068      2.177     -0.725      0.555     -0.130     -0.920     -1.134     -2.188     -0.113      0.295     -0.149      1.943     -1.237      1.009      0.349      1.967      0.184     -0.623      1.462     -1.052     -1.110      0.793      2.088     -0.980      0.258      1.538      0.730      0.017      0.656     -0.456     -0.695     -1.793     -0.983
    -0.093      0.696      1.839     -1.816     -0.963     -0.676     -0.907      1.543     -0.614      0.324     -0.276     -0.374     -0.932     -1.823      1.275     -0.445     -1.130      0.080      1.866      0.812     -0.008     -0.147     -0.205     -1.152      0.250     -0.119      0.922      1.962     -0.538     -1.138     -0.749     -0.794      1.799      0.167      0.218     -0.385     -0.186     -0.581     -0.981      1.184     -0.264     -0.921      0.388      2.297      0.565
     0.907     -0.304      0.839     -0.816      0.037     -0.676      0.093     -0.457     -0.614      0.324      0.724      0.626      0.068     -0.823      0.275     -0.445     -0.130      0.080      0.866     -0.188      0.337      0.387      0.181     -0.594      0.108      0.661     -0.588      0.608     -0.148     -0.174     -0.878     -0.212     -0.760     -0.125      0.407      0.312      0.096     -0.163     -0.293      0.006     -0.768     -0.527     -0.051      1.388     -0.205
    -0.093      0.696     -0.161      1.184     -0.963     -1.676      1.093      1.543      0.386      0.324      0.724          *      1.068      0.177      1.275     -0.445      0.870      0.080      0.866     -0.188     -0.044      0.826      0.241      0.184     -1.255     -0.144     -0.222     -0.417      1.010      0.069     -1.486      0.388      1.286      0.194      0.946      0.695      0.427      0.610     -0.132      2.091     -0.312      0.159     -0.299      0.634      0.803
     0.907     -0.304      0.839      0.184      1.037     -0.676     -0.907      0.543     -0.614     -0.676     -0.276     -1.374      0.068     -0.823      0.275      0.555     -0.130      0.080      0.866      0.812     -0.123      0.096      0.254      0.156      1.136      1.050     -0.364      0.639      0.013     -0.171     -0.764     -0.816      0.386     -0.738     -1.292     -0.080     -1.604     -0.137     -0.915     -0.214      0.650     -0.036     -0.363      1.016     -0.182
    -1.093     -1.304     -1.161      1.184     -0.963     -0.676     -0.907     -0.457      0.386     -0.676     -0.276     -0.374     -0.932      0.177      0.275      0.555     -0.130     -0.920     -0.134     -2.188     -0.111     -0.602     -0.595      1.004     -1.052     -1.148     -0.751     -0.515      0.057      0.115     -0.527     -0.463      0.167     -0.423     -0.193     -0.061      0.309     -0.285     -0.623      0.781      0.702      0.530      0.139     -0.586     -1.265
    -2.093      0.696      0.839      0.184      1.037     -1.676      1.093     -1.457     -0.614      0.324      1.724      1.626      1.068      2.177      0.275     -2.445      0.870      1.080     -0.134      0.812      0.247      1.129      0.578      0.220      1.102     -2.460     -0.551      0.184      0.188     -0.294     -1.943      0.279     -2.124     -0.693     -0.328      1.303      0.068      0.448      1.830     -0.232     -2.638     -0.356     -0.009     -0.351     -0.369
    -2.093     -1.304     -2.161     -1.816      1.037     -0.676      0.093     -2.457     -1.614      1.324     -2.276     -2.374     -2.932     -1.823     -0.725     -0.445     -2.130     -2.920     -2.134      0.812     -1.242     -1.107     -1.921     -1.390      0.091     -0.719     -0.237     -0.205     -0.489      0.909      0.561      1.179     -0.579     -0.647      1.298     -0.242     -1.141     -0.213     -0.937     -0.702      1.004     -0.942      0.303     -1.447      0.697
     0.907      0.696     -0.161      1.184      0.037     -0.676      0.093      0.543     -0.614     -0.676     -0.276      0.626     -0.932     -0.823     -0.725     -0.445     -0.130     -0.920     -0.134     -0.188      0.134      0.331     -0.375      0.117     -1.171      0.846      0.478      0.121      1.114      1.154     -0.786     -0.224      0.840     -0.608      0.135     -0.561     -0.046     -0.271     -1.140     -0.142     -0.484     -0.530     -0.290     -0.018      0.903
     0.907      0.696     -1.161      1.184     -0.963      0.324      1.093      1.543     -0.614      0.324      1.724      0.626      1.068     -0.823      1.275      1.555      0.870      1.080     -1.134     -0.188      1.154     -0.029      0.493      0.785     -0.680     -0.396      0.914     -1.594      0.348     -0.063     -0.711      1.151      1.096     -1.205      0.786     -0.089      0.648      0.300     -1.442      1.478      0.444      0.905      0.364     -1.619      0.390
    -0.093      0.696     -1.161      1.184      0.037      1.324      0.093     -2.457      0.386      1.324     -1.276     -0.374      1.068      1.177      0.275      0.555      0.870     -1.920     -1.134      0.812     -0.074      0.265     -0.245      0.492      0.349      0.000      0.553     -1.082      0.757     -0.302      1.441     -0.168     -2.332     -0.015      1.121     -0.931     -0.719      1.360      0.792      0.066      0.805      0.554     -1.348     -1.364      0.279
     0.907      0.696     -0.161     -1.816      0.037      0.324      1.093     -1.457     -1.614      1.324      1.724     -0.374      0.068     -1.823      1.275      1.555      0.870      1.080     -2.134      0.812      1.014      0.320      0.406     -1.363      0.719     -0.048      0.330     -0.373     -0.622     -0.706     -0.722      0.877     -1.883     -0.558      0.910     -0.032     -0.730     -0.504     -0.854      1.015      0.401      0.516      0.432     -1.371      0.090
     1.907      0.696     -1.161      1.184      1.037      1.324      1.093     -0.457      1.386     -0.676      0.724     -0.374     -0.932      0.177     -0.725      1.555      0.870      0.080      0.866      0.812      0.821      0.158     -0.456      0.930      0.359      1.032      0.422     -0.777      0.348      0.671      0.776      0.833     -0.106      0.728     -0.895     -0.668     -0.593     -0.292     -0.442     -0.890      0.859      0.862      0.882      0.375      0.417
     0.907     -0.304     -0.161      2.184      0.037     -1.676      0.093     -1.457      2.386      0.324     -1.276      0.626     -0.932      1.177      0.275      0.555     -0.130     -1.920      0.866      0.812     -0.285      0.417     -0.591      2.599     -0.063      1.154     -0.778      0.322     -0.266      0.080     -1.342     -0.317     -0.978      0.346      0.547     -0.678      0.058      0.046     -0.714      0.179      0.887     -0.726     -1.034     -0.324      0.716
     0.907     -0.304      0.839     -0.816      0.037      1.324      0.093      1.543     -1.614      0.324      0.724      0.626      0.068     -0.823      0.275      1.555      0.870      0.080     -1.134     -0.188      0.581      0.360      0.003     -2.805      0.060      0.441     -0.770      0.903      1.953     -0.017      0.890     -0.243      1.525      0.490      0.273     -0.206      0.069     -0.044      1.139      0.246      0.917      0.347      0.141      0.016     -0.247
     1.907      0.696      0.839     -1.816      1.037      1.324     -0.907      0.543      0.386      1.324      1.724      0.626      0.068     -0.823      1.275      1.555      0.870      1.080     -1.134      0.812      0.928      0.352      0.670     -0.725      1.051      1.079      0.212      0.078     -1.138     -0.108      0.370     -1.133      0.008      0.874      0.710      0.036      0.101     -0.961     -0.482      0.799      0.409      0.455     -0.123     -0.740     -0.248
     0.907      0.696      1.839      2.184      1.037     -2.676      1.093      1.543     -1.614     -0.676      1.724      1.626      1.068      0.177     -0.725     -0.445     -1.130      1.080      1.866      0.812      0.403      0.748      0.668      0.786      0.145      0.408     -0.107      1.164      1.350      0.813     -3.154      0.356      1.134     -2.152     -0.705      1.011      0.595      0.009     -0.357     -0.941     -0.804     -1.829      0.123      1.459      0.642
     1.907      0.696     -0.161      1.184      0.037      1.324      1.093      0.543      0.386      0.324      0.724      0.626      0.068      0.177      0.275      1.555      0.870      1.080      0.866      0.812      0.655      0.504      0.268      0.267     -0.410      1.232      0.354     -0.465      0.965      0.440      0.649      0.603      0.151      0.335      0.690     -0.460     -0.004     -0.234     -0.238      0.407      0.932      0.228      0.515      0.667      1.087
    -0.093      0.696      0.839     -1.816     -2.963      0.324      0.093     -1.457     -0.614     -0.676      0.724     -0.374      0.068      0.177      0.275     -0.445      0.870      1.080     -0.134     -0.188      0.235      0.409      0.092     -1.897     -0.661     -0.176      0.337      0.677     -0.016     -2.195      0.220     -0.208     -1.562      0.886     -0.371      0.326     -0.828      0.006      1.734      0.526     -0.645      0.606      0.855      0.758      0.315
    -0.093      0.696      1.839     -0.816     -1.963      1.324     -0.907      1.543      2.386      1.324     -2.276     -0.374      1.068      0.177     -0.725     -0.445      0.870      1.080      1.866      0.812     -1.034      0.196      0.565      0.543      0.381      1.023      0.553      1.584     -1.330     -2.193      2.267     -1.113      0.834      2.098      0.980     -0.748     -0.565      0.200     -0.253     -1.002      0.672      0.784      0.198      1.751      0.333
    -0.093     -0.304      1.839      0.184      1.037     -1.676     -0.907     -0.457     -0.614     -2.676     -1.276     -1.374      1.068     -0.823      0.275     -0.445     -1.130      1.080      1.866      0.812     -0.640     -0.420      0.764     -0.450      0.009      0.644      0.238      1.104      0.686      1.123     -1.205     -0.538     -1.356     -0.214     -2.601     -0.164     -0.701     -0.036     -0.397      0.423      0.270     -0.485     -0.094      2.014      0.732
    -0.093     -0.304     -1.161     -1.816      0.037      1.324      0.093      1.543      1.386      0.324      0.724     -0.374     -0.932     -0.823      0.275      0.555      0.870     -1.920     -1.134      0.812      0.217      0.170     -0.961     -0.404      0.278     -0.240     -0.528     -0.187     -1.465     -0.362      0.994      0.044      2.516      1.562      0.231      0.414     -0.580      0.228     -0.434      0.102      0.198      0.878     -0.324     -0.891      0.448
     0.907      0.696     -0.161     -0.816      1.037      1.324     -1.907     -0.457     -1.614      1.324      1.724      0.626     -0.932     -0.823     -0.725      1.555      0.870      1.080      1.866      0.812      1.511     -0.052     -0.056     -0.768      0.968     -0.431      0.633     -0.091      0.000      0.055     -0.043     -1.824     -0.335     -0.831      0.758     -0.700      0.624     -0.783     -0.182     -1.034     -0.191      0.881      1.134      2.114     -0.119
    -0.093      0.696     -1.161      2.184      1.037      0.324      0.093     -2.457      2.386      1.324      0.724     -0.374     -1.932      1.177      0.275      1.555     -0.130     -0.920      0.866      0.812      0.865     -0.181     -0.994      1.160      0.659     -0.897      0.765     -0.248      0.739      0.460     -0.602      0.309     -1.427      1.477      0.908     -0.703     -0.254     -0.575      0.126     -0.071      0.676      0.012      0.675      0.325      0.008
     0.907      0.696      1.839      2.184      1.037      0.324     -2.907     -1.457     -0.614     -1.676      0.724      1.626      1.068      2.177      0.275      0.555     -0.130      0.080      1.866      0.812      0.074      0.051      0.039      1.579      0.289      0.863      0.703      1.731      0.756      0.786      0.321     -2.808     -1.520     -2.036     -1.841      0.473      1.566      1.021      0.919      0.063      0.354     -0.129      0.148      1.113      0.530
    -0.093      0.696      1.839     -0.816     -1.963     -0.676      0.093      1.543      0.386     -0.676      0.724      0.626      1.068     -0.823     -0.725      0.555     -0.130      1.080     -1.134     -2.188      0.101      0.619      0.981      0.146     -1.373     -0.128      0.025      1.036     -1.099     -0.741     -0.670     -0.523      0.520      0.486     -0.089      0.565     -0.189     -0.476     -0.826     -0.066      0.654     -0.753     -0.500     -1.053     -0.988
     0.907     -0.304     -0.161     -1.816      1.037      1.324      1.093      0.543     -1.614      0.324      1.724     -0.374      0.068     -1.823      0.275     -0.445      0.870      1.080      1.866      0.812      0.733      0.314      0.268     -2.189      1.063      0.199     -0.660     -0.344      0.361      0.040      0.500      0.744      0.214      0.093     -0.226      0.385     -0.738     -0.438     -0.083     -0.331     -1.105      0.682      0.888      2.748     -0.169
    -1.093      0.696      0.839     -1.816      1.037     -1.676     -0.907      0.543     -1.614      1.324     -1.276      1.626      0.068     -0.823      1.275     -1.445     -1.130      0.080      0.866      0.812     -0.792     -0.488      0.304     -1.713      1.235     -0.233      1.037      0.652     -0.252     -0.030     -0.948     -0.522      0.211     -0.286      0.708      0.264      2.262     -0.174      0.719      0.642     -0.462     -0.555     -0.606      1.793     -0.023
     0.907      0.696     -1.161      0.184      1.037     -0.676      0.093     -1.457     -0.614     -0.676      0.724      1.626     -0.932      0.177      0.275     -0.445     -0.130     -1.920     -1.134      0.812      0.184      0.551     -0.685      0.286      1.311      0.715      0.157     -0.210     -0.043     -0.225     -0.829     -0.472     -0.715     -0.829     -1.249      0.435      0.902      0.066     -0.022     -0.444     -0.527     -0.604     -0.715     -1.232     -0.403
     0.907     -0.304      0.839      2.184      1.037     -0.676     -1.907     -1.457     -0.614     -1.676      0.724      0.626      0.068      1.177     -1.725     -0.445     -1.130     -0.920     -0.134     -2.188      0.181     -0.430      0.001      0.877     -0.750      0.678      0.075      0.862      1.247      1.667     -0.789     -1.508     -1.550     -1.203     -1.418      0.436      1.154      0.204      0.574     -1.415     -0.524     -0.574     -1.032     -0.786     -1.554
    -2.093     -0.304     -1.161     -0.816      0.037      1.324      1.093      0.543      0.386      0.324     -1.276     -2.374     -0.932     -0.823      0.275     -1.445     -0.130      1.080     -0.134     -0.188     -0.590     -0.231     -0.143     -0.461      0.237     -1.620      0.028     -1.182     -0.428     -0.330      2.144      1.127      0.727      0.693      0.220     -0.375     -1.927     -0.905     -0.522      0.321     -0.737      0.178      1.476      0.209     -0.141
     0.907      0.696     -0.161      0.184     -0.963      0.324      0.093      0.543      0.386     -0.676     -1.276     -0.374      1.068      1.177     -0.725      0.555     -0.130      1.080     -1.134     -0.188     -0.243     -0.111      0.264      0.258      0.000      1.187      0.860     -0.518     -0.025     -1.077      0.397      0.234      0.243      0.398     -0.626     -0.702     -0.424      0.699      1.036     -0.740      0.633      0.224      0.503     -1.181     -0.221
     1.907     -0.304     -1.161      0.184      0.037      1.324     -1.907     -1.457      0.386      0.324      0.724     -2.374      0.068      1.177      1.275      1.555     -1.130      1.080     -1.134      0.812      0.583     -0.921      0.160      0.177      0.738      1.295      0.583     -1.159      0.080     -0.759      0.828     -0.956     -1.691      0.271     -0.043     -0.238     -1.300     -0.095      1.054      0.968      0.953     -0.072      0.602     -1.267      0.133
    -2.093     -0.304     -0.161      0.184     -0.963     -0.676      1.093      0.543      2.386     -0.676     -1.276      0.626     -0.932      0.177     -0.725      0.555     -0.130      0.080     -0.134     -0.188     -0.366      0.292     -0.312      0.872     -0.450     -1.681     -0.480      0.116     -0.569     -0.504     -0.174      0.972      0.775      1.954     -0.413     -0.796      0.129     -0.492     -0.488     -0.610      0.980     -0.514      0.565     -0.653      0.140
     0.907     -0.304     -1.161     -1.816      0.037     -0.676      1.093     -2.457     -1.614      0.324      1.724     -1.374     -1.932     -1.823      0.275      0.555      0.870      1.080      1.866      0.812      0.957     -0.383     -0.377     -1.205      0.020     -0.173      0.236     -0.852     -0.621     -0.018     -1.682      1.409     -2.104     -0.546      0.307      0.200     -0.843     -1.290     -0.960      0.082     -0.548      1.345      1.449      2.261      0.790
     0.907      0.696     -2.161     -1.816      1.037     -1.676      1.093      1.543     -1.614      1.324     -2.276      0.626      1.068     -1.823      1.275      1.555      0.870      1.080     -1.134      0.812     -0.533      0.579      0.519     -1.763      0.542      1.368      0.200     -2.623     -0.006      0.391     -1.051      0.700      1.029     -0.304      0.950     -1.392     -0.083      0.205     -0.273      0.858      2.112      0.411      0.152     -0.423      0.304
    -1.093      0.696      1.839     -1.816      0.037     -1.676      0.093      1.543     -0.614      0.324     -1.276     -1.374      1.068     -1.823      1.275      0.555     -0.130      1.080     -2.134     -0.188     -0.622     -0.573      0.556     -1.649     -0.073     -0.347      0.974      1.216     -0.096      0.179     -0.989      0.747      0.915      0.609      0.524     -0.142     -0.731      0.232     -0.561      1.419      1.364      0.541      0.087     -1.367     -0.195
     1.907      0.696      1.839     -0.816      1.037      0.324      0.093      1.543     -0.614      1.324      1.724     -0.374      1.068     -1.823      1.275      1.555      0.870      1.080      0.866      0.812      1.077      0.119      0.702     -0.595      1.205      0.928      0.713      1.028     -0.235     -0.354     -0.678      0.007      0.873     -0.306      0.678     -0.111     -0.455      0.013     -1.367      0.698      0.451      0.770     -0.033      1.138     -0.175
    -0.093      0.696     -0.161     -0.816     -2.963     -1.676     -1.907      0.543     -1.614     -0.676      0.724      0.626      0.068      2.177     -1.725     -0.445     -0.130      0.080     -1.134     -3.188      0.122     -0.177      0.246     -0.009     -1.839     -0.410      0.929     -0.343     -0.842     -1.156     -1.785     -1.688      0.277     -1.579      0.258      0.439      0.782     -0.279      2.257     -0.728     -0.474      0.055     -0.275     -1.238     -1.534
     0.907      0.696     -1.161     -1.816     -0.963      1.324      1.093     -2.457      1.386     -1.676      1.724      1.626     -1.932     -1.823     -1.725      1.555      0.870     -1.920      0.866     -1.188      1.193      0.607     -1.216     -0.596     -1.100     -0.472      0.037      0.172     -1.014      0.071      0.321      0.401     -1.075      1.827     -0.982     -0.188      0.703     -0.198     -1.470     -1.058      0.071      0.292      0.068      1.047     -0.143
    -0.093     -0.304     -0.161     -1.816      0.037     -0.676     -1.907      0.543     -1.614      0.324      1.724     -1.374     -0.932     -1.823      1.275      0.555     -1.130      0.080      1.866     -0.188      0.988     -0.789     -0.151     -2.153      0.106     -1.032      0.479      0.116      0.353     -0.031     -1.745     -1.132      0.712      0.048      0.204     -0.018     -0.413     -0.760     -0.197      1.295     -0.548     -0.080      0.363      2.733     -0.219
     0.907     -1.304     -2.161      1.184      0.037      1.324     -0.907     -1.457      0.386      1.324      0.724     -2.374      1.068      1.177      1.275      1.555     -2.130      0.080     -2.134      0.812      0.583     -1.176      0.429      1.034      0.520      0.255     -0.240     -2.526      0.171     -0.551      0.663      0.120     -1.768     -0.317      1.029     -0.161     -0.963      0.446      0.334      0.993      0.953     -0.826     -0.687     -2.699      0.446
     1.907      0.696     -0.161     -0.816      1.037     -0.676     -0.907     -0.457     -1.614      0.324     -0.276      0.626      0.068      1.177      0.275     -1.445     -0.130      0.080     -1.134      0.812     -0.441      0.101      0.427     -0.783      0.596      2.274      0.601     -0.720      0.049      0.296     -0.134     -0.862     -0.909     -0.850     -0.072      0.422      0.661     -0.492      1.696      0.044     -1.005     -0.231     -0.609     -0.873      0.330
    -0.093      0.696     -1.161      0.184      0.037      0.324      0.093     -0.457     -1.614     -0.676     -0.276      0.626     -0.932     -0.823      0.275     -1.445      0.870     -1.920     -1.134     -0.188     -0.313      0.578     -0.816     -0.987     -0.075      0.182      0.397     -0.212      1.091      0.138      0.410     -0.365      0.369     -0.922     -0.614      0.345     -0.105      0.204      0.060      0.063     -1.213      0.304     -0.470     -0.504     -0.145
    -1.093     -0.304     -0.161     -1.816      0.037     -0.676      0.093      1.543     -0.614      1.324      0.724      0.626     -0.932     -1.823      1.275     -0.445     -0.130          *     -1.134     -0.188     -0.009     -0.107      0.330     -1.644      0.515     -1.182     -0.265     -0.417     -0.303     -0.500     -0.602      0.191      1.229      0.597      1.044      0.792      0.889     -1.356     -0.913      0.929     -0.477     -0.052      1.094     -0.516     -0.760
    -0.093      0.696     -2.161     -0.816     -0.963     -0.676      1.093     -1.457     -1.614      0.324      0.724      1.626     -1.932     -0.823      0.275      0.555      0.870     -0.920     -1.134     -0.188      0.432      0.841     -0.760     -0.985     -0.807     -0.566     -0.103     -1.326      0.028     -0.222     -1.070      0.254     -0.621     -0.789      0.770      0.115      0.376     -0.999      0.142      0.536      0.019      0.054      0.363     -0.748      0.524
    -1.093      0.696     -0.161      0.184      0.037      0.324      1.093      0.543     -1.614      0.324     -1.276      0.626      1.068     -0.823      1.275      1.555      0.870      1.080      0.866      0.812     -0.142      0.615      0.702      0.078      0.261     -0.992      0.088     -0.788     -0.012     -0.251      0.373      0.517     -0.188     -1.741      0.351     -1.176     -0.210     -0.016     -0.761      0.969      1.632      0.334     -0.061      0.770      0.685
    -1.093      0.696     -2.161      2.184     -0.963     -0.676      1.093     -2.457      0.386     -0.676     -1.276      0.626      0.068      1.177     -0.725     -1.445     -0.130     -0.920      1.866     -1.188     -0.755      0.341     -0.605      0.643     -1.434     -0.463      0.254     -1.471      1.384      0.635     -0.014      0.733     -1.763     -0.228      0.179      0.154      0.201      0.842      0.587      0.052     -0.463     -0.455     -0.138      1.560      0.428
    -0.093     -3.304     -0.161      0.184      0.037     -1.676      0.093     -0.457      0.386      0.324     -1.276      0.626      0.068      1.177     -0.725     -2.445     -0.130     -0.920      0.866     -0.188     -1.099     -0.745     -0.580     -0.060      0.372      0.912     -2.517      0.464      0.254     -0.247     -0.710      0.908      0.116      0.419      0.030      0.532      1.494      0.916      1.272     -0.840     -1.200      0.723     -0.144      0.826     -0.446
    -1.093     -0.304     -2.161      1.184     -1.963     -2.676     -0.907      0.543     -0.614     -0.676     -2.276      0.626      0.068      1.177      0.275     -2.445     -0.130      1.080      0.866     -1.188     -1.473      0.033      0.408      1.039     -1.760      0.179     -0.357     -2.322      0.136     -0.281     -1.339     -0.905      0.129     -1.450      0.228      0.340      0.559     -0.457      0.316      0.964     -0.860     -0.070      0.395      0.447      0.414
     0.907     -0.304     -0.161      0.184      0.037      0.324      0.093     -0.457      1.386      0.324      0.724      0.626     -0.932      1.177     -0.725      0.555     -0.130     -0.920     -0.134     -0.188      0.299     -0.173     -0.389      0.371      0.315      0.487     -0.069      0.253     -0.112     -0.181      0.194      0.287     -0.117      0.996      0.190      0.194      0.889     -0.434      0.854     -0.886      0.240     -0.078     -0.286     -0.378     -0.506
    -0.093     -2.304     -0.161      0.184      1.037      1.324     -2.907      1.543     -0.614      0.324     -1.276     -1.374     -1.932     -0.823     -1.725     -1.445     -1.130      0.080      0.866     -1.188     -0.766     -0.488     -0.573     -0.078     -0.112      0.702     -1.678      0.314      0.315      1.055      2.042     -2.377      2.358     -0.507      0.400      0.170     -0.683     -1.187     -0.742     -1.597     -0.591     -0.501      0.960      0.887     -1.076
    -0.093      0.696     -1.161     -0.816      0.037      0.324      1.093      0.543     -0.614      0.324      0.724      0.626      0.068     -0.823      0.275      0.555      0.870      0.080      0.866      0.812      0.174      0.581      0.127      0.025      0.095     -0.292      0.108     -1.127     -0.750     -0.033      0.116      0.435      0.458     -0.533      0.183      0.257     -0.196     -0.071     -0.817      0.278      0.080      0.258     -0.126      0.889      0.490
    -2.093     -2.304      0.839      2.184     -2.963      1.324      0.093      0.543      0.386     -1.676     -0.276     -0.374     -0.932     -0.823      0.275      1.555     -1.130      1.080      0.866     -0.188      0.225     -0.869     -0.051      0.748     -1.831     -2.294     -1.323      0.778      1.459     -1.130      1.148      1.006      0.833     -0.216     -0.476     -0.382      0.585     -0.800     -1.459      1.127      1.379     -0.257      1.189      0.529      1.521
    -0.093     -2.304     -0.161     -0.816     -1.963      0.324      0.093      1.543      2.386      1.324     -2.276     -2.374     -0.932      0.177     -0.725     -0.445     -1.130     -0.920     -0.134     -0.188     -1.213     -1.045     -0.533      0.772     -0.159      1.001     -1.148      0.466     -1.674     -1.692      1.583      1.087      2.174      2.038      1.316     -0.326     -1.221     -0.239     -0.271     -0.690      1.077      0.140     -0.036     -0.471     -0.069
    -1.093     -0.304      0.839      1.184      0.037     -1.676      0.093      0.543     -0.614     -1.676     -0.276     -1.374      0.068      0.177     -1.725          *     -0.130      1.080      0.866     -3.188     -0.270     -0.655      0.171      0.894     -1.746     -0.815      0.470      0.481      0.316      1.825     -1.482      0.660      0.254     -1.428     -0.852      0.114     -0.623     -0.143     -0.415     -0.929     -0.358      0.642      0.763      0.634     -1.696
    -1.093     -0.304      0.839     -1.816      0.037      1.324      0.093      0.543     -0.614     -1.676     -1.276     -0.374      0.068     -0.823      1.275     -1.445     -0.130      0.080     -1.134      0.812     -0.574     -0.137      0.158     -0.746      0.275     -0.373     -0.066      0.641     -0.959     -0.328      1.873      0.210      0.208     -0.081     -1.815     -0.203     -0.339     -0.069     -0.380      1.284     -0.800     -0.054     -0.241     -0.716      0.624
    -0.093      0.696     -0.161      0.184      0.037      0.324      0.093     -0.457     -0.614     -1.676     -0.276      0.626      0.068      0.177     -0.725     -0.445     -0.130      0.080     -0.134     -0.188     -0.421      0.766      0.388     -0.075      0.376      0.416     -0.127     -0.384      0.218     -0.315      0.803     -0.588     -0.808     -0.572     -1.838      0.414     -0.217     -0.423      0.194     -0.771     -0.063     -0.953     -0.355     -0.198     -0.591
    -0.093     -0.304      0.839      2.184      1.037      1.324      1.093      0.543      0.386      1.324     -0.276      0.626     -0.932     -1.823      0.275      0.555      0.870     -0.920     -0.134     -0.188      0.095      0.674     -0.373      0.614      0.014     -0.112     -0.933      1.209      1.589      0.935      1.256      0.578      0.907     -0.059      1.239     -0.512     -0.113     -0.423     -2.322      0.226      0.383      0.315     -0.067     -0.461     -0.094
     0.907     -0.304     -0.161     -1.816      1.037      1.324      0.093      0.543     -0.614      0.324      1.724     -0.374      0.068     -0.823      0.275      0.555      0.870      1.080     -1.134      0.812      0.717      0.228      0.067     -1.227      0.896      0.103     -0.443     -0.234     -0.659      0.182      0.475     -0.357      0.609      0.377     -0.042      0.622     -0.767     -0.044      0.169     -0.104     -0.360      0.597      0.700     -0.583     -0.036
    -0.093      0.696     -0.161     -0.816      1.037      0.324      1.093      0.543     -1.614      1.324      0.724      0.626     -0.932      0.177      1.275     -0.445      0.870      0.080     -0.134     -3.188      0.250      0.742     -0.155     -1.270      0.113     -0.354     -0.067     -0.149      0.534      0.781     -0.171      0.394      0.719     -0.663      1.349      0.312     -0.318     -1.064      1.222      1.274     -0.645      0.175      0.342      0.439     -3.205
    -0.093      0.696     -1.161      1.184      0.037     -2.676      1.093     -2.457      1.386      1.324     -2.276      1.626     -0.932      1.177      0.275     -1.445      0.870      1.080     -0.134     -0.188     -1.248      0.658     -0.033      1.823      0.647      1.020      0.185     -1.050     -0.678     -0.478     -1.504      0.455     -2.289     -0.032      0.912     -0.309      0.783     -0.772     -0.126      0.187     -0.034      0.201      1.024     -1.119     -0.720
     0.907     -0.304     -0.161      0.184      0.037      1.324      1.093     -1.457     -0.614      1.324      0.724      0.626      0.068      1.177      1.275      1.555      0.870      0.080     -1.134      0.812      1.071     -0.186     -0.157      0.183      0.710     -0.223      0.048     -0.053     -0.069     -0.699      0.483      1.244     -1.230     -0.966      0.950     -0.948      0.792      0.237      0.984      0.839      0.476      1.079      0.117     -1.154     -0.019
    -0.093      0.696      0.839      0.184      1.037     -0.676      1.093     -0.457     -0.614      1.324     -1.276      1.626      0.068      0.177      1.275     -1.445      0.870     -0.920      1.866      0.812     -0.872      0.325     -0.458      0.485      1.372      0.765      0.274      1.243     -0.106     -0.433      0.132      0.873      0.264     -0.964      0.433      0.089      1.300      0.504     -0.285      0.522     -0.517      0.576     -0.244      1.574     -0.480
     1.907      0.696      0.839      2.184      1.037      1.324      0.093      0.543     -0.614      0.324      0.724      0.626      1.068      1.177     -1.725          *      0.870      1.080      0.866      0.812      0.718      0.645      0.460      0.244      1.080      1.158      0.195      0.385      1.987      0.038      0.551     -0.523     -0.085     -0.751     -0.147     -0.503     -0.092      0.504      0.832     -2.296      0.001      0.198      0.083      0.780     -0.180
    -1.093     -0.304     -2.161      1.184      1.037     -0.676      0.093      0.543     -0.614     -0.676     -1.276      0.626      0.068      0.177     -0.725     -1.445     -0.130     -1.920      0.866      0.812     -0.948      0.336     -0.588      0.887      0.430     -0.183     -0.660     -1.553      0.370      0.490      0.076     -0.136      1.209     -1.294     -0.921      0.258      0.212      0.853     -0.437     -0.953     -0.476     -0.631     -0.911      0.545      0.452
    -0.093      0.696     -0.161      2.184      1.037      1.324      1.093     -0.457      0.386      0.324     -0.276      0.626     -0.932      2.177     -0.725     -0.445     -0.130     -0.920     -0.134     -0.188     -0.048      0.276     -0.955      1.345      0.038     -0.035      0.356      0.798      0.823      0.835      1.330      0.759      0.451     -0.628      0.239     -0.108      0.343      0.227      1.027     -0.764     -0.548     -0.307      0.623     -0.701     -0.243
    -1.093      0.696     -0.161     -0.816      1.037      0.324      0.093     -1.457     -0.614     -0.676      0.724      0.626     -0.932     -1.823      1.275     -1.445     -0.130     -1.920     -2.134      0.812      0.105      0.332     -1.187     -1.018      0.783     -1.207      0.392      1.061      0.216      0.244      0.227     -0.087     -0.303      0.170     -1.131      0.588      0.219      0.492     -1.160      0.947     -1.461     -0.369     -0.009     -1.669      0.176
     0.907      0.696      1.839     -0.816      1.037      0.324      1.093     -2.457     -0.614      1.324      0.724     -0.374     -0.932     -0.823      1.275      1.555      0.870      0.080     -1.134      0.812      0.628      0.666     -0.239     -0.352      0.526      0.237      0.019      2.216     -0.686      0.423     -0.482      0.638     -2.251     -0.349      1.021     -0.157     -1.110     -0.594     -0.405      1.038      0.853      0.108      0.333     -0.843      0.240
    -2.093      0.696      0.839     -1.816      1.037     -2.676      1.093      1.543     -1.614      1.324     -2.276     -0.374      1.068     -1.823      1.275     -2.445      0.870      1.080     -0.134      0.812     -1.632      0.638      0.837     -1.897      0.899     -0.398     -0.134      0.045      0.150      0.111     -1.329      0.500      0.596     -0.247      0.938      0.401     -1.175     -0.030     -0.399      0.792     -0.672      0.228     -0.278      0.704     -0.038
    -2.093      0.696      0.839      1.184      0.037     -2.676      0.093     -2.457     -0.614      0.324     -1.276      1.626      0.068      1.177     -0.725     -0.445     -0.130      0.080      0.866     -0.188     -0.834      0.415      0.173      1.005      0.416     -1.307      0.378      0.750      0.073     -0.395     -1.811     -0.186     -2.694     -1.418     -0.071      0.009      1.009     -0.114      0.372     -1.167      0.497     -0.411     -0.117      0.376     -0.374
    -2.093      0.696     -0.161     -0.816      1.037     -1.676      1.093     -1.457      0.386      1.324     -2.276      1.626     -0.932      0.177      1.275     -2.445     -0.130      0.080     -0.134      0.812     -1.552      0.601     -0.321      1.003      0.727     -0.606      0.084      0.144     -1.840      0.324     -0.354      0.434     -0.942     -0.175      0.909      0.265      0.923     -0.509     -0.488      0.894     -0.604     -0.761      0.489     -0.624      0.384
     0.907      0.696      0.839      1.184      1.037      0.324      1.093      1.543      0.386      1.324      0.724      0.626     -0.932     -1.823      1.275      0.555     -1.130     -1.920     -0.134      0.812      0.316      0.405     -0.663      0.275      0.421      0.412      0.226      1.505      1.041      0.773     -0.017      0.608      2.207      0.171      0.896      0.241      0.144     -0.032     -2.150      1.019      0.232     -1.640     -1.032     -0.140      0.479
    -1.093     -1.304     -2.161     -0.816      1.037     -2.676     -1.907      1.543     -1.614      1.324     -2.276     -1.374      0.068      2.177      1.275     -0.445     -2.130      1.080     -2.134      0.812     -1.226     -1.081     -0.084     -0.694      0.358      0.256     -0.230     -2.081     -0.110      0.699     -1.401     -0.938      1.645     -1.109      1.326     -0.354      0.142      0.206      2.664      1.108      1.004     -0.816      0.982     -1.930      0.560
    -0.093     -3.304     -1.161      0.184      0.037     -1.676      0.093     -0.457     -0.614      0.324     -0.276     -0.374      0.068      1.177      0.275      0.555      0.870      0.080     -0.134     -0.188      0.036     -0.248     -0.229      0.431      0.084     -0.155     -3.037     -0.849     -0.155      0.119     -1.741      0.285     -0.177     -0.781      0.459     -0.320      0.026      0.373      0.937      0.373      0.623      1.041      0.412     -0.457     -0.334
     0.907     -3.304      0.839      0.184     -1.963      0.324      0.093     -1.457      0.386     -1.676     -1.276     -2.374     -1.932     -0.823      1.275      1.555      0.870      0.080     -2.134     -2.188     -0.331     -1.010     -0.650      0.682     -2.539      1.327     -2.134      1.601     -0.456      0.698      0.722      1.049     -0.765     -0.029     -0.149     -0.518     -1.255     -1.023     -1.198      2.573      1.817      1.847      1.327     -2.323      0.052
    -2.093      0.696     -2.161     -0.816     -0.963      0.324      0.093      0.543     -1.614     -0.676     -0.276     -0.374     -1.932      2.177      0.275     -0.445     -1.130      0.080      0.866     -1.188     -0.322      0.038     -0.640     -0.242     -0.541     -2.076      0.522     -1.522     -0.540     -0.500      0.585      0.184      1.042     -1.392     -0.287      0.213     -0.251     -0.914      2.418      0.384     -0.304     -1.063      1.126      1.016     -0.802
    -1.093      0.696     -2.161      0.184     -0.963      0.324      1.093      1.543      1.386      0.324      0.724     -2.374      1.068      1.177     -0.725      0.555      0.870      1.080      1.866      0.812      0.333     -0.103      0.246      1.269     -0.352     -1.528      0.695     -2.508     -0.991     -0.720      0.022      1.327      1.208      0.349      0.484      0.135     -2.091      0.685      0.324     -0.477      0.150      1.108      0.790      1.029      1.211
    -0.093      0.696     -0.161      0.184     -0.963     -1.676      0.093      1.543      1.386      1.324     -1.276     -0.374      0.068      1.177      0.275      0.555      0.870      1.080      1.866     -1.188     -0.761      0.255      0.418      1.144     -0.759      0.652      0.531     -0.426     -0.913     -0.274     -0.985     -0.285      1.227      0.681      1.640     -0.283     -0.558     -0.297      0.453      0.644      1.438      0.601      0.458      1.387     -0.405
    -2.093     -0.304      0.839     -1.816     -0.963     -2.676     -1.907      1.543     -0.614      1.324     -2.276      0.626      1.068     -1.823      1.275     -2.445     -1.130      1.080      0.866      0.812     -1.616      0.081      0.737     -0.891      0.765     -0.495     -0.265      0.209     -0.937     -1.635     -0.912     -1.887      0.769      0.161      0.808      0.394      0.399      0.019     -1.178      0.943     -0.631     -1.229     -0.101      1.275      0.020
    -1.093      0.696      0.839     -1.816     -0.963      0.324      1.093     -1.457     -0.614     -0.676      0.724     -1.374     -2.932     -0.823     -0.725      0.555      0.870      1.080     -1.134     -0.188      0.319      0.391     -0.603     -0.620     -0.036     -1.370      0.358      1.414     -1.273     -0.918     -0.046      0.545     -0.880     -0.112     -0.676      0.286     -1.858     -1.940     -0.245     -0.762      0.178      0.449      1.955     -0.870     -0.308
    -1.093      0.696      0.839      1.184      1.037     -1.676      1.093      0.543      1.386      1.324     -0.276      0.626      0.068      1.177      0.275     -0.445     -0.130      0.080     -1.134     -0.188     -0.199      0.055      0.090      0.696      0.694     -1.010      0.690      0.650      0.495      0.319     -1.472      1.072      0.277      0.770      1.030      0.129      0.609     -0.091      0.662     -0.095     -0.170     -0.347     -0.140     -1.364     -0.858
    -1.093      0.696      0.839     -1.816      0.037      1.324      1.093      1.543     -0.614     -0.676      0.724     -1.374      1.068      0.177      0.275     -1.445     -0.130      1.080     -1.134     -0.188     -0.282     -0.267      0.375     -0.923     -0.072     -0.689      0.867      0.486     -0.734      0.017      1.697      1.188      0.976      0.216     -0.589      1.190     -0.913      0.624      0.926      0.322     -1.040      0.329      0.274     -0.703     -0.170
     1.907      0.696     -1.161      2.184     -1.963      1.324      1.093      1.543      1.386     -0.676      0.724      1.626      0.068      2.177     -0.725     -0.445      0.870     -1.920     -2.134     -2.188      0.271      0.712     -0.596      2.092     -0.651      1.656     -0.037     -0.471      0.061     -1.363      1.199      0.404      2.235     -0.202     -0.383      0.347      0.639      0.853      0.467     -0.400     -0.750      0.247     -0.908     -3.130     -1.569
     0.907      0.696     -0.161      1.184      1.037      1.324      1.093     -1.457      1.386      1.324      0.724     -0.374      0.068      1.177      1.275      1.555      0.870     -0.920     -1.134      0.812      0.828      0.404     -0.528      0.670      1.075      0.049      0.192      0.362      0.604      0.053      0.532      0.841     -0.920      0.889      0.662     -0.639     -0.779      0.922      0.733      0.752      0.734      0.382      0.088     -1.584     -0.293
    -0.093      0.696      1.839     -1.816      1.037      1.324      1.093      1.543     -1.614     -0.676      1.724      0.626      1.068     -1.823     -0.725     -0.445      0.870      1.080     -2.134      0.812      0.620      0.380      0.775     -2.275      0.481     -0.561      0.213      1.138      0.457      0.397      0.751      0.594      0.842      0.105     -0.957      0.617      0.307     -0.052     -0.220     -0.968     -1.113      0.388     -0.277     -1.042      0.444
    -1.093     -0.304     -1.161      2.184      0.037     -1.676      0.093     -0.457      1.386     -0.676      0.724     -1.374     -0.932      1.177     -0.725      0.555     -2.130     -0.920     -0.134     -0.188      0.334     -0.554     -0.694      0.657     -0.855     -1.292      0.236     -0.442      1.567      0.888     -1.998      0.760      0.244      0.633     -0.400      0.322     -0.634      0.028      0.584     -0.393      0.304     -1.591      0.428     -0.455      0.488
    -0.093      0.696      0.839     -0.816      0.037      1.324      1.093      1.543     -0.614      1.324      0.724      0.626      0.068      0.177      0.275     -0.445      0.870     -0.920     -0.134      0.812      0.141      0.383     -0.080     -0.885      0.818     -0.227      0.468      1.042      0.088     -0.660      1.122      0.602      1.528      0.068      0.959      0.535      0.118      0.270      0.799     -0.174     -0.489      0.426     -0.754      0.147     -0.076
     0.907     -0.304     -1.161      1.184      1.037     -1.676      0.093     -2.457      2.386     -0.676     -2.276      0.626      0.068     -0.823      0.275      0.555     -0.130     -0.920      0.866     -0.188     -0.749      0.334     -0.231      0.572      0.374      1.712     -0.649     -0.916      0.521      0.434     -1.013     -0.261     -2.124      1.948     -0.893     -0.964      0.214      0.611     -1.208      0.002      1.262     -0.515     -0.389      0.487     -0.651
    -0.093      0.696     -0.161     -0.816      0.037      0.324      1.093     -0.457     -0.614      1.324      0.724      0.626     -0.932     -0.823      0.275     -0.445      0.870      1.080     -0.134     -0.188      0.221      0.396      0.058     -0.857      0.541     -0.374      0.277     -0.124     -0.027     -0.471      0.176      0.742     -0.596     -0.081      0.962      0.342      0.164     -0.953     -0.263      0.037     -0.640      0.466      0.916      0.015     -0.746
     0.907     -0.304     -1.161     -1.816      1.037      0.324      0.093     -1.457     -0.614      0.324      0.724     -0.374      0.068     -1.823     -0.725      0.555     -0.130      1.080     -1.134      0.812      0.428     -0.202      0.276     -1.580      0.709      0.600     -0.218     -1.225     -0.208      0.352     -0.103      0.476     -1.656      0.403     -0.073      0.105     -0.079     -0.395     -0.683     -1.198     -0.009      0.250      0.523     -0.338      0.255
    -0.093     -0.304     -1.161      2.184      1.037      1.324      0.093     -1.457      0.386      0.324     -1.276     -1.374      0.068      2.177      0.275      0.555     -0.130     -0.920     -1.134      0.812     -0.488      0.046     -0.478      2.092      0.682      0.471     -0.446     -0.778      0.026      0.410      1.732      0.009     -0.968     -1.194     -0.152     -0.652     -1.419      0.897      0.644     -0.088      0.969     -0.217     -0.126     -2.110      0.085
    -2.093      0.696      1.839      1.184     -0.963      0.324      0.093      1.543      2.386      0.324     -2.276      0.626      0.068      0.177     -0.725      0.555     -0.130      1.080      0.866     -1.188     -0.890     -0.190      0.296      0.916     -1.197     -1.099      0.931      1.559      0.277      0.313      1.012      0.308      1.171      1.715      0.844     -0.836      0.991     -0.334     -0.521     -0.008      1.595     -0.018      0.686      0.367     -0.018
    -0.093      0.696      0.839     -0.816      0.037     -0.676      0.093      1.543     -1.614     -0.676     -1.276      1.626      0.068      0.177     -0.725      0.555     -0.130      1.080     -1.134      0.812     -0.164      0.314      0.418     -0.587     -0.505      0.243      0.379      0.345     -0.280      0.483     -0.391     -0.229      1.072     -0.953     -0.487     -1.072      1.334     -0.396      0.658     -0.441      0.829     -0.511      0.201     -0.846      1.345
     0.907     -0.304     -1.161      0.184      0.037     -0.676      0.093     -1.457      1.386     -0.676     -0.276      0.626     -0.932     -0.823     -0.725     -0.445     -0.130     -0.920     -1.134      0.812     -0.289     -0.073     -0.319      0.109      0.363      1.190     -0.194     -0.903      0.033     -0.287     -0.382      0.196     -1.164      1.457     -0.934      0.251      0.654     -0.424     -0.854     -0.910     -0.116      0.082     -0.300     -1.320      0.520
    -1.093     -0.304      1.839     -0.816      1.037     -1.676     -0.907      0.543     -0.614     -0.676     -0.276     -1.374      0.068      0.177      0.275     -0.445     -1.130      0.080      0.866      0.812     -0.474     -0.461      0.008     -0.352     -0.218     -0.727      0.395      1.884     -0.301      1.056     -1.214     -0.464      0.712     -0.204     -0.523      0.355     -0.800      0.044      0.467      0.366      0.017     -0.484      0.115      0.977      0.904
    -0.093     -0.304      0.839     -1.816     -0.963      0.324      1.093      0.543     -1.614     -0.676      0.724      0.626      1.068     -0.823     -0.725     -1.445      0.870      1.080      1.866     -1.188      0.024      0.302      0.900     -1.357     -0.224     -0.149     -0.586      0.167     -0.310     -0.570      0.403      0.970     -0.419     -0.562     -0.429      0.586      0.309     -0.037      0.351     -0.652     -1.494      0.524     -0.369      2.548     -1.013
    -1.093     -2.304     -1.161      0.184     -1.963      1.324      1.093      0.543     -0.614     -2.676      0.724      0.626      0.068      1.177      0.275      0.555      0.870     -1.920     -1.134     -1.188      0.509      0.302     -0.685     -0.237     -0.995     -1.632     -2.481     -0.346      0.459     -0.948      0.872      0.587      1.372     -0.565     -2.028     -0.146      0.413      1.040      1.351      0.736      0.080      0.426     -1.003     -0.959     -0.265
     1.907      0.696     -0.161     -1.816      1.037      1.324     -0.907      1.543     -0.614      1.324     -1.276     -0.374      1.068     -1.823      1.275     -1.445     -1.130     -0.920      1.866      0.812     -0.663     -0.168      0.077     -0.857      1.619      2.555      0.875     -0.172     -0.777     -0.483      1.915     -0.720      1.398      0.043      0.540     -0.056     -0.145      0.861     -1.015      0.287     -0.599     -1.055     -1.071      2.114     -0.704
     0.907     -0.304     -0.161      0.184      1.037      0.324      0.093     -0.457      0.386      1.324      0.724     -0.374     -0.932      0.177      1.275     -0.445      0.870     -0.920      0.866      0.812     -0.047      0.263     -0.557      0.595      0.982      1.134     -0.470      0.285     -0.289     -0.283      0.406     -0.109      0.043     -0.182      0.956      0.756     -0.898     -0.319     -0.287      0.936     -0.255      0.609     -0.205      0.371     -0.124
    -2.093      0.696      0.839     -0.816     -1.963     -0.676      0.093     -0.457     -0.614      0.324     -1.276      1.626      1.068      0.177     -0.725     -2.445      0.870      1.080      0.866     -1.188     -1.091      1.036      0.592     -0.641     -1.192     -1.194     -0.332      0.134     -0.195     -0.771      0.437     -0.740     -1.045      0.023      1.062      0.579      0.341      0.282      0.743     -0.211     -1.140     -0.199      0.125      1.261      0.036
    -1.093     -0.304     -0.161     -0.816     -0.963     -2.676      1.093      0.543     -1.614      0.324     -1.276     -1.374      0.068     -0.823      0.275     -1.445     -0.130      1.080     -0.134     -0.188     -0.916     -0.268      0.670     -1.151     -0.746     -0.191     -0.140     -0.654      0.365     -0.270     -1.806      1.320     -0.366     -0.966      0.878      0.185     -1.036     -0.769      0.082      0.621     -0.220      0.113      0.124      0.279      0.641
    -0.093     -2.304     -2.161      1.184     -0.963      0.324     -0.907     -1.457      1.386     -0.676      0.724     -2.374     -0.932      1.177      0.275      1.555     -1.130     -0.920      1.866     -0.188      0.697     -1.221     -0.761      1.064     -0.792     -0.821     -0.894     -1.232      0.070     -0.177     -0.336      0.291     -0.624      0.640     -0.245     -0.453     -0.835      0.121      0.392      0.645      0.915      0.266      0.370      1.369      0.501
     0.907      0.696      0.839     -1.816      0.037      1.324      1.093      0.543     -0.614      0.324      0.724      0.626      1.068      1.177     -0.725      0.555     -0.130      0.080      1.866     -2.188      0.467      0.148      0.296     -0.745     -0.753      0.327      0.740      0.675     -0.903      0.809      0.863      1.038      0.198      0.083      0.698     -0.039      0.209      0.692      1.933     -0.289      0.056     -0.257     -0.437      2.114     -1.360
    -0.093     -0.304     -0.161     -0.816      0.037      0.324      0.093      1.543     -0.614      0.324     -0.276     -1.374      0.068      2.177     -0.725      0.555     -0.130      0.080      1.866      0.812      0.325     -0.664      0.123     -0.563      0.036     -0.470      0.452     -0.159     -0.323      0.005      0.019      0.685      1.453     -0.062      0.330     -0.844     -0.578     -0.194      2.483     -0.717      0.191      0.459     -0.149      2.191      0.643
    -2.093     -0.304     -2.161      2.184      0.037      0.324      1.093     -2.457     -0.614      1.324     -1.276     -0.374     -2.932     -0.823      0.275     -2.445     -2.130      0.080     -1.134      0.812     -1.176     -0.546     -0.776      0.280      0.336     -0.912      0.290     -1.402      1.987     -0.298      1.192      1.521     -1.679     -0.786      1.029      0.614      0.257     -1.875     -1.082      0.085     -1.059     -1.483      1.301     -1.404      0.471
    -0.093     -0.304     -2.161      0.184      0.037      1.324      1.093      0.543      1.386     -0.676     -1.276     -0.374      1.068      2.177      0.275     -1.445      0.870      1.080     -2.134      0.812     -0.437      0.050      0.612      0.327      0.268      0.177     -0.251     -2.813     -0.048     -0.257      1.702      1.192     -0.091      1.153     -0.825     -0.517     -0.608      0.369      2.061      0.247     -0.874      0.833      0.113     -2.503      0.484
    -1.093     -2.304     -1.161      0.184     -0.963     -0.676     -0.907     -0.457      0.386     -0.676     -0.276     -0.374     -0.932      0.177     -0.725     -0.445     -1.130     -0.920     -0.134     -1.188     -0.068     -1.009     -0.501      0.807     -1.280     -1.054     -1.116     -0.675     -0.466      0.231     -0.689      0.039     -0.008     -0.208     -0.060     -0.102      0.838     -0.383     -0.514     -0.025     -0.325      0.029     -0.168     -0.643      0.038
    -0.093      0.696     -2.161      1.184      0.037      0.324     -0.907     -2.457     -0.614      0.324     -1.276     -0.374     -0.932      0.177      0.275     -1.445     -2.130      1.080      0.866     -0.188     -0.902     -0.186      0.169      0.604      0.058      0.792      0.918     -2.347      0.559     -0.067      1.291     -0.572     -2.606     -1.185      0.359      0.368     -0.149     -1.144     -0.329      0.427     -0.559     -1.754      0.732      0.708     -0.050
     0.907     -0.304      1.839      1.184      0.037     -1.676      0.093      0.543     -0.614      0.324     -1.276      0.626      1.068     -0.823      0.275     -1.445     -0.130      0.080      0.866     -0.188     -0.911      0.519      0.499      0.401     -0.478      1.731     -0.565      1.347      0.870      0.333     -0.874     -0.415      0.069     -0.865      0.471      0.320     -0.022      0.322     -1.091      0.513     -0.294     -0.554     -0.750      0.466      0.172
    -0.093      0.696     -2.161     -0.816      1.037     -0.676     -0.907     -1.457      0.386     -1.676     -0.276     -1.374      0.068      0.177      0.275     -0.445      0.870      1.080     -0.134      0.812     -0.330     -0.116     -0.107      0.356      1.109      0.080      0.816     -1.986     -1.247      0.062     -0.410     -0.571     -1.523      0.080     -2.192      0.229     -1.263      0.143     -0.091     -0.337      0.070      0.944      1.227     -0.368     -0.202
    -0.093      0.696      0.839      2.184     -0.963     -1.676      1.093     -2.457      0.386     -0.676     -1.276      1.626      1.068      1.177     -0.725     -1.445      0.870      1.080      0.866      0.812     -0.840      0.744      0.668      0.930     -0.566      0.786     -0.097      0.101      1.359     -0.396     -0.875      0.417     -3.166     -0.306     -0.262      0.197      0.828      0.354      0.369     -0.458     -0.258      0.174     -0.089      0.514      1.558
    -2.093     -0.304     -0.161     -0.816      0.037     -1.676      0.093     -1.457      0.386     -0.676     -1.276     -0.374     -0.932      0.177     -0.725      0.555     -0.130      0.080     -1.134     -0.188     -0.251     -0.062     -0.067     -0.172      0.042     -1.995     -0.295     -0.062     -0.619      0.031     -1.519      0.368     -1.459      0.513     -0.760     -0.751     -0.289     -0.894      0.224     -0.601      0.810      0.012      0.174     -1.082     -0.272
    -0.093      0.696      0.839      1.184      1.037      1.324     -0.907      1.543      1.386     -0.676     -1.276     -1.374      1.068      0.177      0.275      1.555     -0.130      1.080     -1.134      0.812     -0.088     -0.631      0.789      1.335      0.767      0.013      1.191     -0.064      0.002      0.309      1.463     -0.225      0.604      0.451     -1.236     -1.111     -0.804      0.008     -0.773     -0.131      1.687      0.598     -0.288     -1.629      0.102
     0.907      0.696     -0.161     -0.816      1.037      0.324      0.093      0.543      0.386      1.324     -0.276     -0.374     -0.932     -0.823      0.275     -0.445     -0.130      1.080     -2.134      0.812      0.103      0.033     -0.128     -0.687      0.942      0.642      0.558      0.077     -0.098      0.073      0.362     -0.011      0.634      0.834      0.851     -0.373     -0.506     -0.704     -0.373     -0.203     -0.476     -0.074      1.331     -1.935     -0.208
    -0.093      0.696     -2.161      0.184     -0.963      0.324      1.093     -2.457      1.386      0.324     -1.276     -1.374     -0.932      0.177     -1.725      0.555      0.870     -1.920     -1.134      0.812     -0.409     -0.244     -0.923      0.558      0.256      0.330      0.899     -1.177     -0.464     -1.214      0.767      1.274     -1.470      0.871      0.094     -0.558     -1.145      0.431     -0.221     -1.709      1.070      1.056     -0.387     -1.437      0.411
    -0.093     -0.304     -2.161     -0.816      1.037      1.324      0.093     -1.457      0.386      0.324     -0.276     -1.374     -1.932      1.177      0.275     -0.445     -0.130      0.080     -0.134      0.812      0.029     -0.388     -0.577     -0.106      0.036     -0.033      0.085     -1.606     -0.608      0.960      1.343      0.490     -0.644      0.439      0.498     -0.315     -1.023     -1.186      1.318      0.163     -0.421      0.249      0.938     -0.073      0.757
     0.907     -0.304      0.839     -1.816      0.037      1.324      1.093      1.543     -0.614     -0.676      0.724     -0.374      1.068      0.177      0.275      1.555     -1.130      1.080     -0.134      0.812      0.888     -0.015      0.825     -0.633     -0.127      0.051     -0.269     -0.088     -1.080      0.251      0.573      1.175      0.638     -0.005     -0.597     -0.655     -0.235     -0.201      0.857      0.505      0.493     -1.113     -0.258      0.491      1.008
    -1.093      0.696     -2.161      2.184      0.037     -0.676      0.093     -1.457     -0.614      0.324     -0.276      1.626      1.068      1.177      0.275     -1.445     -0.130     -1.920      1.866     -0.188     -0.491      0.337     -0.319      1.368      0.330     -0.513      0.335     -1.862      0.940     -0.335     -0.286     -0.199     -1.223     -1.641      0.220      0.544      1.105      1.401      0.142      0.221     -0.782     -0.481     -1.319      1.127     -0.586
     0.907      0.696     -0.161      0.184      1.037      1.324     -2.907     -0.457      0.386      1.324      1.724     -0.374      1.068      0.177      0.275     -0.445     -1.130     -2.920     -0.134      0.812      0.511     -0.347     -0.716      0.337      0.796      0.343      0.814      0.781     -0.009      0.265      0.763     -2.467      0.336      0.209      0.915      0.820      0.171      1.837     -0.027     -0.190     -1.163     -0.725     -1.634     -0.323      0.169
    -0.093     -0.304      1.839      2.184      0.037     -1.676      0.093      1.543      0.386      0.324     -0.276     -2.374      1.068      0.177     -0.725     -0.445     -0.130      0.080      1.866     -0.188     -0.408     -0.526      0.448      0.814     -0.024      0.334      0.147      1.359      1.316      0.050     -1.258      0.547      1.330     -0.198      0.232      0.295     -1.724      0.481     -0.403     -0.682      0.217      0.322     -0.473      1.282     -0.204
    -1.093      0.696      0.839     -0.816     -0.963      0.324     -1.907      1.543      0.386     -0.676     -2.276     -2.374      0.068     -0.823      1.275     -1.445      0.870      1.080      0.866      0.812     -1.211     -0.544      0.197     -0.572     -0.350     -0.005      1.355      0.668     -0.042     -0.576      1.598     -1.293      1.346      0.819     -0.533     -0.296     -1.736     -0.292     -0.309      1.453     -0.032      1.327      0.691      1.129      1.267
    -0.093     -0.304      0.839      0.184     -1.963     -1.676      0.093      0.543     -1.614     -0.676     -1.276      0.626      1.068      0.177     -0.725     -0.445     -0.130      0.080     -1.134     -2.188     -0.668      0.099      0.471     -0.517     -0.825      0.434     -0.415      0.369      0.655     -1.143     -1.102     -0.062      0.002     -1.272     -0.416     -0.123      0.678      0.425      0.536     -0.388      0.305     -0.152     -0.589     -0.928     -1.341
    -0.093      0.696     -1.161      1.184     -2.963      1.324      1.093     -2.457      0.386     -0.676      0.724      1.626     -2.932     -1.823     -0.725      0.555      0.870     -1.920      0.866     -3.188      0.295      0.362     -1.541      1.049     -1.981     -0.291      0.304      0.338      0.196     -0.945      0.812      0.847     -0.842     -0.427      0.213      0.160      1.092     -0.805     -2.642      0.141      0.166      0.482      0.630      0.477     -1.355
     1.907      0.696     -1.161      1.184      0.037      1.324      0.093     -1.457      0.386     -1.676      0.724      0.626     -0.932      1.177     -1.725      1.555      0.870     -1.920      1.866      0.812      0.798      0.304     -0.645      0.848     -0.541      1.140      0.391     -0.651      0.442      0.642      0.695      0.011     -0.572     -0.247     -1.293     -0.599      0.235     -0.154      0.616     -1.373      0.783      0.522     -0.730      1.604      1.390
    -0.093      0.696     -1.161      1.184      0.037      0.324      0.093      1.543     -1.614     -0.676     -1.276     -1.374      0.068      2.177     -0.725     -2.445     -0.130      1.080      0.866      0.812     -0.912     -0.307      0.503      0.270      0.132      0.693      1.035     -1.709      0.969     -0.126      1.110      0.274      0.980     -1.901     -0.848      0.060     -1.035     -0.638      2.141     -0.834     -1.411      0.284      0.349      0.651      0.648
     0.907     -2.304     -1.161      2.184      1.037      1.324      1.093      0.543      0.386      0.324     -1.276     -2.374      1.068     -0.823      1.275      1.555      0.870     -2.920     -0.134      0.812      0.125     -0.314     -0.671      0.337      0.264      0.633     -1.923     -0.519      1.774      0.631      1.155      1.476      1.184     -0.044      0.231     -1.331     -2.009      1.919     -0.899      1.108      1.538      1.362     -1.559     -0.371      0.493
     0.907     -0.304     -0.161      1.184      1.037      0.324     -0.907     -0.457      1.386     -0.676      0.724     -0.374     -0.932      2.177      0.275      0.555     -2.130      0.080      0.866      0.812      0.471     -0.748     -0.397      1.156      0.629      0.285      0.546      0.385      0.017      0.443     -0.189     -0.081      0.007      0.477     -0.924      0.132      0.461     -0.458      1.208      0.109      0.124     -1.313      0.831      0.377      0.360
    -2.093      0.696     -1.161      0.184      1.037      0.324     -1.907     -1.457     -1.614      1.324     -2.276     -1.374      0.068     -1.823      1.275      0.555      0.870     -0.920     -0.134      0.812     -0.733     -0.543     -0.309      0.548      0.761     -1.251      1.236     -0.857     -0.258      0.332      1.032     -1.423     -1.082     -2.025      0.814     -1.014     -0.712      0.472     -2.239      0.965      1.538      1.493     -0.187     -0.486      0.184
    -2.093      0.696     -1.161     -1.816      1.037     -0.676      1.093      1.543     -0.614      0.324     -2.276      0.626      1.068     -0.823     -0.725     -0.445     -2.130      1.080     -1.134      0.812     -1.178     -0.304      0.626     -0.342      0.694     -0.957      0.865     -1.820     -1.427      0.236      0.461      1.442      0.821     -0.365     -0.252     -0.145      0.991      0.333     -0.703     -1.123      1.051     -1.764     -0.003     -1.107      0.082
    -0.093      0.696     -0.161      0.184      1.037     -0.676      1.093     -0.457     -0.614     -1.676      0.724      0.626      1.068     -0.823      0.275     -2.445      0.870      1.080     -0.134      0.812     -0.199      0.385      0.474     -0.209      0.993     -0.140      0.163     -0.626      0.421      0.266     -0.487      0.874     -1.103     -0.473     -2.035      1.170      0.040      0.390     -0.729     -0.183     -2.058      0.562      0.378     -0.005     -0.171
    -1.093     -0.304     -0.161     -0.816      0.037      0.324     -1.907     -1.457     -0.614     -0.676     -1.276     -1.374      0.068     -0.823      0.275     -0.445     -2.130      0.080     -0.134     -0.188     -0.640     -1.273     -0.184     -0.537     -0.216     -0.447      0.883      0.050     -0.272      0.133      0.980     -0.447     -1.161     -0.363     -0.394     -0.276      0.123      0.444     -0.346      0.342      0.357     -0.709      0.339      0.036     -0.165
    -2.093      0.696      1.839      2.184     -2.963     -1.676      0.093     -1.457      2.386     -0.676     -2.276      0.626      1.068      2.177     -0.725     -2.445     -0.130     -1.920      1.866     -3.188     -1.722     -0.218     -0.433      2.410     -2.076     -0.307      0.806      2.328     -0.111     -0.814      0.107      0.259     -1.017      0.533      0.411      0.704      0.854      1.530      0.403      0.187     -0.337      0.230     -1.142      0.754     -1.390
    -0.093     -0.304      0.839      1.184      1.037      0.324      0.093      0.543      1.386     -0.676     -0.276      0.626      1.068      2.177     -1.725      0.555     -0.130      1.080     -1.134      0.812     -0.115     -0.150      0.608      1.016      0.682      0.034     -0.101      0.281      0.185      0.320      0.418      0.384      0.005      0.669     -1.056     -0.210      0.736      0.221      1.300     -2.162      0.631     -0.111     -0.104     -1.532      0.232
     0.907      0.696     -0.161     -1.816      0.037     -0.676     -1.907     -0.457     -1.614      1.324      1.724     -0.374     -1.932     -1.823      1.275     -1.445      0.870      0.080      1.866     -0.188      0.040     -0.082     -0.830     -1.842     -0.509      0.790      0.855      0.597     -0.120      0.576     -1.053     -1.846      0.410     -0.261      1.635      1.519     -0.391     -0.816     -0.535      1.432     -1.625      1.034      1.342      2.644      0.075
    -0.093      0.696      0.839     -0.816      1.037      0.324      0.093      1.543     -1.614      0.324      0.724     -1.374      0.068     -1.823      1.275      0.555     -0.130      1.080     -2.134      0.812      0.737     -0.383      0.726     -1.160      0.302     -0.620      1.096     -0.072      0.330      0.698     -0.425      0.374      0.598     -0.873      0.199     -0.430     -0.884     -0.814     -0.801      0.994     -0.141      0.160     -0.029     -1.621      0.523
     0.907     -0.304     -1.161      0.184     -0.963     -0.676      0.093     -0.457     -0.614      0.324      0.724      0.626      1.068      1.177      1.275      0.555      0.870      0.080     -1.134      0.812      0.206      0.505      0.404      0.778     -0.434      0.498     -0.747     -1.508     -0.620     -0.531     -0.808     -0.370     -1.026     -1.277      0.457      0.343      0.034      0.248      0.557      1.531      0.348      0.148     -0.502     -1.363      1.188
     1.907      0.696      1.839      0.184      1.037      1.324      1.093      1.543     -0.614      1.324      1.724      0.626      1.068      0.177     -1.725      1.555      0.870      1.080     -0.134      0.812      1.061      0.498      0.650     -1.006      0.756      1.034      0.312      1.137      1.263      0.230      0.612      0.613      0.970      0.152      0.902      0.055     -0.112      0.372      0.941     -1.908      0.368      0.439      0.094      0.227      0.227
    -0.093     -1.304     -0.161      0.184     -0.963     -0.676     -0.907     -0.457      0.386     -0.676     -0.276      0.626      1.068      0.177     -1.725     -0.445     -3.130     -0.920     -2.134     -2.188     -0.126     -0.735      0.205      0.112     -1.228      0.070     -0.433     -0.165      0.146      0.344     -0.415     -0.102     -0.758      0.384     -0.062      0.034      1.379      0.816      0.062     -1.249     -0.241     -2.257     -1.180     -2.158     -1.069
     1.907     -0.304     -0.161      2.184      1.037      1.324      1.093      1.543     -0.614     -0.676      0.724      0.626      1.068      1.177     -0.725      0.555     -0.130      1.080      1.866      0.812      0.339     -0.037      0.737      0.538      0.195      1.760     -0.195     -0.683      1.624      0.834      1.010      1.078      0.735     -1.055     -0.879      0.196      0.673     -0.281      0.620     -0.785      0.210      0.047     -0.111      1.640      0.721
    -0.093     -0.304      0.839     -0.816     -0.963      0.324     -1.907      1.543      0.386     -0.676      0.724      0.626      0.068     -0.823     -0.725     -0.445     -0.130      0.080     -1.134     -1.188     -0.127     -0.220     -0.049      0.005     -0.787     -0.043     -0.070      0.669     -0.740     -0.179      0.371     -1.607      1.672      0.351     -0.093      0.892      0.887      0.063     -0.751     -0.314     -0.160      0.185      0.168     -1.120     -0.492
    -0.093     -0.304      0.839     -1.816     -2.963     -0.676          *      0.543      0.386     -0.676     -0.276     -0.374      1.068     -0.823     -0.725     -0.445     -1.130     -0.920     -0.134     -1.188     -0.263     -0.213      0.271     -0.854     -1.683      0.247      0.073      0.488     -0.753     -1.370     -0.394      0.874      0.313      0.995      0.458      0.212     -0.182      0.628     -0.136      0.030     -0.030     -0.982     -1.417      0.292      0.294
     1.907      0.696      1.839      1.184      1.037      1.324      1.093     -0.457     -1.614      1.324      1.724      0.626     -0.932      0.177     -0.725     -0.445     -0.130     -1.920     -0.134     -1.188      0.503     -0.010     -0.954     -0.048      0.457      1.654      0.693      2.867      1.399      0.729      0.742      1.153      0.520     -1.485      1.163      0.930      0.644      0.324      0.197     -1.015     -0.941     -0.076     -0.387      0.026     -1.749
     0.907     -1.304      1.839      1.184      1.037      1.324      0.093      1.543      1.386      1.324      1.724      0.626      1.068      1.177      1.275      1.555     -1.130      1.080      0.866      0.812      1.027     -0.313      0.937      1.057      0.701      0.083     -0.964      1.070      0.075      0.505      0.349      0.427      0.576      0.719      0.952      0.081      0.982     -0.336      0.242      0.963      0.491     -0.689     -0.396      0.452      0.293
     0.907      0.696     -1.161     -1.816      1.037      1.324      1.093      1.543     -1.614      1.324      1.724      1.626      1.068     -1.823      1.275      0.555     -0.130      1.080     -2.134      0.812      0.940      0.126      0.517     -1.449      1.143     -0.146      0.568     -1.617     -0.422     -0.156      0.389      0.891      1.046     -0.541      0.730      0.180      1.307      0.242     -0.582      0.678     -0.277     -0.193     -0.059     -1.654     -0.194
    -0.093      0.696      0.839      2.184      0.037      1.324      1.093     -2.457      0.386      0.324      0.724      0.626      1.068      1.177     -0.725     -1.445      0.870     -1.920      0.866     -1.188      0.534      0.936     -0.163      1.377     -0.547     -0.382     -0.275      1.047      0.808      0.788      0.829      0.117     -2.392     -0.648      0.808      0.054     -0.515      1.320      0.090     -0.351     -2.097      0.046     -1.834      0.368     -0.662
    -2.093      0.696      1.839     -0.816      1.037      1.324      1.093      0.543      0.386      0.324      1.724      0.626      0.068     -0.823     -1.725      0.555      0.870     -0.920      1.866     -0.188      0.910      0.756     -0.265     -0.466      0.269     -2.981     -0.103      2.062     -0.305      0.834      0.429      0.372      0.894      0.703      0.328      0.173     -0.212      0.396     -0.528     -1.820     -0.455     -0.095     -0.384      2.005     -0.338
    -0.093      0.696     -0.161      0.184     -1.963      0.324      1.093      1.543      0.386     -0.676     -1.276     -0.374     -0.932     -1.823      0.275     -2.445      0.870      1.080     -1.134     -2.188     -1.052     -0.178      0.094     -0.571     -1.022      0.943      1.072     -0.048      0.618     -0.846      1.168      1.251      1.402      0.905     -0.095      0.616     -0.350     -1.082     -1.483      0.636     -1.045      1.063      1.022     -0.922     -1.113
     0.907     -1.304     -0.161      1.184      0.037     -0.676     -1.907      0.543     -0.614     -0.676     -0.276     -0.374      1.068      0.177     -0.725     -0.445     -1.130      0.080     -2.134     -0.188     -0.305     -1.390      0.206     -0.769     -0.457      1.090     -0.020     -0.433      1.938      0.603     -0.296     -0.545      0.435      0.075     -0.528      0.327      1.218      0.848      0.626     -0.496      0.027      0.274     -0.226     -1.708      0.260
    -0.093      0.696      1.839      0.184     -0.963      1.324     -0.907     -2.457      0.386     -0.676      1.724     -0.374      1.068     -1.823      0.275     -0.445     -0.130      0.080      1.866     -2.188      0.620      0.094      0.090      0.335     -1.048     -0.598      0.539      1.650     -0.139      0.213      0.805     -0.828     -2.450      0.034     -0.126      0.629     -0.380      1.068     -2.130      0.642     -1.030     -0.217     -0.113      1.734     -1.277
    -2.093      0.696      0.839     -0.816      0.037      1.324      1.093      0.543     -1.614      1.324     -2.276      1.626      0.068     -1.823      0.275     -2.445      0.870     -2.920     -0.134      0.812     -1.146      0.673     -0.705     -1.807      0.911     -0.957     -0.052      1.482      0.918     -0.834      2.281      0.369      1.331     -0.058      0.979     -0.100      0.823      0.847     -0.509     -0.106     -1.026     -0.108     -1.586      0.801      0.122
    -0.093      0.696     -1.161      1.184     -0.963     -0.676      0.093      0.543      0.386      0.324     -0.276      0.626      1.068      2.177      0.275      0.555     -0.130      0.080     -0.134     -1.188     -0.311      0.035      0.174      0.676     -0.594      0.254      0.542     -1.247      0.323     -0.436     -0.325     -0.147      0.443     -0.060      0.659      0.163      0.543      0.808      1.542      0.568      0.873     -0.035     -0.185     -0.515     -0.663
     0.907     -0.304     -2.161     -0.816     -0.963      0.324      0.093     -1.457     -1.614     -0.676      1.724      0.626     -0.932      1.177      0.275      1.555      0.870     -1.920     -1.134     -1.188      1.074     -0.011     -1.103     -1.109     -1.002     -0.308     -0.337     -0.965      0.198      0.055     -0.647      0.043     -0.276     -0.736     -0.010     -0.177      0.503      0.586      1.925      0.609      0.287      0.723      0.067     -0.653     -0.356
    -0.093      0.696      1.839      0.184     -0.963      0.324      1.093     -1.457      1.386      1.324     -1.276      0.626     -0.932     -0.823      1.275      0.555      0.870      1.080     -0.134      0.812     -0.403      0.577      0.195      0.378      0.542      0.227      0.060      1.705     -0.187     -1.346      0.578      0.719     -1.683      0.929      1.002     -0.610     -0.094     -1.299     -1.128      1.144      1.092      0.257      0.836     -0.338      0.358
    -1.093     -0.304     -0.161     -1.816     -0.963      0.324     -0.907     -0.457     -0.614      0.324     -0.276      0.626     -0.932     -1.823      0.275     -1.445     -0.130      0.080     -0.134     -1.188     -0.692     -0.256     -0.342     -0.945     -0.398     -0.294      0.034      0.017     -0.783     -0.504      0.869     -0.482     -0.074      0.190      0.427      0.645      0.866     -0.714     -1.054      0.515     -0.794      0.010      0.649      0.378     -0.943
    -0.093     -1.304      0.839      0.184     -0.963     -0.676     -0.907     -0.457      0.386     -0.676     -0.276     -0.374     -0.932      0.177     -0.725     -0.445     -1.130     -0.920     -0.134     -0.188      0.005     -0.455     -0.281      0.658     -0.084     -0.124     -0.803      1.160     -0.370     -0.947     -0.661     -0.428     -0.005     -0.252     -0.735     -0.231     -0.079     -0.483     -0.325     -0.787     -0.601     -0.685     -0.539     -0.356     -0.120
     0.907     -0.304     -0.161     -0.816      0.037      0.324      0.093     -0.457      1.386     -0.676      0.724      0.626      0.068      0.177      0.275      0.555     -0.130     -0.920      1.866     -1.188      0.225     -0.260     -0.400     -0.585     -0.419      0.788     -0.048      0.255     -0.243      0.442      0.010      0.468     -0.041      1.724     -0.577      0.222      1.029      0.773      0.675      0.409      0.119      0.211     -0.126      2.172     -0.702
    -0.093     -0.304      0.839     -1.816     -0.963      1.324      1.093      0.543      0.386      0.324     -0.276     -0.374      1.068     -1.823      0.275      0.555     -0.130      1.080     -1.134     -0.188     -0.093      0.042      0.758     -0.192      0.596      0.036     -0.451     -0.094     -1.539     -1.467      1.325      1.000     -0.189      0.609     -0.101     -0.229     -0.394     -0.002     -1.581      0.048      0.622     -0.050     -0.329     -0.938     -0.890
     1.907      0.696      0.839      1.184      1.037      1.324     -1.907      0.543      2.386     -0.676      1.724      0.626      0.068      0.177     -1.725      1.555     -2.130     -2.920     -2.134      0.812      1.334     -0.728     -0.921      0.054     -0.087      0.815      1.481      1.584      1.081      1.038     -0.113     -1.243      1.455      2.251     -0.576     -0.683      1.593      1.417      0.143     -1.724     -0.014     -1.250     -1.301     -1.951      1.004
    -1.133     -1.206     -0.936      0.424      0.185     -0.736      0.121      0.687     -0.493      0.419     -1.476     -0.280     -0.709      0.251     -0.549     -1.379     -0.178      1.245      0.886      0.021     -1.066     -0.628      0.103     -0.045      0.153     -0.132     -0.444     -0.925      0.498     -0.145      0.112      0.758      0.649     -0.400      0.337      0.282      0.390     -0.785      0.369     -0.660     -0.054      0.265      1.125      0.979     -0.141
     0.867      0.794      0.064      0.424      1.185      0.264      0.121      0.687     -1.493     -0.581      0.524      1.720      1.291     -1.749      0.451     -0.379     -0.178      1.245      0.886      1.021      0.234     -0.048      0.727     -0.360      0.295      0.759      0.874     -0.577      0.909      0.852     -0.042      0.245     -0.305     -1.342     -0.832      0.209      1.723      0.258     -1.437      0.138     -0.625     -0.173      0.009      0.946      0.780
    -1.133     -1.206     -1.936     -1.576     -0.815      0.264     -2.879     -0.313     -1.493      0.419     -0.476     -2.280     -0.709      0.251      1.451     -1.379     -2.178      1.245     -0.114     -0.979     -0.584     -1.645      0.163     -0.440     -0.080     -0.569      0.474     -1.956     -1.078     -0.732      0.801     -1.324     -0.337     -1.045      0.417      0.596     -0.230     -0.988      0.751      1.329     -0.550     -0.365      1.041     -0.001     -0.943
     0.867      0.794      0.064     -1.576      1.185      1.264      1.121     -1.313     -1.493      1.419      1.524      0.720     -0.709     -1.749      1.451      1.621      0.822      1.245     -2.114      1.021      0.905      0.982      0.588     -1.317      1.689      0.071     -0.097     -0.513     -0.312     -0.525      0.469      0.161     -2.096     -0.432      0.508      0.172     -0.631     -1.398     -0.804      0.564      0.499     -0.321      0.312     -1.624     -0.550
     0.867     -0.206     -0.936     -0.576      0.185      1.264      0.121     -1.313     -0.493      0.419      1.524      1.720      0.291      1.251      0.451      0.621      0.822     -0.755     -1.114      1.021      1.042      0.817     -0.118     -0.122      1.319     -0.067     -0.991     -0.735     -0.465     -1.253      0.310     -0.681     -1.240     -0.310     -0.275     -0.278      0.660      0.556      1.345     -0.093     -0.713      0.022     -0.542     -1.082     -0.150
    -0.133      0.794     -0.936      0.424      0.185      1.264      1.121     -2.313      1.507     -2.581     -0.476     -0.280      0.291      2.251     -2.549      0.621      0.822     -0.755      0.886     -0.979     -0.133      0.651     -0.618      1.451      0.095      0.081      0.273     -0.257     -0.985      0.156      1.434      0.595     -1.642      0.257     -2.542     -0.207     -1.020      1.056      1.078     -2.618      0.903      0.152      0.021      0.303     -1.068
    -1.133     -0.206      1.064      0.424      0.185     -0.736      0.121     -1.313      2.507     -1.581     -2.476     -1.280      0.291      1.251     -1.549     -2.379      0.822      0.245      0.886     -0.979     -1.389     -0.564      0.140      1.243      0.049      0.260      0.252      1.086     -0.840      0.142      0.639      0.870     -1.439      1.586     -1.543     -0.016     -0.498      0.195      0.285     -1.521     -0.919      1.363      0.057      0.201     -0.933
    -1.133     -0.206      0.064     -1.576     -1.815      1.264      0.121      1.687     -0.493     -0.581     -2.476     -1.280      0.291     -0.749     -0.549     -1.379     -0.178      0.245     -0.114     -0.979     -1.137     -0.716      0.086     -1.834     -0.966     -0.019      0.599      0.048      0.295     -0.836      2.277      0.723      1.676      0.739      0.018     -0.520     -0.530      0.047      0.500     -0.134      0.058      0.590     -0.086      0.872     -0.119
     0.867     -0.206     -0.936      0.424     -0.815     -1.736      0.121      1.687     -1.493     -0.581      0.524     -0.280     -1.709     -1.749     -1.549     -0.379     -0.178      1.245     -1.114     -1.979      0.236     -0.004     -0.020      0.031     -0.673      0.870     -0.159     -0.924      0.207     -0.103     -2.019      0.037      1.559     -1.450     -0.273      0.072     -0.122     -1.816     -1.793     -1.194     -0.756     -0.250      1.262     -0.984     -1.580
    -2.133     -0.206     -0.936     -1.576     -0.815     -2.736      0.121      0.687     -1.493     -1.581     -2.476      0.720      1.291      1.251     -2.549     -2.379     -0.178      0.245     -0.114     -0.979     -1.693     -0.112      0.552     -1.228     -1.116     -0.548     -0.104     -1.697     -0.181      0.447     -1.069      0.212      0.304     -0.439     -0.852      0.290      0.825      0.674      2.278     -1.807     -0.290      0.097     -0.459      0.338     -0.019
     0.867      0.794     -0.936      0.424      1.185      1.264      0.121     -1.313     -0.493      0.419      1.524      0.720     -0.709     -0.749     -0.549      0.621      0.822      0.245     -1.114      1.021      0.807      0.065      0.002     -0.419      0.529      0.153      0.516     -0.963      0.969      0.626      0.407      0.022     -1.235     -0.238      0.241      0.300      0.618     -0.802     -0.334     -0.776     -0.504      0.723      0.404     -0.943      0.435
     1.867     -0.206     -1.936      0.424      0.185      1.264      1.121      0.687     -0.493      0.419      1.524     -1.280     -2.709      1.251      0.451     -2.379      0.822      1.245      0.886      1.021      0.188      0.579     -0.489      0.571      0.892      1.536     -0.905     -1.440     -0.209     -0.536      1.118      0.334      1.195     -0.972      0.045      1.340     -2.012     -2.088      0.793      0.171     -2.355      0.147      2.087      0.733      0.300
     0.867     -0.206      0.064     -0.576      0.185      0.264      0.121      1.687      0.507      0.419      0.524     -0.280      1.291     -0.749      1.451      0.621      0.822      0.245      0.886      1.021      0.445      0.185      0.369     -0.516      0.725      0.306     -0.339     -0.301     -0.183     -0.657     -0.119     -0.005      1.298      0.939     -0.125     -0.229     -0.429      0.845     -0.290      0.974      0.107      0.623     -0.157      1.056      0.313
     0.867     -0.206     -0.936      0.424      0.185      0.264      0.121     -0.313      0.507      1.419      0.524     -0.280     -2.709      1.251      0.451      0.621     -0.178     -1.755     -0.114      0.021      0.365     -0.017     -1.251     -0.437      0.794      0.417     -0.040      0.445      0.821     -0.338      0.004      0.148      1.041      0.665      0.919      0.072     -0.160     -0.908      1.550      0.035      0.304     -0.207      0.229      0.119     -0.531
     0.867     -0.206      1.064      1.424     -0.815      1.264      0.121      0.687      1.507     -0.581      0.524     -0.280      0.291      1.251      0.451     -1.379     -0.178     -1.755      0.886      0.021     -0.184     -0.260     -0.429      0.963     -1.129      1.122     -0.013      1.466      0.294      0.188      1.190      0.354      1.164      0.869      0.170      0.775      0.190      0.845      0.593      1.045     -1.227      0.088     -0.981      0.518      1.087
    -0.133     -0.206     -0.936     -1.576     -0.815      0.264      1.121      1.687     -1.493     -0.581      1.524     -1.280     -0.709     -1.749     -0.549     -0.379     -0.178      1.245     -1.114      0.021      0.788      0.198      0.472     -1.381      0.166     -0.884     -0.428     -1.234     -0.368     -1.004     -0.500      0.945      1.250     -0.558     -0.431      0.298     -1.590     -1.449     -0.662     -0.743     -1.286     -0.567      0.449     -0.534      0.101
     0.867     -0.206      1.064     -0.576      1.185      1.264      0.121      1.687     -0.493      1.419      1.524     -1.280      1.291      1.251      1.451      0.621     -0.178      1.245     -1.114      1.021      0.995     -0.522      0.631     -0.213      1.423     -0.002      0.211      0.376     -0.520     -0.171      0.318      0.739      0.903     -0.575      0.699     -0.040     -0.527      0.426      1.422      0.783     -0.412      0.352      0.273     -0.874     -0.306
     0.867      0.794     -1.936      1.424      1.185      1.264      0.121     -1.313      2.507      1.419      1.524      0.720      0.291      1.251      0.451      1.621      0.822      1.245      1.886      1.021      0.948      0.800      0.302      1.649      1.363     -0.108      0.029     -2.416     -0.244     -0.228      0.236     -0.404     -1.734      1.287      0.569     -0.202     -0.303     -0.026      0.106     -0.342      0.532      0.146      0.569      1.280     -0.245
    -0.133          *      1.064      1.424     -1.815      0.264      1.121      1.687      2.507     -0.581      0.524      1.720      1.291      1.251     -1.549     -0.379      0.822      1.245     -1.114     -0.979      0.128      0.731      0.983      1.093     -0.319     -0.271     -0.182      0.143      0.292     -1.446      0.147      0.512      0.727      1.633     -0.366      0.276      0.834      0.048      0.407     -1.572     -0.600      0.075     -0.313     -1.548     -0.670
    -2.133      0.794      0.064      2.424      1.185     -1.736      0.121      1.687      2.507      0.419     -2.476      0.720      1.291      1.251      0.451     -2.379     -1.178      1.245      1.886      1.021     -1.609      0.113      0.886      1.535      0.402     -0.595      0.658     -0.869      1.067      0.794     -0.080      0.149      0.639      1.329      0.332     -0.040      0.566      0.167      0.103      0.058     -0.424     -1.067     -0.375      1.089      0.593
    -0.133     -0.206      1.064     -1.576     -2.815      1.264      1.121      0.687      0.507     -0.581     -0.476      0.720      1.291     -1.749     -0.549      0.621      0.822      0.245     -2.114      1.021     -0.009      0.611      0.696     -1.384     -0.049      0.017     -0.948      0.390     -0.204     -2.783      1.284      0.628      0.116      1.649     -0.567     -0.406      0.066      0.504     -0.725     -0.479      0.578      0.201     -0.999     -1.286      0.959
    -0.133      0.794      0.064     -0.576      1.185      0.264      0.121      1.687     -1.493      1.419     -1.476     -1.280      0.291      1.251      1.451      0.621      0.822      1.245     -0.114      1.021     -0.504     -0.123      0.257     -0.651      1.410      0.271      0.886     -0.072      0.214     -0.107      0.698      0.199      1.522     -0.956      0.659     -0.734     -1.148     -0.023      1.762      0.788      0.950      0.789      0.862     -0.075     -0.324
     0.867      0.794      0.064     -0.576      0.185      0.264      1.121      0.687     -0.493      0.419      0.524      1.720      0.291      1.251      0.451      1.621      0.822      0.245     -2.114      1.021      0.630      0.645      0.106     -0.120      0.194      0.285      0.320      0.016     -0.385      0.038     -0.436      0.491      0.780     -0.396      0.290     -0.539      0.809      0.141      1.173      0.369      0.795      0.075      0.012     -2.176      0.627
     0.867      0.794     -1.936     -0.576      1.185      1.264     -1.879     -0.313      0.507      0.419      1.524      0.720     -0.709     -0.749      1.451      0.621      0.822     -0.755     -1.114      1.021      0.926      0.491     -0.220     -0.267      0.988     -0.126      0.342     -1.649     -0.478      0.242      0.249     -2.073     -0.027      0.613     -0.111     -0.071      0.224     -0.367     -0.697      0.911     -0.531      0.684     -0.595     -1.022      0.157
    -2.133      0.794      1.064      1.424      0.185     -1.736      0.121      0.687      1.507      0.419     -2.476      0.720      1.291      2.251     -1.549     -1.379     -0.178      1.245      0.886      0.021     -1.388      0.552      0.560      1.944     -0.162     -0.719      0.201      0.435     -0.483      0.146     -0.479     -0.373      0.014      0.048      0.404     -0.328      0.049      0.484      0.736     -1.319      0.223     -0.737      0.454      0.120      0.290
     0.867     -0.206      0.064      2.424     -1.815      0.264     -1.879      0.687      0.507     -2.581     -1.476     -0.280     -1.709      0.251      0.451     -1.379     -1.178     -2.755     -1.114     -2.979     -0.775     -0.549     -1.031      1.815     -1.406      1.695      0.350      1.273      0.471     -0.382      1.097     -1.582      1.664     -0.809     -1.967     -0.069      0.286     -0.244     -1.187      1.002     -0.442     -0.555     -0.850     -1.732     -1.814
    -1.133      0.794     -0.936      0.424     -1.815     -0.736      0.121     -0.313      0.507      0.419      0.524     -0.280      0.291      2.251     -0.549     -1.379     -0.178     -1.755      0.886     -1.979     -0.070      0.217     -0.673      0.999     -1.261     -1.027      0.473     -0.237     -0.521     -0.573     -0.583     -0.083      0.420     -0.414      1.180      0.671     -0.644      1.170      1.470      0.017     -1.289     -0.184     -0.599      0.280     -0.716
    -1.133     -0.206     -0.936      0.424     -0.815      0.264      0.121      1.687      1.507     -1.581     -2.476     -0.280      1.291     -0.749     -0.549     -0.379     -0.178      1.245     -2.114      0.021     -1.063     -0.116      0.787      0.559     -0.867     -0.109     -0.164     -1.726     -0.069      0.184      1.180      0.063      0.807      1.004     -1.119     -0.895     -0.221      0.220     -1.268      0.002      0.861      0.060     -0.130     -2.484      0.749
     1.867     -3.206     -1.936      0.424     -0.815      1.264      1.121      1.687      0.507     -0.581     -2.476     -1.280     -1.709     -0.749     -0.549     -0.379     -0.178      0.245     -0.114     -0.979     -0.854     -0.726     -0.637      0.056     -0.144      2.680     -2.278     -1.226      0.364     -0.685      2.070      1.797      2.273      0.427     -0.642     -0.955     -0.496     -0.952     -0.826     -0.400      0.826      0.657      1.275     -0.244     -0.808
     1.867     -0.206     -1.936      2.424      1.185      1.264      0.121     -1.313      0.507      1.419      1.524      0.720     -2.709      0.251      1.451      0.621      0.822     -2.755     -0.114      1.021      0.900      0.594     -1.729      1.645      1.381      0.952     -0.905     -0.286      0.694     -0.279      0.445     -0.310      0.521     -0.785      0.698      0.048      0.097     -0.374     -0.929      0.641     -0.390      0.236      0.017     -0.835     -0.257
    -0.133      0.794     -0.936      0.424      0.185      0.264      1.121     -1.313      0.507      1.419     -0.476      1.720     -0.709      0.251      0.451     -0.379     -3.178     -0.755      0.886      0.021     -0.238     -0.488     -0.271      0.189     -0.229      0.163      1.326     -0.866      0.315      0.407      0.446      1.616     -1.118      0.487      1.513     -0.114      2.457     -0.243      0.180      0.611     -0.276     -2.569     -0.222      0.778      0.190
     0.867     -0.206     -0.936      2.424      0.185      1.264      0.121      0.687      2.507      1.419      0.524     -1.280     -1.709     -0.749      1.451      1.621      0.822      0.245      0.886      0.021      0.360     -0.346     -0.508      1.910     -0.154      0.543      0.057     -0.411      0.300      0.437      0.905      0.399      1.301      1.039      1.605     -0.191     -0.850     -1.107     -2.151      1.563      1.239      1.112      1.040     -0.166      0.206
     0.867     -0.206     -0.936     -0.576     -0.815      1.264     -2.879     -1.313     -0.493      0.419      0.524      0.720     -2.709     -0.749     -0.549      1.621      0.822     -0.755     -1.114      0.021      0.782      0.214     -1.112     -0.012     -0.682      0.248     -0.594      0.201     -0.546     -0.154      0.794     -2.945     -0.186     -0.545      0.801     -0.707      0.542     -1.336     -0.743     -0.149      0.710      0.497      0.973     -0.963      0.476
     0.867     -0.206      2.064     -0.576      0.185      1.264      1.121      1.687     -0.493      1.419      1.524     -0.280      0.291     -0.749      1.451      1.621      0.822      1.245     -0.114      1.021      1.395      0.527      0.365     -0.812      0.915     -0.482     -0.757      1.647      0.189     -0.696     -0.198      0.728      1.258      0.095      0.991     -0.859     -0.967     -0.095     -0.262      0.889      0.012      0.307      0.559      0.197      0.111
    -2.133      0.794      1.064      1.424     -1.815     -0.736     -0.879      0.687      0.507     -0.581      0.524      0.720      1.291      0.251      1.451     -0.379      0.822      1.245     -0.114     -0.979     -0.367      0.350      0.633      0.627     -1.678     -1.781      0.317      0.443      0.887     -0.156     -0.360     -1.176     -0.081      0.055      0.289      1.161      0.144      0.271     -0.020      2.159     -0.041      0.565      0.272     -0.494      0.708
    -2.133     -3.206     -0.936     -1.576      1.185     -0.736     -1.879      0.687     -0.493      0.419     -2.476     -2.280      0.291     -1.749      0.451     -1.379     -1.178      0.245     -1.114      0.021     -1.179     -1.495     -0.014     -0.572      0.586     -1.093     -1.685     -0.884     -0.930      0.648      0.202     -0.380      0.644     -0.005      0.014     -0.557     -0.485      0.377     -1.185      0.132     -0.129      0.183      0.139     -0.714     -0.495
     0.867      0.794      1.064      0.424      1.185      1.264      1.121      0.687     -0.493      1.419      0.524      1.720      1.291      1.251      1.451      0.621      0.822      1.245     -0.114      1.021      0.254      1.308      0.787      0.225      1.117      0.804     -0.537      0.273      0.209     -0.012      0.901     -0.123     -0.073     -0.693      0.750      0.112      0.239      0.188      1.165      0.907      0.423     -0.570      0.017     -0.354      0.115
     1.867      0.794      0.064      1.424     -2.815     -1.736     -0.879      1.687     -0.493     -0.581      1.524     -0.280      0.291     -0.749     -0.549     -0.379     -3.178     -1.755      0.886     -0.979      0.405     -0.871      0.147      0.429     -1.127      1.437      1.841      0.012      1.064     -1.715     -2.191     -0.147      1.488     -0.724      0.220      0.848      0.733      0.052     -1.031     -0.262     -0.788     -2.366     -1.955      0.575      0.059
    -1.133     -0.206      0.064     -0.576      0.185     -0.736     -0.879     -0.313     -1.493      1.419      1.524     -2.280      0.291     -1.749      1.451     -1.379     -0.178      0.245     -0.114      1.021      0.352     -1.030     -0.045     -0.855      0.889     -1.511      0.899      0.076      0.076     -0.621     -1.076      0.049     -0.180     -0.932      0.969      1.148     -0.981      0.373     -0.982      0.940     -1.598      0.941      0.455      0.168      0.132
     0.867     -2.206     -0.936      0.424      0.185      1.264      0.121     -1.313     -1.493      0.419      0.524      0.720     -0.709     -1.749     -0.549      0.621     -1.178     -0.755     -1.114     -0.979      0.946      0.055     -0.314     -0.812     -0.163     -0.041     -2.358     -0.693      1.281      0.256      0.384     -0.053     -0.895     -0.972      0.403     -0.812      0.632     -0.286     -1.195     -0.311     -0.302     -1.257     -0.290     -0.761     -0.908
     0.867      0.794      0.064      1.424      0.185      0.264      0.121     -0.313      0.507     -0.581     -0.476     -0.280      0.291      0.251     -0.549      0.621     -0.178      0.245      0.886      0.021     -0.061      0.590      0.276      1.085     -0.059      0.812      0.267     -0.133      0.370      0.357      0.224     -0.300     -0.849     -0.391     -0.470     -0.458     -0.907     -0.185     -0.613     -0.564      0.711     -0.795     -0.198      0.445      0.047
    -1.133     -0.206     -0.936     -0.576      0.185     -0.736      0.121     -1.313     -0.493      1.419     -1.476      0.720     -0.709     -1.749      0.451     -2.379     -2.178      0.245      0.886      0.021     -1.134     -0.130     -0.040     -0.639      0.145     -0.058      0.026     -1.016      0.137     -0.067      0.298      0.227     -1.346     -0.047      1.354      0.242      0.838     -0.503     -1.148      0.552     -1.076     -2.057      0.231      1.151      0.001
     0.867      0.794     -0.936      1.424      1.185      1.264      1.121     -1.313      1.507      0.419      0.524      0.720     -1.709      2.251      0.451      0.621      0.822     -2.755      1.886      1.021      0.610      0.267     -0.957      1.740      1.085      0.200      0.653      0.190     -0.224     -0.011      0.716      0.713     -0.164      0.241     -0.059     -0.469      0.463     -0.390      1.083     -0.122      0.040      0.362     -1.100      1.272     -0.118
     0.867     -0.206      1.064      1.424      0.185     -1.736     -1.879     -1.313     -1.493     -1.581      0.524      0.720      0.291      1.251     -1.549     -1.379     -2.178     -1.755     -1.114     -1.979     -0.249     -0.662     -0.339      0.679     -0.224      1.047      0.436      1.025      0.855      0.445     -1.520     -1.230     -0.956     -2.061     -1.504      0.930      1.543      0.885      0.850     -1.451     -1.051     -1.367     -1.129     -1.391     -1.714
     0.867     -1.206      1.064     -0.576      0.185      0.264      0.121     -1.313     -0.493      0.419     -0.476     -1.280      0.291     -0.749     -0.549      0.621     -1.178     -0.755     -1.114     -0.979      0.182     -1.116     -0.030     -0.862     -0.247      0.729     -0.041      1.141      0.350      0.574      0.099      1.086     -1.333     -0.013      0.583     -0.621      0.127      0.537     -0.070     -0.234      0.336      0.019     -0.581     -0.686     -0.822
    -0.133      0.794      0.064     -1.576     -0.815      1.264      1.121     -1.313     -0.493      0.419      1.524     -1.280      0.291     -1.749     -1.549      0.621      0.822      0.245     -1.114     -1.979      0.876      0.256      0.074     -0.842     -0.575     -0.956      0.480      0.042     -0.586     -0.216      0.557      0.908     -1.336      0.153      0.650      0.073     -1.690      0.099     -1.158     -1.184     -0.352      0.641      0.049     -0.754     -1.357
     0.867      0.794     -1.936     -1.576      0.185      1.264      1.121      1.687     -1.493      1.419      1.524     -1.280     -0.709     -1.749      1.451     -0.379      0.822      1.245     -2.114      1.021      0.747      0.432      0.433     -1.117      0.361      0.013      0.294     -2.367     -0.468     -0.061      0.583      0.566      1.231     -0.669      1.024      0.234     -2.008     -1.245     -1.096      1.254     -1.242      0.335      0.759     -1.485      0.513
     0.867      0.794      0.064     -0.576      0.185     -0.736      1.121     -2.313     -0.493      1.419      0.524      1.720      1.291      0.251      0.451     -0.379      0.822      1.245     -1.114      1.021      0.291      0.986      0.746     -0.492      0.998      0.699     -0.071     -0.674     -0.073     -0.987     -1.025      0.151     -3.068     -0.209      0.996     -0.022      0.408      0.191      0.698      0.020     -0.720     -0.183      0.049     -1.001      0.044
     1.867     -0.206      2.064      0.424      0.185     -2.736     -0.879     -0.313      1.507      0.419     -1.476     -0.280      1.291      1.251      0.451     -0.379     -1.178     -1.755      1.886      1.021     -0.871     -0.392      0.013      1.404      0.166      2.527      0.306      1.939     -1.166      0.079     -1.931     -0.286     -0.366      0.456      0.321     -0.215      0.040      1.389      0.273      0.403      0.592     -0.821     -1.654      1.392      0.901
    -0.133      0.794      1.064     -0.576      0.185      0.264      1.121      0.687      0.507      0.419      0.524      0.720      0.291      0.251      0.451      0.621      0.822          *      0.886     -0.979      0.219      0.590      0.654     -0.056      0.192     -0.318      0.115      0.307     -0.374      0.039      0.000      0.672     -0.025      0.552      0.198      0.172     -0.005     -0.617      0.336      0.455      0.452      0.217      1.061      0.954     -1.170
     0.867      0.794      2.064      0.424      1.185     -1.736      1.121      1.687     -0.493     -2.581     -0.476     -0.280      1.291      0.251      1.451     -0.379      0.822      1.245      0.886      1.021     -0.293      0.384      1.182      0.073      0.565      1.289      0.318      0.918      0.409      0.611     -1.394      0.725      0.358     -0.393     -2.976      0.085     -0.865     -0.255      0.229      1.259      0.091      0.527     -0.639      0.875      0.628
     0.867      0.794      1.064     -0.576     -1.815      1.264      1.121     -0.313      0.507     -0.581      1.524      0.720      0.291      1.251     -0.549      1.621      0.822      1.245     -1.114      0.021      0.867      0.754      0.647      0.916     -0.617      0.040      0.165      0.531     -1.303     -1.082      0.298      0.284     -1.013     -0.167     -0.334      0.040     -0.212     -0.487      0.622     -0.366      0.575      0.104      0.427     -1.558      0.488
     0.867     -0.206     -0.936      0.424      1.185      0.264     -0.879     -0.313      2.507     -0.581      1.524     -1.280     -0.709      0.251      0.451      1.621     -1.178     -0.755      0.886      1.021      0.763     -0.785     -0.343      0.986      0.408      0.115      0.599     -0.620     -0.473      0.752     -0.554     -0.201      0.175      1.959     -0.822      0.271     -0.203     -0.317     -0.558      0.271      0.739     -0.374     -0.069      0.330      0.616
    -0.133     -1.206     -0.936     -0.576      0.185      1.264      0.121      1.687      0.507      1.419      1.524     -0.280      0.291     -1.749      1.451      0.621     -3.178      1.245     -1.114     -0.979      0.891     -1.050      0.621     -0.679     -0.348     -1.004     -0.234     -1.418      0.229      0.551      0.571      1.080      1.136      1.146      1.642      0.030      0.927     -0.551     -1.271      1.584     -0.636     -2.009      0.084     -0.884     -0.688
    -2.133     -0.206     -0.936      0.424      0.185     -1.736      0.121     -1.313      0.507     -1.581     -0.476      0.720      0.291      1.251     -1.549     -1.379     -0.178      0.245     -0.114      0.021     -0.666      0.257      0.329      0.855      0.291     -1.544     -0.311     -1.091     -0.373     -0.156     -1.259     -0.020     -1.704     -0.150     -1.663      0.574      0.296     -0.178      0.603     -1.413     -0.714     -0.431     -0.353     -0.441     -0.263
    -0.133     -0.206      0.064      1.424     -0.815     -0.736      0.121     -1.313      0.507     -0.581      0.524      0.720      1.291      2.251     -0.549     -1.379     -0.178      0.245     -1.114      0.021     -0.095     -0.200      0.243      0.785     -0.789     -0.043      0.086     -0.093      0.637     -0.091     -0.618      0.504     -1.494      0.013     -0.326      0.746      1.104      0.921      1.576     -0.286     -1.249      0.120     -0.319     -1.517      0.818
     0.867      0.794      0.064     -0.576      0.185     -0.736     -0.879      0.687     -1.493     -0.581      0.524      1.720      1.291      0.251      0.451      1.621     -2.178      0.245      0.886     -0.979      0.331     -0.195      0.504     -0.467      0.523      0.638      0.926     -0.356     -0.332     -0.296     -0.968     -0.737      0.097     -1.131     -0.770     -0.146      2.063      0.582      0.577      0.077      1.145     -1.844     -0.651      1.124     -1.443
    -2.133     -0.206     -0.936     -1.576     -0.815     -2.736      0.121      1.687     -1.493      0.419     -0.476     -1.280      1.291     -1.749      0.451     -2.379     -2.178      1.245      0.886     -0.979     -0.751     -0.770      0.837     -2.321      0.289     -1.272      0.441     -1.738      0.579     -1.066     -2.099      0.897      0.639      0.328      0.206      0.784     -0.215      0.252     -0.018      0.242     -1.333     -1.215     -0.432      1.699     -1.226
     0.867     -2.206     -0.936     -1.576      0.185      0.264     -1.879      0.687     -0.493     -0.581      1.524     -2.280      0.291     -0.749     -0.549      0.621     -2.178      0.245     -1.114      0.021      0.702     -1.569      0.253     -1.435      0.107     -0.020     -0.653     -1.129     -0.107      0.097     -0.274     -0.377      0.400      0.593     -0.719      0.292     -0.346      0.034      0.201     -0.502     -0.174     -0.457     -0.297     -0.465     -0.291
    -0.133     -0.206     -0.936     -1.576      0.185      1.264      0.121      1.687     -0.493      1.419      1.524     -0.280      0.291     -0.749      0.451      1.621      0.822      1.245     -2.114      1.021      1.108      0.436      0.531     -0.972      0.480     -1.422     -0.627     -1.444     -0.558     -0.421      0.334     -0.285      1.172      0.237      1.303     -0.253     -0.737     -0.474      0.023      0.106      0.369      0.349      0.521     -1.818      0.313
     0.867     -1.206      2.064     -0.576     -1.815      0.264     -1.879     -1.313      1.507     -0.581      1.524     -1.280      0.291      0.251     -1.549     -0.379     -0.178      0.245     -1.114     -1.979      0.631     -0.571      0.269      0.426     -1.268      0.263     -0.792      1.797     -1.026     -0.363     -0.287     -1.305     -1.739      1.153     -0.095      0.427     -0.427     -0.013     -0.025     -0.827     -0.993      0.420     -0.125     -1.265     -0.984
    -0.133     -1.206      1.064     -0.576      1.185     -0.736     -0.879      1.687     -1.493      1.419      1.524     -1.280      0.291     -1.749      0.451      0.621     -1.178      1.245     -1.114      0.021      0.889     -0.782      0.576     -1.018      0.197     -0.870     -0.502      0.555      0.400      1.087     -1.633     -0.203      0.984     -0.756      1.274      0.055     -0.308     -0.316     -0.997      0.410     -0.573     -0.435      0.283     -0.514     -0.017
     0.867     -0.206      0.064     -1.576     -0.815      0.264     -0.879      0.687     -0.493      1.419      0.524     -2.280     -0.709     -1.749     -1.549     -0.379      0.822      0.245     -2.114     -1.979      0.214     -0.171      0.022     -1.423     -1.583      0.498      0.025      0.004     -0.276      0.804      0.130     -0.567      0.632      0.491      2.495      0.368     -2.073     -0.835     -0.711     -0.638     -0.717      1.006      0.250     -1.546     -0.451
    -0.133     -1.206      2.064      0.424      0.185      0.264      0.121     -0.313     -1.493      0.419     -2.476     -0.280      0.291      1.251      0.451      0.621     -0.178     -0.755     -1.114      0.021     -0.844      0.056     -0.203     -0.756      0.128      0.627     -1.231      2.278      1.121     -0.054      1.197      0.096      0.115     -0.832      0.401     -1.136     -0.280      0.552      1.804      0.324      1.586     -0.230     -0.500     -0.712      0.014
    -0.133     -1.206      0.064      0.424     -0.815     -0.736     -0.879     -0.313      0.507     -0.581     -0.476     -0.280     -0.709      0.251     -0.549     -0.379     -1.178     -0.755     -0.114     -0.979     -0.029     -0.280     -0.399      0.952     -0.493     -0.055     -0.885      0.474     -0.489     -0.263     -0.683     -0.730      0.030     -0.430     -0.446     -0.565      0.120     -0.011     -0.434     -0.335     -0.215     -0.849     -0.065     -0.484     -0.735
     0.867     -0.206     -0.936     -0.576      1.185      0.264     -0.879      1.687      0.507     -0.581      0.524     -0.280      0.291      0.251     -1.549     -0.379     -0.178      0.245      0.886      0.021      0.628     -0.136      0.250      0.190      0.201      0.358     -0.197     -1.285     -0.815      1.087     -0.288     -0.748      1.285      0.482     -0.656     -0.582      0.039     -0.223      0.197     -1.476     -1.112      0.042     -0.196      0.962     -0.398
     0.867      0.794      0.064     -1.576     -0.815      0.264      0.121      1.687     -0.493     -1.581      1.524     -1.280      0.291     -1.749     -1.549      1.621      0.822      1.245     -1.114     -0.979      0.944      0.049      0.436     -1.278     -0.550     -0.261      0.805     -0.259     -0.320     -0.276     -0.699      0.112      1.045      0.481     -1.220      0.035     -1.348     -0.356     -0.855     -1.168      0.526      1.016      0.566     -0.513     -0.576
    -0.133      0.794      0.064     -0.576      0.185      0.264      0.121      1.687     -0.493      0.419      0.524     -0.280      0.291     -0.749      0.451     -0.379      0.822      0.245     -0.114      0.021      0.026      0.249      0.158     -0.297      0.351     -0.066      0.536      0.029     -0.288     -0.047      0.086     -0.075      1.740     -0.289      0.237      0.385     -0.544     -0.080     -0.459      0.363     -0.336      0.512      0.119      0.055     -0.182
     1.867     -0.206      0.064     -1.576      1.185      1.264     -1.879     -0.313     -0.493      0.419      0.524      0.720     -0.709     -0.749      0.451      1.621      0.822      0.245     -0.114      1.021      0.556      0.302     -0.149     -1.288      1.692      1.325     -0.401      0.074     -0.207     -0.637      0.866     -2.162     -0.177      0.396     -0.451     -0.356      0.362     -0.645      0.416     -0.180      0.885      0.416      0.622      0.433     -0.740
    -0.133      0.794      1.064      1.424     -2.815      1.264      1.121      1.687      0.507     -0.581      1.524     -0.280      1.291      1.251     -0.549     -1.379      0.822      1.245     -1.114     -2.979      0.361      0.641      0.949      0.848     -2.162     -0.333      0.122      0.115      0.691     -0.748      0.732      0.521      0.703     -0.033      0.517      1.009     -0.943     -0.023      0.844      0.360     -1.798      0.139     -0.187     -1.510     -0.998
    -1.133      0.794      0.064     -1.576      1.185      1.264      1.121      1.687     -0.493      1.419     -1.476      1.720     -0.709     -0.749      1.451      1.621      0.822      1.245     -0.114      1.021     -0.191      0.799      0.166     -1.761      1.541     -0.844      0.063     -0.240      0.108     -0.344      1.251      0.384      1.452      0.807      0.456     -0.905      0.451     -0.833      0.455      0.746      1.834      0.084      0.911      0.755     -0.305
    -0.133      0.794     -0.936     -0.576      1.185      1.264     -1.879      0.687     -1.493     -0.581      0.524      1.720     -0.709     -0.749      0.451      0.621      0.822     -0.755     -1.114      1.021      0.328      0.407     -0.462     -0.560      0.611     -0.398      0.241     -0.506     -0.115      0.589      1.077     -2.193      1.282     -1.057     -0.975     -0.058      1.073     -0.024     -0.504      0.196      0.283      0.328      0.000     -0.874      0.591
    -1.133      0.794      1.064     -1.576     -2.815      0.264     -2.879      1.687     -0.493     -2.581      0.524      0.720      1.291     -0.749      0.451      0.621      0.822      1.245      1.886     -2.979      0.341      0.062      0.743     -0.738     -1.978     -1.496      0.850      0.240     -0.800     -0.948     -0.051     -2.985      0.829      0.312     -1.441     -0.188      0.683      0.227     -0.177      1.362      0.260      0.815      0.079      2.210     -1.098
    -1.133      0.794     -1.936     -0.576      0.185     -1.736      1.121     -1.313     -0.493     -0.581     -0.476     -1.280      0.291     -0.749     -0.549     -1.379      0.822     -1.755     -0.114      1.021     -0.520     -0.003     -0.314     -0.919      0.146     -0.506      0.772     -1.501      0.194      0.064     -1.288      1.243     -0.849      0.241     -0.807      0.411     -1.291      0.646     -0.064     -0.609     -0.804      0.904     -1.259      0.327      0.694
    -2.133     -1.206      0.064      0.424     -0.815     -0.736     -0.879     -0.313      0.507     -0.581     -0.476     -0.280     -0.709      0.251     -0.549     -0.379     -1.178     -0.755     -0.114     -0.979     -0.413     -0.512     -0.402      0.529     -1.061     -1.563     -0.662      0.426     -0.049      0.342     -0.264     -0.211      0.045      0.180     -0.134      0.168      0.194     -0.146     -0.013     -0.113     -0.026     -0.592      0.025     -0.376      0.076
    -0.133     -0.206     -0.936     -1.576     -0.815      0.264      0.121     -2.313     -1.493      0.419      0.524     -0.280     -0.709     -0.749      0.451      1.621      0.822      0.245      1.886      0.021      0.688      0.458     -0.138     -0.716     -0.165     -0.834     -0.661     -0.867     -0.822     -0.605     -0.454     -0.262     -2.128     -0.845      0.452     -0.486     -0.790     -0.543     -0.188      0.574      0.766      0.467      0.369      2.066      0.085
     0.867     -0.206      1.064      0.424      0.185      0.264      0.121      0.687     -0.493      0.419      0.524     -0.280     -0.709     -0.749      1.451      0.621     -0.178      0.245      0.886      1.021      0.005     -0.245     -0.277      0.437     -0.141      0.754      0.214      1.192      0.030      0.272      0.094      0.343      1.045     -0.851      0.585      0.535     -0.044     -0.466     -1.155      1.302      0.573      0.221      0.750      0.614      0.946
    -0.133     -0.206      0.064     -1.576      0.185      1.264      1.121     -0.313     -0.493      0.419      0.524     -1.280     -1.709     -0.749      0.451      0.621      0.822      1.245      0.886      1.021      0.239      0.454      0.112     -1.023      0.490     -0.392     -0.517      0.046     -0.630     -0.221      0.938      0.946     -0.394      0.372      0.223      0.234     -1.851     -1.875      0.017      0.121      0.185      0.412      0.961      1.414      0.719
    -2.133     -0.206      1.064     -1.576     -2.815      1.264      1.121      0.687      2.507     -1.581     -2.476     -2.280      1.291     -0.749      0.451     -2.379     -2.178     -1.755     -1.114      0.021     -1.301     -0.609     -0.025     -0.171     -1.521     -0.820      0.476      0.972     -1.306     -1.418      2.349      1.938      0.730      2.680     -0.842     -0.351     -1.725      1.319     -0.542      1.175     -0.754     -1.587     -1.797     -1.017      1.361
    -0.133      0.794          *     -1.576      1.185      0.264      1.121     -1.313     -0.493      1.419      1.524      0.720      0.291     -1.749      1.451      1.621      0.822     -0.755     -2.114      1.021      0.789      0.918     -0.104     -0.815      1.649     -0.921     -0.008      0.860     -0.673     -0.546     -0.496      0.327     -1.384      0.110      0.689      0.102     -0.461      0.510     -1.131      0.494      0.709     -0.026     -0.601     -1.554     -0.537
     0.867      0.794     -0.936      1.424     -0.815      0.264      0.121      0.687      2.507      1.419      0.524      0.720     -0.709     -0.749      1.451      0.621      0.822     -0.755      0.886      1.021      0.465      0.119     -0.348      0.832      0.062      0.264      0.597     -0.656      0.520     -0.699     -0.197      0.032      1.082      1.960      1.068     -0.312      0.514     -0.212     -1.408      1.336      0.046      0.736     -0.107      0.590      0.829
    -0.133      0.794     -0.936      0.424      0.185     -0.736      1.121      1.687     -1.493      1.419     -2.476      1.720     -0.709     -1.749      0.451     -0.379     -1.178     -0.755     -1.114      1.021     -0.857     -0.093     -0.578      0.123      0.386      0.741      0.852     -0.441      0.422     -0.286      0.017      1.213      2.514     -1.697      1.111     -1.146      1.862     -0.079     -1.702      0.103      0.598     -0.961      0.190     -1.125      0.564
     0.867     -0.206     -0.936      2.424      0.185      1.264      1.121     -1.313     -0.493      1.419     -0.476     -0.280     -1.709      1.251      0.451      0.621      0.822     -1.755      1.886     -1.979     -0.318     -0.147     -1.236      1.992     -0.364      1.243     -0.090      0.285      0.443      0.522      1.535      1.313      0.154     -1.916      1.550     -0.135     -0.016     -0.014     -0.289      0.604      1.001      1.009      0.365      0.887     -1.686
     0.867     -0.206      0.064     -1.576      1.185      1.264      0.121     -0.313     -0.493      0.419     -1.476     -1.280      0.291     -0.749      0.451     -0.379      0.822      0.245     -1.114      1.021     -0.373     -0.060     -0.045     -1.677      0.848      1.215     -0.296      0.072      0.164      0.360      1.582      0.094     -0.151      1.030     -0.026     -0.846     -1.126      0.344      0.570     -0.044      0.061      0.718      0.155     -0.422      0.255
     0.867     -1.206      2.064      0.424      0.185      1.264     -0.879     -1.313     -0.493     -0.581      1.524     -0.280      0.291     -0.749     -0.549      0.621     -1.178      0.245     -0.114     -0.979      1.099     -0.445      0.367      0.178     -0.516     -0.240     -0.664      1.771      0.354      0.644      0.192     -0.557     -1.736     -0.589     -0.430     -0.102      0.420     -0.219     -0.926     -0.347     -0.583     -0.573     -0.426     -0.256     -0.773
    -0.133     -0.206     -0.936     -0.576     -0.815     -0.736      0.121     -0.313     -0.493      0.419      0.524      0.720      1.291     -0.749      0.451     -0.379     -0.178      1.245     -1.114     -0.979      0.305      0.107      0.894      0.030     -0.391     -0.293     -0.406     -1.634     -0.639     -0.551     -1.023      0.196     -1.179     -0.464      0.592      0.080      0.804      0.043     -0.903      0.628     -0.638     -0.380     -0.239     -1.079     -0.730
    -1.133      0.794     -0.936     -1.576     -0.815      0.264      1.121     -2.313      2.507     -1.581     -1.476      0.720      0.291      1.251     -1.549      0.621      0.822      0.245     -2.114      0.021     -0.347      0.406     -0.015      0.433     -0.475     -0.869      0.309     -0.899     -2.012     -0.384      0.624      0.642     -2.147      2.052     -1.340     -0.791      0.194      0.272      0.790     -1.172      1.084      0.331      0.111     -2.364      0.231
     0.867      0.794     -0.936     -0.576      1.185      0.264     -2.879     -1.313      1.507     -0.581     -1.476      0.720      1.291     -0.749      0.451     -1.379      0.822     -1.755     -1.114      0.021     -0.735     -0.178     -0.563     -0.253      0.811      1.592      1.096     -0.430     -0.432      0.304      0.941     -2.735     -0.919      1.636     -0.957     -0.164      0.749      1.948     -0.560      0.139     -0.388      0.956     -0.964     -0.924     -0.577
     0.867      0.794      0.064      2.424      0.185      1.264      0.121      0.687      1.507     -0.581     -0.476      0.720      1.291      1.251     -1.549      0.621      0.822     -0.755      0.886     -1.979      0.051      0.278      0.447      0.964     -0.948      0.809      0.449     -0.508      1.374      1.061      1.259     -0.079      0.188      0.751      0.016     -0.494      0.250      0.946      0.419     -1.048      0.525      0.610     -1.400      0.410     -1.325
    -0.133      0.794     -0.936      1.424     -0.815     -0.736      0.121     -0.313     -0.493     -0.581     -1.476      0.720     -0.709      0.251     -0.549      0.621     -0.178     -0.755     -0.114     -0.979     -0.400     -0.037     -0.677      0.560     -1.069      0.160      0.793     -0.276      0.810      0.306     -0.352      0.161      0.360     -0.864      0.027     -0.706      0.719      0.217     -0.211     -0.054      1.242     -0.239      0.376     -0.415     -0.159
    -0.133     -0.206     -0.936     -0.576     -1.815     -0.736      0.121      0.687     -1.493     -0.581      0.524      0.720      0.291     -1.749     -0.549     -0.379      0.822      0.245     -0.114     -1.979      0.124      0.699      0.217     -0.349     -0.750     -0.112     -0.883     -1.177     -0.303     -1.093     -0.851     -0.519      0.752     -1.208     -0.193      0.315     -0.186      0.021     -1.371     -0.263     -0.490     -0.012     -0.058     -0.116     -1.337
     0.867     -0.206      0.064     -1.576     -1.815     -0.736     -0.879      1.687     -1.493     -0.581     -0.476     -0.280      1.291     -1.749      0.451      0.621     -0.178      1.245     -2.114     -1.979     -0.391     -0.168      0.595     -2.017     -2.030      1.308     -0.227     -0.638      0.316      0.159     -0.459     -0.786      0.869      0.112      0.467      0.090     -0.027      0.405     -0.270      1.275      1.103      0.113      0.263     -1.226     -0.192
     0.867     -0.206      0.064     -0.576      0.185      0.264     -0.879      1.687     -0.493      0.419          *     -0.280     -0.709      0.251     -0.549     -0.379      0.822      0.245     -0.114      0.021     -0.598     -0.067     -0.001     -0.272      0.013      1.343     -0.108      0.057     -0.259      0.081      0.931     -0.744      1.709     -0.369      0.370     -0.299     -0.168     -0.674      0.469     -0.526      0.472      0.848      0.323     -0.075      0.125
     0.867      0.794     -0.936     -1.576      1.185      1.264      1.121     -2.313      1.507     -1.581     -1.476      1.720      0.291      1.251     -1.549      0.621      0.822      0.245     -1.114      1.021     -0.408      0.572     -0.060      0.422      1.016      1.203      0.355     -0.859     -1.983      0.059      1.696      0.927     -2.359      1.200     -1.896     -0.718      1.012      0.324      0.985     -2.087      0.978      0.128      0.337     -1.306     -0.024
    -0.133      0.794     -0.936     -0.576      0.185      1.264      1.121     -0.313      0.507      0.419      0.524      0.720     -0.709     -0.749      0.451      0.621      0.822     -0.755     -0.114      1.021      0.233      0.427     -0.317      0.325      0.571     -0.336      0.339     -0.441     -0.799     -0.427      1.076      0.751      0.012      0.215      0.147      0.118      0.118     -0.216     -0.931      0.127      0.374      0.222     -0.379     -0.094      0.570
     0.867     -0.206      0.064     -0.576      0.185      1.264     -1.879      0.687     -0.493      0.419      0.524     -0.280     -1.709     -0.749      0.451     -0.379      0.822      1.245     -0.114      0.021      0.401     -0.546     -0.074     -0.443      0.479      0.631      0.388      0.128     -0.136     -0.248      0.935     -1.326      0.706     -0.026      0.170     -0.031      0.338     -1.520     -0.575      0.201     -0.743      1.639      1.423      0.167     -0.257
     0.867      0.794     -1.936     -1.576      1.185      1.264      1.121     -1.313     -0.493      1.419      1.524      1.720     -1.709      1.251      1.451      1.621      0.822      1.245     -0.114      1.021      0.856      0.943      0.000     -0.528      1.835     -0.011     -0.094     -2.002     -1.075     -0.625      0.426      0.327     -1.213     -0.143      0.309      0.080      0.576     -1.681      1.485      0.329      0.754     -0.267      1.205      0.050     -0.704
     0.867      0.794     -1.936      1.424     -0.815      1.264      0.121      0.687      1.507      0.419     -0.476     -1.280      1.291     -0.749     -1.549      0.621     -0.178      1.245     -1.114      0.021     -0.012     -0.259      0.783      0.892     -0.148      1.033      0.845     -2.689      0.505     -0.445      1.105      0.293     -0.088      0.903      0.541     -0.265     -0.968      0.235     -1.257     -1.459      0.609     -0.001     -0.001     -1.431     -0.045
    -0.133     -0.206     -0.936      0.424      1.185     -0.736     -0.879      0.687     -1.493      1.419     -0.476      0.720     -0.709      0.251      1.451     -0.379     -0.178     -0.755     -1.114      1.021     -0.300      0.421      0.081     -0.092      1.290      0.187     -0.642     -0.964      0.455     -0.046     -0.409     -1.403      0.470     -1.556      0.653      0.009      0.169     -0.742      0.318      0.689      0.184     -0.695     -0.777     -1.209     -0.291
    -0.133     -1.206      1.064      0.424      0.185     -0.736     -0.879      1.687     -0.493     -0.581     -0.476     -1.280      1.291      0.251     -0.549     -1.379     -0.178      1.245     -1.114      1.021     -0.371     -0.260      0.628      0.138      0.476      0.261     -0.802      0.447      0.312     -0.441     -0.244     -0.712      0.986     -0.497     -0.851      0.207     -0.923      0.347      0.281     -0.724     -0.860      0.089      0.259     -1.290      0.528
    -1.133      0.794      1.064     -0.576      0.185     -1.736      1.121     -1.313     -1.493      0.419     -1.476      0.720      0.291     -0.749     -1.549     -2.379      0.822     -1.755     -0.114      1.021     -1.200      0.512     -0.431     -1.230      0.414      0.027      0.298      1.620      0.538     -0.487     -0.468      0.624     -0.667     -0.579      0.277      0.661      0.118      0.785      0.195     -1.780     -0.940      0.199     -0.977      0.482      0.717
    -0.133     -0.206     -1.936      2.424     -1.815     -1.736      0.121     -2.313      1.507      1.419     -0.476     -1.280     -0.709      1.251     -1.549     -0.379      0.822     -0.755      1.886     -1.979     -0.234      0.037     -0.501      2.463     -0.874      0.235     -0.176     -1.371     -0.096     -0.836     -1.411      0.231     -1.854     -0.171      1.774     -0.049     -1.277      0.055     -0.574     -1.261     -0.132      0.713      0.022      0.817     -1.081
    -0.133     -0.206     -0.936      0.424     -0.815      1.264      0.121      0.687      0.507     -0.581      1.524     -0.280     -0.709      0.251     -0.549     -1.379      0.822      0.245     -0.114      0.021     -0.018     -0.024     -0.279      0.413     -0.799      0.028     -0.188     -0.552     -0.037      0.194      1.308      0.175      0.863      0.381     -0.338      1.296     -0.285     -0.424     -0.068     -0.219     -1.271      0.946      0.615     -0.392      0.634
    -0.133     -1.206      2.064      0.424     -1.815      1.264      0.121      1.687      1.507     -1.581      0.524     -1.280      0.291      1.251     -0.549      0.621     -0.178      1.245     -0.114      0.021      0.234     -0.943      0.573      1.003     -0.344     -0.496     -0.349      1.356     -0.369     -1.417      1.021      0.977      1.211      0.623     -1.303     -0.012     -0.416     -0.543      0.593     -0.314      0.221      0.939      0.355     -0.300      0.304
     0.867     -0.206     -0.936     -1.576     -0.815      1.264      0.121     -1.313     -0.493     -1.581      1.524     -1.280      1.291     -0.749      0.451      0.621     -0.178      1.245      0.886      0.021      0.911     -0.036      0.629     -0.132      0.067     -0.012     -0.214     -1.436     -1.409     -0.828      0.421      0.251     -1.916     -0.458     -1.465     -0.012     -1.337      0.300     -0.328      0.243     -0.409     -0.068     -0.003      0.891      0.089
    -0.133      0.794      0.064      1.424      1.185     -2.736      0.121      0.687      0.507     -0.581     -2.476      0.720      1.291      0.251     -1.549     -1.379     -0.178     -0.755     -1.114      0.021     -1.382      0.282     -0.026      0.153      0.958      1.276      0.300      0.072      1.302      0.275     -1.340     -0.216      0.911      0.290     -1.181     -0.025      0.318      1.281      0.091     -1.996      0.261     -0.394     -0.631     -1.049     -0.673
    -0.133     -0.206      1.064     -0.576      0.185      1.264      1.121     -1.313      0.507      0.419      1.524     -1.280      0.291     -0.749      1.451     -1.379      0.822     -0.755      0.886      1.021      0.532      0.427     -0.011      0.544      0.684     -0.674     -0.624      1.120     -1.106     -0.455      0.740      0.652     -1.223     -0.120      0.086      0.574     -1.865      0.441     -1.312      1.120     -1.873      0.586     -0.866      0.564      0.246
     1.867      0.794      0.064     -0.576      1.185      1.264      1.121     -1.313      1.507      1.419      1.524      0.720      0.291     -0.749      1.451      0.621      0.822     -0.755      0.886      1.021      0.653      0.575     -0.232      0.189      1.056      1.168      0.204      0.296     -0.709      0.168      0.422      0.619     -1.056      1.245      0.961      0.425      0.105      0.740     -0.873      0.975     -0.172      0.099     -0.306      0.687      0.073
     0.867     -1.206      0.064     -0.576     -2.815      0.264      0.121      1.687      0.507     -2.581      1.524     -2.280      1.291     -0.749     -1.549      1.621     -0.178      1.245     -1.114     -2.979      0.714     -0.620      0.902     -0.242     -2.462      0.154     -0.631     -0.975     -0.421     -0.460     -0.303      0.827      0.839      0.738     -1.152      0.455     -1.559      0.264     -0.598     -0.388      0.719      0.522     -0.329     -1.048     -0.756
     0.867      0.794      0.064     -1.576      0.185      1.264      0.121      0.687     -0.493      0.419      1.524     -0.280      0.291     -0.749      0.451      0.621     -0.178      0.245     -2.114      0.021      0.795     -0.068      0.113     -1.639     -0.098     -0.034      0.953     -0.059      0.067      0.227      0.578      0.181      0.610      0.844      0.455      0.361     -0.212      0.064      0.479      0.475     -0.296     -0.205      0.043     -1.336      0.202
    -0.133      0.794     -0.936      2.424      0.185     -1.736      1.121      0.687     -0.493      0.419      0.524     -0.280      0.291      1.251      0.451     -1.379      0.822     -1.755      1.886      1.021     -0.289      0.574     -0.542      0.847      0.120      0.195      0.218     -0.381      1.508     -0.005     -1.206      0.667      1.425     -1.129      0.199      0.952     -0.979      0.965      0.476      0.378     -1.152      0.228     -0.851      1.599      0.825
     0.867      0.794      0.064     -1.576      1.185      1.264      1.121      0.687     -0.493     -0.581      1.524      1.720      0.291      0.251     -0.549      0.621      0.822      1.245      0.886      1.021      0.638      0.688      0.569     -0.639      1.003      0.065      0.107     -0.425     -0.874      0.078      0.599      0.569     -0.084      0.158     -1.059      0.366      0.837     -0.429      0.867     -1.062     -0.155     -0.002      0.113      1.327      0.014
     0.867      0.794      0.064      1.424      1.185      1.264      1.121      1.687      0.507      1.419      1.524      1.720      1.291      1.251      0.451      1.621      0.822      1.245      1.886      1.021      1.155      0.700      0.875      0.726      0.683     -0.254      0.003     -0.694      0.677      0.494      0.249      0.328      0.851     -0.035      1.035     -0.378      1.096      0.074      0.616      0.090      0.289      0.149     -0.275      1.673      0.596
     0.867     -0.206      1.064      1.424      0.185     -0.736      1.121     -1.313     -0.493     -0.581      0.524      0.720      0.291      1.251     -0.549      0.621     -1.178     -0.755      0.886      0.021      0.141      0.075      0.121      0.328      0.350      0.610     -0.170      1.154      1.021     -0.231     -0.736      0.987     -1.385     -0.901     -0.902      0.196      0.668      0.357      1.084     -0.780      0.406     -1.257     -0.827      0.595     -0.266
    -0.133     -0.206      1.064     -0.576      0.185      0.264      0.121      1.687     -0.493      0.419     -0.476      0.720      0.291     -0.749      0.451      0.621     -0.178      0.245     -1.114      0.021     -0.038     -0.167      0.297      0.185     -0.211     -0.101      0.127      0.836     -0.703      0.233      0.240      0.151      1.379     -0.417      0.384     -0.435      1.047     -0.066     -0.698      0.440      0.756      0.168     -0.217     -1.199      0.223
         *     -0.206     -0.936     -1.576      0.185     -1.736     -0.879     -2.313     -0.493      0.419     -1.476      0.720      0.291     -0.749     -0.549     -1.379     -0.178     -1.755      0.886      1.021     -0.972      0.094     -0.368     -0.331      0.455      1.149     -0.180     -0.482     -1.058     -0.307     -0.918     -0.972     -2.010     -0.291      0.170      0.203      0.531      0.693     -0.679     -0.749     -0.186     -0.114     -1.198      1.077      0.688
     0.867     -0.206     -0.936      0.424      1.185      0.264      0.121     -1.313      0.507      1.419      1.524      1.720     -0.709      0.251      0.451     -0.379     -0.178      0.245     -0.114      1.021      0.416      0.209     -0.453      1.012      0.696      0.303     -0.325     -0.369     -0.527      0.473     -0.230     -0.083     -0.787     -0.332      0.982      0.941      1.272     -0.078     -0.530      0.237     -0.738     -0.273      0.920     -0.581      0.399
    -1.133     -0.206     -0.936     -0.576      1.185      0.264      0.121     -1.313      1.507      0.419      0.524     -1.280      1.291      1.251      0.451     -0.379     -0.178      1.245      0.886      1.021     -0.184     -0.610      0.675     -0.339      0.422     -0.921      0.515     -1.491     -0.221      0.741      0.336      0.883     -2.088      1.660      0.329      0.724     -0.569      0.386      1.596      0.205     -0.097      0.425      0.023      0.970      0.613
    -0.133     -1.206      0.064      0.424     -0.815     -0.736     -1.879      0.687      0.507      1.419     -1.476      0.720     -0.709      0.251     -1.549     -0.379     -0.178     -0.755     -1.114      0.021     -0.781     -0.601     -0.198      0.332      0.223      0.482     -0.655      0.392      0.057     -1.209     -0.063     -1.301      0.859      0.113      1.104     -0.115      1.381     -0.327     -0.020     -1.751      0.461      0.475     -0.125     -1.340     -0.005
    -0.133     -0.206      0.064     -0.576      0.185      1.264      1.121      0.687     -0.493      0.419      1.524     -0.280      0.291     -0.749      0.451      1.621      0.822      0.245     -0.114      0.021      0.846      0.408      0.203     -1.040     -0.059     -0.781     -0.483      0.054      0.547      0.333      0.582      0.708      0.615      0.238      0.406      0.218     -0.805      0.092     -0.148      0.377      0.692      0.343     -0.344      0.310     -0.037
     0.867      0.794     -1.936     -1.576     -1.815      1.264      1.121     -0.313     -1.493      1.419      1.524      1.720      1.291     -0.749      1.451     -0.379      0.822     -2.755      0.886     -2.979      0.555      0.875     -0.287     -1.350     -0.969      0.476     -0.095     -1.775      0.041     -0.820      0.865      0.216      0.001     -0.324      1.834      0.735      0.632      1.555      0.044      2.092     -0.910     -0.197     -2.253      1.470     -2.194
     0.867     -0.206      1.064     -1.576     -1.815      0.264      0.121      0.687     -0.493      0.419     -0.476     -1.280      0.291      1.251      0.451      0.621     -0.178      0.245      1.886      1.021     -0.068     -0.632      0.040     -0.079     -0.385      0.897      0.243      1.008     -1.302     -1.423      0.242      0.688      0.880     -0.608      0.763     -0.420     -0.817      0.271      1.160      0.550      0.653      0.562      0.098      1.905      1.248
    -0.133      0.794      0.064      0.424      0.185     -2.736     -0.879     -0.313      0.507     -0.581     -2.476     -0.280     -0.709      1.251     -0.549     -0.379     -1.178     -0.755     -0.114     -0.979     -1.045     -0.104     -0.691      0.303     -0.348      0.586      1.095      0.825      0.003      0.395     -1.894     -0.437      0.469      0.199     -0.175     -0.674     -0.193      0.343      1.012     -0.412      0.901     -1.071      0.433     -0.147     -0.690
    -0.133     -2.206      0.064      2.424      0.185     -0.736      0.121     -0.313      1.507     -1.581      0.524     -1.280      0.291      1.251      0.451     -1.379     -1.178     -0.755     -0.114      0.021     -0.300     -1.091      0.125      1.600     -0.059      0.073     -0.944     -0.188      0.797      0.409     -0.396      1.073     -0.583      0.386     -1.539      0.825     -0.277      0.239      0.130      0.435     -0.996     -0.101     -0.829     -0.745      0.209
    -0.133      0.794      1.064      0.424      1.185     -0.736      0.121      1.687     -0.493      0.419      0.524     -0.280      0.291      2.251      1.451      0.621      0.822      0.245      0.886      1.021      0.158      0.361      0.011      0.654      1.221     -0.200      0.371      1.103     -0.195     -0.061     -0.995     -0.226      1.680     -0.853     -0.291      0.136     -0.813      0.329      1.697      0.868      0.245      0.370      0.058      0.550     -0.028
    -0.133      0.794      1.064      0.424     -1.815     -0.736     -0.879      1.687      0.507     -0.581      0.524      0.720      1.291     -0.749      1.451     -0.379     -2.178      1.245     -0.114     -1.979     -0.143     -0.044      0.874      0.157     -1.670     -0.031      0.867      0.315      0.260     -0.307     -0.598     -0.821      0.859      0.284      0.196      0.686      0.712      0.049     -1.012      2.302     -0.341     -2.137     -0.235     -0.030     -0.447
    -0.133     -2.206      1.064      0.424      1.185     -0.736     -1.879      0.687      0.507     -2.581      0.524     -0.280     -0.709      0.251     -0.549     -0.379     -1.178     -0.755     -0.114     -0.979      0.208     -0.970     -0.299      0.874     -1.142     -0.281     -1.184      1.204     -0.237      2.213     -1.103     -1.004      1.076     -0.217     -1.851      0.166      0.864     -0.383     -0.417     -0.225     -0.611      0.070     -0.381     -0.527     -0.036
     0.867     -0.206      0.064      0.424      0.185      0.264      0.121     -0.313      0.507      0.419      0.524     -0.280      0.291      0.251     -0.549      0.621      0.822      1.245      0.886      1.021      0.476      0.169      0.433      0.656      0.426      0.309     -0.412     -0.326     -0.299     -0.200     -0.253     -0.040     -0.820     -0.040      0.091     -0.077     -0.592     -0.303     -0.166     -0.662      0.089      0.733      0.454      0.609      0.607
     0.867      0.794     -0.936     -1.576      0.185      1.264      1.121     -1.313     -1.493      0.419      1.524     -0.280      0.291     -1.749      0.451      0.621      0.822      0.245     -1.114      1.021      0.809      0.736      0.206     -1.183      0.280      0.116      0.025     -1.102     -0.331      0.011      0.570      0.502     -1.348     -0.670      0.279     -0.028     -1.219      0.012     -0.731      0.259     -0.362      0.080     -0.059     -0.601      0.744
    -0.133     -0.206      0.064      0.424      0.185      0.264     -0.879     -0.313      0.507     -0.581     -0.476     -0.280     -0.709      0.251     -0.549     -0.379     -1.178     -0.755     -0.114     -0.979      0.190     -0.419     -0.215      0.582      0.077     -0.325      0.147      0.135     -0.213      0.181      0.041     -0.513      0.162     -0.127     -0.651     -0.841      0.050     -0.546     -0.200     -0.617     -0.661     -0.668     -0.275     -0.369     -1.137
    -1.133      0.794      1.064     -0.576      0.185      1.264      1.121     -2.313     -0.493      0.419      1.524      0.720     -1.709      1.251      0.451      0.621      0.822     -1.755     -0.114      1.021      0.731      0.833     -0.842     -0.284     -0.273     -1.763     -0.093      1.811     -0.322      0.643      0.673      0.462     -1.422     -0.177      0.453      0.076     -0.137     -0.513      1.463      0.459     -0.132     -0.093     -0.279     -0.189      1.162
    -1.133     -1.206     -0.936      0.424     -0.815     -0.736     -0.879     -0.313      0.507     -0.581     -0.476     -0.280     -0.709      0.251     -0.549     -0.379     -0.178      0.245     -0.114      0.021     -0.413     -0.036     -0.071      0.255     -0.233     -0.700     -1.172     -0.855      0.370     -0.588     -0.406     -1.017     -0.133      0.371     -0.449      0.135     -0.286     -0.397      0.058     -0.501      0.219      0.009      0.323     -0.241      0.296
     0.867     -1.206      2.064      0.424     -0.815      0.264      0.121      1.687      0.507      0.419      0.524     -1.280      1.291      0.251     -1.549      0.621     -0.178      0.245     -1.114      0.021      0.464     -0.537      0.574      0.500     -0.506      0.461     -0.636      1.458     -0.088     -0.219     -0.128      0.639      1.082      0.088      0.573     -0.005     -0.639      0.609     -0.161     -1.402      0.038      0.439     -0.736     -1.285      0.521
     0.867      0.794      0.064     -1.576      1.185      0.264      1.121     -0.313     -1.493      1.419      1.524      1.720      0.291     -1.749      1.451      0.621      0.822      1.245     -1.114      1.021      0.624      0.698      0.301     -1.136      0.997      0.354      0.202     -0.195     -0.451      0.235     -0.324      0.428     -0.557     -0.576      0.999      0.426      0.820     -0.195     -0.894      0.979     -0.169      0.064      0.700     -0.526      0.030
     0.867     -0.206      0.064     -0.576     -0.815      0.264      0.121      0.687     -1.493      0.419      0.524     -2.280      0.291     -0.749      0.451     -1.379     -0.178      1.245     -1.114      0.021      0.065     -0.334      0.758     -0.830     -0.915      0.860      0.173     -0.810      0.367      0.185      0.234      0.410     -0.197     -0.816      1.053      0.408     -1.976     -0.749     -0.087      0.694     -1.303      0.184      0.021     -0.740      0.895
    -0.133      0.794     -1.936      1.424      1.185      0.264      0.121      1.687      0.507          *      0.524      0.720     -2.709     -1.749          *      0.621      0.822      0.245      0.886      1.021      0.240      0.346     -0.731      0.932      0.734     -0.353      0.527     -1.381      0.366      0.486      0.099     -0.045      2.507     -0.365      0.352      0.101      0.242     -1.672     -2.308      0.559      0.266      0.449      1.455      0.570      0.394
    -0.133      0.794      0.064     -0.576      0.185      1.264      1.121     -1.313      1.507     -0.581      1.524      1.720     -0.709     -0.749     -0.549     -0.379     -0.178     -0.755      0.886      0.021      0.578      0.622     -0.337     -0.177      0.044     -0.740      0.280      0.436     -0.345      0.028      0.628      0.435     -0.954      1.730     -0.588      0.447      0.832     -0.287     -0.661     -0.583     -1.146     -0.751     -0.257      1.024      0.060
    -0.133      0.794     -0.936      2.424      1.185     -0.736      1.121      0.687     -0.493      1.419      0.524      1.720     -0.709      2.251      1.451     -0.379     -0.178      1.245     -0.114      1.021     -0.072      0.660      0.204      0.945      0.431     -0.022      0.022     -1.182      1.573      0.659     -0.705      0.500      0.407     -1.085      1.060      0.600      0.929     -1.020      1.427      1.252     -0.195     -0.929      0.866     -0.662      0.576
    -0.133     -3.206      2.064      2.424     -1.815      1.264     -1.879      1.687      1.507     -2.581      0.524     -2.280      1.291      2.251     -2.549      0.621     -2.178      1.245      1.886     -1.979      0.241     -1.733      0.784      2.019     -1.292     -0.258     -1.437      1.235      0.470     -0.520      0.911     -0.168      0.869     -0.107     -1.836      0.011     -0.181      0.135      0.719     -1.974      0.329     -0.223     -0.135      0.862     -0.736
    -1.133     -0.206      1.064     -1.576     -1.815      0.264      0.121      1.687     -0.493     -1.581     -1.476     -1.280      1.291     -0.749      0.451     -1.379     -1.178      1.245     -2.114     -0.979     -0.901     -0.727      1.057     -1.153     -1.221     -0.233      0.363      0.014     -0.344     -0.603      1.226      0.868      0.319      0.437     -0.860     -0.058     -0.467     -0.040      0.031      0.877     -0.261     -0.084     -0.592     -1.241      0.212
     0.867      0.794     -1.936      2.424      1.185      1.264      1.121     -1.313      0.507      1.419     -0.476      1.720      0.291      0.251      1.451      1.621      0.822     -1.755      0.886      1.021      0.137      1.074     -0.451      0.952      0.481      0.669     -0.445     -1.227      1.439      0.594      1.181      0.012     -0.860     -0.264      1.192     -0.602      0.351      0.928     -0.433      1.172      1.294     -0.383     -0.967      0.457      0.478
    -1.133      0.794      2.064     -0.576      0.185      1.264      1.121      1.687      1.507      1.419      0.524      1.720      1.291      1.251      1.451     -1.379      0.822      1.245      0.886      1.021      0.019      0.363      0.552      0.227      1.036     -1.197      0.574      1.637     -0.741     -1.090      1.231      0.768      1.320      1.252      0.782      0.442      1.297      0.483      1.069      0.853     -1.490      0.502      0.371      0.725      0.153
     1.867     -1.206      2.064      2.424      1.185     -0.736     -2.879     -0.313     -0.493      1.419     -2.476     -2.280      1.291      0.251     -2.549     -2.379      0.822      1.245      1.886      1.021     -1.399     -0.821      0.659      0.774      0.657      3.374     -0.439      1.364      1.536      0.480      0.592     -1.934     -1.048     -1.065      0.937     -0.117     -1.293      0.421     -0.241     -2.765     -0.725      1.587      0.022      1.466      0.426
     0.867      0.794      1.064      0.424      1.185      1.264      1.121      1.687      1.507     -0.581          *      1.720     -0.709      1.251      0.451      1.621      0.822      1.245     -1.114      1.021      0.731      0.687     -0.050      0.550      0.942      0.070      0.095      1.064     -0.140      0.051      0.648      0.590      1.788      1.052     -1.019      0.023      0.686     -0.706      0.859     -0.004      0.764      0.047      1.317     -1.280      0.060
    -0.133     -0.206     -0.936     -1.576     -0.815      0.264     -1.879     -1.313     -0.493      1.419      1.524      0.720     -0.709     -1.749     -0.549      0.621     -0.178     -1.755     -1.114      0.021      0.805      0.234     -1.160     -1.863      0.098     -0.778     -0.379      0.226      0.485     -0.850     -0.648     -2.062     -0.208      0.956      1.283      0.260      0.271      0.957     -0.350     -0.603     -0.338     -0.521      0.135     -0.324     -0.162
     0.867      0.794     -0.936      0.424     -0.815     -2.736      1.121     -0.313      0.507      0.419      0.524      1.720      0.291      1.251      0.451      0.621      0.822     -0.755      0.886      0.021      0.403      0.693     -0.376      0.903      0.495      0.524      0.066     -0.553     -0.583     -1.233     -3.101      0.463      0.153     -0.155      0.188      0.039      0.767      0.975      0.628      0.418      0.117      0.055     -0.128      0.625     -0.416
     0.867     -0.206     -1.936      1.424      1.185      0.264      0.121     -1.313      1.507      0.419      0.524     -1.280      0.291      1.251     -0.549     -1.379     -0.178     -1.755      0.886      1.021     -0.218     -0.374     -0.659      1.084      0.772      1.060      0.222     -1.301      0.349      0.369      0.403      0.551     -0.551      0.831      0.027      0.687     -0.773      1.326      0.481     -0.994     -1.037      0.304     -0.774      0.449      0.340
     0.867      0.794     -1.936      0.424      1.185      1.264      0.121      0.687      0.507      1.419      1.524     -0.280     -1.709      2.251      1.451      1.621      0.822     -0.755     -1.114      1.021      0.895      0.443     -0.837      1.107      0.489     -0.007      0.322     -1.017     -0.594      0.713      0.448     -0.224      1.723     -0.405      1.124      0.140     -0.835     -0.589      1.567      1.252      0.527      0.308      0.624     -1.666      0.673
     0.867      0.794      0.064     -1.576     -0.815     -1.736      0.121     -1.313     -0.493     -0.581      0.524     -0.280      0.291     -0.749     -0.549      0.621      0.822     -0.755     -1.114      0.021      0.421      0.231     -0.126     -0.486     -0.039      0.380      0.681      0.195     -0.984     -0.743     -2.172     -0.110     -1.089      0.126     -0.434     -0.311     -0.688      0.390     -0.368     -0.622      0.131      0.678     -0.670     -0.915      0.140
    -1.133     -0.206      0.064      0.424     -0.815     -1.736      0.121     -2.313     -0.493      0.419     -2.476     -0.280     -0.709     -0.749     -0.549     -1.379     -1.178     -2.755     -0.114     -0.979     -1.348     -0.191     -1.166      0.124     -0.652      0.230     -0.066      1.261      0.338     -0.137     -0.491      0.471     -1.022     -0.681      0.884     -0.292      0.035      0.685     -0.673     -0.171      0.298     -0.928     -0.822     -0.208     -0.405
    -0.133      0.794      1.064      0.424      0.185      0.264      1.121     -1.313      0.507     -0.581      0.524      0.720      0.291      0.251      1.451      0.621      0.822     -0.755     -2.114      1.021      0.053      0.490     -0.245      0.483      0.459     -0.024      0.358      1.414     -0.046     -0.181      0.163      0.618     -1.001      0.177     -0.848      0.440      0.142      0.719     -0.249      0.957      0.582      0.477     -0.391     -2.339      0.628
    -2.133     -0.206     -0.936      1.424     -1.815      0.264      0.121     -0.313      0.507     -1.581     -2.476     -0.280      0.291      1.251     -0.549     -1.379     -0.178      0.245      0.886      0.021     -1.350     -0.464     -0.133      1.503     -1.151     -0.616      0.055     -0.744     -0.219     -0.665      1.423      0.493     -0.248     -0.790     -0.931     -0.162      0.414      0.441      0.316      0.106      0.057      0.224      0.239      0.190      1.194
     0.867     -3.206     -0.936      0.424      1.185     -0.736      0.121     -2.313      0.507     -0.581     -1.476      0.720     -0.709     -1.749     -2.549      0.621     -0.178     -0.755     -0.114     -1.979     -0.505     -0.270     -0.322     -0.024     -0.744      1.339     -2.852     -0.691      0.338      1.837     -0.143      0.406     -1.752      0.395     -0.171     -0.612      1.068     -0.273     -1.636     -2.038      1.211      0.234     -0.239     -0.014     -1.174
    -1.133     -0.206     -1.936     -1.576      1.185     -0.736      1.121      0.687     -1.493      1.419      0.524      0.720      0.291     -1.749      0.451     -0.379      0.822      1.245     -0.114      0.021     -0.027      0.513      0.361     -1.729      0.646     -1.179     -0.671     -2.326      0.167      0.620     -0.887      0.456      0.195     -0.329      0.998      0.586      0.199     -0.409     -0.600      0.203     -0.348      0.321      0.693      0.552     -0.463
    -0.133      0.794      1.064      1.424     -0.815      1.264      1.121     -0.313      0.507     -0.581      0.524      0.720      0.291     -0.749     -0.549      0.621      0.822      0.245     -0.114      0.021      0.668      0.769      0.157      0.795     -0.406     -0.624     -0.075      0.799      0.637     -0.460      0.493      0.465     -0.341      0.129     -0.291     -0.666     -0.355      0.030     -1.353     -0.571     -0.042      0.004     -0.051     -0.608      0.391
    -0.133      0.794      1.064      1.424      1.185      0.264      1.121      1.687      0.507     -0.581     -1.476     -0.280      0.291      0.251      0.451     -0.379     -0.178      1.245     -1.114      1.021     -0.744     -0.248      0.399      0.244      0.893      0.778      1.187      0.652      1.188      0.201      0.970      1.416      1.054      0.400     -1.122     -0.228     -0.012     -0.326      0.060     -0.051      0.524      0.091      0.581     -1.282      0.326
    -1.133      0.794      1.064     -1.576     -2.815      1.264      1.121     -1.313      0.507     -0.581     -0.476      0.720     -0.709      0.251     -0.549      0.621      0.822     -0.755     -0.114     -1.979     -0.128      0.518     -0.131     -0.282     -1.437     -1.067      0.152      1.242     -1.378     -1.389      1.479      0.736     -1.241      0.813      0.214     -0.238      0.062     -0.467      0.465      0.151      0.796      0.287     -0.356     -0.157     -0.599
    -0.133     -0.206      1.064      0.424     -0.815      0.264      0.121      0.687      0.507     -1.581     -1.476      0.720      0.291      1.251      0.451     -1.379     -0.178      0.245     -0.114      0.021     -0.950      0.143      0.328      1.106     -0.053      0.749     -0.281      0.627     -0.624     -0.989      1.165     -0.121      0.299     -0.555     -1.542      0.027      0.338     -0.086      0.433      0.489     -0.139     -0.329     -0.186     -0.566      0.027
     0.867     -0.206     -0.936      0.424     -0.815      0.264     -0.879     -0.313     -0.493     -0.581      0.524     -0.280      0.291      1.251     -2.549      1.621     -0.178      0.245     -1.114     -0.979      0.518     -0.559     -0.151     -0.125     -1.413      0.224      0.210     -0.688      0.535      0.528     -0.139     -0.197     -0.212     -0.479      0.171     -0.411      0.334      0.475      1.400     -1.760      1.015      0.619      0.409     -1.122      0.355
     0.867      0.794      2.064     -0.576      1.185      1.264      1.121      0.687     -0.493      1.419      1.524      0.720      0.291      0.251      1.451      0.621      0.822     -0.755     -1.114      1.021      1.038      1.188     -0.085     -0.713      1.234     -0.025     -0.315      2.314      0.079      0.004      0.321      0.001      0.765      0.066      0.679     -0.093     -0.726      0.342      0.652      0.772     -0.516     -0.528     -0.566     -0.750     -0.213
    -0.133     -2.206     -1.936      1.424     -1.815     -0.736     -1.879      1.687      2.507      1.419      0.524     -1.280      1.291      1.251      0.451      0.621     -0.178     -1.755      1.886     -0.979      0.268     -1.022     -0.282      1.933     -1.380     -0.637     -1.168     -1.700     -0.503     -0.148     -1.069     -0.848      2.071      0.959      2.197      0.134     -0.072      1.672      0.002      1.124      0.380      0.974     -1.223      0.977      0.205
     0.867     -0.206      0.064      0.424      1.185      0.264      0.121      0.687     -0.493     -0.581      1.524      0.720      0.291     -0.749     -0.549      0.621      0.822     -0.755     -1.114      1.021      0.687      0.213     -0.136     -0.191      0.316      0.094     -0.559      0.213      0.605      0.892     -0.331     -0.174      0.971     -0.477     -0.743      0.390      0.403      0.518     -0.576     -0.632     -0.052      0.629     -0.581     -1.014      0.487
    -1.133     -0.206     -1.936     -0.576     -0.815     -0.736      0.121     -2.313      0.507     -0.581      0.524     -0.280     -0.709     -0.749     -1.549      0.621     -0.178     -1.755     -1.114      0.021      0.419     -0.288     -0.730      0.392     -1.084     -1.507      0.107     -1.328     -0.849      0.350     -1.197      0.601     -1.482      0.206      0.056     -0.113      0.174      0.261     -1.024     -0.904      0.087      0.156     -0.569     -1.294      1.021
     0.867      0.794      0.064     -0.576      0.185      1.264      1.121     -1.313     -1.493      0.419      0.524      0.720      0.291     -0.749      0.451      0.621     -0.178     -0.755     -0.114      0.021      0.610      0.350     -0.164     -0.887     -0.237      0.225      0.425      0.278      0.415      0.431      0.831      0.627     -1.165     -0.855      0.490     -0.321      0.324      0.430     -0.155      0.508     -0.004     -0.408     -0.464      0.188      0.330
    -1.133      0.794      1.064     -0.576     -0.815      0.264      0.121     -1.313     -0.493      0.419      0.524      0.720      0.291      1.251      0.451     -1.379     -0.178      0.245     -0.114      0.021     -0.226      0.271      0.194      0.147      0.239     -0.883      0.423      0.980     -0.671     -1.080      0.497     -0.306     -1.389     -0.624      0.214      0.863      0.352      0.060      1.172      0.151     -1.060     -0.410     -0.111     -0.076     -0.072
    -1.133     -0.206      0.064     -1.576     -0.815      0.264     -0.879      0.687     -1.493     -0.581     -0.476     -0.280     -0.709     -1.749     -0.549     -0.379     -1.178     -0.755     -1.114     -0.979     -0.492     -0.270     -0.187     -1.327     -0.947     -0.710      0.066      0.226     -0.268      0.035      0.749     -0.747      0.898     -0.484      0.123      0.310     -0.048     -0.464     -0.695     -0.113     -0.019     -0.678     -0.441     -0.508     -0.032
    -0.133      0.794     -0.936     -1.576     -0.815      0.264      1.121     -1.313      1.507     -1.581      1.524      0.720      1.291     -0.749     -1.549     -1.379      0.822     -0.755     -1.114      0.021      0.368      0.947     -0.025      0.460      0.791     -0.391     -0.183     -1.047     -1.939     -1.373      0.040      0.245     -1.321      1.116     -2.172      0.896     -0.293      1.304     -1.142     -2.035     -1.704     -0.139     -0.845     -1.302     -0.518
    -0.133     -0.206     -0.936     -0.576      0.185     -0.736      0.121     -1.313     -0.493      1.419      0.524     -1.280      0.291      0.251      1.451      0.621     -0.178      0.245     -1.114      1.021      0.345     -0.376      0.434     -0.707      0.157     -0.441      0.245     -1.111      0.070      0.056     -0.893      0.445     -1.640      0.011      1.215      0.009     -0.733     -0.306      0.560      1.211      0.148      0.305     -0.503     -0.956      0.743
     0.867     -0.206      0.064     -0.576     -0.815      1.264      1.121      0.687     -0.493     -1.581      1.524      0.720      1.291      0.251     -1.549     -0.379      0.822     -0.755     -1.114     -0.979      0.657      0.333      0.156      0.066     -0.683      0.202     -0.330      0.091     -0.684     -0.089      0.647      0.702      0.656     -0.457     -1.255      0.435      0.230      0.930      0.256     -1.117     -1.139      0.550     -1.010     -1.217     -0.275
    -1.133      0.794     -0.936     -0.576     -0.815     -0.736     -1.879      0.687     -0.493     -1.581     -1.476     -2.280     -0.709     -0.749     -0.549     -1.379     -0.178     -1.755      0.886     -0.979     -1.172     -0.917     -0.547     -0.246     -0.877      0.020      1.570     -0.421     -0.314      0.110      0.497     -1.012      1.369     -0.164     -1.207      0.398     -1.198     -0.132     -0.633     -0.028      0.058      0.920     -0.837      0.959      0.028
    -1.133      0.794      1.064      0.424     -1.815     -0.736      1.121      0.687      0.507      1.419     -0.476      1.720      1.291      1.251     -0.549     -1.379     -0.178     -0.755     -0.114     -0.979     -0.305      0.583      0.055      0.383     -0.815     -0.769      0.148      0.934     -0.061     -1.112     -0.618      0.561      0.609      0.216      1.870     -0.100      1.026      1.216      1.032     -0.108     -0.984     -0.676     -0.911     -0.329     -0.220
    -1.133     -1.206     -1.936     -0.576      1.185     -1.736     -0.879      0.687     -1.493      1.419     -1.476     -1.280     -2.709     -1.749      0.451     -1.379     -0.178      0.245     -2.114      1.021     -0.971     -0.498     -0.584     -1.761      1.400     -0.186     -0.806     -1.265      0.952     -0.240     -0.732     -0.410      1.429     -0.117      0.543      0.116     -0.659     -1.875     -0.374     -0.411     -0.148      0.169      1.070     -1.403     -0.362
    -0.133     -0.206      1.064     -0.576     -0.815     -0.736      0.121     -0.313      0.507          *      0.524     -0.280      0.291      0.251      0.451     -0.379     -0.178      0.245     -0.114      0.021     -0.174      0.487      0.040      0.115      0.505      0.025     -0.618      0.849     -0.813     -1.403     -0.622     -0.202     -0.325      0.327      0.983      0.688     -0.931      0.222      0.140      0.208     -0.068     -0.588      0.175     -0.129     -0.295
     0.867      0.794     -0.936          *     -1.815      1.264      1.121      1.687     -1.493      1.419      0.524      0.720     -1.709      1.251      1.451      0.621      0.822      1.245     -1.114     -0.979      0.168      0.380     -0.229     -0.766     -0.188      0.891      0.461     -0.731      0.024     -1.540      1.069      0.656      1.926     -0.984      1.536      0.333      0.237     -1.261      1.950      1.667      0.448      0.491      1.467     -0.755     -0.849
     0.867     -0.206      2.064     -0.576      1.185      1.264     -0.879     -1.313     -1.493      1.419      1.524      0.720      1.291     -1.749      1.451      1.621      0.822      0.245     -1.114      1.021      0.803      0.790      0.538     -0.837      0.805      0.163     -0.855      1.538      0.090      0.547      0.511     -1.572     -1.932     -0.842      0.952      0.039     -0.154      0.545     -1.060      1.023      0.560      0.106     -0.628     -0.765      0.471
    -0.133     -0.206      1.064     -0.576      0.185      0.264      0.121      1.687     -0.493     -1.581     -1.476      0.720      1.291     -1.749      0.451     -1.379      0.822      1.245     -2.114     -1.979     -0.814      0.466      0.819     -0.703     -0.399      0.839     -0.756      0.237      0.203      0.547      1.128     -0.377      0.868      0.043     -1.397      0.047      0.189      0.271     -1.263      0.499     -0.342      0.331     -0.165     -1.888     -1.646
    -0.133     -0.206     -0.936      0.424      0.185      1.264      1.121      1.687     -1.493      1.419      1.524      0.720      0.291      1.251      0.451      1.621      0.822      1.245      1.886      1.021      0.971      0.464      0.393      0.646      0.480     -1.242     -0.690     -1.215     -0.356     -0.255      0.387      0.812      1.257     -1.953      1.127     -0.172      0.081     -0.194      0.826      0.062      0.576      0.501      0.468      1.647      0.408
    -2.133     -0.206      1.064      0.424     -1.815     -1.736     -0.879     -1.313     -0.493      0.419      0.524      0.720     -0.709      1.251     -0.549     -2.379     -1.178      0.245      0.886      0.021     -0.008     -0.205     -0.121     -0.123     -0.950     -2.134      0.183      1.373      0.382     -0.898     -1.735     -0.740     -1.112     -0.275      0.793      0.691      0.974     -0.502      1.235     -0.192     -2.231     -0.998      0.390      0.873      0.849
    -1.133      0.794     -1.936      0.424      0.185      0.264      1.121     -0.313      0.507     -0.581     -1.476     -1.280     -0.709      0.251     -0.549      0.621      0.822     -0.755      0.886      0.021     -0.526      0.185      0.016      0.524      0.140     -0.484      0.447     -1.790     -0.027      0.006      0.615      0.748     -0.206     -0.027     -0.658     -0.653     -1.313     -0.575     -0.185     -0.726      1.209      0.647     -0.826      0.740     -0.043
    -1.133     -0.206     -0.936     -0.576      1.185     -1.736     -1.879     -1.313     -0.493      0.419     -1.476     -2.280      0.291     -0.749      0.451     -0.379     -2.178      1.245      0.886      1.021     -0.684     -1.040      0.548     -0.287      0.721     -0.357      0.734     -1.510     -0.311      0.309     -0.978     -0.746     -1.806     -0.205      0.030     -0.464     -1.134     -0.454     -0.629     -0.002      0.443     -1.063      0.173      0.889      0.337
    -2.133      0.794      2.064      1.424     -1.815     -1.736      0.121      1.687      1.507     -0.581     -2.476      0.720      0.291      1.251     -0.549      1.621     -0.178      0.245      0.886     -0.979     -0.546      0.340      0.181      0.905     -1.035     -1.485      0.393      2.047      0.351     -0.870     -1.178     -0.264      1.480      0.920      0.056     -1.499      0.223      0.093      0.553      0.027      2.148     -0.603     -0.119      0.609      0.008
     0.867      0.794     -0.936     -1.576      0.185      1.264      1.121     -1.313     -0.493      0.419      1.524     -0.280     -0.709     -1.749      0.451     -0.379      0.822      1.245     -0.114      1.021      0.652      0.753     -0.355     -1.537      0.161      0.159     -0.086     -0.577     -0.165     -0.109      0.852      0.373     -0.974      0.712      0.336      0.426     -1.215     -0.238     -0.678      0.100     -1.138      0.088      1.705      0.636      0.875
     0.867     -0.206      1.064      1.424      0.185     -1.736     -0.879     -0.313      1.507      0.419     -1.476     -1.280      0.291      1.251     -1.549     -0.379     -0.178      0.245      0.886      0.021     -0.694     -0.563     -0.043      1.236      0.202      1.619      0.469      1.267      0.204     -0.051     -1.158     -0.471     -0.406      0.606      0.408     -0.239     -0.411      0.365      0.150     -1.607      0.392      0.438      0.313      0.332     -0.138
     0.867     -0.206      1.064     -0.576     -0.815      1.264      0.121      1.687      1.507     -0.581     -1.476     -1.280      0.291      0.251      0.451      0.621      0.822      1.245      0.886      1.021     -0.366     -0.107      0.425      0.406     -0.132      1.304     -0.160      0.668     -1.098     -0.643      1.649      0.116      1.226      1.182     -0.512     -0.823     -1.200     -0.281      0.084      0.663      0.989      0.882      0.710      0.711      0.946
    -0.133     -0.206      1.064     -0.576     -1.815      0.264      0.121      0.687     -0.493      0.419      0.524     -0.280      0.291     -0.749      0.451     -0.379     -0.178      0.245     -0.114     -0.979      0.058     -0.086      0.255     -1.112     -0.837     -0.066     -0.250      0.799      0.705     -0.707      0.087      0.256      0.515      0.184      0.886      0.467     -0.383     -0.034      0.083      0.755     -0.297     -0.095     -0.091      0.365     -0.140
    -0.133      0.794      2.064      0.424      0.185      1.264      0.121     -1.313      2.507      0.419      0.524      0.720      1.291      2.251     -0.549      1.621     -0.178      1.245     -0.114     -1.979      0.338      0.488      0.871      1.107      0.123     -0.444      0.328      1.214     -0.776     -0.031      1.069     -0.192     -2.258      1.673      0.316     -0.034      0.142     -0.010      1.289     -0.588      1.334     -0.912     -0.198     -0.547     -1.964
    -1.133     -2.206      0.064      0.424      0.185     -0.736     -1.879     -2.313     -1.493     -0.581      1.524     -1.280     -1.709     -0.749     -0.549      0.621     -2.178     -2.755      0.886     -1.979      0.513     -1.583     -1.603      0.045     -1.229     -1.739     -0.561      1.427      0.336      1.594     -1.168     -0.437     -0.692     -1.656      0.169      0.537      0.546      0.326     -0.814      0.160     -0.117     -0.392     -0.191      0.825     -0.993
     0.867     -0.206     -0.936      1.424      1.185      1.264     -1.879      0.687      0.507      0.419      0.524      0.720      0.291     -0.749      0.451     -0.379     -3.178     -1.755      0.886      0.021      0.210     -0.807     -0.517      1.322      0.000      0.603      0.662     -0.372     -0.181      1.334      0.902     -1.005      1.161     -0.459      0.276     -0.097      1.720      0.945     -1.790      0.440     -0.539     -2.126     -0.863      0.366      0.096
     0.867      0.794      1.064     -0.576      1.185      0.264      1.121     -0.313      0.507      0.419     -0.476      0.720     -0.709      0.251      0.451      0.621      0.822      0.245     -0.114      1.021      0.058      0.609     -0.206      0.200      1.319      0.922      0.143      1.190     -0.831     -0.144      0.241      0.402     -0.110      0.328     -0.366     -0.623      0.013     -0.246      0.144     -0.112      0.673      0.258      0.666     -0.216     -0.113
    -0.133     -0.206      1.064      0.424      0.185     -0.736     -1.879      0.687      1.507     -1.581      0.524     -1.280      1.291     -0.749     -1.549      0.621     -1.178      0.245     -0.114      0.021      0.130     -0.952      0.546      0.785     -0.055     -0.266      0.612      0.443     -0.432      0.224     -0.780     -0.789      0.337      1.029     -1.570      0.267      0.036      0.592     -1.281     -1.600      0.381     -0.241     -0.645     -0.365      0.131
    -0.133     -0.206      0.064     -0.576      1.185      0.264     -1.879      1.687     -0.493      0.419      1.524     -1.280      1.291      1.251      0.451      0.621     -1.178      0.245     -0.114      1.021      0.478     -1.050      0.394     -0.312      0.464     -0.636      0.791     -0.404     -0.126      0.765     -0.089     -0.827      1.150     -0.250      0.132      0.709     -0.131      0.689      1.672      0.091      0.189      0.109     -0.320      0.048      0.467
     0.867      0.794      0.064      1.424      0.185      0.264      1.121     -0.313      1.507      0.419      1.524      1.720      0.291     -1.749      0.451     -0.379      0.822      0.245      0.886      0.021      0.716      0.536      0.107      1.107      0.931     -0.039      0.212      0.076      0.362     -0.648     -0.338      0.638     -0.556      0.690     -0.195      0.244      1.115      0.176     -2.444      0.000     -1.148      0.120      0.159      0.483     -0.924
     0.867     -1.206     -1.936     -1.576     -0.815     -0.736      0.121      0.687      0.507     -0.581      0.524     -0.280      0.291      1.251     -0.549      0.621     -1.178      0.245     -1.114     -2.979      0.243     -0.294      0.029     -0.289     -1.259      0.764     -0.982     -1.786     -1.207      0.425     -0.972      0.305      0.572      0.718      0.197      0.152      0.217      0.306      1.446     -0.062      0.394     -0.724      0.027     -0.715     -1.730
     0.867     -1.206     -0.936     -1.576     -0.815     -0.736     -1.879      0.687     -1.493     -0.581      0.524     -1.280      0.291     -0.749     -0.549      0.621     -1.178      0.245     -2.114      0.021      0.269     -1.351     -0.094     -1.006     -0.394      0.678      0.058     -0.808     -0.813     -0.510     -1.242     -0.380      0.765     -0.714     -0.383      0.013      0.232      0.392      0.024     -0.320      0.401      0.262      0.302     -1.681      0.414
    -1.133      0.794      0.064     -1.576     -1.815      0.264      1.121      0.687     -0.493     -0.581      0.524     -0.280     -0.709      1.251     -1.549      0.621      0.822      1.245     -1.114     -0.979      0.333      0.786      0.163     -0.431     -0.803     -1.531      0.015     -0.274     -1.156     -1.102     -0.187      0.468      0.548     -0.071     -0.024     -0.084     -1.121     -1.071      1.536     -1.111      0.294     -0.145      0.975     -0.731     -0.327
     1.867      0.794      0.064     -1.576      0.185      1.264      1.121     -0.313     -1.493      1.419      1.524      0.720      0.291     -0.749      1.451      1.621      0.822     -1.755     -1.114      1.021      0.982      0.295     -0.340     -0.786      1.203      0.843      0.370      0.332     -0.596     -1.149      0.311      0.688      0.016     -0.778      0.854     -0.161      0.128      0.680     -0.102      0.623      0.430      0.485     -1.241     -0.694     -0.063
     0.867      0.794     -1.936      1.424      0.185      1.264      0.121      0.687     -0.493     -0.581      0.524      0.720      0.291      1.251      0.451      0.621      0.822      0.245      0.886      0.021      0.472      0.553     -0.035      1.003     -0.016      0.331      0.437     -1.682      0.450      0.074      0.702     -0.294      0.725     -1.266     -0.567     -0.016      0.073      0.246      0.378      0.215      0.101      0.340      0.343      0.450      0.121
     0.867      0.794     -1.936      0.424      0.185     -1.736      1.121      0.687     -1.493     -0.581     -0.476      0.720      1.291      1.251     -0.549     -0.379      0.822      0.245     -0.114      0.021     -0.248      1.027      0.114      0.364     -0.942      1.169     -0.081     -2.011      0.072      0.856     -1.441      0.237      0.448     -1.903     -0.131     -0.240     -0.555      0.972      1.066     -0.037     -0.060     -0.294      0.038     -0.346      0.987
    -1.133      0.794     -1.936     -0.576      1.185      1.264     -2.879      0.687     -1.493      1.419      1.524      0.720     -2.709     -0.749      1.451      1.621      0.822      0.245     -1.114      1.021      0.921      0.035     -0.684     -0.562      0.927     -2.035      0.667     -1.146      0.036      0.305      0.377     -2.601      1.143     -0.953      0.828      0.112      0.595     -1.812     -0.263      1.005      0.655      0.974      1.311     -0.934      0.073
     0.867      0.794      2.064     -1.576     -0.815      1.264      0.121      1.687      0.507     -2.581      1.524     -0.280      1.291      1.251      1.451      1.621     -0.178      1.245     -2.114     -0.979      0.747      0.328      0.684     -0.555     -0.922      0.138      0.538      1.331     -1.153      0.236      0.487     -0.102      0.824      1.017     -2.041      0.372     -0.506      0.412      1.585      1.804      0.667     -0.443      0.133     -1.856     -0.118
    -0.133      0.794     -0.936     -1.576      1.185      0.264      0.121     -0.313     -1.493      0.419      1.524      0.720      1.291     -1.749     -0.549     -1.379     -1.178     -1.755     -0.114     -2.979      0.347      0.247      0.163     -1.765     -1.167     -0.536      0.669     -1.086      0.291      2.325     -0.089     -0.225     -0.423     -0.178      1.095      0.982      0.335      0.953     -0.275      0.065     -1.740     -1.586     -2.059      0.538     -1.816
    -0.133     -0.206      1.064     -0.576      0.185      0.264     -1.879      1.687     -0.493     -0.581      0.524      0.720      0.291     -1.749      0.451     -0.379     -0.178      1.245     -0.114      0.021     -0.008      0.119      0.548     -0.880      0.476     -0.224     -0.312      0.664      0.328     -0.290      0.201     -1.931      1.011      0.246     -0.802      0.563      0.419     -0.553     -1.100      0.071     -0.396     -0.311      0.307      0.353     -0.297
     0.867     -1.206     -0.936      1.424      0.185      0.264     -0.879     -1.313      0.507     -1.581     -1.476     -1.280      0.291      1.251     -1.549     -1.379     -2.178      0.245      1.886     -1.979     -0.702     -0.843     -0.184      1.305     -1.587      1.646     -0.276     -0.705      0.180      1.714      0.914     -0.248     -1.016     -0.358     -0.700     -0.272     -0.230      0.428      0.054     -0.784     -0.444     -1.193      0.499      1.308     -0.444
    -0.133      0.794      0.064      1.424     -0.815     -1.736      0.121      1.687      0.507      0.419     -0.476      0.720     -0.709      0.251      1.451     -0.379     -0.178      1.245     -0.114      0.021     -0.030     -0.085      0.392      0.963     -0.242     -0.045      0.728     -0.174      0.481     -0.559     -1.642      0.199      1.169     -0.363      0.681     -0.579      0.829     -1.055     -0.512      1.480     -0.326     -0.073      0.693     -0.660      0.107
    -0.133     -0.206      1.064     -0.576      1.185     -0.736      0.121     -0.313     -0.493      0.419     -1.476     -0.280     -0.709     -0.749      0.451     -0.379     -0.178      0.245     -0.114      0.021     -0.659      0.224      0.013     -0.212     -0.107      0.535     -0.335      1.116     -0.330      1.218     -0.079     -0.177     -0.266     -0.192      0.394     -0.306     -0.504     -0.767     -0.567      0.545      0.393     -0.536      0.147     -0.054      0.154
    -0.133     -1.206      1.064      2.424      0.185     -1.736      0.121     -1.313      0.507     -0.581     -1.476     -1.280      1.291      1.251     -0.549     -0.379     -1.178      1.245      0.886     -0.979     -0.679     -0.961      0.615      1.776     -0.373      0.570     -0.277      0.623      0.754      0.731     -1.179      1.011     -1.959     -0.843     -0.279     -0.415      0.005      0.365      0.047     -0.348      0.461     -0.178      0.177      0.088     -0.606
    -2.133     -2.206      0.064      0.424     -0.815      1.264      0.121     -1.313      0.507      0.419     -1.476     -1.280      0.291     -0.749     -1.549     -1.379     -0.178      0.245      0.886     -1.979     -1.095     -0.521      0.438      0.471     -1.441     -1.112     -1.518     -0.405     -0.126      0.744      2.234      0.671     -1.729      0.196      1.140      0.354     -0.693     -0.352     -1.200     -0.883     -0.174      0.383     -0.393      0.789     -0.800
    -1.133     -2.206      2.064      1.424     -0.815      0.264     -1.879     -2.313     -0.493     -0.581     -1.476     -1.280      1.291     -0.749     -0.549     -1.379      0.822      1.245      1.886     -1.979     -1.294     -0.261      0.762     -0.601     -0.873      0.056     -1.864      1.080      1.920      0.023      1.457     -1.587     -3.187     -0.019     -0.058      0.533     -0.729      0.359     -0.324     -0.126      0.111      1.154      0.019      2.254     -1.114
    -0.133      0.794     -1.936      2.424      1.185     -0.736      1.121     -2.313      2.507      1.419      1.524      1.720      1.291      2.251      1.451      0.621      0.822     -1.755      1.886      1.021      0.306      0.852     -0.319      2.488      1.039     -0.434     -0.049     -1.545     -0.058      0.122     -0.967      0.442     -2.038      0.695      0.862      0.903      0.652      1.557      0.252      0.896      0.188      0.049     -1.302      0.845      0.002
     0.867     -0.206      1.064     -0.576      0.185      1.264      0.121     -1.313     -0.493      0.419     -0.476      0.720     -1.709      1.251      0.451     -1.379     -0.178      0.245      0.886     -1.979     -0.539      0.053     -0.024      0.395      0.412      1.321     -0.393      1.218     -1.058     -0.158      1.643     -0.027     -1.368     -0.751     -0.074      0.303      0.655     -1.589      0.938      0.238     -0.685     -0.146      0.368      0.742     -2.340
    -2.133     -0.206     -1.936      0.424     -1.815     -2.736      0.121      0.687      1.507      0.419     -0.476     -1.280      0.291      1.251      0.451     -1.379     -0.178      0.245      0.886     -1.979     -0.810     -0.640      0.125      0.791     -1.002     -1.453      0.373     -2.015     -0.301     -0.899     -2.012      0.639      0.285      0.899      1.041      0.722     -0.596      0.245      0.730      0.869     -0.291      0.447     -0.079      0.394     -1.098
     0.867      0.794      0.064      0.424      0.185      1.264     -0.879      0.687      0.507     -1.581     -1.476      0.720     -0.709      0.251      0.451      1.621      0.822      0.245     -0.114      0.021      0.027      0.581     -0.148      0.358      0.177      0.810      0.222      0.181     -0.083      0.009      1.114     -1.576      1.014      0.271     -1.506     -1.447      0.070     -0.500      0.017      0.285      1.361      0.427      0.396     -0.364      0.044
    -0.133     -1.206      0.064     -1.576     -0.815     -1.736     -0.879     -0.313     -1.493     -0.581      0.524      0.720      0.291     -0.749      0.451      0.621     -0.178      0.245     -2.114      0.021      0.134     -0.210      0.273     -1.077     -0.036     -0.264     -0.953     -0.243     -0.472     -0.832     -1.855     -0.670     -0.501     -0.543     -0.437      0.250      1.047      0.086     -0.037      0.606      0.584      0.107     -0.153     -1.639      0.063
    -0.133     -1.206      1.064     -1.576      0.185     -0.736     -0.879      0.687     -0.493     -0.581     -0.476     -1.280     -0.709     -0.749      0.451      0.621     -0.178      0.245     -1.114      1.021      0.174     -0.803     -0.204     -1.360      0.239     -0.383     -0.276      1.035     -0.240     -0.112     -0.664     -0.175      0.915      0.585     -0.667     -0.844     -0.364     -0.499      0.368      0.286      0.381      0.668      0.640     -0.550      0.694
     0.867     -0.206      1.064     -0.576     -0.815     -0.736      1.121      1.687     -0.493     -0.581     -0.476      0.720      1.291     -0.749     -0.549      0.621     -0.178      0.245     -1.114     -0.979      0.419      0.511      0.155     -0.197     -0.486      0.335     -0.731      0.875     -0.370     -0.417     -1.224      0.814      1.630     -0.351     -0.326     -1.116      0.110      1.145     -0.572     -0.374      0.124     -0.672     -0.014     -0.993     -0.643
    -1.133     -0.206      0.064      1.424      0.185      1.264      0.121      0.687      0.507      0.419      0.524     -0.280      0.291     -0.749      0.451      1.621      0.822      0.245     -0.114      0.021      0.754      0.165      0.152      0.427      0.222     -1.777     -0.315      0.181      0.920     -0.100      0.438      0.159      0.535      0.112      0.338     -0.669     -0.454      0.088     -0.924      0.241      0.869      0.641     -0.057     -0.367     -0.072
     0.867     -3.206      1.064     -1.576      1.185      0.264      1.121     -2.313     -1.493      1.419      1.524      0.720      1.291     -1.749      1.451      1.621      0.822     -0.755     -1.114     -0.979      1.233     -0.300     -0.018     -1.547      0.663     -0.411     -2.798      0.996     -0.118      0.420     -1.035      1.505     -2.308     -0.160      1.028     -0.671      1.043      1.274     -0.556      1.090      0.146      1.160     -0.683     -0.550     -1.632
     0.867      0.794     -0.936     -1.576     -0.815      1.264      1.121     -2.313     -0.493     -0.581      1.524     -0.280      0.291      1.251      0.451      0.621      0.822     -0.755     -1.114     -0.979      0.945      0.706     -0.037     -0.657     -0.447     -0.015      0.048     -1.082     -0.898     -0.381      0.405      0.419     -2.289     -0.049     -0.210     -0.031     -1.114      0.342      1.740      0.646     -0.436      0.112     -0.649     -0.726     -0.429
    -1.133     -3.206      1.064      0.424      1.185     -2.736      1.121     -1.313      2.507     -2.581     -1.476      1.720      0.291      1.251     -2.549     -2.379      0.822     -0.755      0.886      0.021     -1.135      0.237     -0.077      0.506     -0.193      0.106     -3.248      1.057     -0.194      1.325     -1.711      0.885     -1.224      2.033     -2.439      0.271      1.352      0.453      0.949     -2.396     -1.063      0.555     -0.609      0.381      0.210
     0.867      0.794      1.064      1.424      0.185      1.264      1.121      1.687     -1.493      1.419      0.524      1.720      1.291      2.251      1.451     -1.379     -0.178     -0.755      1.886      1.021      0.071      0.122      0.422      0.411      0.809      0.716      0.694      0.596      1.070     -0.776      1.034      1.187      1.272     -1.633      0.957      0.549      1.477      0.667      1.855      1.105     -1.365     -0.189     -1.555      1.707      0.258
    -0.133     -1.206      0.064      0.424     -0.815     -0.736     -0.879     -0.313      0.507     -0.581     -0.476     -0.280     -0.709      0.251     -0.549     -0.379     -1.178     -0.755     -0.114     -0.979     -0.341     -0.571     -0.541      0.176     -0.587      0.312     -0.453      0.628      0.348     -0.264     -0.536     -0.322      0.414      0.310     -0.149     -0.023      0.519     -0.044      0.109     -0.293      0.078     -0.488      0.007     -0.098     -0.467
    -0.133     -0.206      1.064     -0.576      0.185      1.264      0.121     -1.313     -1.493      0.419      0.524     -0.280      0.291     -0.749     -1.549      0.621      0.822      0.245     -2.114      0.021      0.395     -0.320      0.051     -0.984      0.518     -0.691      0.085      0.809      0.323     -0.431      0.955      0.471     -1.250     -0.868      0.172     -0.172      0.159      0.227     -0.001     -1.844      0.271      1.059      0.200     -1.668     -0.338
     0.867      0.794     -1.936      2.424      1.185      0.264      1.121     -1.313     -1.493      1.419     -1.476      1.720     -1.709      1.251      0.451     -1.379     -0.178      0.245      0.886      1.021     -0.790      0.026     -0.783      1.316      1.180      1.780      0.781     -1.046      1.214     -0.057      0.973      1.193     -0.452     -2.392      0.748     -0.090      1.706     -0.684      0.181     -0.337     -0.381     -0.205      1.394      0.209      0.009
     0.867     -0.206      0.064     -0.576      0.185      0.264     -1.879     -1.313     -0.493      1.419      0.524     -0.280     -0.709     -0.749      1.451     -0.379      0.822      0.245     -1.114      0.021      0.141      0.403     -0.045      0.151      0.575      0.613     -0.595      0.086     -0.642     -0.401      0.019     -2.083     -1.236     -0.554      0.882      0.192     -0.799     -0.599     -0.822      1.267     -0.458      0.304      0.358     -1.120     -0.248
    -0.133     -0.206      1.064     -0.576      1.185      1.264      0.121      0.687      0.507      1.419     -0.476      0.720     -1.709      0.251      0.451      0.621      0.822      0.245     -0.114      1.021     -0.040      0.518     -0.465     -0.256      1.030     -0.044     -0.648      1.479     -0.382      0.176      1.360     -0.414      1.168      0.752      0.784     -0.436      0.126     -1.135      0.491     -0.040      0.651      0.400      0.913     -0.004      0.142
    -0.133     -0.206      0.064     -1.576     -0.815     -0.736     -0.879     -0.313     -0.493     -0.581     -0.476     -0.280      0.291     -1.749     -0.549     -0.379     -1.178      0.245      1.886     -0.979     -0.422     -0.522     -0.115     -1.168     -0.550      0.320      0.135      0.319     -0.310     -0.200     -0.264     -0.123     -0.104      0.366     -0.276      0.043      0.531      0.442     -0.782     -0.260      0.007     -0.449      0.479      2.315     -0.391
     0.867      0.794     -0.936     -1.576      0.185      1.264     -2.879     -1.313     -1.493      1.419      0.524      0.720      0.291     -1.749      1.451      1.621     -0.178      1.245     -2.114      1.021      0.641      0.035      0.318     -1.311      0.045      0.259      1.076     -1.245     -0.274     -0.100      0.820     -2.953     -1.814     -0.568      1.424     -0.446      0.626     -0.205     -0.579      1.331      0.963     -0.196      0.617     -1.508      1.031
    -1.133      0.794      1.064      1.424      0.185     -1.736      0.121     -1.313      0.507     -0.581      0.524     -1.280      0.291      1.251     -0.549     -1.379     -0.178      0.245      0.886      0.021     -0.069     -0.347      0.341      1.618     -0.397     -1.087      1.233      0.663     -0.177      0.424     -1.717      0.197     -1.747     -0.611     -0.578      0.700     -1.118     -0.092     -0.292     -0.396     -1.204      0.406     -0.229      0.116      0.302
    -2.133      0.794      0.064      0.424      0.185      0.264     -2.879     -1.313      2.507     -2.581     -0.476      0.720      1.291      0.251      0.451     -1.379     -2.178     -2.755     -0.114     -1.979     -0.712     -0.383     -0.475      0.687     -0.636     -1.437      1.208      0.495     -0.389      0.749      0.824     -2.321     -0.771      1.928     -2.274      0.683      1.082      1.917     -0.378      0.768     -0.646     -1.767     -1.886     -0.644     -1.327
     0.867     -0.206      0.064     -0.576     -0.815      1.264      1.121     -0.313      1.507     -0.581     -0.476     -2.280      0.291     -0.749     -0.549      1.621     -0.178     -0.755     -0.114      0.021      0.401     -0.194     -0.058     -0.240     -0.314      0.507      0.051      0.128     -0.442     -0.414      0.921      1.065     -0.350      1.790     -0.509     -0.932     -2.050      0.429     -0.645     -0.414      1.097      0.091     -0.699      0.026      0.457
    -0.133     -0.206      0.064      1.424      1.185     -1.736      0.121     -0.313      0.507      0.419     -0.476     -0.280     -0.709      1.251     -0.549     -1.379     -1.178     -0.755      1.886      1.021     -0.754     -0.167     -0.397      1.441      0.873      0.621      0.112      0.349     -0.107      0.306     -1.131      0.193      0.045     -0.697      0.026      0.606     -0.136     -0.188      0.079     -0.897     -0.630     -1.082     -0.145      1.101      0.120
    -0.133      0.794      2.064     -0.576     -1.815      0.264      1.121      1.687      0.507      1.419      0.524     -0.280      0.291     -0.749      0.451     -0.379      0.822      1.245     -0.114     -0.979     -0.009      0.385      0.577     -0.410     -0.983     -0.095      0.411      1.602     -0.218     -0.811      0.160      0.654      1.154      0.755      2.109      0.537     -0.791     -0.421     -0.380      0.974     -0.352      0.305      0.070      0.086     -0.069
     0.867      0.794     -0.936     -1.576      1.185     -0.736      0.121      0.687      1.507      1.419      1.524      0.720      0.291      0.251      1.451     -0.379     -1.178      1.245      0.886      1.021      0.466      0.148      0.818      0.234      0.808      0.330      0.504     -1.733     -1.836      0.248     -1.165      0.207     -0.150      1.205      1.005      0.663      0.456     -0.728      0.070      0.944     -0.798     -1.262      0.024      0.847      0.288
     1.867      0.794      1.064      1.424      1.185      1.264      0.121     -0.313     -0.493      1.419      1.524      0.720     -0.709     -0.749      0.451      1.621      0.822      0.245     -0.114      0.021      0.982      0.593     -0.453      0.049      1.100      0.695      0.137      1.519      1.459      0.006      0.330     -0.377      0.203     -0.455      0.730     -0.060      0.046     -0.081     -0.791     -0.096      0.443      0.086      0.812     -0.074     -0.964
     1.867      0.794      2.064      0.424      1.185      1.264      1.121     -1.313     -1.493      1.419      1.524     -0.280      1.291      2.251      1.451      1.621      0.822     -0.755      0.886      1.021      1.052     -0.289     -0.261      0.006      1.151      0.660      1.060      2.210      0.478      0.061      0.185      1.398     -1.089     -1.248      0.911     -0.256     -0.056      1.587      2.099      0.986      0.313      1.219     -0.477      0.756     -0.037
    -2.133     -1.206     -1.936     -0.576     -1.815     -1.736     -0.879      0.687     -0.493     -1.581     -1.476     -0.280      0.291      0.251     -0.549     -0.379     -1.178      0.245     -0.114     -1.979     -0.921     -0.757      0.120      0.017     -0.713     -1.371     -0.466     -2.199     -0.614     -0.920     -1.075     -0.206      0.633     -0.348     -1.211      0.262      0.626      0.214      0.399     -0.194      0.713     -0.370      0.029     -0.074     -1.254
    -1.133      0.794      1.064     -1.576     -2.815      1.264     -0.879      0.687     -1.493     -0.581      0.524      0.720      0.291     -1.749      0.451     -0.379      0.822      1.245     -0.114      1.021      0.225      0.317      0.644     -1.400     -0.260     -1.384      0.578      0.427     -0.114     -2.316      1.109     -1.072      0.078     -0.609     -0.466      0.271      0.285     -0.489     -0.729      0.758     -0.633      0.416      0.027      0.717      1.064
     0.867     -0.206      0.064      2.424      1.185     -2.736     -0.879     -1.313     -1.493     -0.581     -2.476     -0.280      1.291      1.251     -1.549     -2.379     -1.178      1.245     -0.114      1.021     -1.487     -1.007      0.639      1.912      0.811      2.225      0.796     -0.583      0.454      0.464     -1.319      0.077     -2.159     -2.932     -0.897      0.046      0.890      0.351     -0.213     -2.128     -0.629     -0.055      0.223     -0.956      0.341
     0.867      0.794     -0.936      1.424      1.185      0.264      0.121     -0.313      0.507      1.419     -1.476     -0.280     -2.709      0.251      1.451      1.621     -0.178      0.245     -0.114      1.021     -0.345     -0.078     -1.324      1.179      0.763      1.213      0.757      0.437      0.474      0.481      0.578      0.208      1.119     -0.467      1.048     -0.913     -0.258     -0.952     -0.631      0.927      1.896     -0.018      2.301     -0.653      0.390
     0.867      0.794     -0.936     -0.576      1.185      0.264     -2.879     -2.313     -1.493      1.419      0.524      1.720     -1.709      2.251      1.451     -1.379      0.822     -1.755      1.886      1.021      0.068      0.492     -1.159     -0.998      1.165      0.821      0.172      0.164      0.367     -0.127      0.246     -3.421     -1.177     -0.620      0.725      0.551      1.127     -0.181      2.978      1.004     -1.322      0.084      0.260      2.330      0.061
    -0.133     -0.206     -1.936      0.424      1.185      1.264      1.121     -1.313     -1.493      1.419      0.524     -1.280     -0.709     -1.749      1.451      1.621      0.822      1.245     -1.114      1.021      0.273      0.186      0.183     -1.523      1.143     -0.359     -0.329     -1.958      1.839     -0.005      0.911      0.979     -1.484     -0.471      0.777      0.020     -1.479     -0.859     -0.598      0.861      1.426      0.519      0.845     -0.358     -0.102
    -1.133     -1.206     -1.936      1.424     -0.815     -2.736     -0.879     -2.313     -0.493     -0.581     -1.476     -0.280      0.291     -1.749     -1.549     -1.379     -1.178     -0.755      1.886     -0.979     -1.329     -0.454     -0.352      0.923     -0.666      0.292     -0.705     -1.505      0.692      0.182     -1.554     -0.494     -1.807     -1.212     -0.151      0.775      0.268      0.784     -2.408     -1.303      0.217     -0.754     -0.141      1.446     -0.252
    -1.133     -2.206      1.064     -1.576      0.185     -1.736     -0.879     -2.313      0.507     -0.581     -0.476     -1.280      0.291      0.251     -0.549     -1.379     -1.178      0.245     -0.114      1.021     -0.619     -0.833      0.062     -0.657      0.567     -0.474     -1.210      1.200     -0.853     -0.122     -1.186     -0.006     -2.253      1.134     -0.769      0.591     -0.178      0.307      0.862     -0.876     -0.610     -0.186      0.130      0.175      0.510
    -0.133     -1.206      0.064      1.424     -0.815      0.264     -0.879     -1.313      0.507      0.419     -0.476      0.720     -0.709     -0.749     -0.549     -1.379     -3.178      1.245     -1.114      0.021     -0.567     -1.019      0.175      1.174     -0.739      0.424     -0.246     -0.084      0.223     -0.296      0.758      0.071     -1.584     -0.425      0.692      0.453      1.867     -0.757     -1.518     -0.118     -0.710     -1.995      0.755     -1.383      0.889
    -0.133     -1.206      0.064     -0.576      0.185     -1.736     -0.879     -1.313      0.507     -2.581     -0.476     -1.280      0.291     -0.749     -1.549     -0.379     -2.178      1.245     -0.114     -0.979     -0.387     -0.874      0.490     -0.294     -0.898      0.186     -0.263     -0.418     -0.398      1.109     -1.191     -0.059     -1.877      0.739     -2.097      0.178     -0.312     -0.244     -0.621     -1.211      0.113     -1.047      0.295      0.019     -0.067
    -2.133     -2.206     -0.936      1.424     -0.815     -1.736      1.121     -2.313      1.507     -0.581     -0.476      0.720     -0.709     -0.749     -1.549      0.621     -0.178     -0.755     -0.114      1.021     -0.416      0.105     -0.617      1.249      0.059     -1.721     -2.339     -0.201     -0.080     -0.835     -1.362      1.189     -1.616      0.713     -0.787      0.431      0.591      0.123     -1.700     -1.677      1.118     -0.098      0.166     -0.704      1.152
     0.867     -1.206      0.064      0.424     -0.815     -0.736      0.121     -0.313      0.507     -0.581     -0.476     -0.280     -0.709      0.251     -0.549     -0.379     -1.178     -0.755     -0.114     -0.979     -0.140     -0.484     -0.080      0.733     -1.282      1.073     -0.774      0.277     -0.316      0.361     -0.498      0.521     -0.448      0.022      0.117     -0.187      0.216     -0.555     -0.330      0.058     -0.141     -0.621     -0.569     -0.434      0.273
    -0.133      0.794      0.064      0.424      0.185     -0.736      1.121     -0.313      0.507      0.419      0.524      0.720     -0.709     -0.749      0.451     -1.379      0.822     -0.755     -0.114      1.021     -0.068      0.288     -0.369     -0.102      0.817     -0.014      0.471      0.489      0.487     -0.581     -0.769      0.873      0.159      0.599     -0.056      0.784      0.500      0.022     -0.687      0.115     -1.371      0.375     -0.319     -0.170      0.248
    -2.133     -0.206      0.064      1.424     -0.815      0.264      0.121      0.687      1.507      0.419     -1.476     -1.280     -1.709     -0.749      0.451      0.621      0.822      0.245      0.886      0.021     -0.291      0.159     -0.136      1.189     -0.675     -1.804     -0.265      0.095      0.360     -0.088      0.611     -0.024      0.812      0.590      0.805     -0.912     -1.498     -1.586     -1.582      0.767      0.974      0.545      0.364      0.378      0.668
     0.867      0.794     -0.936     -0.576      0.185      0.264      1.121     -0.313     -1.493      1.419     -0.476     -0.280      0.291     -0.749      0.451     -0.379      0.822     -1.755     -0.114      0.021     -0.131      0.615     -0.550     -1.771      0.251      0.967      0.229     -0.568      1.196     -0.064      0.176      0.613      0.322     -0.073      1.337     -0.172     -0.849      0.939      0.533      0.344     -0.326      0.231     -0.840      0.543      0.071
     0.867      0.794      0.064      0.424      0.185      1.264      1.121     -1.313      0.507     -0.581      0.524      0.720     -0.709      0.251     -0.549     -0.379     -1.178     -0.755      0.886      1.021     -0.032     -0.001     -0.475      0.823      0.267      0.961      0.690      0.637     -0.447     -0.240      1.203      1.217     -0.879      0.168     -0.827      0.527      0.723     -0.141     -0.296     -0.764     -0.371     -1.064     -0.002      0.642      0.829
    -0.133     -0.206      1.064      0.424     -0.815      0.264     -1.879      0.687      0.507     -0.581      0.524     -0.280      0.291     -0.749     -0.549     -0.379     -0.178      0.245     -1.114     -0.979      0.036     -0.629      0.242      0.012     -0.625     -0.348      0.444      0.758      0.335     -0.230      0.109     -1.060      0.298      0.542     -0.210      0.537      0.637     -0.136     -0.834     -0.196     -0.401      0.391     -0.216     -1.025     -0.376
    -1.133      0.794     -0.936      1.424      1.185      0.264     -1.879     -1.313      1.507      1.419     -1.476      0.720      1.291      1.251      0.451     -1.379     -0.178      0.245      0.886      0.021     -0.865     -0.411      0.191      0.821      0.187     -0.166      1.387     -1.189      0.621      0.816      1.038     -1.514     -1.306      0.962      1.274     -0.027      1.283      1.033      0.665      0.542     -0.427      0.296     -0.001      0.310     -0.152
    -0.133     -0.206      0.064     -0.576      0.185      0.264      1.121     -0.313     -0.493     -0.581     -1.476     -0.280     -0.709     -0.749     -0.549     -0.379      0.822     -0.755     -1.114      0.021     -0.717      0.233     -0.206     -0.786     -0.094      0.493     -0.419      0.118      0.204      0.246      0.843      1.055     -0.048      0.107     -0.504     -0.351     -0.468     -0.390     -0.129     -0.396      0.489      0.536     -0.386     -0.872      0.075
    -0.133      0.794      1.064      2.424      1.185      0.264     -1.879      1.687      2.507      1.419     -0.476     -0.280      0.291      2.251      1.451     -0.379     -1.178     -1.755      1.886      1.021     -0.291     -0.298     -0.427      2.343      0.317      0.138      1.036      1.643      0.095      0.585      0.425     -1.642      2.063      0.688      1.349     -0.229      0.157      0.800      0.458      1.287     -0.071     -0.889     -1.006      0.855      0.788
     0.867     -0.206      0.064      0.424      0.185      1.264      0.121      0.687     -0.493     -0.581      0.524     -0.280      0.291     -0.749      0.451      0.621     -0.178      0.245     -1.114      0.021      0.259     -0.114      0.271     -1.055      0.116      0.790     -0.074     -0.096      1.361     -0.050      1.131      0.498      0.397      0.256     -0.610      0.226     -0.281     -0.116     -0.053      0.378      0.357     -0.012     -0.215     -0.679     -0.001
     0.867      0.794     -0.936     -1.576      1.185      1.264      1.121      0.687     -0.493      1.419      1.524      1.720      0.291     -1.749      1.451      1.621      0.822      1.245     -1.114      1.021      1.048      0.885      0.521     -1.222      1.018     -0.062     -0.078     -1.296     -0.243      0.139      0.389      0.160      0.089      0.383      0.661     -0.260      0.594     -0.336     -0.796      0.875      0.388     -0.104      0.467     -0.662     -0.076
    -1.133     -0.206      2.064      1.424     -0.815     -1.736      0.121      1.687      0.507      0.419      0.524     -0.280      1.291      0.251      0.451     -0.379     -0.178      1.245      1.886      0.021      0.029      0.072      1.039      0.974     -0.892     -1.278     -0.364      1.049      0.492     -0.095     -1.649      0.028      0.622     -0.225      0.964      0.377     -0.433     -0.206     -0.507      1.027     -0.451     -0.151     -0.435      1.603      0.767
     0.867     -0.206      1.064      1.424      1.185      0.264     -1.879     -2.313     -1.493     -1.581      1.524      0.720      0.291      0.251      0.451     -0.379      0.822     -1.755     -1.114      1.021      0.470      0.369     -0.721     -0.233      0.563      0.305     -0.529      1.604      1.564      0.511     -0.159     -2.177     -1.491     -1.394     -1.908      0.809      0.195      1.245      0.327      0.095     -0.803      0.584     -0.482     -0.985      0.520
    -1.133      0.794     -0.936      1.424     -0.815      0.264      0.121     -1.313      0.507      0.419     -0.476     -1.280      0.291      2.251     -1.549      0.621     -0.178     -0.755     -0.114     -0.979     -0.114     -0.074     -0.361      1.101     -0.358     -1.072      0.758     -0.541      0.213     -0.483      0.378      0.235     -0.895     -0.340      0.448     -0.364     -1.012      0.658      1.576     -1.341      0.722     -0.058     -0.180     -0.675     -0.533
    -0.133      0.794     -0.936     -1.576     -0.815     -1.736      1.121     -1.313     -1.493     -0.581     -1.476      0.720      0.291     -0.749     -1.549     -0.379      0.822     -1.755     -0.114     -0.979     -0.481      0.548     -0.297     -0.932     -0.435      0.411      0.339     -0.763     -0.787     -0.381     -1.278      0.568     -1.053     -0.755     -0.494     -0.613     -0.097      0.738      0.067     -1.298      0.027      0.349     -1.200      0.182     -0.495
     1.867      0.794      1.064     -1.576      1.185      1.264      1.121     -1.313     -1.493      1.419      1.524      0.720     -0.709     -1.749      1.451      1.621      0.822      1.245     -2.114      1.021      0.998      0.328      0.375     -0.834      1.140      0.669      0.424      0.803     -0.649      0.031      0.180      0.812     -1.825     -0.992      0.930     -0.178      0.318     -1.171     -1.017      1.013      0.471      0.526      0.743     -1.844      0.026
     0.867     -0.206      1.064     -1.576     -0.815      1.264      0.121      1.687     -0.493      0.419      0.524     -0.280      0.291     -1.749      0.451     -0.379      0.822      1.245      1.886      1.021      0.301      0.000      0.685     -0.769     -0.724      0.672     -0.095      0.537     -0.818     -0.186      1.141      0.142      1.101      0.119      0.822     -0.033     -0.271     -0.593     -1.200      0.748     -0.740      0.759      0.104      2.148      1.573
    -1.133      0.794      1.064      0.424      0.185     -0.736      1.121      1.687     -0.493     -1.581      0.524     -0.280      0.291      0.251     -0.549      0.621      0.822      0.245     -0.114      0.021      0.335      0.070      0.228     -0.337     -0.862     -1.467      0.770      0.828      0.692      1.062     -1.089      1.126      1.493     -0.352     -1.016     -0.066     -0.430     -0.076      0.678     -0.243      0.119      0.842     -0.250     -0.032      0.861
     1.867     -0.206      0.064      1.424      0.185      1.264      0.121      0.687     -0.493     -0.581      0.524     -1.280     -0.709     -0.749     -1.549      0.621     -0.178     -1.755     -1.114     -1.979      0.575     -0.166     -0.254      0.382     -0.668      1.291      0.166      0.143      0.867      0.994      0.787      0.283      0.851     -0.653     -0.401     -0.340     -1.042     -0.274     -0.879     -1.297     -0.012     -0.012     -1.184     -1.264     -1.266
    -0.133     -0.206     -1.936      2.424      0.185     -0.736      0.121     -2.313      0.507     -0.581     -1.476     -0.280     -2.709     -0.749     -0.549      1.621      0.822     -2.755     -2.114      1.021     -0.468     -0.007     -1.373      1.199      0.110      0.466     -0.341     -0.392      1.290      0.165     -0.234      0.283     -0.728     -0.343     -0.594     -0.825     -0.544     -0.924     -1.617     -0.665      2.081      0.864     -0.382     -2.736      0.755
    -0.133     -0.206      1.064     -0.576      0.185     -0.736      0.121      0.687     -0.493     -0.581      0.524     -1.280     -0.709     -0.749      0.451     -0.379     -0.178      0.245      1.886      1.021     -0.061     -0.182     -0.286     -0.272     -0.065     -0.131      0.024      1.305     -0.266      0.205     -0.768      0.184      0.813     -0.250     -0.426      0.646     -1.060     -0.290     -0.634      0.538     -0.178      0.031      0.877      1.792      1.216
    -1.133     -1.206      0.064      0.424      0.185     -0.736      0.121     -0.313     -1.493     -1.581     -0.476     -1.280      0.291     -0.749     -0.549      0.621     -0.178      0.245     -0.114      0.021     -0.200      0.044      0.160     -0.799     -0.046     -0.933     -1.226     -0.103      1.050      0.202     -0.545     -0.018     -0.597     -0.873     -1.470     -0.009     -1.394      0.038     -0.137     -0.472      0.778     -0.171     -0.064      0.374      0.006
    -2.133     -0.206      0.064     -0.576      0.185     -2.736     -1.879     -1.313      0.507      0.419     -1.476      0.720      0.291      0.251      0.451     -1.379     -2.178      0.245     -0.114      0.021     -1.183     -0.757     -0.030     -0.841     -0.290     -0.815      0.555      0.080      0.239      0.447     -1.610     -1.277     -1.261      0.926      0.484      0.467      1.616      0.374      0.856      0.545     -0.013     -1.304      0.295      0.418      0.287
    -2.133     -0.206      0.064     -1.576     -0.815      0.264      0.121      1.687     -0.493      0.419     -0.476     -0.280      1.291      0.251     -0.549      0.621      0.822      1.245     -0.114      1.021      0.207      0.300      0.746     -0.689      0.681     -2.462     -0.461     -0.505     -0.820     -1.530      0.032     -0.257      0.876      0.187      0.096     -0.696     -0.745      0.223      0.859     -1.055      0.301      0.398      0.142      0.110      0.427
    -0.133     -0.206     -1.936     -0.576      1.185      0.264     -1.879     -2.313     -1.493     -2.581      1.524     -2.280     -0.709      0.251     -0.549     -0.379     -1.178     -1.755     -1.114      1.021      0.654     -0.914     -0.679     -0.573      0.356     -0.810      0.739     -1.231     -0.010      0.755     -0.468     -0.919     -1.655     -0.937     -2.608      0.219     -1.096      0.395      0.782     -0.822     -1.257     -0.228     -0.589     -0.984      0.662
     0.867      0.794      1.064      0.424      1.185      1.264      1.121     -1.313     -0.493     -0.581      0.524      0.720     -0.709      1.251      0.451      0.621      0.822     -0.755      0.886      1.021      0.435      0.091     -0.507      0.008      0.862      0.450      0.518      1.531      0.386      0.258      0.780      0.955     -0.780     -0.475     -0.984     -0.069      0.643     -0.053      1.303      0.017      0.011      0.577      0.044      0.703      0.171
     0.867      0.794      0.064     -1.576      0.185      0.264      0.121      0.687     -0.493      0.419      1.524      0.720      0.291     -0.749      0.451      0.621     -0.178      1.245     -0.114      1.021      0.732      0.283      0.619     -1.093      0.939     -0.017      0.422     -0.706     -0.372     -0.524     -0.626     -0.059      0.054      0.442     -0.145      0.255      0.465     -0.351      0.177     -0.003     -0.285     -0.487      0.177      0.320      0.234
    -2.133      0.794      1.064      1.424      1.185     -0.736      1.121      1.687      0.507     -0.581     -2.476     -1.280      1.291      2.251     -0.549     -0.379      0.822     -0.755      1.886      1.021     -0.878      0.380      0.118      1.122      0.648     -1.130      0.498      1.199      0.308      0.486      0.110      0.736      1.418     -0.240     -0.930     -0.946     -1.870      1.170      1.306     -0.910      0.682      0.166     -0.851      1.377      0.382
    -1.133      0.794     -1.936      1.424     -0.815     -0.736      0.121     -1.313      0.507     -1.581     -0.476     -0.280     -0.709      2.251     -1.549     -1.379      0.822     -0.755      0.886     -0.979     -0.429      0.522     -0.476      1.017     -1.257     -0.733      0.208     -1.542      0.340      0.524     -0.299     -0.430     -1.066     -0.278     -0.940      0.025     -1.011     -0.174      1.327     -0.920     -0.740      0.500     -0.029      0.596      0.049
    -1.133     -0.206      0.064      1.424     -0.815     -0.736      0.121     -1.313      0.507      0.419     -0.476      0.720     -0.709     -0.749     -0.549     -1.379     -2.178     -2.755      0.886     -0.979     -0.700     -0.196     -0.823      0.896     -1.541     -0.378      0.137      0.745      0.531      0.681     -0.115      0.250     -0.524     -0.044      1.409      0.686      0.861      0.433     -1.330      0.194     -0.587     -1.795     -1.366      0.457      0.344
     0.867     -0.206     -0.936      1.424      1.185     -1.736      0.121     -1.313     -0.493     -0.581      0.524     -1.280     -1.709     -1.749     -1.549      0.621     -0.178      0.245     -0.114      0.021      0.179     -0.301     -0.191      0.466      0.342      0.817      0.237     -0.867      0.804      0.678     -2.041      0.275     -1.124     -0.785     -0.585      0.243     -1.005     -1.392     -2.169     -1.863      0.454      0.226      0.574     -0.164     -0.349
     0.867     -0.206     -0.936      0.424      0.185     -0.736      0.121     -0.313     -0.493     -0.581      0.524     -0.280      0.291      0.251     -0.549      0.621      0.822     -0.755     -0.114      0.021      0.238      0.263     -0.252      0.800     -0.129      0.606     -0.514     -0.600     -0.260      0.150     -0.738     -0.074     -0.044     -1.051     -0.422      0.105     -0.512      0.683     -0.405     -0.585      0.291      0.545     -0.297     -0.480      0.140
     0.867      0.794      1.064      1.424      0.185      0.264      1.121      1.687      1.507      0.419      0.524     -0.280      0.291     -0.749      0.451      0.621     -1.178      0.245      0.886      0.021      0.161     -0.237      0.147      0.979     -0.061      0.816      1.084      0.987      0.414      0.158      0.006      1.262      1.377      0.732      0.421      0.207      0.014      0.090     -1.340      0.454      0.526     -0.910     -0.206      0.502      0.154
    -2.133      0.794      1.064      1.424      0.185      0.264      1.121      0.687     -0.493      0.419     -1.476      0.720      1.291     -0.749      0.451     -1.379     -0.178      1.245      0.886     -0.979     -0.941      0.233      0.474     -0.160      0.522     -1.054      0.764      0.649      1.557     -0.343      1.115      0.953      0.382     -0.365      0.097      0.131      0.463      0.610     -0.503      0.237     -0.130     -0.412      0.440      0.962     -1.332
    -0.133      0.794     -0.936     -1.576      1.185      0.264      1.121      1.687      0.507      0.419      0.524      0.720      0.291     -0.749      1.451      0.621      0.822      1.245     -0.114      1.021      0.186      0.785      0.254     -0.661      1.238     -0.219      0.057     -1.141     -0.902      0.011      0.095      0.396      1.330      1.127     -0.330      0.236     -0.349     -0.070     -0.232      0.655      0.375      0.089      0.729      0.178     -0.124
    -0.133     -3.206     -1.936     -0.576      0.185      1.264     -1.879     -2.313      2.507     -1.581     -0.476     -2.280      1.291     -0.749     -0.549      0.621     -1.178     -0.755      0.886      0.021     -0.060     -1.261     -0.082      0.582      0.141     -0.081     -2.033     -1.894     -1.111      0.104      1.247     -0.553     -2.197      2.249     -1.533     -0.291     -0.501      1.306     -1.164     -0.738      0.740      0.190     -0.662      0.530     -0.044
     0.867      0.794      1.064     -1.576      1.185      1.264      1.121      1.687     -1.493      0.419      1.524      1.720      1.291     -1.749      1.451      1.621      0.822      1.245      0.886      1.021      1.050      0.893      0.695     -1.263      0.697     -0.280     -0.097      0.311     -0.330      0.438      0.251      0.310      0.961     -0.509      0.019     -0.198      0.614      0.176     -0.908      1.001      0.303     -0.027      0.004      1.349      0.298
     0.867     -0.206     -0.936     -1.576     -0.815      0.264     -0.879      0.687     -0.493     -0.581      1.524     -2.280     -0.709     -0.749     -0.549      0.621     -0.178      0.245     -1.114      0.021      0.962     -0.403      0.053     -0.573     -0.592     -0.255      0.308     -1.036     -0.798     -0.289     -0.686     -0.356      0.619      0.040     -0.136     -0.068     -1.866     -0.763     -0.184     -0.265     -0.522      0.266      0.124     -0.944      0.484
     0.867     -0.206     -1.936     -1.576      1.185      1.264      1.121     -2.313     -0.493     -0.581      0.524     -0.280     -0.709     -0.749      0.451      0.621      0.822      0.245     -1.114      1.021      0.849      0.486     -0.196     -0.900      0.593      0.010     -0.673     -1.713     -0.585      0.588      0.430      0.570     -2.126      0.241     -1.015     -0.844     -0.688     -0.381     -0.088      0.015     -0.391      0.246      0.582     -0.866      0.415
    -1.133      0.794     -1.936      1.424      1.185     -2.736      1.121     -0.313     -0.493     -0.581     -1.476      0.720     -0.709      0.251     -1.549     -1.379      0.822     -1.755      0.886      1.021     -1.299      0.460     -0.836      0.600      1.234      0.307      0.242     -1.059      0.714      0.045     -1.535      0.711      0.574     -0.973     -1.305      0.509      0.238      0.335     -0.281     -2.012      0.231      0.171     -0.397      0.565     -0.061
    -1.133      0.794      0.064      0.424      0.185     -1.736     -0.879      0.687     -1.493      0.419     -1.476     -0.280     -0.709     -0.749      0.451     -2.379     -0.178     -0.755      1.886      0.021     -0.855      0.109     -0.402      0.365      0.155     -0.433      0.839      0.384      0.055     -0.053     -1.067     -1.071      1.185     -1.793      0.361     -0.026     -0.253     -0.144     -0.881      0.243     -1.301     -0.129     -0.050      1.667     -0.177
    -0.133     -0.206      1.064      0.424     -1.815      0.264      0.121      0.687      2.507      0.419      0.524     -1.280      0.291      0.251     -0.549     -0.379     -0.178      0.245     -0.114      0.021      0.219     -0.355      0.184      1.279     -1.176     -0.265      0.033      0.941     -0.983     -0.735      0.021      0.480      0.426      1.651      1.091      0.162     -0.940      0.119     -0.571      0.039     -0.540      0.542     -0.133     -0.616      1.052
     0.867      0.794     -1.936      0.424      0.185      0.264      1.121      1.687      0.507      0.419      0.524     -0.280     -1.709      2.251      0.451      0.621      0.822     -2.755      0.886      1.021      0.159      0.309     -1.099      1.438      0.669      0.732      0.426     -0.837     -0.985     -0.502      0.089      1.031      2.801     -0.623      0.065      0.100     -0.679     -0.291      1.241      0.316      0.471      0.447     -0.732      0.139      0.264
    -0.133      0.794     -1.936     -0.576      0.185      1.264      0.121     -2.313     -1.493     -1.581     -1.476      0.720     -2.709     -1.749      0.451     -0.379      0.822     -2.755     -0.114      1.021     -0.993      0.609     -1.574     -1.553      0.188      0.803      0.047     -0.449      0.895     -0.076      2.182     -0.333     -0.520     -0.368     -1.680      0.155      0.063     -0.670     -0.664      0.405      0.593      0.113      0.018      0.711      0.930
    -2.133     -0.206      1.064      1.424      1.185      0.264      0.121     -0.313      0.507     -0.581     -1.476     -0.280      0.291      2.251     -0.549     -2.379     -0.178     -0.755     -0.114     -0.979     -1.201      0.006     -0.009      1.296     -0.625     -0.934     -0.228      0.999      0.219      1.531      1.337      0.015     -0.257     -0.509     -0.206      0.425     -0.276      0.124      1.278     -0.320     -1.073     -0.251     -1.066     -0.535     -0.359
     0.867     -0.206      2.064      1.424      1.185     -0.736      1.121      1.687      2.507      0.419      1.524      1.720     -2.709     -1.749      0.451      0.621      0.822      1.245      0.886      1.021      0.830      0.691     -0.322      0.923      0.541     -0.138     -0.822      2.292      0.419      0.607     -1.424      0.514      1.854      1.844      0.275      0.301      1.067     -2.326     -2.404      0.305     -0.297     -0.099      1.744      0.391      0.609
[truncated: 3,842,686 more chars]
