# Supplementary material for: Modeling Measurement as a Sequential Process: Autoregressive Confirmatory Factor Analysis (AR-CFA)
Source: Front Psychol. 2019 Sep 20;10:2108. doi: 10.3389/fpsyg.2019.02108 (PMC6763968; doi:10.3389/fpsyg.2019.02108)
Supplement: Supplementary file 2 [file Data_Sheet_1.ZIP › Mplus files and data for AR-CFA paper/AR-CFA Bayes files/PV20.5.dat]

    -1.093     -0.304      0.839      1.184     -1.963      0.324     -0.907     -1.457     -0.614     -1.676     -2.276     -1.374      1.068      1.177     -1.725      0.555     -0.130      0.080      1.866     -2.188     -0.621      0.264      0.467      0.093     -2.166     -0.488     -0.632      0.424      1.202      0.342      0.902     -1.226     -2.100     -0.596     -0.587     -1.519     -1.677      0.371      1.135     -0.558      1.025     -0.392     -0.632      1.630     -0.333
    -2.093      0.696      0.839      2.184     -1.963     -2.676     -1.907     -1.457      1.386     -0.676     -2.276      0.626      1.068      2.177     -0.725     -1.445     -0.130      1.080      1.866     -0.188     -2.374      0.007      0.315      1.387     -0.905      0.182      0.792      0.394      0.692     -1.004     -0.311     -1.882     -1.729      0.350     -0.288      0.934      0.672      0.785      1.215     -0.141      0.992     -0.193      0.403      1.161      0.628
    -1.093      0.696     -0.161      1.184      1.037     -1.676      1.093     -0.457     -0.614      1.324     -1.276      1.626      1.068     -1.823      1.275     -1.445      0.870     -0.920     -1.134      0.812     -0.975      0.294     -0.041     -0.529      0.898     -0.032      0.246     -0.267      1.775      0.331     -0.581      0.953     -0.642     -0.076      0.928      0.009      1.199      0.982     -1.306      0.789     -0.473      0.523     -0.893     -0.805      0.062
    -2.093     -1.304     -0.161      0.184     -0.963     -0.676     -0.907     -0.457     -1.614     -0.676     -0.276     -0.374     -0.932      0.177     -0.725     -0.445     -1.130     -0.920     -0.134     -1.188     -0.783     -0.691     -0.614     -0.363     -1.279     -1.435     -0.605      0.440      0.623      0.254      0.031     -0.231      0.386     -1.288      0.054      0.627      0.449     -0.127      0.543     -0.395      0.256     -0.448     -0.012     -0.017     -0.285
    -0.093      0.696     -0.161     -1.816      1.037     -0.676      0.093      0.543     -0.614      0.324      0.724      0.626      0.068     -1.823      1.275      0.555     -0.130      1.080     -0.134      0.812      0.489      0.920      0.567     -1.633      1.078     -0.619     -0.303     -0.821     -0.076      0.079     -1.138     -0.870     -0.058      0.724     -0.392      0.007     -0.548     -0.612     -0.338      0.612      0.091     -1.191     -0.006      0.721     -0.215
     0.907      0.696      1.839      0.184     -0.963     -1.676      1.093      0.543     -1.614     -2.676      1.724      1.626      0.068      1.177     -2.725     -2.445     -0.130      0.080     -1.134     -1.188      0.133      0.577      0.085     -0.514     -0.502      0.761      0.013      1.609      0.736     -0.295     -1.965      0.608      0.544     -1.263     -2.422      1.684      0.773     -0.129      1.618     -2.501     -2.522     -0.724     -0.273     -0.938     -0.625
     1.907      0.696      1.839      0.184      1.037      1.324      1.093      1.543      0.386      0.324      1.724      0.626      1.068      0.177     -0.725      0.555          *      1.080     -0.134     -0.188      0.753      0.659      0.855     -0.389      0.732      1.158      0.089      0.945      0.561      0.406      0.688      0.386      0.460      0.591     -0.020      0.890     -0.232     -0.121      0.468     -1.011     -0.329     -1.700     -0.141     -0.006     -0.749
    -0.093     -0.304      0.839      2.184      0.037     -2.676     -0.907      1.543      0.386     -0.676     -0.276     -0.374      1.068      1.177     -0.725      1.555     -1.130      1.080     -0.134      0.812     -0.298     -0.497      0.747      0.269     -0.188      0.112      0.181     -0.036      1.854      0.211     -2.100     -0.377      0.730      0.137     -0.569      0.046      0.198      0.139      0.908     -0.639      1.810     -0.512     -0.140     -0.305      0.933
     1.907     -2.304     -2.161      1.184      1.037     -2.676      0.093     -2.457      1.386      0.324      1.724     -1.374     -2.932      1.177      0.275      1.555     -0.130     -2.920      1.866      0.812      0.363     -0.844     -1.741      0.958      1.124      1.499     -1.476     -0.492      0.147     -0.068     -2.845      0.762     -0.494      0.545     -0.423      1.081     -0.266     -0.426      0.416     -0.238      1.179      0.799     -0.225      1.567     -0.218
     0.907      0.696     -1.161      2.184      1.037      1.324      1.093     -0.457      1.386      0.324      1.724     -0.374     -0.932      0.177      0.275     -0.445     -0.130     -0.920     -1.134      0.812      0.593      0.335     -0.400      1.058      0.850      0.351      0.315     -0.837      1.086      0.296      0.828      0.920      0.175      0.627     -0.126      0.673     -0.708     -0.205     -0.649     -0.165     -0.960     -0.515     -0.195     -1.800      0.104
    -2.093      0.696      0.839      1.184      1.037     -1.676      1.093     -1.457     -1.614      0.324      1.724     -0.374      1.068      1.177      0.275     -2.445      0.870      1.080      0.866     -0.188     -0.695      0.187      0.433     -0.199      0.057     -1.540      0.603      0.348      1.444      1.049     -0.886      0.834     -1.795     -1.513      0.307      2.600     -0.657      0.321      1.309      0.262     -1.753      0.577      0.364      1.012     -0.125
    -1.093     -0.304     -0.161     -1.816      0.037     -1.676     -1.907     -0.457     -0.614      1.324     -0.276     -0.374     -1.932      0.177      1.275      0.555     -0.130      0.080     -1.134      0.812     -0.202     -0.456     -0.709     -1.064      0.290     -0.774      0.064      0.519     -0.756     -0.326     -1.415     -1.482      0.331      0.375      1.028     -0.037      0.304     -0.746      1.022      1.183      0.694      0.265      1.198     -0.623      0.480
    -1.093     -1.304     -1.161      0.184      1.037      0.324     -1.907     -0.457      1.386      1.324     -0.276     -2.374      0.068     -1.823      0.275      0.555     -0.130     -0.920      0.866      0.812     -0.001     -0.845     -0.197     -0.198      1.358     -1.024     -0.442     -0.967      0.429     -0.329      0.450     -1.095     -0.262      1.677      0.533     -0.172     -1.308      0.427     -1.588     -0.459      0.541      0.782     -0.495      0.785     -0.292
    -1.093      0.696      1.839      0.184      0.037     -0.676      1.093      0.543      0.386      0.324     -0.276      0.626      0.068     -0.823      0.275     -0.445     -0.130      0.080      1.866      0.812     -0.458      0.601     -0.053      0.624      1.182     -0.759      0.005      1.938     -0.527     -1.078     -0.103      0.515      0.703     -0.252     -0.167      0.258     -0.265      0.112     -1.253     -0.101      0.153     -0.938      0.189      1.602     -0.136
    -0.093     -0.304     -1.161      0.184     -0.963     -1.676      0.093      1.543      0.386      1.324     -1.276      0.626     -0.932     -0.823      1.275      0.555     -0.130      1.080      1.866      0.812     -0.283      0.404      0.380      0.714      0.255      0.181     -0.828     -1.376     -0.419     -1.280     -1.406     -0.271      1.002     -0.185      1.045     -0.842      0.140     -1.489     -1.501      1.120      0.612     -0.573      0.616      1.497      0.542
    -1.093      0.696      0.839      1.184      1.037      0.324      1.093      0.543      1.386      1.324     -1.276      0.626      1.068      1.177     -1.725      0.555     -0.130      0.080      0.866     -3.188     -0.289      0.316      0.406      0.844     -0.790     -0.777      0.626      0.360      0.486      1.798      0.690      0.710      0.172      0.753      1.689     -1.091      0.315      0.471      0.460     -1.310      0.826     -0.379     -0.738      0.360     -2.422
    -2.093      0.696     -0.161      0.184      0.037     -2.676      0.093      1.543      1.386     -0.676     -2.276      0.626     -0.932      0.177     -0.725     -2.445     -1.130     -0.920     -1.134     -0.188     -1.752     -0.215     -0.503      0.591     -0.066     -0.472      0.946      0.275     -0.396      0.338     -0.922      0.302      2.115      1.201     -0.517      0.006      0.847     -0.370     -0.392     -0.625     -0.659     -0.862     -0.237     -1.615     -0.069
    -1.093      0.696     -2.161      1.184      1.037      0.324     -1.907     -2.457      1.386     -0.676      1.724      0.626      1.068      2.177     -0.725      0.555      0.870      1.080     -2.134      0.812      0.820      0.278      0.158      0.884      0.207     -1.947      0.295     -2.273      0.408      0.755     -0.472     -2.136     -2.572      0.690     -0.805      0.583      0.415      0.936      1.445     -0.843     -0.328      0.553      0.585     -2.610      0.640
    -2.093      0.696      1.839      1.184      1.037     -2.676      0.093      1.543      0.386     -0.676     -2.276      0.626      1.068     -1.823     -0.725     -2.445     -0.130      1.080     -1.134      0.812     -1.077      0.487      0.656     -0.247      0.573     -1.090      0.252      1.189      1.435      0.403     -1.631     -0.330      0.826      0.761     -0.840     -1.019      0.039      0.324     -1.518     -0.913     -1.280     -0.601     -0.030     -0.863      0.277
    -0.093     -1.304     -1.161     -1.816      1.037      0.324      0.093     -1.457     -0.614      0.324     -0.276     -1.374     -0.932     -1.823     -0.725      0.555     -0.130     -0.920     -1.134      0.812      0.285     -0.525     -0.416     -1.656      1.017     -0.411     -0.736     -0.952     -0.117      0.008      0.163      0.832     -0.976      0.648     -0.165     -0.694     -0.670     -0.348     -0.348     -1.027      0.185      0.463     -0.315     -0.367     -0.014
    -2.093     -1.304     -0.161     -0.816      0.037     -2.676      0.093      0.543      0.386     -0.676     -2.276     -1.374      1.068     -0.823      0.275     -1.445     -0.130      0.080      0.866     -0.188     -2.438     -0.943      0.276     -0.503      0.245      0.331     -0.254     -0.405     -0.284     -0.263     -0.114      0.996      0.236      0.878     -0.851      0.925     -0.278      0.651     -0.540      0.139      1.040      0.985     -0.438      1.218     -0.576
    -1.093     -0.304     -0.161      1.184      1.037      0.324      0.093      0.543      1.386      0.324     -0.276      0.626      0.068      0.177      0.275     -0.445     -0.130      0.080     -0.134      0.812     -0.405     -0.211      0.107      0.697      0.536     -0.824      0.020     -0.436      0.436      0.484      0.798      0.254      0.520      0.812      0.018      0.069      0.929     -0.110     -0.475      0.005     -0.195      0.140     -0.208     -0.476      0.237
     1.907      0.696     -0.161      0.184      1.037      1.324      1.093      0.543     -0.614     -2.676      0.724      1.626      1.068     -1.823      1.275      1.555      0.870      1.080     -2.134      0.812      1.327      1.217      0.779     -1.181      0.901      0.477     -0.559     -1.177      1.377      0.360      0.061     -0.149     -0.439      0.195     -3.112     -0.884     -0.063      0.009     -0.760      1.025      0.113     -0.310     -0.168     -1.480     -0.025
    -2.093      0.696     -2.161     -0.816      1.037     -1.676      1.093     -2.457     -0.614      1.324     -1.276      0.626     -1.932     -0.823      1.275     -1.445      0.870     -1.920     -0.134      0.812     -1.637      0.842     -1.134     -0.433      0.502     -0.473      0.006     -0.998     -0.416      0.568     -0.079      0.190     -1.385     -0.427      1.138      0.900     -0.576     -0.339     -0.525      1.148      0.285     -0.077     -0.035      0.137      0.343
    -0.093      0.696     -1.161      1.184      0.037     -0.676      1.093     -1.457     -0.614      0.324      0.724      0.626      0.068      0.177      0.275     -1.445     -0.130     -0.920     -1.134     -1.188     -0.395      0.313     -0.231      0.511      0.160      0.205      0.459     -0.897      0.499     -0.278     -0.265      0.937     -1.326     -1.092      0.381      1.219      0.202      0.569     -0.106      0.228     -1.152     -0.264     -0.513     -1.340     -1.338
    -2.093      0.696      1.839      1.184      1.037     -1.676      1.093      1.543      1.386      1.324     -2.276      1.626      1.068      2.177      1.275     -2.445     -0.130      1.080     -0.134      0.812     -2.106      0.925      1.171      1.248      0.638     -0.007     -0.139      0.646     -0.011      0.398      0.506      0.206      0.332      0.439      0.949      0.371      0.391     -0.717      1.213      1.046     -0.488     -1.099     -0.712     -0.781      0.313
    -1.093     -0.304      1.839     -1.816      1.037      1.324      1.093     -0.457      0.386     -2.676     -1.276     -2.374      1.068      0.177     -1.725      0.555      0.870      1.080      1.866      0.812     -0.223     -0.391      0.043     -0.713      0.422     -0.984      0.099      1.694     -1.206      0.516      1.444      1.443     -0.585      0.891     -2.891     -1.014     -1.955      1.086      0.776     -1.762      0.770      1.320      1.196      2.246      0.473
    -0.093      0.696      1.839      0.184      1.037      0.324     -0.907     -0.457      0.386      1.324      1.724      1.626     -0.932      0.177      1.275      0.555     -1.130     -0.920     -0.134     -1.188      1.056      0.098     -0.444      0.101      1.075     -1.067      0.491      2.254      0.092     -0.161     -0.673     -0.851      0.002      0.456      0.676      0.246      1.379     -0.345      0.137      0.768     -0.340     -1.064     -0.227     -0.104     -2.070
     1.907     -1.304      1.839      2.184      1.037      0.324     -0.907      0.543      2.386      1.324      1.724     -1.374     -2.932      1.177      0.275      1.555      0.870     -1.920     -0.134      0.812      1.005     -0.727     -1.185      1.281      1.324      0.917     -0.405      3.106      0.883     -0.282     -0.571     -0.131      1.863      1.160      0.594      0.314     -0.531     -1.207      0.191     -0.279      0.387      1.759      0.072     -0.842     -0.345
    -0.093      0.696      0.839      1.184      1.037      1.324      0.093     -0.457     -0.614      1.324     -0.276      1.626      0.068      1.177      1.275     -0.445      0.870      0.080     -0.134      0.812     -0.159      0.509     -0.120      0.434      0.507     -0.152      0.050      1.030      0.678      0.596      1.448     -0.397     -0.323     -1.069      0.979     -0.061      0.951      0.257      0.808      0.904     -0.236      0.293      0.026     -0.570      0.470
     1.907     -3.304      0.839      0.184     -1.963      1.324     -2.907      0.543      1.386     -2.676      1.724     -2.374      1.068      1.177     -1.725      0.555     -2.130      1.080      1.866     -2.188      0.959     -1.487      0.591      0.316     -2.015      0.917     -2.003      0.226     -0.006      0.029      0.319     -1.666     -0.082      1.078     -1.545      0.367     -0.499      0.157      0.864     -1.008     -0.359     -0.403      0.028      1.821     -0.340
     1.907     -0.304      1.839      2.184     -0.963      0.324      0.093      1.543      1.386     -2.676      1.724     -0.374      1.068      1.177     -1.725      1.555      0.870      1.080      0.866     -1.188      0.917      0.114      0.559      1.347     -1.075      0.848     -0.477      1.360      0.768      0.037     -0.759      0.171      0.864      0.278     -2.287      0.590     -0.481      0.044      0.008     -1.106      0.575      0.531      0.257      0.003     -0.331
    -2.093      0.696      0.839      1.184      0.037      0.324      1.093     -1.457      2.386      0.324     -1.276      0.626      1.068      1.177      0.275     -1.445      0.870      1.080     -1.134     -0.188     -1.435      0.722      0.239      1.497      0.544     -0.649      0.081      0.534     -0.359     -0.468      1.783      0.422     -1.888      1.154     -0.010      0.425     -0.286      0.611     -0.166      0.031      0.095      0.078      0.706     -1.898     -0.699
    -0.093      0.696     -2.161      1.184      1.037     -0.676      0.093      1.543      2.386     -0.676     -0.276     -0.374      1.068      1.177      1.275      0.555     -0.130      0.080      1.866      0.812      0.014      0.065      0.555      1.313      0.224     -0.112      0.447     -2.734     -0.163      0.767     -0.799     -0.069      0.904      1.319     -0.828     -0.052     -0.451      0.247      0.048      1.319      0.635     -0.391     -0.915      1.153      0.776
    -2.093     -1.304      1.839      2.184      1.037     -2.676     -1.907      1.543     -0.614      1.324     -2.276     -1.374      1.068      2.177      1.275     -2.445     -0.130      1.080     -0.134      0.812     -1.489     -0.438      0.684      1.217     -0.225     -0.513     -0.630      1.123      1.000      1.004     -1.019     -1.482      0.755     -1.411      1.501     -0.425     -0.885      0.056      1.116      1.387     -0.755      0.361      0.031     -0.647      0.942
     0.907      0.696      0.839      1.184      1.037      1.324      1.093     -1.457      0.386      1.324     -0.276      1.626      1.068      1.177      0.275      0.555      0.870      1.080      0.866      0.812     -0.054      0.661      0.340      0.725      0.711      0.769      0.140      0.575      0.495      0.295      1.414      0.600     -1.944     -0.063      1.007     -0.189      0.600      0.441      0.626      0.039      0.478      0.071      0.454      0.507      0.241
    -1.093     -0.304     -0.161     -1.816     -1.963     -1.676      1.093      1.543      1.386     -1.676      0.724      0.626      0.068      1.177      1.275      0.555      0.870      1.080      0.866     -1.188      0.020      0.401      0.128      0.340     -0.649     -1.064     -0.753     -0.241     -2.249     -1.188     -1.794      0.834      1.387      1.229     -1.323      0.620     -0.048     -0.051      0.884      1.337      0.486      0.469      0.887      0.642     -0.695
    -0.093      0.696     -0.161          *     -0.963      1.324      1.093      1.543      0.386          *          *          *      0.068          *          *          *          *          *          *     -1.188      0.611      0.132     -0.084      0.173     -0.494     -0.655      0.546     -0.124      0.816     -0.455      0.825      0.686      1.624      0.258      0.474     -0.947      0.078      0.281      1.509      0.871     -1.747     -0.509     -0.315     -1.000     -0.709
    -0.093      0.696     -0.161      0.184      0.037      0.324      1.093      0.543      0.386      1.324      1.724      1.626      1.068      0.177      1.275      0.555      0.870      1.080     -0.134     -0.188      0.793      0.286      0.321      0.107      0.562     -0.795      0.256     -0.566      0.091     -0.356     -0.286      0.741      0.156      0.094      1.074      0.596      1.104      0.511     -0.009      1.104     -0.210      0.581      0.684     -0.169     -0.546
    -0.093     -0.304     -0.161     -0.816     -0.963     -0.676     -0.907      0.543     -0.614     -0.676     -0.276     -0.374     -0.932     -0.823     -0.725     -0.445     -0.130      0.080     -1.134     -0.188     -0.305     -0.431     -0.108      0.233     -1.187      0.113      0.205     -0.114     -1.015      0.114     -0.396     -0.316      0.685     -0.591     -0.089      0.088      0.064     -0.807     -1.069      0.011     -0.123      0.422      0.412     -1.318      0.863
    -0.093      0.696     -2.161     -1.816     -0.963      1.324      1.093     -2.457      0.386     -0.676      1.724     -0.374     -1.932     -1.823     -0.725     -1.445      0.870     -0.920     -0.134     -1.188      1.009      0.572     -0.917     -0.141     -0.600     -1.202      0.128     -1.364     -1.481     -0.355      0.174      0.502     -1.392      0.507     -0.335      0.361     -1.108     -0.710     -1.705     -0.234     -2.575      0.266      0.608      0.055     -0.659
    -0.093     -2.304     -1.161      2.184     -2.963     -0.676      0.093      0.543     -0.614     -1.676     -1.276     -2.374     -1.932     -0.823     -1.725      1.555     -2.130      0.080     -1.134     -0.188     -0.491     -1.179     -0.551      0.521     -1.641      0.399     -1.061     -0.817      1.571     -1.275      0.005      1.306      1.197     -1.039     -0.783     -0.757     -0.881     -1.184     -1.365     -0.702      1.926     -0.715      0.976     -1.583      1.255
     0.907     -0.304      0.839     -0.816      0.037     -0.676      0.093      0.543      1.386      0.324      1.724     -0.374     -0.932      1.177     -0.725      0.555     -0.130      1.080      1.866     -1.188      0.616     -0.304      0.446      0.288     -0.729      0.256     -0.067      0.322     -0.972      0.814     -1.425      0.305      0.237      1.043      0.702      0.709      0.079     -1.525      1.010     -0.312     -0.028      0.200      0.303      1.675     -0.378
    -1.093      0.696      0.839     -0.816     -1.963      0.324      0.093      1.543      1.386      0.324      0.724      0.626      1.068      1.177      0.275     -1.445      0.870      1.080     -1.134      0.812      0.589      0.387      0.514      0.154     -0.186     -1.563      0.378      0.273     -0.950     -1.822     -0.344     -0.148      0.978      1.305      0.574     -0.079      0.310      0.414      1.131      0.402     -1.950      0.577      0.094     -1.339      0.796
     0.907      0.696     -1.161      0.184      1.037      1.324      1.093     -1.457     -0.614      0.324      0.724      1.626     -0.932     -1.823      0.275      1.555     -0.130     -0.920     -1.134     -3.188      0.861      0.766     -0.344     -0.169     -0.205     -0.027     -0.034     -0.917      0.416      1.364      0.337      0.421     -1.008     -0.409      0.428     -0.629      0.453     -0.356     -1.589      0.261      0.716     -0.860     -0.289     -1.282     -3.001
    -0.093      0.696     -1.161      0.184      0.037      0.324      1.093     -1.457      1.386      1.324      0.724      0.626      0.068     -0.823      0.275      0.555      0.870      0.080     -0.134     -0.188      0.661      0.642     -0.261      0.435      0.264     -0.897      0.099     -0.750     -0.170     -0.220     -0.491      0.546     -0.924      0.945      1.141     -0.094     -0.267      0.244     -1.127      0.045     -0.189      0.160      0.433     -0.549     -0.306
     1.907      0.696      0.839     -1.816      1.037      1.324     -1.907     -0.457     -0.614     -1.676     -0.276      0.626     -2.932     -1.823      0.275     -1.445     -2.130     -0.920     -0.134     -1.188     -0.327     -0.259     -0.703     -1.042     -0.025      2.192      1.044      1.439     -0.766      1.056      1.567     -1.690      0.441      0.276     -1.541      0.213      0.929     -1.829     -0.962      0.390     -1.015     -1.871      0.113      0.406     -1.311
     0.907     -1.304     -0.161     -1.816      1.037     -1.676      0.093     -1.457     -0.614     -0.676      0.724     -2.374      1.068     -1.823      1.275      1.555     -0.130      1.080     -1.134     -0.188      0.691     -0.846      0.383     -1.870      0.527      0.197     -0.460     -0.554      0.110      0.586     -2.663      0.904     -1.867      1.042     -0.763     -0.230     -1.350      0.503     -0.362      1.050      0.832      0.692      0.492     -0.040     -0.554
    -1.093     -1.304     -1.161     -1.816     -1.963     -1.676      1.093     -1.457      1.386     -0.676     -1.276      1.626     -1.932      1.177     -1.725      0.555      0.870      0.080      1.866      0.812     -0.923      0.127     -0.684      0.747     -0.516     -0.152     -1.305     -0.461     -2.607     -1.500     -0.695      0.957     -0.755      0.714     -0.518      0.047      1.417     -0.749      0.465     -1.454      1.426      0.694      1.260      1.559      1.156
    -0.093      0.696     -0.161      1.184     -0.963     -0.676      0.093      0.543      0.386     -0.676      0.724     -0.374      1.068      0.177     -0.725     -1.445     -0.130      1.080     -0.134     -1.188      0.077      0.639      0.457      0.622     -1.125     -0.133      0.098     -0.741      0.699      0.108     -0.627     -0.541      0.177     -0.163     -0.110      0.462     -1.124      0.303     -0.331     -0.297     -1.756     -0.710      0.429     -0.492     -0.029
    -0.093     -1.304     -0.161      0.184     -0.963     -0.676     -0.907      1.543      0.386     -0.676     -0.276     -0.374     -0.932      0.177     -0.725     -0.445     -1.130     -0.920     -0.134     -1.188     -0.016     -0.217     -0.116      0.662     -0.589     -0.155     -1.086      0.038     -0.337     -0.456     -0.623     -0.551      1.741     -0.002     -0.287     -0.324     -0.184     -0.782     -0.370     -0.429     -0.353     -0.764     -0.685     -0.420     -0.521
    -0.093     -1.304     -0.161      1.184     -1.963     -1.676     -1.907      1.543      1.386     -0.676     -0.276     -0.374      1.068      0.177     -0.725     -1.445      0.870      1.080     -1.134     -0.188     -0.474     -0.099      0.671      0.990     -1.323      0.242     -1.221     -0.973     -0.057     -0.797     -1.268     -1.926      0.685      0.577     -0.128      0.430     -0.230      0.060     -0.584     -0.051     -1.110      0.921     -0.095     -1.607      1.083
    -2.093      0.696      0.839      1.184      0.037     -2.676      0.093     -1.457      0.386      0.324     -2.276      1.626      1.068      2.177      0.275     -2.445     -0.130     -1.920     -1.134     -2.188     -1.885      0.170     -0.077      0.569     -1.056     -0.078      0.474      0.739      0.665      1.119     -0.690     -0.113     -1.313     -0.209      0.895     -0.037      1.259      1.215      1.751      0.750     -0.395     -0.453     -1.846     -1.320     -1.209
    -0.093     -0.304     -1.161     -1.816      1.037      0.324      0.093     -0.457     -1.614      1.324      1.724     -0.374     -0.932     -1.823      1.275      0.555     -1.130     -1.920     -2.134      0.812      0.372     -0.580     -0.840     -1.806      0.867     -0.330      0.007     -0.355     -0.052      0.306     -0.026      0.637      0.325     -0.169      0.941      1.219      0.321      0.210     -0.481      0.849      0.285     -0.291     -0.480     -1.122      0.061
     0.907     -0.304     -1.161      0.184      0.037      0.324     -1.907     -1.457      0.386      0.324      0.724      0.626      0.068     -0.823      0.275      0.555      0.870     -0.920     -0.134     -0.188      0.804      0.363     -0.713     -0.677      0.260      0.211     -0.767     -0.412      0.920     -0.287     -0.541     -2.284     -0.762      0.908      0.229     -0.429      0.114      1.044     -0.280      0.275     -0.325      0.448      0.279      0.120     -0.427
    -0.093     -0.304     -2.161      1.184     -1.963      0.324      1.093     -2.457     -0.614     -0.676     -1.276     -1.374     -0.932     -0.823     -1.725      0.555     -0.130     -1.920     -0.134     -2.188     -0.170      0.070     -0.518      0.080     -1.384      0.229     -0.222     -1.571      0.924     -0.636      0.440      1.126     -1.807     -0.572     -0.008     -1.110     -1.398     -0.074     -0.686     -1.077      0.739     -0.313     -1.134      0.005     -0.744
    -0.093     -1.304     -1.161      1.184      1.037     -1.676     -0.907     -0.457     -0.614      1.324     -0.276     -1.374      0.068      1.177      1.275      0.555     -1.130     -1.920      0.866      0.812     -0.273     -0.960     -0.419      0.523      0.316      0.154     -0.244     -0.570      0.567      0.592     -1.513      0.002     -0.005     -0.936      1.290      0.009     -0.023      0.580      0.804      1.159      0.852      0.048     -1.196      0.751      0.638
     0.907     -0.304      0.839     -0.816      0.037      0.324     -1.907     -1.457     -0.614     -1.676      0.724      0.626      0.068      1.177     -1.725      0.555     -0.130      1.080      1.866      0.812      0.161     -0.165      0.163     -0.664     -0.044      0.637     -0.236      0.753     -0.167      0.038      0.165     -1.783     -1.852     -0.041     -1.542      0.430      0.795     -0.300      1.914     -1.770      0.385     -0.088      0.962      2.168      0.905
    -0.093     -0.304     -0.161     -0.816      0.037     -0.676      0.093      0.543     -0.614      1.324     -0.276     -0.374     -0.932     -0.823      0.275     -0.445     -0.130     -0.920     -0.134     -2.188     -0.748      0.272     -0.451     -0.592     -0.348      0.784     -0.473      0.348     -0.203      0.326     -0.002     -0.079      1.018     -0.103      1.526      0.916     -0.891     -0.315     -0.417      0.488      0.251     -0.391     -0.124      0.349     -1.967
     0.907     -0.304     -0.161      0.184     -1.963      0.324      0.093     -1.457     -0.614     -0.676      0.724     -0.374      0.068     -1.823      0.275     -1.445     -0.130      0.080     -1.134     -1.188     -0.164     -0.507     -0.230     -0.633     -0.591      1.165      0.215      0.172      0.735     -1.282      0.462      0.535     -1.292     -0.098     -0.490      1.000      0.338      0.497     -1.340      0.652     -1.277      0.624      0.562     -0.921     -0.648
    -0.093     -0.304     -0.161     -0.816     -0.963      0.324      0.093      0.543     -0.614      1.324      0.724      0.626      0.068     -0.823      0.275     -0.445     -0.130      1.080     -1.134     -0.188      0.046     -0.072      0.078     -0.816      0.620     -0.216     -0.088     -0.217      0.125     -1.502      0.428      0.017      0.565      0.286      1.018      0.564      0.755     -0.116     -0.177     -0.157     -0.443     -0.196      0.989     -0.563     -0.868
    -0.093      0.696      0.839      0.184     -0.963     -2.676      0.093     -0.457      0.386     -0.676     -0.276      1.626      1.068      2.177      0.275     -2.445      0.870     -0.920      0.866     -0.188     -0.706      0.463      0.038     -0.233     -1.046      0.483      0.183      0.793      0.522      0.265     -1.999     -0.207     -0.583      0.497     -0.025      0.755      1.078      0.980      2.353      0.839     -1.723      0.359     -1.041      1.053      0.515
     0.907      0.696     -1.161     -1.816      1.037     -0.676     -2.907      1.543      2.386      1.324     -0.276     -2.374      1.068      2.177      1.275     -0.445     -2.130      1.080      1.866      0.812     -0.581     -1.072      0.650      0.462      0.489      1.443      1.799     -1.871     -2.251      0.626     -0.264     -1.904      0.923      2.045      0.897      0.321     -0.928      0.098      1.929      1.030      0.027     -0.954      0.015      1.636      0.507
     0.907      0.696      1.839      0.184      0.037      0.324      1.093      1.543     -0.614      1.324      0.724      1.626      1.068     -0.823      0.275      1.555      0.870      1.080     -1.134      0.812      0.729      0.721      0.857     -0.200      0.165      0.247     -0.034      1.056      0.437     -0.002     -0.414      0.544      0.735     -0.598      1.089     -0.419      0.801     -0.040     -0.678      0.105      0.763     -0.018     -0.402     -1.047      0.761
     0.907      0.696     -0.161      1.184      0.037     -0.676      1.093      0.543     -1.614     -1.676     -1.276      0.626     -2.932      2.177      0.275     -2.445      0.870      0.080      0.866     -0.188     -1.019      0.171     -0.788      0.875      0.403      1.974      0.359      0.687      0.266     -0.127      0.389      0.946      1.355     -2.380     -1.794      0.256      0.427     -1.748      1.417      0.103     -1.344      0.421      1.466      0.237     -0.641
    -0.093     -0.304      0.839     -1.816      0.037      0.324     -1.907      0.543      1.386     -1.676     -0.276     -0.374      1.068     -1.823     -0.725      0.555     -0.130      0.080     -1.134     -0.188      0.082     -0.692      0.157     -0.415      0.180     -0.169      0.322      0.742     -1.573     -0.164      0.271     -1.049      0.390      1.768     -1.951     -0.492      0.531      0.675     -1.437     -0.840      0.347      0.515     -0.304     -0.849     -0.436
    -0.093      0.696      1.839     -1.816      1.037      0.324     -0.907      1.543      0.386      1.324      0.724     -1.374      1.068      0.177     -0.725     -0.445      0.870      1.080     -2.134      0.812      0.393      0.238      0.687     -0.523      1.411     -0.566      0.375      1.121     -1.294     -0.357     -0.104     -1.106      0.747      0.816      0.581      0.087     -1.532      0.017      0.721     -1.304     -0.899      0.791     -0.235     -1.800     -0.452
    -0.093      0.696      0.839      0.184      0.037      0.324      0.093      1.543     -1.614      1.324      1.724      0.626      1.068      0.177      1.275      0.555     -1.130      1.080     -1.134      0.812      0.296     -0.100      0.806     -0.303      0.049     -0.485      0.760      0.002      0.488     -0.071     -0.101      0.263      0.574     -1.202      1.223      1.260      0.741     -0.062      0.434      1.368      0.111     -0.869     -0.340     -1.069      1.072
     1.907     -1.304      1.839     -0.816      1.037      1.324     -0.907     -0.457      1.386     -2.676      1.724     -0.374      1.068      1.177     -0.725      0.555     -1.130      0.080     -1.134      0.812      1.130     -1.348      0.176      0.414      0.291      0.601      0.072      1.768     -1.078      0.909      0.123      0.387     -0.617      1.129     -2.766      0.117      1.441      0.914      0.782     -0.851     -0.587      0.350     -0.140     -1.479      0.495
     1.907     -0.304     -1.161     -1.816      1.037      1.324      1.093     -2.457     -1.614     -0.676      1.724     -0.374     -1.932     -1.823     -0.725      1.555      0.870     -2.920     -2.134      0.812      1.580      0.794     -1.254     -1.312      0.828      0.218     -1.087     -0.056     -0.519      0.321     -0.251      0.105     -1.232     -0.654     -0.955     -0.374     -1.313     -0.017     -0.803     -1.151      0.103     -0.089     -0.766     -1.325     -0.024
     0.907      0.696     -2.161      1.184      1.037      1.324      1.093     -1.457      1.386      0.324      0.724     -1.374      0.068      2.177      1.275     -0.445     -1.130     -2.920      1.866      0.812     -0.154     -0.334     -0.776      0.964      0.375      0.732      1.070     -1.409      0.073      0.648      1.546      1.313     -0.419      0.526      0.075      0.890     -1.151      1.259      1.271      1.071     -0.266     -0.746     -1.660      1.542      0.449
    -0.093     -2.304     -2.161      1.184      1.037      1.324     -1.907      0.543     -0.614      1.324      0.724     -2.374     -1.932      1.177      1.275      0.555     -2.130     -1.920     -0.134     -0.188      0.297     -1.374     -1.262      0.917     -0.117     -0.446     -0.963     -0.801      0.293      1.205      0.877     -0.572      2.003     -1.337      1.177      0.274     -0.751     -0.041      0.479      1.453      0.372     -0.552      0.035     -0.594     -0.156
     0.907      0.696      1.839      2.184      1.037      1.324      1.093      1.543      1.386     -1.676     -1.276      1.626      1.068      2.177      0.275     -1.445      0.870      1.080      1.866      0.812     -0.049      1.053      0.343      1.883      0.998      0.874     -0.349      1.450      0.113      0.091      1.387      0.101      1.111     -0.067     -2.193     -1.042      0.214      0.677      0.659     -0.245     -1.420     -0.294      0.746      0.889      0.114
     0.907      0.696      1.839      1.184      1.037      1.324      1.093      1.543      2.386     -0.676      1.724      0.626      1.068      2.177     -0.725      1.555      0.870      1.080      0.866      0.812      1.300      0.851      0.494      1.351      0.901     -0.406     -0.009      1.273     -0.203      0.217     -0.081      0.336      1.021      1.219     -1.028     -0.015     -0.439      0.298      1.102     -1.146      0.301     -0.136      0.214      0.082      0.212
     0.907      0.696     -0.161     -0.816     -0.963      1.324      1.093      0.543      0.386      1.324      1.724     -0.374      1.068      1.177      0.275      1.555      0.870     -0.920     -0.134     -0.188      0.867      0.280      0.161      0.597     -0.328      0.003      0.326     -0.375     -1.309     -0.693      0.477      0.695      0.453      0.130      1.407      0.366     -0.678      0.736      0.864      0.494      0.699      0.533     -1.076     -0.474      0.178
    -2.093      0.696      0.839     -0.816      0.037     -1.676      1.093     -1.457      1.386      0.324     -2.276      1.626      0.068      1.177      0.275     -2.445      0.870      0.080     -1.134     -0.188     -1.637      0.593     -0.347      0.090      0.174     -0.493      0.143      1.031     -0.937     -0.018     -0.113      0.510     -0.885      1.388      0.309     -0.114      0.952      0.520      1.045      0.204     -0.806      0.262      0.586     -0.976     -0.284
     1.907      0.696     -2.161     -1.816      1.037      1.324     -2.907     -2.457     -1.614     -2.676      1.724      1.626     -2.932     -1.823      1.275      1.555      0.870      1.080     -2.134      0.812      0.992     -0.060     -0.713     -2.249      0.477      0.965      0.649     -1.485      0.374      0.678      0.206     -2.894     -1.666      0.074     -2.698      0.428      1.695     -1.816     -0.103      1.076      0.593      0.885      2.189     -0.834      0.440
    -0.093      0.696      0.839      2.184      1.037     -2.676      1.093     -0.457     -0.614      1.324      0.724      1.626     -0.932      1.177      0.275     -2.445      0.870     -0.920      1.866     -0.188     -0.491      0.791     -0.607      1.242      0.694      0.445      0.103      1.481      1.128      0.327     -2.213      0.470      0.249     -1.533      1.113      1.354      0.589     -0.004      0.089     -0.039     -1.974     -0.043      0.001      1.203     -0.647
    -0.093      0.696      0.839     -0.816      0.037     -0.676     -1.907      0.543     -0.614      0.324     -0.276      1.626      0.068     -0.823      0.275     -0.445      0.870      0.080     -1.134     -0.188     -0.620      0.053      0.335     -0.815     -0.209      0.558      0.717      0.541      0.036      0.174     -0.024     -2.065      0.164      0.202      0.288      0.516      1.691     -0.497     -0.168      0.441      0.218      0.852     -0.333     -0.670     -0.013
     0.907      0.696      1.839      0.184      0.037      0.324      1.093     -0.457     -0.614      0.324      0.724     -0.374      1.068      1.177      0.275      0.555     -1.130      1.080      0.866     -0.188      0.308     -0.487      0.650     -0.395     -0.286      0.649      1.113      1.223      0.383      0.202     -0.142      1.517     -1.020     -0.367      0.580      0.212      0.217      0.055      1.559      0.412      0.130     -0.521      0.092      1.004     -0.124
    -2.093     -1.304     -0.161      1.184     -1.963     -1.676      0.093     -0.457      0.386     -0.676     -0.276     -1.374      0.068      0.177     -0.725     -0.445     -1.130     -0.920     -1.134     -2.188     -0.849     -0.953     -0.439      0.678     -1.691     -1.160     -0.478      0.246      0.521     -0.287     -0.745      1.009      0.035      0.017      0.019      0.840     -0.192      0.589     -0.350      0.192      0.337      0.000     -0.075     -1.459     -0.758
     0.907      0.696      0.839      1.184     -0.963     -1.676      0.093      0.543     -0.614      0.324     -2.276     -1.374      0.068     -0.823      0.275     -1.445     -0.130      1.080      1.866      0.812     -0.854     -0.510      0.255      0.538     -0.259      1.611      1.190      0.464      0.676     -0.755     -0.817      0.657      0.157     -1.020      0.508     -1.149     -0.487     -0.380     -1.243      0.390     -0.696      0.249      0.537      1.529      1.069
    -1.093      0.696      0.839      1.184     -0.963     -0.676      0.093      1.543     -1.614     -0.676     -1.276     -0.374      0.068     -0.823     -0.725     -0.445     -0.130      0.080     -0.134     -1.188     -1.036     -0.122      0.080      0.142     -0.252     -0.103      0.835      0.774      1.222     -0.754      0.297      0.311      1.355     -1.584     -0.448      0.209     -0.181      0.009     -1.009     -0.624      0.588      0.075      0.066     -0.123     -1.125
     0.907      0.696      1.839     -0.816      0.037      0.324      1.093      1.543      0.386      0.324      1.724     -0.374     -2.932      0.177      0.275     -0.445      0.870      1.080     -2.134     -0.188      1.015      0.371     -0.274     -0.108      0.718     -0.175      0.245      1.910     -0.908     -0.702     -0.758      0.651      1.823      0.515      0.049      0.290     -0.832     -2.546      0.179      0.083     -1.507      0.461      1.386     -2.042     -0.647
     0.907     -0.304     -1.161     -0.816     -0.963     -1.676      0.093     -1.457     -0.614     -0.676     -0.276      0.626      0.068      1.177     -0.725      0.555     -1.130     -0.920     -1.134     -2.188     -0.406     -0.401     -0.311     -0.629     -1.086      1.174      0.331     -0.858      0.003      0.089     -1.151      0.419     -1.138     -0.110     -0.128      0.403      0.958      0.535      1.724     -0.287      0.881     -0.732     -0.654     -0.675     -1.266
     1.907      0.696      1.839     -0.816     -0.963      1.324      1.093      0.543      2.386     -0.676      1.724      1.626      0.068     -1.823      0.275     -0.445      0.870      1.080      0.866     -1.188      0.768      0.600      0.324     -0.149     -0.269      1.066     -0.068      1.457     -0.677     -0.629      0.404      0.472      0.039      2.487     -0.440      0.770      0.752     -0.361     -1.766      0.421     -1.116      0.242      0.443      0.975     -0.943
     0.907      0.696     -0.161      1.184      1.037      1.324      0.093      0.543      0.386     -0.676      1.724      0.626      1.068      0.177      0.275      1.555      0.870      1.080     -0.134      0.812      1.093      0.317      0.532      0.746      0.322     -0.250      0.353     -0.712      0.379      0.690      0.059     -0.219     -0.137     -0.406     -0.995      0.303      0.171      0.211     -0.431      0.243      0.257      0.584      0.225     -0.567      0.642
     1.907      0.696     -2.161     -1.816      0.037      1.324      0.093     -2.457     -1.614      0.324     -0.276     -2.374     -0.932      0.177     -0.725      0.555     -0.130     -2.920     -0.134      0.812      0.434     -0.117     -1.069     -0.808     -0.117      1.427      0.679     -1.057     -1.006      0.123      0.776      0.285     -1.424     -0.760      0.419     -0.864     -2.177      0.437      0.809     -0.604      0.325     -0.009     -1.209      0.280      0.941
     0.907      0.696     -0.161      0.184      0.037      0.324      0.093     -1.457      0.386      0.324      0.724     -0.374      0.068     -0.823     -0.725     -0.445     -0.130      0.080     -0.134     -0.188      0.194     -0.149     -0.041     -0.545     -0.399      0.695      0.959     -0.157      0.669      0.408     -0.031      0.262     -1.554      0.832      0.314      0.269     -0.463      0.198     -0.335     -0.336     -0.598     -0.116      0.044      0.049      0.120
     0.907     -1.304      0.839     -1.816      1.037      1.324      0.093      1.543     -0.614      1.324      0.724     -1.374      1.068     -0.823      1.275      1.555      0.870      1.080     -1.134      0.812      1.166      0.204      0.735     -1.441      1.638     -0.166     -1.412      0.130     -0.364     -0.540      0.106      0.059      0.519      0.396      0.511     -0.853     -1.738     -0.061      0.257      0.436      0.501      0.647     -0.096     -0.266     -0.528
     1.907      0.696     -0.161      2.184      0.037     -0.676      1.093     -0.457     -0.614     -0.676      1.724     -0.374      0.068      2.177      0.275      1.555      0.870      1.080     -0.134     -0.188      0.992      0.349     -0.100      0.752     -0.117      0.927      0.130      0.129      1.292      0.142     -1.890      0.835     -0.344     -1.249     -0.762      0.415     -0.674     -0.050      1.709      0.307      0.688      0.432      1.255     -0.365     -0.087
     0.907      0.696      0.839     -1.816      1.037      1.324     -0.907     -1.457     -0.614      0.324      1.724      0.626      1.068      0.177      1.275      1.555      0.870      1.080     -2.134      0.812      1.148     -0.204      0.764     -1.521      1.443     -0.287      0.753      0.183     -0.204     -0.267      0.195     -0.790     -2.274      0.641     -0.469      0.266      0.878     -0.100      1.454      0.504      0.230      1.043     -0.045     -1.332     -0.447
    -0.093     -2.304     -0.161      1.184      0.037     -0.676     -1.907      0.543      0.386     -0.676     -1.276     -1.374      0.068      1.177      0.275     -0.445     -0.130     -0.920     -0.134      0.812     -0.325     -1.080     -0.188      0.223     -0.620      0.205     -1.079     -0.007      1.004      0.650     -0.207     -0.876      0.871      0.165     -0.411     -0.878      0.045      0.570      1.058      0.495     -0.291      1.166     -0.612     -0.069      1.290
    -0.093     -0.304     -0.161      1.184      1.037      0.324      0.093      0.543     -1.614     -0.676     -0.276     -0.374      0.068     -1.823     -0.725     -0.445     -0.130     -0.920     -0.134      0.812     -0.397     -0.338     -0.606     -0.236      0.642      0.159     -0.155      0.444      1.115      0.472      0.567      0.243      1.313     -1.398     -1.088      0.053      0.127      0.963     -1.650     -1.134     -0.055      0.074      0.058     -0.192      0.138
    -0.093      0.696      1.839      2.184      1.037     -2.676      1.093     -0.457      0.386      1.324      0.724     -1.374     -0.932     -0.823      1.275          *     -1.130     -0.920     -0.134      0.812     -0.503     -0.484     -0.285      0.503      0.265      0.477      1.251      2.110      1.584      0.738     -2.112      1.598     -0.109     -0.179      1.107      1.276     -0.689     -0.609     -1.096      1.240     -0.517     -0.593     -0.563     -0.371      0.494
     0.907      0.696     -2.161      1.184      1.037     -2.676      1.093     -0.457     -1.614      1.324     -1.276      0.626     -0.932     -1.823      1.275     -2.445      0.870      1.080     -0.134      0.812     -1.069      0.603     -0.210     -0.479     -0.194      1.868      0.126     -2.019      1.744      1.145     -1.452      0.324     -0.350     -1.206      1.304      0.024     -0.271     -0.832     -1.392      1.263     -1.130      0.234      1.283      0.046      1.077
    -1.093     -0.304      0.839      1.184      1.037      0.324      0.093     -0.457     -0.614     -1.676      0.724     -1.374      0.068     -0.823      0.275      0.555     -0.130      0.080     -1.134     -0.188     -0.022     -0.741     -0.042      0.342      0.175     -1.086      0.418      0.910      0.770      0.941      0.114      0.924     -0.346     -0.881     -1.795      0.712     -0.362     -0.108     -0.976      0.299      0.612      0.653      0.213     -1.284     -0.386
    -2.093      0.696      1.839      1.184     -2.963     -2.676      1.093      1.543      2.386     -2.676     -2.276     -2.374      1.068      1.177     -2.725     -2.445      0.870      1.080      0.866     -3.188     -2.248     -0.204      0.542      2.209     -2.155      0.121      0.926      1.356     -1.062     -0.795     -0.417      1.194      0.926      0.621     -1.732      0.666     -1.995      0.192     -0.770     -1.568     -0.141      1.066      0.197     -0.235     -1.268
     0.907     -2.304     -2.161     -0.816      1.037      1.324      1.093     -1.457      1.386      1.324      1.724     -2.374      0.068      1.177      1.275      1.555      0.870      1.080      0.866      0.812      1.395     -0.441      0.159      0.093      0.443     -0.620     -1.761     -2.417     -0.678      0.478     -0.212      1.450     -1.630      1.359      1.118     -0.108     -1.752     -0.179      1.032      1.092      0.179      1.227      0.855      0.651      0.294
    -0.093     -1.304      0.839      1.184      0.037      1.324      1.093      1.543      0.386      0.324      0.724      0.626     -0.932     -0.823      0.275      1.555      0.870      1.080      0.866      0.812      0.674     -0.100     -0.150      0.229      0.441     -0.638     -1.147      0.921      0.905     -0.363      0.446      1.292      1.728      0.201      0.255      0.005      0.678     -0.655     -1.012      0.125      0.672      0.752      1.266      0.735      0.613
    -2.093     -0.304     -0.161      1.184     -2.963      0.324     -0.907     -0.457      0.386     -0.676     -1.276     -0.374      0.068      1.177     -0.725     -0.445     -1.130      0.080     -0.134     -2.188     -0.396     -0.532      0.150      1.095     -1.592     -1.699      0.029     -0.189      0.063     -1.171      0.726     -0.508     -0.712     -0.292     -0.109     -0.860      0.410     -0.212      0.278     -0.031     -0.063     -0.661     -0.061     -0.751     -0.759
     0.907     -0.304     -1.161      0.184      1.037      1.324     -0.907     -1.457     -0.614     -0.676     -0.276     -0.374     -0.932      0.177     -0.725     -0.445     -1.130     -0.920     -0.134      0.812      0.237     -0.379     -0.699     -0.329      0.584      0.603      0.096     -0.433      0.560      0.465      0.893     -0.384     -0.733     -0.360     -1.003     -0.601      0.112      0.096      0.546     -1.011     -0.792     -0.784      0.087      0.234      0.237
     0.907     -0.304      1.839     -0.816     -2.963      0.324     -0.907     -0.457      0.386     -0.676     -0.276      1.626      1.068      2.177     -2.725     -2.445     -1.130     -0.920     -0.134     -0.188     -0.536     -0.033     -0.039      0.214     -0.361      1.494     -0.213      1.913     -0.974     -2.585      1.133     -1.017     -0.410      0.250     -0.433      0.486      1.762      1.089      1.799     -2.560     -1.903     -1.071     -0.717     -0.254      0.010
    -0.093      0.696      0.839     -1.816      1.037      1.324      1.093      0.543      1.386     -0.676     -1.276     -0.374     -2.932      2.177      1.275      0.555     -0.130     -0.920      1.866      0.812      0.057      0.223     -1.257      0.022      1.549     -0.217      0.364      1.972     -1.776     -0.459      1.370      0.993      1.953      1.259     -1.336     -1.370     -0.721     -1.254      2.124      0.571      0.660     -0.528      1.132      1.591     -0.573
    -0.093     -0.304     -1.161     -1.816      1.037     -0.676     -0.907      1.543     -1.614      1.324     -0.276      0.626      1.068     -1.823      1.275      0.555     -1.130     -0.920     -2.134      0.812      0.156     -0.256      0.347     -1.576      1.201     -0.391     -0.332     -1.583     -0.353     -0.085     -0.987     -0.660      1.157     -0.403      0.838     -0.538      0.856      0.497     -0.443      0.528      0.399     -0.509     -1.352     -1.306     -0.323
     0.907     -0.304      1.839     -0.816     -1.963      0.324      0.093      1.543     -0.614     -0.676     -1.276      0.626      1.068      1.177     -1.725     -0.445     -0.130      1.080      0.866     -1.188     -0.336     -0.104      0.267     -0.736     -1.434      1.278     -0.346      1.565      0.000     -0.573      0.536      0.022      1.138      0.084      0.077     -0.873      0.816      0.704      1.614     -0.759     -0.066     -0.047      0.657      1.399      0.197
    -1.093     -0.304     -2.161      2.184     -0.963      0.324      0.093      0.543     -0.614      0.324      1.724     -0.374     -0.932      0.177      0.275      0.555      0.870      0.080      0.866      0.812     -0.139     -0.403     -0.683      1.624     -0.118     -1.108      0.145     -1.495      0.529     -0.649      0.356      0.467      1.302     -1.754      0.480      1.736      0.261      0.010     -1.086      0.173      0.595      1.319      1.236      0.031      0.926
    -0.093     -0.304     -1.161     -0.816     -1.963      1.324      0.093      0.543      0.386      0.324     -1.276     -1.374      1.068     -0.823      0.275     -0.445     -0.130      0.080      0.866     -0.188     -0.446     -0.638      0.172     -0.546     -0.962      0.429      0.363     -1.433     -0.342     -0.966      1.905      0.660      0.314      0.768      0.737     -0.717     -0.447      0.664     -0.384      0.596      0.188      0.649     -0.261      1.030      0.619
    -0.093     -1.304      0.839      0.184      0.037      1.324      1.093     -1.457      2.386     -0.676      0.724     -2.374      1.068     -1.823      0.275     -0.445     -1.130      1.080      1.866      0.812      0.423     -0.598      0.591      0.921      0.683     -0.361     -0.552      0.104     -0.578     -0.507      0.876      1.640     -1.989      1.692     -0.891      0.246     -1.687      0.072     -2.446      0.044     -0.858     -0.424      0.211      1.397      0.208
    -1.093     -0.304     -0.161      1.184      0.037      0.324      0.093     -0.457     -0.614      0.324     -0.276     -1.374      0.068     -0.823      0.275      0.555     -0.130      0.080     -1.134     -2.188      0.126      0.110     -0.268      0.100     -0.455     -1.015     -0.411     -0.119      1.199      0.340      0.251     -0.134     -0.188     -0.606      0.665     -0.451     -1.361      0.423     -0.833      0.638      0.527     -0.209      0.528     -1.046     -1.714
     1.907     -0.304     -0.161      0.184      0.037      0.324     -1.907      1.543      0.386      1.324      1.724      0.626      0.068     -0.823      0.275      0.555     -0.130     -0.920     -1.134     -0.188      1.014     -0.105     -0.246      0.530     -0.467      0.782     -0.136     -0.006     -0.422      0.289     -0.790     -1.835      1.753     -0.087      1.568      0.247      0.849      0.447     -1.192      0.501     -0.481      0.040     -0.563     -1.402      0.189
     0.907     -0.304     -0.161     -1.816      1.037      1.324      0.093      1.543      0.386     -2.676      0.724      0.626      1.068      1.177      0.275      1.555      0.870      1.080     -2.134     -1.188      0.851      0.653      0.605     -0.527      0.453     -0.077     -1.013     -0.755     -1.333      0.465      0.436     -0.649      0.678      0.768     -2.911     -0.345     -0.170     -0.004      1.636      0.142      0.767      0.005      0.094     -1.907     -1.450
    -0.093      0.696      0.839      0.184      0.037      1.324      1.093      1.543      0.386      1.324     -1.276     -0.374      1.068      0.177      1.275      1.555      0.870      1.080     -1.134      0.812      0.157      0.084      0.692      0.085      0.391     -0.335      0.639      0.070      0.110     -0.399      1.228      1.027      0.773      0.288      1.054     -1.462     -0.393      0.074      0.129      1.095      1.299      0.805      0.033     -1.082      0.459
     0.907      0.696      0.839      1.184     -0.963      0.324      1.093      0.543      2.386      1.324      0.724      1.626      0.068     -0.823     -0.725      1.555      0.870      0.080      0.866     -1.188      0.866      0.603      0.133      0.780     -0.654     -0.147      0.128      0.657      0.306     -0.238     -0.798      0.450      0.373      1.920      1.535     -0.371      0.846     -0.047     -1.433     -0.255      0.663      0.216     -0.223      0.286     -0.513
    -1.093     -0.304      0.839      0.184      1.037     -0.676      1.093      0.543     -1.614      0.324      0.724      0.626      1.068      0.177      0.275      0.555      0.870      1.080     -0.134      0.812      0.071      0.418      0.329     -1.401      0.866     -1.013     -0.752      0.313      1.665      0.251     -0.700      0.564      0.283     -0.456     -0.229      0.563      0.074      0.570      1.114     -0.044      0.491      0.495      0.469      0.645      0.052
    -1.093     -0.304     -2.161      1.184      0.037     -0.676      0.093     -2.457      1.386      0.324     -1.276     -2.374      0.068      1.177     -0.725     -0.445     -0.130     -2.920      0.866     -0.188     -0.269     -0.761     -0.904      1.349     -0.220     -0.861      0.453     -1.267     -0.064      0.066     -0.543      0.784     -1.488      0.276      0.351     -0.872     -1.415      1.419     -0.027     -0.691     -0.258      0.822     -1.393      0.107      0.096
    -0.093      0.696      0.839      1.184      1.037      1.324      1.093     -1.457      1.386      1.324      0.724     -0.374      1.068      2.177     -0.725      0.555      0.870      0.080     -0.134      0.812      0.432      0.459      0.179      0.497      0.787     -0.591      0.310      0.649      0.627      0.161      0.819      0.533     -1.770      1.120      0.877      0.189     -0.922      0.597      1.912     -1.135      0.160      0.341     -0.220     -0.521      0.217
    -0.093     -0.304     -2.161     -0.816      0.037      1.324     -1.907     -2.457     -0.614     -2.676     -2.276      1.626      1.068      2.177     -2.725     -1.445     -0.130     -1.920     -1.134      0.812     -0.269     -0.156     -0.595      0.325     -0.579      0.114     -0.256     -1.474     -1.124      0.534      1.639     -1.593     -1.822     -1.084     -2.256     -2.006      1.909      1.734      1.855     -2.472     -1.283     -0.030     -0.901     -1.264      1.323
    -0.093      0.696      1.839      2.184      0.037      1.324      1.093      1.543      0.386     -0.676     -0.276     -0.374      0.068      1.177     -1.725      0.555     -0.130      1.080      0.866     -0.188      0.040     -0.024      0.362      1.045     -0.595     -0.194      0.813      1.331      1.162      0.608      1.433      1.185      1.183     -0.372     -0.493     -0.389     -0.476     -0.480      0.352     -1.397      0.446     -0.143      0.590      0.400      0.336
    -0.093     -0.304      0.839     -0.816      0.037      0.324      1.093      1.543     -0.614      0.324     -0.276      0.626      1.068     -0.823      1.275      1.555     -0.130      0.080     -0.134     -0.188     -0.009      0.286      0.618     -1.622      0.298     -0.116     -0.543      0.347      0.751     -0.335      0.277      1.093      0.916      0.746      0.254     -0.137      0.126      0.206      0.500      0.971      1.477     -0.548     -0.855      0.777     -0.412
     1.907     -0.304     -0.161      0.184      0.037      1.324      0.093     -0.457     -0.614     -0.676      1.724     -0.374      0.068      0.177     -0.725      1.555      0.870      0.080      0.866     -0.188      1.168      0.004     -0.337     -0.156     -0.140      0.882     -0.227      0.168      0.298      0.247      0.221      0.011     -0.108     -0.496     -0.624      0.222     -0.276      0.606      0.200     -0.668      0.573      0.902      0.568      0.965     -0.055
    -0.093     -0.304     -2.161      1.184     -0.963      0.324      0.093      1.543      0.386     -0.676     -1.276     -0.374     -1.932      0.177     -0.725     -1.445     -0.130      1.080      0.866     -1.188     -0.625     -0.353     -0.308      1.319      0.379      0.514     -0.017     -1.658     -0.292     -1.480      0.923      0.432      2.022     -0.770     -0.944     -0.438      0.195     -1.432     -1.060     -1.059     -0.843      0.402      1.630      0.100     -1.552
    -0.093      0.696      1.839     -0.816      1.037      1.324      1.093      1.543      0.386      0.324      1.724      1.626      1.068     -0.823      0.275     -0.445      0.870     -1.920      0.866      0.812      0.144      0.749     -0.138     -0.068      1.571     -0.416      0.048      1.913     -0.515     -0.618      1.107      0.457      1.567      0.607     -0.418      1.398      0.481      1.273     -0.902     -0.496     -0.434      0.128     -1.586      0.936     -0.471
     1.907     -1.304     -1.161      1.184     -1.963      1.324      1.093      1.543      0.386     -1.676     -1.276      0.626      0.068      1.177     -1.725      1.555      0.870      1.080      0.866     -0.188      0.460      0.118      0.318      0.473     -0.550      1.229     -1.382     -1.341      0.650     -1.443      0.945      0.903      1.043     -0.132     -1.420     -1.708      0.439     -0.344      0.774     -1.256      1.095      1.001      0.470      0.732      0.424
    -0.093     -0.304     -1.161      1.184     -0.963      0.324      1.093     -1.457      0.386     -1.676     -0.276      0.626      1.068      2.177      0.275     -0.445     -0.130      1.080      0.866     -1.188     -0.586     -0.291      0.508      0.843     -1.087      0.434      0.053     -1.655      0.275      0.109      0.710      1.333     -2.072     -0.268     -1.153      0.339      0.954      0.291      1.607      0.868      0.036      0.334      0.202      0.401     -0.128
    -0.093      0.696     -0.161      0.184     -0.963     -0.676     -0.907      0.543     -0.614      0.324      1.724      0.626      0.068     -0.823      0.275     -0.445      0.870      0.080      1.866      0.812      0.336      0.080      0.158      0.229     -0.096     -0.507      0.718     -0.333      0.080     -0.868     -0.885     -1.063      0.442     -0.783      0.369      1.140      0.563     -0.199     -1.181      0.150     -0.807      0.648     -0.157      1.752      0.918
     0.907     -0.304      1.839     -1.816      1.037     -0.676     -2.907      1.543     -1.614      1.324      1.724     -0.374      1.068     -0.823      1.275     -0.445     -2.130      1.080      1.866      0.812      0.689     -0.963      0.795     -0.429      1.034      0.068      0.491      1.093     -1.369      0.159     -1.298     -1.925      0.761     -1.106      0.895      0.748      0.959     -0.262     -0.240      0.483     -1.272     -1.032     -0.300      1.929     -0.360
    -2.093     -0.304     -0.161     -0.816      1.037     -1.676      1.093      1.543     -1.614     -0.676     -1.276     -1.374     -2.932     -1.823     -0.725     -0.445     -1.130      1.080     -1.134      0.812     -0.869     -0.819     -0.550     -1.654      0.515     -1.325      0.542      0.419      0.956      0.736     -0.627      1.877      2.276     -0.202     -1.015     -0.170     -0.221     -2.037     -0.424     -0.906      0.336     -0.107      2.051     -0.469      0.401
    -2.093     -0.304     -1.161     -0.816      0.037      0.324      0.093      1.543      0.386      1.324     -1.276     -1.374     -1.932     -0.823      0.275      0.555     -1.130     -0.920      0.866     -0.188     -0.336     -1.017     -0.911     -0.182      0.040     -1.698      0.847     -0.408     -0.619      0.088      0.425      1.163      2.531      0.555      1.440     -0.951      0.038     -0.328     -0.834      0.294      0.879      0.005      0.496      0.909     -0.275
    -0.093      0.696      1.839      0.184      0.037     -0.676      1.093      0.543     -1.614      0.324     -0.276      0.626      1.068      0.177     -0.725      0.555     -0.130      1.080     -1.134      0.812     -0.085     -0.079      0.458     -0.557      0.141      0.028      0.781      1.340      0.505     -0.160     -0.618      1.244     -0.109     -1.056      0.226     -0.292      0.636      0.385      0.642     -0.536      0.647     -0.096      0.302     -0.774      0.651
    -2.093      0.696      0.839      1.184      0.037      1.324      1.093     -0.457      0.386      0.324      1.724      1.626      1.068      1.177      0.275      0.555      0.870      0.080      0.866      0.812      0.915      1.055      0.241      0.136      1.224     -3.077     -0.407      0.583      0.879     -1.292      0.285      0.069     -0.790      0.177     -0.170      0.613      0.151      0.728      1.129     -0.343     -0.307     -0.312     -0.318      0.560     -0.293
     0.907     -1.304      0.839      0.184      0.037      1.324     -0.907      0.543      0.386     -0.676      1.724     -0.374      0.068     -0.823      0.275      1.555      0.870      0.080     -0.134      0.812      1.022      0.034      0.204      0.037      0.212     -0.250     -1.242      0.624      0.064     -0.070      0.263     -1.125      0.131      0.343     -0.809      0.286     -0.287     -0.308     -0.759      0.162      0.452      0.813     -0.318     -0.088      0.662
     0.907      0.696      0.839     -1.816      1.037      1.324      1.093      1.543     -0.614      0.324      0.724      0.626      0.068     -1.823      1.275      0.555      0.870      1.080     -1.134      0.812      1.239      0.650      0.275     -1.488      1.221     -0.403      0.173      0.521     -0.188     -0.159     -0.069      0.554      1.233      0.539     -0.412     -0.951     -0.182     -0.368     -0.647      0.726     -0.685      0.308      0.363     -0.290     -0.155
     0.907      0.696     -1.161      1.184      0.037      0.324      0.093     -1.457     -0.614      0.324      0.724      0.626      0.068      1.177      0.275      0.555     -0.130      0.080      0.866     -0.188      0.196     -0.165     -0.033      0.099     -0.011      0.697      0.870     -0.995      0.968      0.132      0.125      0.227     -1.325     -0.657      0.363      0.266      0.698      0.167      1.136      0.368      0.336      0.096     -0.022      0.758     -0.257
     0.907      0.696     -2.161      1.184      0.037      1.324      1.093     -1.457     -0.614      0.324      1.724      0.626      0.068     -0.823      0.275      0.555      0.870     -0.920      0.866      0.812      1.558      0.596      0.007      0.621      0.572     -0.630      0.125     -2.092      0.450     -0.496     -0.412      0.534     -1.435     -0.973      0.149     -0.424     -0.081     -0.106     -1.220      0.068     -1.165      0.157     -0.742      0.539      0.123
    -1.093      0.696      0.839      0.184      1.037     -0.676      0.093      1.543     -0.614      0.324     -1.276      0.626      1.068     -1.823      0.275     -1.445     -0.130      1.080      0.866     -0.188     -0.263      0.090      0.884     -0.776      0.066     -0.799      0.645     -0.120      0.822      0.882     -0.462     -0.033      0.475      0.144      0.262     -0.899      0.570     -0.244     -1.211      0.125     -1.208     -0.134     -0.375      1.248     -0.231
     0.907     -0.304     -2.161     -1.816      0.037     -1.676     -0.907     -0.457     -0.614     -0.676      1.724      0.626     -1.932      1.177     -0.725     -0.445      0.870     -1.920     -0.134     -0.188      0.331      0.108     -1.158     -0.755      0.347      0.590     -0.458     -1.077     -0.801     -0.146     -2.061     -1.105      0.678     -0.128     -0.855      1.295      0.324     -0.410      1.800     -0.893     -0.724      0.725     -0.041      0.315     -0.330
     0.907      0.696      0.839     -1.816     -0.963     -0.676      0.093      1.543     -0.614      0.324      1.724     -0.374      0.068     -1.823      1.275      0.555      0.870      1.080      1.866      0.812      0.162      0.002      0.257     -1.206      0.071      0.661      0.604      0.552     -0.667     -0.800     -0.957      0.114      1.355      0.462      0.290      1.453     -0.405     -0.391     -0.831      1.355      0.342      0.794      0.608      2.486      0.677
     0.907      0.696      1.839      0.184      1.037      1.324      1.093     -1.457      1.386      0.324     -1.276      0.626      1.068      1.177     -1.725      1.555      0.870      1.080     -1.134      0.812      1.042      0.584      0.643      0.704      1.376     -0.119     -0.081      1.276     -0.482     -0.530      0.139      0.361     -2.214      0.776     -0.361     -2.619     -0.125      0.045      0.751     -2.408      0.703      0.175      0.140     -1.410     -0.230
    -0.093     -0.304     -1.161      0.184      0.037     -0.676     -0.907     -1.457      0.386     -0.676     -0.276     -0.374      0.068     -0.823     -0.725     -1.445     -1.130     -1.920      0.866     -2.188     -0.919     -0.103     -0.262     -0.289     -0.848      0.717     -0.046     -0.959      0.469      0.967      0.203     -0.773     -1.056      0.695     -0.154      0.777     -0.419      0.293     -0.409     -0.309     -0.543     -0.971     -1.617      0.934     -1.389
    -0.093     -1.304     -1.161      0.184     -1.963     -0.676     -0.907     -0.457      0.386     -0.676     -1.276     -0.374     -0.932     -0.823      0.275     -0.445     -1.130     -0.920      0.866     -0.188     -1.064     -0.690     -0.344      0.343     -1.348      0.891     -0.415     -0.907     -0.152     -0.546      0.382     -0.225     -0.109      0.056     -0.080      0.120      0.582     -0.580     -1.084      1.036      0.562     -0.236     -0.385      0.547      0.967
     0.907      0.696     -2.161      1.184      1.037      1.324      0.093     -2.457      0.386      0.324      1.724     -2.374     -0.932      1.177      0.275      1.555      0.870     -1.920      0.866      0.812      0.742     -0.072     -0.881      1.249      0.669      0.241      0.759     -1.309     -0.077      0.188      0.335      0.193     -1.372     -0.585     -0.170      0.692     -2.406      0.478      0.184      0.011      0.674      0.913     -0.512      0.248      0.373
     0.907     -0.304     -1.161     -0.816      1.037      0.324     -2.907     -1.457      0.386     -0.676      1.724      1.626     -1.932     -0.823      1.275      1.555      0.870      1.080     -0.134      0.812      1.383     -0.090     -0.549     -0.719      0.826     -0.404     -0.336     -0.473     -0.124      0.097     -1.068     -2.811     -0.813      0.849     -0.900      0.052      1.697     -1.120     -0.150      0.878      0.236      0.901      1.781      0.353     -0.023
     1.907      0.696     -1.161     -0.816      1.037      1.324      1.093     -0.457     -0.614      1.324      1.724      1.626     -0.932     -0.823      1.275      1.555      0.870      1.080      1.866      0.812      1.081      0.652      0.016     -0.487      0.943      0.919      0.268     -1.186     -0.403      0.182      0.092      0.574     -0.511     -0.123      0.823      0.196      0.700     -1.018     -0.324      0.715      0.486      0.120      1.135      2.100     -0.046
    -1.093      0.696      0.839     -0.816      1.037     -0.676      1.093      1.543     -0.614      0.324      0.724      1.626      0.068     -0.823     -0.725     -0.445     -0.130      0.080     -0.134      0.812      0.560      0.679      0.206     -0.433      0.451     -1.721     -0.063      0.598     -0.258      0.560     -1.308      0.278      1.321     -0.156      0.151     -0.139      0.769     -0.212     -0.370     -1.012     -0.880     -0.991     -0.388      0.126      0.433
     0.907      0.696      1.839      2.184     -0.963      1.324      1.093      1.543     -0.614      0.324     -0.276      0.626      1.068      2.177     -0.725      0.555      0.870      1.080     -0.134      0.812      0.292      0.517      0.683      0.631     -0.431      0.473      0.218      1.143      1.462     -0.613      0.905      0.298      0.611     -1.025      0.536     -0.436     -0.112      0.024      1.534     -0.590      0.335      0.209      0.076     -0.375      1.152
    -0.093      0.696     -2.161      1.184      1.037      0.324      1.093     -2.457      1.386      0.324     -1.276      0.626      1.068      0.177      0.275     -1.445     -0.130     -0.920      0.866      0.812     -0.700      0.106      0.016      0.172      0.634      0.681      0.722     -2.129      0.991      0.421      1.111      0.955     -2.595      1.262     -0.062     -0.359      0.427      1.221      0.050     -0.126     -0.733     -0.167     -1.062      0.734      0.223
     0.907     -0.304     -1.161      1.184      1.037      0.324      1.093     -1.457     -0.614      0.324      0.724      0.626     -0.932      1.177      0.275      1.555      0.870     -0.920     -0.134      0.812      0.935      0.335     -0.752      0.549      1.545      0.150     -0.627     -0.397      0.719     -0.363     -0.504      0.832     -0.520     -0.971     -0.547     -0.498      0.119      0.025      0.865     -0.249      0.782      0.488      0.219     -0.548     -0.349
    -0.093     -0.304     -0.161     -0.816      1.037     -0.676      0.093     -1.457      2.386      1.324     -0.276      1.626     -0.932     -0.823      1.275      1.555     -0.130     -1.920      1.866      0.812     -0.478     -0.323     -0.797      0.785      0.852      0.277     -0.008      0.523     -1.752      0.197     -0.275      0.505     -0.557      1.730      0.946      0.453      1.985      0.369     -1.445      1.006      2.016      0.192     -0.545      1.286      0.401
     0.907      0.696     -0.161      1.184      0.037     -0.676     -0.907      0.543      1.386      1.324      0.724     -1.374     -0.932      0.177      0.275     -0.445     -2.130     -0.920      1.866     -0.188     -0.382     -0.100     -0.412      1.551     -0.812      1.230      0.830      0.203     -0.499      0.832     -0.258     -0.791      0.888      0.338      1.738      1.218     -1.191     -0.372     -0.918      0.766     -0.038     -2.015     -0.423      1.123      0.690
     0.907     -1.304      0.839      1.184      1.037     -0.676     -0.907     -1.457     -0.614     -0.676     -0.276     -0.374      0.068     -0.823     -0.725      1.555     -0.130     -0.920     -2.134      0.812      0.100     -0.431     -0.325     -0.170      0.724      0.831     -0.805      1.154      1.327      0.232     -0.601     -0.496     -1.122     -0.503     -0.919     -0.404      0.245      0.293     -0.746     -0.882      1.565      0.497     -0.446     -2.085      0.180
    -1.093      0.696      0.839      0.184      1.037     -0.676      0.093      1.543      0.386      1.324     -1.276     -0.374     -0.932     -0.823      1.275     -0.445     -0.130      0.080      0.866      0.812     -0.472      0.129     -0.412      0.734      1.025     -0.566      0.478      1.287     -0.504     -0.084     -0.196      0.050      1.756     -0.213      0.764     -0.533     -0.562     -0.388     -1.449      0.907      0.017     -0.427      0.689      0.276     -0.042
    -1.093     -0.304      1.839      0.184      1.037      0.324      0.093      1.543     -1.614     -2.676     -1.276     -0.374      1.068     -0.823     -1.725     -1.445     -0.130      0.080     -0.134     -0.188     -0.230      0.024      0.416      0.359      0.533     -0.863     -0.191      1.407     -0.058      0.577      0.529     -0.028      1.025     -1.936     -2.806     -0.999     -0.470      0.312     -1.013     -2.089     -1.176     -0.218     -0.774     -0.302     -0.624
    -2.093      0.696     -1.161      0.184      1.037     -0.676      0.093      1.543     -1.614      0.324     -2.276     -1.374      1.068     -0.823      0.275     -1.445     -0.130      1.080      0.866     -0.188     -1.161     -0.513      0.572      0.019     -0.064     -0.768      1.081     -1.669      0.198      1.234      0.456      0.463      0.896     -1.427      0.415     -0.652     -0.698      0.163     -0.741      0.347     -0.231      0.393      0.235      0.734     -0.201
    -0.093     -0.304     -1.161      1.184      1.037     -0.676     -0.907     -1.457      2.386     -1.676     -1.276     -0.374      1.068      2.177     -1.725      0.555     -1.130     -1.920      1.866      0.812     -0.435     -0.339     -0.035      1.793     -0.525      0.335     -0.040     -1.070     -0.384      1.536     -0.285     -0.474     -1.485      0.986     -1.551     -0.770     -0.030      0.991      0.925     -1.338      0.988     -0.574     -1.672      0.960      1.187
     0.907     -0.304      0.839     -0.816      0.037      0.324     -0.907      0.543     -0.614     -0.676      0.724     -0.374      0.068      0.177      0.275     -0.445     -0.130      0.080     -0.134     -0.188      0.148     -0.205     -0.101     -0.979     -0.666      0.839     -0.018      0.980      0.129      0.731      0.260     -0.782      0.588      0.193     -0.269      0.667      0.010      0.081      1.003      0.848     -0.496      0.171      0.176      0.566      0.455
    -0.093      0.696     -1.161     -1.816      0.037      1.324     -2.907     -1.457     -0.614     -0.676     -1.276      0.626      0.068      0.177     -0.725      0.555     -0.130     -0.920     -1.134      0.812     -0.311     -0.111     -0.273     -1.747     -0.284      0.123      0.784     -0.889      0.126      0.506      1.778     -2.795     -1.094      0.837     -0.530     -0.932      0.778      0.404      1.602     -0.547      0.801      0.153     -0.525     -0.523      1.052
    -0.093     -0.304     -2.161      0.184     -1.963      0.324      1.093     -1.457      0.386     -1.676      0.724     -2.374     -0.932      1.177      0.275     -0.445      0.870     -0.920     -0.134     -2.188      0.616      0.069     -0.589      0.645     -1.847     -0.629     -0.249     -1.450     -0.574     -0.077     -0.245      0.899     -0.616     -0.124     -0.618     -0.125     -2.316      0.020      0.499      1.111     -1.017      0.848      0.064     -0.410     -0.485
    -0.093     -3.304      0.839      0.184     -1.963     -0.676     -1.907      0.543      0.386     -0.676     -1.276     -2.374      1.068      0.177     -0.725     -0.445     -2.130      1.080     -0.134     -1.188     -0.562     -1.253      0.682      0.191     -1.860      0.486     -1.896      0.163     -0.179      0.024     -0.051     -0.649     -0.192      0.304      0.232     -0.687     -0.775     -0.052     -0.086      0.281      0.045     -0.730      0.050     -0.431      0.413
    -0.093     -0.304      0.839      0.184     -0.963     -1.676      0.093      0.543      0.386      0.324      0.724      0.626      1.068     -0.823      0.275     -0.445     -0.130      0.080     -0.134     -1.188     -0.157      0.172      0.184      0.328     -0.257     -0.117     -0.362      0.730     -0.153     -0.568     -1.451     -0.124      0.463      0.132      0.288      0.767      0.364      0.749     -1.111      0.375     -0.311     -0.242     -0.197     -0.343     -0.949
    -0.093      0.696      1.839     -1.816      1.037      1.324      1.093      1.543     -1.614     -0.676      1.724      0.626      0.068     -1.823      0.275      1.555      0.870      1.080     -2.134      0.812      0.500      0.991      0.704     -1.385      0.735     -0.444     -0.272      1.228     -0.266      0.181      0.849      0.138      0.716     -0.344     -1.174      1.101     -0.553     -0.877     -0.407     -0.039      1.057     -0.292     -0.097     -1.543      0.102
     0.907     -0.304     -2.161     -0.816      0.037      1.324      1.093     -2.457     -1.614     -0.676      1.724     -1.374     -1.932      0.177      1.275      1.555     -0.130     -2.920     -1.134     -0.188      1.150     -0.431     -1.192     -1.409     -0.733     -0.297     -0.011     -0.941      0.657      0.679      0.162      1.562     -0.987     -0.542     -0.473      0.179     -0.769     -0.339      1.310      1.686      0.409      0.446     -0.960     -0.389      0.550
    -0.093     -1.304     -1.161     -0.816      0.037     -1.676     -0.907     -0.457      0.386     -1.676      0.724     -0.374     -0.932      0.177     -1.725     -1.445     -1.130     -0.920     -0.134     -2.188     -0.499     -0.967     -0.727     -0.081     -0.450      0.330     -0.353     -0.642     -0.816      0.579     -1.157      0.061      0.426      0.363     -1.529      1.516      0.936      0.057      0.203     -1.370     -1.015     -0.049      0.256      0.064     -1.683
     1.907     -0.304     -0.161      0.184      0.037      1.324     -0.907      1.543      1.386      1.324      0.724     -2.374     -0.932      1.177      1.275      1.555      0.870      1.080     -0.134      0.812      0.916     -0.320     -0.116      0.218      0.397      1.083      0.052     -0.062      0.024     -0.224      0.333     -0.707      1.636      1.141      1.069     -0.479     -2.057     -0.788      0.974      1.052      0.595      1.241      1.272     -0.249      0.707
    -2.093     -2.304     -2.161      2.184      1.037     -1.676     -1.907     -0.457      0.386     -2.676     -1.276     -2.374     -0.932      2.177     -2.725     -0.445     -1.130     -0.920     -1.134      0.812     -1.098     -1.200     -0.702      1.234      0.362     -1.104     -1.142     -1.403      0.995      0.608     -0.616     -0.744      0.286     -0.680     -2.816      0.107     -0.935      0.122      1.188     -2.932      0.553      0.300      0.387     -1.913      0.571
     0.907      0.696      0.839     -1.816      1.037      0.324      0.093      0.543      0.386      1.324      1.724     -0.374     -1.932     -0.823      0.275      0.555     -0.130      1.080     -0.134      0.812      0.644      0.043     -0.160     -0.359      0.709      0.193      0.727      1.080     -1.373      0.447     -0.250      0.195      0.794      0.877      0.879      0.742     -0.462     -1.813     -0.518     -0.143     -0.105     -0.108      1.456      0.058      0.329
    -0.093      0.696     -2.161      1.184      1.037      1.324      1.093     -2.457     -0.614      1.324     -2.276      1.626     -2.932      0.177     -0.725     -0.445     -0.130     -2.920      0.866      0.812     -1.042      0.261     -1.966     -0.187      0.680      0.855      0.643     -0.259      1.288      0.497      2.133      0.746     -0.201     -0.639      1.017     -1.067      1.121     -0.115      0.403     -1.131      0.579     -0.600      0.236      1.077      0.210
    -0.093     -0.304     -2.161      2.184      0.037      1.324      1.093      1.543      0.386     -0.676     -0.276      0.626      0.068      2.177     -0.725     -0.445      0.870     -0.920      0.866     -1.188     -0.043      0.784     -0.449      1.054      0.220      0.109     -1.175     -1.815      1.007     -0.171      1.298      0.339      2.083     -0.307     -0.746     -0.333     -0.349      0.658      1.247     -0.694     -0.452     -0.044     -0.346      0.227     -1.353
     0.907     -0.304      0.839     -1.816      1.037      1.324      0.093      0.543     -0.614      1.324      1.724      0.626      1.068     -1.823      1.275      1.555      0.870      1.080     -1.134      0.812      0.822      0.110      0.264     -0.755      1.377      0.194     -0.476      0.471     -1.048     -0.376      0.366     -0.139      0.433      0.091      0.450      0.703      0.498      0.712     -1.266      0.650      0.720      0.524      0.636     -0.892     -0.303
    -2.093     -1.304      0.839     -0.816     -1.963     -1.676      1.093      0.543     -1.614     -2.676     -1.276      1.626     -1.932     -0.823     -0.725     -1.445     -0.130      0.080     -0.134     -1.188     -1.897      0.087     -0.301     -0.409     -1.371     -0.273     -1.261      1.257     -0.405     -0.635      0.491      0.949      0.799     -1.266     -1.925      1.132      1.483     -1.416     -0.666      0.042      0.608     -0.324      0.475      0.030     -0.070
    -1.093      0.696      1.839      1.184      0.037     -1.676      1.093      1.543      0.386      0.324     -1.276      0.626      1.068      0.177      0.275     -2.445      0.870      1.080     -0.134      0.812     -1.751      0.662      0.711      0.771      0.436      0.620      0.166      1.039      0.345     -0.462      0.096      0.480      0.679     -0.293      0.088      1.016     -0.151      0.065     -0.441      0.245     -0.420      0.298     -0.091     -0.531      0.351
    -0.093     -0.304     -0.161      0.184      0.037     -0.676      0.093      0.543     -0.614     -0.676      0.724     -0.374      0.068      0.177     -0.725      0.555     -0.130      1.080     -0.134      0.812      0.173     -0.182      0.367     -0.178      0.532     -0.278     -0.085     -0.652      0.272     -0.478     -0.736      0.099      0.348     -0.531     -0.815      0.442     -0.129     -0.430      0.231     -0.921      0.490     -0.031      0.607     -0.079      0.322
    -1.093     -1.304      0.839     -0.816     -0.963      1.324      1.093     -1.457      1.386     -2.676     -0.276      0.626      1.068      1.177     -0.725      0.555     -1.130      1.080     -1.134     -1.188      0.016     -0.487      0.680      0.370     -0.484     -1.186     -0.893      0.035     -1.210     -0.576      1.362      1.510     -2.080      1.067     -2.280     -0.240      1.216      0.087      0.680     -0.352      0.574     -0.638      0.021     -1.351     -0.782
     0.907      0.696      1.839     -1.816      1.037      1.324     -2.907     -1.457     -1.614      0.324      1.724     -0.374      0.068     -1.823      1.275      1.555      0.870      0.080     -0.134      0.812      1.268      0.170      0.239     -0.869      0.249     -0.337      0.513      1.609     -1.146      0.805      0.123     -2.899     -1.849     -0.866      0.195     -0.063     -0.766     -0.391     -1.122      1.208      0.278      0.598     -0.317      0.278      0.482
    -0.093     -0.304     -0.161     -0.816      0.037     -2.676     -1.907     -0.457     -0.614     -1.676     -1.276     -1.374      0.068     -0.823      0.275     -0.445     -1.130     -0.920     -0.134     -0.188     -0.639     -0.881     -0.228     -0.951     -0.383      0.573      0.527      0.162      0.102      0.330     -1.953     -1.242     -0.148      0.051     -1.334     -0.359     -0.259      0.475     -0.045      0.511      0.234     -0.234     -0.558      0.297      0.179
    -1.093      0.696     -0.161     -0.816     -1.963      0.324     -1.907      0.543      1.386     -0.676     -0.276      1.626      0.068      1.177     -0.725     -0.445     -1.130      0.080      0.866     -2.188     -0.298     -0.343      0.345      1.330     -1.241     -0.786      1.090     -0.575     -2.022     -0.704      0.797     -1.514      0.118      0.290     -0.044     -0.035      1.928     -0.344     -0.028     -0.086     -0.188     -0.800     -0.585      0.174     -0.871
    -2.093      0.696      0.839     -0.816      1.037     -0.676      1.093      0.543      1.386     -0.676     -2.276     -2.374      1.068      2.177     -0.725     -0.445      0.870      1.080     -1.134      0.812     -0.762     -0.100      0.406      0.687      1.064     -1.382      0.637      0.578     -1.561     -0.272      0.168      1.216      0.158      0.994     -1.294     -1.223     -2.291      0.567      1.584     -1.214      0.374      1.214      0.422     -1.693     -0.098
    -1.093     -0.304     -2.161      2.184     -0.963     -1.676     -1.907     -1.457      2.386      0.324     -1.276     -0.374      0.068      2.177      0.275      0.555     -2.130     -0.920      1.866     -0.188     -0.506     -0.916     -0.594      1.924     -0.093     -0.546      0.676     -1.431      0.320     -0.817     -1.128     -0.800     -0.658      0.888      0.463     -0.545      0.798      0.841      0.888      0.408      0.942     -0.948      0.149      1.012     -0.092
    -2.093      0.696      0.839      1.184      1.037     -2.676      0.093      1.543      1.386      1.324     -0.276      0.626      0.068     -0.823      1.275     -2.445      0.870      1.080      0.866      0.812     -0.916      1.109      0.385      0.652      0.266     -1.137     -0.293      0.391      0.481      0.795     -1.759     -0.973      1.045      0.866      0.905      0.983     -0.763     -0.519     -1.291      1.006     -1.441     -0.452      0.490      0.635      0.646
     0.907     -0.304      0.839      1.184     -2.963      1.324      1.093     -2.457     -1.614     -2.676      1.724      1.626     -2.932      0.177     -0.725      0.555      0.870     -1.920     -0.134     -2.188      1.670      0.305     -1.406      0.542     -1.998     -0.724     -0.626      2.207      0.701     -0.869     -0.442      0.827     -0.889     -1.948     -1.688     -0.472      0.937     -0.776     -0.357      0.122     -1.119      0.513      0.306     -0.393     -0.427
     1.907      0.696     -2.161      1.184      1.037      1.324      1.093     -1.457      1.386      1.324      1.724      0.626     -1.932     -0.823      1.275      1.555      0.870      0.080     -0.134      0.812      1.248      0.510     -0.401      0.747      1.171      0.552      0.235     -1.716      0.370     -0.132     -0.231      0.520     -1.030      1.032      0.605      0.083     -0.309     -1.321     -1.237      0.990      0.147      0.200      0.701     -0.571     -0.186
     0.907     -0.304     -1.161      0.184     -0.963      1.324      0.093     -2.457      0.386      0.324      0.724      0.626      0.068      1.177      1.275      0.555     -1.130     -1.920      0.866     -1.188      0.604     -0.190     -0.365      1.064     -0.698      0.287     -0.211     -0.588     -0.940     -0.292      0.563      0.125     -2.142     -0.405      0.548     -0.277      0.884      0.523      0.434      1.555      0.012     -0.975     -1.286      0.176     -0.652
    -0.093     -0.304     -1.161      0.184     -0.963      0.324     -0.907     -1.457     -0.614      0.324     -0.276     -0.374     -0.932      0.177      0.275     -0.445     -1.130     -1.920      0.866     -2.188      0.103     -0.030     -0.963      0.692     -0.785     -0.123     -0.122     -0.159     -0.508     -0.151      0.086     -0.789     -0.434     -1.048      0.705     -0.447     -0.313      0.601     -0.400      0.656     -0.555     -1.083     -0.398      0.493     -1.501
     0.907      0.696      0.839      0.184      0.037      1.324      0.093     -0.457      0.386     -0.676      0.724     -0.374      1.068      0.177     -0.725      0.555     -0.130      1.080     -0.134      0.812      0.331     -0.308      0.645      0.043     -0.449      0.561      0.982      0.136      0.078      0.354      0.802      0.332     -1.260      0.283     -0.365      0.371      0.057      0.108      0.053     -0.545      0.373      0.181     -0.040     -0.107      1.234
    -2.093      0.696     -2.161      2.184      0.037     -1.676      0.093      0.543     -1.614      0.324     -2.276      0.626      0.068      1.177      0.275     -1.445     -2.130      0.080     -1.134     -0.188     -1.240     -0.394      0.395      1.256      0.041     -0.976      0.987     -2.695      0.950      0.035     -0.476      0.585      0.116     -2.672      0.191     -0.515      1.080     -0.566      0.118      0.205     -0.231     -1.758     -0.546     -1.749     -0.145
     0.907     -0.304     -1.161      2.184     -1.963      0.324     -1.907     -0.457      2.386      0.324     -0.276     -0.374     -2.932      0.177     -0.725     -1.445     -1.130      1.080      1.866     -1.188     -0.389     -0.854     -0.658      2.425     -1.042      1.415      0.578     -0.504     -0.172     -0.857      0.751     -1.155      0.306      0.372      0.760      0.218      0.820     -1.829     -1.656     -0.103     -0.939     -0.147      2.099      0.626     -0.330
    -0.093     -0.304      0.839     -0.816     -0.963      0.324      1.093      1.543      0.386     -0.676     -0.276     -0.374      0.068      0.177     -0.725      0.555      0.870      1.080      1.866     -0.188      0.147     -0.111      0.311      0.743     -0.871     -0.257     -0.257      0.528     -1.479     -0.239      0.068      1.269      1.313     -0.065     -0.318     -0.322     -0.197     -0.357     -0.281     -0.289      0.312      0.911      0.565      1.381      0.577
    -1.093     -0.304     -2.161      0.184      0.037      1.324      1.093      1.543      0.386      1.324     -0.276      0.626      0.068     -0.823      1.275     -0.445      0.870      1.080      1.866      0.812      0.125      0.790      0.329     -0.723      0.356     -1.296     -1.118     -2.254      0.780     -0.467      1.127      0.188      1.083      0.906      1.113     -0.400     -0.526     -0.491     -0.207      1.034     -0.664      0.180      0.470      2.006      0.583
     0.907      0.696      0.839     -0.816      0.037      0.324      0.093      0.543     -0.614      1.324      1.724      0.626      0.068     -0.823      1.275      1.555      0.870      0.080      1.866     -0.188      1.054      0.441     -0.084     -0.545      0.418     -0.157      0.216      1.045     -0.191     -0.469     -0.733     -0.261      0.612     -0.159      1.024      0.085     -0.072      0.039     -0.437      1.066      0.474      0.490      0.157      2.090     -0.606
    -0.093      0.696     -0.161      0.184      0.037     -0.676      0.093      0.543     -1.614      0.324      1.724      1.626      1.068      0.177      0.275     -0.445     -0.130      1.080     -0.134     -1.188      0.496      0.174      0.445     -0.831     -0.448     -0.634      0.490     -0.750      1.025      0.642     -1.097     -0.203      0.086     -0.917      0.533      1.049      1.638      0.346      0.941      0.372     -0.819     -0.337      0.224      0.259     -0.681
     1.907      0.696     -0.161     -0.816      0.037      0.324     -1.907     -0.457     -0.614      0.324      0.724     -0.374     -0.932     -0.823      0.275      0.555     -2.130     -0.920     -1.134     -0.188      1.039     -0.595     -0.389     -1.239      0.378      0.913      1.140      0.190      0.613     -0.280     -0.710     -1.395     -0.123      0.511      0.043     -0.745      0.280     -0.399      0.100      0.064     -0.613     -1.425     -0.318     -0.600     -0.491
     0.907      0.696      1.839     -1.816     -0.963      0.324      1.093      1.543      0.386     -0.676      0.724      1.626      0.068     -1.823     -0.725      0.555      0.870      1.080      0.866     -1.188      0.353      0.640      0.565     -1.350     -0.954      0.503      0.091      1.162     -0.251      0.086     -0.208      0.541      0.935      1.451     -0.217      0.192      0.735     -0.766     -0.741     -0.049      0.132      0.084      0.300      1.632     -0.370
    -1.093     -1.304      0.839     -1.816      1.037     -2.676      0.093      1.543     -1.614      1.324     -1.276     -1.374      0.068     -1.823      1.275     -0.445      0.870      1.080     -0.134      0.812     -1.087     -0.190      0.420     -0.846      0.881     -0.194     -1.213      0.358     -0.893      0.233     -1.411      0.257      1.068     -0.894      0.899      0.136     -1.134     -0.328     -1.015      0.841      0.634      1.009      0.491      0.269      0.014
    -1.093     -0.304      0.839      1.184      0.037     -1.676      0.093      1.543      2.386     -0.676     -0.276     -0.374      1.068      1.177     -0.725     -0.445     -0.130      0.080      0.866      0.812     -0.662     -0.109      0.466      1.247     -0.615     -0.572     -0.130      0.390      0.142      0.579     -1.127      0.293      0.893      1.273     -0.224      0.537     -0.111      0.534      0.255     -0.411      0.104      0.003     -0.897      0.200      1.253
    -2.093      0.696     -1.161     -1.816      1.037      1.324      1.093      1.543     -1.614      1.324      1.724      0.626      1.068      1.177      1.275      1.555      0.870      1.080     -2.134      0.812     -0.079      0.590      0.218     -0.517      1.244     -1.954      0.110     -1.320     -1.236     -0.426      1.371      0.443      1.356     -0.999      0.846      1.758      0.030      0.535      1.633      0.771      1.532      0.276      0.574     -1.993     -0.174
     0.907     -0.304      0.839     -1.816      0.037      0.324      0.093      1.543     -1.614     -2.676     -0.276     -0.374      0.068     -1.823      1.275     -0.445     -2.130      0.080     -1.134      0.812      0.234     -0.631      0.052     -1.549      0.449      0.635      0.281      0.727     -0.293     -0.497      0.046      0.566      1.326     -0.407     -2.807     -0.703      0.453      0.005     -0.749      0.874     -0.723     -1.330     -0.242     -0.488      0.655
    -0.093      0.696     -0.161      0.184     -0.963     -0.676      1.093      0.543     -0.614     -0.676     -0.276      0.626      1.068      1.177     -0.725      0.555     -1.130      0.080      1.866      0.812      0.125     -0.132      0.301     -1.134      0.939     -0.303      0.569     -0.607      1.234     -1.840     -1.045      1.273      0.181      0.293     -1.311     -0.446      0.749      0.691      2.306     -1.192      0.409     -0.896     -0.441      2.428      0.045
    -1.093     -0.304     -1.161     -0.816      0.037     -0.676     -0.907     -0.457      1.386     -0.676      0.724      0.626      0.068      0.177     -0.725      0.555     -1.130      0.080     -1.134     -2.188     -0.125     -1.115     -0.192     -0.357     -0.605     -0.972      0.832     -1.061     -0.638      0.591     -0.745      0.325     -0.278      1.723     -0.331      0.996      2.029      0.425      0.641     -0.475      0.598      0.275      0.444     -0.773     -1.416
    -0.093     -0.304     -1.161      2.184      0.037      1.324      0.093      0.543      1.386      0.324      0.724      0.626      0.068      2.177      0.275     -0.445     -0.130     -1.920     -2.134     -0.188     -0.005     -0.058     -0.395      1.716      0.897      0.002     -0.285     -0.891      0.320     -0.923      1.297      0.183      0.889      0.232     -0.006      0.694      0.571      0.926      0.867     -0.044     -0.470     -0.025     -1.189     -3.032     -1.160
    -0.093     -3.304      0.839      2.184     -2.963     -0.676     -0.907      1.543      1.386      1.324     -0.276     -2.374      1.068     -1.823      1.275     -0.445     -1.130      1.080     -1.134     -1.188     -0.640     -1.277      0.484      0.638     -2.049      0.486     -1.955      0.277      1.533     -0.949     -0.206      0.401      0.953      0.960      2.310      0.481     -0.852      0.263     -2.461      2.214      0.197      0.162      0.105     -1.535      0.655
    -2.093     -1.304     -1.161     -1.816      1.037     -2.676     -0.907     -2.457     -1.614     -0.676     -2.276     -0.374      1.068      2.177      1.275     -1.445     -2.130      0.080     -1.134      0.812     -1.080     -0.819      0.307     -1.023      0.472     -0.797     -0.655     -1.614     -0.834      0.717     -1.548     -0.183     -2.826     -0.829     -0.991     -0.971      0.781      0.654      2.991      1.033     -0.283     -1.084     -0.579     -0.422      0.319
     0.907      0.696      0.839     -1.816      0.037      0.324     -2.907     -1.457     -0.614     -0.676      0.724      0.626      1.068     -0.823      0.275      1.555      0.870     -0.920      1.866     -0.188      1.005      0.403     -0.483     -1.591      0.169     -0.124      0.486      1.336     -0.257     -0.265     -0.859     -3.289     -0.864      0.786     -0.833     -0.556      0.147      1.708      0.434      0.223      0.391      0.445     -0.308      2.550     -0.239
    -0.093     -0.304     -1.161      0.184     -0.963      0.324     -0.907      0.543     -0.614     -0.676     -1.276     -0.374     -0.932      0.177     -0.725      0.555     -0.130      0.080     -0.134     -0.188      0.292     -0.306     -0.151      0.166     -1.531     -0.349     -0.107     -1.019     -0.055      0.664      0.098     -0.489      0.570     -0.864      0.183     -1.564      0.006     -0.839      0.101     -0.187      0.428      0.128      0.349     -0.193      1.131
     0.907     -0.304     -1.161     -1.816      1.037      0.324      0.093      0.543      0.386      0.324      0.724     -0.374      0.068     -1.823      0.275      1.555      0.870      1.080      1.866      0.812      0.913      0.082      0.123     -0.880      0.005     -0.035     -0.496     -1.310     -0.979      0.898     -0.757     -0.165      0.432      1.170      0.409     -0.753     -0.482     -0.360     -1.161      0.223      0.815      0.865      0.867      2.272      0.684
    -2.093     -0.304     -0.161      2.184      1.037     -0.676     -0.907     -1.457      2.386     -0.676     -2.276     -0.374      0.068      2.177     -0.725     -2.445     -1.130     -0.920     -2.134     -0.188     -0.769     -0.541     -0.241      1.997      0.414     -1.310      0.359      0.087      0.173      0.689      0.066     -0.340     -1.184      0.818     -0.921     -1.265      0.123      0.347      0.630     -0.650     -1.678     -0.581     -0.596     -3.273     -0.558
    -2.093      0.696     -0.161     -0.816     -2.963      0.324     -2.907     -1.457     -0.614     -0.676     -0.276      0.626      1.068      0.177     -0.725     -2.445      0.870      1.080     -2.134     -2.188     -0.874      0.308      0.442     -0.440     -1.771     -1.349      0.281     -0.446     -0.491     -1.104      1.232     -3.307     -1.968     -0.235      0.199      0.615      0.382      0.518      0.484      0.211     -1.518      0.489      0.363     -1.897     -0.727
     0.907      0.696      1.839      0.184      0.037      0.324      1.093      0.543      0.386      1.324      0.724      0.626      0.068      0.177      1.275      0.555      0.870      0.080     -1.134     -0.188      0.026      0.425     -0.161     -0.487      0.380      0.862      0.242      2.134      0.439     -0.484      0.309      0.860      0.798      0.686      1.018      0.614      0.153      0.130      0.394      1.082      0.518      0.453      0.171     -0.829     -0.493
     1.907      0.696      1.839      0.184      0.037      1.324     -0.907      0.543      0.386     -0.676     -0.276      1.626      1.068      1.177      0.275      1.555     -1.130      1.080      0.866      0.812      1.113     -0.038      0.494     -0.207      0.445      0.794      0.760      1.306      0.402     -0.143      0.219     -0.792     -0.148      0.472     -1.036     -1.677      1.566      0.437      1.217      0.163      0.290     -1.027      0.375      0.895      0.532
    -2.093     -0.304      0.839     -1.816      0.037     -0.676     -0.907      1.543     -1.614      1.324     -0.276     -2.374      1.068     -0.823      1.275     -0.445      0.870      1.080      1.866      0.812     -0.260     -0.576      0.451     -0.863     -0.488     -2.022      0.222      0.514     -1.038      0.340     -0.437     -0.290      0.942     -1.052      1.525      0.062     -1.790      0.408     -0.049      1.445     -0.072      1.462      0.176      2.265      1.223
    -2.093     -0.304     -0.161      2.184      0.037     -2.676     -1.907     -1.457      0.386      0.324     -1.276     -1.374      0.068      1.177      0.275     -2.445     -0.130     -0.920      0.866     -0.188     -1.543     -0.644     -0.128      1.119     -0.952     -0.437      0.259     -0.102      0.958      1.048     -1.109     -1.426     -1.523     -0.330      0.739      0.742     -0.661      0.368      0.203      0.539     -0.717      0.472     -0.833      0.346      0.522
     1.907      0.696     -1.161      0.184      1.037      1.324      1.093     -0.457     -0.614          *     -0.276      0.626     -0.932      0.177          *      0.555      0.870     -0.920      0.866     -0.188      0.407      0.413     -0.690     -0.218      0.703      1.677      0.321     -0.420      0.341      0.348      0.826      0.385      0.409     -0.386      0.912     -0.730     -0.126      0.002      0.495     -0.017      0.154      0.543      0.089      0.951     -1.060
    -0.093     -0.304      0.839      1.184     -0.963      0.324      1.093     -1.457      1.386     -0.676     -0.276      0.626      1.068      2.177     -0.725      0.555     -0.130     -0.920      0.866     -0.188     -0.145     -0.339      0.147      1.713     -0.279      0.018      0.105      0.847     -0.405     -0.464      0.379      1.325     -1.476     -0.014     -0.657     -0.339      1.212      0.799      0.689     -0.644      0.603      0.257     -1.216      0.068      0.155
     0.907      0.696     -1.161      1.184     -0.963      0.324      0.093     -1.457      1.386      0.324      1.724      1.626     -0.932      1.177     -0.725      0.555     -0.130     -0.920     -0.134     -0.188      0.981      0.221     -0.326      0.607      0.156     -0.468      0.565     -0.732      0.672     -1.002     -0.775     -0.205     -0.992      0.909      0.217      0.451      1.327     -0.466      0.516     -0.657     -0.519     -0.399     -0.568     -0.342     -0.332
    -2.093     -1.304     -0.161     -1.816      0.037     -1.676     -0.907      0.543      1.386      0.324     -2.276     -0.374      1.068      0.177     -0.725     -1.445     -2.130      1.080      1.866      0.812     -1.412     -1.032      0.468      0.093     -0.642     -0.645     -0.251     -0.633     -1.924      0.669     -0.093      0.104      0.039      1.364      0.551     -0.514      1.165      0.394      0.108     -0.376     -0.120     -1.108      0.234      1.877      1.347
     0.907      0.696     -1.161     -1.816      1.037      0.324      0.093     -1.457     -1.614      1.324      0.724     -0.374      1.068     -0.823      0.275      0.555      0.870      0.080     -1.134     -0.188      0.612      0.545      0.273     -1.231      0.637      0.354      0.125     -1.495     -0.425      0.566     -0.457     -0.425     -1.636     -0.717      0.990      0.014     -1.095      0.701      0.072     -0.034     -0.065      0.211     -0.298     -0.405     -0.851
     0.907      0.696     -1.161     -1.816      0.037      1.324      0.093      0.543     -0.614      0.324      1.724      0.626      1.068     -0.823      0.275      1.555      0.870      1.080     -1.134      0.812      1.101      0.177      0.405     -0.985     -0.052     -0.457      0.635     -1.486     -0.825     -0.053      0.086     -0.185     -0.005      0.140      0.078      0.135      0.418      0.418     -0.010      0.342      0.347      0.706      0.327     -0.615      0.829
    -0.093      0.696      0.839      0.184      0.037      1.324      1.093      1.543      1.386      0.324      0.724      1.626      1.068      0.177     -0.725     -0.445     -0.130     -0.920      0.866     -0.188      0.247      0.078     -0.379      0.293      0.124     -0.382      0.502      1.311     -0.101      0.057      1.169      0.990      1.951      1.163      0.289      0.408      1.449      1.304     -0.102     -0.622     -0.710     -0.169     -0.402      0.682     -0.385
    -1.093      0.696      1.839     -1.816     -0.963      1.324      1.093      1.543     -0.614      1.324     -1.276      0.626     -1.932     -1.823      0.275     -2.445      0.870      1.080      0.866     -0.188     -0.283      0.304     -0.019     -1.205     -0.354     -0.804      0.398      1.957     -0.596     -0.593      1.617      0.886      1.605      0.356      1.389     -1.094      0.250     -1.858     -0.811      0.608     -2.161      0.411      1.100      1.440      0.074
    -2.093     -3.304     -1.161     -1.816      1.037     -1.676      1.093      1.543     -1.614     -0.676     -0.276      1.626      1.068      0.177      0.275      1.555      0.870      1.080     -0.134      0.812     -0.507      0.038      0.563     -1.008      0.529     -1.616     -3.255     -1.583     -0.802      0.532     -1.192      0.887      0.928     -0.657     -0.944      0.444      1.729      0.194      1.051      0.128      1.992      0.716      0.068      0.470      0.280
    -1.093      0.696     -0.161      1.184     -0.963     -2.676     -0.907      0.543     -1.614      1.324     -0.276     -1.374      0.068     -0.823     -0.725     -0.445     -0.130      1.080      0.866     -1.188     -0.728     -0.294      0.293     -0.011     -0.382     -0.323      0.861     -0.397      1.169     -0.695     -1.802     -0.550      0.315     -1.697      1.533      0.742     -0.829     -0.466     -0.918     -0.650      0.224      0.254      0.643      0.913     -0.798
     0.907      0.696     -0.161     -1.816      1.037      0.324     -0.907      0.543     -1.614      1.324     -0.276     -1.374      0.068     -0.823      1.275      0.555      0.870      0.080     -1.134      0.812      0.331      0.188     -0.207     -1.711      1.524      0.509      0.426      0.124     -0.091     -0.450     -0.082     -1.014      0.755     -0.211      0.492     -0.791     -1.511      0.379      0.705      0.712      0.429      0.702      0.476     -0.337     -0.443
     1.907      0.696      0.839     -1.816      1.037      0.324     -2.907      0.543     -0.614      1.324      1.724      0.626      0.068     -0.823      1.275      0.555      0.870      1.080     -2.134      0.812      0.702     -0.139      0.301     -1.340      1.644      1.157      0.809      0.443     -0.541     -0.653     -0.415     -2.727      0.399      0.583      0.526      0.735      0.823     -0.305      0.317      0.703     -0.248      0.900      0.763     -1.460     -0.620
    -0.093      0.696      1.839      0.184      0.037      0.324      0.093      0.543      1.386      0.324      0.724      0.626      1.068      1.177     -0.725      0.555     -0.130      0.080     -0.134      0.812      0.323      0.056      0.386      0.288      0.936     -0.441      0.660      1.240     -0.024     -1.055     -0.025     -0.120      0.266      1.113     -0.130      0.410      0.515      0.542      0.976     -1.305      0.060     -0.088     -0.442     -0.207     -0.063
    -1.093     -1.304     -1.161     -1.816     -1.963      0.324      1.093      1.543      1.386      1.324     -0.276     -2.374     -2.932     -1.823      1.275     -1.445     -0.130      1.080      0.866     -0.188     -0.814     -0.719     -0.462      0.170     -0.584     -0.231     -0.499     -0.825     -2.027     -1.511      1.141      1.785      2.118      1.378      1.509      0.880     -1.423     -2.180     -1.794      1.501     -0.555      0.743      1.901      0.783      0.246
     0.907     -0.304      1.839      0.184      0.037      1.324      0.093     -0.457      1.386     -0.676     -0.276      0.626      0.068      0.177     -0.725      1.555      0.870      0.080      0.866      0.812      0.458     -0.006     -0.120      0.691      0.066      0.558     -0.379      1.977     -0.504      0.011      0.680      0.154     -0.115      0.957     -0.799     -0.931      0.686      0.268     -0.480     -0.858      1.064      0.713      0.137      0.556      0.753
     0.907      0.696     -1.161      0.184      1.037      1.324      1.093     -2.457     -0.614      1.324      1.724      1.626     -0.932      0.177      1.275      1.555      0.870     -1.920     -0.134      0.812      1.309      0.808     -0.838     -0.252      0.950     -0.277     -0.029     -0.289      0.535      0.211      0.007      0.151     -1.580     -0.493      0.836     -0.210      0.631      0.525      0.409      0.922      0.244     -0.081     -0.791      0.180      0.081
    -0.093      0.696     -0.161     -1.816      0.037      1.324      0.093     -0.457      1.386      1.324     -1.276     -1.374      1.068      0.177      0.275      1.555      0.870     -0.920     -2.134      0.812     -0.015      0.235     -0.060     -0.847      0.687     -0.148      0.578     -0.059     -0.907     -0.544      1.475     -0.151     -0.443      2.080      0.902     -1.359     -1.653      1.148      1.014      0.113      1.299      0.647     -0.806     -1.677      0.397
     0.907      0.696      0.839      1.184      0.037      0.324      0.093      0.543      1.386      0.324     -1.276      0.626      0.068      1.177      0.275      0.555     -0.130      0.080      0.866     -0.188     -0.349      0.540      0.204      1.255      0.208      1.241     -0.002      0.479     -0.005     -0.394      0.593     -0.381      0.390      0.368      0.319     -0.904     -0.064     -0.178      0.340      0.183      0.845     -0.790     -0.280      0.246     -0.447
    -1.093     -2.304     -1.161      0.184     -0.963      1.324     -0.907     -0.457      1.386      0.324     -0.276     -0.374     -1.932      2.177     -0.725      0.555     -1.130     -0.920      0.866     -1.188      0.045     -0.934     -1.006      1.542     -0.858     -0.925     -1.179     -0.041     -1.144     -0.200      1.298      0.040      0.613     -0.045      0.713     -0.294      0.774     -0.263      0.884     -0.310      0.601     -0.099      0.637      0.076     -0.387
     0.907     -0.304     -1.161     -0.816      1.037      0.324     -0.907      0.543      1.386      0.324     -0.276     -0.374      0.068     -1.823      0.275      1.555     -1.130      0.080      0.866      0.812      0.051     -0.346      0.125      0.996      0.504      0.730      0.071     -1.418     -1.822      0.502      0.156     -0.588      0.301      0.810      0.116     -0.512      0.127      0.066     -2.703      0.216      1.486     -0.769     -0.188      0.280      0.517
    -2.093      0.696      0.839      1.184      0.037     -2.676      0.093     -1.457     -1.614      1.324     -1.276      0.626      1.068      1.177     -0.725     -0.445     -1.130      0.080     -1.134     -0.188     -1.271     -0.109      0.260      0.262      0.146     -0.787      0.829      0.572      1.017     -0.156     -1.294      0.118     -1.765     -1.754      1.228      0.272      0.695      0.706      0.989     -0.839      0.723     -0.838     -0.446     -1.521     -0.265
    -0.093     -0.304     -1.161     -1.816      0.037      1.324      1.093     -2.457     -1.614      0.324      0.724      0.626      1.068     -1.823      1.275      1.555      0.870     -0.920     -2.134      0.812      0.474      0.246     -0.007     -2.379      0.900     -0.567     -0.484     -1.288      0.591     -0.782      0.905      0.795     -2.184      0.314     -0.114      0.064      0.336      1.260      0.098      0.673      1.066      0.350     -0.766     -1.055     -0.010
    -0.093      0.696     -0.161      1.184      1.037     -1.676      0.093      1.543     -0.614      0.324      0.724      0.626      1.068      1.177     -1.725     -1.445     -1.130     -1.920     -1.134      0.812     -0.319      0.381     -0.280      0.072     -0.075      0.072      0.118      0.044      1.070      0.921     -1.324     -0.340      1.807     -0.455      0.513      1.138      0.114      1.349      1.072     -1.647     -1.123     -1.579     -1.211     -1.289      0.858
    -0.093     -0.304     -1.161     -1.816      1.037     -2.676     -0.907      1.543     -0.614      1.324     -0.276      0.626     -0.932     -0.823     -0.725     -1.445     -1.130      0.080     -1.134      0.812     -1.007     -0.760      0.128     -1.197      0.718      0.948      0.415     -1.372     -0.538      0.277     -1.574     -0.091      1.368      0.312      1.040      1.051      1.551     -1.006      0.083     -0.968     -0.391     -0.122     -0.082     -0.666      0.281
    -1.093     -0.304      0.839     -1.816     -2.963      0.324      0.093      1.543     -1.614     -0.676      0.724     -0.374      1.068     -0.823      0.275      0.555      0.870      1.080      0.866      0.812      0.215      0.289      1.170     -1.620     -1.278     -1.402     -0.468     -0.257     -0.160     -1.537     -0.029     -0.279      0.311     -0.275     -0.096      0.502     -0.699     -0.540      0.543      0.920      0.412      0.478     -0.689      1.723      2.046
     1.907      0.696     -0.161     -1.816      0.037      1.324      1.093      1.543     -1.614     -0.676      1.724     -0.374      1.068      0.177     -0.725      1.555     -1.130     -0.920     -0.134      0.812      0.710      0.251     -0.095     -1.276      0.539      1.282      0.494     -0.087     -0.325     -0.365      0.619      0.808      1.578     -0.682     -0.840      0.663     -0.802      1.274      1.243     -1.041      0.731     -1.214     -0.844      0.442      0.287
    -0.093      0.696     -2.161     -0.816      0.037      1.324      1.093     -2.457     -1.614      1.324     -2.276      0.626     -1.932     -1.823      1.275      0.555      0.870      1.080      0.866      0.812     -0.351      0.796     -0.423     -0.506      0.380      0.396     -0.100     -1.846     -0.177     -0.439      1.570      0.414     -2.023     -1.294      1.054     -1.742     -0.442     -1.315     -1.223      1.104      0.693      0.142      1.762      1.201      0.400
    -0.093      0.696      1.839     -0.816     -0.963      0.324      1.093      1.543     -0.614      0.324      0.724      0.626      1.068     -1.823      0.275      0.555      0.870      1.080     -0.134     -1.188     -0.077      0.937      0.832     -0.770     -0.565      0.011     -0.114      1.122     -0.071     -0.436      0.462      0.118      0.574      0.035      0.522      0.922     -0.899     -0.271     -1.099      0.517      0.398     -0.227     -0.233      0.278     -0.809
     0.907      0.696      1.839      1.184     -1.963      1.324      1.093      0.543      1.386     -1.676     -1.276      0.626      1.068      1.177     -1.725      0.555      0.870      0.080      0.866     -2.188      0.356      0.260      0.083      0.804     -1.864      0.432      0.406      1.533      0.461     -0.180      1.015      0.726      0.500      0.687     -0.850     -1.631      0.311      0.888      0.522     -0.638      0.265      0.602     -0.173      0.439     -0.616
     1.907      0.696      1.839     -0.816      0.037      1.324     -0.907      1.543      0.386     -0.676     -0.276     -0.374      0.068     -1.823      0.275     -0.445     -0.130      1.080     -0.134      0.812      0.451      0.002      0.612     -0.717      0.581      1.373      0.784      1.114     -0.235     -0.672      0.787     -1.005      0.938      1.085     -0.951     -0.856     -0.319     -1.033     -1.262      0.141     -0.930     -0.114      0.072      0.318      0.519
     0.907     -0.304     -0.161     -0.816      0.037      1.324      0.093      0.543     -0.614     -0.676      0.724      0.626     -0.932     -1.823     -0.725      1.555     -0.130      0.080      1.866     -0.188      0.455     -0.108      0.000     -0.471     -0.018      0.490     -0.330     -0.069     -0.245      0.083      0.858      0.046      0.575     -0.300     -0.809      0.075      0.775     -0.932     -1.490     -0.663      0.865      0.058      0.052      2.139     -0.054
    -2.093     -0.304      0.839      1.184     -0.963     -1.676     -1.907     -2.457      1.386     -1.676     -2.276     -0.374     -1.932      1.177     -1.725     -2.445     -0.130     -0.920      0.866     -1.188     -1.757     -0.155     -0.721      1.175     -0.594     -0.280     -0.216      1.469     -0.158     -0.439      0.210     -1.728     -1.656      0.433     -1.588      0.144     -0.165     -0.857      0.268     -1.329     -0.513     -0.007      0.199      0.314     -0.466
    -0.093      0.696     -1.161      0.184     -0.963      1.324     -0.907      0.543     -1.614     -0.676     -1.276     -1.374     -0.932      1.177      1.275     -0.445     -0.130      0.080     -1.134     -2.188     -0.141     -0.680     -0.245      0.124     -1.137      0.242      1.116     -1.042      0.180      0.295      1.365     -0.325      0.777     -1.723     -0.244     -1.028     -0.398     -0.351      1.359      1.827     -0.176      0.499      0.441     -1.054     -1.089
     1.907     -1.304      0.839     -1.816      1.037      1.324     -1.907     -0.457     -1.614      0.324      1.724     -2.374     -0.932     -1.823      1.275      1.555      0.870      0.080     -2.134      0.812      1.309     -0.427     -0.030     -1.693      1.191      0.392     -0.806      0.901     -0.136     -0.324     -0.013     -1.480     -0.478     -0.177     -0.310     -0.187     -1.739     -0.779     -0.471      0.716      0.164      1.245      0.116     -1.224     -0.391
    -0.093      0.696     -1.161     -0.816      1.037      0.324      1.093     -0.457     -0.614      1.324      1.724      1.626      1.068      1.177      0.275      0.555      0.870      1.080     -1.134      0.812      0.860      0.896      0.473      0.251      0.963     -0.897     -0.121     -1.686     -1.084      0.138     -0.521      0.249     -0.983     -0.738      0.648      0.361      0.634      0.328      0.944     -0.182     -0.384     -0.029      0.283     -1.388     -0.111
     1.907      0.696      1.839     -1.816      1.037      1.324      1.093      1.543      0.386     -0.676      1.724      0.626     -0.932     -0.823     -0.725      1.555      0.870      1.080      1.866      0.812      1.455      0.735      0.157     -1.378      0.579      0.407     -0.068      1.697     -0.616      0.554     -0.219      0.265      1.404      1.525     -1.160     -0.310     -0.489     -1.167      0.241     -1.027     -0.022     -0.073      1.063      2.670      0.465
     1.907     -0.304      0.839     -1.816      1.037      1.324      1.093      0.543     -1.614          *      0.724     -2.374      1.068     -1.823          *      1.555      0.870      1.080     -2.134      0.812      1.054     -0.045      0.157     -1.117      1.418      0.838     -0.133      0.734     -0.611     -0.504      0.287      1.262      0.272     -0.714     -0.585     -0.627     -2.463      0.602     -0.883     -1.090      0.318      0.815      0.587     -1.576     -0.474
    -1.093     -0.304     -0.161     -0.816     -0.963      0.324     -0.907      0.543      0.386     -1.676     -0.276     -1.374      0.068      1.177     -0.725     -1.445     -0.130     -0.920      0.866     -2.188     -0.913     -0.329     -0.377     -0.052     -1.451     -0.337      0.045      0.039     -0.877      0.478      1.209     -0.651      0.994      0.492     -0.804      0.836     -0.874      0.757      1.312     -0.028     -0.480      0.249     -0.443      0.804     -0.885
    -0.093      0.696      1.839     -0.816     -1.963     -1.676      1.093      1.543     -1.614     -1.676      1.724      1.626      1.068      0.177     -2.725      0.555      0.870      1.080     -1.134     -2.188      0.481      0.907      0.702     -0.769     -1.665     -0.814     -0.083      1.066     -0.059     -0.274     -2.091      0.152      0.755     -0.983     -0.714      1.142      0.412      0.015      0.899     -1.746      0.057     -0.222      0.072     -0.620     -0.544
    -2.093      0.696     -2.161     -0.816      0.037     -0.676      0.093     -1.457      0.386      0.324     -1.276      1.626      0.068     -0.823      0.275      0.555      0.870      0.080     -0.134     -0.188      0.000      0.993     -0.044     -0.321      1.034     -1.827     -0.251     -2.333     -0.342     -0.847     -0.633     -0.973     -1.387      0.887     -0.189     -1.292      0.518      0.176     -0.642     -0.276      0.651     -0.096      0.341     -0.077     -1.072
     1.907      0.696      1.839     -1.816      1.037      1.324      1.093      1.543     -1.614     -2.676      1.724      1.626      1.068     -1.823      1.275     -2.445     -3.130      0.080     -2.134      0.812     -0.109     -0.645      0.663     -2.544      0.691      2.003      1.109      1.044      0.922      0.312      1.544      1.809      0.966      0.457     -2.829      1.845      2.552      0.060      0.202      0.760     -2.263     -2.246     -0.985     -0.940      0.208
    -0.093     -2.304      0.839      0.184      0.037     -0.676      0.093     -2.457      1.386     -0.676     -1.276     -1.374     -0.932     -0.823      0.275     -0.445     -0.130      1.080      0.866     -0.188     -0.167     -0.348      0.029      0.960     -0.238      0.074     -1.996      0.743     -0.792      0.265     -0.555      0.567     -2.482      0.821     -0.366     -1.191     -0.953     -0.856     -1.542      0.312     -0.350      0.235      1.051      0.250      0.023
     0.907      0.696     -2.161      1.184     -0.963      0.324      0.093     -0.457     -0.614     -0.676      1.724     -0.374      0.068      0.177     -0.725      1.555     -0.130     -0.920      1.866     -0.188      1.027     -0.050     -0.721      0.866     -0.606     -0.108      0.728     -1.354      0.239     -0.364     -0.838      0.252      0.223     -1.338     -0.395      0.360     -0.449      1.012     -0.552     -0.275      0.599     -0.147      0.190      1.483      0.234
    -0.093      0.696     -0.161      0.184      0.037     -0.676      0.093      0.543      1.386      0.324     -1.276     -0.374     -0.932     -0.823      0.275     -1.445     -0.130      0.080      0.866      0.812     -1.119     -0.283     -0.283      0.467      0.250      0.955      0.949      0.178     -0.359     -0.204      0.539      0.426      0.859      1.094      0.115      0.087     -0.052     -0.568     -1.171      0.151     -0.234      0.344      0.505      0.580      0.615
    -0.093     -2.304      0.839      2.184     -2.963      0.324     -0.907      1.543      1.386     -2.676     -2.276     -0.374      1.068      2.177     -2.725     -0.445      0.870      1.080      0.866     -3.188     -0.753     -0.489      0.438      1.636     -2.702      0.481     -1.768      0.497      0.506     -0.195      1.257     -0.400      1.064      0.141     -1.444     -1.183      0.319      0.258      0.847     -1.367      0.399      1.488      0.465      0.028     -0.726
    -0.093      0.696     -1.161     -1.816      0.037      1.324      0.093     -2.457      0.386      0.324      1.724     -2.374      1.068     -1.823     -1.725     -0.445      0.870      1.080     -2.134     -0.188      0.671     -0.162      0.745     -0.939      0.265     -0.759      0.695     -1.823     -0.670     -0.277      0.688      0.282     -3.089      1.214      0.259      0.713     -2.118     -0.075     -1.056     -1.808     -1.168      1.032      0.048     -1.527     -0.407
    -1.093     -0.304     -1.161      1.184      1.037      0.324      0.093     -0.457      1.386      1.324      0.724      0.626      0.068     -0.823      0.275      0.555     -0.130      0.080      0.866      0.812      0.437     -0.457     -0.411      0.261      0.180     -1.540     -0.005     -0.717      1.040      0.952     -0.168      0.523     -0.038      1.285      1.290      0.082      1.154      0.522     -0.915      0.280      0.187      0.216      0.886      0.712      0.602
    -0.093      0.696     -0.161      1.184     -0.963     -1.676     -0.907      0.543     -0.614      0.324      0.724     -0.374      0.068     -1.823      0.275     -0.445     -0.130      0.080     -0.134     -0.188     -0.519     -0.769      0.027     -0.076     -0.776      0.577      1.471     -0.092      1.429     -0.194     -1.363     -0.158      0.585     -0.480      0.627      1.492      0.487     -0.024     -1.570      0.775     -0.051      0.653     -0.126     -0.063      0.426
    -1.093     -0.304      0.839     -0.816      0.037      0.324     -0.907     -1.457     -1.614      1.324     -0.276      0.626      0.068     -1.823      1.275      0.555      0.870      0.080     -1.134      0.812     -0.037      0.148      0.109     -1.488      0.583     -1.024     -0.462      0.583      0.771     -0.452      0.401     -0.949     -1.581     -0.520      1.047     -0.343      0.498     -0.275     -0.489      0.960      0.473      0.696     -0.156     -0.375      0.310
    -0.093      0.696     -1.161      1.184     -0.963      0.324      1.093      1.543      0.386      1.324     -1.276     -1.374      0.068     -0.823      1.275      1.555     -0.130      1.080      1.866      0.812     -0.633     -0.163      0.420      1.527     -0.064      0.436      0.891     -1.812     -0.213     -0.844      1.063      1.238      1.061     -0.840      1.437     -0.498     -1.255     -0.673     -2.075      1.521      2.059      0.180      0.398      0.978      1.007
     0.907      0.696      0.839      0.184      1.037     -1.676     -1.907      1.543     -0.614     -0.676     -1.276      1.626      1.068      1.177     -0.725      0.555     -2.130      0.080     -1.134     -0.188     -0.849     -0.215      0.251      0.121      0.188      1.849      0.836      0.713     -0.021      0.867     -0.856     -1.686      1.010     -0.728     -0.868     -0.121      1.894      0.873      1.222     -0.832      1.420     -1.870     -0.502     -1.105     -0.376
     0.907     -1.304     -1.161      1.184      0.037     -0.676      0.093     -1.457      1.386      0.324     -0.276     -2.374      0.068      2.177     -0.725     -0.445     -1.130     -1.920     -1.134     -0.188     -0.276     -0.463     -0.230      0.837     -0.355      1.061     -0.814     -0.755      0.172      0.312     -0.595      0.342     -1.280      0.825      0.659     -0.040     -1.631      0.445      1.496     -0.503     -0.307     -0.572     -1.601     -1.539      0.037
    -0.093      0.696      1.839     -0.816      0.037      0.324      1.093      1.543     -1.614      1.324      0.724     -0.374      1.068     -1.823      1.275     -0.445      0.870      1.080      1.866      0.812     -0.267      0.461      0.846     -0.892      0.057      0.020      0.236      0.912      0.242     -0.089      0.493      0.550      0.730     -0.928      1.163      1.038     -0.951     -0.074     -1.112      1.198     -0.185      0.321     -0.203      2.328      0.863
    -1.093     -0.304      1.839      1.184      1.037     -0.676      0.093     -2.457      1.386      0.324     -2.276          *      1.068      0.177      0.275     -0.445     -0.130      0.080      0.866     -0.188     -0.953     -0.382      0.218      1.504      0.076     -0.150      0.177      1.672     -0.407      1.012      0.315      0.378     -2.711      0.311      0.197     -0.801      0.390      0.768     -1.161      0.396      0.375      0.221     -0.405     -0.069     -0.233
    -1.093      0.696     -0.161     -1.816      1.037     -0.676      0.093     -0.457     -0.614     -1.676     -0.276      0.626      0.068     -1.823     -1.725     -0.445     -0.130     -1.920     -1.134      0.812      0.016      0.328     -0.625     -1.057      0.980     -1.016      0.700      0.575     -0.745     -0.009     -0.577     -0.075      0.234      0.340     -1.993     -0.448      0.289      0.875     -0.785     -2.128     -0.464     -0.587     -0.787     -0.548     -0.259
    -0.093      0.696      0.839     -1.816      1.037     -1.676      1.093      1.543     -1.614      1.324     -0.276     -0.374      0.068     -1.823      1.275     -0.445      0.870      1.080      1.866      0.812     -0.513      0.365      0.443     -0.906      1.194      0.393      0.121      0.289     -0.851     -0.144     -1.127      0.599      1.061     -0.762      0.896      0.214     -0.762     -0.482     -1.059      0.721      0.086      0.424      0.365      2.479     -0.049
     1.907      0.696      0.839     -1.816      0.037      1.324      0.093      1.543     -0.614     -0.676      0.724     -1.374      0.068     -1.823     -0.725      0.555      0.870      0.080     -1.134     -0.188      0.557      0.060     -0.039     -0.698      0.646      1.397      0.627      0.825     -1.178     -0.567      0.807      0.027      1.504     -0.023     -1.077     -0.184     -1.353      0.305     -1.228     -1.139      0.094      0.672      0.135     -0.852     -0.827
    -1.093     -0.304     -0.161     -1.816     -0.963     -1.676     -0.907      1.543     -1.614      0.324      0.724     -1.374     -0.932     -1.823      0.275     -0.445      0.870      1.080      0.866      0.812     -0.642      0.201      0.308     -1.650     -0.695     -0.399     -0.660     -0.354     -0.162     -0.218     -0.970     -1.143      1.079     -0.175      0.545      1.829     -1.369     -1.426     -0.495      0.647      0.089      0.569      0.509      1.733      1.338
     0.907     -0.304      1.839      0.184      0.037      1.324     -0.907      0.543      0.386     -0.676     -0.276     -0.374      1.068      1.177     -0.725     -1.445     -1.130      0.080     -0.134     -0.188     -0.080     -0.212      0.146      0.549      0.114      0.951     -0.115      1.642     -0.343      0.032      1.487     -0.815      0.380      0.069     -0.479     -0.132     -0.046      0.806      0.871     -0.745     -1.286     -0.784      0.032     -0.460     -0.346
     0.907     -2.304     -0.161     -0.816     -1.963      0.324      1.093     -2.457      0.386     -0.676     -0.276      1.626      1.068      1.177     -1.725     -1.445     -3.130     -2.920      0.866     -0.188     -0.302     -1.056     -0.472      0.218     -1.491      0.989     -1.183      0.424     -1.004     -0.619      0.562      2.080     -1.910      0.081      0.091     -0.028      2.850      1.914      1.027     -0.995     -1.029     -1.920     -2.061      0.677      1.153
     0.907      0.696      1.839     -1.816      0.037      1.324      1.093      0.543     -0.614     -0.676     -1.276     -0.374      0.068      1.177     -0.725      1.555      0.870      1.080     -1.134      0.812      0.575      0.177      0.254     -0.711      0.812      0.410      0.385      1.734     -1.339     -0.763      0.631      0.977      0.262      0.188     -0.962     -2.121     -0.649     -0.247      1.762     -1.191      0.926      0.881      0.680     -0.781      0.139
     1.907      0.696     -2.161      2.184      1.037      1.324      1.093     -2.457     -0.614     -0.676      1.724      1.626     -2.932      2.177     -0.725      1.555      0.870     -1.920      0.866      0.812      1.277      0.954     -1.435      1.583      1.273      0.492     -0.212     -0.666      0.559     -0.108     -0.028      0.092     -0.702     -1.869     -1.476      0.106      0.366     -0.742      0.885     -1.377      0.149     -0.227      0.405      0.042     -0.146
     0.907      0.696     -0.161      0.184     -0.963      1.324      0.093     -0.457     -0.614      1.324      0.724     -0.374      0.068      1.177      1.275      1.555      0.870      1.080     -0.134      0.812      0.729      0.393      0.523     -0.681     -0.049      0.258      0.322     -0.917      0.965     -0.995      0.444     -0.301     -0.982     -0.058      1.359     -0.377     -0.893     -0.852      1.875      1.304      0.773      0.554      0.293      0.363      0.828
     0.907     -1.304     -0.161     -0.816     -0.963     -0.676     -0.907     -0.457     -0.614     -0.676     -1.276     -1.374      0.068     -0.823     -0.725      0.555     -1.130      1.080      0.866     -1.188     -0.347     -0.752      0.352      0.205     -0.714      1.040     -0.645     -0.637     -0.943     -0.363     -0.414     -0.242     -0.757     -0.670     -0.407     -0.590     -0.297     -0.389     -1.038     -0.377      0.887     -0.342      0.425      0.583     -0.468
     0.907      0.696      0.839      0.184      1.037      0.324     -1.907      0.543     -0.614      0.324      0.724     -0.374      0.068     -0.823     -0.725      1.555      0.870      1.080      0.866      0.812      0.712      0.408      0.272     -0.231      0.540      0.181      0.130      0.617      0.541      0.602     -0.370     -2.301      0.132     -0.448      0.058     -0.223     -0.868     -0.465     -0.350     -0.816      0.685      0.244      0.747      0.892      0.443
    -0.093      0.696      1.839      0.184      1.037      1.324      1.093      1.543     -1.614     -0.676     -0.276      1.626      0.068     -0.823      0.275      0.555      0.870      1.080     -1.134      0.812      0.228      0.638      0.258     -0.107      0.880     -0.324      0.068      1.679      0.382      0.051      1.113      0.449      1.101     -1.372     -1.012     -0.564      0.706     -0.345     -0.602     -0.017      0.117      0.182      0.725     -1.157      0.080
     1.907     -0.304     -1.161      0.184     -0.963      1.324     -0.907     -0.457      1.386      1.324      1.724     -1.374      1.068     -1.823      1.275      1.555      0.870      1.080     -0.134      0.812      0.899      0.140      0.300      0.529     -1.354      1.084     -0.483     -1.501     -0.298      0.514      0.278     -1.076     -0.923      0.943      1.977      0.561     -1.500      0.408     -2.302      1.992      0.774      0.676      0.565     -0.357      1.943
    -0.093     -0.304      0.839      1.184      0.037      0.324      0.093      0.543      1.386      0.324      0.724      0.626      1.068      0.177      0.275      0.555     -0.130      0.080     -0.134     -0.188      0.229     -0.218      0.103      0.764     -0.183     -0.348      0.004      0.833      0.451      0.230      0.146      0.389      0.387      0.690      0.409      0.518      1.054      0.814     -0.487      0.195      0.190      0.318      0.176     -0.515     -0.074
     0.907      0.696      0.839      0.184      0.037     -1.676      0.093     -2.457      0.386      1.324     -0.276      0.626     -0.932      1.177     -0.725     -1.445     -1.130      1.080      0.866      0.812     -0.408     -0.014      0.215      0.511      0.039      1.448      0.619      0.664     -0.337      0.086     -1.255      0.081     -2.731      0.054      1.271      0.327      0.598     -1.368      0.962     -0.847     -0.956     -1.101      0.755      0.742      0.788
     1.907      0.696      1.839     -0.816      1.037      1.324     -2.907     -0.457     -0.614      1.324      1.724      1.626      1.068      2.177      1.275     -2.445     -0.130     -0.920     -0.134      0.812      0.828      0.620     -0.371      0.110      0.692      1.054     -0.016      2.307     -0.927      0.331      0.318     -3.467     -0.146     -0.728      0.931      0.557      0.882      1.626      2.107      0.993     -3.304     -0.797     -0.240     -0.099      0.128
     0.907     -0.304      1.839      1.184      1.037      0.324      0.093      1.543      1.386      0.324      1.724      0.626      1.068     -0.823      0.275      0.555     -0.130      1.080      1.866      0.812      0.566      0.200      0.682      0.623      0.657      0.297     -0.549      0.928      0.533      0.346     -0.332      0.063      0.753      0.939     -0.037      1.004      0.319      0.122     -1.327     -0.087     -0.033     -0.447      0.174      1.541      0.191
    -2.093      0.696     -1.161     -0.816     -0.963     -1.676      0.093      0.543     -0.614      1.324      0.724     -0.374     -0.932     -1.823      1.275     -0.445     -0.130     -0.920     -1.134     -0.188     -0.319     -0.239     -0.757     -0.561     -0.826     -1.839      0.784     -0.444     -0.353     -0.259     -1.224      0.362      1.540      0.000      1.704      1.196      0.003      0.270     -1.417      1.553     -0.182      0.360      0.369     -0.881      0.543
    -0.093      0.696      0.839      0.184      0.037     -0.676      0.093      0.543     -0.614      1.324     -0.276      0.626      0.068     -0.823      0.275     -1.445     -0.130      0.080      0.866      0.812      0.307      0.223      0.006     -0.825      0.708     -0.481      0.493      0.851      1.181     -0.558     -1.098     -0.063      0.651     -0.006      0.827     -0.703      0.371     -0.053     -0.123     -0.071     -1.752     -0.351      0.030      1.185      0.165
     1.907      0.696     -1.161     -1.816      1.037      1.324      1.093      0.543     -1.614     -2.676      0.724     -2.374      0.068     -0.823     -2.725     -0.445     -0.130      0.080     -2.134      0.812      0.478      0.160      0.167     -1.506      0.176      1.436      0.488     -1.305     -0.148      0.973      0.723      0.816      0.491     -0.334     -2.791      0.014     -2.543     -0.064      0.406     -2.796     -0.872     -0.374     -0.314     -1.347      0.687
     0.907      0.696     -0.161     -1.816      1.037      1.324     -0.907      1.543      0.386      1.324      1.724     -2.374     -0.932     -1.823      1.275      1.555      0.870      1.080     -2.134      0.812      1.149     -0.351     -0.114     -0.832      1.245     -0.168      0.964     -0.065     -0.996     -0.078      0.346     -0.534      1.748      1.017      0.670      0.146     -1.813     -0.836     -1.044      0.556      0.421      1.274      1.149     -1.772     -0.232
     0.907      0.696      1.839      2.184      0.037      1.324      1.093      0.543      0.386      0.324      0.724      1.626      1.068      1.177      0.275      0.555     -0.130      0.080     -0.134     -1.188      0.227      0.569      0.299      0.789     -0.582      0.639      0.153      1.405      1.370      0.553      0.966      0.612      0.110     -0.327      0.684      0.413      0.897      0.647      0.500      0.527      0.196     -0.815     -0.413     -0.423     -0.695
    -0.093      0.696      0.839     -0.816      1.037      0.324      1.093      0.543      0.386      0.324      0.724      0.626      0.068      0.177     -0.725     -0.445     -0.130      0.080     -1.134      0.812      0.314      0.331     -0.028     -0.034      1.147     -0.471      0.477      0.895     -0.676     -0.196      0.025      0.817      0.644      0.410     -0.072      0.200      0.253      0.222      0.098     -1.165     -0.640     -0.687      0.012     -1.076     -0.079
     0.907     -0.304      0.839      0.184     -2.963     -1.676      0.093     -1.457      1.386     -0.676     -2.276     -1.374      0.068     -0.823     -0.725     -1.445     -2.130      0.080      0.866     -1.188     -0.882     -0.493      0.609      0.298     -1.465      1.701      0.336      0.327     -0.250     -1.310     -0.925      0.686     -2.044      1.059     -0.070     -1.147     -0.649     -0.692     -0.938     -0.144     -0.594     -1.563     -0.957      0.746      0.205
     0.907      0.696      1.839     -0.816      1.037      1.324     -0.907      0.543     -0.614      1.324     -2.276     -0.374      0.068     -1.823      0.275      1.555     -0.130     -0.920     -2.134      0.812     -0.123     -0.175     -0.283     -0.512      0.662      0.910      0.953      2.085     -0.200      0.289      1.629     -0.824      0.904     -0.205      0.894     -2.195     -0.246      0.384     -1.511      0.010      1.640      0.102     -0.566     -1.873      0.220
    -0.093      0.696     -1.161     -1.816     -1.963      0.324      1.093      0.543     -1.614     -0.676      1.724      1.626      0.068     -1.823     -0.725      0.555      0.870     -0.920      0.866     -0.188      0.295      0.422     -0.348     -1.513     -1.456     -0.226      0.103     -0.803     -0.221     -0.518      0.019      0.628      1.061     -0.156      0.008      1.387      1.015      0.612     -0.681      0.173      0.136      0.510     -0.409      1.504      1.249
    -0.093     -0.304      1.839      1.184     -0.963     -0.676      0.093      1.543      0.386     -0.676     -1.276     -0.374      0.068      1.177     -0.725     -0.445     -1.130      0.080     -0.134     -1.188      0.037     -0.182      0.168     -0.013     -1.466      0.061     -0.008      1.653      1.021      0.519     -0.885      0.207      1.359      0.323     -0.057     -1.222     -0.154     -0.044      1.206      0.102     -0.523     -0.832     -0.197     -0.057      0.157
    -2.093     -2.304     -0.161     -0.816      0.037      0.324      0.093      1.543      1.386      0.324     -2.276      1.626     -0.932      0.177      1.275      0.555     -0.130      0.080      0.866     -2.188     -0.793     -0.020     -0.064     -0.159     -0.003     -1.407     -2.269     -0.201     -0.631      0.001      1.197      0.101      1.724      1.400      0.225     -1.093      1.676     -0.798      0.220      1.322      1.287     -0.166      0.103      0.950     -2.091
     0.907     -2.304     -0.161      2.184      1.037      0.324     -2.907      0.543      0.386      1.324     -1.276     -0.374      0.068      2.177      1.275     -0.445     -1.130     -0.920     -0.134      0.812     -0.365     -0.948     -0.026      0.449      0.520      1.321     -1.382     -0.320      1.714      0.496      0.571     -1.949      0.550      0.128      0.932     -0.688      0.789      0.093      1.820      1.108      0.082     -0.097     -0.947     -0.481      0.353
     0.907      0.696      0.839     -1.816      1.037      0.324      0.093      0.543     -1.614      1.324      1.724     -0.374      0.068     -1.823      1.275      0.555      0.870      0.080     -2.134      0.812      0.831      0.154      0.117     -1.577      0.503      0.007      0.513      0.739     -0.274      0.549     -0.305     -0.204      0.442     -0.524      1.031      0.483     -0.420      0.052     -0.515      1.167     -0.421      0.782      0.104     -1.453      0.303
    -2.093     -0.304     -0.161      0.184      0.037      1.324      1.093      1.543      2.386     -0.676     -0.276     -2.374      1.068      0.177      0.275      0.555      0.870      0.080     -0.134     -0.188      0.019     -0.320      0.822      0.949     -0.327     -2.227      0.198     -1.015     -0.641      0.542      1.206      1.308      0.622      1.500     -0.498     -0.251     -2.033     -0.165     -0.534      0.318      0.489      1.154     -1.198     -0.699      0.123
     0.907      0.696      0.839      1.184      1.037      1.324      1.093      0.543     -0.614      0.324      0.724      0.626     -0.932     -0.823      0.275      0.555     -0.130      1.080      0.866      0.812      0.310      0.598      0.005      0.514      0.392      0.491      0.119      0.854      0.680      0.731      0.968      0.498      0.676     -0.983      0.302      0.271     -0.132     -1.034     -1.223      0.058      0.328     -0.694      1.068      0.889      0.573
     1.907     -1.304      1.839      2.184      1.037      1.324      0.093      1.543      1.386     -1.676      1.724     -2.374      1.068      1.177      1.275      1.555     -1.130      1.080      0.866      0.812      1.122     -0.857      0.436      1.678      0.688      0.816     -0.624      1.422      0.511      0.300      0.145      0.856      1.100      0.194     -1.941      0.277     -1.112      0.353     -0.158      0.908      0.556     -0.196      0.217      0.308      0.016
     0.907      0.696     -2.161      0.184      1.037     -0.676      0.093      0.543      0.386      0.324     -0.276     -1.374     -0.932     -0.823     -0.725      0.555     -0.130      0.080      0.866     -1.188      0.286     -0.572     -0.578      0.850      0.672      0.494      1.229     -1.497     -0.666      0.352     -0.909      0.399      1.110     -0.396     -0.082     -0.589     -0.593     -0.141     -1.563     -0.995      0.218      0.588      1.041      0.377     -1.830
    -0.093     -3.304     -0.161     -1.816      0.037     -0.676      1.093      1.543      1.386      1.324     -0.276      1.626      1.068     -1.823      1.275      1.555      0.870      1.080      1.866     -0.188     -0.179      0.588      0.692      0.349     -0.332     -0.061     -3.829     -0.819     -2.070      0.097     -0.668      0.383      0.838      1.193      1.563      0.085      0.846     -0.012     -2.120      1.487      1.589      0.235     -0.153      1.640      0.051
     0.907     -0.304      0.839      0.184      1.037      1.324      1.093     -0.457      0.386      0.324      0.724      0.626      0.068     -1.823     -0.725      0.555      0.870      0.080      0.866      0.812      0.719      0.404      0.220     -0.077      1.530     -0.014     -0.669      0.609      0.187     -0.444      0.646      0.548     -0.855      0.299     -0.372     -0.222      0.155     -0.176     -1.642     -1.493     -0.277      0.543     -0.335      0.923     -0.478
    -1.093     -0.304     -0.161      0.184     -1.963      0.324     -1.907     -0.457      1.386     -0.676      0.724      0.626      1.068      1.177     -1.725      0.555     -2.130      0.080     -1.134     -3.188      0.062     -0.407      0.223      0.700     -2.002     -1.090      0.112     -0.159     -0.550     -0.080      0.103     -1.576     -0.587      0.939      0.179      0.738      1.194      0.902      0.459     -0.822      0.349     -1.625     -0.317     -1.536     -1.496
    -0.093     -0.304     -1.161     -0.816     -2.963     -1.676     -1.907      0.543     -0.614     -1.676      0.724     -0.374     -0.932     -0.823     -1.725      1.555      0.870      0.080      1.866     -0.188      0.483     -0.242     -0.332     -0.293     -1.466     -0.334     -0.114     -0.773     -0.416     -1.378     -2.085     -1.687      0.873     -0.397     -0.848      0.256     -0.005     -0.367     -0.598     -1.006      1.263      1.093      0.629      2.071      1.071
     0.907     -1.304     -0.161      0.184     -0.963      0.324      0.093     -0.457     -0.614     -0.676     -1.276      0.626     -1.932      0.177     -1.725     -0.445     -3.130     -0.920      0.866     -0.188     -0.534     -0.900     -0.640      0.360     -0.414      1.612     -0.505      0.470     -0.240     -0.514      0.697      0.989      0.217     -0.747     -0.584     -0.607      1.750     -1.020      0.147     -1.562      0.077     -2.039      0.064      0.600      0.090
     1.907      0.696      0.839      1.184     -0.963      1.324     -0.907      1.543      0.386     -0.676      0.724      0.626      0.068      1.177     -0.725      1.555      0.870      1.080     -0.134      0.812      1.030      0.366      0.366      0.768     -0.004      0.989      0.179      0.576      0.467     -1.088      0.244     -1.358      0.985     -0.296     -0.568     -0.419      0.148     -0.483      0.734     -0.616      0.457      0.504      0.309     -0.539      0.812
    -0.093     -0.304      0.839     -0.816     -0.963     -0.676      0.093     -0.457      0.386      0.324      0.724     -0.374      1.068     -0.823      0.275      0.555     -0.130      0.080      1.866     -1.188     -0.050      0.022      0.530     -0.898     -0.624      0.011     -0.385      0.279      0.323     -0.327     -0.778      0.228     -1.014      1.062      0.697      0.759     -0.476      0.272      0.006      0.532      0.492     -0.085     -0.755      2.409     -0.627
     0.907     -0.304     -1.161      0.184     -1.963      0.324      1.093     -0.457     -0.614     -0.676      0.724      0.626      0.068      0.177      0.275      0.555      0.870      0.080     -0.134     -1.188      0.405      0.302     -0.240      0.118     -0.177      0.426     -0.535     -0.956      0.238     -1.914     -0.163      0.762     -0.103     -0.672     -0.618      0.125      0.303      0.437      0.019      0.230      0.105      0.587      0.448     -0.178     -0.877
     0.907     -0.304     -0.161     -0.816      0.037      0.324      0.093     -1.457      0.386     -1.676      0.724     -0.374      0.068     -0.823     -0.725      0.555     -0.130      0.080     -0.134     -0.188      0.727      0.301      0.256     -0.552      0.275      0.150     -0.694     -0.504     -0.233     -0.105     -0.381     -0.334     -1.762      0.703     -1.915     -0.257     -0.802     -0.141     -0.506     -0.861     -0.290     -0.438     -0.233      0.219     -0.403
    -2.093     -0.304     -1.161      1.184     -0.963     -1.676     -0.907     -0.457      0.386     -0.676     -2.276     -0.374      1.068      1.177     -0.725     -0.445     -1.130      0.080     -1.134     -1.188     -1.162     -0.274      0.162      0.882     -1.107     -0.858     -0.023     -1.375      0.377      0.174     -0.431     -0.479     -0.611     -0.230     -0.021     -0.842      0.199      0.839      0.355     -0.130      0.864     -0.760     -0.272     -1.644     -0.053
    -2.093      0.696      1.839      1.184      1.037     -2.676     -2.907      1.543     -1.614     -2.676     -2.276     -2.374      1.068      2.177      1.275      1.555      0.870     -2.920     -2.134     -3.188     -1.158     -0.631     -0.422      0.145     -0.591     -0.923      1.475      2.183      1.069      1.656     -1.622     -2.404      1.904     -1.603     -2.398     -0.682     -1.506      1.590      1.985      1.673      2.617      1.415     -2.175     -2.283     -2.377
     1.907      0.696     -1.161      2.184      1.037      1.324      1.093      0.543      1.386      1.324      1.724      1.626      0.068      2.177      1.275      1.555      0.870     -1.920      0.866      0.812      1.497      0.553     -0.276      1.876      1.759      0.307      0.131     -0.767      0.428     -0.647     -0.065      0.370      0.918     -0.110      0.592     -0.288      0.835      0.358      0.680      0.433      0.136      0.263     -1.279     -0.068     -0.740
    -1.093      0.696     -2.161      2.184     -0.963     -1.676     -1.907      0.543      1.386      0.324      0.724      0.626      1.068      2.177     -0.725      1.555      0.870     -1.920     -2.134     -0.188      0.573      0.462      0.199      0.906      0.240     -1.724      0.284     -2.330      1.213     -1.340     -2.152     -2.464      0.319      0.528      0.248     -0.078     -0.007      0.797      1.352     -0.981      0.959      0.419     -2.114     -2.604     -0.690
    -1.093     -0.304     -0.161     -1.816      1.037      0.324     -1.907      1.543     -1.614      1.324     -1.276     -2.374     -0.932      1.177      0.275     -1.445     -1.130      1.080     -1.134      0.812     -1.081     -0.367      0.107     -0.933      0.932      0.124     -0.006     -0.228     -0.881      0.184      1.630     -1.560      1.476     -0.884      0.729      0.218     -1.963     -1.041      1.989     -0.117     -0.349     -0.849      0.762     -0.813      0.239
    -0.093      0.696     -0.161     -1.816      1.037     -0.676     -0.907     -2.457     -0.614     -2.676     -0.276      1.626      1.068     -0.823     -0.725     -0.445     -1.130          *      0.866      0.812      0.048      0.099      0.430     -1.169      0.374     -0.362      0.385     -0.668     -0.513      0.558     -0.757     -1.227     -2.935      0.430     -2.806     -0.286      1.445      0.565      0.052     -0.920     -0.338     -1.331     -0.651      1.455      0.641
     1.907      0.696     -1.161      1.184      0.037      0.324      0.093      0.543      0.386     -0.676      0.724      1.626      1.068      0.177     -0.725     -1.445      0.870     -0.920      0.866     -0.188      0.003      0.547      0.152      0.156     -0.398      2.008      0.123     -1.385      1.117      0.326      0.244     -0.383      0.332      0.312     -0.528      0.730      0.902      0.913      0.106     -0.625     -1.468      0.219     -1.262      0.673      0.227
    -2.093     -0.304     -0.161      1.184      1.037      1.324     -2.907     -1.457     -1.614      1.324      0.724     -0.374     -0.932     -0.823      1.275     -0.445      0.870      0.080     -1.134      0.812      0.306     -0.437     -0.080      0.030      0.549     -2.337      0.135     -0.140      1.156      0.588      0.997     -2.402     -1.496     -1.730      1.064      0.249      0.296     -0.792     -0.653      1.059     -0.808      1.338      0.343     -1.147      0.306
     0.907     -1.304     -2.161     -1.816      1.037     -0.676     -1.907     -0.457     -1.614     -0.676      0.724      0.626      0.068      0.177      0.275      0.555      0.870      1.080     -1.134      0.812     -0.444      0.132      0.295     -0.482      1.311      1.253     -1.504     -2.398     -1.371     -0.471     -0.198     -1.914     -0.800     -1.309     -1.429      1.129      0.673     -0.508      0.527     -0.239      0.780      0.707      0.418     -0.920     -0.402
     1.907      0.696      1.839     -0.816      1.037      1.324      1.093      1.543     -1.614      1.324      0.724     -0.374      1.068     -1.823      1.275      0.555      0.870      1.080     -1.134      0.812      0.394      0.561      0.585     -2.285      1.189      1.720      0.289      1.090      1.503     -0.177      0.691      0.697      0.743      0.265      0.870      0.095     -0.939      0.317     -0.131      0.730      0.187      0.359      0.142     -0.015     -0.259
    -0.093      0.696      1.839      1.184      1.037      1.324     -0.907      1.543      0.386     -0.676     -1.276     -0.374      1.068      2.177     -0.725     -1.445     -0.130      1.080     -1.134      0.812     -0.470     -0.244      0.414      0.554      0.404      0.451      0.892      1.371      0.611      0.845      1.782     -0.676      1.054     -0.009     -0.956     -0.869      0.030      0.362      1.728     -0.735     -1.102      0.094      0.491     -1.148      0.496
    -0.093      0.696     -1.161      0.184      0.037      1.324      1.093      0.543      0.386     -0.676     -2.276      1.626      0.068     -1.823     -0.725     -0.445     -0.130      1.080     -0.134      0.812     -0.471      0.285      0.553     -0.525     -0.005      0.392      0.293     -1.688      0.605      0.044      1.702      0.525     -0.113      0.958     -0.612     -1.521      1.284     -0.757     -1.239     -0.685     -0.020     -0.435      0.188      0.214      0.743
     1.907      0.696     -0.161      0.184      1.037      1.324      1.093     -2.457      2.386      1.324      1.724     -1.374     -0.932      1.177     -0.725      1.555      0.870     -1.920     -0.134      0.812      1.326     -0.250     -0.928      1.077      0.129      0.576      0.705      0.758     -0.926      0.924     -0.088      1.564     -1.519      1.445      1.186     -0.109     -0.976      0.480      0.190     -0.826      0.335      1.221     -0.324     -0.545      0.689
    -0.093     -0.304     -2.161      2.184      1.037      0.324     -1.907      1.543      2.386      0.324     -0.276      0.626      1.068      2.177      0.275     -0.445     -0.130     -1.920     -2.134     -0.188     -0.435      0.225     -0.422      2.270      0.739      0.504     -0.368     -1.690     -0.093      0.382      0.673     -2.055      1.957      0.536     -0.134      0.281      0.272      1.577      0.538     -0.049     -0.124     -0.336     -1.265     -3.179     -0.701
    -1.093      0.696     -2.161      0.184      1.037     -1.676      1.093      0.543      0.386      0.324     -2.276      0.626     -0.932      1.177      0.275     -1.445      0.870      0.080     -1.134      0.812     -1.023      0.697     -0.622      0.246      0.837      0.025      0.006     -1.342     -0.043      0.210     -0.699      0.430      1.287      0.100     -0.041     -0.828     -0.356     -0.034      1.073     -0.077     -0.470      0.120      0.725     -1.205      0.241
     0.907      0.696     -1.161     -1.816     -0.963      1.324      1.093      1.543     -1.614      1.324      0.724      1.626      1.068     -1.823      1.275      0.555      0.870      1.080     -2.134      0.812      0.658      1.260      0.714     -1.918      0.490      0.294     -0.523     -1.923      0.300     -1.395      0.406     -0.113      0.743     -0.151      0.982     -0.163     -0.102      0.101     -0.298      0.914     -0.203     -0.468     -0.039     -1.306      0.496
    -2.093     -1.304     -0.161      0.184      0.037     -2.676     -0.907     -0.457     -1.614     -0.676     -2.276     -2.374     -1.932      0.177     -0.725     -2.445     -1.130      1.080     -1.134     -0.188     -1.642     -0.974     -0.418      0.073     -0.895     -0.376     -0.260     -0.007      0.060      0.873     -0.787      0.000      0.005     -1.574     -0.038     -0.004     -1.054     -1.258      0.132     -0.410     -0.600      0.089      1.832     -1.074      0.573
    -0.093      0.696     -0.161     -0.816      1.037     -0.676      1.093      1.543      0.386     -0.676     -0.276      1.626      1.068     -0.823     -0.725     -0.445      0.870      0.080     -0.134      0.812     -0.507      0.733      0.436     -0.501     -0.100      0.374      0.079     -0.718     -0.306      1.099     -0.074      0.261      1.053      0.623     -0.597      0.387      0.626      0.457     -0.363     -0.524      0.153      0.189     -0.398      0.027      0.812
    -0.093     -1.304     -0.161      0.184     -0.963     -0.676     -0.907     -0.457      0.386     -0.676     -0.276     -0.374     -0.932      0.177     -0.725     -0.445     -1.130     -0.920     -0.134     -1.188     -0.641     -0.734     -0.350      0.394     -0.142      0.263     -0.662      0.149     -0.309     -0.757      0.005     -0.188      0.099      0.114     -0.648      0.657      0.538     -0.353     -0.273     -0.490      0.193     -0.346     -0.390     -0.388     -1.192
    -1.093     -0.304     -1.161     -0.816      0.037      0.324      0.093      0.543     -0.614     -1.676     -1.276     -1.374      0.068     -1.823      0.275     -0.445      0.870      1.080     -1.134      0.812     -0.762      0.328      0.356     -0.850      0.292     -0.421     -0.775     -1.619      0.030     -0.257      1.097     -0.215      0.052      0.119     -1.932     -0.058     -1.722     -0.567     -1.138      0.152      0.302      0.604      0.401     -0.683      0.471
    -0.093     -0.304      0.839      0.184      0.037      0.324      0.093      0.543     -0.614     -0.676     -0.276      0.626      1.068     -0.823     -0.725     -1.445     -0.130      0.080     -0.134     -0.188     -0.489     -0.034      0.379      0.199      0.654      0.432     -0.231      0.370     -0.038     -0.439      0.875      0.170      0.091     -0.732     -1.069      0.274      0.665      0.440     -1.109     -0.996     -1.037     -0.024     -0.475     -0.157     -0.623
    -0.093      0.696     -1.161      0.184      1.037      0.324      1.093     -0.457      0.386      0.324      0.724      1.626      0.068      1.177      0.275      0.555      0.870     -1.920      0.866      0.812      0.261      0.687     -0.623     -0.034      0.581     -0.311      0.056     -0.713      0.365      0.441      0.134      0.352      0.201      0.432      0.088      0.356      0.675      0.944      1.347      0.018      0.236     -0.022     -0.904      0.873      0.530
    -1.093      0.696      0.839     -1.816      0.037      0.324      1.093      1.543      0.386     -0.676      0.724      0.626      1.068     -1.823      0.275      1.555      0.870      1.080      1.866      0.812      0.022      0.760      0.495     -1.216      0.500     -1.016     -0.049      0.563     -0.628     -0.479      0.144      0.453      0.939      1.259     -0.767      0.822     -0.347      0.153     -0.765      0.164      1.564      0.015      0.266      2.465      0.260
    -1.093     -0.304      0.839     -0.816     -0.963     -0.676      0.093      0.543      0.386     -0.676     -0.276     -0.374      0.068     -0.823      0.275      0.555      0.870      1.080     -0.134     -0.188     -0.583     -0.241      0.147     -1.248     -0.791     -0.672     -0.024      0.706      0.385     -0.303     -0.135      0.312      0.385      1.312     -0.209      0.397      0.040     -0.215      0.166      0.733      1.103      1.233      0.736      0.315      0.639
     0.907     -0.304     -1.161      0.184      1.037      0.324     -1.907     -1.457      0.386      0.324      1.724      0.626      0.068     -0.823      0.275      0.555     -0.130     -0.920     -1.134      0.812      0.749     -0.245     -0.347     -0.482      0.205      0.037     -0.021     -0.788      0.675      0.702     -0.369     -1.814     -1.049      0.694      0.242      0.711      0.966      0.429     -0.490      0.171     -0.246      0.053     -0.322     -0.859      0.693
     0.907      0.696     -1.161      0.184      0.037      0.324      1.093     -1.457      0.386      1.324      0.724      0.626      1.068      1.177      0.275      1.555      0.870      1.080     -0.134      0.812      0.385      0.418      0.406     -0.846      0.305      0.500      0.446     -1.425      1.054     -0.058     -0.195      0.599     -1.858      1.212      1.178      0.367      0.100      0.339      1.723      0.051      0.986      0.396      0.478      0.316      0.548
    -2.093      0.696     -0.161      0.184     -0.963      0.324      1.093     -1.457      0.386      0.324     -2.276     -0.374     -0.932      0.177     -0.725     -1.445      0.870     -0.920      0.866      0.812     -1.143      0.063     -0.785      0.134     -1.415     -0.921      0.746      0.492      0.132      0.386      1.410      0.937     -0.387      0.177      0.931     -1.055     -0.501      0.199      0.055     -0.109     -0.291      0.864      0.395      0.723      2.075
    -0.093     -0.304     -0.161      0.184      0.037     -1.676      0.093     -0.457      0.386     -0.676     -0.276      0.626      0.068      0.177     -0.725     -0.445     -0.130      0.080     -0.134     -1.188     -0.418     -0.145     -0.171      0.496     -0.824      0.335     -0.211      0.059     -0.323      0.758     -1.210      0.196     -0.270     -0.101     -0.225      0.313      0.896      0.346     -0.266     -0.515      0.079      0.045      0.368     -0.546     -0.533
    -2.093      0.696      0.839      1.184      1.037      1.324      1.093      0.543      1.386      1.324     -2.276      1.626      0.068      1.177      0.275     -1.445      0.870      1.080      0.866      0.812     -0.883      0.421      0.189      1.659      1.524     -1.310      0.286      0.699     -0.598     -0.602      2.290      0.609      0.194      0.069      0.493     -1.056      1.042     -0.242     -0.126     -0.401     -0.480      0.398      0.779     -0.026     -0.592
    -0.093      0.696      0.839     -0.816     -0.963      0.324      0.093      0.543     -0.614      1.324     -0.276     -0.374      0.068     -0.823      1.275     -0.445     -0.130      1.080     -2.134     -0.188     -0.257      0.164      0.422     -0.247     -0.087      0.132      0.530      0.453     -0.632     -0.911      0.636     -0.166      0.189     -0.557      1.492     -0.137     -0.410     -0.635     -0.641      1.363     -0.180     -0.237      0.383     -1.994     -0.111
    -1.093     -3.304     -2.161      2.184      1.037     -1.676     -1.907     -2.457     -0.614     -1.676      0.724      1.626     -2.932      2.177      1.275      0.555     -0.130     -1.920      1.866      0.812      0.456     -0.093     -1.208      0.504      0.790     -1.508     -3.183     -1.052      1.625      0.421     -2.181     -1.697     -1.003     -0.957     -2.046      0.117      1.722     -1.094      1.845      0.992     -0.021     -0.052      0.167      1.703      0.044
     1.907     -1.304      0.839     -1.816      1.037      1.324      0.093     -0.457     -1.614      0.324      1.724     -1.374     -0.932     -1.823     -0.725      0.555      0.870      1.080     -1.134      0.812      1.516      0.165      0.020     -1.667      1.068      0.342     -1.508      0.767     -0.088     -0.139     -0.307     -0.063     -0.639     -0.192     -0.189     -0.379     -1.398     -0.980     -0.540     -1.293     -1.023      0.655      1.000     -0.246     -0.047
    -2.093      0.696      1.839     -0.816      1.037     -1.676      1.093      0.543     -1.614      1.324     -0.276     -0.374      1.068     -1.823      1.275     -0.445     -2.130      1.080      1.866      0.812     -0.401     -0.052      0.397     -0.749      0.357     -1.782      0.820      1.245      0.251      0.650     -1.205      1.146      0.199     -0.946      1.074      0.254     -0.130      0.212     -1.341      1.108     -0.333     -2.082      0.398      2.099      0.602
     0.907      0.696      0.839     -0.816      1.037      1.324      1.093     -1.457     -0.614      0.324      1.724      0.626      0.068      1.177      1.275      0.555      0.870      0.080     -1.134      0.812      0.531      0.062     -0.242      0.513      1.379      0.242      0.684      1.022     -1.455     -0.259      0.795      1.063     -1.115     -1.038     -0.468      1.059      0.563      0.481      0.939      0.765     -0.101      0.805      0.549     -1.433     -0.503
    -0.093      0.696      0.839      2.184      0.037      1.324      1.093      0.543     -0.614      1.324      1.724      0.626      1.068     -0.823      0.275     -0.445      0.870      0.080      0.866     -0.188      0.815      0.580      0.126      0.457      0.356     -0.954      0.072      0.875      1.783     -0.244      0.431      0.479      0.413     -0.933      1.106      0.623     -0.116      0.735     -1.305      0.102     -1.466      0.011     -0.163      0.676     -0.372
     1.907     -1.304     -0.161      0.184      1.037      1.324     -0.907     -0.457     -1.614      1.324      1.724     -1.374      1.068      2.177      1.275      1.555      0.870      1.080     -1.134      0.812      1.207     -0.191      0.644     -0.535      0.229      0.659     -1.242     -0.806      0.883      0.763     -0.046     -0.980     -1.158     -0.979      1.309      0.230     -1.082      0.075      2.569      1.172      0.268      1.171      0.161     -0.785      0.484
    -2.093     -1.304     -2.161      0.184     -1.963     -2.676     -0.907     -0.457      2.386     -0.676     -0.276     -0.374     -1.932      2.177     -0.725     -2.445     -2.130     -0.920      1.866     -2.188     -1.126     -0.706     -0.767      1.255     -1.457     -0.963     -0.669     -1.361     -1.051     -0.580     -1.460     -0.252      0.504      1.317      0.019      1.191      0.582     -0.786      1.159     -0.108     -1.330     -1.425      0.365      1.125     -0.943
    -1.093     -0.304      0.839     -1.816      1.037      0.324      1.093      0.543      1.386     -0.676      0.724      1.626      0.068     -1.823     -2.725      0.555      0.870      1.080      1.866      0.812     -0.005      0.236      0.378     -0.784      0.441     -1.102     -0.675      0.339     -1.050      0.460      0.195      0.823      0.022      2.197     -0.901      0.712      1.200     -0.555     -1.232     -2.814      0.605      0.329      0.474      2.210      0.330
    -0.093      0.696      1.839     -1.816      1.037      1.324      0.093      1.543     -0.614     -0.676      0.724     -0.374      1.068     -1.823      0.275      0.555      0.870      1.080      1.866      0.812      0.047      0.683      0.709     -2.153      1.075      0.011      0.105      1.266      0.341      0.080      1.278     -0.506      0.809      1.122     -1.086      0.588     -1.241      0.032     -0.153     -0.174      0.425      0.193     -0.027      2.860     -0.184
     0.907     -0.304     -0.161      1.184      0.037      0.324      1.093      1.543      0.386      1.324      0.724     -1.374      0.068      1.177      1.275      1.555      0.870      1.080      0.866      0.812      0.460     -0.408      0.390      1.144      0.202      0.362      0.213     -0.657     -0.054      0.041     -0.093      1.522      1.230     -0.717      1.189      0.016     -0.818     -0.555     -0.030      1.139      1.035      1.153      0.388      0.358      0.690
     0.907     -0.304     -1.161     -1.816     -0.963      0.324     -0.907     -0.457      0.386     -0.676      0.724      0.626     -0.932     -1.823     -0.725     -0.445     -0.130      1.080      1.866      0.812      0.682      0.097      0.039     -0.898      0.066      0.212     -0.339     -1.085     -0.860     -1.114     -0.472     -1.069     -0.625      1.186     -0.713     -0.072      0.424     -0.898     -1.040     -0.714     -0.964     -0.245      0.981      2.410      0.777
     0.907      0.696     -1.161      0.184      1.037      0.324      1.093     -1.457     -0.614     -1.676      0.724      0.626     -0.932      1.177     -2.725     -0.445      0.870     -1.920      0.866      0.812      0.548      0.229     -0.551     -0.374     -0.344      0.427      0.491     -0.717      0.598      1.489     -0.366      0.812     -0.755     -0.370     -1.524     -0.026      0.392      0.016      1.570     -2.603     -0.880      1.065     -0.935      0.972      0.997
    -2.093      0.696      1.839      1.184      0.037      0.324      1.093      0.543      1.386      1.324     -2.276      1.626      1.068      2.177      1.275     -0.445     -1.130      1.080     -0.134      0.812     -1.049      0.300      0.565      1.178      0.105     -0.918      0.426      1.323      0.093     -0.028      1.484      0.862      0.243      0.478      1.305     -0.949      1.158      0.444      1.298      1.318      0.683     -1.380      0.177     -0.790      0.526
    -1.093     -1.304      0.839      0.184      0.037      0.324     -0.907      0.543     -0.614      0.324     -0.276     -0.374      0.068      0.177     -0.725     -0.445     -1.130     -0.920      0.866     -0.188     -0.105     -0.553     -0.071     -0.482     -0.130     -0.938     -0.807      0.934      0.632      0.230      0.346     -0.412      0.770     -0.168      0.584     -0.279      0.597      0.301      0.510     -0.687     -0.327     -0.411     -0.697      1.038      0.071
     1.907      0.696      1.839      0.184     -0.963     -0.676     -0.907     -0.457      1.386     -0.676     -0.276      1.626     -0.932     -0.823      0.275      1.555     -0.130     -2.920     -0.134     -1.188      0.080     -0.034     -1.044      0.523     -0.894      1.882      0.815      2.832     -0.330     -0.073     -0.938     -0.848      0.637      1.026     -0.283     -0.239      1.815      0.578     -1.204      0.875      1.438     -0.266     -1.297     -0.348     -0.306
    -2.093     -1.304      0.839      0.184      0.037     -2.676     -1.907      0.543     -0.614     -0.676     -1.276     -1.374      0.068     -0.823     -0.725     -2.445     -1.130      0.080     -1.134     -0.188     -1.266     -0.759      0.239     -0.396     -0.171     -0.742     -0.338      0.572      0.570      0.363     -1.265     -1.203      0.304     -0.172     -0.510      0.305     -0.341     -0.299     -0.556     -0.460     -1.070     -0.330     -0.287     -0.804     -0.007
     0.907     -0.304      1.839      2.184      1.037      1.324     -0.907     -1.457      0.386      0.324     -2.276     -0.374      0.068      0.177     -0.725      0.555     -1.130      0.080      0.866      0.812     -0.019     -0.055     -0.064      1.324      0.759      0.745     -0.382      2.029      0.759      0.298      1.306     -0.816     -1.231     -0.665     -0.209     -2.244     -0.250      0.032     -1.014     -1.133      0.407     -0.932      0.087      0.266      0.253
    -1.093     -1.304      0.839      0.184      0.037      0.324      1.093      1.543     -0.614      0.324     -0.276      0.626      0.068     -0.823     -0.725      0.555      0.870      0.080      1.866      0.812     -0.085      0.256     -0.063     -0.297     -0.533     -1.035     -1.431      0.800      0.450      0.685      0.406      0.864      1.577     -0.370      0.669     -0.156      0.225      0.042     -0.509     -0.643      0.470      0.639      0.203      1.880      1.326
     0.907      0.696     -2.161     -1.816      1.037      1.324      1.093     -1.457     -0.614      1.324      1.724      1.626     -0.932     -0.823      0.275      1.555      0.870     -1.920     -1.134     -3.188      0.698      0.803     -1.128     -1.677     -0.278      0.156     -0.108     -1.095      0.060      1.255      0.557      0.200     -0.359      0.712      1.422      0.801      0.606      0.625      0.564      0.391      0.907     -0.036      0.053     -0.327     -2.657
    -2.093     -1.304     -0.161      0.184      1.037     -2.676     -1.907     -1.457      0.386      1.324     -0.276      0.626      0.068      1.177     -2.725     -0.445     -1.130     -2.920     -1.134     -1.188     -0.515     -0.042     -0.632      0.640      0.283     -1.540     -1.122      0.577     -0.458      0.852     -2.188     -1.982     -0.612     -0.178      1.095      0.318      0.661      0.867      0.578     -2.715      0.043     -1.070     -2.157     -1.398     -1.452
     0.907      0.696      1.839      2.184     -1.963      1.324     -0.907     -1.457      2.386      1.324     -1.276      0.626      1.068      2.177     -0.725      0.555     -0.130     -0.920     -1.134     -2.188      0.221     -0.189     -0.129      2.116     -0.943      0.613      0.705      1.884      0.201     -1.013      1.237     -0.543     -1.260      0.765      1.914     -1.606      0.893      1.051      0.467     -0.224      0.321      0.036     -0.861     -2.161     -1.247
    -0.093      0.696      1.839     -1.816     -0.963     -0.676     -0.907      1.543     -0.614      0.324     -0.276     -0.374     -0.932     -1.823      1.275     -0.445     -1.130      0.080      1.866      0.812     -0.339     -0.268     -0.403     -0.819     -0.130      0.011      1.003      2.094     -0.946     -0.642     -0.262     -0.667      2.143      0.158      0.428      0.158     -0.119     -0.459     -1.237      1.469     -0.131     -0.834      0.626      2.089      1.056
     0.907     -0.304      0.839     -0.816      0.037     -0.676      0.093     -0.457     -0.614      0.324      0.724      0.626      0.068     -0.823      0.275     -0.445     -0.130      0.080      0.866     -0.188     -0.084      0.218      0.285     -0.933     -0.414      0.921     -0.460      0.535      0.255      0.479     -0.808     -0.035     -0.772      0.140      0.465      0.691      0.346     -0.375     -0.243      0.479     -0.378     -0.303     -0.245      1.370      0.149
    -0.093      0.696     -0.161      1.184     -0.963     -1.676      1.093      1.543      0.386      0.324      0.724          *      1.068      0.177      1.275     -0.445      0.870      0.080      0.866     -0.188     -0.847      0.490      0.343      0.759     -0.740      0.720      0.325     -0.531      0.440     -0.130     -0.685      0.555      0.981     -0.291      0.683      1.802      0.216      0.665     -0.486      1.640      0.358      0.312     -0.430      0.486      0.476
     0.907     -0.304      0.839      0.184      1.037     -0.676     -0.907      0.543     -0.614     -0.676     -0.276     -1.374      0.068     -0.823      0.275      0.555     -0.130      0.080      0.866      0.812     -0.554     -0.700     -0.113     -0.025     -0.105      1.506      0.463      1.127      0.091      1.167     -0.027     -0.027      0.713     -0.355     -0.663      0.431     -0.574      0.057     -0.876      0.579      1.147      0.890      0.323      0.723      0.939
    -1.093     -1.304     -1.161      1.184     -0.963     -0.676     -0.907     -0.457      0.386     -0.676     -0.276     -0.374     -0.932      0.177      0.275      0.555     -0.130     -0.920     -0.134     -2.188     -0.154     -0.517     -0.700      0.204     -0.582     -0.919     -0.878     -0.591      0.998     -0.511     -0.596     -0.551      0.409      0.357     -0.417     -0.001      0.232      0.114      0.190      0.662      0.632      0.420      0.131     -0.306     -1.447
    -2.093      0.696      0.839      0.184      1.037     -1.676      1.093     -1.457     -0.614      0.324      1.724      1.626      1.068      2.177      0.275     -2.445      0.870      1.080     -0.134      0.812     -0.796      0.603      0.460     -0.220      0.550     -1.356     -0.068      0.314      0.510      0.467     -0.992      0.596     -1.914     -0.355     -0.145      2.960      0.900      0.436      2.454     -0.106     -1.654      0.159      0.247     -0.071      0.348
    -2.093     -1.304     -2.161     -1.816      1.037     -0.676      0.093     -2.457     -1.614      1.324     -2.276     -2.374     -2.932     -1.823     -0.725     -0.445     -2.130     -2.920     -2.134      0.812     -1.109     -0.973     -1.578     -1.088      0.638     -0.931     -0.379     -0.551     -0.725      0.361      0.527      1.143     -0.707     -0.787      1.013     -0.823     -1.073     -0.772     -0.954     -1.004      0.634     -1.091     -0.373     -1.526      0.093
     0.907      0.696     -0.161      1.184      0.037     -0.676      0.093      0.543     -0.614     -0.676     -0.276      0.626     -0.932     -0.823     -0.725     -0.445     -0.130     -0.920     -0.134     -0.188      0.398      0.549     -0.371      0.283     -0.727      0.458      0.122      0.151      1.018      0.707     -0.841     -0.340      0.813     -0.796     -0.323     -0.836     -0.067     -0.301     -1.012     -0.216     -0.866     -0.719     -0.389     -0.386      0.518
     0.907      0.696     -1.161      1.184     -0.963      0.324      1.093      1.543     -0.614      0.324      1.724      0.626      1.068     -0.823      1.275      1.555      0.870      1.080     -1.134     -0.188      0.771      0.708      0.389     -0.609     -0.345      0.020     -0.102     -1.432      1.724     -0.690     -0.619      0.060      1.130     -0.088      0.625      0.773     -0.206      0.468     -0.386      1.420      0.775      0.085      0.515     -0.786      0.153
    -0.093      0.696     -1.161      1.184      0.037      1.324      0.093     -2.457      0.386      1.324     -1.276     -0.374      1.068      1.177      0.275      0.555      0.870     -1.920     -1.134      0.812      0.167     -0.056     -0.313      0.803      0.734     -0.385      0.733     -0.767      0.472     -0.635      1.113      0.185     -2.101     -0.208      0.947     -1.420     -0.330      1.700      0.494     -0.096      0.215      1.027     -1.385     -1.417     -0.027
     0.907      0.696     -0.161     -1.816      0.037      0.324      1.093     -1.457     -1.614      1.324      1.724     -0.374      0.068     -1.823      1.275      1.555      0.870      1.080     -2.134      0.812      0.847      0.482      0.474     -1.215      0.282     -0.109     -0.015     -0.534     -0.550     -0.121     -0.409      0.668     -1.974     -0.609      1.119      0.530     -0.889     -0.641     -0.756      1.016      0.697      0.347      0.349     -1.504      0.521
     1.907      0.696     -1.161      1.184      1.037      1.324      1.093     -0.457      1.386     -0.676      0.724     -0.374     -0.932      0.177     -0.725      1.555      0.870      0.080      0.866      0.812      1.031      0.091     -0.197      0.952      0.622      0.894      0.749     -0.954      0.276      0.305      0.380      1.082     -0.336      0.718     -0.953     -0.681     -0.523     -0.552     -0.514     -0.959      0.541      0.686      0.474      0.398      0.334
     0.907     -0.304     -0.161      2.184      0.037     -1.676      0.093     -1.457      2.386      0.324     -1.276      0.626     -0.932      1.177      0.275      0.555     -0.130     -1.920      0.866      0.812     -0.210      0.078     -0.965      1.363     -0.600      1.102     -0.451      0.687      0.885      0.589     -1.353      0.018     -0.422      1.330      0.617     -1.061      0.530      0.506      0.007      0.457      0.652     -0.193     -0.377      0.145      1.240
     0.907     -0.304      0.839     -0.816      0.037      1.324      0.093      1.543     -1.614      0.324      0.724      0.626      0.068     -0.823      0.275      1.555      0.870      0.080     -1.134     -0.188      0.842      0.126      0.029     -0.581      0.126     -0.066     -0.415      0.740     -0.189     -0.329      0.504     -0.210      1.552     -1.262      0.124     -0.398      0.545     -0.192     -0.459      0.277      0.685      0.680     -0.003     -0.709      0.047
     1.907      0.696      0.839     -1.816      1.037      1.324     -0.907      0.543      0.386      1.324      1.724      0.626      0.068     -0.823      1.275      1.555      0.870      1.080     -1.134      0.812      0.853      0.620      0.268     -1.297      0.615      1.020      0.158      0.481     -0.451      0.358      0.425     -1.551      0.306      1.529      0.992      0.532     -0.061     -0.474      0.226      1.087      0.556      0.187      0.539     -0.470      0.232
     0.907      0.696      1.839      2.184      1.037     -2.676      1.093      1.543     -1.614     -0.676      1.724      1.626      1.068      0.177     -0.725     -0.445     -1.130      1.080      1.866      0.812      0.309      0.449      0.309      0.248      0.354      0.441      0.220      1.650      1.823      0.766     -3.029      0.579      1.414     -1.702     -1.005      1.394      0.753      0.727      0.047     -0.847     -0.783     -1.813      0.416      1.641      0.604
     1.907      0.696     -0.161      1.184      0.037      1.324      1.093      0.543      0.386      0.324      0.724      0.626      0.068      0.177      0.275      1.555      0.870      1.080      0.866      0.812      1.399      0.700      0.316      0.730      0.976      0.562      0.065     -0.712      0.508     -1.030     -0.181      0.307      0.037     -0.354     -0.176     -1.091     -0.177     -0.412     -0.570     -0.110      0.223      0.179      0.532      0.370     -0.056
    -0.093      0.696      0.839     -1.816     -2.963      0.324      0.093     -1.457     -0.614     -0.676      0.724     -0.374      0.068      0.177      0.275     -0.445      0.870      1.080     -0.134     -0.188      0.148      0.333      0.305      0.166     -0.407     -0.108      0.503      0.547     -1.904     -2.370      0.364     -0.317     -1.868     -0.715     -0.595      0.386     -0.835     -0.335     -0.007      0.332     -0.583      0.567      0.421     -0.096      0.291
    -0.093      0.696      1.839     -0.816     -1.963      1.324     -0.907      1.543      2.386      1.324     -2.276     -0.374      1.068      0.177     -0.725     -0.445      0.870      1.080      1.866      0.812     -0.923      0.089      0.386      0.306     -0.543      0.891      0.719      1.440     -1.091     -1.464      2.221     -0.898      1.190      2.324      1.751     -1.053     -0.510      0.427     -0.093     -0.404      0.467      0.980      0.502      1.825      1.334
    -0.093     -0.304      1.839      0.184      1.037     -1.676     -0.907     -0.457     -0.614     -2.676     -1.276     -1.374      1.068     -0.823      0.275     -0.445     -1.130      1.080      1.866      0.812     -0.780     -0.285      0.619     -0.470      0.160      0.743      0.018      1.263      0.599      0.929     -0.796     -0.582     -1.213     -0.188     -2.766     -0.250     -1.011      0.092     -0.315      0.061      0.211     -0.562      0.244      2.204      0.601
    -0.093     -0.304     -1.161     -1.816      0.037      1.324      0.093      1.543      1.386      0.324      0.724     -0.374     -0.932     -0.823      0.275      0.555      0.870     -1.920     -1.134      0.812      0.810      0.066     -0.567     -0.495      1.198     -0.785     -0.134     -0.373     -1.405     -1.196      0.519      0.004      2.101      1.713     -0.279     -0.553     -0.532     -0.167     -0.543     -0.282     -0.318      0.801     -1.120     -0.803     -0.265
     0.907      0.696     -0.161     -0.816      1.037      1.324     -1.907     -0.457     -1.614      1.324      1.724      0.626     -0.932     -0.823     -0.725      1.555      0.870      1.080      1.866      0.812      1.360     -0.130     -0.151     -0.577      0.786     -0.615      0.823     -0.009     -0.303      0.233     -0.110     -1.874     -0.295     -1.175      0.909      0.032      0.783     -0.723     -0.543     -0.946      0.224      1.222      1.160      2.337      0.009
    -0.093      0.696     -1.161      2.184      1.037      0.324      0.093     -2.457      2.386      1.324      0.724     -0.374     -1.932      1.177      0.275      1.555     -0.130     -0.920      0.866      0.812      0.430     -0.197     -0.824      1.404      0.902     -0.566      0.905     -0.239      0.812      0.040     -0.097      0.241     -1.486      1.188      0.757      0.227     -0.150     -0.749      0.131      0.074      1.181      0.172      0.606      0.130     -0.055
     0.907      0.696      1.839      2.184      1.037      0.324     -2.907     -1.457     -0.614     -1.676      0.724      1.626      1.068      2.177      0.275      0.555     -0.130      0.080      1.866      0.812      0.667      0.043      0.104      0.621      0.441      0.148      0.577      1.724      1.529      0.518     -0.322     -2.822     -1.407     -1.155     -2.056     -0.078      1.726      0.885      1.611      0.115     -0.099     -0.139     -0.268      1.483      0.343
    -0.093      0.696      1.839     -0.816     -1.963     -0.676      0.093      1.543      0.386     -0.676      0.724      0.626      1.068     -0.823     -0.725      0.555     -0.130      1.080     -1.134     -2.188      0.436      0.061      0.853     -0.346     -0.966     -0.492      0.638      0.780     -0.403     -1.002     -1.101     -0.005      0.453      0.640     -0.184      0.278      0.548     -0.172     -0.512     -0.444      0.011     -0.074     -0.274     -1.040     -1.441
     0.907     -0.304     -0.161     -1.816      1.037      1.324      1.093      0.543     -1.614      0.324      1.724     -0.374      0.068     -1.823      0.275     -0.445      0.870      1.080      1.866      0.812      0.460      0.660      0.374     -1.248      0.481      0.350     -0.996     -0.441     -0.581      0.560      0.928      0.380      0.136     -0.773      0.278      1.009     -1.114     -0.506     -0.876     -0.055     -1.007      0.201      0.568      2.392      0.153
    -1.093      0.696      0.839     -1.816      1.037     -1.676     -0.907      0.543     -1.614      1.324     -1.276      1.626      0.068     -0.823      1.275     -1.445     -1.130      0.080      0.866      0.812     -0.925      0.245      0.225     -0.807      0.558     -0.066      0.611      0.549     -1.030      0.444     -0.609     -0.986      0.198     -1.021      1.028     -0.131      1.377     -0.095     -0.164      0.927     -0.678     -1.398     -0.181      1.301      0.281
     0.907      0.696     -1.161      0.184      1.037     -0.676      0.093     -1.457     -0.614     -0.676      0.724      1.626     -0.932      0.177      0.275     -0.445     -0.130     -1.920     -1.134      0.812      0.625      0.741     -0.783      0.694      0.872      0.318     -0.097     -0.386     -0.677      0.055     -1.427     -0.690     -0.625     -0.987     -1.347     -0.050      0.779      0.089     -0.416     -0.204     -1.085     -0.834     -0.778     -1.426      0.192
     0.907     -0.304      0.839      2.184      1.037     -0.676     -1.907     -1.457     -0.614     -1.676      0.724      0.626      0.068      1.177     -1.725     -0.445     -1.130     -0.920     -0.134     -2.188     -0.239     -0.553      0.037      0.874     -0.577      1.114      0.381      0.861      1.382      1.483     -0.518     -1.336     -1.528     -1.210     -1.199      0.978      1.193     -0.017      0.445     -1.336     -0.281     -0.657     -0.911     -0.529     -1.754
    -2.093     -0.304     -1.161     -0.816      0.037      1.324      1.093      0.543      0.386      0.324     -1.276     -2.374     -0.932     -0.823      0.275     -1.445     -0.130      1.080     -0.134     -0.188     -0.777      0.072      0.179     -0.200      0.057     -1.117     -0.333     -1.227     -0.644     -0.103      2.142      1.095      0.250      0.845      0.358     -0.308     -2.486     -1.136     -0.529      0.178     -0.638     -0.289      0.818     -0.125     -0.258
     0.907      0.696     -0.161      0.184     -0.963      0.324      0.093      0.543      0.386     -0.676     -1.276     -0.374      1.068      1.177     -0.725      0.555     -0.130      1.080     -1.134     -0.188      0.496     -0.015      0.240      0.746     -0.605      0.610      0.817     -0.469     -0.582     -0.482     -0.184      0.131      0.239     -0.177     -0.481     -1.827     -0.366      0.658      0.504     -0.261      0.055     -0.061      0.799     -1.487      0.450
     1.907     -0.304     -1.161      0.184      0.037      1.324     -1.907     -1.457      0.386      0.324      0.724     -2.374      0.068      1.177      1.275      1.555     -1.130      1.080     -1.134      0.812      1.181     -1.233      0.009      0.325      0.442      0.606      0.860     -1.014     -0.176     -0.371      0.051     -0.724     -1.610      0.072     -0.071     -0.739     -0.857     -0.049      0.976      1.085      0.314      0.196      1.222     -1.343      0.339
    -2.093     -0.304     -0.161      0.184     -0.963     -0.676      1.093      0.543      2.386     -0.676     -1.276      0.626     -0.932      0.177     -0.725      0.555     -0.130      0.080     -0.134     -0.188     -1.069      0.527     -0.362      0.409     -0.939     -0.979     -0.962      0.081     -0.194      0.049      0.537      0.434      0.962      2.130     -0.090     -0.012     -0.007     -0.517     -0.205     -0.121      1.543     -0.790      0.613     -0.445      0.593
     0.907     -0.304     -1.161     -1.816      0.037     -0.676      1.093     -2.457     -1.614      0.324      1.724     -1.374     -1.932     -1.823      0.275      0.555      0.870      1.080      1.866      0.812      0.817     -0.644     -0.505     -0.594      0.421      0.160      0.329     -0.489     -1.355     -0.290     -1.654      1.689     -1.755     -0.993      0.019      0.601     -0.560     -1.326     -1.224      0.048     -0.367      1.594      1.915      2.085      0.452
     0.907      0.696     -2.161     -1.816      1.037     -1.676      1.093      1.543     -1.614      1.324     -2.276      0.626      1.068     -1.823      1.275      1.555      0.870      1.080     -1.134      0.812     -0.312      0.858      0.810     -0.855      0.740      1.236     -0.293     -2.846     -0.838      0.143     -1.455      0.203      0.483     -0.895      0.963     -1.891     -0.480     -0.039     -1.044      0.957      1.868     -0.038     -0.149     -0.662      0.260
    -1.093      0.696      1.839     -1.816      0.037     -1.676      0.093      1.543     -0.614      0.324     -1.276     -1.374      1.068     -1.823      1.275      0.555     -0.130      1.080     -2.134     -0.188     -0.549     -0.199      0.730     -2.026     -0.506     -0.650      0.800      1.045      0.174      0.521     -1.175      0.338      0.680      1.182      0.486     -0.661     -1.025      0.044     -0.136      1.446      1.115      0.052      0.054     -1.029      0.369
     1.907      0.696      1.839     -0.816      1.037      0.324      0.093      1.543     -0.614      1.324      1.724     -0.374      1.068     -1.823      1.275      1.555      0.870      1.080      0.866      0.812      1.373      0.141      0.955     -1.285      0.430      0.600      0.478      0.885      0.370      0.521     -0.917      0.155      0.482      0.342      1.083     -0.157     -0.513     -0.316     -0.714      1.090      0.239      0.751     -0.622      1.338      0.474
    -0.093      0.696     -0.161     -0.816     -2.963     -1.676     -1.907      0.543     -1.614     -0.676      0.724      0.626      0.068      2.177     -1.725     -0.445     -0.130      0.080     -1.134     -3.188      0.107      0.182      0.057     -1.227     -1.812     -0.165      0.594     -0.206      0.410     -1.192     -1.875     -2.012      0.487     -0.689      0.196      0.669      0.404     -0.058      3.330     -0.959     -0.586     -0.463     -0.002     -0.364     -1.495
     0.907      0.696     -1.161     -1.816     -0.963      1.324      1.093     -2.457      1.386     -1.676      1.724      1.626     -1.932     -1.823     -1.725      1.555      0.870     -1.920      0.866     -1.188      0.962      0.762     -1.020      0.175     -0.348     -0.103     -0.016     -0.150     -1.747     -0.578      0.292      0.204     -1.197      1.300     -1.386      0.580      0.623     -0.300     -2.075     -1.520      0.685      0.052     -0.386      0.883     -0.796
    -0.093     -0.304     -0.161     -1.816      0.037     -0.676     -1.907      0.543     -1.614      0.324      1.724     -1.374     -0.932     -1.823      1.275      0.555     -1.130      0.080      1.866     -0.188      0.907     -0.607     -0.134     -1.262     -0.235     -0.916      0.488     -0.068     -0.459      0.156     -1.639     -1.144      0.641     -0.662      0.475      0.563     -0.611     -0.655     -0.713      1.171     -0.216     -0.214      0.321      2.652     -0.317
     0.907     -1.304     -2.161      1.184      0.037      1.324     -0.907     -1.457      0.386      1.324      0.724     -2.374      1.068      1.177      1.275      1.555     -2.130      0.080     -2.134      0.812      0.933     -1.078      0.340      0.134      0.766     -0.168     -0.249     -2.714      1.052     -0.700      0.299      0.133     -1.785      0.172      0.824     -0.409     -0.832      0.498      0.967      0.970      0.599     -0.802     -0.507     -2.212      0.101
     1.907      0.696     -0.161     -0.816      1.037     -0.676     -0.907     -0.457     -1.614      0.324     -0.276      0.626      0.068      1.177      0.275     -1.445     -0.130      0.080     -1.134      0.812     -0.282      0.145     -0.139     -0.723      0.298      2.287      0.489     -0.071     -0.105      0.649     -0.302     -1.136     -0.449     -1.137      0.028     -0.045      0.502      0.038      1.737      0.256     -1.096     -0.298      0.305     -0.717      0.568
    -0.093      0.696     -1.161      0.184      0.037      0.324      0.093     -0.457     -1.614     -0.676     -0.276      0.626     -0.932     -0.823      0.275     -1.445      0.870     -1.920     -1.134     -0.188     -0.557      0.459     -0.646     -0.009      0.472      0.366      0.175     -0.544      0.287     -0.420      0.726     -0.302      0.216     -1.429     -0.914      0.343     -0.110     -0.036     -0.776      0.206     -0.936      0.487     -0.822     -1.192     -0.653
    -1.093     -0.304     -0.161     -1.816      0.037     -0.676      0.093      1.543     -0.614      1.324      0.724      0.626     -0.932     -1.823      1.275     -0.445     -0.130          *     -1.134     -0.188     -0.325      0.411     -0.156     -1.354      0.289     -0.822     -0.640     -0.103     -0.413     -0.308     -0.210     -0.053      1.479      0.584      1.041      0.936      0.086     -0.611     -0.760      1.168     -0.285     -0.689     -0.843     -0.698     -0.398
    -0.093      0.696     -2.161     -0.816     -0.963     -0.676      1.093     -1.457     -1.614      0.324      0.724      1.626     -1.932     -0.823      0.275      0.555      0.870     -0.920     -1.134     -0.188      0.173      0.495     -0.863     -0.623     -0.055     -0.266      0.231     -1.393     -0.260     -0.969     -0.752      0.433     -0.675     -0.944      0.447      0.486      0.933     -0.794     -0.363      0.394      0.407      0.348      0.425     -0.952     -0.157
    -1.093      0.696     -0.161      0.184      0.037      0.324      1.093      0.543     -1.614      0.324     -1.276      0.626      1.068     -0.823      1.275      1.555      0.870      1.080      0.866      0.812     -0.333      0.308      0.494     -0.634     -0.263     -1.020      0.160     -0.771      0.848      0.240      0.487      0.802     -0.080     -0.873      0.402     -0.910      0.119      0.234     -0.395      1.255      1.874      0.514      0.257      1.314      1.113
    -1.093      0.696     -2.161      2.184     -0.963     -0.676      1.093     -2.457      0.386     -0.676     -1.276      0.626      0.068      1.177     -0.725     -1.445     -0.130     -0.920      1.866     -1.188     -0.895      0.541     -0.481      1.378     -0.940     -0.321      0.285     -1.721      0.647     -0.072      0.120      0.606     -2.001     -0.689     -0.169      0.086      0.108      0.623      0.054     -0.354     -0.592     -0.768     -0.194      1.175     -0.474
    -0.093     -3.304     -0.161      0.184      0.037     -1.676      0.093     -0.457      0.386      0.324     -1.276      0.626      0.068      1.177     -0.725     -2.445     -0.130     -0.920      0.866     -0.188     -1.049      0.139     -0.181     -0.171      0.009      1.064     -3.505      0.038      0.345      0.083     -0.635     -0.120     -0.242      0.515      0.183      0.130      0.556      0.350      1.400     -0.546     -1.182     -0.069     -0.477      1.104     -0.322
    -1.093     -0.304     -2.161      1.184     -1.963     -2.676     -0.907      0.543     -0.614     -0.676     -2.276      0.626      0.068      1.177      0.275     -2.445     -0.130      1.080      0.866     -1.188     -1.196     -0.193      0.291      0.351     -1.994      0.134     -0.041     -2.335      1.091      0.082     -1.465     -0.639      0.322     -0.754      0.208     -0.719      0.905     -0.344      0.995      1.245     -1.201      0.074      0.592      0.742      0.522
     0.907     -0.304     -0.161      0.184      0.037      0.324      0.093     -0.457      1.386      0.324      0.724      0.626     -0.932      1.177     -0.725      0.555     -0.130     -0.920     -0.134     -0.188      0.451      0.446     -0.301      0.457     -0.470      0.468     -0.726      0.024     -0.170      0.402     -0.212     -0.295     -0.023      1.090      0.499      0.102      0.042     -0.632      0.888     -0.493      0.060     -0.425     -0.574     -0.417      0.158
    -0.093     -2.304     -0.161      0.184      1.037      1.324     -2.907      1.543     -0.614      0.324     -1.276     -1.374     -1.932     -0.823     -1.725     -1.445     -1.130      0.080      0.866     -1.188     -0.297     -0.899     -0.594     -0.784     -0.402      0.218     -1.438      0.414      0.895      1.205      1.483     -1.957      2.373      0.059      0.499     -1.032     -0.519     -1.081     -0.129     -1.472     -1.111     -0.201      0.965      1.138     -0.964
    -0.093      0.696     -1.161     -0.816      0.037      0.324      1.093      0.543     -0.614      0.324      0.724      0.626      0.068     -0.823      0.275      0.555      0.870      0.080      0.866      0.812      0.073      0.856     -0.247     -0.417      0.422     -0.218     -0.102     -0.929     -0.396     -0.377      0.315      0.173      0.736     -0.277      0.154      0.480     -0.504      0.477     -0.507      0.057      0.384     -0.012      0.395      1.124      0.402
    -2.093     -2.304      0.839      2.184     -2.963      1.324      0.093      0.543      0.386     -1.676     -0.276     -0.374     -0.932     -0.823      0.275      1.555     -1.130      1.080      0.866     -0.188      0.119     -0.423     -0.031      0.527     -1.762     -2.217     -1.867      0.982      1.694     -1.393      1.035      0.482      0.642     -0.145     -0.886     -0.641      0.062     -0.932     -1.195      1.027      1.225     -0.624      1.082      0.686      1.370
    -0.093     -2.304     -0.161     -0.816     -1.963      0.324      0.093      1.543      2.386      1.324     -2.276     -2.374     -0.932      0.177     -0.725     -0.445     -1.130     -0.920     -0.134     -0.188     -1.042     -1.019     -0.384      0.845     -0.745      0.945     -0.933      0.311     -1.693     -1.231      1.487      1.129      1.992      1.759      1.678     -0.758     -1.069     -0.374     -0.433     -0.317      0.570     -0.111     -0.350     -0.462      0.471
    -1.093     -0.304      0.839      1.184      0.037     -1.676      0.093      0.543     -0.614     -1.676     -0.276     -1.374      0.068      0.177     -1.725          *     -0.130      1.080      0.866     -3.188     -0.735     -0.533      0.256      0.058     -0.879     -0.359      0.295      0.637      1.102      0.955     -0.914      0.487      0.156     -0.659     -1.301      0.886     -0.459     -0.449      0.182     -1.169     -0.733      0.425      0.694      0.795     -2.350
    -1.093     -0.304      0.839     -1.816      0.037      1.324      0.093      0.543     -0.614     -1.676     -1.276     -0.374      0.068     -0.823      1.275     -1.445     -0.130      0.080     -1.134      0.812     -0.455     -0.262     -0.043     -0.979      0.391     -0.486     -0.178      1.042     -0.832     -0.279      1.827      0.191      0.532      0.227     -1.778     -0.645     -0.095      0.072     -0.080      1.316     -1.008      0.265      0.151     -0.530      0.715
    -0.093      0.696     -0.161      0.184      0.037      0.324      0.093     -0.457     -0.614     -1.676     -0.276      0.626      0.068      0.177     -0.725     -0.445     -0.130      0.080     -0.134     -0.188     -0.198      0.122      0.020     -0.086     -0.541      0.333      0.598     -0.104      0.274      0.547      0.543      0.056     -0.454     -0.508     -1.302     -0.002      0.468      0.063      0.259     -0.498     -0.238     -0.117      0.069     -0.056      0.306
    -0.093     -0.304      0.839      2.184      1.037      1.324      1.093      0.543      0.386      1.324     -0.276      0.626     -0.932     -1.823      0.275      0.555      0.870     -0.920     -0.134     -0.188      0.747      0.280     -0.319      0.924      0.846     -0.711     -0.563      1.136      1.301      0.253      0.522      0.969      0.944     -0.322      1.008     -1.262      0.506     -0.563     -2.535     -0.159     -0.190      0.561     -0.413     -0.696     -0.832
     0.907     -0.304     -0.161     -1.816      1.037      1.324      0.093      0.543     -0.614      0.324      1.724     -0.374      0.068     -0.823      0.275      0.555      0.870      1.080     -1.134      0.812      0.925      0.047      0.422     -0.612      0.768     -0.253     -0.242     -0.645     -1.070      0.327      0.057     -0.002      0.134     -0.002     -0.019      0.656     -0.452     -0.612     -0.339     -0.170     -0.389      0.621      0.285     -1.023      0.159
    -0.093      0.696     -0.161     -0.816      1.037      0.324      1.093      0.543     -1.614      1.324      0.724      0.626     -0.932      0.177      1.275     -0.445      0.870      0.080     -0.134     -3.188      0.023      0.796     -0.438     -0.356     -0.006     -0.050     -0.033      0.399     -0.604      1.040      0.242      0.272      0.966     -1.158      1.283      0.662     -0.515     -0.262      0.530      1.236     -0.471      0.043      0.651      0.036     -3.298
    -0.093      0.696     -1.161      1.184      0.037     -2.676      1.093     -2.457      1.386      1.324     -2.276      1.626     -0.932      1.177      0.275     -1.445      0.870      1.080     -0.134     -0.188     -1.104      0.499     -0.319      1.252      0.407      0.943      0.125     -0.818      0.041     -0.379     -1.466      0.538     -2.180      0.270      1.061     -1.003      0.944     -0.641      0.121      0.083     -0.284      0.276      1.404     -0.712     -0.525
     0.907     -0.304     -0.161      0.184      0.037      1.324      1.093     -1.457     -0.614      1.324      0.724      0.626      0.068      1.177      1.275      1.555      0.870      0.080     -1.134      0.812      1.254      0.598      0.039      0.300      1.294     -0.447     -0.775     -0.273     -0.145     -1.076      0.143      0.561     -1.400     -0.761      0.622     -0.846     -0.094      0.003      1.071      0.623      0.151     -0.001     -0.137     -1.237     -0.320
    -0.093      0.696      0.839      0.184      1.037     -0.676      1.093     -0.457     -0.614      1.324     -1.276      1.626      0.068      0.177      1.275     -1.445      0.870     -0.920      1.866      0.812     -1.294      0.726     -0.318     -0.276      0.483      1.152     -0.012      1.147      0.643      0.693      0.606      0.356     -0.059     -0.445      0.915      0.397      0.568      0.470      0.384      0.842     -0.146     -0.072     -0.486      2.017      0.383
     1.907      0.696      0.839      2.184      1.037      1.324      0.093      0.543     -0.614      0.324      0.724      0.626      1.068      1.177     -1.725          *      0.870      1.080      0.866      0.812      0.432      0.705      0.309      0.518      0.870      1.355     -0.012      0.637      1.670      0.202      0.797     -0.641      0.220     -1.070     -0.009      0.038     -0.452      0.594      0.759     -2.120     -0.609      0.235      0.451      0.552      0.091
    -1.093     -0.304     -2.161      1.184      1.037     -0.676      0.093      0.543     -0.614     -0.676     -1.276      0.626      0.068      0.177     -0.725     -1.445     -0.130     -1.920      0.866      0.812     -0.896     -0.533     -0.679     -0.237      0.266     -0.177      0.290     -1.400      1.667      0.702      0.324      0.599      1.417     -0.320     -0.845     -0.162      1.279      1.038      0.420     -0.852     -0.599      0.177     -0.818      1.016      0.683
    -0.093      0.696     -0.161      2.184      1.037      1.324      1.093     -0.457      0.386      0.324     -0.276      0.626     -0.932      2.177     -0.725     -0.445     -0.130     -0.920     -0.134     -0.188     -0.248      0.312     -0.360      1.445      0.671      0.335      0.378      0.260      0.866      0.480      1.688      0.763      0.058     -0.775      0.118      0.048      0.373     -0.204      1.144     -0.903     -0.287     -0.580     -0.472     -0.811     -0.622
    -1.093      0.696     -0.161     -0.816      1.037      0.324      0.093     -1.457     -0.614     -0.676      0.724      0.626     -0.932     -1.823      1.275     -1.445     -0.130     -1.920     -2.134      0.812      0.178      0.812     -0.584     -0.972      0.823     -1.186     -0.204      0.309      0.285      0.157     -0.031     -0.647     -0.771      0.188     -0.967      0.279     -0.449     -0.249     -1.038      0.781     -1.658     -0.841     -0.955     -1.607     -0.026
     0.907      0.696      1.839     -0.816      1.037      0.324      1.093     -2.457     -0.614      1.324      0.724     -0.374     -0.932     -0.823      1.275      1.555      0.870      0.080     -1.134      0.812      0.648      0.471     -0.214     -0.588      0.541      0.202      0.200      1.961     -0.334      0.519     -0.325      0.525     -2.298      0.033      0.995      0.023     -0.982     -0.555     -0.392      1.046      0.882      0.165      0.426     -0.617      0.435
    -2.093      0.696      0.839     -1.816      1.037     -2.676      1.093      1.543     -1.614      1.324     -2.276     -0.374      1.068     -1.823      1.275     -2.445      0.870      1.080     -0.134      0.812     -2.318      0.428      0.815     -0.975      0.922      0.186      0.201     -0.041     -0.955      0.145     -0.193      0.777      0.676     -0.732      0.716      0.659     -0.906     -0.061     -0.967      0.990      0.017      0.356     -0.313      0.327     -0.226
    -2.093      0.696      0.839      1.184      0.037     -2.676      0.093     -2.457     -0.614      0.324     -1.276      1.626      0.068      1.177     -0.725     -0.445     -0.130      0.080      0.866     -0.188     -0.808      0.132     -0.216      0.411     -0.023     -1.299      0.559      0.808      0.693      0.208     -1.758     -0.084     -2.138     -0.909      0.377     -0.215      1.347      0.413      0.901     -0.571      0.485     -0.065      0.592      0.780     -0.002
    -2.093      0.696     -0.161     -0.816      1.037     -1.676      1.093     -1.457      0.386      1.324     -2.276      1.626     -0.932      0.177      1.275     -2.445     -0.130      0.080     -0.134      0.812     -1.848      0.695     -0.200      0.012      0.950     -0.219     -0.072     -0.086     -0.711      0.277      0.192      0.261     -1.084      0.452      0.831      0.134      0.725     -0.616      0.100      0.917     -0.583     -1.124      0.145     -0.207     -0.110
     0.907      0.696      0.839      1.184      1.037      0.324      1.093      1.543      0.386      1.324      0.724      0.626     -0.932     -1.823      1.275      0.555     -1.130     -1.920     -0.134      0.812      0.470      0.006     -0.749      0.254      1.129      0.449      0.527      1.657      0.819     -0.133     -0.115      1.122      2.463      0.063      0.836      0.154      0.531      0.143     -2.019      0.776      0.047     -0.928     -0.545     -0.433     -0.246
    -1.093     -1.304     -2.161     -0.816      1.037     -2.676     -1.907      1.543     -1.614      1.324     -2.276     -1.374      0.068      2.177      1.275     -0.445     -2.130      1.080     -2.134      0.812     -1.581     -1.055      0.219     -0.007      0.950      0.459     -0.134     -2.380     -0.759      0.157     -1.176     -1.010      1.102     -1.434      0.749     -0.123      0.067     -0.202      2.041      0.841      1.273     -0.830      0.726     -1.950      0.222
    -0.093     -3.304     -1.161      0.184      0.037     -1.676      0.093     -0.457     -0.614      0.324     -0.276     -0.374      0.068      1.177      0.275      0.555      0.870      0.080     -0.134     -0.188     -0.050     -0.034      0.065     -0.733      0.150     -0.182     -3.278     -1.219      0.869     -0.064     -1.546      0.010     -0.537     -0.078      0.117     -0.209     -0.348     -0.168      1.862      0.215      0.694      0.826      0.143      0.373     -0.356
     0.907     -3.304      0.839      0.184     -1.963      0.324      0.093     -1.457      0.386     -1.676     -1.276     -2.374     -1.932     -0.823      1.275      1.555      0.870      0.080     -2.134     -2.188      0.008     -0.799     -0.652      0.102     -1.884      0.809     -2.452      1.515      0.046     -0.057      0.129      0.809     -0.928      0.306     -0.730     -1.398     -1.417     -0.898     -0.681      2.204      1.479      1.619      1.127     -2.052     -0.589
    -2.093      0.696     -2.161     -0.816     -0.963      0.324      0.093      0.543     -1.614     -0.676     -0.276     -0.374     -1.932      2.177      0.275     -0.445     -1.130      0.080      0.866     -1.188     -0.541     -0.095     -0.485      0.031     -0.955     -1.527      0.674     -1.561     -0.891     -0.066      0.833      0.230      1.064     -1.642     -0.111      0.309     -0.217     -1.142      1.989      0.658      0.070     -0.869      0.885      0.909     -0.422
    -1.093      0.696     -2.161      0.184     -0.963      0.324      1.093      1.543      1.386      0.324      0.724     -2.374      1.068      1.177     -0.725      0.555      0.870      1.080      1.866      0.812      0.016      0.096      0.433      0.323     -0.274     -0.965      0.643     -2.605     -0.037     -0.596      0.202      1.041      1.089      1.153      0.443      0.843     -2.626      0.171      0.824     -0.598      0.607      0.756      0.362      1.655      1.107
    -0.093      0.696     -0.161      0.184     -0.963     -1.676      0.093      1.543      1.386      1.324     -1.276     -0.374      0.068      1.177      0.275      0.555      0.870      1.080      1.866     -1.188     -0.898      0.132      0.433      1.188     -0.032      0.738      0.686     -0.598     -0.869     -0.974     -0.666     -0.030      0.945      0.493      1.380     -0.127     -0.608     -0.542      0.222      0.311      1.378      0.721      0.523      1.262     -1.158
    -2.093     -0.304      0.839     -1.816     -0.963     -2.676     -1.907      1.543     -0.614      1.324     -2.276      0.626      1.068     -1.823      1.275     -2.445     -1.130      1.080      0.866      0.812     -1.665      0.056      0.791     -1.110     -0.573     -0.293     -0.421      0.136     -0.666     -0.244     -1.127     -1.948      0.631      0.073      1.583      0.008      0.517      0.025     -0.988      1.384     -0.636     -1.040     -0.278      1.400      1.314
    -1.093      0.696      0.839     -1.816     -0.963      0.324      1.093     -1.457     -0.614     -0.676      0.724     -1.374     -2.932     -0.823     -0.725      0.555      0.870      1.080     -1.134     -0.188      0.443      0.068     -0.459     -1.118     -0.408     -1.520      0.478      1.189     -0.641     -0.607     -0.185      1.049     -1.156      0.092     -0.383      0.197     -1.459     -2.261      0.067     -0.518      0.272      0.869      1.838     -0.420      0.209
    -1.093      0.696      0.839      1.184      1.037     -1.676      1.093      0.543      1.386      1.324     -0.276      0.626      0.068      1.177      0.275     -0.445     -0.130      0.080     -1.134     -0.188     -1.044      0.226      0.360      0.514     -0.237     -0.299      0.281      0.309      0.698      1.386     -0.549      0.921      0.130      1.008      1.330      1.150      0.233     -0.420      0.792      0.406      0.421     -0.479     -0.531     -1.381     -0.083
    -1.093      0.696      0.839     -1.816      0.037      1.324      1.093      1.543     -0.614     -0.676      0.724     -1.374      1.068      0.177      0.275     -1.445     -0.130      1.080     -1.134     -0.188     -0.119     -0.058      0.556     -0.384      0.099     -1.007      0.738      0.201     -1.443     -0.021      1.300      1.276      0.723     -0.248     -0.760      0.880     -1.354      0.204      0.531      0.314     -1.431      0.032      0.049     -1.038     -0.172
     1.907      0.696     -1.161      2.184     -1.963      1.324      1.093      1.543      1.386     -0.676      0.724      1.626      0.068      2.177     -0.725     -0.445      0.870     -1.920     -2.134     -2.188      0.110      0.054     -0.667      1.514     -1.103      1.635      0.565     -0.453      0.774     -0.890      1.209      0.920      2.290      0.395     -0.083      0.911      1.567      1.005      0.869     -0.290     -0.644      0.943     -0.932     -3.104     -1.352
     0.907      0.696     -0.161      1.184      1.037      1.324      1.093     -1.457      1.386      1.324      0.724     -0.374      0.068      1.177      1.275      1.555      0.870     -0.920     -1.134      0.812      0.839      0.170     -0.124      1.098      0.759      0.026      0.522     -0.080      0.152      0.201      0.357      0.977     -1.358      0.507      0.977     -0.328     -0.494      0.237      0.361      0.934      0.804      0.773     -0.822     -1.718      0.223
    -0.093      0.696      1.839     -1.816      1.037      1.324      1.093      1.543     -1.614     -0.676      1.724      0.626      1.068     -1.823     -0.725     -0.445      0.870      1.080     -2.134      0.812      1.099      0.837      0.671     -1.788      0.373     -1.067     -0.104      1.108      0.028      0.649      0.126      0.264      0.843     -0.035     -0.746      0.371     -0.529      0.068     -0.305     -0.989     -1.547     -0.019     -0.012     -1.146      0.604
    -1.093     -0.304     -1.161      2.184      0.037     -1.676      0.093     -0.457      1.386     -0.676      0.724     -1.374     -0.932      1.177     -0.725      0.555     -2.130     -0.920     -0.134     -0.188     -0.190     -0.604     -0.549      1.530     -0.726     -0.917      0.229     -0.536      0.715      0.918     -1.468      0.691      0.206      0.119     -0.450      1.055     -0.619      0.048      0.033     -0.374      0.770     -1.418     -0.243     -0.735      0.327
    -0.093      0.696      0.839     -0.816      0.037      1.324      1.093      1.543     -0.614      1.324      0.724      0.626      0.068      0.177      0.275     -0.445      0.870     -0.920     -0.134      0.812      0.516      0.855      0.008     -0.546      0.582     -0.683      0.003      0.763     -0.128     -0.544      0.828      0.284      1.645     -0.175      1.013      0.011     -0.405      0.079      0.533     -0.100     -0.908      0.002     -0.928      0.213      0.168
     0.907     -0.304     -1.161      1.184      1.037     -1.676      0.093     -2.457      2.386     -0.676     -2.276      0.626      0.068     -0.823      0.275      0.555     -0.130     -0.920      0.866     -0.188     -0.895      0.053     -0.258      0.921      0.384      1.897     -0.292     -0.830      0.352      0.750     -0.790     -0.046     -2.069      1.342     -0.893     -1.049      0.550      0.414     -1.391      0.258      1.423     -0.082     -0.676      0.251     -0.527
    -0.093      0.696     -0.161     -0.816      0.037      0.324      1.093     -0.457     -0.614      1.324      0.724      0.626     -0.932     -0.823      0.275     -0.445      0.870      1.080     -0.134     -0.188      0.099      0.301     -0.147     -0.972     -0.268     -0.161      0.215      0.134      0.129      0.386      0.313      0.782     -0.514      0.270      1.368      0.442      0.321     -0.773      0.060      0.472     -0.397      0.581      1.305      0.405      0.046
     0.907     -0.304     -1.161     -1.816      1.037      0.324      0.093     -1.457     -0.614      0.324      0.724     -0.374      0.068     -1.823     -0.725      0.555     -0.130      1.080     -1.134      0.812      0.799      0.226      0.245     -1.399      0.997      0.049     -0.492     -1.374     -0.572      0.100     -0.373     -0.103     -1.745      0.489     -0.296     -0.361     -0.623     -0.296     -0.519     -1.197     -0.294     -0.447      0.597     -0.528     -0.121
    -0.093     -0.304     -1.161      2.184      1.037      1.324      0.093     -1.457      0.386      0.324     -1.276     -1.374      0.068      2.177      0.275      0.555     -0.130     -0.920     -1.134      0.812      0.090     -1.193     -0.779      1.390      0.454     -0.394      0.955     -0.358      0.805      0.576      1.303      1.160     -0.472     -0.762      0.124     -1.390      0.224      1.079      1.080      0.081      0.596      1.326      0.378     -1.838      0.298
    -2.093      0.696      1.839      1.184     -0.963      0.324      0.093      1.543      2.386      0.324     -2.276      0.626      0.068      0.177     -0.725      0.555     -0.130      1.080      0.866     -1.188     -0.899      0.116      0.450      1.037     -0.200     -1.088      0.572      1.311      0.165     -0.876      1.136     -0.026      0.996      1.549      0.359     -0.975      0.238     -0.683     -0.648     -0.544      1.393     -0.167      0.202      0.417     -1.047
    -0.093      0.696      0.839     -0.816      0.037     -0.676      0.093      1.543     -1.614     -0.676     -1.276      1.626      0.068      0.177     -0.725      0.555     -0.130      1.080     -1.134      0.812     -0.455      0.437      0.165     -0.528      0.253      0.440      0.337      0.835     -0.333     -0.034     -0.279     -0.177      1.264     -1.073     -0.730     -0.728      1.010     -0.256      0.747     -0.874      1.080     -0.781      0.885     -0.807      0.488
     0.907     -0.304     -1.161      0.184      0.037     -0.676      0.093     -1.457      1.386     -0.676     -0.276      0.626     -0.932     -0.823     -0.725     -0.445     -0.130     -0.920     -1.134      0.812     -0.421     -0.359     -0.347      0.227     -0.949      1.149     -0.092     -0.866     -0.098      0.602     -0.239      0.373     -0.941      1.157     -0.364      0.228      1.269     -0.456     -0.851     -0.363     -0.075      0.334     -0.244     -1.193      1.736
    -1.093     -0.304      1.839     -0.816      1.037     -1.676     -0.907      0.543     -0.614     -0.676     -0.276     -1.374      0.068      0.177      0.275     -0.445     -1.130      0.080      0.866      0.812     -0.392     -0.859      0.341     -0.539      0.336     -0.752      0.482      1.554     -0.148      0.701     -1.374     -0.111      0.095      0.021     -0.780      0.167     -0.284     -0.216      0.603      0.253     -0.063     -0.237     -0.398      1.177      0.618
    -0.093     -0.304      0.839     -1.816     -0.963      0.324      1.093      0.543     -1.614     -0.676      0.724      0.626      1.068     -0.823     -0.725     -1.445      0.870      1.080      1.866     -1.188     -0.051      0.005      0.540     -0.906     -0.923      0.085     -0.327      0.129     -1.104      0.025      0.249      1.077     -0.052     -0.906     -0.160      0.593      0.544      0.173     -0.182     -0.369     -1.625      0.735      0.193      2.397     -0.494
    -1.093     -2.304     -1.161      0.184     -1.963      1.324      1.093      0.543     -0.614     -2.676      0.724      0.626      0.068      1.177      0.275      0.555      0.870     -1.920     -1.134     -1.188      0.320      0.429     -0.556      0.634     -1.714     -1.443     -2.536     -0.497     -0.506     -0.252      1.078      0.697      1.278     -1.220     -1.823      0.397     -0.257      1.023      0.688      1.136      0.141      0.302     -1.024     -1.398      0.640
     1.907      0.696     -0.161     -1.816      1.037      1.324     -0.907      1.543     -0.614      1.324     -1.276     -0.374      1.068     -1.823      1.275     -1.445     -1.130     -0.920      1.866      0.812     -0.040     -0.581     -0.124     -0.775      0.609      1.962      1.315     -0.161     -1.105      0.484      1.191     -0.264      1.563     -0.264      0.801     -1.258      0.420      1.235     -1.254      0.920     -1.450     -0.471     -0.555      2.152      0.334
     0.907     -0.304     -0.161      0.184      1.037      0.324      0.093     -0.457      0.386      1.324      0.724     -0.374     -0.932      0.177      1.275     -0.445      0.870     -0.920      0.866      0.812      0.067      0.295     -0.873      0.447      0.599      0.780     -0.615      0.801     -0.237      0.453      0.166     -0.139      0.559     -0.070      1.094      0.563     -0.746      0.514     -0.132      1.016     -0.493      0.544      0.452      0.650      0.370
    -2.093      0.696      0.839     -0.816     -1.963     -0.676      0.093     -0.457     -0.614      0.324     -1.276      1.626      1.068      0.177     -0.725     -2.445      0.870      1.080      0.866     -1.188     -1.030      0.601      0.616     -0.659     -0.620     -0.948      0.056      0.216     -0.063     -1.443      0.339     -0.526     -1.230     -0.241      0.536      0.173      0.700      0.026      0.707     -0.355     -1.272      0.272      0.085      1.304     -0.731
    -1.093     -0.304     -0.161     -0.816     -0.963     -2.676      1.093      0.543     -1.614      0.324     -1.276     -1.374      0.068     -0.823      0.275     -1.445     -0.130      1.080     -0.134     -0.188     -1.246     -0.276      0.298     -0.812     -0.209      0.012      0.158     -0.547     -0.019     -0.802     -1.450      1.344      0.130     -0.979      0.402      0.404     -1.027     -0.464     -0.193      0.258     -0.098      0.137      0.696      0.166      0.000
    -0.093     -2.304     -2.161      1.184     -0.963      0.324     -0.907     -1.457      1.386     -0.676      0.724     -2.374     -0.932      1.177      0.275      1.555     -1.130     -0.920      1.866     -0.188      0.439     -1.013     -0.812      2.007     -0.515     -0.543     -1.445     -1.417     -0.844     -0.560     -0.088      0.071     -0.594     -0.171     -0.432      0.188     -1.060      0.231     -0.421      0.566      0.983      0.100      0.270      0.863      0.168
     0.907      0.696      0.839     -1.816      0.037      1.324      1.093      0.543     -0.614      0.324      0.724      0.626      1.068      1.177     -0.725      0.555     -0.130      0.080      1.866     -2.188      0.306      0.583      0.310     -0.254     -1.161      0.518     -0.012      0.539     -1.263      1.101      1.067      0.230      0.228     -0.269      0.719      0.385     -0.104      0.551      1.515     -0.112      0.197     -0.783     -0.472      2.028     -1.089
    -0.093     -0.304     -0.161     -0.816      0.037      0.324      0.093      1.543     -0.614      0.324     -0.276     -1.374      0.068      2.177     -0.725      0.555     -0.130      0.080      1.866      0.812     -0.093     -0.374     -0.224      0.426      0.464     -0.098      0.155      0.139     -1.167     -0.424      0.622      0.351      1.799     -0.977      0.134     -0.091     -0.866      0.631      1.765     -0.770      0.829      0.261      0.265      1.614      0.452
    -2.093     -0.304     -2.161      2.184      0.037      0.324      1.093     -2.457     -0.614      1.324     -1.276     -0.374     -2.932     -0.823      0.275     -2.445     -2.130      0.080     -1.134      0.812     -1.445     -1.127     -0.697      0.272      0.284     -0.542      0.815     -1.287      1.923     -0.197      1.878      2.306     -1.728     -0.709      1.156      0.413      1.162     -1.780     -0.906      0.101     -0.724     -0.931      1.326     -1.356      0.608
    -0.093     -0.304     -2.161      0.184      0.037      1.324      1.093      0.543      1.386     -0.676     -1.276     -0.374      1.068      2.177      0.275     -1.445      0.870      1.080     -2.134      0.812     -0.982      0.081      0.416      0.572      0.753      0.679     -0.557     -2.518     -0.445     -0.784      2.320      1.030      0.083      0.718     -1.004     -0.023     -0.400      0.434      1.417     -0.076     -0.521      0.715      0.279     -2.484      0.179
    -1.093     -2.304     -1.161      0.184     -0.963     -0.676     -0.907     -0.457      0.386     -0.676     -0.276     -0.374     -0.932      0.177     -0.725     -0.445     -1.130     -0.920     -0.134     -1.188     -0.375     -0.710     -0.169     -0.146     -1.258     -0.695     -1.616     -1.077      0.389      0.454     -0.258     -0.009     -0.269      0.567     -0.132      0.181      0.535     -0.623      0.224     -0.126      0.075     -0.366     -0.746     -0.044     -0.006
    -0.093      0.696     -2.161      1.184      0.037      0.324     -0.907     -2.457     -0.614      0.324     -1.276     -0.374     -0.932      0.177      0.275     -1.445     -2.130      1.080      0.866     -0.188     -0.537     -0.746     -0.143      0.456      0.335      0.642      1.343     -2.064      0.584     -0.179      0.857      0.002     -2.252     -1.083      0.108     -0.700      0.671     -0.700     -0.290      0.091     -0.957     -1.177      1.304      0.605     -0.403
     0.907     -0.304      1.839      1.184      0.037     -1.676      0.093      0.543     -0.614      0.324     -1.276      0.626      1.068     -0.823      0.275     -1.445     -0.130      0.080      0.866     -0.188     -0.863     -0.161      0.111     -0.551     -0.262      1.596     -0.237      1.557      1.769      0.300     -0.695      0.302      0.513      0.012      0.473     -0.015      0.630      1.064     -0.421      0.322     -0.541      0.178     -0.239      1.114     -0.130
    -0.093      0.696     -2.161     -0.816      1.037     -0.676     -0.907     -1.457      0.386     -1.676     -0.276     -1.374      0.068      0.177      0.275     -0.445      0.870      1.080     -0.134      0.812      0.196      0.067      0.310     -0.569      0.217     -0.357      0.610     -2.459     -0.240      0.835     -0.822     -0.873     -1.833      0.676     -1.617     -0.470     -1.406     -0.429      0.548      0.372     -0.651      0.763      0.414      0.214      0.530
    -0.093      0.696      0.839      2.184     -0.963     -1.676      1.093     -2.457      0.386     -0.676     -1.276      1.626      1.068      1.177     -0.725     -1.445      0.870      1.080      0.866      0.812     -0.945      0.364      0.363      1.290     -0.590      0.861      0.435      0.418      1.127     -0.368     -0.658      0.634     -2.756     -0.546     -0.563      0.095      1.207      0.496      0.086     -0.403     -0.494      0.466      0.315      0.184      1.287
    -2.093     -0.304     -0.161     -0.816      0.037     -1.676      0.093     -1.457      0.386     -0.676     -1.276     -0.374     -0.932      0.177     -0.725      0.555     -0.130      0.080     -1.134     -0.188     -0.828     -0.590     -0.125     -0.515     -0.585     -1.316      0.196     -0.104     -0.232      0.586     -0.903      0.714     -1.291      0.922     -0.407     -0.154      0.510     -0.675      0.599     -0.405      1.423      0.637      0.457     -0.802      0.340
    -0.093      0.696      0.839      1.184      1.037      1.324     -0.907      1.543      1.386     -0.676     -1.276     -1.374      1.068      0.177      0.275      1.555     -0.130      1.080     -1.134      0.812      0.049      0.287      0.796      1.372      0.565     -0.085      0.416      0.213     -0.213      0.427      1.234     -1.150      0.485      0.444     -0.955     -1.340     -1.765      0.042     -0.758      0.026      1.413     -0.503     -0.146     -1.864      0.450
     0.907      0.696     -0.161     -0.816      1.037      0.324      0.093      0.543      0.386      1.324     -0.276     -0.374     -0.932     -0.823      0.275     -0.445     -0.130      1.080     -2.134      0.812      0.006      0.380      0.073     -0.424      1.551      0.824      0.298     -0.215     -0.339     -0.473      0.293     -0.426      0.285      0.669      0.515     -0.345     -0.839     -0.993     -0.599     -0.528     -0.549     -0.393      1.043     -1.967     -0.627
    -0.093      0.696     -2.161      0.184     -0.963      0.324      1.093     -2.457      1.386      0.324     -1.276     -1.374     -0.932      0.177     -1.725      0.555      0.870     -1.920     -1.134      0.812      0.080     -0.308     -1.068      0.635     -1.159     -0.039      1.099     -0.950     -0.397      0.213      0.185      1.421     -1.311      0.765      0.538     -1.287     -0.953      0.544     -0.082     -1.060      0.463      1.241     -0.045     -1.309      1.799
    -0.093     -0.304     -2.161     -0.816      1.037      1.324      0.093     -1.457      0.386      0.324     -0.276     -1.374     -1.932      1.177      0.275     -0.445     -0.130      0.080     -0.134      0.812      0.262     -0.200     -0.454      0.551      1.184     -0.388     -0.253     -1.541     -1.141     -0.017      1.089      0.142     -0.950     -0.112     -0.256     -0.750     -0.993     -1.402      0.906     -0.271     -0.728      0.023      0.650     -0.555     -0.174
     0.907     -0.304      0.839     -1.816      0.037      1.324      1.093      1.543     -0.614     -0.676      0.724     -0.374      1.068      0.177      0.275      1.555     -1.130      1.080     -0.134      0.812      0.724     -0.535      0.458     -0.949      0.385      0.172      0.205      0.578     -0.804     -0.236      0.397      1.517      1.048      0.092     -0.890     -0.315      0.290      0.159      0.839      0.023      0.691     -0.417      0.458      0.286      0.373
    -1.093      0.696     -2.161      2.184      0.037     -0.676      0.093     -1.457     -0.614      0.324     -0.276      1.626      1.068      1.177      0.275     -1.445     -0.130     -1.920      1.866     -0.188     -0.840      0.443     -0.406      0.641     -0.220     -0.401      0.214     -1.596      1.628      0.319      0.344     -0.499     -1.067     -1.029      0.431      0.813      0.958      1.654      0.652      0.291     -0.607     -0.625     -1.390      1.444      0.009
     0.907      0.696     -0.161      0.184      1.037      1.324     -2.907     -0.457      0.386      1.324      1.724     -0.374      1.068      0.177      0.275     -0.445     -1.130     -2.920     -0.134      0.812      0.680     -0.509     -0.357     -0.692      0.693      0.266      1.259      0.135      0.776      0.479      0.480     -2.425     -0.055      0.934      0.855      0.762      0.275      1.511      0.834     -0.035     -1.159     -0.571     -2.517      0.280      0.244
    -0.093     -0.304      1.839      2.184      0.037     -1.676      0.093      1.543      0.386      0.324     -0.276     -2.374      1.068      0.177     -0.725     -0.445     -0.130      0.080      1.866     -0.188     -0.050     -0.740      0.370      1.407     -0.230     -0.016      0.505      1.382      0.758      0.249     -1.683      0.810      1.071     -0.559      0.393     -0.280     -1.246      0.488     -1.022     -0.395     -0.364      0.731     -0.443      1.176      0.166
    -1.093      0.696      0.839     -0.816     -0.963      0.324     -1.907      1.543      0.386     -0.676     -2.276     -2.374      0.068     -0.823      1.275     -1.445      0.870      1.080      0.866      0.812     -0.766     -0.522      0.335      0.262     -0.053     -0.351      1.096      0.423     -0.984     -0.903      1.099     -1.345      1.259      0.218     -0.495     -1.270     -1.450     -0.288     -0.760      1.308     -0.433      1.464      0.337      0.714      0.868
    -0.093     -0.304      0.839      0.184     -1.963     -1.676      0.093      0.543     -1.614     -0.676     -1.276      0.626      1.068      0.177     -0.725     -0.445     -0.130      0.080     -1.134     -2.188     -0.717     -0.204      0.462      0.010     -1.565      0.446     -0.109      0.235      0.198     -0.360     -0.946      0.205      0.168     -1.633     -0.233     -0.381      0.882      0.416     -0.014      0.059      0.265      0.070     -0.808     -1.105     -0.794
    -0.093      0.696     -1.161      1.184     -2.963      1.324      1.093     -2.457      0.386     -0.676      0.724      1.626     -2.932     -1.823     -0.725      0.555      0.870     -1.920      0.866     -3.188      0.257      0.396     -1.583      0.784     -2.579     -0.371      0.599      0.470      0.541     -0.375      0.915      0.753     -0.698     -0.272      0.597      0.203      0.902     -0.473     -2.322      0.566      0.202      0.269      0.739      0.506     -0.707
     1.907      0.696     -1.161      1.184      0.037      1.324      0.093     -1.457      0.386     -1.676      0.724      0.626     -0.932      1.177     -1.725      1.555      0.870     -1.920      1.866      0.812      0.663      0.590     -0.808      1.184      0.497      1.138      0.176     -0.440      0.013     -0.326      0.610     -0.381     -0.316     -0.518     -1.918     -0.061      0.001      0.174      0.307     -1.847      0.898      0.073     -0.542      1.299      0.644
    -0.093      0.696     -1.161      1.184      0.037      0.324      0.093      1.543     -1.614     -0.676     -1.276     -1.374      0.068      2.177     -0.725     -2.445     -0.130      1.080      0.866      0.812     -0.807     -0.163      0.143      0.233     -0.157      0.689      0.965     -1.331      0.811      0.162      0.966      0.412      1.390     -1.861     -0.622     -0.255     -1.111     -0.171      1.873     -0.530     -1.624      0.137      0.873      0.677      0.939
     0.907     -2.304     -1.161      2.184      1.037      1.324      1.093      0.543      0.386      0.324     -1.276     -2.374      1.068     -0.823      1.275      1.555      0.870     -2.920     -0.134      0.812      0.909     -0.458     -0.358      1.167      0.058      0.160     -1.908     -0.918      1.129      0.888      0.362      1.550      0.958     -0.454      0.385     -2.557     -1.737      1.526     -1.815      1.229      0.572      1.255     -2.196     -0.711      0.831
     0.907     -0.304     -0.161      1.184      1.037      0.324     -0.907     -0.457      1.386     -0.676      0.724     -0.374     -0.932      2.177      0.275      0.555     -2.130      0.080      0.866      0.812      0.703     -0.386     -0.501      0.900      0.195      0.244      0.039      0.459      0.237      0.982     -0.378     -0.456      0.164      0.578     -0.837     -0.083      0.129     -0.237      1.517      0.163     -0.341     -1.703      0.910      0.405      0.604
    -2.093      0.696     -1.161      0.184      1.037      0.324     -1.907     -1.457     -1.614      1.324     -2.276     -1.374      0.068     -1.823      1.275      0.555      0.870     -0.920     -0.134      0.812     -0.393     -0.218     -0.276     -1.649      0.372     -1.802      1.082     -0.870      1.862      0.628      0.505     -1.653     -1.251     -0.242      0.947     -1.810     -1.078      0.477     -0.409      1.050      1.000      1.095     -0.562      0.435      0.464
    -2.093      0.696     -1.161     -1.816      1.037     -0.676      1.093      1.543     -0.614      0.324     -2.276      0.626      1.068     -0.823     -0.725     -0.445     -2.130      1.080     -1.134      0.812     -1.304     -0.890      0.708     -0.487      0.645     -0.824      1.431     -1.852     -1.368      0.326      0.591      1.870      0.842     -0.333     -0.035     -0.731      1.843     -0.066     -0.512     -1.112      0.843     -1.138     -0.027     -0.956      0.447
    -0.093      0.696     -0.161      0.184      1.037     -0.676      1.093     -0.457     -0.614     -1.676      0.724      0.626      1.068     -0.823      0.275     -2.445      0.870      1.080     -0.134      0.812     -0.073      0.587      0.584     -0.213      0.517     -0.066      0.059     -0.747      0.373      0.499     -0.665      0.363     -1.171     -0.249     -2.018      0.790     -0.216      0.025     -0.686     -0.001     -2.254      0.155      0.199     -0.142      0.509
    -1.093     -0.304     -0.161     -0.816      0.037      0.324     -1.907     -1.457     -0.614     -0.676     -1.276     -1.374      0.068     -0.823      0.275     -0.445     -2.130      0.080     -0.134     -0.188     -0.706     -1.020     -0.092     -0.256     -0.578     -0.597      0.711     -0.065     -0.427      0.599      1.112     -0.820     -1.536     -0.164     -0.502     -0.326      0.045      0.059     -0.654      0.705      0.273     -0.951     -0.047      0.180      0.209
    -2.093      0.696      1.839      2.184     -2.963     -1.676      0.093     -1.457      2.386     -0.676     -2.276      0.626      1.068      2.177     -0.725     -2.445     -0.130     -1.920      1.866     -3.188     -1.798      0.050     -0.071      1.654     -1.884     -0.214      0.653      1.980      0.571     -1.110      0.265     -0.098     -1.503      0.980      0.349      0.185      0.559      1.195      0.984      0.177     -0.523     -0.207     -1.841      0.976     -1.482
    -0.093     -0.304      0.839      1.184      1.037      0.324      0.093      0.543      1.386     -0.676     -0.276      0.626      1.068      2.177     -1.725      0.555     -0.130      1.080     -1.134      0.812      0.278     -0.460      0.616      1.189      0.782     -0.389      0.060      0.284     -0.110      0.078      0.018      0.584     -0.184      0.501     -1.061     -0.683      1.248      0.057      1.252     -2.065      0.151      0.496      0.158     -1.771     -0.025
     0.907      0.696     -0.161     -1.816      0.037     -0.676     -1.907     -0.457     -1.614      1.324      1.724     -0.374     -1.932     -1.823      1.275     -1.445      0.870      0.080      1.866     -0.188      0.028     -0.118     -0.402     -1.328      1.163      0.755      0.820      0.158     -0.598     -1.136     -0.689     -1.893      0.068     -0.469      0.802      1.608     -0.410     -1.379     -0.691      0.787     -1.594      1.074      0.689      2.282     -1.182
    -0.093      0.696      0.839     -0.816      1.037      0.324      0.093      1.543     -1.614      0.324      0.724     -1.374      0.068     -1.823      1.275      0.555     -0.130      1.080     -2.134      0.812      0.545     -0.345      0.407     -0.760      0.282     -0.666      0.915      0.271     -0.079      0.680     -0.124      0.547      1.058     -0.945      0.362     -0.105     -0.866     -0.527     -1.126      1.137     -0.066      0.363      0.484     -1.779      0.556
     0.907     -0.304     -1.161      0.184     -0.963     -0.676      0.093     -0.457     -0.614      0.324      0.724      0.626      1.068      1.177      1.275      0.555      0.870      0.080     -1.134      0.812     -0.076      0.494      0.326     -0.359      0.276      0.824     -0.688     -1.557      0.659     -1.111     -0.462     -0.375     -0.923     -0.169      0.169      0.749      0.013      0.513      1.460      1.058      0.633      0.211     -0.376     -0.989      0.491
     1.907      0.696      1.839      0.184      1.037      1.324      1.093      1.543     -0.614      1.324      1.724      0.626      1.068      0.177     -1.725      1.555      0.870      1.080     -0.134      0.812      1.293      0.653      0.651     -0.665      0.555      0.758     -0.024      1.235      0.852      0.314     -0.135      0.499      0.977     -0.221      0.737     -0.050     -0.119      0.256      0.549     -1.835      0.037     -0.077      0.065      0.143      0.261
    -0.093     -1.304     -0.161      0.184     -0.963     -0.676     -0.907     -0.457      0.386     -0.676     -0.276      0.626      1.068      0.177     -1.725     -0.445     -3.130     -0.920     -2.134     -2.188     -0.195     -0.490      0.162     -0.184     -0.791     -0.188     -0.718     -0.322      0.298     -0.100     -0.479     -0.317     -0.784      0.546     -0.417     -0.005      1.222      0.861      0.401     -1.446     -0.171     -2.551     -1.163     -2.107     -1.470
     1.907     -0.304     -0.161      2.184      1.037      1.324      1.093      1.543     -0.614     -0.676      0.724      0.626      1.068      1.177     -0.725      0.555     -0.130      1.080      1.866      0.812      0.811      0.543      0.659      0.990      0.553      1.046     -0.809     -0.805      1.141      0.485      0.545      0.489      0.703     -1.491     -0.963     -0.609     -0.085      0.012      0.440     -1.095     -0.436     -0.777      0.201      1.400      0.306
    -0.093     -0.304      0.839     -0.816     -0.963      0.324     -1.907      1.543      0.386     -0.676      0.724      0.626      0.068     -0.823     -0.725     -0.445     -0.130      0.080     -1.134     -1.188      0.179     -0.041      0.047     -1.149     -1.112     -0.254     -0.374      0.725      0.392      0.035      0.233     -1.969      1.528      1.215     -0.161      0.455      0.613      0.204      0.048     -0.204     -0.512     -0.159     -0.085     -0.424     -0.230
    -0.093     -0.304      0.839     -1.816     -2.963     -0.676          *      0.543      0.386     -0.676     -0.276     -0.374      1.068     -0.823     -0.725     -0.445     -1.130     -0.920     -0.134     -1.188     -0.024     -0.418      0.174     -0.395     -1.821     -0.005      0.106      0.658     -1.427     -1.304     -0.699     -1.479      0.352      1.019      0.209     -0.319      0.141      0.832     -0.717      0.145     -0.299     -0.580     -1.193     -0.012      0.429
     1.907      0.696      1.839      1.184      1.037      1.324      1.093     -0.457     -1.614      1.324      1.724      0.626     -0.932      0.177     -0.725     -0.445     -0.130     -1.920     -0.134     -1.188      1.552      0.554     -0.590      0.234     -0.433      0.300      0.060      2.288      1.003      1.471     -0.157      0.607      0.309     -1.866      1.487     -0.380     -0.129     -0.159      0.016     -0.414     -2.098     -0.835     -0.736     -0.210     -0.733
     0.907     -1.304      1.839      1.184      1.037      1.324      0.093      1.543      1.386      1.324      1.724      0.626      1.068      1.177      1.275      1.555     -1.130      1.080      0.866      0.812      0.714     -0.253      0.609      0.990      0.432      0.165     -0.955      1.240      0.319      0.475      0.609      0.302      0.783      0.332      1.161      0.818      1.020      0.010      0.412      1.037      0.665     -0.867      0.130      0.382      0.509
     0.907      0.696     -1.161     -1.816      1.037      1.324      1.093      1.543     -1.614      1.324      1.724      1.626      1.068     -1.823      1.275      0.555     -0.130      1.080     -2.134      0.812      1.385      0.690      0.637     -1.816      1.049     -0.574      0.060     -1.947     -0.142      0.044     -0.056      0.506      0.787     -0.052      0.674     -0.343      0.799      0.065     -0.265      0.853     -0.919     -0.906      0.178     -1.025      0.061
    -0.093      0.696      0.839      2.184      0.037      1.324      1.093     -2.457      0.386      0.324      0.724      0.626      1.068      1.177     -0.725     -1.445      0.870     -1.920      0.866     -1.188      0.220      0.705      0.121      1.557     -0.499     -0.501      0.103      0.655      0.701      0.478      1.080      0.433     -2.492     -1.063      0.558      0.284     -0.205      0.788     -0.016     -0.527     -1.590      0.045     -2.047      0.039     -0.727
    -2.093      0.696      1.839     -0.816      1.037      1.324      1.093      0.543      0.386      0.324      1.724      0.626      0.068     -0.823     -1.725      0.555      0.870     -0.920      1.866     -0.188      0.899      0.829     -0.262     -0.197     -0.140     -3.198     -0.373      2.053     -0.602      1.117      0.360      0.222      0.831      0.569      0.471      0.507     -0.542      0.557     -0.704     -1.720     -0.450     -0.124     -0.562      2.082      0.003
    -0.093      0.696     -0.161      0.184     -1.963      0.324      1.093      1.543      0.386     -0.676     -1.276     -0.374     -0.932     -1.823      0.275     -2.445      0.870      1.080     -1.134     -2.188      0.003      0.830      0.151     -0.221     -1.286     -0.279     -0.264     -0.085      0.378     -0.776      0.309      0.274      1.422      0.450     -0.022     -1.054     -1.433     -0.972     -1.752      0.989     -2.262      0.230      0.902     -0.999     -0.968
     0.907     -1.304     -0.161      1.184      0.037     -0.676     -1.907      0.543     -0.614     -0.676     -0.276     -0.374      1.068      0.177     -0.725     -0.445     -1.130      0.080     -2.134     -0.188     -1.299     -0.493      0.331      0.220     -0.352      2.067     -0.912     -0.612      0.900      0.607      0.707     -1.561      0.151     -0.895     -0.515      1.377      0.232      0.528     -0.019     -0.628      0.862     -0.389     -0.282     -2.042      0.049
    -0.093      0.696      1.839      0.184     -0.963      1.324     -0.907     -2.457      0.386     -0.676      1.724     -0.374      1.068     -1.823      0.275     -0.445     -0.130      0.080      1.866     -2.188      0.479      0.180      0.525     -0.129     -1.182     -0.684      0.493      1.039      0.176      0.184      0.591     -1.019     -3.026      0.636     -0.050      1.108     -0.565      0.370     -1.701      0.769     -0.922     -0.153     -0.895      2.077     -1.039
    -2.093      0.696      0.839     -0.816      0.037      1.324      1.093      0.543     -1.614      1.324     -2.276      1.626      0.068     -1.823      0.275     -2.445      0.870     -2.920     -0.134      0.812     -0.905      0.797     -0.701     -0.837      0.709     -1.443      0.050      1.484      0.095     -0.847      2.242      0.385      1.363     -0.853      0.922     -1.088      0.524      1.072     -1.253     -0.050     -1.508     -0.005     -1.868      0.144      0.387
    -0.093      0.696     -1.161      1.184     -0.963     -0.676      0.093      0.543      0.386      0.324     -0.276      0.626      1.068      2.177      0.275      0.555     -0.130      0.080     -0.134     -1.188     -1.038      0.296      0.493      0.909     -0.814      0.907      0.507     -1.678      0.182      0.043      0.366     -0.270     -0.029     -0.230      0.582      0.996      0.036      0.279      1.543      0.682      1.700     -0.494     -0.820     -0.611     -0.432
     0.907     -0.304     -2.161     -0.816     -0.963      0.324      0.093     -1.457     -1.614     -0.676      1.724      0.626     -0.932      1.177      0.275      1.555      0.870     -1.920     -1.134     -1.188      1.249      0.480     -0.610      0.169      0.284     -0.342     -0.794     -1.434     -1.000     -1.255     -0.931     -0.547     -0.648     -1.731     -0.749      0.133      0.029     -0.138      1.132      0.190      0.204      0.395     -0.842     -1.157     -1.603
    -0.093      0.696      1.839      0.184     -0.963      0.324      1.093     -1.457      1.386      1.324     -1.276      0.626     -0.932     -0.823      1.275      0.555      0.870      1.080     -0.134      0.812     -0.760      0.311      0.228      0.460     -0.676      0.624      0.365      1.591     -0.253     -0.281      1.152      0.825     -1.513      1.026      1.642     -0.281      0.419     -1.098     -1.222      1.583      1.369      0.362      0.775     -0.334      1.484
    -1.093     -0.304     -0.161     -1.816     -0.963      0.324     -0.907     -0.457     -0.614      0.324     -0.276      0.626     -0.932     -1.823      0.275     -1.445     -0.130      0.080     -0.134     -1.188     -0.561      0.248     -0.229     -1.706      0.358     -0.459     -0.666      0.056     -0.064     -1.407      1.007     -0.982     -0.197      0.845      0.197      0.304      0.297     -0.585     -0.302      0.088     -0.874     -0.403      0.439      0.787     -1.457
    -0.093     -1.304      0.839      0.184     -0.963     -0.676     -0.907     -0.457      0.386     -0.676     -0.276     -0.374     -0.932      0.177     -0.725     -0.445     -1.130     -0.920     -0.134     -0.188     -0.400     -0.605     -0.301      0.348     -1.200      0.243     -0.751      1.042     -0.002      0.233     -0.201     -0.350     -0.018      0.194     -0.051      0.218      0.502     -0.568     -0.059     -0.018     -0.051     -0.527     -0.329     -0.298      0.899
     0.907     -0.304     -0.161     -0.816      0.037      0.324      0.093     -0.457      1.386     -0.676      0.724      0.626      0.068      0.177      0.275      0.555     -0.130     -0.920      1.866     -1.188      0.504      0.139     -0.260      0.707     -0.428      0.260     -0.542      0.234     -1.478      0.472     -0.181      0.000     -0.139      0.752     -0.536      0.002      0.323      0.460     -0.397      0.378      0.091     -0.196     -0.635      1.374     -0.619
    -0.093     -0.304      0.839     -1.816     -0.963      1.324      1.093      0.543      0.386      0.324     -0.276     -0.374      1.068     -1.823      0.275      0.555     -0.130      1.080     -1.134     -0.188     -0.384      0.031      0.661     -0.583     -0.137      0.212     -0.326      0.037     -1.266     -0.828      1.858      1.161     -0.230      0.900      0.521      0.093     -0.415      0.406     -1.227      0.206      0.955     -0.150      0.069     -0.951     -0.091
     1.907      0.696      0.839      1.184      1.037      1.324     -1.907      0.543      2.386     -0.676      1.724      0.626      0.068      0.177     -1.725      1.555     -2.130     -2.920     -2.134      0.812      1.672     -0.448     -0.858      0.352      0.879      0.220      1.129      1.681      0.815      0.023     -0.476     -1.353      1.395      2.117     -1.120     -0.432      1.281      1.325     -0.122     -1.899     -0.098     -1.622     -1.483     -2.346      0.142
    -1.133     -1.206     -0.936      0.424      0.185     -0.736      0.121      0.687     -0.493      0.419     -1.476     -0.280     -0.709      0.251     -0.549     -1.379     -0.178      1.245      0.886      0.021     -0.853     -0.298      0.068      0.550      0.462     -0.426     -0.782     -0.976     -0.194     -0.383     -0.004      0.422      0.550     -0.954      0.287     -0.658      0.102     -0.814     -0.142     -0.806     -0.610      0.119      0.997      0.595     -0.300
     0.867      0.794      0.064      0.424      1.185      0.264      0.121      0.687     -1.493     -0.581      0.524      1.720      1.291     -1.749      0.451     -0.379     -0.178      1.245      0.886      1.021      0.357      0.295      0.610     -0.904      0.663      0.548      0.648     -0.424      1.343      0.546     -0.282     -0.060     -0.037     -0.546     -0.747      0.075      1.304      0.416     -0.903      0.048     -0.664     -0.611      0.202      1.322      0.392
    -1.133     -1.206     -1.936     -1.576     -0.815      0.264     -2.879     -0.313     -1.493      0.419     -0.476     -2.280     -0.709      0.251      1.451     -1.379     -2.178      1.245     -0.114     -0.979     -0.524     -1.124      0.259     -0.432     -0.454     -0.793      0.023     -2.347     -1.105     -0.257      0.663     -1.756     -0.716     -1.123      0.747      0.228     -0.708     -0.900      0.554      1.525     -0.914     -0.947      0.729      0.082     -0.572
     0.867      0.794      0.064     -1.576      1.185      1.264      1.121     -1.313     -1.493      1.419      1.524      0.720     -0.709     -1.749      1.451      1.621      0.822      1.245     -2.114      1.021      1.209      0.872      0.172     -1.548      1.188     -0.360     -0.192     -0.204     -0.080     -0.047     -0.046      0.245     -1.516     -0.348      0.663     -0.191     -0.473     -0.932     -0.474      0.992      0.454     -0.150      0.912     -1.237     -0.079
     0.867     -0.206     -0.936     -0.576      0.185      1.264      0.121     -1.313     -0.493      0.419      1.524      1.720      0.291      1.251      0.451      0.621      0.822     -0.755     -1.114      1.021      0.754      0.804     -0.267     -0.314      0.684      0.040     -1.085     -0.725     -0.331     -0.303      0.480     -0.578     -1.060     -0.172      0.167      0.443      0.715      0.534      1.560      0.463     -0.212     -0.090     -0.169     -0.872      0.333
    -0.133      0.794     -0.936      0.424      0.185      1.264      1.121     -2.313      1.507     -2.581     -0.476     -0.280      0.291      2.251     -2.549      0.621      0.822     -0.755      0.886     -0.979     -0.249     -0.071     -0.086      1.140      0.011      0.097      0.975     -0.766     -0.768      0.216      1.687      1.072     -2.106      0.608     -2.422     -0.168     -0.165      0.432      1.473     -2.400      0.903      0.869     -0.512      0.289     -0.847
    -1.133     -0.206      1.064      0.424      0.185     -0.736      0.121     -1.313      2.507     -1.581     -2.476     -1.280      0.291      1.251     -1.549     -2.379      0.822      0.245      0.886     -0.979     -1.568     -0.310      0.088      0.996     -0.852      0.420      0.050      0.932     -0.418      0.958      0.636      0.405     -1.407      1.814     -1.055     -0.300     -0.876      0.117      0.596     -1.104     -0.769      1.175      0.243      0.220     -0.303
    -1.133     -0.206      0.064     -1.576     -1.815      1.264      0.121      1.687     -0.493     -0.581     -2.476     -1.280      0.291     -0.749     -0.549     -1.379     -0.178      0.245     -0.114     -0.979     -0.896     -0.142      0.019     -1.237     -0.237     -0.221      0.064      0.096     -0.341     -1.546      2.224      0.250      1.769      0.522     -0.461     -1.335     -0.992      0.203      0.286     -0.306     -0.504     -0.039      0.369      0.381     -0.676
     0.867     -0.206     -0.936      0.424     -0.815     -1.736      0.121      1.687     -1.493     -0.581      0.524     -0.280     -1.709     -1.749     -1.549     -0.379     -0.178      1.245     -1.114     -1.979      0.216     -0.134      0.148     -0.824     -0.748      0.297      0.013     -1.018      1.138     -0.100     -2.132      0.315      1.595     -0.829     -0.428      0.351     -0.111     -1.885     -1.024     -0.984     -0.292     -0.078      0.749     -0.588     -1.069
    -2.133     -0.206     -0.936     -1.576     -0.815     -2.736      0.121      0.687     -1.493     -1.581     -2.476      0.720      1.291      1.251     -2.549     -2.379     -0.178      0.245     -0.114     -0.979     -1.837     -0.449      0.573     -0.792     -0.724     -0.383      0.164     -1.618     -0.709     -0.165     -0.885      0.553      0.048     -0.825     -1.287      0.005      1.311      0.560      1.894     -2.224     -0.639      0.395     -0.581      0.320     -0.132
     0.867      0.794     -0.936      0.424      1.185      1.264      0.121     -1.313     -0.493      0.419      1.524      0.720     -0.709     -0.749     -0.549      0.621      0.822      0.245     -1.114      1.021      0.425      0.956     -0.450     -0.192      1.760      0.403     -0.246     -0.512      0.494     -0.588      0.882     -0.869     -0.784     -0.315     -0.195      0.850     -0.567      0.100     -0.492     -1.346      0.095     -0.397      1.061     -1.042     -0.747
     1.867     -0.206     -1.936      0.424      0.185      1.264      1.121      0.687     -0.493      0.419      1.524     -1.280     -2.709      1.251      0.451     -2.379      0.822      1.245      0.886      1.021      0.538     -0.007     -0.630      0.481      0.932      1.239     -0.098     -1.348      0.047     -0.888      0.814      0.979      1.316     -1.002      0.042      0.667     -1.282     -1.848      0.685      0.112     -2.776      0.744      2.317      0.527      0.255
     0.867     -0.206      0.064     -0.576      0.185      0.264      0.121      1.687      0.507      0.419      0.524     -0.280      1.291     -0.749      1.451      0.621      0.822      0.245      0.886      1.021      0.786      0.472      0.239      0.133      0.258      0.184     -0.603     -0.316     -0.647     -0.038     -0.606     -0.383      1.312      0.415      0.139     -0.555     -1.058      0.905     -0.765      1.359     -0.107      0.325     -0.201      0.908      0.681
     0.867     -0.206     -0.936      0.424      0.185      0.264      0.121     -0.313      0.507      1.419      0.524     -0.280     -2.709      1.251      0.451      0.621     -0.178     -1.755     -0.114      0.021      0.363      0.036     -0.907      0.873     -0.724      0.487     -0.300     -0.016     -0.394      0.764     -0.015      0.028      0.719     -0.165      1.826      0.076     -0.180     -1.418      0.438      0.785      0.146     -0.088     -0.198     -0.665      0.659
     0.867     -0.206      1.064      1.424     -0.815      1.264      0.121      0.687      1.507     -0.581      0.524     -0.280      0.291      1.251      0.451     -1.379     -0.178     -1.755      0.886      0.021      0.147     -0.359     -0.406      1.299     -0.286      0.597      0.037      1.460      0.235     -0.491      0.998      0.470      1.174      0.600     -0.510      0.298      0.141      0.855      0.207      0.478     -1.482      0.256     -0.894      0.145      0.202
    -0.133     -0.206     -0.936     -1.576     -0.815      0.264      1.121      1.687     -1.493     -0.581      1.524     -1.280     -0.709     -1.749     -0.549     -0.379     -0.178      1.245     -1.114      0.021      0.459     -0.465      0.235     -1.599     -0.407     -0.520      0.170     -1.116      0.064     -0.390     -0.141      1.412      1.426     -0.036     -0.368      1.005     -0.737     -1.074     -0.331     -0.394     -0.866      0.419      0.702     -0.300      0.140
     0.867     -0.206      1.064     -0.576      1.185      1.264      0.121      1.687     -0.493      1.419      1.524     -1.280      1.291      1.251      1.451      0.621     -0.178      1.245     -1.114      1.021      0.458     -0.333      0.479     -0.035      1.309      0.465      0.201      0.624     -0.458     -0.158      0.724      0.416      0.997     -0.382      0.947      0.812     -0.726      0.501      1.325      0.797      0.060      0.214      0.535     -1.056     -0.145
     0.867      0.794     -1.936      1.424      1.185      1.264      0.121     -1.313      2.507      1.419      1.524      0.720      0.291      1.251      0.451      1.621      0.822      1.245      1.886      1.021      1.426      0.753      0.037      1.710      1.268     -0.601      0.044     -1.906     -0.283     -0.136     -0.183     -0.517     -1.320      1.263      0.759     -0.382     -0.329      0.100     -0.195     -0.132      0.128     -0.030      0.997      1.028     -0.132
    -0.133          *      1.064      1.424     -1.815      0.264      1.121      1.687      2.507     -0.581      0.524      1.720      1.291      1.251     -1.549     -0.379      0.822      1.245     -1.114     -0.979      0.074      0.805      0.629      1.370     -1.491     -0.165      0.040      0.295      0.007     -0.203      0.048      0.262      0.983      1.435      0.138      0.395      0.689      0.394      0.151     -0.882     -0.476     -0.154      0.241     -1.887      0.517
    -2.133      0.794      0.064      2.424      1.185     -1.736      0.121      1.687      2.507      0.419     -2.476      0.720      1.291      1.251      0.451     -2.379     -1.178      1.245      1.886      1.021     -1.373     -0.077      0.534      1.768     -0.193     -0.684      0.802     -0.310      0.693      1.313     -0.346      0.204      0.920      1.141      0.512     -0.626      0.724      0.495     -0.229      0.491     -0.981     -1.130      0.220      0.907      1.243
    -0.133     -0.206      1.064     -1.576     -2.815      1.264      1.121      0.687      0.507     -0.581     -0.476      0.720      1.291     -1.749     -0.549      0.621      0.822      0.245     -2.114      1.021      0.020      0.437      0.487     -1.151     -1.051     -0.062     -0.527      0.520     -0.509     -1.577      1.158      0.715      0.157      1.238     -0.267     -0.378      0.012      0.526     -0.730     -0.112      0.686      0.402     -0.592     -1.408      2.104
    -0.133      0.794      0.064     -0.576      1.185      0.264      0.121      1.687     -1.493      1.419     -1.476     -1.280      0.291      1.251      1.451      0.621      0.822      1.245     -0.114      1.021     -0.380      0.073      0.220     -0.626      0.903      0.115      0.817     -0.069      0.042      0.373      0.557      0.042      1.311     -1.066      1.020     -1.182     -1.408      0.019      1.686      0.924      1.083      0.989      0.730      0.274      0.219
     0.867      0.794      0.064     -0.576      0.185      0.264      1.121      0.687     -0.493      0.419      0.524      1.720      0.291      1.251      0.451      1.621      0.822      0.245     -2.114      1.021      0.786      0.666      0.186     -1.149      1.315      0.160      0.159     -0.332      0.860     -1.012     -0.691      0.352      0.520      0.402     -0.295     -0.509      0.852      0.069      2.118     -0.229      0.685      0.320      0.149     -1.518     -0.214
     0.867      0.794     -1.936     -0.576      1.185      1.264     -1.879     -0.313      0.507      0.419      1.524      0.720     -0.709     -0.749      1.451      0.621      0.822     -0.755     -1.114      1.021      0.821      0.309     -0.174     -0.522      1.211     -0.038      0.422     -1.794     -0.040     -0.146      0.304     -2.297     -0.005      0.944     -0.066      0.441      0.208     -0.447     -0.278      0.797     -0.510      0.397     -0.436     -0.559      0.097
    -2.133      0.794      1.064      1.424      0.185     -1.736      0.121      0.687      1.507      0.419     -2.476      0.720      1.291      2.251     -1.549     -1.379     -0.178      1.245      0.886      0.021     -1.310      0.186      0.813      1.396     -0.407     -0.821      0.638      0.140     -0.003      0.559     -0.299     -0.129     -0.209      0.522      0.683     -0.702      0.395      0.139      1.215     -1.319      0.027     -0.462     -0.033      0.084      0.502
     0.867     -0.206      0.064      2.424     -1.815      0.264     -1.879      0.687      0.507     -2.581     -1.476     -0.280     -1.709      0.251      0.451     -1.379     -1.178     -2.755     -1.114     -2.979     -0.876     -0.797     -1.266      1.484     -2.353      1.744      0.498      1.196      0.787      0.492      1.168     -1.156      2.307     -0.609     -1.531     -0.410      0.719      0.110     -0.824      1.445     -0.577     -0.179     -0.610     -1.904     -0.814
    -1.133      0.794     -0.936      0.424     -1.815     -0.736      0.121     -0.313      0.507      0.419      0.524     -0.280      0.291      2.251     -0.549     -1.379     -0.178     -1.755      0.886     -1.979     -0.786      0.302     -0.282      1.555     -1.206     -0.315      0.437     -0.524     -0.996     -0.577      0.047     -0.046      0.228     -0.573      1.009      1.591     -0.807      0.677      0.995      0.105     -0.476     -0.559     -1.190     -0.062     -0.827
    -1.133     -0.206     -0.936      0.424     -0.815      0.264      0.121      1.687      1.507     -1.581     -2.476     -0.280      1.291     -0.749     -0.549     -0.379     -0.178      1.245     -2.114      0.021     -0.911     -0.338      0.671      0.324     -0.862     -0.255      0.143     -1.619      0.144      0.156      1.243      0.197      0.826      1.210     -1.013     -1.321      0.278      0.203     -0.774     -0.116      0.288      0.146      0.306     -2.210      0.843
     1.867     -3.206     -1.936      0.424     -0.815      1.264      1.121      1.687      0.507     -0.581     -2.476     -1.280     -1.709     -0.749     -0.549     -0.379     -0.178      0.245     -0.114     -0.979     -0.577     -0.921     -0.297      0.345     -1.068      2.442     -2.045     -1.718      0.119      0.280      1.881      1.944      1.987      0.326      0.031     -1.737     -0.035     -1.357     -0.986     -0.134      0.206      0.945      0.857     -0.352     -0.030
     1.867     -0.206     -1.936      2.424      1.185      1.264      0.121     -1.313      0.507      1.419      1.524      0.720     -2.709      0.251      1.451      0.621      0.822     -2.755     -0.114      1.021      0.839      0.579     -1.433      0.751      1.723      0.989     -0.823     -0.510      1.589     -0.485      0.300     -0.494      0.287     -0.073      0.729      0.350     -0.177     -0.515     -0.302      0.558     -0.250      0.062     -0.638     -0.619     -0.494
    -0.133      0.794     -0.936      0.424      0.185      0.264      1.121     -1.313      0.507      1.419     -0.476      1.720     -0.709      0.251      0.451     -0.379     -3.178     -0.755      0.886      0.021     -0.234     -0.118     -0.222      0.079      0.401      0.159      0.986     -0.700      0.337     -0.201      0.450      1.169     -1.029      0.499      1.150     -0.069      1.671     -0.464      0.096      0.296     -0.309     -3.071     -0.214      0.705     -0.312
     0.867     -0.206     -0.936      2.424      0.185      1.264      0.121      0.687      2.507      1.419      0.524     -1.280     -1.709     -0.749      1.451      1.621      0.822      0.245      0.886      0.021      0.470     -0.067     -0.829      2.481      0.309      0.295     -0.065     -0.260     -0.228     -0.088      0.781      0.308      1.757      0.519      1.366     -0.171     -1.286     -0.560     -2.794      1.309      1.169      0.896      1.630     -0.587     -0.261
     0.867     -0.206     -0.936     -0.576     -0.815      1.264     -2.879     -1.313     -0.493      0.419      0.524      0.720     -2.709     -0.749     -0.549      1.621      0.822     -0.755     -1.114      0.021      0.797     -0.424     -1.082     -0.574     -0.573     -0.004      0.381      0.152      0.154     -0.356      0.574     -2.551     -0.238     -0.143      0.618     -0.311      1.161     -1.195     -0.198     -0.355      0.710      1.331      0.955     -0.836      0.480
     0.867     -0.206      2.064     -0.576      0.185      1.264      1.121      1.687     -0.493      1.419      1.524     -0.280      0.291     -0.749      1.451      1.621      0.822      1.245     -0.114      1.021      1.200      0.415      0.558     -0.980      0.703     -0.341     -0.639      1.585      0.265     -0.512      0.183      0.667      0.990      0.343      1.002     -0.102     -0.877     -0.545      0.136      1.072      0.462      0.338      0.397      0.381      0.383
    -2.133      0.794      1.064      1.424     -1.815     -0.736     -0.879      0.687      0.507     -0.581      0.524      0.720      1.291      0.251      1.451     -0.379      0.822      1.245     -0.114     -0.979     -0.457      0.801      0.926      1.250     -0.744     -1.811     -0.170      0.166      0.005     -1.092     -0.228     -1.550     -0.294     -0.314     -0.181      1.172     -0.279      0.239     -0.930      1.802     -0.060     -0.159     -0.342     -0.693     -0.247
    -2.133     -3.206     -0.936     -1.576      1.185     -0.736     -1.879      0.687     -0.493      0.419     -2.476     -2.280      0.291     -1.749      0.451     -1.379     -1.178      0.245     -1.114      0.021     -1.405     -1.177      0.181     -0.993      0.910     -0.585     -2.062     -1.025     -0.557      0.196      0.785     -0.611      0.546      0.278     -0.067     -0.727     -0.726     -0.121     -1.082     -0.053      0.179      0.121      0.067     -0.682     -0.754
     0.867      0.794      1.064      0.424      1.185      1.264      1.121      0.687     -0.493      1.419      0.524      1.720      1.291      1.251      1.451      0.621      0.822      1.245     -0.114      1.021      1.001      0.810      0.910      0.169      0.595     -0.077     -0.019      0.200      0.262      0.540      0.170      0.322     -0.457     -0.743      1.118     -0.667      0.722      0.085      1.048      1.378     -0.356     -0.030     -0.028     -0.258      0.510
     1.867      0.794      0.064      1.424     -2.815     -1.736     -0.879      1.687     -0.493     -0.581      1.524     -0.280      0.291     -0.749     -0.549     -0.379     -3.178     -1.755      0.886     -0.979     -0.015     -1.033     -0.095      0.195     -1.623      1.839      1.834      0.048      1.268     -1.263     -1.584      0.195      1.693     -0.545      0.404      1.578      1.127      0.272     -0.953      0.057     -0.525     -2.095     -1.528      0.748      0.384
    -1.133     -0.206      0.064     -0.576      0.185     -0.736     -0.879     -0.313     -1.493      1.419      1.524     -2.280      0.291     -1.749      1.451     -1.379     -0.178      0.245     -0.114      1.021     -0.752     -0.394      0.066     -1.605      0.280     -0.328      0.070     -0.088      1.057     -0.083     -0.169     -0.649     -0.289     -0.203      1.291      2.437     -1.705      0.236     -0.441      1.249     -0.520      0.332      0.209      0.663      0.865
     0.867     -2.206     -0.936      0.424      0.185      1.264      0.121     -1.313     -1.493      0.419      0.524      0.720     -0.709     -1.749     -0.549      0.621     -1.178     -0.755     -1.114     -0.979      0.198     -0.753     -0.644     -1.373     -0.723      0.625     -1.526     -0.297      1.727      0.988      0.874      0.756     -0.726     -0.442      0.824      0.241      1.681      0.271     -0.529     -0.216      0.410     -0.376      0.163     -0.536     -0.247
     0.867      0.794      0.064      1.424      0.185      0.264      0.121     -0.313      0.507     -0.581     -0.476     -0.280      0.291      0.251     -0.549      0.621     -0.178      0.245      0.886      0.021      0.571     -0.087     -0.039      0.662      0.416      0.259      0.751      0.171      1.016     -0.247     -0.384      0.305     -0.175     -0.009     -0.719     -1.211     -0.132      0.443     -0.374     -0.776     -0.084      0.045      0.332      0.675     -0.384
    -1.133     -0.206     -0.936     -0.576      0.185     -0.736      0.121     -1.313     -0.493      1.419     -1.476      0.720     -0.709     -1.749      0.451     -2.379     -2.178      0.245      0.886      0.021     -1.141     -0.285      0.182     -1.079      0.255      0.050     -0.006     -1.114      0.398     -0.122      0.619      0.191     -1.596      0.377      1.147      0.022      0.997     -0.889     -0.968      0.480     -1.128     -1.828     -0.065      1.329     -0.303
     0.867      0.794     -0.936      1.424      1.185      1.264      1.121     -1.313      1.507      0.419      0.524      0.720     -1.709      2.251      0.451      0.621      0.822     -2.755      1.886      1.021      0.752      0.667     -1.226      1.201      0.585     -0.046      0.244      0.109      0.102      0.679      0.482      0.294      0.295      0.607      0.142     -0.550     -0.128      0.080      1.235      0.094     -0.382     -0.074     -0.823      1.257      0.751
     0.867     -0.206      1.064      1.424      0.185     -1.736     -1.879     -1.313     -1.493     -1.581      0.524      0.720      0.291      1.251     -1.549     -1.379     -2.178     -1.755     -1.114     -1.979     -0.206     -0.466     -0.686     -0.750     -1.261      1.115      0.310      1.776      2.199      1.438     -1.513     -1.402     -0.434     -0.884     -1.016      0.636      1.200      1.129      1.878     -0.979     -1.145     -1.722     -0.619     -0.785     -0.712
     0.867     -1.206      1.064     -0.576      0.185      0.264      0.121     -1.313     -0.493      0.419     -0.476     -1.280      0.291     -0.749     -0.549      0.621     -1.178     -0.755     -1.114     -0.979     -0.054     -0.346      0.045     -1.481     -0.515      0.744     -0.956      1.157      0.845      0.804      0.506      0.546     -1.357      0.711      0.519     -0.509     -0.735      0.260      0.454     -0.190      0.679     -0.764     -0.816     -0.370     -0.541
    -0.133      0.794      0.064     -1.576     -0.815      1.264      1.121     -1.313     -0.493      0.419      1.524     -1.280      0.291     -1.749     -1.549      0.621      0.822      0.245     -1.114     -1.979      0.936      0.195      0.398     -0.906     -0.574     -1.139      0.400     -0.423     -0.521     -0.156      0.191      0.821     -1.769      0.294      0.806      0.307     -1.500     -0.312     -1.064     -1.179     -0.236      0.606     -0.496     -0.689     -1.482
     0.867      0.794     -1.936     -1.576      0.185      1.264      1.121      1.687     -1.493      1.419      1.524     -1.280     -0.709     -1.749      1.451     -0.379      0.822      1.245     -2.114      1.021      0.153      0.015      0.034     -0.889      0.918      0.750      0.647     -2.100     -0.619     -0.548      1.002      1.124      1.497     -0.630      0.911      1.203     -1.317     -0.831     -1.002      0.950     -0.500      0.973      1.065     -1.723      0.339
     0.867      0.794      0.064     -0.576      0.185     -0.736      1.121     -2.313     -0.493      1.419      0.524      1.720      1.291      0.251      0.451     -0.379      0.822      1.245     -1.114      1.021      0.071      0.978      0.898     -0.748      0.543      0.575     -0.402     -0.947     -0.006     -0.487     -0.670      0.052     -3.281     -0.100      1.095      0.497      0.430     -0.016      0.897      0.075     -0.445     -0.472     -0.295     -0.758      0.685
     1.867     -0.206      2.064      0.424      0.185     -2.736     -0.879     -0.313      1.507      0.419     -1.476     -0.280      1.291      1.251      0.451     -0.379     -1.178     -1.755      1.886      1.021     -0.677     -0.687     -0.148      1.338      1.023      2.435      0.448      2.014     -0.924     -0.879     -1.909     -0.296     -0.251      0.641     -0.064     -0.613      0.601      1.277      0.208      0.052      0.280     -0.475     -1.426      1.108      0.012
    -0.133      0.794      1.064     -0.576      0.185      0.264      1.121      0.687      0.507      0.419      0.524      0.720      0.291      0.251      0.451      0.621      0.822          *      0.886     -0.979      0.540      0.329      0.053      0.444     -0.041     -0.786      0.447      0.890     -1.029      0.270     -0.177      0.743      0.755      0.187      0.259     -0.099      0.222      0.283     -0.147      0.414     -0.071      0.472      0.522      0.663     -0.999
     0.867      0.794      2.064      0.424      1.185     -1.736      1.121      1.687     -0.493     -2.581     -0.476     -0.280      1.291      0.251      1.451     -0.379      0.822      1.245      0.886      1.021     -0.330      0.233      0.890      0.049     -0.061      1.328      0.358      1.107      0.333      1.250     -1.259      0.775      0.631     -0.563     -2.543     -0.061     -0.609     -0.145      0.339      1.324      0.000      0.843     -0.167      0.919      1.053
     0.867      0.794      1.064     -0.576     -1.815      1.264      1.121     -0.313      0.507     -0.581      1.524      0.720      0.291      1.251     -0.549      1.621      0.822      1.245     -1.114      0.021      1.119      0.346      0.201      0.301     -0.018     -0.319      0.643      0.917     -0.686     -1.877      0.170      0.723     -0.477      0.403     -0.565      0.138      0.475      0.051      0.950     -0.657      0.615      0.331      0.920     -1.272      0.273
     0.867     -0.206     -0.936      0.424      1.185      0.264     -0.879     -0.313      2.507     -0.581      1.524     -1.280     -0.709      0.251      0.451      1.621     -1.178     -0.755      0.886      1.021      0.575     -0.667     -0.588      0.915      0.405      0.366      0.554     -0.443     -0.325      0.738     -0.393     -0.118      0.381      1.732     -0.752      0.923     -0.232      0.076     -0.420      0.331      0.986     -0.345     -0.011      0.458      0.598
    -0.133     -1.206     -0.936     -0.576      0.185      1.264      0.121      1.687      0.507      1.419      1.524     -0.280      0.291     -1.749      1.451      0.621     -3.178      1.245     -1.114     -0.979      0.422     -0.892      0.575     -0.745     -0.101     -0.534     -0.332     -1.685      0.161      0.449      0.845      1.041      0.996      1.130      1.542      0.864      0.815     -0.723     -0.943      1.451      0.285     -2.118      0.107     -0.834     -0.988
    -2.133     -0.206     -0.936      0.424      0.185     -1.736      0.121     -1.313      0.507     -1.581     -0.476      0.720      0.291      1.251     -1.549     -1.379     -0.178      0.245     -0.114      0.021     -0.810      0.083      0.103      0.123     -0.680     -1.446     -0.244     -0.883      0.216      0.822     -1.081      0.194     -1.382      0.377     -1.531      0.577      0.674      0.090      1.025     -1.120     -0.441     -0.348      0.021     -0.222      0.636
    -0.133     -0.206      0.064      1.424     -0.815     -0.736      0.121     -1.313      0.507     -0.581      0.524      0.720      1.291      2.251     -0.549     -1.379     -0.178      0.245     -1.114      0.021     -0.523     -0.014      0.226      0.785     -0.866      0.449     -0.141     -0.079      0.489      0.014     -0.174      0.190     -1.467     -0.111     -0.037      1.371      0.626      0.999      1.608     -0.087     -0.762     -0.144     -0.043     -1.461      0.734
     0.867      0.794      0.064     -0.576      0.185     -0.736     -0.879      0.687     -1.493     -0.581      0.524      1.720      1.291      0.251      0.451      1.621     -2.178      0.245      0.886     -0.979      0.166     -0.347      0.318     -1.133     -0.300      0.770      1.309     -0.333      0.356      0.398     -1.051     -0.523      0.493     -0.626     -0.416      0.280      2.203      0.950      1.212      0.590      1.381     -1.695     -0.205      1.466     -0.667
    -2.133     -0.206     -0.936     -1.576     -0.815     -2.736      0.121      1.687     -1.493      0.419     -0.476     -1.280      1.291     -1.749      0.451     -2.379     -2.178      1.245      0.886     -0.979     -1.949     -0.838      0.778     -0.750     -0.743     -0.060      0.755     -1.768     -0.804      0.001     -0.815      0.773      0.940     -0.708      0.795      1.937     -0.108      0.017     -1.182      0.646     -0.351     -1.094     -0.194      1.226     -0.318
     0.867     -2.206     -0.936     -1.576      0.185      0.264     -1.879      0.687     -0.493     -0.581      1.524     -2.280      0.291     -0.749     -0.549      0.621     -2.178      0.245     -1.114      0.021      0.679     -1.786      0.104     -0.085     -0.257      0.122     -0.508     -0.923     -1.355      0.415     -0.290      0.074      0.374     -0.557     -0.387      0.560      0.143      0.360     -0.637     -0.467     -0.097     -0.075     -0.023     -0.998      0.218
    -0.133     -0.206     -0.936     -1.576      0.185      1.264      0.121      1.687     -0.493      1.419      1.524     -0.280      0.291     -0.749      0.451      1.621      0.822      1.245     -2.114      1.021      0.096     -0.134      0.481     -1.089      0.587     -0.222     -0.031     -1.504     -0.502     -0.254      1.026      0.464      0.872      0.534      1.284      1.258     -0.023     -0.528      0.148      0.024      1.460      0.963      0.467     -1.495      0.517
     0.867     -1.206      2.064     -0.576     -1.815      0.264     -1.879     -1.313      1.507     -0.581      1.524     -1.280      0.291      0.251     -1.549     -0.379     -0.178      0.245     -1.114     -1.979      0.250     -0.891      0.187     -0.214     -1.703      0.511     -0.323      1.852     -0.315      0.032     -0.009     -1.005     -1.424      1.668      0.243      1.291     -0.061     -0.021      0.267     -0.664     -0.686      0.822     -0.113     -0.992     -0.334
    -0.133     -1.206      1.064     -0.576      1.185     -0.736     -0.879      1.687     -1.493      1.419      1.524     -1.280      0.291     -1.749      0.451      0.621     -1.178      1.245     -1.114      0.021      0.021     -0.278      0.590     -0.969     -0.136     -0.139     -0.786      0.543      0.247      1.398     -0.714     -0.538      0.983     -0.570      1.714      1.605     -0.906     -0.610     -0.890      0.728      0.526     -0.721      0.216     -0.592      0.079
     0.867     -0.206      0.064     -1.576     -0.815      0.264     -0.879      0.687     -0.493      1.419      0.524     -2.280     -0.709     -1.749     -1.549     -0.379      0.822      0.245     -2.114     -1.979      0.039      0.035      0.003     -0.919     -0.443      0.869     -0.230      0.061     -0.630     -0.185      0.226     -0.892      0.697      0.220      1.639      0.265     -2.506     -0.767     -0.961     -1.319     -0.507      0.722      0.187     -1.503     -1.445
    -0.133     -1.206      2.064      0.424      0.185      0.264      0.121     -0.313     -1.493      0.419     -2.476     -0.280      0.291      1.251      0.451      0.621     -0.178     -0.755     -1.114      0.021     -0.654     -0.280     -0.197     -0.458     -0.333      0.464     -0.830      2.066      0.829      0.483      0.933      0.441      0.024     -1.055      0.442     -1.763      0.201      0.404      1.644      0.743      1.213      0.126     -0.571     -1.099      0.255
    -0.133     -1.206      0.064      0.424     -0.815     -0.736     -0.879     -0.313      0.507     -0.581     -0.476     -0.280     -0.709      0.251     -0.549     -0.379     -1.178     -0.755     -0.114     -0.979     -0.434     -1.194     -0.461      0.565     -1.447      0.267     -0.081      0.507     -0.428      0.514     -0.419      0.343      0.217      0.263      0.134      0.114      1.297      0.036     -0.219      0.100      0.130     -0.010      0.015     -0.407      0.268
     0.867     -0.206     -0.936     -0.576      1.185      0.264     -0.879      1.687      0.507     -0.581      0.524     -0.280      0.291      0.251     -1.549     -0.379     -0.178      0.245      0.886      0.021      0.164      0.047      0.081     -0.166      0.830      0.744     -0.123     -0.876     -0.369      0.397      0.067     -0.947      1.498      0.443     -0.930      0.320     -0.345      0.157      0.437     -1.972     -0.437     -0.210      0.121      1.035     -0.712
     0.867      0.794      0.064     -1.576     -0.815      0.264      0.121      1.687     -0.493     -1.581      1.524     -1.280      0.291     -1.749     -1.549      1.621      0.822      1.245     -1.114     -0.979      1.040     -0.041      0.303     -1.704     -1.507     -0.270      0.743     -0.314      0.156      0.750     -0.773      0.197      1.449      0.868     -0.867      0.248     -1.074     -0.378     -0.198     -0.725      0.565      1.069      0.807     -0.012      0.454
    -0.133      0.794      0.064     -0.576      0.185      0.264      0.121      1.687     -0.493      0.419      0.524     -0.280      0.291     -0.749      0.451     -0.379      0.822      0.245     -0.114      0.021      0.032      0.188      0.179     -0.593      0.053     -0.248      0.489     -0.069      0.136      0.114      0.259     -0.164      1.408     -0.045      0.261      0.278     -0.494      0.040     -0.294      0.429     -0.451      0.547     -0.001     -0.070     -0.217
     1.867     -0.206      0.064     -1.576      1.185      1.264     -1.879     -0.313     -0.493      0.419      0.524      0.720     -0.709     -0.749      0.451      1.621      0.822      0.245     -0.114      1.021      0.692      0.111     -0.115     -0.371      1.512      1.164     -0.240      0.305     -1.169     -0.347      0.555     -1.821     -0.135     -0.194     -0.171     -0.567      0.554     -0.489     -0.236     -0.345      0.867      0.785      0.310      0.129     -0.405
    -0.133      0.794      1.064      1.424     -2.815      1.264      1.121      1.687      0.507     -0.581      1.524     -0.280      1.291      1.251     -0.549     -1.379      0.822      1.245     -1.114     -2.979      0.718      0.157      0.865      0.787     -1.706     -0.740      0.557      0.336      0.677     -1.004      0.507      1.083      0.789     -0.078      0.321      0.449     -0.436      0.058      0.658      0.185     -2.229      0.651     -0.073     -1.607     -1.383
    -1.133      0.794      0.064     -1.576      1.185      1.264      1.121      1.687     -0.493      1.419     -1.476      1.720     -0.709     -0.749      1.451      1.621      0.822      1.245     -0.114      1.021      0.153      0.339      0.219     -0.809      0.865     -1.080      0.394     -0.077     -0.891      0.205      1.026      0.827      1.320      0.147      1.045     -1.699      1.289     -0.989      0.037      1.050      1.519      0.476      0.826      0.288      0.325
    -0.133      0.794     -0.936     -0.576      1.185      1.264     -1.879      0.687     -1.493     -0.581      0.524      1.720     -0.709     -0.749      0.451      0.621      0.822     -0.755     -1.114      1.021      1.136      0.648     -0.310     -0.617      0.838     -1.344      0.185     -0.790     -0.013      0.328      0.045     -2.553      1.068     -0.993     -0.980     -0.982      0.809     -0.291     -0.244      0.050     -0.562      0.068     -0.291     -0.774      0.234
    -1.133      0.794      1.064     -1.576     -2.815      0.264     -2.879      1.687     -0.493     -2.581      0.524      0.720      1.291     -0.749      0.451      0.621      0.822      1.245      1.886     -2.979      0.256      0.428      0.836     -1.087     -2.529     -1.379      0.327      0.368     -0.454     -0.260      0.054     -3.393      0.749      0.238     -1.384      0.098      0.139     -0.021      0.034      1.614      0.170      0.149     -0.034      2.372     -0.947
    -1.133      0.794     -1.936     -0.576      0.185     -1.736      1.121     -1.313     -0.493     -0.581     -0.476     -1.280      0.291     -0.749     -0.549     -1.379      0.822     -1.755     -0.114      1.021     -0.742      0.501     -0.396     -0.225      0.392     -0.370      0.319     -1.528     -0.320     -0.295     -1.000      0.622     -0.721     -0.336     -0.820      0.492     -1.950      0.723     -0.505     -0.769     -0.490      0.386     -1.183     -0.046      0.702
    -2.133     -1.206      0.064      0.424     -0.815     -0.736     -0.879     -0.313      0.507     -0.581     -0.476     -0.280     -0.709      0.251     -0.549     -0.379     -1.178     -0.755     -0.114     -0.979     -0.715     -0.550     -0.579      1.047     -1.377     -1.446     -0.612      0.653     -0.640      0.732      0.081     -0.310      0.321     -0.399      0.302      0.332      0.654     -0.030     -0.554      0.257      0.332     -0.630      0.192     -0.559      0.153
    -0.133     -0.206     -0.936     -1.576     -0.815      0.264      0.121     -2.313     -1.493      0.419      0.524     -0.280     -0.709     -0.749      0.451      1.621      0.822      0.245      1.886      0.021      0.367     -0.024     -0.138     -0.761     -0.512     -0.422     -0.009     -0.800     -0.854     -0.377     -0.165      0.126     -2.036     -0.959      0.500      0.089     -0.318     -0.482     -0.157      0.722      1.166      0.849      0.473      2.494      0.511
     0.867     -0.206      1.064      0.424      0.185      0.264      0.121      0.687     -0.493      0.419      0.524     -0.280     -0.709     -0.749      1.451      0.621     -0.178      0.245      0.886      1.021      0.721     -0.093      0.025      0.239      0.106      0.074     -0.047      1.045      0.129      0.254     -0.519      0.280      0.585     -0.525      0.413     -0.330     -0.121     -0.755     -1.070      1.328     -0.173     -0.147      0.211      0.588      0.825
    -0.133     -0.206      0.064     -1.576      0.185      1.264      1.121     -0.313     -0.493      0.419      0.524     -1.280     -1.709     -0.749      0.451      0.621      0.822      1.245      0.886      1.021      0.573     -0.304     -0.272     -0.434      0.768     -0.591      0.073      0.337     -1.142     -0.630      0.584      1.542      0.036     -0.056     -0.092     -0.291     -0.896     -1.240     -0.334     -0.124     -0.007      1.138      1.573      1.011      0.317
    -2.133     -0.206      1.064     -1.576     -2.815      1.264      1.121      0.687      2.507     -1.581     -2.476     -2.280      1.291     -0.749      0.451     -2.379     -2.178     -1.755     -1.114      0.021     -1.031     -0.920      0.155     -0.139     -1.215     -1.313      0.581      0.861     -1.456     -1.431      2.262      2.210      0.497      2.732     -0.969     -1.235     -1.010      1.255     -0.575      1.034     -1.348     -1.122     -1.901     -0.974      1.073
    -0.133      0.794          *     -1.576      1.185      0.264      1.121     -1.313     -0.493      1.419      1.524      0.720      0.291     -1.749      1.451      1.621      0.822     -0.755     -2.114      1.021      1.052      0.438     -0.286     -1.253      0.850     -1.369      0.140      2.009     -0.303      0.306     -0.855      0.710     -1.001      0.556      0.973      0.088      0.245      0.662     -0.654      1.045      0.406      0.223     -0.358     -1.551      0.412
     0.867      0.794     -0.936      1.424     -0.815      0.264      0.121      0.687      2.507      1.419      0.524      0.720     -0.709     -0.749      1.451      0.621      0.822     -0.755      0.886      1.021      0.625      0.458     -0.298      0.846     -0.078      0.332      0.322     -0.767      0.399     -0.685     -0.236     -0.393      0.938      1.816      1.427     -0.290      0.031     -0.227     -1.503      1.513     -0.038      0.237     -0.093      0.559      1.173
    -0.133      0.794     -0.936      0.424      0.185     -0.736      1.121      1.687     -1.493      1.419     -2.476      1.720     -0.709     -1.749      0.451     -0.379     -1.178     -0.755     -1.114      1.021     -1.090      0.294     -0.341     -0.520      0.866      0.950      0.452     -0.599      0.782     -0.606      0.322      0.738      1.986     -0.979      1.001     -1.104      1.303     -0.297     -1.264      0.226      0.670     -1.289     -0.159     -0.847      0.187
     0.867     -0.206     -0.936      2.424      0.185      1.264      1.121     -1.313     -0.493      1.419     -0.476     -0.280     -1.709      1.251      0.451      0.621      0.822     -1.755      1.886     -1.979      0.068      0.533     -1.268      1.107      0.182      0.943     -0.589      0.393      1.134      0.059      1.151      0.637     -0.068     -1.318      1.179     -0.472     -1.014      0.219      0.066      0.405      0.587      0.101      0.102      1.381     -2.054
     0.867     -0.206      0.064     -1.576      1.185      1.264      0.121     -0.313     -0.493      0.419     -1.476     -1.280      0.291     -0.749      0.451     -0.379      0.822      0.245     -1.114      1.021      0.045     -0.518     -0.175     -1.036      0.598      0.770      0.334      0.315     -0.454      0.653      1.258      0.780     -0.067      0.403      0.041     -1.578     -0.496      0.540      0.142      0.132     -0.582      1.341      0.663     -0.480      0.331
     0.867     -1.206      2.064      0.424      0.185      1.264     -0.879     -1.313     -0.493     -0.581      1.524     -0.280      0.291     -0.749     -0.549      0.621     -1.178      0.245     -0.114     -0.979      0.369     -0.459      0.048     -0.024     -0.495      0.531     -0.794      1.880      0.474      0.806      0.869     -0.506     -1.373     -0.425     -0.379      0.960      0.398      0.241     -0.749     -0.364      0.214     -0.641      0.306      0.001     -0.500
    -0.133     -0.206     -0.936     -0.576     -0.815     -0.736      0.121     -0.313     -0.493      0.419      0.524      0.720      1.291     -0.749      0.451     -0.379     -0.178      1.245     -1.114     -0.979     -0.166     -0.382      0.650     -0.427     -0.548     -0.043      0.151     -1.459     -0.128     -0.132     -0.566      0.217     -1.281     -0.088      0.660      0.778      1.111      0.271     -0.324      0.602     -0.162      0.291      0.165     -0.908     -0.451
    -1.133      0.794     -0.936     -1.576     -0.815      0.264      1.121     -2.313      2.507     -1.581     -1.476      0.720      0.291      1.251     -1.549      0.621      0.822      0.245     -2.114      0.021     -0.589      0.537     -0.160      0.210     -0.729     -0.560      0.073     -0.913     -1.819      0.057      0.958      0.584     -1.987      2.416     -1.326     -0.784     -0.106      0.599      1.085     -1.311      1.104      0.275      0.276     -2.153      0.800
     0.867      0.794     -0.936     -0.576      1.185      0.264     -2.879     -1.313      1.507     -0.581     -1.476      0.720      1.291     -0.749      0.451     -1.379      0.822     -1.755     -1.114      0.021     -0.832     -0.122     -0.267      0.039      1.315      1.541      0.831     -0.763     -0.537     -0.177      1.217     -2.689     -1.069      1.425     -1.221     -0.217      1.075      1.704     -0.867     -0.129     -0.380      0.884     -1.356     -1.040     -1.018
     0.867      0.794      0.064      2.424      0.185      1.264      0.121      0.687      1.507     -0.581     -0.476      0.720      1.291      1.251     -1.549      0.621      0.822     -0.755      0.886     -1.979      0.384      0.615      0.441      1.199     -0.462      0.469      0.262     -0.317      1.022      0.699      0.766     -0.582      0.187      0.638     -0.444     -0.796     -0.013      0.521      0.275     -1.347      0.219      0.089     -1.400      0.328     -1.459
    -0.133      0.794     -0.936      1.424     -0.815     -0.736      0.121     -0.313     -0.493     -0.581     -1.476      0.720     -0.709      0.251     -0.549      0.621     -0.178     -0.755     -0.114     -0.979     -0.407     -0.057     -0.221      0.069     -1.635      0.210      0.687     -0.903      1.360      0.744     -0.389      0.168     -0.043     -0.540      0.326     -0.900      0.954     -0.306      0.153      0.125      1.201      0.009     -0.421     -0.344      0.279
    -0.133     -0.206     -0.936     -0.576     -1.815     -0.736      0.121      0.687     -1.493     -0.581      0.524      0.720      0.291     -1.749     -0.549     -0.379      0.822      0.245     -0.114     -1.979      0.167      0.268     -0.113     -0.981     -1.878     -0.335     -0.426     -0.993      0.415      0.125     -0.943     -0.213      0.722     -0.621      0.321      0.219      0.344      0.452     -1.000      0.377     -0.471      0.289      0.493      0.459     -0.213
     0.867     -0.206      0.064     -1.576     -1.815     -0.736     -0.879      1.687     -1.493     -0.581     -0.476     -0.280      1.291     -1.749      0.451      0.621     -0.178      1.245     -2.114     -1.979     -0.265      0.091      0.472     -0.860     -1.431      0.916     -0.267     -0.649     -0.700     -0.436     -0.422     -0.900      1.215     -0.861      0.066     -0.081     -0.394      0.518     -0.925      1.100      0.982     -0.204      0.331     -1.582     -0.834
     0.867     -0.206      0.064     -0.576      0.185      0.264     -0.879      1.687     -0.493      0.419          *     -0.280     -0.709      0.251     -0.549     -0.379      0.822      0.245     -0.114      0.021     -0.051      0.118     -0.010      0.190      0.576      0.899     -0.526      0.008     -0.649     -0.385      0.244     -0.966      1.486     -0.545      0.153     -0.671     -0.316     -0.724      0.137     -0.728     -0.421      0.777      0.324     -0.336     -0.649
     0.867      0.794     -0.936     -1.576      1.185      1.264      1.121     -2.313      1.507     -1.581     -1.476      1.720      0.291      1.251     -1.549      0.621      0.822      0.245     -1.114      1.021      0.159      0.691      0.113      0.077      1.085      0.587      0.119     -0.913     -1.638      0.127      1.157      0.389     -2.359      1.381     -2.101     -1.611      0.819      0.052      1.121     -2.137      0.621      0.029      0.053     -1.167      0.048
    -0.133      0.794     -0.936     -0.576      0.185      1.264      1.121     -0.313      0.507      0.419      0.524      0.720     -0.709     -0.749      0.451      0.621      0.822     -0.755     -0.114      1.021     -0.048      0.224     -0.564     -0.489      0.966     -0.038      0.627     -0.329     -0.131     -0.790      1.131      0.971      0.424      0.922      0.123      0.589      0.386      0.079     -0.475      0.163      0.696      0.603      0.065      0.102      0.119
     0.867     -0.206      0.064     -0.576      0.185      1.264     -1.879      0.687     -0.493      0.419      0.524     -0.280     -1.709     -0.749      0.451     -0.379      0.822      1.245     -0.114      0.021      0.521     -0.171     -0.168     -0.851     -0.156      0.141     -0.199      0.078      0.256      0.315      0.745     -1.722      0.796      0.159      0.425     -0.184     -0.009     -1.556      0.037      0.660     -0.868      0.971      1.522      0.215      0.010
     0.867      0.794     -1.936     -1.576      1.185      1.264      1.121     -1.313     -0.493      1.419      1.524      1.720     -1.709      1.251      1.451      1.621      0.822      1.245     -0.114      1.021      1.176      0.497     -0.400     -0.662      1.838     -0.591      0.515     -1.436     -0.885     -0.662     -0.078      0.637     -0.906      0.005      0.547     -0.058      1.139     -1.179      1.759      0.612      0.397      0.388      1.785      0.257     -0.450
     0.867      0.794     -1.936      1.424     -0.815      1.264      0.121      0.687      1.507      0.419     -0.476     -1.280      1.291     -0.749     -1.549      0.621     -0.178      1.245     -1.114      0.021      0.413     -0.361      0.864      1.355     -0.116      0.350      0.920     -2.690      0.019     -0.526      0.940      0.440     -0.328      0.411      0.610     -1.043     -0.784     -0.061     -1.660     -1.472      0.275      0.320     -0.247     -1.884      0.022
    -0.133     -0.206     -0.936      0.424      1.185     -0.736     -0.879      0.687     -1.493      1.419     -0.476      0.720     -0.709      0.251      1.451     -0.379     -0.178     -0.755     -1.114      1.021     -0.303      0.256     -0.467     -0.036      1.641      0.152     -0.501     -0.437      0.554     -0.390     -0.532     -1.141      1.294     -1.374      0.592     -0.207      0.381      0.031      0.474      0.605      0.016     -0.363      0.033     -1.081     -0.345
    -0.133     -1.206      1.064      0.424      0.185     -0.736     -0.879      1.687     -0.493     -0.581     -0.476     -1.280      1.291      0.251     -0.549     -1.379     -0.178      1.245     -1.114      1.021     -0.527     -0.565      0.752     -0.176     -0.813      0.570     -0.528      0.167      0.633      1.048     -0.087     -0.177      0.784     -0.256     -0.150      0.099     -0.570      0.096      0.468     -0.177     -0.710      0.464      0.030     -1.177      1.748
    -1.133      0.794      1.064     -0.576      0.185     -1.736      1.121     -1.313     -1.493      0.419     -1.476      0.720      0.291     -0.749     -1.549     -2.379      0.822     -1.755     -0.114      1.021     -0.563      0.513     -0.425     -0.840      0.064     -0.597      0.408      1.481      0.073      0.074     -1.244      0.484     -0.821     -0.827      0.383     -0.786     -0.054      0.811      0.033     -1.546     -1.840      0.199     -1.113      0.253      0.916
    -0.133     -0.206     -1.936      2.424     -1.815     -1.736      0.121     -2.313      1.507      1.419     -0.476     -1.280     -0.709      1.251     -1.549     -0.379      0.822     -0.755      1.886     -1.979     -0.872     -0.283     -0.597      1.699     -0.906      0.698      0.046     -1.389      0.717     -0.963     -0.742      0.686     -1.498      0.211      1.783      0.743     -0.762      0.168     -0.031     -1.235      0.358      1.054      0.214      1.132     -1.001
    -0.133     -0.206     -0.936      0.424     -0.815      1.264      0.121      0.687      0.507     -0.581      1.524     -0.280     -0.709      0.251     -0.549     -1.379      0.822      0.245     -0.114      0.021      0.112      0.121      0.155      0.772     -0.748     -0.334     -0.153     -1.191     -0.371     -0.168      1.215      0.059      0.458     -0.243     -0.122      1.366     -0.227     -1.025     -0.456     -0.160     -1.453      0.520      0.091     -0.664      0.671
    -0.133     -1.206      2.064      0.424     -1.815      1.264      0.121      1.687      1.507     -1.581      0.524     -1.280      0.291      1.251     -0.549      0.621     -0.178      1.245     -0.114      0.021      0.780     -0.339      0.450      0.835      0.134     -0.985     -0.832      1.436     -0.305     -1.838      0.303      0.557      1.169      0.938     -1.524     -0.433     -0.728     -0.197      0.717     -0.600     -0.217      0.270      0.531     -0.687     -0.078
     0.867     -0.206     -0.936     -1.576     -0.815      1.264      0.121     -1.313     -0.493     -1.581      1.524     -1.280      1.291     -0.749      0.451      0.621     -0.178      1.245      0.886      0.021      0.625     -0.519      0.348     -0.439     -0.496      0.199      0.258     -1.236     -1.088     -0.338      0.499      0.810     -1.698     -0.134     -1.476      0.626     -0.578      0.758     -0.229      0.633     -0.168      0.473      0.714      1.198      0.523
    -0.133      0.794      0.064      1.424      1.185     -2.736      0.121      0.687      0.507     -0.581     -2.476      0.720      1.291      0.251     -1.549     -1.379     -0.178     -0.755     -1.114      0.021     -1.531      0.157      0.209      0.593      0.113      1.240      0.670     -0.318      0.786      1.204     -1.172     -0.001      0.514     -0.183     -0.776     -0.344      0.454      1.207     -0.117     -1.541      0.197     -0.143     -0.976     -1.434     -0.146
    -0.133     -0.206      1.064     -0.576      0.185      1.264      1.121     -1.313      0.507      0.419      1.524     -1.280      0.291     -0.749      1.451     -1.379      0.822     -0.755      0.886      1.021      0.699      0.149     -0.525     -0.140      0.841     -0.855     -0.487      1.394     -0.560     -0.551      0.537      0.812     -0.670      0.600      0.037      0.772     -1.433      0.988     -0.687      1.104     -2.068      0.672      0.065      0.915      0.390
     1.867      0.794      0.064     -0.576      1.185      1.264      1.121     -1.313      1.507      1.419      1.524      0.720      0.291     -0.749      1.451      0.621      0.822     -0.755      0.886      1.021      0.913      0.232     -0.254      0.275      1.006      1.059      0.524      0.319     -0.910      0.304      0.253      0.777     -1.016      1.408      0.845      0.326      0.270      0.787     -0.964      0.964     -0.443      0.656     -0.502      0.801     -0.013
     0.867     -1.206      0.064     -0.576     -2.815      0.264      0.121      1.687      0.507     -2.581      1.524     -2.280      1.291     -0.749     -1.549      1.621     -0.178      1.245     -1.114     -2.979      0.802     -0.865      0.442     -0.698     -2.812     -0.026     -0.500     -0.187      0.107     -0.057     -0.487      1.005      1.172      1.065     -1.112      0.474     -1.037      0.712     -0.251     -0.185      0.824      0.904      0.290     -0.838     -0.568
     0.867      0.794      0.064     -1.576      0.185      1.264      0.121      0.687     -0.493      0.419      1.524     -0.280      0.291     -0.749      0.451      0.621     -0.178      0.245     -2.114      0.021      0.375      0.311      0.129     -1.874      0.130      0.424      0.391      0.004      0.232      0.007      0.962     -0.312      0.443      0.897      0.523      1.025     -0.716      0.221      0.739      0.427      0.116     -0.602      0.126     -1.281     -0.102
    -0.133      0.794     -0.936      2.424      0.185     -1.736      1.121      0.687     -0.493      0.419      0.524     -0.280      0.291      1.251      0.451     -1.379      0.822     -1.755      1.886      1.021     -0.688      0.336     -0.541      0.878      0.209      0.512      0.340     -0.312      1.551      0.116     -0.996      0.902      1.215     -1.162      0.258      1.316     -0.922      1.023      0.697      0.319     -0.911      0.439     -0.957      1.229      0.872
     0.867      0.794      0.064     -1.576      1.185      1.264      1.121      0.687     -0.493     -0.581      1.524      1.720      0.291      0.251     -0.549      0.621      0.822      1.245      0.886      1.021      0.910      1.008      0.617     -1.429      1.091      0.037     -0.035     -0.614     -0.152      0.091      0.316      0.128      0.137      0.585     -0.979      0.123      0.442     -0.567      1.248     -0.982     -0.454     -0.200      0.147      1.558      0.149
     0.867      0.794      0.064      1.424      1.185      1.264      1.121      1.687      0.507      1.419      1.524      1.720      1.291      1.251      0.451      1.621      0.822      1.245      1.886      1.021      0.916      0.978      0.550      0.930      1.376     -0.164     -0.048     -0.400      0.427     -0.269      0.271      0.207      1.147     -0.170      0.705      0.222      0.410      0.486      0.597     -0.267      0.708     -0.226      0.332      1.584     -0.206
     0.867     -0.206      1.064      1.424      0.185     -0.736      1.121     -1.313     -0.493     -0.581      0.524      0.720      0.291      1.251     -0.549      0.621     -1.178     -0.755      0.886      0.021      0.257     -0.222     -0.406      0.415      0.362      0.792     -0.108      1.370      1.131     -0.283     -1.117      1.236     -0.952     -0.871     -0.693      0.016      1.125      0.965      0.897     -0.827      0.302     -0.789     -0.187      0.579     -0.220
    -0.133     -0.206      1.064     -0.576      0.185      0.264      0.121      1.687     -0.493      0.419     -0.476      0.720      0.291     -0.749      0.451      0.621     -0.178      0.245     -1.114      0.021      0.524      0.153      0.248     -0.105     -0.201     -0.638     -0.339      0.840     -0.455      0.380     -0.309      0.098      1.200     -0.328      0.569     -1.226      0.278      0.104     -0.552      0.568      0.176     -0.448     -0.299     -0.833      0.266
         *     -0.206     -0.936     -1.576      0.185     -1.736     -0.879     -2.313     -0.493      0.419     -1.476      0.720      0.291     -0.749     -0.549     -1.379     -0.178     -1.755      0.886      1.021     -0.980     -0.310     -0.420     -0.356      0.353     -0.462     -0.094     -0.497     -1.235     -0.260     -0.732     -0.455     -1.808     -0.126      0.194     -0.109      1.081      0.904     -0.355     -0.442     -0.307      0.248     -0.980      1.120      0.670
     0.867     -0.206     -0.936      0.424      1.185      0.264      0.121     -1.313      0.507      1.419      1.524      1.720     -0.709      0.251      0.451     -0.379     -0.178      0.245     -0.114      1.021      0.515      0.759     -0.131      0.104      1.017      0.193     -0.952     -0.689      0.352      0.040     -0.183     -0.563     -0.992      0.523      0.874      0.745      0.742     -0.508      0.102      0.061     -0.899     -0.937      0.539     -0.296     -0.030
    -1.133     -0.206     -0.936     -0.576      1.185      0.264      0.121     -1.313      1.507      0.419      0.524     -1.280      1.291      1.251      0.451     -0.379     -0.178      1.245      0.886      1.021     -0.265      0.129      0.555      0.455      0.690     -1.013     -0.083     -1.430     -1.004      0.315      0.394      0.014     -2.002      1.059      0.201      0.896     -1.585      0.506      0.926      0.269      0.084     -0.240      0.389      0.707      0.454
    -0.133     -1.206      0.064      0.424     -0.815     -0.736     -1.879      0.687      0.507      1.419     -1.476      0.720     -0.709      0.251     -1.549     -0.379     -0.178     -0.755     -1.114      0.021     -0.287     -0.221     -0.556      0.971     -0.251     -0.006     -0.923      0.548     -0.437     -0.655     -0.285     -1.784      1.358     -0.201      1.756     -1.001      1.033      0.093     -0.659     -1.305     -0.045      0.004      0.067     -1.482      0.317
    -0.133     -0.206      0.064     -0.576      0.185      1.264      1.121      0.687     -0.493      0.419      1.524     -0.280      0.291     -0.749      0.451      1.621      0.822      0.245     -0.114      0.021      0.644      0.135      0.246     -0.409      0.234     -0.808     -0.431     -0.283     -0.265      0.041      0.392      0.830      0.484     -0.051      0.250      0.623     -0.291     -0.159     -0.267      0.244      1.083      0.415     -0.153     -0.043     -0.260
     0.867      0.794     -1.936     -1.576     -1.815      1.264      1.121     -0.313     -1.493      1.419      1.524      1.720      1.291     -0.749      1.451     -0.379      0.822     -2.755      0.886     -2.979      0.310      1.049     -0.407     -1.460     -0.478      0.516     -0.344     -1.521     -0.240     -1.416      0.785      0.199      0.106     -0.334      1.610      1.096      0.184      1.759      0.397      1.605     -0.774     -0.382     -2.213      1.631     -2.582
     0.867     -0.206      1.064     -1.576     -1.815      0.264      0.121      0.687     -0.493      0.419     -0.476     -1.280      0.291      1.251      0.451      0.621     -0.178      0.245      1.886      1.021     -0.029     -0.037      0.512      0.228     -0.147      0.755     -0.085      0.442     -1.909     -1.809      0.242      0.316      0.189     -0.672      0.561     -0.679     -1.212     -0.406      1.136      0.320      0.698     -0.142     -0.663      1.754      1.085
    -0.133      0.794      0.064      0.424      0.185     -2.736     -0.879     -0.313      0.507     -0.581     -2.476     -0.280     -0.709      1.251     -0.549     -0.379     -1.178     -0.755     -0.114     -0.979     -1.415     -0.408     -0.669     -0.386     -0.801      1.307      1.212      0.757      0.831      1.028     -1.247     -0.413      0.385      0.783     -0.256     -0.621      0.303      0.228      1.620     -0.229      1.091     -0.706      0.346      0.204     -0.147
    -0.133     -2.206      0.064      2.424      0.185     -0.736      0.121     -0.313      1.507     -1.581      0.524     -1.280      0.291      1.251      0.451     -1.379     -1.178     -0.755     -0.114      0.021     -0.081     -1.294     -0.216      2.550     -0.257     -0.097     -0.784      0.308     -0.051      0.330     -0.444      1.394     -0.029     -0.555     -1.568      0.680      0.467      0.681     -0.841      0.543     -1.392      0.082     -0.592     -1.470      0.326
    -0.133      0.794      1.064      0.424      1.185     -0.736      0.121      1.687     -0.493      0.419      0.524     -0.280      0.291      2.251      1.451      0.621      0.822      0.245      0.886      1.021     -0.309      0.045      0.422      0.832      1.202      0.233      0.684      0.587     -0.435     -0.128     -0.252     -0.008      1.229     -0.884     -0.249      0.789     -0.179     -0.274      1.706      0.876      0.887      0.942     -0.456      0.561     -0.192
    -0.133      0.794      1.064      0.424     -1.815     -0.736     -0.879      1.687      0.507     -0.581      0.524      0.720      1.291     -0.749      1.451     -0.379     -2.178      1.245     -0.114     -1.979      0.025     -0.059      0.984      0.295     -1.593     -0.101      0.872      0.160      0.187     -0.188     -0.732     -0.815      0.549      0.214      0.256      0.412      1.060     -0.286     -1.107      2.151     -0.425     -2.141     -0.466     -0.212     -0.540
    -0.133     -2.206      1.064      0.424      1.185     -0.736     -1.879      0.687      0.507     -2.581      0.524     -0.280     -0.709      0.251     -0.549     -0.379     -1.178     -0.755     -0.114     -0.979     -0.273     -1.007     -0.240     -0.476     -0.159      0.049     -1.212      1.078      0.792      1.556     -0.491     -0.922      1.002      0.795     -2.357      0.777      0.919     -0.253      0.691     -0.524     -0.088     -0.124     -0.363      0.156     -0.849
     0.867     -0.206      0.064      0.424      0.185      0.264      0.121     -0.313      0.507      0.419      0.524     -0.280      0.291      0.251     -0.549      0.621      0.822      1.245      0.886      1.021      0.416     -0.124      0.404     -0.271      0.095      0.389     -0.003     -0.368      0.606      0.090     -0.065      0.318     -1.042      0.700      0.391     -0.118     -0.125     -0.367      0.357     -0.465      0.177      0.880      0.615      0.992      1.038
     0.867      0.794     -0.936     -1.576      0.185      1.264      1.121     -1.313     -1.493      0.419      1.524     -0.280      0.291     -1.749      0.451      0.621      0.822      0.245     -1.114      1.021      1.385      0.021      0.097     -0.952      1.076     -0.381      0.700     -1.081     -0.591     -0.797     -0.161      1.066     -1.305     -0.639     -0.329     -0.356     -0.391      0.309     -1.111     -0.028     -0.942      0.799      0.051     -0.681      0.143
    -0.133     -0.206      0.064      0.424      0.185      0.264     -0.879     -0.313      0.507     -0.581     -0.476     -0.280     -0.709      0.251     -0.549     -0.379     -1.178     -0.755     -0.114     -0.979     -0.700     -0.557     -0.480     -0.051     -0.771      0.387      0.470      0.360      0.340      0.912      0.992     -0.341      0.259      0.451     -0.196      0.428      0.484      0.062      0.417     -0.216      0.338     -0.497      0.157     -0.277     -0.328
    -1.133      0.794      1.064     -0.576      0.185      1.264      1.121     -2.313     -0.493      0.419      1.524      0.720     -1.709      1.251      0.451      0.621      0.822     -1.755     -0.114      1.021      0.446      0.531     -0.997      0.004      0.294     -1.653      0.248      2.051     -0.538     -0.165      0.789      0.515     -1.201     -0.541      0.177      1.057      0.073     -0.179      1.093      0.247      0.160      0.353     -0.125     -0.073      0.889
    -1.133     -1.206     -0.936      0.424     -0.815     -0.736     -0.879     -0.313      0.507     -0.581     -0.476     -0.280     -0.709      0.251     -0.549     -0.379     -0.178      0.245     -0.114      0.021     -0.928     -0.570     -0.053      0.304     -0.671     -0.072     -0.495     -0.899      0.095     -0.256      0.129     -0.340     -0.010      0.151     -0.224      0.784      0.369     -0.434      0.039     -0.306      0.638      0.442      0.208     -0.279      0.576
     0.867     -1.206      2.064      0.424     -0.815      0.264      0.121      1.687      0.507      0.419      0.524     -1.280      1.291      0.251     -1.549      0.621     -0.178      0.245     -1.114      0.021     -0.053     -0.445      0.480      0.316     -1.661      0.838     -0.586      1.525      0.038      0.836      0.292      0.555      1.129      0.309      1.182      0.506     -0.716      0.479     -0.077     -0.499      0.821      0.322     -0.528     -1.162      1.481
     0.867      0.794      0.064     -1.576      1.185      0.264      1.121     -0.313     -1.493      1.419      1.524      1.720      0.291     -1.749      1.451      0.621      0.822      1.245     -1.114      1.021      0.690      0.368      0.125     -1.431      1.620      0.208      0.451     -0.130     -0.211     -0.255     -0.385      0.888     -0.421     -0.415      0.616      0.486      1.140      0.223     -0.496      0.777     -0.034      0.372      0.925     -0.436     -0.460
     0.867     -0.206      0.064     -0.576     -0.815      0.264      0.121      0.687     -1.493      0.419      0.524     -2.280      0.291     -0.749      0.451     -1.379     -0.178      1.245     -1.114      0.021      0.275     -0.735      0.558     -0.691      0.151      0.620      0.668     -0.469      0.112     -0.901     -0.139      0.943      0.007     -0.718      0.539      0.161     -1.457     -0.522     -0.251      0.351     -1.785      0.567      0.354     -0.780     -0.183
    -0.133      0.794     -1.936      1.424      1.185      0.264      0.121      1.687      0.507          *      0.524      0.720     -2.709     -1.749          *      0.621      0.822      0.245      0.886      1.021      0.919      0.497     -0.578      0.871      0.832     -1.168      0.261     -1.354      0.465      0.324     -0.823     -0.283      2.348     -0.022      0.047     -0.468      0.020     -1.741     -2.449     -1.744     -0.370      0.435      1.144      0.425      0.522
    -0.133      0.794      0.064     -0.576      0.185      1.264      1.121     -1.313      1.507     -0.581      1.524      1.720     -0.709     -0.749     -0.549     -0.379     -0.178     -0.755      0.886      0.021      0.635      0.670     -0.343     -0.606      0.599     -0.733     -0.062      0.439     -0.005     -0.462      0.574      0.602     -0.949      1.934     -0.934      0.573      0.796     -0.080     -0.156     -0.825     -0.854     -0.956     -0.104      1.140     -0.553
    -0.133      0.794     -0.936      2.424      1.185     -0.736      1.121      0.687     -0.493      1.419      0.524      1.720     -0.709      2.251      1.451     -0.379     -0.178      1.245     -0.114      1.021     -0.295      0.330      0.220      1.486      0.067      0.001      0.437     -1.192      0.939      1.125     -0.294      0.777      0.534     -1.744      1.415      0.758      1.356     -0.902      0.931      1.477     -0.113     -0.465      1.062     -0.984      0.957
    -0.133     -3.206      2.064      2.424     -1.815      1.264     -1.879      1.687      1.507     -2.581      0.524     -2.280      1.291      2.251     -2.549      0.621     -2.178      1.245      1.886     -1.979      0.204     -1.589      0.549      1.876     -1.289     -0.305     -1.660      1.448      0.605     -0.492      1.030     -0.422      1.058      0.152     -1.974      0.254     -0.164      0.416      0.721     -1.959      0.409     -0.308      0.276      0.874     -0.807
    -1.133     -0.206      1.064     -1.576     -1.815      0.264      0.121      1.687     -0.493     -1.581     -1.476     -1.280      1.291     -0.749      0.451     -1.379     -1.178      1.245     -2.114     -0.979     -1.374     -0.240      0.977     -1.133     -1.388      0.366      0.046      0.066     -0.311     -0.310      1.678      0.486      0.603      0.399     -0.822      0.384     -1.027     -0.066      0.232      1.162      0.104     -0.955     -0.405     -1.713      0.478
     0.867      0.794     -1.936      2.424      1.185      1.264      1.121     -1.313      0.507      1.419     -0.476      1.720      0.291      0.251      1.451      1.621      0.822     -1.755      0.886      1.021      0.228      1.071     -0.477      1.146      0.839      0.535      0.037     -1.663      1.266      0.233      1.112      0.149     -0.707     -0.506      0.961     -0.805      0.387      1.088     -0.522      1.040      1.374     -0.406     -1.209      0.181      0.344
    -1.133      0.794      2.064     -0.576      0.185      1.264      1.121      1.687      1.507      1.419      0.524      1.720      1.291      1.251      1.451     -1.379      0.822      1.245      0.886      1.021     -0.205      0.146      0.663      0.329      1.165     -1.048      0.536      1.511     -0.959     -1.078      1.477      0.844      0.843      1.211      0.927      0.683      1.439      0.311      0.859      0.883     -1.145      0.679      0.292      0.773     -0.194
     1.867     -1.206      2.064      2.424      1.185     -0.736     -2.879     -0.313     -0.493      1.419     -2.476     -2.280      1.291      0.251     -2.549     -2.379      0.822      1.245      1.886      1.021     -0.834     -0.517      1.047      2.052      0.294      2.622     -0.537      0.931      0.373      0.864      0.094     -2.392     -1.367     -2.190      1.285     -1.486     -1.442     -0.202     -1.703     -2.843     -1.666      1.567     -0.265      0.716      0.878
     0.867      0.794      1.064      0.424      1.185      1.264      1.121      1.687      1.507     -0.581          *      1.720     -0.709      1.251      0.451      1.621      0.822      1.245     -1.114      1.021      1.290      1.197      0.592      0.043      0.953     -0.197     -0.551      0.510      0.359      0.427     -0.201      0.049      1.013      1.497     -1.065     -0.794      0.031     -1.630      1.228     -0.142      0.241     -0.417      0.191     -1.086      0.135
    -0.133     -0.206     -0.936     -1.576     -0.815      0.264     -1.879     -1.313     -0.493      1.419      1.524      0.720     -0.709     -1.749     -0.549      0.621     -0.178     -1.755     -1.114      0.021      0.721     -0.203     -0.727     -0.112      0.515     -0.688      0.078     -0.304     -1.518     -1.263     -0.509     -1.579     -0.561     -0.238      0.892      0.614      1.052      0.422     -1.625     -0.728     -0.148      0.234     -0.590     -0.747     -0.618
     0.867      0.794     -0.936      0.424     -0.815     -2.736      1.121     -0.313      0.507      0.419      0.524      1.720      0.291      1.251      0.451      0.621      0.822     -0.755      0.886      0.021     -0.207      0.602     -0.107     -0.201     -0.725      0.975      0.197     -0.979      0.650     -0.063     -2.621      0.307     -0.091      0.693      0.694      0.708      0.894      0.401      1.526      0.785      0.888      0.169     -0.482      0.995      0.785
     0.867     -0.206     -1.936      1.424      1.185      0.264      0.121     -1.313      1.507      0.419      0.524     -1.280      0.291      1.251     -0.549     -1.379     -0.178     -1.755      0.886      1.021     -0.068      0.088     -0.736      1.366      0.789      0.828     -0.158     -1.217      0.191      0.428      0.261      0.053     -0.595      0.337      0.062      0.756     -1.380      1.375      0.030     -1.029     -1.380     -0.223     -0.805      0.244      0.350
     0.867      0.794     -1.936      0.424      1.185      1.264      0.121      0.687      0.507      1.419      1.524     -0.280     -1.709      2.251      1.451      1.621      0.822     -0.755     -1.114      1.021      0.784     -0.066     -0.729     -0.189      1.537     -0.056      0.866     -1.047      0.483     -0.491      0.373      0.166      1.425      0.652      0.686      0.408     -0.239     -0.718      2.251      0.744      0.732      0.871      0.436     -0.977     -0.445
     0.867      0.794      0.064     -1.576     -0.815     -1.736      0.121     -1.313     -0.493     -0.581      0.524     -0.280      0.291     -0.749     -0.549      0.621      0.822     -0.755     -1.114      0.021     -0.472      0.129     -0.309     -1.729     -0.418      1.187      0.638      0.487      0.375     -0.328     -1.180     -0.154     -0.883      0.742     -0.343      1.093     -0.448      0.575      0.700     -0.217      1.078      0.719     -0.212     -0.096      0.440
    -1.133     -0.206      0.064      0.424     -0.815     -1.736      0.121     -2.313     -0.493      0.419     -2.476     -0.280     -0.709     -0.749     -0.549     -1.379     -1.178     -2.755     -0.114     -0.979     -1.299     -0.545     -0.806      0.264     -1.062      0.116      0.139      0.874      0.139      0.135     -0.270      0.748     -1.412     -0.751      1.004     -0.729      0.475      0.370     -0.982      0.126     -0.110     -0.438     -1.353     -0.204     -0.073
    -0.133      0.794      1.064      0.424      0.185      0.264      1.121     -1.313      0.507     -0.581      0.524      0.720      0.291      0.251      1.451      0.621      0.822     -0.755     -2.114      1.021      0.379      0.480     -0.156      1.425      0.364     -0.578      0.512      1.215     -1.027     -0.166      0.010      0.631     -1.155     -0.529     -0.841     -0.076      0.051      0.525     -0.720      1.146      0.004      0.367     -0.324     -2.949      0.605
    -2.133     -0.206     -0.936      1.424     -1.815      0.264      0.121     -0.313      0.507     -1.581     -2.476     -0.280      0.291      1.251     -0.549     -1.379     -0.178      0.245      0.886      0.021     -0.806      0.064      0.216      1.255     -0.600     -1.204     -0.237     -1.316      0.146     -1.102      1.010      0.194     -0.471     -0.499     -1.110     -1.373     -0.282     -0.080      0.357     -0.312     -0.649     -0.353     -0.077      0.041      0.600
     0.867     -3.206     -0.936      0.424      1.185     -0.736      0.121     -2.313      0.507     -0.581     -1.476      0.720     -0.709     -1.749     -2.549      0.621     -0.178     -0.755     -0.114     -1.979     -0.212     -0.139     -0.542     -0.018     -0.446      0.904     -3.081     -0.224      0.598      1.573     -0.432      0.343     -1.791      0.509     -0.361     -1.226      1.007     -0.083     -1.619     -2.148      0.934     -0.128     -0.013     -0.073     -1.686
    -1.133     -0.206     -1.936     -1.576      1.185     -0.736      1.121      0.687     -1.493      1.419      0.524      0.720      0.291     -1.749      0.451     -0.379      0.822      1.245     -0.114      0.021      0.008      0.338      0.264     -2.040      0.876     -1.324     -0.589     -2.208      0.492      0.224     -0.852      0.715      0.358      0.085      0.996      0.404      0.312     -0.164     -0.126      0.115     -0.519      0.300      0.861      0.837     -0.498
    -0.133      0.794      1.064      1.424     -0.815      1.264      1.121     -0.313      0.507     -0.581      0.524      0.720      0.291     -0.749     -0.549      0.621      0.822      0.245     -0.114      0.021      0.016      0.581      0.339      0.575     -0.636     -0.155      0.362      0.741      0.743     -0.152      1.318      0.454     -0.740      0.059     -0.232      0.614      0.018     -0.090     -1.068     -0.170      0.583      0.139     -0.178     -0.577      0.489
    -0.133      0.794      1.064      1.424      1.185      0.264      1.121      1.687      0.507     -0.581     -1.476     -0.280      0.291      0.251      0.451     -0.379     -0.178      1.245     -1.114      1.021     -0.510      0.168      0.572      0.190      1.304      0.076      0.696      0.415      1.322     -0.128      0.886      0.938      0.910      0.499     -1.093     -0.599     -0.292     -0.627      0.075     -0.217      0.085     -0.248      0.345     -1.317     -0.034
    -1.133      0.794      1.064     -1.576     -2.815      1.264      1.121     -1.313      0.507     -0.581     -0.476      0.720     -0.709      0.251     -0.549      0.621      0.822     -0.755     -0.114     -1.979     -0.162      0.903     -0.163     -0.539     -1.017     -1.154     -0.135      1.145     -0.980     -1.715      1.519      0.410     -1.056      0.942     -0.218     -0.393     -0.434     -0.399      0.681     -0.176      0.740     -0.100     -0.633      0.048     -1.214
    -0.133     -0.206      1.064      0.424     -0.815      0.264      0.121      0.687      0.507     -1.581     -1.476      0.720      0.291      1.251      0.451     -1.379     -0.178      0.245     -0.114      0.021     -1.008     -0.194      0.206      1.216     -0.063      0.710      0.141      0.822     -0.891     -0.856      1.345      0.386      0.280     -0.537     -1.268     -0.064      0.932     -0.155      0.279      0.484     -0.457      0.181     -0.080     -0.715     -0.063
     0.867     -0.206     -0.936      0.424     -0.815      0.264     -0.879     -0.313     -0.493     -0.581      0.524     -0.280      0.291      1.251     -2.549      1.621     -0.178      0.245     -1.114     -0.979      0.831     -0.097      0.106      0.114     -0.612     -0.023     -0.198     -1.112      0.369     -0.262     -0.354     -0.759     -0.364     -0.618     -0.231     -0.475     -0.192      0.191      1.174     -2.023      0.988      0.000     -0.009     -1.311     -0.474
     0.867      0.794      2.064     -0.576      1.185      1.264      1.121      0.687     -0.493      1.419      1.524      0.720      0.291      0.251      1.451      0.621      0.822     -0.755     -1.114      1.021      0.747      0.213     -0.218     -0.317      1.369     -0.094      0.350      2.286     -0.322     -0.088      0.359      0.870      0.932     -0.182      0.760      0.576      0.339      0.558      0.552      0.751     -0.236      0.688     -0.291     -1.191     -0.241
    -0.133     -2.206     -1.936      1.424     -1.815     -0.736     -1.879      1.687      2.507      1.419      0.524     -1.280      1.291      1.251      0.451      0.621     -0.178     -1.755      1.886     -0.979      0.045     -1.348     -0.467      2.014     -0.829     -0.246     -0.895     -1.371     -0.531     -0.819     -0.709     -0.469      2.246      0.938      1.706      0.471      0.537      1.928     -0.323      0.821      0.645      1.414     -0.966      0.908     -0.317
     0.867     -0.206      0.064      0.424      1.185      0.264      0.121      0.687     -0.493     -0.581      1.524      0.720      0.291     -0.749     -0.549      0.621      0.822     -0.755     -1.114      1.021      0.543      0.590     -0.215     -0.184      1.354      0.441     -0.780      0.409      0.504     -0.068     -0.203     -0.377      1.055     -0.328     -1.223      0.839      0.088      0.492     -0.558     -1.082     -0.014      0.293     -0.370     -0.958     -0.129
    -1.133     -0.206     -1.936     -0.576     -0.815     -0.736      0.121     -2.313      0.507     -0.581      0.524     -0.280     -0.709     -0.749     -1.549      0.621     -0.178     -1.755     -1.114      0.021     -0.003      0.257     -0.849      0.655     -0.297     -0.949     -0.374     -1.122     -1.251     -0.679     -0.644     -0.177     -1.194      0.032     -0.359      0.487     -0.555      0.513     -1.247     -1.452      0.463     -0.468     -0.512     -1.440      0.187
     0.867      0.794      0.064     -0.576      0.185      1.264      1.121     -1.313     -1.493      0.419      0.524      0.720      0.291     -0.749      0.451      0.621     -0.178     -0.755     -0.114      0.021      0.582      0.533      0.018     -0.372      0.136      0.027      0.156      0.066     -0.236      0.016      0.585      0.617     -1.282     -1.090      0.541     -0.262      0.069      0.166     -0.436      0.308      0.150     -0.706     -0.695     -0.010     -0.111
    -1.133      0.794      1.064     -0.576     -0.815      0.264      0.121     -1.313     -0.493      0.419      0.524      0.720      0.291      1.251      0.451     -1.379     -0.178      0.245     -0.114      0.021     -0.328     -0.043      0.178      0.231      0.258     -0.838      0.677      0.991     -0.813     -1.067      0.431      0.239     -1.472     -0.528      0.382      0.920      0.738      0.095      0.901      0.524     -0.897     -0.174     -0.003     -0.332     -0.216
    -1.133     -0.206      0.064     -1.576     -0.815      0.264     -0.879      0.687     -1.493     -0.581     -0.476     -0.280     -0.709     -1.749     -0.549     -0.379     -1.178     -0.755     -1.114     -0.979     -0.488     -0.623     -0.385     -1.571     -0.662     -0.848      0.294      0.497      0.084      0.024      0.582     -0.195      1.278     -0.390     -0.202      0.329      0.522     -0.152     -0.568     -0.378     -0.028     -0.539     -0.100     -0.382     -0.488
    -0.133      0.794     -0.936     -1.576     -0.815      0.264      1.121     -1.313      1.507     -1.581      1.524      0.720      1.291     -0.749     -1.549     -1.379      0.822     -0.755     -1.114      0.021      0.309      0.921     -0.145     -0.870      0.273     -0.558     -0.228     -0.568     -0.755     -1.100     -0.023      0.081     -1.190      2.226     -1.653      1.342     -0.408      1.418     -0.193     -1.663     -1.744     -0.092     -0.694     -0.680     -0.172
    -0.133     -0.206     -0.936     -0.576      0.185     -0.736      0.121     -1.313     -0.493      1.419      0.524     -1.280      0.291      0.251      1.451      0.621     -0.178      0.245     -1.114      1.021      0.197     -0.474      0.064      0.029      0.351     -0.433      0.371     -0.794     -0.762     -0.046     -1.021      0.665     -1.250     -0.360      1.336      0.292     -0.601      0.056      0.280      1.348      0.478      0.413      0.062     -1.182      0.694
     0.867     -0.206      0.064     -0.576     -0.815      1.264      1.121      0.687     -0.493     -1.581      1.524      0.720      1.291      0.251     -1.549     -0.379      0.822     -0.755     -1.114     -0.979      0.982     -0.049      0.207     -0.042     -0.639     -0.010     -0.171     -0.097     -0.560     -0.163      0.010      1.302      0.431     -0.464     -1.518      0.170      0.696      0.979      0.358     -1.311     -1.415      0.797     -1.157     -1.135     -0.670
    -1.133      0.794     -0.936     -0.576     -0.815     -0.736     -1.879      0.687     -0.493     -1.581     -1.476     -2.280     -0.709     -0.749     -0.549     -1.379     -0.178     -1.755      0.886     -0.979     -0.130     -0.481     -0.388     -0.679      0.145     -0.750      1.200     -0.459      0.196     -0.909     -0.567     -1.593      0.989     -0.036     -1.795     -1.452     -1.691     -0.196     -0.254     -0.559     -1.209      0.315     -1.277      1.418     -1.080
    -1.133      0.794      1.064      0.424     -1.815     -0.736      1.121      0.687      0.507      1.419     -0.476      1.720      1.291      1.251     -0.549     -1.379     -0.178     -0.755     -0.114     -0.979     -1.046      0.178     -0.142      0.699     -1.335     -0.111      0.632      1.159     -0.372     -0.402      0.227      0.777      0.795      0.133      2.055      0.838      1.315      1.486      0.703      0.219     -0.265     -0.425     -0.483     -0.506      0.271
    -1.133     -1.206     -1.936     -0.576      1.185     -1.736     -0.879      0.687     -1.493      1.419     -1.476     -1.280     -2.709     -1.749      0.451     -1.379     -0.178      0.245     -2.114      1.021     -1.012     -1.166     -0.675     -1.203      0.771     -0.318     -0.100     -1.187      0.408      0.505     -0.617      0.349      1.479     -0.562      1.053     -0.251      0.327     -1.624     -0.865      0.115     -0.287      1.111      1.190     -1.375      0.297
    -0.133     -0.206      1.064     -0.576     -0.815     -0.736      0.121     -0.313      0.507          *      0.524     -0.280      0.291      0.251      0.451     -0.379     -0.178      0.245     -0.114      0.021      0.054     -0.084      0.044     -0.638      0.139     -0.257     -0.191      1.116     -0.064     -0.928     -0.893      0.197     -0.287      0.951     -0.249      0.352     -0.110      0.350      0.928      0.378     -0.553      0.091      0.000      0.134     -0.233
     0.867      0.794     -0.936          *     -1.815      1.264      1.121      1.687     -1.493      1.419      0.524      0.720     -1.709      1.251      1.451      0.621      0.822      1.245     -1.114     -0.979      0.502      0.588      0.131     -0.208     -1.374      0.241      0.138     -1.121     -0.426     -0.464      0.610      0.374      1.630     -1.384      2.111     -0.030     -0.158     -1.869      1.262      2.151      0.029      0.209      1.038     -0.936      0.250
     0.867     -0.206      2.064     -0.576      1.185      1.264     -0.879     -1.313     -1.493      1.419      1.524      0.720      1.291     -1.749      1.451      1.621      0.822      0.245     -1.114      1.021      1.627      0.371      0.403     -0.795      0.812     -0.692     -0.708      1.672      0.200      0.196     -0.526     -1.304     -1.754     -0.726      1.024     -0.672      0.090      0.755     -1.015      1.223     -0.112      0.373     -0.545     -0.811      0.304
    -0.133     -0.206      1.064     -0.576      0.185      0.264      0.121      1.687     -0.493     -1.581     -1.476      0.720      1.291     -1.749      0.451     -1.379      0.822      1.245     -2.114     -1.979     -0.446      0.410      0.639     -1.412     -0.764      0.076     -0.688      0.317      0.824      0.801      0.546     -0.359      1.234      0.463     -1.122     -0.858      0.033      0.278     -0.717      0.783     -0.903      0.320      0.187     -1.453     -1.357
    -0.133     -0.206     -0.936      0.424      0.185      1.264      1.121      1.687     -1.493      1.419      1.524      0.720      0.291      1.251      0.451      1.621      0.822      1.245      1.886      1.021      0.931      0.368      0.484     -0.334      0.862     -1.134     -0.600     -1.501      0.596     -0.602      0.416      0.733      1.081     -1.287      0.904      0.235      0.295     -0.411      1.564      0.005      0.579      0.585      0.429      1.940      0.194
    -2.133     -0.206      1.064      0.424     -1.815     -1.736     -0.879     -1.313     -0.493      0.419      0.524      0.720     -0.709      1.251     -0.549     -2.379     -1.178      0.245      0.886      0.021     -0.656     -0.219     -0.403     -0.383     -0.922     -1.439      0.109      1.344      0.585     -0.844     -1.137     -0.737     -0.810     -0.275      0.987      1.171      1.055      0.027      1.554     -0.200     -1.678     -1.049      1.050      1.002      0.650
    -1.133      0.794     -1.936      0.424      0.185      0.264      1.121     -0.313      0.507     -0.581     -1.476     -1.280     -0.709      0.251     -0.549      0.621      0.822     -0.755      0.886      0.021      0.187      0.230     -0.624      0.097      0.319     -1.202      0.497     -1.237      0.155     -0.122      0.243      0.799      0.526      0.616     -0.905     -1.670     -1.339      0.269      0.390     -0.776      0.482      0.505      0.321      0.791     -0.286
    -1.133     -0.206     -0.936     -0.576      1.185     -1.736     -1.879     -1.313     -0.493      0.419     -1.476     -2.280      0.291     -0.749      0.451     -0.379     -2.178      1.245      0.886      1.021     -0.508     -1.189      0.122      0.222      0.009     -0.723      0.761     -1.077     -0.738      1.236     -1.354     -0.842     -1.449     -0.562      0.315     -0.879     -0.721      0.000     -0.912      0.329     -0.052     -0.670      0.967      0.829      0.865
    -2.133      0.794      2.064      1.424     -1.815     -1.736      0.121      1.687      1.507     -0.581     -2.476      0.720      0.291      1.251     -0.549      1.621     -0.178      0.245      0.886     -0.979     -1.053     -0.002      0.047      1.505     -0.060     -1.073      0.882      2.032     -0.077     -1.644     -0.665      0.266      1.528      0.536     -0.441     -0.990      0.705      0.114      0.155     -0.434      2.597      0.005      0.124      0.188     -0.906
     0.867      0.794     -0.936     -1.576      0.185      1.264      1.121     -1.313     -0.493      0.419      1.524     -0.280     -0.709     -1.749      0.451     -0.379      0.822      1.245     -0.114      1.021      0.826      0.254      0.065     -0.735      0.564      0.016      0.581     -1.029     -0.761     -0.411      0.531      0.949     -1.470      0.114     -0.054      0.396     -0.719     -0.976     -1.334      0.192     -1.224      0.520      0.970      0.307      0.348
     0.867     -0.206      1.064      1.424      0.185     -1.736     -0.879     -0.313      1.507      0.419     -1.476     -1.280      0.291      1.251     -1.549     -0.379     -0.178      0.245      0.886      0.021     -0.994     -0.691      0.119      1.429     -1.089      1.853      0.628      1.004     -0.139      1.333     -0.543     -0.108     -0.547      0.525      0.955     -0.161     -0.457      0.043     -0.036     -1.042      0.544      0.777      0.102      0.183      1.132
     0.867     -0.206      1.064     -0.576     -0.815      1.264      0.121      1.687      1.507     -0.581     -1.476     -1.280      0.291      0.251      0.451      0.621      0.822      1.245      0.886      1.021      0.393     -0.140      0.536      0.090      0.448      0.515     -0.045      0.525     -0.729     -1.012      0.860      0.173      1.201      1.470     -0.624     -2.151     -1.031     -0.600      0.343      0.126      0.315      0.980      0.285      0.997      0.602
    -0.133     -0.206      1.064     -0.576     -1.815      0.264      0.121      0.687     -0.493      0.419      0.524     -0.280      0.291     -0.749      0.451     -0.379     -0.178      0.245     -0.114     -0.979     -0.385     -0.347      0.429     -0.783     -0.776      0.226      0.257      0.784      0.168     -0.932      0.651      0.377      0.386      0.179      0.924      0.978      0.285     -0.173     -0.064      0.855     -0.136      0.216     -0.365      0.340     -0.029
    -0.133      0.794      2.064      0.424      0.185      1.264      0.121     -1.313      2.507      0.419      0.524      0.720      1.291      2.251     -0.549      1.621     -0.178      1.245     -0.114     -1.979      0.259      0.657      0.778      1.411     -0.779     -0.289     -0.074      1.218     -1.084      0.998      0.814     -0.347     -2.195      1.457      0.778      0.142     -0.213      0.053      1.132     -0.057      1.070     -0.613     -0.043     -0.788     -1.294
    -1.133     -2.206      0.064      0.424      0.185     -0.736     -1.879     -2.313     -1.493     -0.581      1.524     -1.280     -1.709     -0.749     -0.549      0.621     -2.178     -2.755      0.886     -1.979      0.305     -1.244     -1.397     -0.294     -0.485     -1.578     -1.009      1.461      0.957      0.573     -1.077     -0.522     -0.834     -1.233     -0.399      1.160      0.334      0.387     -0.563     -0.312      0.361     -0.832     -0.417      1.036     -1.241
     0.867     -0.206     -0.936      1.424      1.185      1.264     -1.879      0.687      0.507      0.419      0.524      0.720      0.291     -0.749      0.451     -0.379     -3.178     -1.755      0.886      0.021      0.982     -0.395     -0.403      0.868      0.194     -0.085      0.185     -0.474      0.453      1.001      0.320     -1.423      1.081     -0.040      0.271     -0.760      1.467      0.798     -1.458      0.470     -1.286     -2.715     -1.006      0.554     -0.203
     0.867      0.794      1.064     -0.576      1.185      0.264      1.121     -0.313      0.507      0.419     -0.476      0.720     -0.709      0.251      0.451      0.621      0.822      0.245     -0.114      1.021      0.203      0.493     -0.272      0.010      0.575      0.580      0.423      1.287     -0.527      0.433     -0.090      0.735      0.127      0.692      0.101     -0.700     -0.015     -0.270      0.158      0.316      0.381      0.307      0.594     -0.111      0.526
    -0.133     -0.206      1.064      0.424      0.185     -0.736     -1.879      0.687      1.507     -1.581      0.524     -1.280      1.291     -0.749     -1.549      0.621     -1.178      0.245     -0.114      0.021     -0.367     -1.001      0.390     -0.126     -0.347      0.418      0.750      0.781      0.447      0.429     -0.369     -0.964      0.198      1.546     -1.275      0.924      0.058      0.830     -0.534     -1.428      0.714      0.002     -0.486     -0.136      0.450
    -0.133     -0.206      0.064     -0.576      1.185      0.264     -1.879      1.687     -0.493      0.419      1.524     -1.280      1.291      1.251      0.451      0.621     -1.178      0.245     -0.114      1.021      0.701     -0.286      0.499     -0.081      0.731     -0.788     -0.129     -0.381     -0.702      0.421     -0.451     -1.627      1.063     -0.324      0.029      0.549     -1.057      0.470      1.355      0.018     -0.138     -0.780     -0.627     -0.143      0.527
     0.867      0.794      0.064      1.424      0.185      0.264      1.121     -0.313      1.507      0.419      1.524      1.720      0.291     -1.749      0.451     -0.379      0.822      0.245      0.886      0.021      0.537      0.366      0.269      1.173     -0.193      0.541      0.317     -0.147      0.307      0.254     -0.327      0.518     -0.452      0.495      0.595      0.860      1.434      0.019     -2.709      0.608     -0.762      0.415      0.009      0.353      0.310
     0.867     -1.206     -1.936     -1.576     -0.815     -0.736      0.121      0.687      0.507     -0.581      0.524     -0.280      0.291      1.251     -0.549      0.621     -1.178      0.245     -1.114     -2.979     -0.135     -0.582      0.130      0.052     -0.943      0.957     -0.729     -1.910     -1.675      0.069     -0.896      0.820      0.624      0.508     -0.057      0.678      0.368      0.068      1.380     -0.216      0.754     -0.403     -0.011     -1.144     -2.183
     0.867     -1.206     -0.936     -1.576     -0.815     -0.736     -1.879      0.687     -1.493     -0.581      0.524     -1.280      0.291     -0.749     -0.549      0.621     -1.178      0.245     -2.114      0.021      0.218     -1.167      0.140     -0.296     -0.175      0.624     -0.206     -1.049     -1.389     -0.723     -0.907     -0.715      0.535     -1.334     -0.602      0.083      0.371      0.171     -0.547     -0.490      0.430      0.132     -0.074     -2.047      0.151
    -1.133      0.794      0.064     -1.576     -1.815      0.264      1.121      0.687     -0.493     -0.581      0.524     -0.280     -0.709      1.251     -1.549      0.621      0.822      1.245     -1.114     -0.979      0.008      0.423      0.062     -1.107     -1.145     -1.203      0.334     -0.134     -0.331     -0.768      0.191      0.514      0.805      0.235     -0.100      0.498     -0.859     -0.881      2.018     -1.022      0.661      0.228      1.008     -0.527      0.059
     1.867      0.794      0.064     -1.576      0.185      1.264      1.121     -0.313     -1.493      1.419      1.524      0.720      0.291     -0.749      1.451      1.621      0.822     -1.755     -1.114      1.021      0.912      0.193     -0.532     -1.068      0.339      0.818      0.723      0.678     -0.462     -0.220      0.263      0.892      0.226     -0.584      1.173      0.330      0.521      0.941      0.110      1.216      0.659      0.485     -0.950     -0.415      0.583
     0.867      0.794     -1.936      1.424      0.185      1.264      0.121      0.687     -0.493     -0.581      0.524      0.720      0.291      1.251      0.451      0.621      0.822      0.245      0.886      0.021      0.726      0.083     -0.080     -0.046     -0.154      0.197      0.698     -1.652      1.559      0.241      0.584     -0.188      0.755     -0.504     -0.367     -0.450      0.668      0.348      1.210      0.434     -0.164      0.626      0.219      0.845      0.220
     0.867      0.794     -1.936      0.424      0.185     -1.736      1.121      0.687     -1.493     -0.581     -0.476      0.720      1.291      1.251     -0.549     -0.379      0.822      0.245     -0.114      0.021      0.020      0.397      0.471      0.327     -0.614      0.994      0.400     -2.392      0.162      0.688     -1.878      0.606      0.295     -1.673     -0.262     -0.538      0.354      0.534      0.943     -0.236     -0.414      0.344     -0.479     -0.113      0.506
    -1.133      0.794     -1.936     -0.576      1.185      1.264     -2.879      0.687     -1.493      1.419      1.524      0.720     -2.709     -0.749      1.451      1.621      0.822      0.245     -1.114      1.021      0.724     -0.005     -0.575     -1.235      1.354     -1.869      0.730     -1.364      0.417     -0.184      0.585     -2.931      1.279     -0.322      0.660      0.614      0.664     -1.876      0.135      0.739      0.933      0.900      1.207     -0.461     -0.251
     0.867      0.794      2.064     -1.576     -0.815      1.264      0.121      1.687      0.507     -2.581      1.524     -0.280      1.291      1.251      1.451      1.621     -0.178      1.245     -2.114     -0.979      0.982     -0.037      0.480      0.180     -1.476     -0.141      0.850      1.771     -1.815      0.501      0.306      0.164      1.102      0.135     -1.764      0.217     -0.212      0.685      1.143      2.088      0.556      0.130      0.385     -2.259      0.237
    -0.133      0.794     -0.936     -1.576      1.185      0.264      0.121     -0.313     -1.493      0.419      1.524      0.720      1.291     -1.749     -0.549     -1.379     -1.178     -1.755     -0.114     -2.979      0.598      0.137      0.172     -2.126     -0.039     -0.617      0.584     -1.088      0.507      1.282     -0.159      0.073     -0.366      0.239      0.459      0.620      0.429      1.129     -0.054     -0.488     -1.835     -1.265     -2.066      0.886     -2.805
    -0.133     -0.206      1.064     -0.576      0.185      0.264     -1.879      1.687     -0.493     -0.581      0.524      0.720      0.291     -1.749      0.451     -0.379     -0.178      1.245     -0.114      0.021      0.634      0.150      0.765     -1.943     -0.399     -0.828     -0.313      0.221      1.379      0.565     -0.396     -2.092      0.776      1.121     -0.364     -0.310      0.675     -0.848     -0.284      0.560     -0.922     -0.413     -0.062      0.994      0.393
     0.867     -1.206     -0.936      1.424      0.185      0.264     -0.879     -1.313      0.507     -1.581     -1.476     -1.280      0.291      1.251     -1.549     -1.379     -2.178      0.245      1.886     -1.979     -0.929     -1.279      0.140      1.197     -1.101      1.726     -0.019     -0.907      0.399      1.249      1.251      0.447     -1.304     -0.605     -0.949     -0.348      0.339     -0.039      0.137     -0.933     -0.291     -0.681     -0.065      1.334     -0.827
    -0.133      0.794      0.064      1.424     -0.815     -1.736      0.121      1.687      0.507      0.419     -0.476      0.720     -0.709      0.251      1.451     -0.379     -0.178      1.245     -0.114      0.021     -0.726      0.147      0.452      1.629     -0.045      0.449      0.719     -0.329     -0.341     -0.551     -1.010     -0.007      1.263     -0.775      0.440      0.290      0.541     -1.273     -1.012      1.402      0.422     -0.640      0.304     -0.995      0.060
    -0.133     -0.206      1.064     -0.576      1.185     -0.736      0.121     -0.313     -0.493      0.419     -1.476     -0.280     -0.709     -0.749      0.451     -0.379     -0.178      0.245     -0.114      0.021     -1.204     -0.691     -0.514     -0.678      0.725      1.264      0.333      1.608     -0.066      0.431      0.296      0.840      0.320     -0.138     -0.137     -0.085      0.489      0.029     -0.222      0.017      1.031      0.742      1.039      0.155     -0.621
    -0.133     -1.206      1.064      2.424      0.185     -1.736      0.121     -1.313      0.507     -0.581     -1.476     -1.280      1.291      1.251     -0.549     -0.379     -1.178      1.245      0.886     -0.979     -0.929     -0.594      0.739      1.376     -0.432      0.600     -0.600      0.378      1.092      0.597     -0.717      0.707     -2.099     -0.499     -0.525     -0.276     -0.490      0.201      0.186     -0.360      0.586     -0.393      0.006      0.364     -0.753
    -2.133     -2.206      0.064      0.424     -0.815      1.264      0.121     -1.313      0.507      0.419     -1.476     -1.280      0.291     -0.749     -1.549     -1.379     -0.178      0.245      0.886     -1.979     -0.842     -0.314      0.494      0.190      0.595     -1.564     -1.943     -0.415      0.212     -1.500      2.168      0.408     -1.876      0.266     -0.021     -0.448     -1.048     -0.431     -0.909     -1.957     -0.517      0.223     -0.566      0.779     -2.578
    -1.133     -2.206      2.064      1.424     -0.815      0.264     -1.879     -2.313     -0.493     -0.581     -1.476     -1.280      1.291     -0.749     -0.549     -1.379      0.822      1.245      1.886     -1.979     -0.671     -1.322      0.193      0.469     -1.097     -0.469     -0.894      1.899      0.931      0.319      0.798     -0.646     -2.577     -0.806     -0.118     -0.641      0.538      1.004     -1.199     -0.021     -0.768      2.057      0.867      1.445     -1.011
    -0.133      0.794     -1.936      2.424      1.185     -0.736      1.121     -2.313      2.507      1.419      1.524      1.720      1.291      2.251      1.451      0.621      0.822     -1.755      1.886      1.021      0.341      1.269      0.143      1.827      0.942     -0.341     -0.375     -1.981      0.503      0.064     -0.898     -0.073     -2.581      0.968      0.981      1.164     -0.039      1.149      0.627      1.270      0.221     -0.651     -2.102      0.865      0.289
     0.867     -0.206      1.064     -0.576      0.185      1.264      0.121     -1.313     -0.493      0.419     -0.476      0.720     -1.709      1.251      0.451     -1.379     -0.178      0.245      0.886     -1.979     -0.014      0.333     -0.403      0.181     -0.546      0.833     -0.584      1.526     -0.576      0.582      1.352     -0.089     -0.803     -0.519      0.520     -0.687      0.260     -1.216      1.109      0.675     -1.424     -0.509      1.087      0.707     -1.461
    -2.133     -0.206     -1.936      0.424     -1.815     -2.736      0.121      0.687      1.507      0.419     -0.476     -1.280      0.291      1.251      0.451     -1.379     -0.178      0.245      0.886     -1.979     -1.574     -0.415     -0.054      0.253     -1.456     -0.605      0.245     -1.835      0.213     -0.310     -0.911      0.593      1.055      1.465      1.154      1.567     -0.688      0.418      1.010      1.366      0.270      0.196      0.247      0.855     -0.729
     0.867      0.794      0.064      0.424      0.185      1.264     -0.879      0.687      0.507     -1.581     -1.476      0.720     -0.709      0.251      0.451      1.621      0.822      0.245     -0.114      0.021     -0.403      0.440     -0.164      0.355     -0.042      1.228      0.287      0.153      0.141      0.201      1.662     -1.276      0.957      0.365     -1.498     -1.033      0.069     -0.772     -0.130      0.388      2.303      0.400      0.515     -0.466     -0.012
    -0.133     -1.206      0.064     -1.576     -0.815     -1.736     -0.879     -0.313     -1.493     -0.581      0.524      0.720      0.291     -0.749      0.451      0.621     -0.178      0.245     -2.114      0.021     -0.059     -0.408     -0.261     -1.907     -0.063     -0.129     -0.687      0.371      0.404     -0.886     -1.635     -0.452     -0.122     -0.003     -0.551      0.474      1.148      0.622      0.842      0.392      0.837      0.241      0.730     -0.944      0.141
    -0.133     -1.206      1.064     -1.576      0.185     -0.736     -0.879      0.687     -0.493     -0.581     -0.476     -1.280     -0.709     -0.749      0.451      0.621     -0.178      0.245     -1.114      1.021     -0.432     -0.419     -0.041     -0.702     -0.036      0.227     -0.767      1.018     -0.740      0.256     -0.200     -0.585      0.716      0.273     -0.409      0.145     -0.698     -0.725     -0.217      0.467      1.142      0.325      0.524     -0.877      1.071
     0.867     -0.206      1.064     -0.576     -0.815     -0.736      1.121      1.687     -0.493     -0.581     -0.476      0.720      1.291     -0.749     -0.549      0.621     -0.178      0.245     -1.114     -0.979     -0.272      0.077      0.502     -1.263     -0.650      1.173     -0.069      0.522      0.796     -0.097     -0.303      1.151      1.266      0.597     -0.253     -0.023      0.702      0.526      0.348     -0.226      0.904     -0.242     -0.638     -0.479     -0.464
    -1.133     -0.206      0.064      1.424      0.185      1.264      0.121      0.687      0.507      0.419      0.524     -0.280      0.291     -0.749      0.451      1.621      0.822      0.245     -0.114      0.021      0.365      0.412      0.514      0.689      0.136     -1.491     -0.554     -0.609      0.680      0.114      0.939     -0.152     -0.096     -0.166      0.338     -0.004     -0.734     -0.419     -1.316      0.337      1.137      0.545     -0.715     -0.487     -0.034
     0.867     -3.206      1.064     -1.576      1.185      0.264      1.121     -2.313     -1.493      1.419      1.524      0.720      1.291     -1.749      1.451      1.621      0.822     -0.755     -1.114     -0.979      1.197      0.285      0.252     -0.720      0.679     -0.377     -3.464      0.853     -0.852      0.634     -0.993      0.655     -2.747     -0.991      1.094     -0.031      0.184      1.060     -1.033      1.189      0.496      0.569     -1.065     -0.717     -1.451
     0.867      0.794     -0.936     -1.576     -0.815      1.264      1.121     -2.313     -0.493     -0.581      1.524     -0.280      0.291      1.251      0.451      0.621      0.822     -0.755     -1.114     -0.979      1.183      0.576     -0.343      0.449      0.143     -0.312      0.236     -0.528     -2.113     -0.968     -0.102      0.619     -1.996     -0.793     -0.805     -0.040     -1.076      0.671      0.824      0.222     -0.674      0.176     -0.278     -1.485     -1.130
    -1.133     -3.206      1.064      0.424      1.185     -2.736      1.121     -1.313      2.507     -2.581     -1.476      1.720      0.291      1.251     -2.549     -2.379      0.822     -0.755      0.886      0.021     -1.697      0.440     -0.187      0.779      0.385      0.394     -3.588      1.181     -0.262      0.827     -1.052      0.707     -1.150      1.918     -2.864      0.841      1.241      0.738      0.715     -2.595     -0.613      0.314     -0.142      0.651     -0.247
     0.867      0.794      1.064      1.424      0.185      1.264      1.121      1.687     -1.493      1.419      0.524      1.720      1.291      2.251      1.451     -1.379     -0.178     -0.755      1.886      1.021     -0.107      0.800      0.321      0.535      1.101      1.039     -0.040      0.701      0.987     -1.011      1.272      0.510      1.233     -1.760      0.902      0.649      0.698      0.786      1.855      0.847     -1.094     -0.876     -1.217      1.604      0.134
    -0.133     -1.206      0.064      0.424     -0.815     -0.736     -0.879     -0.313      0.507     -0.581     -0.476     -0.280     -0.709      0.251     -0.549     -0.379     -1.178     -0.755     -0.114     -0.979     -0.642     -0.751     -0.347     -0.014     -1.189      0.492     -0.581      0.662      0.364      0.327     -0.096      0.001      0.187      0.487      0.032      0.360      0.629     -0.371      0.286      0.170      0.208     -0.215     -0.046     -0.112      0.140
    -0.133     -0.206      1.064     -0.576      0.185      1.264      0.121     -1.313     -1.493      0.419      0.524     -0.280      0.291     -0.749     -1.549      0.621      0.822      0.245     -2.114      0.021      0.815     -0.224      0.481     -0.501      0.387     -0.976     -0.084      0.563      0.027     -0.164      0.552      0.297     -1.836     -1.178      0.122     -0.598      0.181     -0.511     -0.231     -1.661     -0.168      0.971     -0.480     -1.912     -0.400
     0.867      0.794     -1.936      2.424      1.185      0.264      1.121     -1.313     -1.493      1.419     -1.476      1.720     -1.709      1.251      0.451     -1.379     -0.178      0.245      0.886      1.021     -0.055      0.875     -0.266      0.783      0.703      1.092     -0.106     -1.750      1.651      0.530      0.300      0.137     -1.144     -2.110      0.935     -1.477      0.440     -1.210      0.668      0.063     -1.245     -1.109      0.720      0.427      0.257
     0.867     -0.206      0.064     -0.576      0.185      0.264     -1.879     -1.313     -0.493      1.419      0.524     -0.280     -0.709     -0.749      1.451     -0.379      0.822      0.245     -1.114      0.021      0.068     -0.161     -0.172      0.114      0.533      0.782      0.047      0.150     -0.549     -0.278      0.222     -1.708     -1.147     -0.557      1.113      0.455     -0.096     -0.362     -0.791      1.041     -0.429      1.114      0.514     -1.192     -0.365
    -0.133     -0.206      1.064     -0.576      1.185      1.264      0.121      0.687      0.507      1.419     -0.476      0.720     -1.709      0.251      0.451      0.621      0.822      0.245     -0.114      1.021      0.580      0.326     -0.364      0.555      1.246     -0.857     -0.264      1.343     -1.096      0.033      0.561     -0.402      1.261      0.243      0.732     -1.413      0.201     -1.178     -0.327     -0.083      0.041      0.455      0.873     -0.365     -0.235
    -0.133     -0.206      0.064     -1.576     -0.815     -0.736     -0.879     -0.313     -0.493     -0.581     -0.476     -0.280      0.291     -1.749     -0.549     -0.379     -1.178      0.245      1.886     -0.979     -0.107     -0.442      0.339     -1.354     -0.744      0.206      0.230     -0.258     -0.231      0.062     -0.754     -0.565     -0.529      0.437     -0.226     -0.271      0.346     -0.068     -0.640     -0.070     -0.310     -0.598     -0.306      2.443     -0.132
     0.867      0.794     -0.936     -1.576      0.185      1.264     -2.879     -1.313     -1.493      1.419      0.524      0.720      0.291     -1.749      1.451      1.621     -0.178      1.245     -2.114      1.021      0.525      0.155      0.431     -1.235     -0.008      0.320      0.524     -1.376     -0.343      0.208      0.865     -2.988     -1.741     -0.630      1.538     -0.050      0.652     -0.478     -0.758      1.408      0.982     -0.431      0.569     -1.502      1.016
    -1.133      0.794      1.064      1.424      0.185     -1.736      0.121     -1.313      0.507     -0.581      0.524     -1.280      0.291      1.251     -0.549     -1.379     -0.178      0.245      0.886      0.021     -0.382      0.178      0.318      1.387      0.054     -0.654      0.533      0.534     -0.017      0.205     -1.459      0.070     -1.668     -0.693     -0.639      1.087     -1.419     -0.091      0.045     -0.476     -1.018     -0.332     -0.102      0.288      0.007
    -2.133      0.794      0.064      0.424      0.185      0.264     -2.879     -1.313      2.507     -2.581     -0.476      0.720      1.291      0.251      0.451     -1.379     -2.178     -2.755     -0.114     -1.979     -0.238     -0.738     -0.307      0.711     -0.520     -2.047      1.666      0.418     -0.156      0.687      0.638     -1.991     -0.924      2.039     -2.319     -0.268      1.665      1.559     -0.361      0.872     -1.191     -1.445     -2.330     -0.447     -1.435
     0.867     -0.206      0.064     -0.576     -0.815      1.264      1.121     -0.313      1.507     -0.581     -0.476     -2.280      0.291     -0.749     -0.549      1.621     -0.178     -0.755     -0.114      0.021      0.249     -0.598     -0.146     -0.403     -0.775      0.907      0.390      0.242     -0.180     -0.025      0.895      1.725     -0.216      1.985      0.013     -0.548     -1.405      0.360     -0.457     -0.255      1.326      0.527     -0.425      0.146      0.751
    -0.133     -0.206      0.064      1.424      1.185     -1.736      0.121     -0.313      0.507      0.419     -0.476     -0.280     -0.709      1.251     -0.549     -1.379     -1.178     -0.755      1.886      1.021     -0.766     -1.077     -0.526      0.904      0.449      0.711      0.680      0.606      0.622      0.721     -1.051      1.113      0.388     -0.278      0.084      0.387      1.102     -0.051      0.538     -0.856     -0.521      0.201      0.070      1.582      0.396
    -0.133      0.794      2.064     -0.576     -1.815      0.264      1.121      1.687      0.507      1.419      0.524     -0.280      0.291     -0.749      0.451     -0.379      0.822      1.245     -0.114     -0.979     -0.025      0.579      0.215     -0.808     -0.356     -0.268      0.278      1.839      0.211     -1.388      0.081      0.374      1.377      1.129      1.712      0.525     -1.056     -0.103      0.048      0.647     -0.448      0.348      0.757      0.197     -0.841
     0.867      0.794     -0.936     -1.576      1.185     -0.736      0.121      0.687      1.507      1.419      1.524      0.720      0.291      0.251      1.451     -0.379     -1.178      1.245      0.886      1.021      0.537     -0.043      0.652      0.257      1.145      0.418      1.039     -1.636     -1.887      0.032     -1.065      0.136     -0.079      1.372      0.676      0.508      0.979     -0.596      0.093      0.877     -0.818     -1.103      0.073      0.655      0.062
     1.867      0.794      1.064      1.424      1.185      1.264      0.121     -0.313     -0.493      1.419      1.524      0.720     -0.709     -0.749      0.451      1.621      0.822      0.245     -0.114      0.021      1.314      0.207     -0.129      0.594      0.625      0.673      0.620      1.214      0.911      0.585      0.031     -0.076     -0.019     -1.013      1.013     -0.379      0.511     -0.639     -1.177      0.165      0.297      0.384      0.472     -0.415     -0.566
     1.867      0.794      2.064      0.424      1.185      1.264      1.121     -1.313     -1.493      1.419      1.524     -0.280      1.291      2.251      1.451      1.621      0.822     -0.755      0.886      1.021      0.624      0.520      0.068      0.323      1.950      1.244      0.452      2.073      0.047     -0.691      0.640      0.603     -1.447     -1.742      0.357      0.735     -0.899      1.106      2.029      0.557      1.108      0.197     -0.829      0.683     -0.734
    -2.133     -1.206     -1.936     -0.576     -1.815     -1.736     -0.879      0.687     -0.493     -1.581     -1.476     -0.280      0.291      0.251     -0.549     -0.379     -1.178      0.245     -0.114     -1.979     -0.518     -0.801     -0.067     -0.406     -1.335     -1.352     -0.422     -1.777     -0.082     -0.357     -1.312     -0.109      0.772     -0.133     -1.001     -0.736      0.969      0.316      0.620     -0.002      0.203     -0.426      0.402      0.213     -0.669
    -1.133      0.794      1.064     -1.576     -2.815      1.264     -0.879      0.687     -1.493     -0.581      0.524      0.720      0.291     -1.749      0.451     -0.379      0.822      1.245     -0.114      1.021     -0.267      0.156      0.380     -0.225     -0.676     -1.007      0.626      0.405     -1.480     -2.091      1.411     -0.930      0.436     -1.217     -0.303      0.853      0.573     -0.404     -1.393      0.635     -0.139      0.629      0.635     -0.085      1.551
     0.867     -0.206      0.064      2.424      1.185     -2.736     -0.879     -1.313     -1.493     -0.581     -2.476     -0.280      1.291      1.251     -1.549     -2.379     -1.178      1.245     -0.114      1.021     -1.296     -0.434      0.635      0.296      0.686      2.023      0.222     -0.643      2.046      0.624     -1.360     -0.584     -1.974     -1.667     -1.017     -0.778      0.041      0.452      1.005     -1.872     -0.945     -0.606      0.269     -0.329      0.455
     0.867      0.794     -0.936      1.424      1.185      0.264      0.121     -0.313      0.507      1.419     -1.476     -0.280     -2.709      0.251      1.451      1.621     -0.178      0.245     -0.114      1.021      0.347     -0.182     -0.448      0.715      0.610      0.415      0.886     -0.335      0.875      0.633      0.081      0.363      0.086     -0.055      1.035     -1.887     -0.149     -2.143     -0.334      1.126      1.321     -0.026      0.884     -0.488      0.589
     0.867      0.794     -0.936     -0.576      1.185      0.264     -2.879     -2.313     -1.493      1.419      0.524      1.720     -1.709      2.251      1.451     -1.379      0.822     -1.755      1.886      1.021      0.229      0.032     -1.330      0.269      1.566      0.503      0.651      0.375     -0.907     -0.230      0.128     -3.024     -0.708     -1.642      0.611      0.339      1.631      0.045      2.066      0.664     -1.597      0.753      0.434      1.928     -0.284
    -0.133     -0.206     -1.936      0.424      1.185      1.264      1.121     -1.313     -1.493      1.419      0.524     -1.280     -0.709     -1.749      1.451      1.621      0.822      1.245     -1.114      1.021      0.996     -0.139      0.096     -0.907      0.810     -1.276     -0.083     -1.994      1.351      0.311      0.196      1.187     -1.483     -0.674      1.022     -0.870     -0.989     -0.766     -0.876      1.044      0.676      1.075      1.037     -0.411      0.367
    -1.133     -1.206     -1.936      1.424     -0.815     -2.736     -0.879     -2.313     -0.493     -0.581     -1.476     -0.280      0.291     -1.749     -1.549     -1.379     -1.178     -0.755      1.886     -0.979     -1.468     -0.913     -0.569      0.081     -1.271      0.390     -0.365     -1.296      1.250      0.570     -1.427     -0.036     -1.713     -0.544     -0.011      0.490      0.861      1.039     -1.692     -1.021     -0.075     -0.102      0.368      1.710      0.183
    -1.133     -2.206      1.064     -1.576      0.185     -1.736     -0.879     -2.313      0.507     -0.581     -0.476     -1.280      0.291      0.251     -0.549     -1.379     -1.178      0.245     -0.114      1.021     -0.487     -0.960      0.303     -0.318     -0.434     -0.748     -1.199      0.688     -1.037      0.485     -1.137      0.048     -2.517      0.867     -0.375      0.194     -0.033     -0.036      0.654     -0.369     -1.027     -0.247     -0.337     -0.048      1.251
    -0.133     -1.206      0.064      1.424     -0.815      0.264     -0.879     -1.313      0.507      0.419     -0.476      0.720     -0.709     -0.749     -0.549     -1.379     -3.178      1.245     -1.114      0.021     -0.209     -0.460      0.386      1.068     -0.296      0.018     -0.683     -0.359      0.269     -0.445      0.499     -0.363     -1.562     -0.474      0.571     -0.261      1.496     -1.254     -1.596     -0.453     -1.186     -2.623      0.701     -1.683      0.538
    -0.133     -1.206      0.064     -0.576      0.185     -1.736     -0.879     -1.313      0.507     -2.581     -0.476     -1.280      0.291     -0.749     -1.549     -0.379     -2.178      1.245     -0.114     -0.979     -0.511     -0.423      0.630      0.095     -0.853      0.575     -0.788     -0.658     -0.699      1.181     -1.161     -0.463     -1.999      0.379     -2.196      0.333     -0.638     -0.725     -0.739     -1.052     -0.023     -1.661      0.247     -0.137     -0.324
    -2.133     -2.206     -0.936      1.424     -0.815     -1.736      1.121     -2.313      1.507     -0.581     -0.476      0.720     -0.709     -0.749     -1.549      0.621     -0.178     -0.755     -0.114      1.021     -1.096     -0.361     -0.648      1.013     -0.161     -1.050     -1.987     -0.295      0.351     -0.706     -0.667      1.304     -1.624      0.735     -0.558      1.107      1.175      0.206     -1.493     -1.443      1.681      0.269      0.294     -0.639      1.328
     0.867     -1.206      0.064      0.424     -0.815     -0.736      0.121     -0.313      0.507     -0.581     -0.476     -0.280     -0.709      0.251     -0.549     -0.379     -1.178     -0.755     -0.114     -0.979     -0.146     -0.761     -0.605      0.405     -0.980      0.827     -0.256      0.613      0.083      0.134     -0.453      1.056      0.314      0.128     -0.180     -0.352      0.786      0.060     -0.051     -0.054     -0.342     -0.046      0.184     -0.395     -0.074
    -0.133      0.794      0.064      0.424      0.185     -0.736      1.121     -0.313      0.507      0.419      0.524      0.720     -0.709     -0.749      0.451     -1.379      0.822     -0.755     -0.114      1.021     -0.187      0.759     -0.713      0.141      0.268     -0.049      0.011      0.824      0.230     -0.022     -0.417      0.394      0.421      0.386      0.201      0.869     -0.323      0.181     -0.954      0.347     -1.253      0.067      0.384     -0.107      0.811
    -2.133     -0.206      0.064      1.424     -0.815      0.264      0.121      0.687      1.507      0.419     -1.476     -1.280     -1.709     -0.749      0.451      0.621      0.822      0.245      0.886      0.021     -0.663     -0.072     -0.282      0.755     -0.860     -1.472     -0.348      0.115      0.744     -0.012      0.847      0.031      1.010      0.841      0.851     -0.562     -1.243     -1.247     -1.173      0.865      1.252      1.075      0.778      0.548      0.613
     0.867      0.794     -0.936     -0.576      0.185      0.264      1.121     -0.313     -1.493      1.419     -0.476     -0.280      0.291     -0.749      0.451     -0.379      0.822     -1.755     -0.114      0.021     -0.222      0.466     -0.576     -0.711      0.343      1.227      0.319     -0.481      0.022     -0.138      0.392      0.532      0.171     -0.845      1.122     -0.118     -0.887      1.032     -0.219      0.176     -0.127      0.335     -0.806      0.397     -0.348
     0.867      0.794      0.064      0.424      0.185      1.264      1.121     -1.313      0.507     -0.581      0.524      0.720     -0.709      0.251     -0.549     -0.379     -1.178     -0.755      0.886      1.021      0.392      0.230     -0.614      0.025      0.433      0.512      0.764      0.801      0.282     -0.291      0.832      0.954     -0.656      0.623     -0.836     -0.071      0.435     -0.084      0.312     -0.782     -0.727     -1.467      0.265      0.920      0.618
    -0.133     -0.206      1.064      0.424     -0.815      0.264     -1.879      0.687      0.507     -0.581      0.524     -0.280      0.291     -0.749     -0.549     -0.379     -0.178      0.245     -1.114     -0.979     -0.201     -0.403     -0.023     -0.357     -0.912     -0.013      0.195      1.121      0.546      0.164      0.487     -1.548      0.582      0.798     -0.241      0.594      0.231      0.396     -0.453     -0.070     -0.147      0.158      0.292     -0.982     -0.157
    -1.133      0.794     -0.936      1.424      1.185      0.264     -1.879     -1.313      1.507      1.419     -1.476      0.720      1.291      1.251      0.451     -1.379     -0.178      0.245      0.886      0.021     -0.912     -0.279      0.404      1.200      0.863     -0.263      0.943     -1.148      0.078      0.282      1.277     -1.497     -1.770      0.644      0.951     -0.363      1.021      0.682      0.186      0.069     -0.164      0.048     -0.326      0.205     -0.828
    -0.133     -0.206      0.064     -0.576      0.185      0.264      1.121     -0.313     -0.493     -0.581     -1.476     -0.280     -0.709     -0.749     -0.549     -0.379      0.822     -0.755     -1.114      0.021     -0.404      0.532     -0.259     -0.717      0.320      0.503     -0.895      0.196      0.241     -0.215      0.708      0.559     -0.016      0.190     -0.706     -0.917     -0.741     -0.276     -0.092     -0.592      0.068      0.228     -0.283     -0.700     -0.267
    -0.133      0.794      1.064      2.424      1.185      0.264     -1.879      1.687      2.507      1.419     -0.476     -0.280      0.291      2.251      1.451     -0.379     -1.178     -1.755      1.886      1.021      0.039      0.384     -0.036      2.427      0.988     -0.260      0.351      1.095     -0.019      0.224      0.103     -2.206      1.634      0.585      1.054     -0.683     -0.928      0.528      0.381      0.831     -0.623     -1.581     -1.751      0.447      0.101
     0.867     -0.206      0.064      0.424      0.185      1.264      0.121      0.687     -0.493     -0.581      0.524     -0.280      0.291     -0.749      0.451      0.621     -0.178      0.245     -1.114      0.021      0.015     -0.383      0.093     -0.643     -0.427      0.740      0.216      0.016      1.037      0.572      1.131      0.378      0.588      0.050     -0.376      0.445      0.092      0.246     -0.350      0.536      0.527      0.275      0.058     -0.587      0.444
     0.867      0.794     -0.936     -1.576      1.185      1.264      1.121      0.687     -0.493      1.419      1.524      1.720      0.291     -1.749      1.451      1.621      0.822      1.245     -1.114      1.021      1.019      0.815      0.475     -1.792      0.305     -0.099     -0.031     -1.309      0.215      0.825      0.230      0.148      0.239      0.856      1.275      0.175      0.563     -0.359     -0.238      1.215      0.642      0.006      0.370     -0.117      0.729
    -1.133     -0.206      2.064      1.424     -0.815     -1.736      0.121      1.687      0.507      0.419      0.524     -0.280      1.291      0.251      0.451     -0.379     -0.178      1.245      1.886      0.021      0.256     -0.489      0.515      0.827     -0.826     -1.291      0.387      1.392      0.675     -0.086     -1.895      0.690      0.939     -0.052      0.816      0.275      0.326      0.481     -0.370      0.828     -0.644      0.284      0.351      1.468      0.779
     0.867     -0.206      1.064      1.424      1.185      0.264     -1.879     -2.313     -1.493     -1.581      1.524      0.720      0.291      0.251      0.451     -0.379      0.822     -1.755     -1.114      1.021      0.161      0.077     -0.216      0.320     -0.083      0.548     -0.137      1.335      1.093      1.193      0.081     -1.800     -2.107     -1.703     -1.373      1.200      0.600      0.555     -0.015      0.517     -0.541      0.741     -1.348     -1.435      0.907
    -1.133      0.794     -0.936      1.424     -0.815      0.264      0.121     -1.313      0.507      0.419     -0.476     -1.280      0.291      2.251     -1.549      0.621     -0.178     -0.755     -0.114     -0.979     -0.362     -0.340     -0.534      1.417     -0.599     -0.809      1.293     -0.380     -0.041      0.074      0.557      0.533     -0.667     -0.673      0.817      0.139     -0.842      1.156      1.089     -1.256      0.863      0.233      0.053     -0.945     -0.433
    -0.133      0.794     -0.936     -1.576     -0.815     -1.736      1.121     -1.313     -1.493     -0.581     -1.476      0.720      0.291     -0.749     -1.549     -0.379      0.822     -1.755     -0.114     -0.979     -0.741      0.479     -0.456     -0.878     -0.967      0.744      0.435     -0.385     -0.636      0.042     -0.871      0.754     -0.978     -0.771     -0.066     -0.551      0.102      1.045      0.031     -0.899      0.374      0.335     -1.080      0.231     -0.056
     1.867      0.794      1.064     -1.576      1.185      1.264      1.121     -1.313     -1.493      1.419      1.524      0.720     -0.709     -1.749      1.451      1.621      0.822      1.245     -2.114      1.021      1.215      0.682      0.321     -2.146      1.555      0.577      0.171      0.597      0.619     -0.308      0.080      0.490     -1.658      0.358      0.630     -0.254     -0.236     -1.252      0.098      0.753      0.333     -0.091      0.653     -1.054     -0.413
     0.867     -0.206      1.064     -1.576     -0.815      1.264      0.121      1.687     -0.493      0.419      0.524     -0.280      0.291     -1.749      0.451     -0.379      0.822      1.245      1.886      1.021      0.032     -0.008      0.356     -1.217      0.084      0.885     -0.028      0.703     -0.338     -0.957      1.347      0.185      1.360      0.332      0.154      0.560     -0.465     -0.239     -0.709      0.286     -0.348      0.841      0.532      2.532      1.275
    -1.133      0.794      1.064      0.424      0.185     -0.736      1.121      1.687     -0.493     -1.581      0.524     -0.280      0.291      0.251     -0.549      0.621      0.822      0.245     -0.114      0.021     -0.176      0.278      0.179     -0.285      0.037     -0.955      0.536      0.758      0.591      0.227     -0.722      0.930      1.525     -0.159     -1.446      0.659     -0.643      0.138      0.440     -0.578      0.830      0.533     -0.231     -0.083      0.143
     1.867     -0.206      0.064      1.424      0.185      1.264      0.121      0.687     -0.493     -0.581      0.524     -1.280     -0.709     -0.749     -1.549      0.621     -0.178     -1.755     -1.114     -1.979      0.428     -0.437     -0.972     -0.152     -1.034      1.455      0.001      1.015      1.296      1.284      0.593      0.673      1.562     -0.502     -0.136     -0.020     -0.543      0.804     -0.608     -1.100      0.262      0.346     -0.376     -1.065     -0.915
    -0.133     -0.206     -1.936      2.424      0.185     -0.736      0.121     -2.313      0.507     -0.581     -1.476     -0.280     -2.709     -0.749     -0.549      1.621      0.822     -2.755     -2.114      1.021     -0.364      0.079     -1.601      0.719     -0.908      0.080     -0.309     -0.294      1.787      0.997     -0.463     -0.021     -0.380      0.062     -0.093     -0.975     -0.430     -0.330     -1.338     -0.149      2.012      0.816     -0.014     -2.281      1.978
    -0.133     -0.206      1.064     -0.576      0.185     -0.736      0.121      0.687     -0.493     -0.581      0.524     -1.280     -0.709     -0.749      0.451     -0.379     -0.178      0.245      1.886      1.021      0.050     -0.054      0.107     -0.266      0.791     -0.206     -0.246      0.861     -0.289     -0.540     -0.970      0.084      0.817     -0.153     -0.967      0.448     -1.191     -0.818     -0.464      0.037     -0.589     -0.092     -0.009      1.904      0.304
    -1.133     -1.206      0.064      0.424      0.185     -0.736      0.121     -0.313     -1.493     -1.581     -0.476     -1.280      0.291     -0.749     -0.549      0.621     -0.178      0.245     -0.114      0.021     -0.464     -0.465     -0.100      0.049     -0.463     -0.670     -0.717      0.037      0.353      0.548     -0.424      0.313     -0.213     -1.494     -1.176      0.128     -0.734      0.423     -0.909     -0.247      1.047      0.343      0.308     -0.193      0.274
    -2.133     -0.206      0.064     -0.576      0.185     -2.736     -1.879     -1.313      0.507      0.419     -1.476      0.720      0.291      0.251      0.451     -1.379     -2.178      0.245     -0.114      0.021     -1.228     -0.706      0.036     -0.480     -0.382     -0.751      0.471      0.020     -0.103      0.574     -1.507     -1.276     -1.606      0.863      0.625      0.098      1.709      0.208      0.653      0.688     -0.201     -1.239     -0.016      0.218      0.412
    -2.133     -0.206      0.064     -1.576     -0.815      0.264      0.121      1.687     -0.493      0.419     -0.476     -0.280      1.291      0.251     -0.549      0.621      0.822      1.245     -0.114      1.021     -0.104     -0.335      0.917     -1.149      0.520     -2.037      0.283     -0.951     -0.405     -1.250      0.257      0.409      0.730      0.254      0.013     -0.408      0.255      0.153      1.008     -0.922      0.612      0.994     -0.281      0.392      0.557
    -0.133     -0.206     -1.936     -0.576      1.185      0.264     -1.879     -2.313     -1.493     -2.581      1.524     -2.280     -0.709      0.251     -0.549     -0.379     -1.178     -1.755     -1.114      1.021      0.766     -0.682     -0.576     -0.612      0.447     -0.867      0.472     -1.521      0.025      0.723     -0.578     -1.038     -1.584     -0.926     -2.724      0.483     -1.231      0.169      0.678     -0.865     -1.166     -0.302     -0.862     -0.758      0.740
     0.867      0.794      1.064      0.424      1.185      1.264      1.121     -1.313     -0.493     -0.581      0.524      0.720     -0.709      1.251      0.451      0.621      0.822     -0.755      0.886      1.021      0.491      0.648     -0.362      0.525      0.081      0.348      0.003      1.360     -0.024      1.102      0.756      0.494     -0.680     -0.865     -0.694     -0.280     -0.054     -0.046      0.801      0.340      0.281      0.044     -0.133      0.442      0.940
     0.867      0.794      0.064     -1.576      0.185      0.264      0.121      0.687     -0.493      0.419      1.524      0.720      0.291     -0.749      0.451      0.621     -0.178      1.245     -0.114      1.021      0.223      0.573      0.312     -0.653      1.131      0.639      0.220     -0.223     -0.942     -0.878      0.070     -0.529      0.360     -0.073     -0.205      1.188     -0.306     -0.094     -0.236     -0.088      0.494     -0.710      0.436      0.358     -0.012
    -2.133      0.794      1.064      1.424      1.185     -0.736      1.121      1.687      0.507     -0.581     -2.476     -1.280      1.291      2.251     -0.549     -0.379      0.822     -0.755      1.886      1.021     -0.837      0.122      0.007      1.157      0.055     -1.361      0.515      1.057      0.519      0.988      0.035      1.007      1.572     -0.352     -0.662     -1.438     -1.430      1.413      1.335     -0.554      0.505      0.755     -0.900      1.411      0.905
    -1.133      0.794     -1.936      1.424     -0.815     -0.736      0.121     -1.313      0.507     -1.581     -0.476     -0.280     -0.709      2.251     -1.549     -1.379      0.822     -0.755      0.886     -0.979     -0.914      0.131     -0.724      1.271     -0.604     -0.348      0.721     -1.336      0.219     -0.107      0.209      0.058     -0.399     -0.442     -1.176      0.789     -0.370      0.245      1.288     -1.163     -0.446      0.629      0.277      0.364     -0.388
    -1.133     -0.206      0.064      1.424     -0.815     -0.736      0.121     -1.313      0.507      0.419     -0.476      0.720     -0.709     -0.749     -0.549     -1.379     -2.178     -2.755      0.886     -0.979     -0.747     -0.668     -0.626      0.178     -0.397     -0.566      0.505      0.795      1.063     -0.353      0.228      0.724     -0.594      0.356      0.623      0.436      1.743      0.182     -0.928     -0.309     -0.540     -1.284     -1.756      0.786     -0.805
     0.867     -0.206     -0.936      1.424      1.185     -1.736      0.121     -1.313     -0.493     -0.581      0.524     -1.280     -1.709     -1.749     -1.549      0.621     -0.178      0.245     -0.114      0.021     -0.079     -0.229     -0.248     -0.032     -0.387      0.952      0.173     -0.737      1.371      1.758     -1.609      0.347     -1.161     -0.346     -0.518      0.384     -0.920     -1.330     -1.856     -1.289      0.645      0.072      0.577     -0.138      0.494
     0.867     -0.206     -0.936      0.424      0.185     -0.736      0.121     -0.313     -0.493     -0.581      0.524     -0.280      0.291      0.251     -0.549      0.621      0.822     -0.755     -0.114      0.021      0.281      0.396      0.002     -0.238     -0.119      0.595     -0.500     -0.798      0.685      0.158     -1.059     -0.449     -0.395     -0.169     -0.526      0.213     -0.808      0.141      0.505     -0.316      0.374      0.529     -0.870      0.058      0.104
     0.867      0.794      1.064      1.424      0.185      0.264      1.121      1.687      1.507      0.419      0.524     -0.280      0.291     -0.749      0.451      0.621     -1.178      0.245      0.886      0.021      0.521      0.079      0.559      1.012      0.381      0.265      0.581      0.542      0.216     -0.280     -0.366      0.920      1.050      0.912      0.240     -0.238     -0.381     -0.536     -1.586      0.421      0.103     -1.455     -0.476      0.510     -0.209
    -2.133      0.794      1.064      1.424      0.185      0.264      1.121      0.687     -0.493      0.419     -1.476      0.720      1.291     -0.749      0.451     -1.379     -0.178      1.245      0.886     -0.979     -0.892      0.293      0.575      0.759      0.506     -1.096      0.589      0.510      0.681     -0.406      1.153      0.845      0.076     -1.003      0.178     -0.246      0.238      0.157     -1.483      0.216     -0.465     -0.527      0.355      0.527     -1.271
    -0.133      0.794     -0.936     -1.576      1.185      0.264      1.121      1.687      0.507      0.419      0.524      0.720      0.291     -0.749      1.451      0.621      0.822      1.245     -0.114      1.021      0.664      1.076      0.316     -0.561      0.560     -0.778     -0.227     -1.289     -0.963      0.794     -0.470      0.071      1.375      0.892      0.103     -0.328     -0.701     -0.185     -0.337      1.148     -0.140     -0.295      0.564      0.117      0.500
    -0.133     -3.206     -1.936     -0.576      0.185      1.264     -1.879     -2.313      2.507     -1.581     -0.476     -2.280      1.291     -0.749     -0.549      0.621     -1.178     -0.755      0.886      0.021      0.271     -1.534      0.126      0.807     -0.291     -0.428     -1.578     -1.947     -1.400      0.512      0.914     -0.316     -2.367      1.935     -1.387     -0.981     -0.317      1.199     -1.468     -0.360      0.330      0.462     -0.997      0.588      0.315
     0.867      0.794      1.064     -1.576      1.185      1.264      1.121      1.687     -1.493      0.419      1.524      1.720      1.291     -1.749      1.451      1.621      0.822      1.245      0.886      1.021      0.773      0.236      0.960     -1.569      0.333      0.132      0.672      0.014      0.078      0.822      0.405      0.851      0.438     -0.177      0.247      0.783      1.369     -0.135     -0.355      1.280      0.735      0.591     -0.419      1.775      0.786
     0.867     -0.206     -0.936     -1.576     -0.815      0.264     -0.879      0.687     -0.493     -0.581      1.524     -2.280     -0.709     -0.749     -0.549      0.621     -0.178      0.245     -1.114      0.021      0.047     -0.949     -0.166     -0.668     -0.327      0.841      0.615     -0.817     -0.878     -0.537      0.150      0.156      0.912     -0.169     -0.375      1.395     -0.875     -0.349     -0.258     -0.533      0.730      1.012      0.251     -0.787      0.240
     0.867     -0.206     -1.936     -1.576      1.185      1.264      1.121     -2.313     -0.493     -0.581      0.524     -0.280     -0.709     -0.749      0.451      0.621      0.822      0.245     -1.114      1.021      0.149      0.111     -0.230     -1.180      1.498      0.701     -0.242     -1.688     -0.464     -0.169      1.077      0.971     -2.033      0.377     -1.515      0.298     -0.594     -0.454      0.258     -0.212      0.501      0.665      0.530     -0.536     -0.227
    -1.133      0.794     -1.936      1.424      1.185     -2.736      1.121     -0.313     -0.493     -0.581     -1.476      0.720     -0.709      0.251     -1.549     -1.379      0.822     -1.755      0.886      1.021     -1.180      0.374     -0.596      0.489     -0.155      0.021      0.519     -1.421      0.835      1.304     -1.353      0.769      0.410     -0.712     -0.620      0.209      0.307      0.298      0.049     -1.512     -0.178      0.143     -0.871      0.620      1.120
    -1.133      0.794      0.064      0.424      0.185     -1.736     -0.879      0.687     -1.493      0.419     -1.476     -0.280     -0.709     -0.749      0.451     -2.379     -0.178     -0.755      1.886      0.021     -1.451     -0.281     -0.570     -0.694     -0.224      0.546      0.937      0.584      1.207      0.496     -0.309     -0.493      1.389     -0.892      0.415      0.492      0.221      0.161     -0.169      0.538     -0.856      0.113      0.193      1.951      0.286
    -0.133     -0.206      1.064      0.424     -1.815      0.264      0.121      0.687      2.507      0.419      0.524     -1.280      0.291      0.251     -0.549     -0.379     -0.178      0.245     -0.114      0.021      0.032     -0.329     -0.034      1.788     -0.566     -0.198      0.349      1.053     -1.334     -1.262      0.258      0.259      0.715      1.135      0.606      0.514     -0.797      0.342     -1.234     -0.347     -0.486      0.309      0.364     -0.968      0.516
     0.867      0.794     -1.936      0.424      0.185      0.264      1.121      1.687      0.507      0.419      0.524     -0.280     -1.709      2.251      0.451      0.621      0.822     -2.755      0.886      1.021      1.082      0.596     -1.477      0.546      0.122     -0.238      0.054     -0.301     -0.069      0.096     -0.920      0.556      3.437      0.176      0.347     -0.821     -1.184      0.540      1.809      0.473     -0.506      0.194     -0.227      0.653      0.842
    -0.133      0.794     -1.936     -0.576      0.185      1.264      0.121     -2.313     -1.493     -1.581     -1.476      0.720     -2.709     -1.749      0.451     -0.379      0.822     -2.755     -0.114      1.021     -0.072      0.774     -1.669     -1.323      0.207     -0.020      0.162     -0.290      0.843     -0.104      1.228     -0.616     -0.328     -0.383     -1.633     -1.414     -0.343     -0.217     -0.429      0.104     -0.429     -0.154     -0.212      0.572      0.785
    -2.133     -0.206      1.064      1.424      1.185      0.264      0.121     -0.313      0.507     -0.581     -1.476     -0.280      0.291      2.251     -0.549     -2.379     -0.178     -0.755     -0.114     -0.979     -0.857      0.032     -0.094      0.799     -0.125     -1.338     -0.301      1.202      0.689      1.214      1.159     -0.004     -0.251     -0.223     -0.536     -0.510     -0.355      0.471      1.641     -0.331     -1.517     -0.262     -0.686     -0.474     -0.836
     0.867     -0.206      2.064      1.424      1.185     -0.736      1.121      1.687      2.507      0.419      1.524      1.720     -2.709     -1.749      0.451      0.621      0.822      1.245      0.886      1.021      0.739      0.613     -0.230      0.820      1.723     -0.036     -0.971      2.015      0.758     -0.556     -1.482      0.490      2.086      1.817     -0.418      0.611      0.806     -2.281     -2.288     -0.305     -0.231      0.057      1.616      0.543     -0.470
[truncated: 3,842,686 more chars]
