# Supplementary material for: Modeling Measurement as a Sequential Process: Autoregressive Confirmatory Factor Analysis (AR-CFA)
Source: Front Psychol. 2019 Sep 20;10:2108. doi: 10.3389/fpsyg.2019.02108 (PMC6763968; doi:10.3389/fpsyg.2019.02108)
Supplement: Supplementary file 2 [file Data_Sheet_1.ZIP › Mplus files and data for AR-CFA paper/AR-CFA Bayes files/PV20.7.dat]

    -1.093     -0.304      0.839      1.184     -1.963      0.324     -0.907     -1.457     -0.614     -1.676     -2.276     -1.374      1.068      1.177     -1.725      0.555     -0.130      0.080      1.866     -2.188     -0.229     -0.892     -0.078      1.315     -1.574     -1.022      0.560      0.826      0.085     -0.415      0.480     -0.148     -1.338     -1.777     -0.898     -1.872     -0.168      1.313      0.099     -0.726      0.708      0.859      0.259      1.055     -0.789
    -2.093      0.696      0.839      2.184     -1.963     -2.676     -1.907     -1.457      1.386     -0.676     -2.276      0.626      1.068      2.177     -0.725     -1.445     -0.130      1.080      1.866     -0.188     -1.437      0.106      0.821      1.671     -1.380     -0.637      0.621      0.109      0.438     -0.507     -1.085     -1.957     -2.354     -0.079     -0.018     -0.458      0.387      0.043      0.866      0.024     -0.118     -0.220     -0.060      1.163      0.975
    -1.093      0.696     -0.161      1.184      1.037     -1.676      1.093     -0.457     -0.614      1.324     -1.276      1.626      1.068     -1.823      1.275     -1.445      0.870     -0.920     -1.134      0.812     -1.046      0.938      0.137     -0.033      0.892     -0.032     -0.231     -0.371      1.005      0.258     -0.551      0.182     -0.542     -0.585      0.910      0.022      0.462      0.958     -1.795      0.897     -0.284     -0.254     -1.148     -0.933     -0.052
    -2.093     -1.304     -0.161      0.184     -0.963     -0.676     -0.907     -0.457     -1.614     -0.676     -0.276     -0.374     -0.932      0.177     -0.725     -0.445     -1.130     -0.920     -0.134     -1.188     -0.703     -0.937     -0.539     -0.047     -1.108     -1.375     -0.442      0.602      0.202      0.047     -0.043     -0.071      0.199     -1.583     -0.011      0.508      0.825     -0.292      0.320      0.007      0.241     -0.045     -0.049     -0.140     -0.194
    -0.093      0.696     -0.161     -1.816      1.037     -0.676      0.093      0.543     -0.614      0.324      0.724      0.626      0.068     -1.823      1.275      0.555     -0.130      1.080     -0.134      0.812      0.390      0.396      0.270     -1.638      0.877     -0.334      0.372     -0.263     -0.122      0.202     -1.177     -0.380      0.217      0.647      0.153      0.201      0.193     -0.316     -0.515      0.955      0.204     -0.547      0.637      0.660      0.144
     0.907      0.696      1.839      0.184     -0.963     -1.676      1.093      0.543     -1.614     -2.676      1.724      1.626      0.068      1.177     -2.725     -2.445     -0.130      0.080     -1.134     -1.188     -0.165      0.975      0.623     -0.013     -1.109      1.118     -0.487      1.273      0.017      0.147     -1.610      0.046     -0.107     -1.602     -2.015      2.028      0.415     -0.798      1.282     -2.291     -2.223     -1.162     -0.834     -1.126     -0.243
     1.907      0.696      1.839      0.184      1.037      1.324      1.093      1.543      0.386      0.324      1.724      0.626      1.068      0.177     -0.725      0.555          *      1.080     -0.134     -0.188      0.840      0.193      1.047      0.681      0.785      1.267      0.577      0.679     -0.480      0.069      0.414      0.858      0.410     -0.296      0.046      0.653      0.324     -0.181     -0.419     -1.036     -0.250      0.245     -0.607     -0.497     -0.803
    -0.093     -0.304      0.839      2.184      0.037     -2.676     -0.907      1.543      0.386     -0.676     -0.276     -0.374      1.068      1.177     -0.725      1.555     -1.130      1.080     -0.134      0.812     -0.627     -0.686      0.849      1.309     -0.946      0.527      0.368     -0.038      0.770      1.150     -1.725     -0.063      0.653     -0.498     -0.224      0.467      0.408     -0.085      0.124     -0.278      2.158     -0.353     -0.216     -0.701      1.661
     1.907     -2.304     -2.161      1.184      1.037     -2.676      0.093     -2.457      1.386      0.324      1.724     -1.374     -2.932      1.177      0.275      1.555     -0.130     -2.920      1.866      0.812      0.685     -0.605     -1.634      1.464      0.614      1.136     -1.541     -0.673     -0.180      0.591     -3.381      0.625     -0.663      0.005     -0.064      0.788     -0.595     -0.726     -0.089      0.111      0.803      0.390     -0.585      1.085      0.464
     0.907      0.696     -1.161      2.184      1.037      1.324      1.093     -0.457      1.386      0.324      1.724     -0.374     -0.932      0.177      0.275     -0.445     -0.130     -0.920     -1.134      0.812      0.899     -0.317     -0.164      1.246      1.067     -0.046      1.163     -0.787      1.042     -0.006      0.301      1.399     -0.134      0.282     -0.175      0.580      0.070     -0.551     -0.842     -0.226     -1.364      0.082     -0.671     -1.811     -0.203
    -2.093      0.696      0.839      1.184      1.037     -1.676      1.093     -1.457     -1.614      0.324      1.724     -0.374      1.068      1.177      0.275     -2.445      0.870      1.080      0.866     -0.188     -0.028      0.729      0.532     -0.037      0.670     -1.932     -0.055      0.341      1.220      0.353     -1.534      0.345     -1.875     -1.555     -0.169      1.707     -1.370      0.396      1.194      0.089     -2.579      0.079      0.164      0.944     -0.899
    -1.093     -0.304     -0.161     -1.816      0.037     -1.676     -1.907     -0.457     -0.614      1.324     -0.276     -0.374     -1.932      0.177      1.275      0.555     -0.130      0.080     -1.134      0.812     -0.517     -0.637     -0.662     -0.244      0.744     -0.387      0.305      0.268     -1.489     -0.572     -1.101     -1.271      0.247     -0.462      0.877      0.374      0.389     -1.057      0.394      0.852      1.100      0.330      1.105     -0.897      0.231
    -1.093     -1.304     -1.161      0.184      1.037      0.324     -1.907     -0.457      1.386      1.324     -0.276     -2.374      0.068     -1.823      0.275      0.555     -0.130     -0.920      0.866      0.812     -0.107     -0.779     -0.258      0.000      0.276     -0.940     -0.287     -0.915      0.068      0.768      0.393     -1.224     -0.186      1.282      1.017     -0.347     -1.374      0.494     -1.730      0.348      0.779      0.620     -0.461      0.924      0.551
    -1.093      0.696      1.839      0.184      0.037     -0.676      1.093      0.543      0.386      0.324     -0.276      0.626      0.068     -0.823      0.275     -0.445     -0.130      0.080      1.866      0.812     -0.345      0.410      0.141     -0.684     -0.183     -0.745      0.271      1.730      0.857      0.118     -0.365      0.718      0.298      0.912      0.387      0.057      0.161     -0.124     -0.420      0.362     -0.131     -0.642     -0.243      2.004      0.883
    -0.093     -0.304     -1.161      0.184     -0.963     -1.676      0.093      1.543      0.386      1.324     -1.276      0.626     -0.932     -0.823      1.275      0.555     -0.130      1.080      1.866      0.812     -0.246      0.279     -0.326      0.229      0.315      0.082     -0.450     -0.720     -0.098     -1.396     -1.332     -0.227      1.874      0.386      1.045     -1.017      0.253     -0.496     -0.991      1.165      0.599     -0.372      1.350      1.661      0.536
    -1.093      0.696      0.839      1.184      1.037      0.324      1.093      0.543      1.386      1.324     -1.276      0.626      1.068      1.177     -1.725      0.555     -0.130      0.080      0.866     -3.188     -0.483      0.314      0.359      0.989     -0.700     -0.699      0.406      0.462      0.222      1.774      0.810      0.698      0.281      0.640      1.652     -0.465      0.044      0.503      0.320     -1.477      1.155     -0.477     -0.697      0.289     -2.484
    -2.093      0.696     -0.161      0.184      0.037     -2.676      0.093      1.543      1.386     -0.676     -2.276      0.626     -0.932      0.177     -0.725     -2.445     -1.130     -0.920     -1.134     -0.188     -2.079      0.242     -0.338      0.303     -0.237      0.067      0.462      0.270     -0.147      0.203     -0.494     -0.158      1.981      1.035     -0.339      0.317      0.311     -0.329     -0.093     -0.408     -0.321     -1.565     -0.545     -1.355     -0.010
    -1.093      0.696     -2.161      1.184      1.037      0.324     -1.907     -2.457      1.386     -0.676      1.724      0.626      1.068      2.177     -0.725      0.555      0.870      1.080     -2.134      0.812      0.914      0.564      0.468      1.287      0.556     -2.038      0.100     -2.541     -0.155      0.471     -0.590     -2.399     -2.945      0.359     -0.885      0.488     -0.009      0.315      1.085     -0.856     -0.299      0.211      0.276     -2.786      0.359
    -2.093      0.696      1.839      1.184      1.037     -2.676      0.093      1.543      0.386     -0.676     -2.276      0.626      1.068     -1.823     -0.725     -2.445     -0.130      1.080     -1.134      0.812     -1.939      0.085      0.811      0.139      0.673     -0.125      0.543      1.183      1.140      0.138     -0.754     -0.136      0.783      0.302     -1.105      0.062      0.621     -0.062     -1.940     -1.042     -0.461     -0.127     -0.149     -1.422      0.172
    -0.093     -1.304     -1.161     -1.816      1.037      0.324      0.093     -1.457     -0.614      0.324     -0.276     -1.374     -0.932     -1.823     -0.725      0.555     -0.130     -0.920     -1.134      0.812     -0.352     -0.311     -0.707     -1.237     -0.039      0.202     -0.892     -0.376     -0.293      0.963      0.844      0.604     -0.659      0.321      0.269     -0.073     -0.892      0.185     -0.985     -0.655      0.853      0.124      0.003     -0.505      0.599
    -2.093     -1.304     -0.161     -0.816      0.037     -2.676      0.093      0.543      0.386     -0.676     -2.276     -1.374      1.068     -0.823      0.275     -1.445     -0.130      0.080      0.866     -0.188     -1.931     -1.046      0.085      0.187      0.114     -0.161     -0.323     -0.306     -0.974     -0.260     -0.544      1.034      0.457      0.271     -0.719      0.217      0.094      0.835     -0.899      0.306      0.499      0.979     -0.092      0.858     -0.262
    -1.093     -0.304     -0.161      1.184      1.037      0.324      0.093      0.543      1.386      0.324     -0.276      0.626      0.068      0.177      0.275     -0.445     -0.130      0.080     -0.134      0.812     -0.312      0.263      0.116      0.621      0.122     -0.910     -0.400     -0.122      0.423      0.895      0.583     -0.185      0.531      0.784      0.082      0.069      0.357     -0.039     -0.344      0.380     -0.155     -0.540     -0.134     -0.465      0.698
     1.907      0.696     -0.161      0.184      1.037      1.324      1.093      0.543     -0.614     -2.676      0.724      1.626      1.068     -1.823      1.275      1.555      0.870      1.080     -2.134      0.812      1.088      1.131      0.969     -0.991      0.787      0.551     -0.595     -1.218      1.219      0.167      0.270     -0.093     -0.458      0.061     -3.115     -0.708      0.216     -0.188     -1.244      1.004      0.318     -0.457     -0.343     -1.671      0.157
    -2.093      0.696     -2.161     -0.816      1.037     -1.676      1.093     -2.457     -0.614      1.324     -1.276      0.626     -1.932     -0.823      1.275     -1.445      0.870     -1.920     -0.134      0.812     -1.297      0.583     -1.283     -1.593      0.985     -0.941     -0.027     -0.765      0.806      0.099     -0.238      0.398     -1.159      0.639      0.737      0.261     -0.250     -0.007      0.587      0.846     -0.054      0.248     -0.032      0.593     -0.036
    -0.093      0.696     -1.161      1.184      0.037     -0.676      1.093     -1.457     -0.614      0.324      0.724      0.626      0.068      0.177      0.275     -1.445     -0.130     -0.920     -1.134     -1.188     -0.313      0.506     -0.322      0.507     -0.433      0.197      0.116     -0.860      0.586      0.516     -0.361      0.589     -1.107     -0.821      0.591      1.018      0.094      0.413     -0.352      0.523     -1.178     -0.718     -0.440     -1.279     -0.676
    -2.093      0.696      1.839      1.184      1.037     -1.676      1.093      1.543      1.386      1.324     -2.276      1.626      1.068      2.177      1.275     -2.445     -0.130      1.080     -0.134      0.812     -2.001      0.121      0.796      2.330      0.404     -0.034      0.375      1.079     -1.133      0.518      0.585      0.825      0.707     -0.268      0.992      0.619      1.600      0.037      0.152      1.050     -0.366     -0.231     -0.161     -1.295      0.609
    -1.093     -0.304      1.839     -1.816      1.037      1.324      1.093     -0.457      0.386     -2.676     -1.276     -2.374      1.068      0.177     -1.725      0.555      0.870      1.080      1.866      0.812      0.333     -0.086      0.587     -0.707     -0.153     -1.339     -0.391      1.194     -1.120      1.341      1.179      1.228     -0.986      0.776     -2.466     -1.888     -2.311      0.255      0.561     -1.558      0.093      0.938      0.008      2.203      0.832
    -0.093      0.696      1.839      0.184      1.037      0.324     -0.907     -0.457      0.386      1.324      1.724      1.626     -0.932      0.177      1.275      0.555     -1.130     -0.920     -0.134     -1.188      0.640      0.135     -0.177     -0.789      0.183     -0.697      0.612      2.035      1.018      0.918     -0.331     -1.143     -0.376      1.006      1.178      0.523      1.502     -0.781      0.839      1.396     -0.074     -1.419     -0.689      0.313     -1.336
     1.907     -1.304      1.839      2.184      1.037      0.324     -0.907      0.543      2.386      1.324      1.724     -1.374     -2.932      1.177      0.275      1.555      0.870     -1.920     -0.134      0.812      0.813     -0.292     -1.652      1.476      0.434      1.013     -1.010      3.297      0.880      0.570     -0.513     -0.539      2.448      1.251      0.865      0.608     -0.813     -0.651     -0.122      0.041      0.600      1.069      0.450     -0.839      0.546
    -0.093      0.696      0.839      1.184      1.037      1.324      0.093     -0.457     -0.614      1.324     -0.276      1.626      0.068      1.177      1.275     -0.445      0.870      0.080     -0.134      0.812      0.069      0.767     -0.311      0.866      0.492     -0.066     -0.168      1.167      0.462      0.606      1.085     -0.836     -0.008     -1.345      0.905     -0.256      0.646      0.490      0.421      0.850     -0.378     -0.037      0.603     -0.607      0.423
     1.907     -3.304      0.839      0.184     -1.963      1.324     -2.907      0.543      1.386     -2.676      1.724     -2.374      1.068      1.177     -1.725      0.555     -2.130      1.080      1.866     -2.188      1.087     -2.074      0.588     -0.139     -2.095      0.912     -1.188      0.051      0.381      0.190      0.150     -0.871     -0.467      1.428     -1.646      0.240      0.363      0.306      1.325     -0.614     -0.541      0.168      0.219      1.881     -0.341
     1.907     -0.304      1.839      2.184     -0.963      0.324      0.093      1.543      1.386     -2.676      1.724     -0.374      1.068      1.177     -1.725      1.555      0.870      1.080      0.866     -1.188      1.305     -0.309      0.294      1.691     -1.087      0.732      0.028      1.593      0.452      0.010     -1.089      0.312      1.217      0.090     -1.944     -0.009      0.198      0.753     -0.066     -0.946      0.237      1.052      0.578      0.048     -0.205
    -2.093      0.696      0.839      1.184      0.037      0.324      1.093     -1.457      2.386      0.324     -1.276      0.626      1.068      1.177      0.275     -1.445      0.870      1.080     -1.134     -0.188     -1.361      0.829      0.831      0.749      0.266     -0.593     -0.079      0.059      0.348     -0.209      1.644      0.087     -2.351      1.659      0.107      0.484     -0.339     -0.042      0.505      0.299     -0.211     -0.235     -0.353     -1.411     -0.518
    -0.093      0.696     -2.161      1.184      1.037     -0.676      0.093      1.543      2.386     -0.676     -0.276     -0.374      1.068      1.177      1.275      0.555     -0.130      0.080      1.866      0.812     -0.240     -0.209      0.040      1.239     -0.024      0.211      0.953     -2.216      0.012      1.130     -0.389      0.359      1.407      1.434     -0.662      0.087     -0.181      0.868      0.142      1.426      0.665      0.118     -0.080      1.242      0.904
    -2.093     -1.304      1.839      2.184      1.037     -2.676     -1.907      1.543     -0.614      1.324     -2.276     -1.374      1.068      2.177      1.275     -2.445     -0.130      1.080     -0.134      0.812     -2.145     -0.396      0.895      0.861      0.955      0.007     -0.775      1.006      1.460     -0.039     -0.421     -1.538      0.550     -1.261      0.953      0.547     -1.054     -0.116      1.412      0.762     -0.141      0.306     -0.274     -0.636      0.110
     0.907      0.696      0.839      1.184      1.037      1.324      1.093     -1.457      0.386      1.324     -0.276      1.626      1.068      1.177      0.275      0.555      0.870      1.080      0.866      0.812      0.304      1.035      0.628      1.287      1.597      0.521     -0.416      0.237      0.012     -0.580      1.176     -0.015     -2.089     -0.505      0.486     -0.633      0.297      0.151      0.166     -0.593      0.249     -0.381      0.180      0.202     -0.523
    -1.093     -0.304     -0.161     -1.816     -1.963     -1.676      1.093      1.543      1.386     -1.676      0.724      0.626      0.068      1.177      1.275      0.555      0.870      1.080      0.866     -1.188     -0.276      0.627      0.343     -0.386     -0.832     -0.828     -1.102     -0.611     -1.413     -1.158     -1.393      0.392      1.079      1.664     -1.221      1.042     -0.172     -0.360      1.443      1.693      0.842      0.202      0.496      1.033     -0.388
    -0.093      0.696     -0.161          *     -0.963      1.324      1.093      1.543      0.386          *          *          *      0.068          *          *          *          *          *          *     -1.188      1.635      0.676      1.070     -0.472     -0.165     -1.682     -0.085     -1.254     -1.383     -0.673     -0.449      0.344      0.407      0.657      0.606      0.758     -2.136     -1.402     -2.232      1.052     -0.070      0.634      0.894     -0.815     -0.978
    -0.093      0.696     -0.161      0.184      0.037      0.324      1.093      0.543      0.386      1.324      1.724      1.626      1.068      0.177      1.275      0.555      0.870      1.080     -0.134     -0.188      1.195      0.929      0.529     -0.173     -0.400     -1.214     -0.324     -0.668      0.459      0.488     -0.961      0.245     -0.033      0.314      1.434      0.080      0.412      0.187      0.207      1.498     -0.691     -0.064      0.241     -0.094      0.200
    -0.093     -0.304     -0.161     -0.816     -0.963     -0.676     -0.907      0.543     -0.614     -0.676     -0.276     -0.374     -0.932     -0.823     -0.725     -0.445     -0.130      0.080     -1.134     -0.188     -0.058     -0.432      0.054     -0.351      0.175      0.065      0.253     -0.278     -0.451     -1.127     -0.644     -0.442      0.432     -0.584     -0.798     -0.265      0.193     -0.903     -0.482     -0.974     -0.522      0.381     -0.123     -0.906     -0.263
    -0.093      0.696     -2.161     -1.816     -0.963      1.324      1.093     -2.457      0.386     -0.676      1.724     -0.374     -1.932     -1.823     -0.725     -1.445      0.870     -0.920     -0.134     -1.188      0.771      0.293     -0.994      0.371     -1.010     -0.790      0.262     -1.190     -2.019     -0.025      0.344      0.794     -1.264     -0.061     -0.100      0.568     -0.872     -0.555     -2.100     -0.112     -2.088      0.614      0.721     -0.333     -0.135
    -0.093     -2.304     -1.161      2.184     -2.963     -0.676      0.093      0.543     -0.614     -1.676     -1.276     -2.374     -1.932     -0.823     -1.725      1.555     -2.130      0.080     -1.134     -0.188     -0.750     -1.325     -0.118      0.297     -1.694      0.419     -1.008     -1.107      1.614     -1.203      0.040      1.552      0.787     -0.945     -0.851     -0.256     -0.805     -1.898     -0.825     -0.880      2.212     -0.569      0.164     -1.279      1.355
     0.907     -0.304      0.839     -0.816      0.037     -0.676      0.093      0.543      1.386      0.324      1.724     -0.374     -0.932      1.177     -0.725      0.555     -0.130      1.080      1.866     -1.188      0.674     -0.063     -0.022     -0.362     -0.130      0.172     -0.292      0.791     -0.363      0.138     -1.331      0.173      0.563      1.572      0.410      0.940     -0.314     -0.858      1.478     -0.535     -0.089     -0.306      1.133      2.067     -1.148
    -1.093      0.696      0.839     -0.816     -1.963      0.324      0.093      1.543      1.386      0.324      0.724      0.626      1.068      1.177      0.275     -1.445      0.870      1.080     -1.134      0.812     -0.523      0.421      0.557      0.283      0.503     -0.522      0.357      0.199     -0.899     -2.462      0.839     -0.439      1.024      1.145      0.124      1.264      0.253      0.221      0.947      0.067     -0.885      0.208     -0.033     -1.333      0.336
     0.907      0.696     -1.161      0.184      1.037      1.324      1.093     -1.457     -0.614      0.324      0.724      1.626     -0.932     -1.823      0.275      1.555     -0.130     -0.920     -1.134     -3.188      0.623      0.451     -0.940     -0.593     -0.493      0.495      0.118     -0.258      0.855      1.465      0.507      0.507     -0.405     -0.257      0.647     -0.153      1.048      0.369     -1.269      0.398      0.832     -0.562      0.399     -0.997     -2.797
    -0.093      0.696     -1.161      0.184      0.037      0.324      1.093     -1.457      1.386      1.324      0.724      0.626      0.068     -0.823      0.275      0.555      0.870      0.080     -0.134     -0.188      0.046      0.327     -0.061      0.128      0.029     -0.058      0.328     -1.046      0.041      0.143      0.124      0.787     -1.337      1.307      1.285      0.533      0.182      0.091     -1.018      0.285      0.595      0.593      0.129     -0.222     -0.310
     1.907      0.696      0.839     -1.816      1.037      1.324     -1.907     -0.457     -0.614     -1.676     -0.276      0.626     -2.932     -1.823      0.275     -1.445     -2.130     -0.920     -0.134     -1.188     -0.015     -0.450     -1.164     -1.069     -0.175      1.987      1.048      1.925     -0.658      1.163      1.278     -1.392      0.742      0.195     -1.531     -0.304      1.175     -1.253     -0.984      0.290     -1.523     -1.656      0.840      0.374     -1.144
     0.907     -1.304     -0.161     -1.816      1.037     -1.676      0.093     -1.457     -0.614     -0.676      0.724     -2.374      1.068     -1.823      1.275      1.555     -0.130      1.080     -1.134     -0.188      0.218     -1.102      0.326     -1.681      0.176      0.742     -0.283     -0.342     -0.160      0.999     -1.782      0.973     -1.610      0.735     -0.781      0.512     -0.852      0.567     -0.443      1.119      1.453      1.217      0.518     -0.311     -0.216
    -1.093     -1.304     -1.161     -1.816     -1.963     -1.676      1.093     -1.457      1.386     -0.676     -1.276      1.626     -1.932      1.177     -1.725      0.555      0.870      0.080      1.866      0.812     -0.231      0.354     -1.040      0.613     -0.256     -0.832     -1.763     -0.281     -2.463     -1.690     -1.544      0.878     -0.251      0.913     -0.548     -0.911      1.016     -0.557      0.598     -1.635      0.750      0.376      1.578      1.428      1.055
    -0.093      0.696     -0.161      1.184     -0.963     -0.676      0.093      0.543      0.386     -0.676      0.724     -0.374      1.068      0.177     -0.725     -1.445     -0.130      1.080     -0.134     -1.188     -0.295     -0.337      0.722      0.746     -0.999      0.188      0.714     -0.992      0.413     -0.096     -0.299      0.416     -0.203     -0.067     -0.145      0.957      0.130      0.060     -0.430     -0.429     -1.119      0.167     -0.027     -0.425     -0.231
    -0.093     -1.304     -0.161      0.184     -0.963     -0.676     -0.907      1.543      0.386     -0.676     -0.276     -0.374     -0.932      0.177     -0.725     -0.445     -1.130     -0.920     -0.134     -1.188     -0.113     -0.465     -0.874     -0.049      0.099     -0.057     -0.827      0.763      0.377     -1.201     -0.535     -0.454      2.479      0.514     -0.870      0.093      0.356      0.121      0.157     -0.877     -0.460     -0.666      0.406     -0.104     -1.330
    -0.093     -1.304     -0.161      1.184     -1.963     -1.676     -1.907      1.543      1.386     -0.676     -0.276     -0.374      1.068      0.177     -0.725     -1.445      0.870      1.080     -1.134     -0.188     -0.887     -0.418      0.492      0.652     -1.241      0.801     -0.918     -0.772      0.655     -0.621     -0.657     -1.433      1.100      0.951     -0.087      0.794      0.307      0.309     -0.197     -0.091     -0.698      1.447      0.487     -1.344      0.777
    -2.093      0.696      0.839      1.184      0.037     -2.676      0.093     -1.457      0.386      0.324     -2.276      1.626      1.068      2.177      0.275     -2.445     -0.130     -1.920     -1.134     -2.188     -1.745      0.553      0.064      1.050     -0.387     -0.322      0.126      0.806      0.033      0.339     -0.832     -0.669     -1.593     -0.458      0.612     -0.115      0.927      1.195      1.058      0.330     -0.639     -0.729     -1.930     -1.683     -1.767
    -0.093     -0.304     -1.161     -1.816      1.037      0.324      0.093     -0.457     -1.614      1.324      1.724     -0.374     -0.932     -1.823      1.275      0.555     -1.130     -1.920     -2.134      0.812      0.628     -0.434     -0.608     -1.388      0.709     -0.914      0.224     -0.400     -0.505      0.423     -0.437      0.439      0.357     -0.603      0.917      0.836      0.277     -0.193     -0.602      0.989     -0.188     -0.563     -0.875     -1.443      0.181
     0.907     -0.304     -1.161      0.184      0.037      0.324     -1.907     -1.457      0.386      0.324      0.724      0.626      0.068     -0.823      0.275      0.555      0.870     -0.920     -0.134     -0.188      0.445      0.160     -0.112     -0.402      0.061      0.325     -0.521     -1.088      0.442     -0.180     -0.076     -2.175     -1.218      0.722      0.182      0.280      0.391      0.395     -0.419      0.206      0.145      0.584     -0.771      0.269     -0.319
    -0.093     -0.304     -2.161      1.184     -1.963      0.324      1.093     -2.457     -0.614     -0.676     -1.276     -1.374     -0.932     -0.823     -1.725      0.555     -0.130     -1.920     -0.134     -2.188     -0.265     -0.674     -0.864      0.813     -2.173      0.049      0.433     -1.301      0.298      0.198      0.550      1.745     -1.369     -1.291      0.683     -1.033     -0.528      0.347     -1.471     -0.666      0.744      0.457     -0.487     -0.556     -0.007
    -0.093     -1.304     -1.161      1.184      1.037     -1.676     -0.907     -0.457     -0.614      1.324     -0.276     -1.374      0.068      1.177      1.275      0.555     -1.130     -1.920      0.866      0.812     -0.118     -0.509     -0.372      1.436      0.447      0.209     -0.793     -0.779     -0.175      0.759     -1.564     -0.491      0.024     -1.628      1.107     -0.097     -0.745      0.547      0.036      1.128      0.787     -0.634     -1.360      0.087      0.454
     0.907     -0.304      0.839     -0.816      0.037      0.324     -1.907     -1.457     -0.614     -1.676      0.724      0.626      0.068      1.177     -1.725      0.555     -0.130      1.080      1.866      0.812      0.542     -0.425      0.182      0.243      0.017      0.258      0.062      0.681     -0.975      0.026     -0.284     -1.481     -1.551     -0.730     -1.694     -0.051      1.036     -0.107      0.895     -1.729      0.105      0.223      0.811      1.743      0.917
    -0.093     -0.304     -0.161     -0.816      0.037     -0.676      0.093      0.543     -0.614      1.324     -0.276     -0.374     -0.932     -0.823      0.275     -0.445     -0.130     -0.920     -0.134     -2.188      0.217      0.363     -0.293     -1.106      0.110     -0.454     -0.585      0.091      0.403     -0.110     -0.728     -0.357      0.745      0.209      1.314     -0.487     -0.879     -0.333      0.050      0.352     -0.588     -0.705     -0.488      0.355     -2.372
     0.907     -0.304     -0.161      0.184     -1.963      0.324      0.093     -1.457     -0.614     -0.676      0.724     -0.374      0.068     -1.823      0.275     -1.445     -0.130      0.080     -1.134     -1.188     -0.167     -0.359     -0.101     -0.316     -0.822      1.063     -0.063     -0.257      0.485     -1.231      0.479      0.367     -1.439     -0.388     -0.406      0.955      0.129      0.245     -1.627      0.731     -1.168      0.218      0.138     -0.962     -0.423
    -0.093     -0.304     -0.161     -0.816     -0.963      0.324      0.093      0.543     -0.614      1.324      0.724      0.626      0.068     -0.823      0.275     -0.445     -0.130      1.080     -1.134     -0.188      0.046      0.015      0.537     -0.203     -0.597     -0.055     -0.195     -0.416     -0.473     -0.173      0.029      0.118      0.163     -0.210      1.587      0.575      0.646     -0.913     -0.897      0.587     -0.586     -0.233      0.311     -1.009      0.236
    -0.093      0.696      0.839      0.184     -0.963     -2.676      0.093     -0.457      0.386     -0.676     -0.276      1.626      1.068      2.177      0.275     -2.445      0.870     -0.920      0.866     -0.188     -1.039      0.706     -0.257      0.750      0.257      0.946     -0.102      1.111     -0.510     -1.175     -1.500     -0.751     -0.159     -0.159     -0.683      1.020      0.891      1.517      1.784      0.126     -1.454      0.053     -0.704      0.504     -0.263
     0.907      0.696     -1.161     -1.816      1.037     -0.676     -2.907      1.543      2.386      1.324     -0.276     -2.374      1.068      2.177      1.275     -0.445     -2.130      1.080      1.866      0.812     -0.210     -1.281      0.720      0.437      0.715      1.038      1.975     -2.039     -2.100      0.528     -0.270     -1.343      0.601      2.041      0.991     -0.031     -0.659     -0.028      1.825      0.953     -0.211     -0.755     -0.153      1.808      0.233
     0.907      0.696      1.839      0.184      0.037      0.324      1.093      1.543     -0.614      1.324      0.724      1.626      1.068     -0.823      0.275      1.555      0.870      1.080     -1.134      0.812      0.788      0.818      0.396     -0.004      0.488      0.161     -0.154      1.418      0.329     -0.442     -0.460      0.246      1.153     -0.565      1.170     -0.102      0.504      0.471     -0.968      0.106      0.692     -0.233      0.494     -1.282      0.417
     0.907      0.696     -0.161      1.184      0.037     -0.676      1.093      0.543     -1.614     -1.676     -1.276      0.626     -2.932      2.177      0.275     -2.445      0.870      0.080      0.866     -0.188     -0.808     -0.084     -0.618     -0.047     -0.045      1.640      0.916      0.497      1.159      0.164      0.041      1.310      1.383     -1.715     -1.605     -0.319      0.582     -2.062      2.246      0.500     -1.626      0.843      0.984      0.895     -0.200
    -0.093     -0.304      0.839     -1.816      0.037      0.324     -1.907      0.543      1.386     -1.676     -0.276     -0.374      1.068     -1.823     -0.725      0.555     -0.130      0.080     -1.134     -0.188      0.159     -1.053      0.725     -1.361     -0.461     -0.214      0.740      0.135     -0.410      0.619      0.177     -1.014     -0.343      2.388     -1.496     -0.491      0.929      0.218     -0.805     -0.557      0.360      1.041     -1.019     -0.439      0.128
    -0.093      0.696      1.839     -1.816      1.037      0.324     -0.907      1.543      0.386      1.324      0.724     -1.374      1.068      0.177     -0.725     -0.445      0.870      1.080     -2.134      0.812     -0.395     -0.063      0.670     -0.382      0.374      0.356      0.845      1.127     -1.394      0.720      0.765     -0.887      0.749      0.656      0.981      1.107     -1.170      0.168      0.477     -0.657     -0.063      0.871      0.095     -1.866      0.585
    -0.093      0.696      0.839      0.184      0.037      0.324      0.093      1.543     -1.614      1.324      1.724      0.626      1.068      0.177      1.275      0.555     -1.130      1.080     -1.134      0.812      0.349     -0.429      0.771     -0.387      0.369     -0.330      1.280     -0.020      0.694     -0.163      0.132      0.513      0.600     -1.347      1.238      1.258      1.120      0.006      0.512      1.235      0.361     -0.431     -0.175     -1.015      0.492
     1.907     -1.304      1.839     -0.816      1.037      1.324     -0.907     -0.457      1.386     -2.676      1.724     -0.374      1.068      1.177     -0.725      0.555     -1.130      0.080     -1.134      0.812      1.222     -0.279      0.233      0.065      0.971      0.647     -1.004      1.328     -0.709      0.099      0.029     -0.803     -0.708      1.330     -3.087      0.173     -0.012      0.735      1.217     -1.133     -0.722     -0.621     -0.280     -1.321     -0.090
     1.907     -0.304     -1.161     -1.816      1.037      1.324      1.093     -2.457     -1.614     -0.676      1.724     -0.374     -1.932     -1.823     -0.725      1.555      0.870     -2.920     -2.134      0.812      0.719      0.325     -1.169     -1.248      0.914      1.128     -0.553     -0.115     -0.495      0.107      0.590      0.712     -1.200     -0.560     -1.166      0.698     -0.945     -0.236     -0.769     -1.038      0.687      0.678     -1.179     -1.531     -0.005
     0.907      0.696     -2.161      1.184      1.037      1.324      1.093     -1.457      1.386      0.324      0.724     -1.374      0.068      2.177      1.275     -0.445     -1.130     -2.920      1.866      0.812      0.284     -0.475     -0.735      1.250      1.088      0.485      1.193     -1.343     -0.147      0.065      0.961      1.673     -0.726      0.624     -0.154      0.206     -0.662      0.997      1.159      0.700     -0.854     -0.325     -1.797      1.212      0.104
    -0.093     -2.304     -2.161      1.184      1.037      1.324     -1.907      0.543     -0.614      1.324      0.724     -2.374     -1.932      1.177      1.275      0.555     -2.130     -1.920     -0.134     -0.188      0.204     -1.007     -1.123      0.367      0.801     -0.306     -1.028     -1.112      0.918      0.096      0.981     -0.767      1.808     -1.025      0.916      0.334     -1.250     -0.476      0.931      0.876      0.257     -1.207     -0.280     -0.229     -0.788
     0.907      0.696      1.839      2.184      1.037      1.324      1.093      1.543      1.386     -1.676     -1.276      1.626      1.068      2.177      0.275     -1.445      0.870      1.080      1.866      0.812     -0.078      1.031      0.771      2.486      0.398      0.888     -0.534      1.015     -0.474      0.635      1.464     -0.182      0.696     -0.556     -1.939     -1.195      0.429     -0.038      0.227      0.156     -1.405     -0.163     -0.198      0.733      0.489
     0.907      0.696      1.839      1.184      1.037      1.324      1.093      1.543      2.386     -0.676      1.724      0.626      1.068      2.177     -0.725      1.555      0.870      1.080      0.866      0.812      1.060      0.720      0.502      1.327      0.848     -0.120     -0.011      1.073     -0.229      0.157      0.071      0.315      0.928      1.344     -1.148      0.235     -0.381      0.440      1.202     -1.187      0.455      0.009      0.175      0.327     -0.045
     0.907      0.696     -0.161     -0.816     -0.963      1.324      1.093      0.543      0.386      1.324      1.724     -0.374      1.068      1.177      0.275      1.555      0.870     -0.920     -0.134     -0.188      1.092      0.197      0.086      0.409      0.009     -0.080      0.479     -0.235     -1.182     -0.908      0.147      0.903      0.457      0.099      1.359      0.405     -0.715      0.926      0.956      0.303      0.436      0.551     -0.915     -0.317     -0.121
    -2.093      0.696      0.839     -0.816      0.037     -1.676      1.093     -1.457      1.386      0.324     -2.276      1.626      0.068      1.177      0.275     -2.445      0.870      0.080     -1.134     -0.188     -1.884      0.839     -0.318      0.462     -0.002     -0.274     -0.145      1.041     -1.258      0.102      0.297      0.414     -1.024      0.969      0.399      0.352      0.675      0.635      0.833      0.385     -0.482      0.005      0.410     -1.340     -0.191
     1.907      0.696     -2.161     -1.816      1.037      1.324     -2.907     -2.457     -1.614     -2.676      1.724      1.626     -2.932     -1.823      1.275      1.555      0.870      1.080     -2.134      0.812      1.024      0.401     -0.609     -1.107     -0.700      0.656      0.222     -1.411     -0.487      1.849      0.075     -3.379     -1.740     -1.000     -2.487      0.306      1.137     -2.017     -0.993      1.592      0.573      0.416      2.086     -1.577      1.496
    -0.093      0.696      0.839      2.184      1.037     -2.676      1.093     -0.457     -0.614      1.324      0.724      1.626     -0.932      1.177      0.275     -2.445      0.870     -0.920      1.866     -0.188     -0.731      0.508     -0.759      1.006      0.598      0.757      0.191      1.641      1.202      0.398     -1.949      0.520      0.245     -1.207      1.058      1.740      0.881      0.028      0.479      0.016     -1.509      0.134      0.447      1.239     -0.685
    -0.093      0.696      0.839     -0.816      0.037     -0.676     -1.907      0.543     -0.614      0.324     -0.276      1.626      0.068     -0.823      0.275     -0.445      0.870      0.080     -1.134     -0.188     -0.130      0.839      0.383     -0.978      0.564      0.032     -0.183      0.440      0.359     -0.720     -0.531     -2.718      0.118      0.101      0.114     -0.088      0.665     -0.356     -0.068     -0.063     -0.433     -0.066     -0.554     -0.707     -0.667
     0.907      0.696      1.839      0.184      0.037      0.324      1.093     -0.457     -0.614      0.324      0.724     -0.374      1.068      1.177      0.275      0.555     -1.130      1.080      0.866     -0.188      0.465     -0.149      0.493     -0.285      0.678      0.399      0.919      1.293      0.447     -0.794     -0.101      1.147     -1.127     -0.315     -0.016      0.241      0.057      0.330      1.356      0.006     -0.107     -0.859      0.253      0.985     -0.871
    -2.093     -1.304     -0.161      1.184     -1.963     -1.676      0.093     -0.457      0.386     -0.676     -0.276     -1.374      0.068      0.177     -0.725     -0.445     -1.130     -0.920     -1.134     -2.188     -0.991     -0.796     -0.465      0.632     -1.650     -0.861     -0.559      0.229      0.523     -0.260     -0.710      0.918      0.203     -0.171      0.014      0.944     -0.283      0.686     -0.181      0.168      0.572     -0.298     -0.242     -1.548     -0.768
     0.907      0.696      0.839      1.184     -0.963     -1.676      0.093      0.543     -0.614      0.324     -2.276     -1.374      0.068     -0.823      0.275     -1.445     -0.130      1.080      1.866      0.812     -1.309     -0.063      0.109      0.056     -0.310      2.145      0.837      0.551      1.107     -0.664     -0.510      0.083      0.535     -0.658      0.452     -0.656     -1.307     -0.050     -0.909      0.455      0.019     -0.143      0.929      1.903      1.096
    -1.093      0.696      0.839      1.184     -0.963     -0.676      0.093      1.543     -1.614     -0.676     -1.276     -0.374      0.068     -0.823     -0.725     -0.445     -0.130      0.080     -0.134     -1.188     -0.852     -0.238      0.163      0.314     -1.926     -0.296      1.146      0.562      0.961      1.012      0.266      0.246      1.154     -1.696      0.217     -0.261      0.099     -0.183     -0.910      0.252      0.435      0.232     -0.066     -0.207      0.677
     0.907      0.696      1.839     -0.816      0.037      0.324      1.093      1.543      0.386      0.324      1.724     -0.374     -2.932      0.177      0.275     -0.445      0.870      1.080     -2.134     -0.188      0.692      0.164     -0.641     -0.485     -0.589      0.323      0.478      2.495     -0.335      0.615     -0.339      0.941      2.233      0.646      0.701      0.802     -0.503     -1.956      0.420      0.418     -0.989      0.614      1.996     -1.848      0.255
     0.907     -0.304     -1.161     -0.816     -0.963     -1.676      0.093     -1.457     -0.614     -0.676     -0.276      0.626      0.068      1.177     -0.725      0.555     -1.130     -0.920     -1.134     -2.188     -0.028     -0.007     -0.150      0.081     -0.873      0.991     -0.252     -0.890     -0.753     -0.098     -1.608      0.196     -1.357     -0.680     -0.352     -0.197      0.610      0.440      1.053     -0.211      0.519     -1.083     -0.644     -1.166     -1.330
     1.907      0.696      1.839     -0.816     -0.963      1.324      1.093      0.543      2.386     -0.676      1.724      1.626      0.068     -1.823      0.275     -0.445      0.870      1.080      0.866     -1.188      1.041      0.798      0.661     -0.150     -0.982      0.950     -0.131      0.878     -0.724      0.056      0.172      0.086     -0.253      2.428     -0.144      0.367      0.481     -0.916     -1.726      0.671     -1.391      0.114      0.035      0.815     -0.288
     0.907      0.696     -0.161      1.184      1.037      1.324      0.093      0.543      0.386     -0.676      1.724      0.626      1.068      0.177      0.275      1.555      0.870      1.080     -0.134      0.812      1.190      0.242      0.705      0.214      0.803      0.086      0.548     -0.712      1.029      0.237     -0.023     -0.098     -0.040      0.242     -1.084      0.304      0.292      0.225     -0.025     -0.217      0.229      0.642      0.020     -0.245      0.051
     1.907      0.696     -2.161     -1.816      0.037      1.324      0.093     -2.457     -1.614      0.324     -0.276     -2.374     -0.932      0.177     -0.725      0.555     -0.130     -2.920     -0.134      0.812      0.168     -0.656     -1.372     -0.664     -0.021      1.476      1.184     -0.813     -1.191     -0.077      1.210      0.747     -0.929     -1.181      0.281     -0.509     -1.405      1.105      0.480     -0.792      0.470      0.501     -0.882      0.171      0.907
     0.907      0.696     -0.161      0.184      0.037      0.324      0.093     -1.457      0.386      0.324      0.724     -0.374      0.068     -0.823     -0.725     -0.445     -0.130      0.080     -0.134     -0.188      0.640     -0.092      0.163     -0.262      0.773      0.186      0.831     -0.233      0.369     -0.832     -0.449      0.220     -1.445      0.575      0.042     -0.056     -0.284      0.034     -0.480     -1.026     -0.925     -0.193     -0.112      0.025     -0.872
     0.907     -1.304      0.839     -1.816      1.037      1.324      0.093      1.543     -0.614      1.324      0.724     -1.374      1.068     -0.823      1.275      1.555      0.870      1.080     -1.134      0.812      0.902     -0.334      0.692     -1.097      1.123     -0.068     -1.042      0.095     -0.627     -0.114      0.440      0.417      0.721      0.155      0.978     -0.571     -0.860      0.147      0.175      0.851      0.690      1.229      0.030     -0.795     -0.127
     1.907      0.696     -0.161      2.184      0.037     -0.676      1.093     -0.457     -0.614     -0.676      1.724     -0.374      0.068      2.177      0.275      1.555      0.870      1.080     -0.134     -0.188      1.040      0.475      0.507      0.880      0.149      0.863      0.406     -0.720      1.375     -0.121     -1.704      0.485     -1.097     -1.313     -0.906      0.520     -0.819     -0.583      1.413      0.244      0.446      0.310      0.340     -0.431     -0.224
     0.907      0.696      0.839     -1.816      1.037      1.324     -0.907     -1.457     -0.614      0.324      1.724      0.626      1.068      0.177      1.275      1.555      0.870      1.080     -2.134      0.812      0.915      0.395      0.626     -1.569      1.722     -0.057      0.296      0.211     -0.312     -0.901      0.253     -1.332     -2.060      0.544     -0.677      0.403      0.191      0.326      1.430      0.567      0.375      0.520      0.113     -1.336     -0.768
    -0.093     -2.304     -0.161      1.184      0.037     -0.676     -1.907      0.543      0.386     -0.676     -1.276     -1.374      0.068      1.177      0.275     -0.445     -0.130     -0.920     -0.134      0.812     -0.170     -0.678     -0.274      1.001     -0.141      0.130     -1.606      0.179      0.182      0.301     -0.402     -1.167      0.990     -0.542     -0.769     -1.004     -0.333      0.309      0.350      0.322     -0.356      0.727     -0.502     -0.650      1.022
    -0.093     -0.304     -0.161      1.184      1.037      0.324      0.093      0.543     -1.614     -0.676     -0.276     -0.374      0.068     -1.823     -0.725     -0.445     -0.130     -0.920     -0.134      0.812      0.591      0.075     -0.003     -0.649      0.398     -0.686     -0.403      0.001      1.906      0.486     -0.485     -0.056      0.640     -1.212     -0.673     -0.786     -0.478      0.111     -1.364     -1.008     -1.115     -0.139     -0.798      0.054      0.479
    -0.093      0.696      1.839      2.184      1.037     -2.676      1.093     -0.457      0.386      1.324      0.724     -1.374     -0.932     -0.823      1.275          *     -1.130     -0.920     -0.134      0.812     -0.028      0.002     -0.153      0.932     -0.021     -0.048      0.734      1.832      1.098      1.075     -2.533      1.141     -0.240     -0.318      1.364      0.900     -1.342     -0.508     -1.542      1.226     -1.351     -1.048     -0.559     -0.633      0.684
     0.907      0.696     -2.161      1.184      1.037     -2.676      1.093     -0.457     -1.614      1.324     -1.276      0.626     -0.932     -1.823      1.275     -2.445      0.870      1.080     -0.134      0.812     -0.994      0.450      0.238     -0.026      0.544      1.834      0.291     -2.299      1.141      0.545     -1.608      0.468     -0.765     -1.472      1.144      0.066      0.076     -1.324     -1.888      1.067     -1.306      0.333      0.604     -0.203      0.452
    -1.093     -0.304      0.839      1.184      1.037      0.324      0.093     -0.457     -0.614     -1.676      0.724     -1.374      0.068     -0.823      0.275      0.555     -0.130      0.080     -1.134     -0.188     -0.090     -0.644      0.096     -0.320      0.163     -1.013      0.087      0.683      1.613      0.967      0.350      0.854     -0.590     -0.435     -1.754      0.834     -0.677     -0.088     -0.552      0.168      0.447      0.451      0.067     -0.913     -0.186
    -2.093      0.696      1.839      1.184     -2.963     -2.676      1.093      1.543      2.386     -2.676     -2.276     -2.374      1.068      1.177     -2.725     -2.445      0.870      1.080      0.866     -3.188     -1.914     -0.432      0.748      1.506     -2.593     -0.135      1.075      0.962     -0.327     -0.336     -0.532      1.516      0.729      1.350     -1.487      0.145     -1.742     -0.061     -0.109     -1.410     -0.576      1.191     -0.079      0.087     -0.914
     0.907     -2.304     -2.161     -0.816      1.037      1.324      1.093     -1.457      1.386      1.324      1.724     -2.374      0.068      1.177      1.275      1.555      0.870      1.080      0.866      0.812      0.866     -0.436      0.103     -0.566      0.307     -0.085     -1.854     -2.503     -0.183      0.739      0.419      1.359     -1.530      1.792      1.118      0.627     -1.801     -0.032      1.722      1.291      0.502      1.474      0.836      1.138      0.456
    -0.093     -1.304      0.839      1.184      0.037      1.324      1.093      1.543      0.386      0.324      0.724      0.626     -0.932     -0.823      0.275      1.555      0.870      1.080      0.866      0.812      0.637     -0.190      0.151      0.101     -0.499     -0.656     -1.115      0.718      0.943      0.524      0.733      1.261      1.384      0.217      0.606     -0.209      0.990     -1.181     -0.989      0.544      0.922      1.210      0.904      0.862      1.504
    -2.093     -0.304     -0.161      1.184     -2.963      0.324     -0.907     -0.457      0.386     -0.676     -1.276     -0.374      0.068      1.177     -0.725     -0.445     -1.130      0.080     -0.134     -2.188     -0.941     -0.488     -0.256      0.802     -2.343     -1.104      0.083      0.097      0.341     -0.503      1.182     -0.400     -0.235     -0.133      0.414     -0.200      0.335      0.501      0.656      0.632      0.605     -0.614      0.294     -0.623     -0.073
     0.907     -0.304     -1.161      0.184      1.037      1.324     -0.907     -1.457     -0.614     -0.676     -0.276     -0.374     -0.932      0.177     -0.725     -0.445     -1.130     -0.920     -0.134      0.812     -0.128     -0.646     -0.401     -0.404      0.139      1.023      0.272     -0.915      0.620      0.804      1.525     -0.291     -1.027     -0.536     -0.718     -0.089      0.491     -0.368      0.545     -0.589     -0.297     -0.390     -0.219      0.092      0.748
     0.907     -0.304      1.839     -0.816     -2.963      0.324     -0.907     -0.457      0.386     -0.676     -0.276      1.626      1.068      2.177     -2.725     -2.445     -1.130     -0.920     -0.134     -0.188     -0.257     -0.433      0.117      0.164     -1.263      1.095      0.050      1.672     -0.861     -1.688      0.556     -0.466     -0.673      0.208     -0.264     -0.039      2.073      0.800      2.050     -1.978     -2.232     -0.801     -1.178     -0.256      0.919
    -0.093      0.696      0.839     -1.816      1.037      1.324      1.093      0.543      1.386     -0.676     -1.276     -0.374     -2.932      2.177      1.275      0.555     -0.130     -0.920      1.866      0.812      0.144     -0.172     -1.173      0.386      0.354     -0.337      0.907      2.043     -2.077      0.526      1.267      1.313      1.795      0.949     -0.847     -1.491     -0.147     -1.322      1.886      1.176      0.420      0.082      0.904      1.538      0.485
    -0.093     -0.304     -1.161     -1.816      1.037     -0.676     -0.907      1.543     -1.614      1.324     -0.276      0.626      1.068     -1.823      1.275      0.555     -1.130     -0.920     -2.134      0.812     -0.064      0.109     -0.057     -1.926      1.393     -0.139     -0.420     -1.003      0.181     -0.372     -0.615     -0.991      1.495     -0.105      0.716     -0.286      0.444      1.229     -0.163      0.620      0.704     -1.446     -0.933     -1.295     -0.437
     0.907     -0.304      1.839     -0.816     -1.963      0.324      0.093      1.543     -0.614     -0.676     -1.276      0.626      1.068      1.177     -1.725     -0.445     -0.130      1.080      0.866     -1.188     -0.173     -0.324      0.692      0.410     -1.798      0.897      0.056      1.164     -1.385     -0.370      0.485      0.362      0.543     -1.085      0.270     -1.069      0.975     -0.024      0.710     -0.905     -0.237      0.201      0.028      0.652      0.401
    -1.093     -0.304     -2.161      2.184     -0.963      0.324      0.093      0.543     -0.614      0.324      1.724     -0.374     -0.932      0.177      0.275      0.555      0.870      0.080      0.866      0.812      0.724      0.493     -0.304      0.632      0.047     -1.886     -0.789     -1.868      1.618     -0.850     -0.431     -0.487      1.034     -1.006      0.376      0.813     -0.680     -0.577     -0.285      0.223     -0.334      0.092      0.393      0.448      0.799
    -0.093     -0.304     -1.161     -0.816     -1.963      1.324      0.093      0.543      0.386      0.324     -1.276     -1.374      1.068     -0.823      0.275     -0.445     -0.130      0.080      0.866     -0.188     -0.113     -0.591      0.220      0.044     -0.063      0.040      0.268     -1.326     -0.813     -1.796      1.307      0.579      0.285      0.372      0.265     -1.179     -0.618      0.684     -0.897      0.383     -0.260      0.611     -0.381      0.907      0.090
    -0.093     -1.304      0.839      0.184      0.037      1.324      1.093     -1.457      2.386     -0.676      0.724     -2.374      1.068     -1.823      0.275     -0.445     -1.130      1.080      1.866      0.812      0.037     -0.408      0.657      0.004      0.295     -0.053     -1.073      0.107      0.155     -0.462      1.231      1.331     -2.345      2.254     -0.848      0.782     -1.945      0.115     -1.825      0.153     -0.250     -0.680     -0.061      1.819      0.526
    -1.093     -0.304     -0.161      1.184      0.037      0.324      0.093     -0.457     -0.614      0.324     -0.276     -1.374      0.068     -0.823      0.275      0.555     -0.130      0.080     -1.134     -2.188     -0.336      0.192      0.141      0.379     -0.505     -0.776     -0.463     -0.362      0.908      0.580      0.698     -0.037     -0.546     -0.805      0.567      0.017     -1.392     -0.122     -1.055      0.486      0.767     -0.288     -0.133     -1.365     -1.821
     1.907     -0.304     -0.161      0.184      0.037      0.324     -1.907      1.543      0.386      1.324      1.724      0.626      0.068     -0.823      0.275      0.555     -0.130     -0.920     -1.134     -0.188      0.931     -0.439     -0.412      0.466      0.140      0.975     -0.115      0.195     -0.499     -0.156     -0.749     -1.299      2.141      0.011      1.306      0.406      1.300      0.609     -1.220      0.298     -0.274      0.191     -0.469     -1.550     -0.252
     0.907     -0.304     -0.161     -1.816      1.037      1.324      0.093      1.543      0.386     -2.676      0.724      0.626      1.068      1.177      0.275      1.555      0.870      1.080     -2.134     -1.188      0.791      0.281      0.564     -0.637      0.278     -0.033     -0.339     -0.699     -1.214      0.774      0.272     -0.213      0.703      0.824     -2.905     -0.285      0.395      0.236      1.729      0.089      0.830      0.636      0.062     -1.835     -1.303
    -0.093      0.696      0.839      0.184      0.037      1.324      1.093      1.543      0.386      1.324     -1.276     -0.374      1.068      0.177      1.275      1.555      0.870      1.080     -1.134      0.812     -0.014     -0.080      0.475      0.217      0.559     -0.051      0.753      0.433     -0.095     -0.532      1.194      1.012      0.835     -0.025      1.104     -1.341     -0.379      0.549      0.041      1.116      1.707      1.010      0.229     -1.299      0.265
     0.907      0.696      0.839      1.184     -0.963      0.324      1.093      0.543      2.386      1.324      0.724      1.626      0.068     -0.823     -0.725      1.555      0.870      0.080      0.866     -1.188      0.588      0.847     -0.036      0.567     -0.913      0.353     -0.126      0.924      0.526      0.150     -0.240      0.103      0.625      1.814      1.867     -0.049      0.468     -0.049     -1.239     -0.211      0.940      0.051      0.226      0.636     -0.302
    -1.093     -0.304      0.839      0.184      1.037     -0.676      1.093      0.543     -1.614      0.324      0.724      0.626      1.068      0.177      0.275      0.555      0.870      1.080     -0.134      0.812     -0.090      0.934      0.698     -0.464      0.338     -0.920     -1.211      0.097      0.551      0.711     -0.652      0.184     -0.469     -1.301      0.240      0.664     -0.573      0.119      0.627     -0.006      0.438      0.059      0.087     -0.023      0.528
    -1.093     -0.304     -2.161      1.184      0.037     -0.676      0.093     -2.457      1.386      0.324     -1.276     -2.374      0.068      1.177     -0.725     -0.445     -0.130     -2.920      0.866     -0.188     -0.906     -0.766     -0.745      1.845      0.003     -0.115      0.660     -1.594     -0.702      0.003      0.475      0.991     -1.694     -0.128      0.397     -0.096     -1.318      0.958     -0.337     -0.774      0.513      0.638     -1.773     -0.143     -0.050
    -0.093      0.696      0.839      1.184      1.037      1.324      1.093     -1.457      1.386      1.324      0.724     -0.374      1.068      2.177     -0.725      0.555      0.870      0.080     -0.134      0.812      0.825      0.632      0.007      0.793      0.200     -0.947     -0.059      0.885      0.401      0.770      0.306      0.383     -1.372      0.709      1.126     -0.337     -1.154      1.090      1.483     -0.912     -0.277      0.147     -0.007     -0.570      0.608
    -0.093     -0.304     -2.161     -0.816      0.037      1.324     -1.907     -2.457     -0.614     -2.676     -2.276      1.626      1.068      2.177     -2.725     -1.445     -0.130     -1.920     -1.134      0.812     -0.302      0.374     -0.428      0.356      0.721      0.376     -0.786     -1.819     -1.080     -0.648      1.676     -2.271     -1.782     -1.011     -2.959     -1.976      1.059      1.754      1.851     -3.068     -1.258     -0.537     -1.518     -1.243      0.150
    -0.093      0.696      1.839      2.184      0.037      1.324      1.093      1.543      0.386     -0.676     -0.276     -0.374      0.068      1.177     -1.725      0.555     -0.130      1.080      0.866     -0.188     -0.127     -0.083      0.453      0.775      0.116      0.186      0.758      1.539      1.335     -0.231      1.368      1.222      1.074     -0.145     -0.767     -0.148     -0.244     -0.387      0.452     -1.814      0.630      0.002      0.479      0.523     -0.218
    -0.093     -0.304      0.839     -0.816      0.037      0.324      1.093      1.543     -0.614      0.324     -0.276      0.626      1.068     -0.823      1.275      1.555     -0.130      0.080     -0.134     -0.188     -0.203      0.020      0.081     -0.597     -0.364      0.008     -0.319      0.711     -0.107      0.443      0.625      0.989      1.661     -0.241      0.347     -0.089      0.578      0.915     -0.384      1.654      1.767      0.025     -0.028     -0.020      0.168
     1.907     -0.304     -0.161      0.184      0.037      1.324      0.093     -0.457     -0.614     -0.676      1.724     -0.374      0.068      0.177     -0.725      1.555      0.870      0.080      0.866     -0.188      1.242      0.108      0.180      0.333     -0.261      0.722     -0.297     -0.263      0.096      0.393     -0.100     -0.052     -0.612     -0.794     -0.645      0.126     -0.551     -0.252     -0.157     -0.747      0.346      0.763     -0.254      0.702     -0.077
    -0.093     -0.304     -2.161      1.184     -0.963      0.324      0.093      1.543      0.386     -0.676     -1.276     -0.374     -1.932      0.177     -0.725     -1.445     -0.130      1.080      0.866     -1.188     -0.338     -0.159     -0.128      0.601     -1.116      0.284     -0.333     -1.889      0.629      0.338      0.682      0.221      1.685      0.039     -0.152     -0.676     -0.257     -1.710     -0.293     -0.075     -0.996     -0.012      1.054      0.529     -0.191
    -0.093      0.696      1.839     -0.816      1.037      1.324      1.093      1.543      0.386      0.324      1.724      1.626      1.068     -0.823      0.275     -0.445      0.870     -1.920      0.866      0.812      0.357      0.684     -0.372     -0.343      1.135     -0.572      0.055      2.062     -0.623     -0.108      0.821      0.480      1.929      0.582     -0.119      1.307      0.591      1.639     -0.744     -0.253     -0.955      0.076     -1.192      0.952     -0.065
     1.907     -1.304     -1.161      1.184     -1.963      1.324      1.093      1.543      0.386     -1.676     -1.276      0.626      0.068      1.177     -1.725      1.555      0.870      1.080      0.866     -0.188     -0.168      0.376      0.513      1.323     -0.967      1.894     -1.600     -1.619     -0.115     -0.883      1.566      0.582      0.896     -0.623     -1.159     -1.042      0.209     -0.656      0.177     -1.330      1.598      0.400      0.272      0.260      0.561
    -0.093     -0.304     -1.161      1.184     -0.963      0.324      1.093     -1.457      0.386     -1.676     -0.276      0.626      1.068      2.177      0.275     -0.445     -0.130      1.080      0.866     -1.188      0.118     -0.224      0.336      1.714     -0.538     -0.194     -0.057     -1.555     -0.618     -0.287      0.489      1.271     -1.798     -0.906     -1.350     -0.374      1.026      0.501      0.940      0.359     -0.486      0.216      0.721     -0.109     -0.839
    -0.093      0.696     -0.161      0.184     -0.963     -0.676     -0.907      0.543     -0.614      0.324      1.724      0.626      0.068     -0.823      0.275     -0.445      0.870      0.080      1.866      0.812     -0.184      0.498      0.065     -0.320      0.006     -0.034      0.350     -0.340      0.485     -0.807     -0.503     -1.551      0.397     -0.247      0.471      1.885      0.001      0.000     -0.536      0.173     -0.061      0.309     -0.184      1.923      0.589
     0.907     -0.304      1.839     -1.816      1.037     -0.676     -2.907      1.543     -1.614      1.324      1.724     -0.374      1.068     -0.823      1.275     -0.445     -2.130      1.080      1.866      0.812      0.439     -0.728      0.353     -1.231      1.213      0.439      0.554      1.319     -0.550     -0.192     -1.236     -2.100      1.082     -0.962      0.795      1.033      0.602      0.504      0.030      0.734     -0.896     -1.255      0.663      2.523     -0.291
    -2.093     -0.304     -0.161     -0.816      1.037     -1.676      1.093      1.543     -1.614     -0.676     -1.276     -1.374     -2.932     -1.823     -0.725     -0.445     -1.130      1.080     -1.134      0.812     -0.322     -0.267     -0.442     -0.717      1.430     -1.840     -0.109      0.346     -0.217     -0.437     -1.423      1.507      1.881     -0.976     -1.364     -0.774     -1.086     -2.264     -1.284     -1.356     -0.131     -0.748      1.728     -0.880     -0.298
    -2.093     -0.304     -1.161     -0.816      0.037      0.324      0.093      1.543      0.386      1.324     -1.276     -1.374     -1.932     -0.823      0.275      0.555     -1.130     -0.920      0.866     -0.188     -0.406     -0.198     -0.679     -0.554      0.993     -1.531     -0.214     -0.477     -0.303     -0.777      0.692      0.283      2.407      0.763      0.857     -0.870     -1.037     -0.792     -0.398     -0.078      0.829     -0.951      0.075      1.217     -0.922
    -0.093      0.696      1.839      0.184      0.037     -0.676      1.093      0.543     -1.614      0.324     -0.276      0.626      1.068      0.177     -0.725      0.555     -0.130      1.080     -1.134      0.812     -0.279      0.614      1.242     -0.249     -0.131      0.133      0.152      0.557      0.418      0.209     -0.247      0.341     -0.661     -1.491      0.295      0.159     -0.266     -0.444      0.485     -0.542      0.693     -0.846     -0.788     -0.843      0.891
    -2.093      0.696      0.839      1.184      0.037      1.324      1.093     -0.457      0.386      0.324      1.724      1.626      1.068      1.177      0.275      0.555      0.870      0.080      0.866      0.812      0.659      1.097      0.379      0.519      0.460     -2.820     -0.324      0.494      0.469     -0.307      0.813     -0.261     -0.872     -0.159      0.107      0.806      0.040      0.521      1.031      0.118     -0.159     -0.372     -0.550      0.626      0.367
     0.907     -1.304      0.839      0.184      0.037      1.324     -0.907      0.543      0.386     -0.676      1.724     -0.374      0.068     -0.823      0.275      1.555      0.870      0.080     -0.134      0.812      1.021      0.028      0.146      0.008      0.577     -0.070     -1.319      0.690      0.223     -0.506      0.240     -0.853      0.156      0.419     -1.054      0.405     -0.279     -0.250     -0.846      0.071      0.354      0.768     -0.092     -0.102      0.345
     0.907      0.696      0.839     -1.816      1.037      1.324      1.093      1.543     -0.614      0.324      0.724      0.626      0.068     -1.823      1.275      0.555      0.870      1.080     -1.134      0.812      0.629      0.942      0.541     -1.657      1.307      0.264     -0.316      0.183     -0.202     -0.334      0.651      0.026      0.820      0.471     -0.410     -0.136     -0.494     -0.631     -0.493      0.615     -0.175     -0.311      0.296     -0.121     -0.043
     0.907      0.696     -1.161      1.184      0.037      0.324      0.093     -1.457     -0.614      0.324      0.724      0.626      0.068      1.177      0.275      0.555     -0.130      0.080      0.866     -0.188      0.946      0.463     -0.034      0.517      0.356     -0.038      0.263     -1.172      0.681     -0.305     -0.722     -0.200     -1.573     -1.120      0.143     -0.556     -0.021     -0.028      0.835      0.145     -0.283     -0.604      0.094      0.536     -0.332
     0.907      0.696     -2.161      1.184      0.037      1.324      1.093     -1.457     -0.614      0.324      1.724      0.626      0.068     -0.823      0.275      0.555      0.870     -0.920      0.866      0.812      0.458      0.847     -0.569      0.134      0.207      0.331     -0.113     -1.481      1.197     -0.177      0.734      0.169     -0.996     -0.773      0.171      1.075     -0.466      0.747     -1.119      0.138     -0.016     -0.044     -0.269      0.833      0.635
    -1.093      0.696      0.839      0.184      1.037     -0.676      0.093      1.543     -0.614      0.324     -1.276      0.626      1.068     -1.823      0.275     -1.445     -0.130      1.080      0.866     -0.188     -0.962      0.275      0.655     -0.904     -0.007     -0.267      0.377      0.178      1.094      1.058      0.304     -0.276      0.859      0.005      0.192     -0.077      0.320      0.202     -1.182      0.258     -0.645     -0.509      0.161      1.333     -0.167
     0.907     -0.304     -2.161     -1.816      0.037     -1.676     -0.907     -0.457     -0.614     -0.676      1.724      0.626     -1.932      1.177     -0.725     -0.445      0.870     -1.920     -0.134     -0.188     -0.010      0.524     -1.103     -0.094      0.247      1.011     -1.060     -1.113     -1.834     -0.093     -1.851     -1.285      0.657     -0.520     -0.742      1.758     -0.198     -0.281      1.344     -0.646     -0.590      0.274     -0.215      0.006     -0.426
     0.907      0.696      0.839     -1.816     -0.963     -0.676      0.093      1.543     -0.614      0.324      1.724     -0.374      0.068     -1.823      1.275      0.555      0.870      1.080      1.866      0.812      0.751     -0.265      0.200     -1.100      0.214      0.190      0.971      0.669     -0.674     -1.237     -1.459      0.525      1.462      0.194      0.337      0.814      0.053     -0.322     -1.004      1.227     -0.342      1.201      0.618      2.419      0.795
     0.907      0.696      1.839      0.184      1.037      1.324      1.093     -1.457      1.386      0.324     -1.276      0.626      1.068      1.177     -1.725      1.555      0.870      1.080     -1.134      0.812     -0.017      0.503      0.708      0.071      0.238      0.705      0.027      1.168      0.099      0.798      1.216      0.455     -2.368      1.302      0.228     -1.275      0.156      0.247      0.964     -2.004      1.427      0.266      0.073     -1.231      0.367
    -0.093     -0.304     -1.161      0.184      0.037     -0.676     -0.907     -1.457      0.386     -0.676     -0.276     -0.374      0.068     -0.823     -0.725     -1.445     -1.130     -1.920      0.866     -2.188     -0.400     -0.371     -0.506     -0.053     -0.332      0.350      0.039     -0.536      0.200      0.413     -0.182     -0.410     -0.835      0.346     -0.541      0.145      0.019      0.597     -0.800     -0.627     -0.986     -0.800     -1.092      1.040     -1.845
    -0.093     -1.304     -1.161      0.184     -1.963     -0.676     -0.907     -0.457      0.386     -0.676     -1.276     -0.374     -0.932     -0.823      0.275     -0.445     -1.130     -0.920      0.866     -0.188     -0.919     -0.516     -0.450      0.310     -1.294      0.833     -1.016     -0.870     -0.144     -0.755      0.341     -0.420      0.102      0.246     -0.003     -0.151      0.427     -0.285     -1.040      0.792      0.552     -0.666     -0.212      0.708      1.130
     0.907      0.696     -2.161      1.184      1.037      1.324      0.093     -2.457      0.386      0.324      1.724     -2.374     -0.932      1.177      0.275      1.555      0.870     -1.920      0.866      0.812      0.938     -0.216     -1.134      0.917      0.359     -0.298      1.005     -0.997      0.154      0.760      0.305      0.278     -1.104     -0.423      0.104      0.458     -2.069      0.695      0.422      0.178      0.616      1.080     -0.360      0.547      0.626
     0.907     -0.304     -1.161     -0.816      1.037      0.324     -2.907     -1.457      0.386     -0.676      1.724      1.626     -1.932     -0.823      1.275      1.555      0.870      1.080     -0.134      0.812      1.142      0.263     -0.320     -0.638      0.761     -0.015     -0.644     -0.897     -0.159      0.143     -1.000     -3.130     -1.078      0.909     -0.975      0.400      1.293     -1.224     -0.348      0.987      0.322      0.614      1.532      0.201      0.143
     1.907      0.696     -1.161     -0.816      1.037      1.324      1.093     -0.457     -0.614      1.324      1.724      1.626     -0.932     -0.823      1.275      1.555      0.870      1.080      1.866      0.812      1.634      0.801     -0.032     -0.884      1.704      0.292     -0.134     -1.359      0.092     -0.651     -0.392      0.399     -0.499     -0.132      0.621     -0.291      0.578     -0.882      0.024      0.350      0.039      0.039      1.005      2.205     -0.685
    -1.093      0.696      0.839     -0.816      1.037     -0.676      1.093      1.543     -0.614      0.324      0.724      1.626      0.068     -0.823     -0.725     -0.445     -0.130      0.080     -0.134      0.812      0.121      0.406      0.491     -0.176      0.465     -1.187      0.385      0.138     -0.479      0.619     -0.913      0.697      1.253     -0.625      0.102      0.752      0.992     -0.492     -0.605     -0.968     -0.624     -0.637     -0.614     -0.047      0.455
     0.907      0.696      1.839      2.184     -0.963      1.324      1.093      1.543     -0.614      0.324     -0.276      0.626      1.068      2.177     -0.725      0.555      0.870      1.080     -0.134      0.812     -0.012     -0.083      0.476      0.604     -1.313      1.138      0.703      1.368      1.462      0.333      1.354      1.220      0.970     -0.974      0.846     -0.200      0.611      0.498      1.577     -0.130      0.329      0.968      0.164     -0.502      1.928
    -0.093      0.696     -2.161      1.184      1.037      0.324      1.093     -2.457      1.386      0.324     -1.276      0.626      1.068      0.177      0.275     -1.445     -0.130     -0.920      0.866      0.812     -0.132      0.568     -0.039      1.219      0.242     -0.057      0.055     -2.052      0.066      0.936      0.522      0.479     -2.402      0.487      0.126     -0.940     -0.055      1.253     -0.732      0.202     -1.305     -0.672     -0.970      0.216      0.576
     0.907     -0.304     -1.161      1.184      1.037      0.324      1.093     -1.457     -0.614      0.324      0.724      0.626     -0.932      1.177      0.275      1.555      0.870     -0.920     -0.134      0.812      0.846      0.135     -0.459      0.186      1.044      0.097     -0.405     -0.495      1.039      0.054     -0.646      0.957     -0.900     -0.702     -0.143     -0.444      0.424     -0.301      1.020     -0.134      0.689      0.660     -0.240     -0.206     -0.092
    -0.093     -0.304     -0.161     -0.816      1.037     -0.676      0.093     -1.457      2.386      1.324     -0.276      1.626     -0.932     -0.823      1.275      1.555     -0.130     -1.920      1.866      0.812      0.246      0.303     -0.703      0.517      1.516     -0.340     -0.582      0.473     -1.408     -0.522     -1.008     -0.293     -0.776      1.807      0.610     -0.488      1.245      0.097     -1.347      0.501      1.224     -0.560     -0.738      1.562     -0.614
     0.907      0.696     -0.161      1.184      0.037     -0.676     -0.907      0.543      1.386      1.324      0.724     -1.374     -0.932      0.177      0.275     -0.445     -2.130     -0.920      1.866     -0.188     -0.245     -0.389      0.146      1.532      0.016      1.022      1.019     -0.366     -0.257     -0.060     -0.509     -0.537      0.166      0.193      1.374      1.054     -0.852     -1.072     -0.953      0.209     -0.120     -1.818     -1.132      1.274     -0.060
     0.907     -1.304      0.839      1.184      1.037     -0.676     -0.907     -1.457     -0.614     -0.676     -0.276     -0.374      0.068     -0.823     -0.725      1.555     -0.130     -0.920     -2.134      0.812      0.344     -0.181     -0.198     -0.865      0.966      0.622     -1.168      0.968      1.862      0.061     -0.928     -0.486     -1.410     -0.124     -1.162     -0.829      0.058      0.283     -0.161     -1.184      1.087     -0.055     -0.608     -1.731      0.122
    -1.093      0.696      0.839      0.184      1.037     -0.676      0.093      1.543      0.386      1.324     -1.276     -0.374     -0.932     -0.823      1.275     -0.445     -0.130      0.080      0.866      0.812     -0.651      0.284      0.109      0.144      1.205     -0.435      0.331      0.804      0.003     -0.095      0.074     -0.331      1.328      0.308      0.692     -0.492     -0.666     -0.864     -0.923      0.671      0.144     -0.372     -0.026      0.852     -0.240
    -1.093     -0.304      1.839      0.184      1.037      0.324      0.093      1.543     -1.614     -2.676     -1.276     -0.374      1.068     -0.823     -1.725     -1.445     -0.130      0.080     -0.134     -0.188     -0.666     -0.475      0.375     -1.238     -0.116     -0.330      0.288      1.570      1.361      1.141      1.111      0.687      1.221     -0.844     -2.668     -0.374      0.182      0.473      0.040     -1.587     -0.744      0.261     -0.709      0.434     -0.037
    -2.093      0.696     -1.161      0.184      1.037     -0.676      0.093      1.543     -1.614      0.324     -2.276     -1.374      1.068     -0.823      0.275     -1.445     -0.130      1.080      0.866     -0.188     -1.285     -0.099      0.557     -1.010      1.063     -0.812      0.636     -1.628      1.228      0.151      0.884      0.057      0.719     -0.735     -0.192     -0.723     -1.269      0.303     -0.168     -0.218     -0.135     -0.065      0.133      1.272     -1.113
    -0.093     -0.304     -1.161      1.184      1.037     -0.676     -0.907     -1.457      2.386     -1.676     -1.276     -0.374      1.068      2.177     -1.725      0.555     -1.130     -1.920      1.866      0.812     -0.285     -1.171     -0.707      1.386      0.694      0.195      0.741     -0.526     -0.391      0.528     -0.392      0.424     -0.521      1.346     -2.258     -0.791      1.085      1.919      1.228     -2.108      0.843      0.042     -0.866      1.284      0.157
     0.907     -0.304      0.839     -0.816      0.037      0.324     -0.907      0.543     -0.614     -0.676      0.724     -0.374      0.068      0.177      0.275     -0.445     -0.130      0.080     -0.134     -0.188      0.575     -0.175      0.533     -0.956      0.652      0.215     -0.188      0.132      0.121     -0.555     -0.348     -0.656      0.031      0.085     -0.860     -0.217     -0.024     -0.674      0.813     -0.076     -1.119     -0.045     -0.622      0.247     -0.878
    -0.093      0.696     -1.161     -1.816      0.037      1.324     -2.907     -1.457     -0.614     -0.676     -1.276      0.626      0.068      0.177     -0.725      0.555     -0.130     -0.920     -1.134      0.812     -0.195      0.167     -0.081     -0.790      0.875      0.120      0.472     -1.073     -0.930     -0.768      1.666     -2.927     -1.236      0.094     -1.065     -1.096      0.449      0.150      0.708     -1.267      0.748     -0.199     -0.953     -0.716      0.049
    -0.093     -0.304     -2.161      0.184     -1.963      0.324      1.093     -1.457      0.386     -1.676      0.724     -2.374     -0.932      1.177      0.275     -0.445      0.870     -0.920     -0.134     -2.188      0.238     -0.373     -0.937      0.991     -1.673     -0.365     -0.038     -1.373     -0.757     -0.130      0.025      1.320     -0.302     -0.442     -0.617      0.392     -1.808      0.381      0.215      1.183     -0.637      1.318      0.557     -0.649     -0.618
    -0.093     -3.304      0.839      0.184     -1.963     -0.676     -1.907      0.543      0.386     -0.676     -1.276     -2.374      1.068      0.177     -0.725     -0.445     -2.130      1.080     -0.134     -1.188     -0.913     -1.387      0.423     -0.849     -1.719      0.639     -1.733      0.505      1.010     -0.120      0.261     -0.528      0.042      0.984      0.245     -0.131     -0.696      0.353      1.050      0.038      0.420     -0.696      0.437      0.278      0.374
    -0.093     -0.304      0.839      0.184     -0.963     -1.676      0.093      0.543      0.386      0.324      0.724      0.626      1.068     -0.823      0.275     -0.445     -0.130      0.080     -0.134     -1.188     -0.514      0.143      0.556      0.553     -0.971      0.484     -0.445      0.210     -0.339      0.115     -1.338      0.001     -0.052     -0.191      0.812      1.261      0.438      0.060     -1.163      0.672      0.018     -0.137     -0.745     -0.503     -0.207
    -0.093      0.696      1.839     -1.816      1.037      1.324      1.093      1.543     -1.614     -0.676      1.724      0.626      0.068     -1.823      0.275      1.555      0.870      1.080     -2.134      0.812      0.898      0.513      0.116     -1.656      1.284     -0.936      0.271      1.751     -0.112     -0.073      0.298      0.594      1.390     -0.275     -1.207      0.598      0.114     -0.197     -0.590     -0.366      0.782      0.239      0.805     -1.307     -0.352
     0.907     -0.304     -2.161     -0.816      0.037      1.324      1.093     -2.457     -1.614     -0.676      1.724     -1.374     -1.932      0.177      1.275      1.555     -0.130     -2.920     -1.134     -0.188      1.210     -0.095     -1.304     -1.292      0.172     -0.253     -0.037     -0.961      0.592     -0.160     -0.068      1.381     -0.874     -0.732     -0.779      0.156     -1.174     -0.102      1.180      1.253      0.247     -0.243     -0.963     -0.537     -0.360
    -0.093     -1.304     -1.161     -0.816      0.037     -1.676     -0.907     -0.457      0.386     -1.676      0.724     -0.374     -0.932      0.177     -1.725     -1.445     -1.130     -0.920     -0.134     -2.188     -0.366     -1.216     -0.409     -0.224     -0.499      0.283     -0.188     -0.742     -0.793      0.484     -1.248      0.083      0.015      0.446     -1.653      1.233      1.067     -0.260      0.448     -1.447     -1.113      0.286     -0.350     -0.026     -1.803
     1.907     -0.304     -0.161      0.184      0.037      1.324     -0.907      1.543      1.386      1.324      0.724     -2.374     -0.932      1.177      1.275      1.555      0.870      1.080     -0.134      0.812      0.795     -0.470     -0.045      0.564      0.323      0.961      0.176      0.009     -0.086     -0.129      0.432     -0.412      1.543      1.079      1.297     -0.226     -1.752     -0.926      0.562      1.115      0.667      1.401      0.907     -0.301      0.601
    -2.093     -2.304     -2.161      2.184      1.037     -1.676     -1.907     -0.457      0.386     -2.676     -1.276     -2.374     -0.932      2.177     -2.725     -0.445     -1.130     -0.920     -1.134      0.812     -0.851     -1.447     -0.539      0.580     -0.019     -1.135     -0.838     -1.587      1.602      1.079     -0.744     -0.444      0.095     -0.017     -2.610     -0.281     -0.466     -0.366      1.687     -2.862      0.356      0.484     -0.108     -1.531      0.838
     0.907      0.696      0.839     -1.816      1.037      0.324      0.093      0.543      0.386      1.324      1.724     -0.374     -1.932     -0.823      0.275      0.555     -0.130      1.080     -0.134      0.812      0.919      0.428     -0.065     -0.796      0.771      0.223      0.209      0.949     -0.949      0.147     -0.804     -0.220      0.691      1.004      1.014      0.309     -0.856     -1.804     -0.057     -0.020     -0.334     -0.538      1.179      0.278      0.075
    -0.093      0.696     -2.161      1.184      1.037      1.324      1.093     -2.457     -0.614      1.324     -2.276      1.626     -2.932      0.177     -0.725     -0.445     -0.130     -2.920      0.866      0.812     -0.422      0.777     -1.825      0.622      0.833      0.335     -0.055     -0.248      0.510      0.316      1.662      0.297     -0.293     -1.103      1.038     -1.765      0.599     -0.383     -0.122     -1.137     -0.114     -0.913     -0.354      0.518      0.059
    -0.093     -0.304     -2.161      2.184      0.037      1.324      1.093      1.543      0.386     -0.676     -0.276      0.626      0.068      2.177     -0.725     -0.445      0.870     -0.920      0.866     -1.188      0.120      1.028     -0.128      1.776     -0.593     -0.173     -1.197     -1.932      0.345      0.689      1.148     -0.038      1.689     -1.070     -0.301     -0.454     -0.655      0.345      0.602     -0.432     -0.601     -0.281     -0.857      0.075     -0.545
     0.907     -0.304      0.839     -1.816      1.037      1.324      0.093      0.543     -0.614      1.324      1.724      0.626      1.068     -1.823      1.275      1.555      0.870      1.080     -1.134      0.812      1.045      0.482      0.869     -1.715      0.893     -0.307     -0.681     -0.133     -0.054      0.285      0.206     -0.385     -0.438      0.755      0.969      0.351     -0.083     -0.028     -0.419      1.014      0.548      0.300     -0.329     -0.342      0.108
    -2.093     -1.304      0.839     -0.816     -1.963     -1.676      1.093      0.543     -1.614     -2.676     -1.276      1.626     -1.932     -0.823     -0.725     -1.445     -0.130      0.080     -0.134     -1.188     -0.955      0.046      0.344     -0.561     -1.423     -1.105     -1.435      0.502     -0.119     -0.531     -0.630      1.156      0.171     -1.116     -2.017      0.038      1.626     -2.208     -0.354     -0.260     -0.458     -0.167     -0.351      0.196      0.044
    -1.093      0.696      1.839      1.184      0.037     -1.676      1.093      1.543      0.386      0.324     -1.276      0.626      1.068      0.177      0.275     -2.445      0.870      1.080     -0.134      0.812     -1.117      0.851      1.078     -0.090     -0.050      0.086     -0.109      0.741      1.253     -0.018     -0.530      0.122      0.401      0.253      0.244      0.278     -0.443     -0.430      0.162      0.325     -1.410     -0.054     -0.653     -0.125      0.778
    -0.093     -0.304     -0.161      0.184      0.037     -0.676      0.093      0.543     -0.614     -0.676      0.724     -0.374      0.068      0.177     -0.725      0.555     -0.130      1.080     -0.134      0.812      0.586      0.021      0.376     -0.364      0.125     -0.773     -0.370     -0.492      0.678     -0.119     -1.515      0.046     -0.075     -0.364     -0.731     -0.197     -0.229     -0.492      0.495     -0.703      0.075     -0.233      0.514     -0.032      0.696
    -1.093     -1.304      0.839     -0.816     -0.963      1.324      1.093     -1.457      1.386     -2.676     -0.276      0.626      1.068      1.177     -0.725      0.555     -1.130      1.080     -1.134     -1.188      0.618      0.083      0.543     -0.680     -0.927     -1.554     -1.395      0.116     -0.195     -0.057      0.735      0.957     -2.088      1.945     -2.269     -1.165      0.447      0.529      1.712     -0.269      0.135     -1.434      0.163     -0.888     -0.435
     0.907      0.696      1.839     -1.816      1.037      1.324     -2.907     -1.457     -1.614      0.324      1.724     -0.374      0.068     -1.823      1.275      1.555      0.870      0.080     -0.134      0.812      1.167     -0.241      0.024     -1.999      0.079     -0.170      0.722      1.874      0.101      0.998     -0.105     -2.623     -1.451     -0.105      0.307      0.234     -0.099      0.277     -0.435      1.236      0.445      1.081      0.120      0.915      0.693
    -0.093     -0.304     -0.161     -0.816      0.037     -2.676     -1.907     -0.457     -0.614     -1.676     -1.276     -1.374      0.068     -0.823      0.275     -0.445     -1.130     -0.920     -0.134     -0.188     -0.894     -1.138     -0.525     -1.389     -0.839      0.927      0.772      0.442      0.600      0.946     -1.828     -0.895     -0.007      0.337     -1.214     -0.148      0.261      0.792      0.176      0.641      0.656     -0.106      0.012      0.466      0.502
    -1.093      0.696     -0.161     -0.816     -1.963      0.324     -1.907      0.543      1.386     -0.676     -0.276      1.626      0.068      1.177     -0.725     -0.445     -1.130      0.080      0.866     -2.188     -0.045     -0.232      0.262      0.654     -0.818     -1.146      0.925     -0.496     -1.567     -1.212      0.315     -1.811      0.354      0.749     -0.269     -0.152      1.891     -0.380      0.541     -0.148     -0.177     -0.943     -0.296      0.446     -1.327
    -2.093      0.696      0.839     -0.816      1.037     -0.676      1.093      0.543      1.386     -0.676     -2.276     -2.374      1.068      2.177     -0.725     -0.445      0.870      1.080     -1.134      0.812     -0.691     -0.315      0.158      0.377      1.226     -1.205      1.025      0.561     -1.221     -0.024      0.052      1.355      0.248      1.032     -1.285     -1.489     -1.984      0.785      1.710     -1.251      0.244      1.178      0.792     -1.411     -0.399
    -1.093     -0.304     -2.161      2.184     -0.963     -1.676     -1.907     -1.457      2.386      0.324     -1.276     -0.374      0.068      2.177      0.275      0.555     -2.130     -0.920      1.866     -0.188     -0.399     -1.069     -0.506      2.091     -1.031     -0.712      0.828     -1.646      0.213      0.059     -1.231     -0.830     -1.043      0.631      0.744     -0.616      1.078      0.633      0.425      0.883      0.924     -0.918     -0.066      0.904      0.670
    -2.093      0.696      0.839      1.184      1.037     -2.676      0.093      1.543      1.386      1.324     -0.276      0.626      0.068     -0.823      1.275     -2.445      0.870      1.080      0.866      0.812     -1.866      0.676      0.480      0.847      0.275     -0.203     -0.005      0.491      0.363      0.825     -0.855     -0.604      1.057      0.729      1.200      2.021     -0.205     -0.634     -1.407      1.331     -0.569      0.266      0.432      0.519      0.759
     0.907     -0.304      0.839      1.184     -2.963      1.324      1.093     -2.457     -1.614     -2.676      1.724      1.626     -2.932      0.177     -0.725      0.555      0.870     -1.920     -0.134     -2.188      1.272      0.919     -1.211      0.459     -2.030     -0.346     -1.306      1.858      0.594     -0.947     -0.126      0.179     -0.990     -2.011     -1.674     -0.153      0.317     -1.162     -0.320      0.213     -0.641     -0.009     -0.186     -0.226     -0.557
     1.907      0.696     -2.161      1.184      1.037      1.324      1.093     -1.457      1.386      1.324      1.724      0.626     -1.932     -0.823      1.275      1.555      0.870      0.080     -0.134      0.812      1.843      1.323     -0.666      0.440      1.034      0.407     -0.776     -1.521      0.775     -0.001     -0.568     -0.177     -0.641      1.012      0.876     -0.521     -0.982     -0.941     -1.082      0.691     -0.487     -0.754      1.032     -0.444     -0.136
     0.907     -0.304     -1.161      0.184     -0.963      1.324      0.093     -2.457      0.386      0.324      0.724      0.626      0.068      1.177      1.275      0.555     -1.130     -1.920      0.866     -1.188      0.675     -0.534     -0.669      0.535     -0.997      0.173      0.275     -0.571     -0.459      0.149      0.606      0.590     -1.653     -0.115      0.789     -0.142      1.277      1.018      0.878      1.763     -0.251     -0.685     -1.009      0.610     -0.322
    -0.093     -0.304     -1.161      0.184     -0.963      0.324     -0.907     -1.457     -0.614      0.324     -0.276     -0.374     -0.932      0.177      0.275     -0.445     -1.130     -1.920      0.866     -2.188      0.205      0.200     -0.852      0.122     -1.259     -0.188     -0.435     -0.392      0.092      0.211      0.040     -1.078     -0.446     -0.697      0.991     -0.576     -0.654      0.158      0.122      0.865     -0.677     -1.328     -0.399      0.876     -0.790
     0.907      0.696      0.839      0.184      0.037      1.324      0.093     -0.457      0.386     -0.676      0.724     -0.374      1.068      0.177     -0.725      0.555     -0.130      1.080     -0.134      0.812      1.086      0.135      0.475     -0.268     -0.907     -0.139      0.565      0.126      0.474      0.893      0.253      0.146     -1.084      0.493     -0.341     -0.688     -0.437      0.494      0.311     -0.319     -0.708     -0.236      0.331      0.198      1.541
    -2.093      0.696     -2.161      2.184      0.037     -1.676      0.093      0.543     -1.614      0.324     -2.276      0.626      0.068      1.177      0.275     -1.445     -2.130      0.080     -1.134     -0.188     -1.774     -0.299     -0.278      0.063     -0.011     -0.281      0.832     -1.947      2.176     -0.081      0.017      0.290      0.743     -1.524      0.306     -0.003      0.891      0.317      1.156      0.227      0.399     -1.885      0.347     -1.148     -0.122
     0.907     -0.304     -1.161      2.184     -1.963      0.324     -1.907     -0.457      2.386      0.324     -0.276     -0.374     -2.932      0.177     -0.725     -1.445     -1.130      1.080      1.866     -1.188      0.129     -0.504     -0.495      1.740     -0.897      0.813      0.274     -0.724      0.212     -1.086      0.031     -1.407     -0.021      1.202      0.797     -0.569      0.159     -1.989     -1.084     -0.215     -1.506     -0.576      1.831      0.854     -0.509
    -0.093     -0.304      0.839     -0.816     -0.963      0.324      1.093      1.543      0.386     -0.676     -0.276     -0.374      0.068      0.177     -0.725      0.555      0.870      1.080      1.866     -0.188     -0.669     -0.021      0.026     -0.022     -0.998      0.577     -0.450      0.781     -0.764      0.003      1.003      0.987      1.403      0.362     -0.365      0.565     -0.309     -0.017      0.261     -0.294      1.044      0.953      1.130      1.763      0.686
    -1.093     -0.304     -2.161      0.184      0.037      1.324      1.093      1.543      0.386      1.324     -0.276      0.626      0.068     -0.823      1.275     -0.445      0.870      1.080      1.866      0.812     -0.221      0.259      0.164      0.193     -0.342     -0.838     -0.733     -2.272      0.161      0.304      1.607      0.775      1.345      0.259      1.700     -0.108      0.378     -0.318     -0.826      1.623     -0.216      0.505      0.672      1.547      1.176
     0.907      0.696      0.839     -0.816      0.037      0.324      0.093      0.543     -0.614      1.324      1.724      0.626      0.068     -0.823      1.275      1.555      0.870      0.080      1.866     -0.188      1.038      0.488     -0.299     -0.795     -0.100     -0.029      0.148      1.028      0.131      0.198     -0.801     -0.413      0.765     -0.038      1.295      0.174      0.148      0.430     -0.212      1.527      0.545      0.191      0.537      2.286     -0.169
    -0.093      0.696     -0.161      0.184      0.037     -0.676      0.093      0.543     -1.614      0.324      1.724      1.626      1.068      0.177      0.275     -0.445     -0.130      1.080     -0.134     -1.188      0.196      0.622      0.749     -0.707     -0.071     -0.234      0.009     -0.956      0.941      0.245     -0.676     -0.371     -0.354     -1.069      0.119      1.384      0.861     -0.073      1.008      0.274     -0.547     -0.864     -0.126      0.062     -1.006
     1.907      0.696     -0.161     -0.816      0.037      0.324     -1.907     -0.457     -0.614      0.324      0.724     -0.374     -0.932     -0.823      0.275      0.555     -2.130     -0.920     -1.134     -0.188      0.340     -0.855     -0.613     -0.886      0.177      1.631      1.539      0.334      0.111     -0.155     -0.234     -1.050      0.260      0.042      0.267      0.287      0.822     -0.018     -0.309      0.131      0.147     -1.278     -0.171     -0.765     -0.532
     0.907      0.696      1.839     -1.816     -0.963      0.324      1.093      1.543      0.386     -0.676      0.724      1.626      0.068     -1.823     -0.725      0.555      0.870      1.080      0.866     -1.188      0.915      0.713      0.544     -0.335     -0.945     -0.029     -0.109      1.238     -1.429     -0.064     -0.701      0.326      0.941      0.540     -0.146     -0.450      0.707     -0.685     -1.501     -0.271     -0.364     -0.081      0.244      0.850     -0.341
    -1.093     -1.304      0.839     -1.816      1.037     -2.676      0.093      1.543     -1.614      1.324     -1.276     -1.374      0.068     -1.823      1.275     -0.445      0.870      1.080     -0.134      0.812     -0.893     -0.025      0.534     -1.823      1.046     -0.422     -1.448      0.277     -0.019     -0.078     -1.645     -0.014      0.948     -0.262      0.784     -0.085     -1.400     -0.466     -0.468      0.863      0.511      0.997      0.342      0.655      0.036
    -1.093     -0.304      0.839      1.184      0.037     -1.676      0.093      1.543      2.386     -0.676     -0.276     -0.374      1.068      1.177     -0.725     -0.445     -0.130      0.080      0.866      0.812     -0.778      0.084      0.513      0.823      0.051     -0.433     -0.288      0.446      0.370      0.048     -0.834      0.203      0.832      1.590     -0.600      0.624     -0.549      0.263      0.588     -0.931      0.408     -0.383     -0.857      0.449      0.793
    -2.093      0.696     -1.161     -1.816      1.037      1.324      1.093      1.543     -1.614      1.324      1.724      0.626      1.068      1.177      1.275      1.555      0.870      1.080     -2.134      0.812      0.808      0.233      0.494     -1.471      0.859     -2.768      0.327     -1.718     -0.325      0.262      0.558      0.811      0.954     -0.553      1.079      0.682      0.417      0.317      2.339      0.638      0.697      0.548      0.257     -1.243      0.222
     0.907     -0.304      0.839     -1.816      0.037      0.324      0.093      1.543     -1.614     -2.676     -0.276     -0.374      0.068     -1.823      1.275     -0.445     -2.130      0.080     -1.134      0.812     -0.106     -0.534      0.314     -1.972      0.345      0.884      0.221      0.450      0.210     -0.352      0.426      0.477      1.130     -0.268     -2.910     -0.070      0.383     -0.236     -0.271      1.001     -0.266     -1.663     -0.394     -0.178      0.652
    -0.093      0.696     -0.161      0.184     -0.963     -0.676      1.093      0.543     -0.614     -0.676     -0.276      0.626      1.068      1.177     -0.725      0.555     -1.130      0.080      1.866      0.812     -0.345      0.310      0.348     -0.071      0.448      0.438      0.398     -0.453      0.409     -1.154     -0.302      0.730      0.065     -0.495     -0.802      0.165      0.136      0.643      1.388     -0.995      0.931     -1.400     -0.480      1.907      0.264
    -1.093     -0.304     -1.161     -0.816      0.037     -0.676     -0.907     -0.457      1.386     -0.676      0.724      0.626      0.068      0.177     -0.725      0.555     -1.130      0.080     -1.134     -2.188      0.352     -0.236      0.005     -0.225     -0.781     -1.425     -0.054     -1.260     -0.715      0.923     -1.134     -0.704     -0.344      1.487     -0.340      0.126      0.896     -0.057      0.330     -0.165      0.138     -0.941     -0.093     -1.187     -1.520
    -0.093     -0.304     -1.161      2.184      0.037      1.324      0.093      0.543      1.386      0.324      0.724      0.626      0.068      2.177      0.275     -0.445     -0.130     -1.920     -2.134     -0.188      0.291      0.168     -0.773      1.035      0.267     -0.482     -0.339     -0.392      1.099     -0.237      0.889     -0.043      1.494      0.666      0.146      0.262      0.570      1.088      1.255      0.245     -0.611     -0.255     -0.918     -2.511     -0.575
    -0.093     -3.304      0.839      2.184     -2.963     -0.676     -0.907      1.543      1.386      1.324     -0.276     -2.374      1.068     -1.823      1.275     -0.445     -1.130      1.080     -1.134     -1.188      0.233     -0.896      0.922      0.849     -1.054     -0.212     -2.389     -0.147      1.538     -1.888     -0.807      0.027      0.487      0.740      1.723     -0.686     -1.143     -0.151     -2.521      1.833     -0.646     -0.094     -0.220     -1.558     -0.074
    -2.093     -1.304     -1.161     -1.816      1.037     -2.676     -0.907     -2.457     -1.614     -0.676     -2.276     -0.374      1.068      2.177      1.275     -1.445     -2.130      0.080     -1.134      0.812     -1.121     -0.807      0.235     -0.837      1.426     -0.963     -0.453     -1.445     -0.663     -0.081     -1.629     -0.225     -2.730     -0.841     -1.254     -0.945      0.677      0.757      2.787      0.684     -0.470     -1.104     -0.244     -0.535     -0.311
     0.907      0.696      0.839     -1.816      0.037      0.324     -2.907     -1.457     -0.614     -0.676      0.724      0.626      1.068     -0.823      0.275      1.555      0.870     -0.920      1.866     -0.188      0.639      0.455     -0.118     -1.005      0.447      0.097      0.103      0.838     -0.692     -0.560     -0.362     -3.412     -1.280      0.313     -0.976     -0.123      0.210      1.184      0.091     -0.080      0.829      0.356     -0.920      2.372     -0.654
    -0.093     -0.304     -1.161      0.184     -0.963      0.324     -0.907      0.543     -0.614     -0.676     -1.276     -0.374     -0.932      0.177     -0.725      0.555     -0.130      0.080     -0.134     -0.188     -0.249     -0.605     -0.264     -0.539     -0.031      0.338      0.045     -0.864      0.638     -0.936      0.634     -0.286      0.698     -0.073     -0.713     -0.860      0.381     -0.592      0.447     -0.834      0.669      0.577      0.492      0.044     -0.101
     0.907     -0.304     -1.161     -1.816      1.037      0.324      0.093      0.543      0.386      0.324      0.724     -0.374      0.068     -1.823      0.275      1.555      0.870      1.080      1.866      0.812      0.816      0.181      0.293     -0.875      1.098      0.048     -0.597     -1.398     -0.851     -0.177     -0.577     -0.152      0.133      1.077     -0.214     -0.492     -0.592     -0.405     -1.015     -0.362      0.619      0.563      0.683      2.377     -0.155
    -2.093     -0.304     -0.161      2.184      1.037     -0.676     -0.907     -1.457      2.386     -0.676     -2.276     -0.374      0.068      2.177     -0.725     -2.445     -1.130     -0.920     -2.134     -0.188     -1.362     -0.636     -0.095      2.089     -0.137     -0.740      0.210     -0.006      0.292      1.152      0.848     -0.173     -1.465      0.961     -0.604     -0.573      0.368      0.231      0.623     -0.657     -1.015     -0.439     -0.735     -3.208      0.046
    -2.093      0.696     -0.161     -0.816     -2.963      0.324     -2.907     -1.457     -0.614     -0.676     -0.276      0.626      1.068      0.177     -0.725     -2.445      0.870      1.080     -2.134     -2.188     -1.020     -0.469      0.802     -0.093     -2.054     -1.040      1.000     -1.085     -0.726     -1.034      1.441     -2.461     -2.255     -0.475      0.241      1.046      1.154     -0.017      0.290      0.135     -1.319      1.139     -0.009     -1.944     -0.273
     0.907      0.696      1.839      0.184      0.037      0.324      1.093      0.543      0.386      1.324      0.724      0.626      0.068      0.177      1.275      0.555      0.870      0.080     -1.134     -0.188      0.150      0.668      0.051     -0.341     -0.514      0.863      0.046      1.836      0.515      0.294      0.123      0.510      0.449      0.412      1.776      0.478     -0.348     -0.022      0.420      1.668      0.203      0.083      0.000     -1.114      0.245
     1.907      0.696      1.839      0.184      0.037      1.324     -0.907      0.543      0.386     -0.676     -0.276      1.626      1.068      1.177      0.275      1.555     -1.130      1.080      0.866      0.812      0.699     -0.212      0.492      0.918      0.548      1.270      0.905      1.104     -0.664     -0.323      0.592     -0.865     -0.180     -0.394     -1.065     -1.299      1.865      0.385      0.508     -0.159      0.728     -0.874      0.182      0.358      0.358
    -2.093     -0.304      0.839     -1.816      0.037     -0.676     -0.907      1.543     -1.614      1.324     -0.276     -2.374      1.068     -0.823      1.275     -0.445      0.870      1.080      1.866      0.812     -0.263     -0.469      0.399     -1.178      1.135     -1.818      0.088      0.497     -0.594     -1.180     -0.492     -0.381      0.941     -0.801      0.706      0.086     -1.688      0.590      0.184      0.511     -0.276      1.307      0.516      2.476     -0.135
    -2.093     -0.304     -0.161      2.184      0.037     -2.676     -1.907     -1.457      0.386      0.324     -1.276     -1.374      0.068      1.177      0.275     -2.445     -0.130     -0.920      0.866     -0.188     -1.711     -0.760     -0.038      0.548      0.100     -0.393      0.137     -0.016      1.778     -0.090     -0.713     -1.224     -1.448      0.022      0.325      0.699     -0.269      0.212      0.699      0.227     -0.876      0.595     -1.017      0.507     -0.091
     1.907      0.696     -1.161      0.184      1.037      1.324      1.093     -0.457     -0.614          *     -0.276      0.626     -0.932      0.177          *      0.555      0.870     -0.920      0.866     -0.188      0.210      0.235     -0.637      0.494      0.395      1.663      0.380     -0.506     -0.293      0.655      1.015      0.919      0.240     -0.961     -0.973     -0.593      0.637      0.038     -0.166      0.536      0.240      0.382      0.059      0.590     -0.569
    -0.093     -0.304      0.839      1.184     -0.963      0.324      1.093     -1.457      1.386     -0.676     -0.276      0.626      1.068      2.177     -0.725      0.555     -0.130     -0.920      0.866     -0.188     -0.183      0.280     -0.070      2.039      0.089      0.051     -0.825      0.860     -0.956     -1.098      0.418      0.810     -1.295     -0.034     -0.643     -0.093      0.217      1.227      0.555     -0.812      0.638     -0.262     -0.902     -0.277     -0.322
     0.907      0.696     -1.161      1.184     -0.963      0.324      0.093     -1.457      1.386      0.324      1.724      1.626     -0.932      1.177     -0.725      0.555     -0.130     -0.920     -0.134     -0.188      1.254      0.197     -1.066      0.800     -0.659     -0.559      0.345      0.038      0.263     -0.235     -0.873      0.017     -0.232      0.775      0.608      0.076      1.415      0.499      0.710     -0.260     -0.708     -0.415      0.651     -0.543      0.332
    -2.093     -1.304     -0.161     -1.816      0.037     -1.676     -0.907      0.543      1.386      0.324     -2.276     -0.374      1.068      0.177     -0.725     -1.445     -2.130      1.080      1.866      0.812     -1.826     -0.777      0.450      0.434     -0.146     -0.439     -0.574     -0.636     -2.068      0.243      0.110     -0.009      0.102      0.920      0.234     -0.070      0.654      0.330     -0.314     -0.587      0.281     -1.126      0.491      1.470      0.897
     0.907      0.696     -1.161     -1.816      1.037      0.324      0.093     -1.457     -1.614      1.324      0.724     -0.374      1.068     -0.823      0.275      0.555      0.870      0.080     -1.134     -0.188      0.586      0.318     -0.095     -1.738      0.446      0.364      0.163     -0.980     -0.144      0.523     -0.247     -0.282     -1.190     -0.445      1.036     -0.128     -0.722      1.246      0.642      0.109     -0.153      0.669      0.095     -0.400     -0.827
     0.907      0.696     -1.161     -1.816      0.037      1.324      0.093      0.543     -0.614      0.324      1.724      0.626      1.068     -0.823      0.275      1.555      0.870      1.080     -1.134      0.812      1.281      0.560      0.227      0.234      0.784     -0.265      0.097     -1.426     -2.007     -0.715     -0.173     -0.713      0.378     -0.741      0.013      0.079     -0.166      0.912     -0.897     -0.017      0.273      0.111      0.824     -1.066      0.109
    -0.093      0.696      0.839      0.184      0.037      1.324      1.093      1.543      1.386      0.324      0.724      1.626      1.068      0.177     -0.725     -0.445     -0.130     -0.920      0.866     -0.188      0.635      0.780      0.375      0.118      0.776     -0.775      0.068      0.447      0.012     -0.619      0.431      0.263      1.146      1.215     -0.175     -0.054      0.683      0.485      0.009     -0.954     -0.929     -1.006     -1.389      0.628     -0.919
    -1.093      0.696      1.839     -1.816     -0.963      1.324      1.093      1.543     -0.614      1.324     -1.276      0.626     -1.932     -1.823      0.275     -2.445      0.870      1.080      0.866     -0.188     -0.423      0.488     -0.099     -1.079     -0.203     -0.774      0.254      2.118     -0.613     -0.791      1.591      0.552      1.687      0.288      1.384     -0.873      0.074     -1.728     -0.870      0.442     -2.024      0.291      1.110      1.350      0.071
    -2.093     -3.304     -1.161     -1.816      1.037     -1.676      1.093      1.543     -1.614     -0.676     -0.276      1.626      1.068      0.177      0.275      1.555      0.870      1.080     -0.134      0.812     -0.214      0.515      0.865     -0.773      0.387     -1.849     -3.633     -2.051     -1.017      0.627     -1.419      0.562      0.625     -1.072     -0.846      0.053      1.068     -0.106      0.920     -0.199      1.640      0.193     -0.347      0.314      0.587
    -1.093      0.696     -0.161      1.184     -0.963     -2.676     -0.907      0.543     -1.614      1.324     -0.276     -1.374      0.068     -0.823     -0.725     -0.445     -0.130      1.080      0.866     -1.188     -0.871     -0.071      0.303     -0.611     -1.041     -0.363      0.840     -0.459      1.685      0.111     -1.766     -0.836      0.269     -1.254      1.760      0.718     -1.202     -0.249     -0.386     -0.144      0.319     -0.101      0.626      1.200     -0.180
     0.907      0.696     -0.161     -1.816      1.037      0.324     -0.907      0.543     -1.614      1.324     -0.276     -1.374      0.068     -0.823      1.275      0.555      0.870      0.080     -1.134      0.812      0.082     -0.176     -0.018     -0.979      0.890      0.766      0.980     -0.121     -0.843      0.325      0.453     -0.724      0.451     -0.910      0.903     -0.344     -1.131      0.175     -0.117      0.708      0.440      1.014      0.133     -0.623      0.127
     1.907      0.696      0.839     -1.816      1.037      0.324     -2.907      0.543     -0.614      1.324      1.724      0.626      0.068     -0.823      1.275      0.555      0.870      1.080     -2.134      0.812      1.281      0.044      0.788     -1.016      1.321      0.521      0.638      0.072     -0.722     -0.237     -1.009     -3.048     -0.298      0.029      0.611      0.040      0.611     -0.844     -0.025      0.754     -0.674      0.649      0.099     -1.604     -0.366
    -0.093      0.696      1.839      0.184      0.037      0.324      0.093      0.543      1.386      0.324      0.724      0.626      1.068      1.177     -0.725      0.555     -0.130      0.080     -0.134      0.812     -0.119      0.065      0.397      1.111      0.646     -0.035      0.576      1.392     -0.825     -0.451      0.356     -0.022      0.128      0.666     -0.102      0.804      0.638      0.343      0.480     -0.913      0.726     -0.076     -0.383     -0.800      0.036
    -1.093     -1.304     -1.161     -1.816     -1.963      0.324      1.093      1.543      1.386      1.324     -0.276     -2.374     -2.932     -1.823      1.275     -1.445     -0.130      1.080      0.866     -0.188     -0.261     -0.803     -0.612     -0.054     -0.134     -1.041     -0.412     -0.589     -1.808     -1.553      0.583      1.976      2.037      1.501      1.257      0.033     -1.266     -1.827     -1.892      1.288     -1.288      0.490      1.879      0.823     -0.121
     0.907     -0.304      1.839      0.184      0.037      1.324      0.093     -0.457      1.386     -0.676     -0.276      0.626      0.068      0.177     -0.725      1.555      0.870      0.080      0.866      0.812      0.627      0.652      0.301      0.440      0.026      0.122     -1.003      1.429     -0.253     -0.130      0.629     -0.604     -0.681      1.223     -0.662     -1.209     -0.279     -0.384     -0.299     -0.856      0.981      0.181     -0.360      0.747      0.721
     0.907      0.696     -1.161      0.184      1.037      1.324      1.093     -2.457     -0.614      1.324      1.724      1.626     -0.932      0.177      1.275      1.555      0.870     -1.920     -0.134      0.812      1.043      0.511     -0.587     -0.515      1.673     -0.180      0.582     -0.637      0.672     -0.348     -0.004      0.707     -2.000     -0.300      0.415      0.508      1.014      0.068      0.581      0.417      0.538      0.321     -0.883     -0.016     -0.614
    -0.093      0.696     -0.161     -1.816      0.037      1.324      0.093     -0.457      1.386      1.324     -1.276     -1.374      1.068      0.177      0.275      1.555      0.870     -0.920     -2.134      0.812     -0.015     -0.194     -0.403     -0.462      1.256     -0.096      0.863      0.105     -1.324     -1.156      1.301      0.376      0.188      1.579      0.697     -1.196     -0.988      1.605      0.396     -0.311      1.431      1.011     -0.177     -1.761     -0.315
     0.907      0.696      0.839      1.184      0.037      0.324      0.093      0.543      1.386      0.324     -1.276      0.626      0.068      1.177      0.275      0.555     -0.130      0.080      0.866     -0.188     -0.593      0.176      0.002      1.257      0.050      1.590      0.481      0.646     -0.220      0.131      0.987     -0.233      0.351      0.412      0.249     -0.643      0.301      0.200      0.190      0.354      1.138     -0.376     -0.137      0.320     -0.276
    -1.093     -2.304     -1.161      0.184     -0.963      1.324     -0.907     -0.457      1.386      0.324     -0.276     -0.374     -1.932      2.177     -0.725      0.555     -1.130     -0.920      0.866     -1.188      0.135     -1.160     -0.865      0.891     -0.666     -1.317     -1.145     -0.116     -0.715     -0.137      1.211      0.520      0.485      0.835      0.694     -0.418      1.005     -0.686      1.539     -0.420      0.279      0.224      0.410      0.393     -0.628
     0.907     -0.304     -1.161     -0.816      1.037      0.324     -0.907      0.543      1.386      0.324     -0.276     -0.374      0.068     -1.823      0.275      1.555     -1.130      0.080      0.866      0.812     -0.041     -1.132     -0.089     -0.546      0.426      0.979      0.789     -1.101     -0.211      0.741      0.271      0.151      0.666      1.701      0.089     -0.241      0.950      0.165     -1.516     -0.101      1.490      0.167      0.134      1.221      0.325
    -2.093      0.696      0.839      1.184      0.037     -2.676      0.093     -1.457     -1.614      1.324     -1.276      0.626      1.068      1.177     -0.725     -0.445     -1.130      0.080     -1.134     -0.188     -1.492      0.116      0.337     -0.047     -0.771     -0.657      0.665      0.405      1.100      0.701     -1.256     -0.171     -1.863     -1.763      1.683      0.508      0.442      0.489      1.051     -0.455      1.006     -1.235     -0.479     -1.009      0.518
    -0.093     -0.304     -1.161     -1.816      0.037      1.324      1.093     -2.457     -1.614      0.324      0.724      0.626      1.068     -1.823      1.275      1.555      0.870     -0.920     -2.134      0.812      0.565     -0.023     -0.088     -1.195      0.704     -0.559     -0.186     -1.186     -0.681     -0.761      0.755      0.984     -2.253     -0.837     -0.041     -0.108      0.762      0.951     -0.881      0.819      0.835      0.751     -0.788     -1.672      0.146
    -0.093      0.696     -0.161      1.184      1.037     -1.676      0.093      1.543     -0.614      0.324      0.724      0.626      1.068      1.177     -1.725     -1.445     -1.130     -1.920     -1.134      0.812     -0.621      0.005     -0.175      0.253      0.457      0.614      0.581     -0.183      0.900      0.485     -0.921     -0.061      1.526     -0.812      0.087      1.476      0.600      1.019      0.884     -1.801     -0.820     -1.304     -1.735     -1.376      0.515
    -0.093     -0.304     -1.161     -1.816      1.037     -2.676     -0.907      1.543     -0.614      1.324     -0.276      0.626     -0.932     -0.823     -0.725     -1.445     -1.130      0.080     -1.134      0.812     -0.964     -0.042     -0.247     -1.715      0.658      0.912     -0.230     -1.002      0.002      0.436     -1.568     -0.821      1.890      0.556      1.018      1.189      0.849     -0.515      0.486     -0.869     -0.680     -1.195      0.494     -0.277      0.275
    -1.093     -0.304      0.839     -1.816     -2.963      0.324      0.093      1.543     -1.614     -0.676      0.724     -0.374      1.068     -0.823      0.275      0.555      0.870      1.080      0.866      0.812      0.703     -0.179      0.424     -1.077     -1.116     -1.744     -0.075      0.519     -0.692     -1.843     -0.434      0.345      1.099     -0.761     -0.023     -0.138     -0.129      0.468      0.018      0.978     -0.118      1.073      0.505      1.427      1.880
     1.907      0.696     -0.161     -1.816      0.037      1.324      1.093      1.543     -1.614     -0.676      1.724     -0.374      1.068      0.177     -0.725      1.555     -1.130     -0.920     -0.134      0.812      1.346     -0.383      0.310     -1.199      1.241      0.584      0.914     -0.429     -0.572     -1.095     -0.136      1.422      1.134     -0.685     -1.158     -0.005     -0.047      0.617      1.182     -1.439      0.211     -0.846     -1.166      0.445     -0.512
    -0.093      0.696     -2.161     -0.816      0.037      1.324      1.093     -2.457     -1.614      1.324     -2.276      0.626     -1.932     -1.823      1.275      0.555      0.870      1.080      0.866      0.812     -0.396      0.695     -0.247     -0.177      0.532      0.346     -0.060     -1.920     -0.480     -0.644      1.780      0.357     -2.071     -1.283      1.043     -1.802     -0.340     -1.627     -1.731      0.868      1.049     -0.025      1.360      0.805      0.342
    -0.093      0.696      1.839     -0.816     -0.963      0.324      1.093      1.543     -0.614      0.324      0.724      0.626      1.068     -1.823      0.275      0.555      0.870      1.080     -0.134     -1.188      0.504      0.875      0.762     -0.840     -0.098     -0.639     -0.322      0.971     -0.035     -0.833     -0.244      0.177      0.738      0.042      0.358      0.031     -0.444     -0.071     -1.016      0.405     -0.023      0.055     -0.101      0.166     -0.940
     0.907      0.696      1.839      1.184     -1.963      1.324      1.093      0.543      1.386     -1.676     -1.276      0.626      1.068      1.177     -1.725      0.555      0.870      0.080      0.866     -2.188      0.080      0.282     -0.046      1.264     -0.966      0.747      0.553      1.943     -0.077     -1.166      1.393      0.633      0.557      0.292     -1.241     -1.361      0.493      1.010      0.201     -1.283      0.412      0.710      0.006      0.248     -1.341
     1.907      0.696      1.839     -0.816      0.037      1.324     -0.907      1.543      0.386     -0.676     -0.276     -0.374      0.068     -1.823      0.275     -0.445     -0.130      1.080     -0.134      0.812     -0.259      0.254      0.361     -0.727      0.584      2.124      0.324      1.473     -0.095     -0.684      1.713     -1.073      1.073      0.768     -0.839     -0.095     -0.617     -0.414     -1.266      0.136     -0.205     -0.206      0.484      0.205      0.312
     0.907     -0.304     -0.161     -0.816      0.037      1.324      0.093      0.543     -0.614     -0.676      0.724      0.626     -0.932     -1.823     -0.725      1.555     -0.130      0.080      1.866     -0.188      0.583      0.107     -0.195     -0.360     -0.684      0.398     -0.447      0.295     -0.229      0.630      0.808      0.039      0.712     -0.289     -0.362     -0.078      0.443     -0.748     -1.463     -0.416      0.777     -0.273      0.198      2.007      0.322
    -2.093     -0.304      0.839      1.184     -0.963     -1.676     -1.907     -2.457      1.386     -1.676     -2.276     -0.374     -1.932      1.177     -1.725     -2.445     -0.130     -0.920      0.866     -1.188     -1.325     -0.561     -0.900      1.712     -0.768     -0.768      0.114      1.682     -0.531     -0.169     -0.318     -1.275     -1.398      0.053     -1.168     -0.648      0.240     -0.664     -0.108     -1.338     -1.372      0.440      0.312      0.182     -0.598
    -0.093      0.696     -1.161      0.184     -0.963      1.324     -0.907      0.543     -1.614     -0.676     -1.276     -1.374     -0.932      1.177      1.275     -0.445     -0.130      0.080     -1.134     -2.188     -0.443      0.006     -0.277      0.197     -1.039      0.357      0.776     -1.003     -0.102      0.218      1.584     -0.792      0.968     -1.714     -0.099     -0.761     -1.371     -0.656      0.986      2.028     -0.001     -0.091      0.535     -1.180     -1.309
     1.907     -1.304      0.839     -1.816      1.037      1.324     -1.907     -0.457     -1.614      0.324      1.724     -2.374     -0.932     -1.823      1.275      1.555      0.870      0.080     -2.134      0.812      0.795     -0.757     -0.292     -1.334      1.091      1.060     -0.527      1.272     -0.383     -0.056      0.471     -1.296     -0.160     -0.525     -0.241      0.632     -1.278     -0.492     -0.809      0.841      0.653      1.665      0.523     -1.410     -0.023
    -0.093      0.696     -1.161     -0.816      1.037      0.324      1.093     -0.457     -0.614      1.324      1.724      1.626      1.068      1.177      0.275      0.555      0.870      1.080     -1.134      0.812      0.140      0.532      0.596     -0.998      0.722     -0.116      0.054     -1.891      0.392      0.312      0.153      0.617     -1.190      0.134      0.895      1.277      1.079      0.190      2.052     -0.034      0.420      0.361      0.221     -0.726      0.211
     1.907      0.696      1.839     -1.816      1.037      1.324      1.093      1.543      0.386     -0.676      1.724      0.626     -0.932     -0.823     -0.725      1.555      0.870      1.080      1.866      0.812      1.544      0.540      0.260     -0.367      0.386      0.323      0.026      1.503     -1.396      0.665     -0.229      0.295      1.283      0.566     -0.796     -0.296     -0.007     -1.174     -0.602     -0.780      0.007      0.422      0.545      1.866      0.234
     1.907     -0.304      0.839     -1.816      1.037      1.324      1.093      0.543     -1.614          *      0.724     -2.374      1.068     -1.823          *      1.555      0.870      1.080     -2.134      0.812      0.524     -0.155      0.858     -1.884      1.378      1.221     -0.134     -0.029      0.010     -0.344      0.721      1.119     -0.279     -0.157     -0.361      0.229     -2.064     -0.107     -0.230      0.512      0.812      0.969     -0.333     -1.422     -0.421
    -1.093     -0.304     -0.161     -0.816     -0.963      0.324     -0.907      0.543      0.386     -1.676     -0.276     -1.374      0.068      1.177     -0.725     -1.445     -0.130     -0.920      0.866     -2.188     -0.083     -0.743     -0.082     -0.114     -0.960     -0.966      0.485     -0.341     -0.720     -0.149      0.307     -0.166      0.658      0.469     -1.141     -0.301     -0.578      0.317      1.303     -0.293     -1.500      0.655     -0.704      1.002     -1.226
    -0.093      0.696      1.839     -0.816     -1.963     -1.676      1.093      1.543     -1.614     -1.676      1.724      1.626      1.068      0.177     -2.725      0.555      0.870      1.080     -1.134     -2.188      0.439      0.377      0.707     -0.778     -2.401     -0.495      0.298      0.974      0.006      0.268     -2.199      0.755      0.818     -1.009     -0.486      0.980      1.343     -0.133      0.813     -1.541      0.173      0.432      0.112     -0.832      0.006
    -2.093      0.696     -2.161     -0.816      0.037     -0.676      0.093     -1.457      0.386      0.324     -1.276      1.626      0.068     -0.823      0.275      0.555      0.870      0.080     -0.134     -0.188     -1.124      0.451     -0.055     -0.552      0.558     -0.853      0.101     -2.147     -0.257     -0.485      0.467     -0.327     -1.444      0.764     -0.061      0.055      0.970      0.166     -0.213      0.082      1.573      0.311      0.232      0.109     -0.562
     1.907      0.696      1.839     -1.816      1.037      1.324      1.093      1.543     -1.614     -2.676      1.724      1.626      1.068     -1.823      1.275     -2.445     -3.130      0.080     -2.134      0.812      0.618     -0.643      0.760     -2.578      0.463      1.375      1.347      1.110      0.845      0.660      0.682      1.694      0.762      0.207     -3.126      0.806      2.324      0.115      0.145      1.181     -2.984     -2.452     -1.001     -0.966      0.341
    -0.093     -2.304      0.839      0.184      0.037     -0.676      0.093     -2.457      1.386     -0.676     -1.276     -1.374     -0.932     -0.823      0.275     -0.445     -0.130      1.080      0.866     -0.188     -1.058     -0.430     -0.107      0.476     -0.211      0.863     -1.798      0.956     -0.299      0.272      0.490      0.562     -2.417      0.924     -0.674      0.167     -0.855     -0.915     -1.022      0.444      0.651      0.457      1.016      0.712      0.064
     0.907      0.696     -2.161      1.184     -0.963      0.324      0.093     -0.457     -0.614     -0.676      1.724     -0.374      0.068      0.177     -0.725      1.555     -0.130     -0.920      1.866     -0.188      0.551      0.276     -0.227      1.061     -0.357      0.316      0.418     -2.064      0.150     -0.721     -0.297     -0.165     -0.320     -1.478     -0.560      0.816     -0.650      0.496     -0.674     -0.496      0.846     -0.378     -0.567      1.152      0.233
    -0.093      0.696     -0.161      0.184      0.037     -0.676      0.093      0.543      1.386      0.324     -1.276     -0.374     -0.932     -0.823      0.275     -1.445     -0.130      0.080      0.866      0.812     -0.403     -0.181     -0.309      0.319     -0.654      0.262      0.857      0.322     -0.199      0.486     -0.205      0.135      0.868      1.075      0.660     -0.721     -0.049     -0.505     -1.045      0.519     -0.990     -0.038      0.444      0.771      1.386
    -0.093     -2.304      0.839      2.184     -2.963      0.324     -0.907      1.543      1.386     -2.676     -2.276     -0.374      1.068      2.177     -2.725     -0.445      0.870      1.080      0.866     -3.188     -0.096     -0.685      0.483      1.848     -3.017      0.062     -1.671      0.437      0.431     -0.068      0.537     -0.148      0.950     -0.118     -1.032     -2.103      0.565      0.288      0.928     -1.070     -0.335      1.550      0.280     -0.180     -0.540
    -0.093      0.696     -1.161     -1.816      0.037      1.324      0.093     -2.457      0.386      0.324      1.724     -2.374      1.068     -1.823     -1.725     -0.445      0.870      1.080     -2.134     -0.188      0.027     -0.715      0.424     -0.968     -0.260     -0.112      1.530     -1.590     -0.996      0.268      1.286      0.849     -2.780      1.086      0.321      1.611     -1.382      0.353     -1.082     -1.503     -0.505      1.623      0.434     -1.778     -0.080
    -1.093     -0.304     -1.161      1.184      1.037      0.324      0.093     -0.457      1.386      1.324      0.724      0.626      0.068     -0.823      0.275      0.555     -0.130      0.080      0.866      0.812      0.360      0.402     -0.152      1.159      1.113     -1.416     -0.724     -1.028      0.104      0.117     -0.046     -0.433     -0.314      0.360      0.760      0.360      0.017      0.380     -1.666     -0.296      0.376     -0.466      0.273      0.456     -0.180
    -0.093      0.696     -0.161      1.184     -0.963     -1.676     -0.907      0.543     -0.614      0.324      0.724     -0.374      0.068     -1.823      0.275     -0.445     -0.130      0.080     -0.134     -0.188     -0.219     -0.302     -0.006     -0.388     -0.587      0.120      0.880     -0.067      1.418     -0.547     -1.360     -0.571      0.401     -0.355      0.675      1.055      0.069      0.160     -1.433      0.606     -0.295      0.291      0.107      0.251      0.480
    -1.093     -0.304      0.839     -0.816      0.037      0.324     -0.907     -1.457     -1.614      1.324     -0.276      0.626      0.068     -1.823      1.275      0.555      0.870      0.080     -1.134      0.812     -0.063     -0.597     -0.029     -2.339      0.284     -0.978      0.397      0.880      1.617     -0.223      0.573     -0.278     -1.342      0.160      1.278     -0.309      1.494      0.293      0.027      1.142      0.561      1.388      0.153     -0.036      0.554
    -0.093      0.696     -1.161      1.184     -0.963      0.324      1.093      1.543      0.386      1.324     -1.276     -1.374      0.068     -0.823      1.275      1.555     -0.130      1.080      1.866      0.812     -0.230     -0.183      0.342      1.550     -0.345      0.044      0.862     -1.691     -0.417     -0.643      0.441      1.288      1.052     -0.883      1.565     -0.995     -1.073     -0.515     -1.926      1.441      1.921      0.045      0.646      1.050      1.171
     0.907      0.696      0.839      0.184      1.037     -1.676     -1.907      1.543     -0.614     -0.676     -1.276      1.626      1.068      1.177     -0.725      0.555     -2.130      0.080     -1.134     -0.188     -0.821     -0.520      0.598     -0.385      0.462      1.644      1.225      0.293      0.560      0.377     -0.709     -1.407      0.951     -0.382     -0.824     -0.364      2.211      0.151      1.366     -1.068      1.262     -1.488     -0.874     -0.956     -0.547
     0.907     -1.304     -1.161      1.184      0.037     -0.676      0.093     -1.457      1.386      0.324     -0.276     -2.374      0.068      2.177     -0.725     -0.445     -1.130     -1.920     -1.134     -0.188     -0.608     -1.177     -0.191      0.842     -0.459      1.488     -0.156     -1.090      0.286      0.720      0.030      1.365     -1.188      0.845      0.641      0.480     -0.925      0.147      1.528     -0.662      0.222      0.143     -1.696     -1.597      0.221
    -0.093      0.696      1.839     -0.816      0.037      0.324      1.093      1.543     -1.614      1.324      0.724     -0.374      1.068     -1.823      1.275     -0.445      0.870      1.080      1.866      0.812     -0.204      0.072      0.755     -0.230      1.020      0.030      0.550      1.053     -0.558     -0.844      0.608      0.874      0.662     -1.334      0.746      0.952     -0.658     -0.091     -1.693      0.635     -0.318      0.686     -0.204      1.847     -0.300
    -1.093     -0.304      1.839      1.184      1.037     -0.676      0.093     -2.457      1.386      0.324     -2.276          *      1.068      0.177      0.275     -0.445     -0.130      0.080      0.866     -0.188     -1.105     -0.463      0.177      0.765     -0.665     -0.048      0.055      1.554      0.276      1.542      0.283      0.477     -2.653      0.885      0.729     -0.848      0.077      0.818     -0.385      0.606      0.746      0.411     -0.166      0.334      0.307
    -1.093      0.696     -0.161     -1.816      1.037     -0.676      0.093     -0.457     -0.614     -1.676     -0.276      0.626      0.068     -1.823     -1.725     -0.445     -0.130     -1.920     -1.134      0.812      0.091      0.343     -0.390     -1.231      0.468     -1.224      0.248      0.102     -0.380      0.695     -0.821     -0.325     -0.002      0.206     -1.777     -0.625      0.366      0.368     -0.674     -1.789     -0.661     -0.655     -1.206     -0.476      0.559
    -0.093      0.696      0.839     -1.816      1.037     -1.676      1.093      1.543     -1.614      1.324     -0.276     -0.374      0.068     -1.823      1.275     -0.445      0.870      1.080      1.866      0.812     -0.620     -0.053      0.717     -1.221      0.989      0.612      0.672      0.311     -0.754      0.063     -0.920      1.151      0.857     -0.520      0.570      0.457     -0.380     -0.793     -0.960      0.868      0.167      0.661      0.136      2.455     -0.038
     1.907      0.696      0.839     -1.816      0.037      1.324      0.093      1.543     -0.614     -0.676      0.724     -1.374      0.068     -1.823     -0.725      0.555      0.870      0.080     -1.134     -0.188      0.511     -0.095      0.178     -1.097      1.088      1.348      0.731      0.706     -0.728     -1.013      0.768      0.171      1.330      0.191     -1.336     -0.151     -1.338     -0.259     -0.876     -1.152     -0.068      0.800     -0.323     -0.696     -1.115
    -1.093     -0.304     -0.161     -1.816     -0.963     -1.676     -0.907      1.543     -1.614      0.324      0.724     -1.374     -0.932     -1.823      0.275     -0.445      0.870      1.080      0.866      0.812     -0.579     -0.357      0.004     -1.400      0.192     -0.501      0.001     -0.270     -0.455     -1.164     -0.996     -0.413      1.444     -0.580      0.282      1.440     -0.912     -0.950     -0.677      0.125      0.202      1.313      1.125      1.602      0.794
     0.907     -0.304      1.839      0.184      0.037      1.324     -0.907      0.543      0.386     -0.676     -0.276     -0.374      1.068      1.177     -0.725     -1.445     -1.130      0.080     -0.134     -0.188     -0.270     -0.271      0.694      0.361      0.359      1.086      0.039      1.076     -0.211     -0.380      1.525     -0.497     -0.163      0.165     -0.840      0.325     -0.043      0.079      0.817     -0.869     -1.323     -0.917     -1.209     -0.300     -0.462
     0.907     -2.304     -0.161     -0.816     -1.963      0.324      1.093     -2.457      0.386     -0.676     -0.276      1.626      1.068      1.177     -1.725     -1.445     -3.130     -2.920      0.866     -0.188      0.048     -0.319     -0.603      0.656     -1.498      0.820     -2.056      0.526     -1.363     -0.378      0.288      1.358     -1.679     -0.105      0.129     -0.508      1.941      1.868      0.621     -0.734     -1.552     -2.762     -1.873      0.482      1.244
     0.907      0.696      1.839     -1.816      0.037      1.324      1.093      0.543     -0.614     -0.676     -1.276     -0.374      0.068      1.177     -0.725      1.555      0.870      1.080     -1.134      0.812      0.131      0.022      0.141     -0.557      0.617      0.883      0.667      1.587     -1.071     -0.730      0.973      1.074      0.209     -0.305     -0.976     -1.495     -0.473     -0.129      1.504     -0.806      1.521      0.781      0.914     -0.691      0.209
     1.907      0.696     -2.161      2.184      1.037      1.324      1.093     -2.457     -0.614     -0.676      1.724      1.626     -2.932      2.177     -0.725      1.555      0.870     -1.920      0.866      0.812      1.344      1.183     -1.589      0.960      1.342      0.460     -0.620     -0.519      1.394     -0.142     -0.036     -0.326     -0.516     -1.292     -1.438     -0.124      0.182     -0.800      1.423     -1.434      0.180     -0.418      0.338      0.440     -0.233
     0.907      0.696     -0.161      0.184     -0.963      1.324      0.093     -0.457     -0.614      1.324      0.724     -0.374      0.068      1.177      1.275      1.555      0.870      1.080     -0.134      0.812      0.339      0.272      0.360      0.173     -0.027      0.446      0.394     -0.669     -0.085     -0.734      1.026     -0.161     -0.971     -0.860      1.325      0.330     -0.665     -0.574      0.895      1.363      1.104      0.603      0.458     -0.279      0.861
     0.907     -1.304     -0.161     -0.816     -0.963     -0.676     -0.907     -0.457     -0.614     -0.676     -1.276     -1.374      0.068     -0.823     -0.725      0.555     -1.130      1.080      0.866     -1.188     -0.547     -1.039      0.296     -0.451     -0.842      1.348     -0.273     -0.502     -0.268      0.043     -0.071      0.065     -0.706     -0.220     -0.172     -0.581      0.059     -0.334     -0.230     -0.430      1.161     -0.030      0.582      1.133     -0.454
     0.907      0.696      0.839      0.184      1.037      0.324     -1.907      0.543     -0.614      0.324      0.724     -0.374      0.068     -0.823     -0.725      1.555      0.870      1.080      0.866      0.812      0.733     -0.042     -0.061     -0.339      1.420      0.322      0.669      1.007      0.475     -0.297     -0.430     -1.778      0.579     -0.424     -0.369     -0.358     -0.319      0.090     -0.482     -1.201      0.834      0.982      1.153      1.036     -0.489
    -0.093      0.696      1.839      0.184      1.037      1.324      1.093      1.543     -1.614     -0.676     -0.276      1.626      0.068     -0.823      0.275      0.555      0.870      1.080     -1.134      0.812     -0.044      0.921      0.613     -0.984      0.041     -0.042     -0.148      1.163      1.083      1.007      1.457      0.150      0.947     -0.935     -0.747     -0.256      0.590     -0.777     -0.024      0.015      0.737     -0.197      0.230     -0.621      0.692
     1.907     -0.304     -1.161      0.184     -0.963      1.324     -0.907     -0.457      1.386      1.324      1.724     -1.374      1.068     -1.823      1.275      1.555      0.870      1.080     -0.134      0.812      1.435      0.019      0.483      0.570     -0.437      0.553     -0.287     -1.536     -0.587     -0.485     -0.249     -0.956     -0.997      1.060      1.406     -0.312     -1.340      0.614     -2.236      1.249      0.061      0.827      0.421     -0.278      1.246
    -0.093     -0.304      0.839      1.184      0.037      0.324      0.093      0.543      1.386      0.324      0.724      0.626      1.068      0.177      0.275      0.555     -0.130      0.080     -0.134     -0.188      0.816     -0.033      0.556      0.536      0.205     -0.762     -0.328      0.389      0.757     -0.231     -0.479      0.104      0.019      0.958      0.285     -0.243      0.499      0.328     -0.319      0.204     -0.232     -0.120     -0.696     -0.469     -0.442
     0.907      0.696      0.839      0.184      0.037     -1.676      0.093     -2.457      0.386      1.324     -0.276      0.626     -0.932      1.177     -0.725     -1.445     -1.130      1.080      0.866      0.812     -0.501     -0.231      0.049      1.395     -0.152      1.557      0.793      0.788     -1.032      0.269     -1.119      0.440     -2.465     -0.604      1.398      0.210      0.949     -0.946      0.247     -0.673     -1.007     -0.735      0.961      0.117      1.072
     1.907      0.696      1.839     -0.816      1.037      1.324     -2.907     -0.457     -0.614      1.324      1.724      1.626      1.068      2.177      1.275     -2.445     -0.130     -0.920     -0.134      0.812      0.579      0.386      0.061      0.471      1.150      1.220      0.261      1.917     -1.181     -0.171      0.416     -3.331     -0.551     -0.946      0.739      0.987      1.140      1.136      1.717      0.721     -3.083     -0.595     -1.022     -0.294     -0.174
     0.907     -0.304      1.839      1.184      1.037      0.324      0.093      1.543      1.386      0.324      1.724      0.626      1.068     -0.823      0.275      0.555     -0.130      1.080      1.866      0.812      1.370      0.132      0.638      0.593      0.476     -0.359     -0.472      1.214      0.545      0.611     -1.085      0.127      0.896      1.024      0.183     -0.187      0.441      0.154     -1.123      0.161     -0.925     -0.121      0.129      1.380      0.503
    -2.093      0.696     -1.161     -0.816     -0.963     -1.676      0.093      0.543     -0.614      1.324      0.724     -0.374     -0.932     -1.823      1.275     -0.445     -0.130     -0.920     -1.134     -0.188     -0.373     -0.107     -0.151     -1.045      0.091     -1.791      0.829     -1.083      0.114     -1.014     -1.406      0.271      0.817      0.138      1.386      1.052     -0.360     -0.660     -1.022      1.291     -0.261     -0.113     -0.577     -0.612     -0.364
    -0.093      0.696      0.839      0.184      0.037     -0.676      0.093      0.543     -0.614      1.324     -0.276      0.626      0.068     -0.823      0.275     -1.445     -0.130      0.080      0.866      0.812     -0.391      0.042     -0.060      0.131      0.507      0.323      0.615      1.051      0.054     -0.289     -0.255     -0.023      0.555     -0.619      0.803      0.036      0.771     -0.021     -0.800      0.018     -1.096     -0.374      0.155      0.654      0.515
     1.907      0.696     -1.161     -1.816      1.037      1.324      1.093      0.543     -1.614     -2.676      0.724     -2.374      0.068     -0.823     -2.725     -0.445     -0.130      0.080     -2.134      0.812      0.415     -0.602     -0.157     -1.678     -0.239      1.409      1.200     -0.912      0.036      1.317      0.793      1.740      0.619     -0.226     -2.565      0.396     -1.330      0.173      0.463     -2.594     -0.904      0.391      0.401     -1.394      1.040
     0.907      0.696     -0.161     -1.816      1.037      1.324     -0.907      1.543      0.386      1.324      1.724     -2.374     -0.932     -1.823      1.275      1.555      0.870      1.080     -2.134      0.812      1.145     -0.202      0.154     -0.947      0.799     -0.282      1.025     -0.253     -0.796      0.176     -0.113     -0.646      1.263      0.826      0.936      0.168     -1.977     -1.321     -1.023      0.957      0.305      0.972      0.791     -1.764      0.190
     0.907      0.696      1.839      2.184      0.037      1.324      1.093      0.543      0.386      0.324      0.724      1.626      1.068      1.177      0.275      0.555     -0.130      0.080     -0.134     -1.188      0.624      0.364      0.715      0.954     -0.377      0.271      0.194      1.346      1.327      0.397      0.682      0.742     -0.128     -0.394      0.643      0.011      1.118      0.046      0.387      0.596     -0.087     -0.459     -0.884     -0.667     -0.731
    -0.093      0.696      0.839     -0.816      1.037      0.324      1.093      0.543      0.386      0.324      0.724      0.626      0.068      0.177     -0.725     -0.445     -0.130      0.080     -1.134      0.812      0.387      0.085      0.004     -0.753      0.858     -0.479      0.571      0.926     -0.095      0.151     -0.127      0.922      0.655      0.816     -0.178      0.004      0.520     -0.043      0.953     -1.120     -0.956     -0.340      0.086     -0.855      0.064
     0.907     -0.304      0.839      0.184     -2.963     -1.676      0.093     -1.457      1.386     -0.676     -2.276     -1.374      0.068     -0.823     -0.725     -1.445     -2.130      0.080      0.866     -1.188     -1.526     -0.500      0.089      0.972     -1.469      2.291      0.055      0.590     -0.689     -1.412     -0.176      0.715     -1.712      0.643      0.137     -0.291     -0.714     -0.053     -1.644      0.154      0.184     -1.693     -0.149      0.357      0.035
     0.907      0.696      1.839     -0.816      1.037      1.324     -0.907      0.543     -0.614      1.324     -2.276     -0.374      0.068     -1.823      0.275      1.555     -0.130     -0.920     -2.134      0.812      0.374     -0.206     -0.230     -1.397      0.508      0.458      0.686      1.983      0.642      0.648      0.868     -0.655      0.789      0.376      1.265     -2.736     -0.028      0.349     -0.820     -0.024      0.960     -0.015     -0.554     -1.533      0.223
    -0.093      0.696     -1.161     -1.816     -1.963      0.324      1.093      0.543     -1.614     -0.676      1.724      1.626      0.068     -1.823     -0.725      0.555      0.870     -0.920      0.866     -0.188      0.533      0.306      0.056     -1.177     -1.438     -0.547      0.388     -1.067     -0.624     -0.581      0.064      0.886      0.601     -0.953     -0.101      1.016      1.324      0.209     -0.722     -0.048      0.007      0.452     -0.997      1.428      0.749
    -0.093     -0.304      1.839      1.184     -0.963     -0.676      0.093      1.543      0.386     -0.676     -1.276     -0.374      0.068      1.177     -0.725     -0.445     -1.130      0.080     -0.134     -1.188     -0.541     -0.643     -0.035      0.738     -1.130      0.580      0.180      1.914      0.412      0.315     -0.102      0.655      1.702     -0.196     -0.065     -0.548      0.413      0.047      0.526     -0.286      0.022     -0.388      0.149     -0.446     -0.069
    -2.093     -2.304     -0.161     -0.816      0.037      0.324      0.093      1.543      1.386      0.324     -2.276      1.626     -0.932      0.177      1.275      0.555     -0.130      0.080      0.866     -2.188     -1.032     -0.530     -0.100      0.636     -0.908     -1.067     -1.672     -0.065     -1.308      0.977      1.384      0.543      1.540      0.935      0.767     -0.938      2.252     -0.856     -0.294      1.786      1.596      0.282      0.107      0.388     -1.246
     0.907     -2.304     -0.161      2.184      1.037      0.324     -2.907      0.543      0.386      1.324     -1.276     -0.374      0.068      2.177      1.275     -0.445     -1.130     -0.920     -0.134      0.812     -0.122     -0.679     -0.192      1.554      1.509      0.924     -1.587      0.045      0.574     -0.450      0.495     -2.204      0.668     -0.884      0.409     -1.034      0.537      0.351      0.827      0.634     -0.193     -0.392     -0.882     -0.954     -0.410
     0.907      0.696      0.839     -1.816      1.037      0.324      0.093      0.543     -1.614      1.324      1.724     -0.374      0.068     -1.823      1.275      0.555      0.870      0.080     -2.134      0.812      1.196      0.246      0.035     -1.375      1.477     -0.383      0.538      0.700     -0.540     -0.286     -0.843     -0.174      0.526     -0.342      0.622      0.050     -0.540      0.058     -0.703      0.648     -0.882      0.551      0.013     -1.524     -0.357
    -2.093     -0.304     -0.161      0.184      0.037      1.324      1.093      1.543      2.386     -0.676     -0.276     -2.374      1.068      0.177      0.275      0.555      0.870      0.080     -0.134     -0.188     -0.058     -0.452      0.563      0.636     -0.029     -1.923      0.063     -0.745     -0.538     -0.080      1.349      1.500      0.921      1.851     -0.587     -0.301     -1.782      0.212     -0.274      0.274      0.498      1.180     -0.692     -0.256     -0.050
     0.907      0.696      0.839      1.184      1.037      1.324      1.093      0.543     -0.614      0.324      0.724      0.626     -0.932     -0.823      0.275      0.555     -0.130      1.080      0.866      0.812      0.415      0.086      0.037     -0.065      0.233      0.529      0.559      0.860      1.263      0.898      0.869      1.036      0.609     -0.387      0.137      0.237      0.554     -1.027     -0.607      0.264      0.090     -0.205      1.075      0.730      0.489
     1.907     -1.304      1.839      2.184      1.037      1.324      0.093      1.543      1.386     -1.676      1.724     -2.374      1.068      1.177      1.275      1.555     -1.130      1.080      0.866      0.812      1.010     -0.862      0.615      1.225     -0.045      0.845     -0.399      1.352      0.885      1.136      0.242      0.974      0.940      0.185     -1.608      0.316     -1.205      0.172      0.189      1.229      0.438     -0.238     -0.104      0.089      0.880
     0.907      0.696     -2.161      0.184      1.037     -0.676      0.093      0.543      0.386      0.324     -0.276     -1.374     -0.932     -0.823     -0.725      0.555     -0.130      0.080      0.866     -1.188     -0.505     -0.043     -0.424     -0.442     -0.115      1.444      0.682     -1.647      0.727      1.206     -0.231      0.008      1.034      0.627      0.366      0.403     -1.257     -0.331     -0.559     -0.623      1.161     -0.221      0.709      1.206     -0.894
    -0.093     -3.304     -0.161     -1.816      0.037     -0.676      1.093      1.543      1.386      1.324     -0.276      1.626      1.068     -1.823      1.275      1.555      0.870      1.080      1.866     -0.188     -0.399      0.420      0.573     -0.718      0.156      0.388     -3.515     -0.737     -1.205     -0.139     -0.167      0.566      1.126      1.882      1.234      0.070      1.000      0.260     -1.123      1.117      2.038      0.382      0.187      2.218     -0.162
     0.907     -0.304      0.839      0.184      1.037      1.324      1.093     -0.457      0.386      0.324      0.724      0.626      0.068     -1.823     -0.725      0.555      0.870      0.080      0.866      0.812      0.377      0.163      0.361      0.038      0.078      0.417     -0.532      0.603      0.025      0.954      0.777      0.994     -0.863      0.302      0.321      0.349      0.343     -0.575     -1.895     -0.642      0.105      0.535     -0.606      0.904      0.578
    -1.093     -0.304     -0.161      0.184     -1.963      0.324     -1.907     -0.457      1.386     -0.676      0.724      0.626      1.068      1.177     -1.725      0.555     -2.130      0.080     -1.134     -3.188      0.312     -0.882      0.030      0.465     -1.606     -1.547      0.695     -0.240     -0.236     -0.379      0.073     -1.224     -0.542      0.985      0.208      0.131      1.746      0.959      0.804     -0.877      0.132     -1.241     -0.017     -1.351     -1.824
    -0.093     -0.304     -1.161     -0.816     -2.963     -1.676     -1.907      0.543     -0.614     -1.676      0.724     -0.374     -0.932     -0.823     -1.725      1.555      0.870      0.080      1.866     -0.188      0.189     -0.196     -0.460      0.319     -1.289     -0.190     -0.255     -0.627     -1.110     -1.393     -2.028     -1.544      0.968     -1.035     -0.997      0.538     -0.127     -0.196     -1.085     -0.965      1.246      1.009      0.641      1.477      0.946
     0.907     -1.304     -0.161      0.184     -0.963      0.324      0.093     -0.457     -0.614     -0.676     -1.276      0.626     -1.932      0.177     -1.725     -0.445     -3.130     -0.920      0.866     -0.188     -0.443     -0.842     -0.768      0.496     -0.492      1.318     -0.561      0.524     -0.340     -0.554      0.517      1.104      0.391     -1.089     -0.414     -0.737      1.914     -0.916     -0.329     -1.414      0.072     -2.121      0.219      0.579      0.196
     1.907      0.696      0.839      1.184     -0.963      1.324     -0.907      1.543      0.386     -0.676      0.724      0.626      0.068      1.177     -0.725      1.555      0.870      1.080     -0.134      0.812      0.709      0.083      0.156      0.768     -0.190      1.225      0.800      0.759      0.375     -0.872      0.528     -1.022      1.334     -0.162     -0.506     -0.217      0.465     -0.060      0.504     -0.612      0.755      0.851      0.819     -0.428      0.909
    -0.093     -0.304      0.839     -0.816     -0.963     -0.676      0.093     -0.457      0.386      0.324      0.724     -0.374      1.068     -0.823      0.275      0.555     -0.130      0.080      1.866     -1.188      0.627      0.223      0.687     -0.335     -0.825     -0.814     -0.528      0.195     -0.485     -0.006     -1.439     -0.086     -1.166      0.593      0.689     -0.162     -0.681      0.130     -0.580      0.624      0.038     -0.288     -0.958      2.015     -0.310
     0.907     -0.304     -1.161      0.184     -1.963      0.324      1.093     -0.457     -0.614     -0.676      0.724      0.626      0.068      0.177      0.275      0.555      0.870      0.080     -0.134     -1.188      0.367      0.064     -0.006      0.350     -1.779      0.288     -0.366     -1.144     -0.172     -0.042     -0.106      0.987     -0.379     -0.900      0.075      0.118      0.672     -0.022     -0.077      1.145      0.147      0.502      0.007     -0.446      0.398
     0.907     -0.304     -0.161     -0.816      0.037      0.324      0.093     -1.457      0.386     -1.676      0.724     -0.374      0.068     -0.823     -0.725      0.555     -0.130      0.080     -0.134     -0.188      0.543      0.350      0.144     -0.250     -0.171      0.326     -0.836     -0.376     -0.622      0.307     -0.121     -0.225     -1.526      0.454     -1.402     -0.107     -0.932     -0.048     -0.506     -0.508      0.041     -0.511     -0.183      0.102      0.018
    -2.093     -0.304     -1.161      1.184     -0.963     -1.676     -0.907     -0.457      0.386     -0.676     -2.276     -0.374      1.068      1.177     -0.725     -0.445     -1.130      0.080     -1.134     -1.188     -1.329     -0.834      0.367      0.416     -1.516     -0.612      0.344     -1.570      0.777      0.536     -0.396     -0.109     -0.946      0.016      0.113     -0.409      0.662      0.617      0.940     -0.039      0.872     -0.078     -0.482     -1.290      0.059
    -2.093      0.696      1.839      1.184      1.037     -2.676     -2.907      1.543     -1.614     -2.676     -2.276     -2.374      1.068      2.177      1.275      1.555      0.870     -2.920     -2.134     -3.188     -1.438     -0.875     -0.712     -0.031     -0.809     -0.667      1.495      2.561      1.216      1.839     -1.185     -2.164      2.533     -1.784     -2.124     -0.352     -1.248      2.018      2.206      1.642      3.122      1.838     -1.797     -2.248     -2.595
     1.907      0.696     -1.161      2.184      1.037      1.324      1.093      0.543      1.386      1.324      1.724      1.626      0.068      2.177      1.275      1.555      0.870     -1.920      0.866      0.812      0.980      1.017     -0.855      1.026      1.758      1.053     -0.435     -0.140      1.107     -0.795      0.414      0.223      1.370      0.574      0.490      0.611      0.432      1.218      1.365      0.394      0.653     -0.108     -0.699      0.229     -0.704
    -1.093      0.696     -2.161      2.184     -0.963     -1.676     -1.907      0.543      1.386      0.324      0.724      0.626      1.068      2.177     -0.725      1.555      0.870     -1.920     -2.134     -0.188     -0.212      0.013     -0.220      0.911     -0.507     -0.918      0.614     -2.070      1.452     -0.542     -1.458     -1.998      0.769      0.625      0.807      0.782      0.389      1.496      1.512     -0.478      1.637      1.024     -1.594     -2.756      0.417
    -1.093     -0.304     -0.161     -1.816      1.037      0.324     -1.907      1.543     -1.614      1.324     -1.276     -2.374     -0.932      1.177      0.275     -1.445     -1.130      1.080     -1.134      0.812     -0.897     -1.059      0.250     -1.336      0.853     -0.268      0.791     -0.400     -0.585      0.185      1.158     -0.669      1.259     -0.484      0.832     -0.085     -1.004     -1.202      2.132     -0.187     -0.445     -0.128      0.864     -0.434      0.161
    -0.093      0.696     -0.161     -1.816      1.037     -0.676     -0.907     -2.457     -0.614     -2.676     -0.276      1.626      1.068     -0.823     -0.725     -0.445     -1.130          *      0.866      0.812      0.092      0.480      0.047     -0.475     -0.249     -0.186      0.238     -0.108     -1.249      1.364     -0.778     -1.260     -2.432     -0.347     -2.402     -0.414      1.031      0.978     -0.255     -0.636     -0.519     -1.575     -1.455      1.042      1.082
     1.907      0.696     -1.161      1.184      0.037      0.324      0.093      0.543      0.386     -0.676      0.724      1.626      1.068      0.177     -0.725     -1.445      0.870     -0.920      0.866     -0.188      0.225      0.405      0.557      1.217      0.320      1.622      0.298     -1.861     -0.100     -0.329     -0.037     -0.280     -0.100     -0.527     -0.898      0.306      1.080      0.445     -0.735     -0.803     -1.586      0.353     -1.609      0.335     -0.301
    -2.093     -0.304     -0.161      1.184      1.037      1.324     -2.907     -1.457     -1.614      1.324      0.724     -0.374     -0.932     -0.823      1.275     -0.445      0.870      0.080     -1.134      0.812     -0.131     -0.146     -0.101     -0.019      0.597     -1.997     -0.091      0.012      1.167      0.641      1.534     -2.617     -1.210     -1.514      1.136      0.924     -0.078     -0.827     -0.739      1.026     -0.407      0.936      0.107     -1.142      0.379
     0.907     -1.304     -2.161     -1.816      1.037     -0.676     -1.907     -0.457     -1.614     -0.676      0.724      0.626      0.068      0.177      0.275      0.555      0.870      1.080     -1.134      0.812      0.196     -0.207      0.216     -1.241      0.220      0.613     -1.144     -2.550     -0.475      0.934     -0.844     -1.694     -0.737     -0.707     -0.824      0.331      0.842     -0.300      1.021      0.272      0.411      1.115      0.751     -0.443      0.773
     1.907      0.696      1.839     -0.816      1.037      1.324      1.093      1.543     -1.614      1.324      0.724     -0.374      1.068     -1.823      1.275      0.555      0.870      1.080     -1.134      0.812      0.470      0.047      0.629     -1.522      0.485      1.577      0.699      1.246      0.751      0.320      0.807      0.948      0.832     -0.383      1.203      0.077     -0.461      0.017     -0.669      1.017      0.130      0.897      0.191     -0.462      0.393
    -0.093      0.696      1.839      1.184      1.037      1.324     -0.907      1.543      0.386     -0.676     -1.276     -0.374      1.068      2.177     -0.725     -1.445     -0.130      1.080     -1.134      0.812     -0.809     -0.305      0.768      0.727      0.387      0.880      1.069      0.908      0.457      0.569      2.101     -0.668      0.641     -0.049     -1.024     -0.266     -0.060     -0.109      1.617     -0.853     -0.427      0.231      0.032     -1.572      0.562
    -0.093      0.696     -1.161      0.184      0.037      1.324      1.093      0.543      0.386     -0.676     -2.276      1.626      0.068     -1.823     -0.725     -0.445     -0.130      1.080     -0.134      0.812     -0.264      1.231      0.452      0.038      0.291     -0.007     -0.596     -1.605      0.010     -0.205      1.548     -0.142      0.206      0.246     -0.782     -1.893     -0.033     -0.425     -1.783     -0.817     -0.219     -1.410      0.415     -0.087      0.544
     1.907      0.696     -0.161      0.184      1.037      1.324      1.093     -2.457      2.386      1.324      1.724     -1.374     -0.932      1.177     -0.725      1.555      0.870     -1.920     -0.134      0.812      1.045      0.134     -0.883      0.975      0.878      0.924      0.516      0.754     -0.879      0.200      0.174      0.970     -1.470      1.560      0.830      0.360     -1.515      0.350      0.388     -1.075      0.537      0.733     -0.714     -0.438      0.127
    -0.093     -0.304     -2.161      2.184      1.037      0.324     -1.907      1.543      2.386      0.324     -0.276      0.626      1.068      2.177      0.275     -0.445     -0.130     -1.920     -2.134     -0.188     -0.238     -0.003     -0.246      1.695     -0.008     -0.108     -0.216     -1.994      0.511      0.942      0.570     -1.983      1.824      1.009      0.211     -0.040      0.518      1.396      0.623      0.237     -0.173     -0.160     -1.380     -2.957     -0.137
    -1.093      0.696     -2.161      0.184      1.037     -1.676      1.093      0.543      0.386      0.324     -2.276      0.626     -0.932      1.177      0.275     -1.445      0.870      0.080     -1.134      0.812     -1.160      0.454     -0.482      0.624      0.799     -0.037      0.169     -1.724     -0.481      0.257     -0.341      0.694      0.966      0.087     -0.039     -0.840      0.210     -0.156      0.670     -0.051     -0.349      0.251      0.791     -1.518     -0.055
     0.907      0.696     -1.161     -1.816     -0.963      1.324      1.093      1.543     -1.614      1.324      0.724      1.626      1.068     -1.823      1.275      0.555      0.870      1.080     -2.134      0.812      0.996      0.996      0.757     -1.288      0.394     -0.117     -0.225     -1.836     -0.622     -1.288      0.212     -0.137      0.570     -0.647      0.983     -0.684      0.404     -0.135     -0.947      1.002     -0.390     -0.687     -0.028     -1.598      0.662
    -2.093     -1.304     -0.161      0.184      0.037     -2.676     -0.907     -0.457     -1.614     -0.676     -2.276     -2.374     -1.932      0.177     -0.725     -2.445     -1.130      1.080     -1.134     -0.188     -1.631     -1.062     -0.413     -0.481     -0.192     -0.445     -0.273      0.254      0.620      0.304     -1.082      0.274      0.093     -1.294     -0.480     -0.173     -0.917     -1.382      0.464     -0.686     -0.850     -0.050      1.596     -0.778     -0.098
    -0.093      0.696     -0.161     -0.816      1.037     -0.676      1.093      1.543      0.386     -0.676     -0.276      1.626      1.068     -0.823     -0.725     -0.445      0.870      0.080     -0.134      0.812     -0.088      0.725      0.643     -0.552      1.069     -0.012     -0.066     -0.656     -0.172     -0.032     -0.706      0.276      0.982      0.787     -1.203     -0.051      0.745      0.187     -0.382     -1.336     -0.382      0.089     -0.919      0.249     -0.075
    -0.093     -1.304     -0.161      0.184     -0.963     -0.676     -0.907     -0.457      0.386     -0.676     -0.276     -0.374     -0.932      0.177     -0.725     -0.445     -1.130     -0.920     -0.134     -1.188     -0.208     -0.922     -0.567     -0.050     -1.115      0.189     -0.239      0.286      0.295      0.178     -0.562      0.110     -0.015      0.541     -0.262      0.011      0.772     -0.165      0.194     -0.037     -0.296     -0.215     -0.140     -0.071     -0.098
    -1.093     -0.304     -1.161     -0.816      0.037      0.324      0.093      0.543     -0.614     -1.676     -1.276     -1.374      0.068     -1.823      0.275     -0.445      0.870      1.080     -1.134      0.812     -0.435      0.493      0.394     -0.857     -0.238     -0.675     -0.755     -1.514      0.138      0.413      0.755     -0.593     -0.030      0.168     -1.506     -0.624     -2.228     -0.568     -1.194      0.466     -0.023      0.428      0.471     -0.587      0.907
    -0.093     -0.304      0.839      0.184      0.037      0.324      0.093      0.543     -0.614     -0.676     -0.276      0.626      1.068     -0.823     -0.725     -1.445     -0.130      0.080     -0.134     -0.188      0.121      0.609      0.604     -0.823      0.229     -0.312     -0.957     -0.036      0.966     -0.152      0.154     -0.438      0.048      0.041     -0.778     -0.389     -0.235      0.197     -0.277     -0.699     -1.490     -0.759     -1.013      0.298     -0.435
    -0.093      0.696     -1.161      0.184      1.037      0.324      1.093     -0.457      0.386      0.324      0.724      1.626      0.068      1.177      0.275      0.555      0.870     -1.920      0.866      0.812      0.105      0.385     -0.573     -0.193      0.120     -0.360      0.258     -0.697      0.427      0.938      0.186      0.618      0.312      0.350      0.335      0.533      1.153      0.779      1.232      0.214      0.341      0.421     -1.014      1.202      0.624
    -1.093      0.696      0.839     -1.816      0.037      0.324      1.093      1.543      0.386     -0.676      0.724      0.626      1.068     -1.823      0.275      1.555      0.870      1.080      1.866      0.812      0.672      0.212      0.515     -1.327      0.281     -1.658      0.451      0.220     -0.314     -0.171     -0.467      0.870      0.845      1.379     -0.886     -0.214      0.309      0.276     -0.595      0.103      1.060      0.646      0.345      2.539      0.518
    -1.093     -0.304      0.839     -0.816     -0.963     -0.676      0.093      0.543      0.386     -0.676     -0.276     -0.374      0.068     -0.823      0.275      0.555      0.870      1.080     -0.134     -0.188     -0.782     -0.095      0.172      0.037     -1.002     -0.269     -0.206      0.721     -0.729      0.226      0.271      0.175      0.509      0.391     -0.228      0.628     -0.399     -0.123     -0.845      0.661      1.314      1.047      0.869     -0.026      0.782
     0.907     -0.304     -1.161      0.184      1.037      0.324     -1.907     -1.457      0.386      0.324      1.724      0.626      0.068     -0.823      0.275      0.555     -0.130     -0.920     -1.134      0.812      0.894     -0.020     -0.423     -0.105      0.561     -0.076     -0.072     -0.625      0.247      0.359     -0.786     -1.946     -0.954      0.292     -0.225      0.521      0.761      0.685     -0.715     -0.058     -0.474     -0.285     -0.301     -0.896      0.263
     0.907      0.696     -1.161      0.184      0.037      0.324      1.093     -1.457      0.386      1.324      0.724      0.626      1.068      1.177      0.275      1.555      0.870      1.080     -0.134      0.812      0.395      0.841      0.215     -0.681      0.751      0.387     -0.299     -1.219      1.025     -0.782      0.104      0.346     -1.567      0.834      0.978      0.163     -0.438      0.876      1.466      0.153      1.028     -0.022      0.897      0.255      0.068
    -2.093      0.696     -0.161      0.184     -0.963      0.324      1.093     -1.457      0.386      0.324     -2.276     -0.374     -0.932      0.177     -0.725     -1.445      0.870     -0.920      0.866      0.812     -1.188      0.411     -0.628      0.657      0.172     -0.820      0.012      0.479     -0.587     -0.995      1.633      0.489     -0.699      0.122      0.256     -0.775     -0.972     -0.173     -0.270     -0.894     -0.127      0.479      0.023      0.556      0.888
    -0.093     -0.304     -0.161      0.184      0.037     -1.676      0.093     -0.457      0.386     -0.676     -0.276      0.626      0.068      0.177     -0.725     -0.445     -0.130      0.080     -0.134     -1.188     -0.375     -0.055      0.497      0.124     -0.721      0.198     -0.169     -0.690     -0.021      0.680     -1.403      0.172     -1.035      0.319     -0.386      0.158      0.676     -0.654      0.015     -0.350     -0.029      0.102     -0.756     -0.361     -0.509
    -2.093      0.696      0.839      1.184      1.037      1.324      1.093      0.543      1.386      1.324     -2.276      1.626      0.068      1.177      0.275     -1.445      0.870      1.080      0.866      0.812     -0.941      1.201      0.166      1.204      0.578     -1.161     -0.531      0.877     -0.007      0.425      2.180     -0.305      0.442      0.573      1.150     -1.046      0.245     -0.255      0.237     -0.058     -0.558     -0.557      0.781      0.173      0.341
    -0.093      0.696      0.839     -0.816     -0.963      0.324      0.093      0.543     -0.614      1.324     -0.276     -0.374      0.068     -0.823      1.275     -0.445     -0.130      1.080     -2.134     -0.188     -0.172      0.310      0.798     -0.739     -0.392      0.019      0.469     -0.039     -0.210     -0.546      0.513     -0.180     -0.265      0.029      1.659     -0.069     -0.729     -0.866     -0.215      1.478     -0.276     -0.504     -0.097     -1.940      0.341
    -1.093     -3.304     -2.161      2.184      1.037     -1.676     -1.907     -2.457     -0.614     -1.676      0.724      1.626     -2.932      2.177      1.275      0.555     -0.130     -1.920      1.866      0.812     -0.151     -0.678     -1.225      1.843      0.437     -0.994     -2.445     -0.972      0.242      0.694     -1.547     -1.358     -1.005     -1.966     -1.807      0.830      2.444     -1.093      0.682      0.984      0.728      0.511     -0.016      0.867      0.456
     1.907     -1.304      0.839     -1.816      1.037      1.324      0.093     -0.457     -1.614      0.324      1.724     -1.374     -0.932     -1.823     -0.725      0.555      0.870      1.080     -1.134      0.812      1.624     -0.571      0.590     -1.748      0.549      0.370     -0.710     -0.084     -0.138      0.421     -0.434      0.565     -1.135     -0.354      0.002     -0.312     -0.742     -1.709     -0.497     -0.916     -1.162      1.274      0.095     -0.365      0.472
    -2.093      0.696      1.839     -0.816      1.037     -1.676      1.093      0.543     -1.614      1.324     -0.276     -0.374      1.068     -1.823      1.275     -0.445     -2.130      1.080      1.866      0.812     -1.019     -0.179      0.560     -0.899      0.373     -1.126      0.750      1.187      0.156      0.633     -0.690      1.216     -0.067     -0.920      1.113      0.994      0.035      0.362     -1.081      1.188      0.650     -1.897      0.152      2.036      0.605
     0.907      0.696      0.839     -0.816      1.037      1.324      1.093     -1.457     -0.614      0.324      1.724      0.626      0.068      1.177      1.275      0.555      0.870      0.080     -1.134      0.812      0.981      0.558      0.077     -0.447      1.508      0.022      0.050      0.731     -0.275     -0.547      0.284      0.441     -1.439     -0.244     -0.517      0.454     -0.164     -0.098      1.543      0.594     -0.343      0.366      0.072     -0.950     -0.637
    -0.093      0.696      0.839      2.184      0.037      1.324      1.093      0.543     -0.614      1.324      1.724      0.626      1.068     -0.823      0.275     -0.445      0.870      0.080      0.866     -0.188      0.800      0.132      0.445      0.533     -0.980     -0.744      0.567      0.359      1.652      1.160      0.538      0.871     -0.058     -1.206      1.847      0.842      0.438      0.453     -1.205      0.780     -1.279      0.754     -0.505      0.525      0.538
     1.907     -1.304     -0.161      0.184      1.037      1.324     -0.907     -0.457     -1.614      1.324      1.724     -1.374      1.068      2.177      1.275      1.555      0.870      1.080     -1.134      0.812      1.141     -0.459      0.217     -0.483      0.690      0.815     -0.725      0.006      0.675      0.308      0.047     -0.348     -0.794     -1.177      0.859      0.149     -0.927      0.749      2.515      0.944      0.437      1.217      0.857     -0.778      0.263
    -2.093     -1.304     -2.161      0.184     -1.963     -2.676     -0.907     -0.457      2.386     -0.676     -0.276     -0.374     -1.932      2.177     -0.725     -2.445     -2.130     -0.920      1.866     -2.188     -1.273     -0.809     -1.009      0.734     -1.555     -0.852     -0.474     -1.239     -0.621     -0.553     -1.423     -0.151      0.621      1.930      0.116      1.271      0.520     -0.391      1.377     -0.145     -1.081     -1.134      0.633      1.623     -0.593
    -1.093     -0.304      0.839     -1.816      1.037      0.324      1.093      0.543      1.386     -0.676      0.724      1.626      0.068     -1.823     -2.725      0.555      0.870      1.080      1.866      0.812      0.615      0.629      0.517     -1.079      0.846     -1.733     -0.905      0.414     -0.674      0.200     -0.246      0.669      0.025      2.226     -1.046     -0.078      0.930     -0.633     -0.938     -3.000      0.056      0.231      0.261      2.512      0.085
    -0.093      0.696      1.839     -1.816      1.037      1.324      0.093      1.543     -0.614     -0.676      0.724     -0.374      1.068     -1.823      0.275      0.555      0.870      1.080      1.866      0.812      0.505     -0.005      0.849     -1.042      0.238     -0.753      0.723      0.781     -0.833      0.890      0.700     -0.118      0.632      0.314     -0.726      0.124     -0.297     -0.143     -0.937      0.115     -0.060      0.743     -0.072      2.384      0.609
     0.907     -0.304     -0.161      1.184      0.037      0.324      1.093      1.543      0.386      1.324      0.724     -1.374      0.068      1.177      1.275      1.555      0.870      1.080      0.866      0.812      0.891     -0.123      0.532      0.537      0.522      0.000     -0.116     -0.811      0.533     -0.558     -0.479      1.235      0.783      0.118      1.021     -0.329     -1.091     -0.668      0.863      1.094      0.719      0.974      0.443      0.502      0.402
     0.907     -0.304     -1.161     -1.816     -0.963      0.324     -0.907     -0.457      0.386     -0.676      0.724      0.626     -0.932     -1.823     -0.725     -0.445     -0.130      1.080      1.866      0.812      0.097     -0.318      0.509     -0.915     -0.688      0.725      0.062     -1.657     -0.961     -0.160      0.282     -0.682     -0.964      1.061     -0.550      0.698      0.973     -1.679     -1.083     -0.482     -0.531      0.199      0.432      2.305      1.364
     0.907      0.696     -1.161      0.184      1.037      0.324      1.093     -1.457     -0.614     -1.676      0.724      0.626     -0.932      1.177     -2.725     -0.445      0.870     -1.920      0.866      0.812      0.451      0.466     -1.003      0.142      0.228      0.435      0.279     -0.297      0.029      0.761     -0.081      0.623     -0.370     -0.896     -1.742      0.073      0.045      0.478      0.975     -2.979     -1.115      0.250     -0.168      0.656      0.529
    -2.093      0.696      1.839      1.184      0.037      0.324      1.093      0.543      1.386      1.324     -2.276      1.626      1.068      2.177      1.275     -0.445     -1.130      1.080     -0.134      0.812     -0.497      0.507      0.927      1.054      0.284     -1.618      0.246      0.965      0.102     -0.264      0.691      0.534     -0.400      0.572      0.995     -1.751      0.744     -0.251      1.278      1.178      0.022     -1.698     -0.467     -0.619      0.558
    -1.093     -1.304      0.839      0.184      0.037      0.324     -0.907      0.543     -0.614      0.324     -0.276     -0.374      0.068      0.177     -0.725     -0.445     -1.130     -0.920      0.866     -0.188     -0.152     -0.581     -0.117     -0.418     -0.493     -1.020     -0.592      0.837      0.681      0.724      0.238     -0.275      0.770     -0.362      0.675     -0.085      0.454      0.241      0.257     -0.471     -0.249     -0.409     -0.758      1.185      0.557
     1.907      0.696      1.839      0.184     -0.963     -0.676     -0.907     -0.457      1.386     -0.676     -0.276      1.626     -0.932     -0.823      0.275      1.555     -0.130     -2.920     -0.134     -1.188     -0.362     -0.306     -1.170      0.037     -1.475      2.284      0.930      3.110      0.137      0.700     -0.274     -0.527      0.853      1.273      0.028      0.343      2.034      0.584     -0.942      1.016      1.862      0.011     -1.098     -0.185      0.198
    -2.093     -1.304      0.839      0.184      0.037     -2.676     -1.907      0.543     -0.614     -0.676     -1.276     -1.374      0.068     -0.823     -0.725     -2.445     -1.130      0.080     -1.134     -0.188     -2.062     -1.007      0.286      0.257     -0.589     -0.070     -0.088      0.624     -0.187      0.507     -0.538     -0.941      0.344     -0.965     -0.384      1.228     -0.148     -0.479     -0.981     -0.518     -0.397     -0.065     -0.298     -1.355      0.438
     0.907     -0.304      1.839      2.184      1.037      1.324     -0.907     -1.457      0.386      0.324     -2.276     -0.374      0.068      0.177     -0.725      0.555     -1.130      0.080      0.866      0.812     -0.173     -0.485      0.007      0.556     -0.152      1.063      0.145      1.864      1.490      1.257      1.453     -0.610     -1.341      0.042      0.353     -2.025      0.218      0.164     -0.418     -0.695      0.733     -0.731      0.106      0.532      0.989
    -1.093     -1.304      0.839      0.184      0.037      0.324      1.093      1.543     -0.614      0.324     -0.276      0.626      0.068     -0.823     -0.725      0.555      0.870      0.080      1.866      0.812     -0.097      0.010      0.179     -0.071     -0.206     -1.013     -1.384      0.403      0.303      0.445      0.661      1.092      1.390     -0.427      0.424     -0.166      0.560     -0.157     -0.635     -0.744      0.535      0.899     -0.188      1.897      0.865
     0.907      0.696     -2.161     -1.816      1.037      1.324      1.093     -1.457     -0.614      1.324      1.724      1.626     -0.932     -0.823      0.275      1.555      0.870     -1.920     -1.134     -3.188      1.226      0.658     -1.067     -0.716      0.366     -0.393      0.052     -1.164     -1.174      0.659      0.153      0.346     -0.313      0.003      1.178      0.213      0.842      0.479     -0.301      0.173      0.600      0.073     -0.177     -0.785     -3.637
    -2.093     -1.304     -0.161      0.184      1.037     -2.676     -1.907     -1.457      0.386      1.324     -0.276      0.626      0.068      1.177     -2.725     -0.445     -1.130     -2.920     -1.134     -1.188     -0.543     -0.534     -1.121     -0.331      0.317     -1.652     -0.794      0.982      0.568      0.791     -2.114     -1.457     -0.226      0.561      1.107      0.578      1.362      1.790      1.507     -2.883      0.137     -0.559     -1.294     -0.883     -1.396
     0.907      0.696      1.839      2.184     -1.963      1.324     -0.907     -1.457      2.386      1.324     -1.276      0.626      1.068      2.177     -0.725      0.555     -0.130     -0.920     -1.134     -2.188      0.139      0.589     -0.003      2.295     -1.076      0.691      0.012      1.797     -0.161     -0.911      1.166     -1.426     -1.374      0.684      1.935     -1.520     -0.038      1.187      0.419     -0.165      0.573     -0.793     -0.955     -2.215     -1.203
    -0.093      0.696      1.839     -1.816     -0.963     -0.676     -0.907      1.543     -0.614      0.324     -0.276     -0.374     -0.932     -1.823      1.275     -0.445     -1.130      0.080      1.866      0.812     -0.301     -0.477      0.173     -2.011      0.676      0.324      1.044      1.717      0.183     -1.470     -0.339     -0.460      1.457      0.879     -0.168     -0.013      0.236     -1.262     -0.078      0.806     -0.027     -0.539     -0.198      2.907      0.179
     0.907     -0.304      0.839     -0.816      0.037     -0.676      0.093     -0.457     -0.614      0.324      0.724      0.626      0.068     -0.823      0.275     -0.445     -0.130      0.080      0.866     -0.188      0.669     -0.180     -0.049     -0.172      0.459      0.277      0.011      0.929     -0.563     -0.226     -1.332      0.263     -0.429     -0.466     -0.015     -0.131      0.737      0.173     -0.673      0.031     -1.271      0.039     -0.148      0.811     -0.561
    -0.093      0.696     -0.161      1.184     -0.963     -1.676      1.093      1.543      0.386      0.324      0.724          *      1.068      0.177      1.275     -0.445      0.870      0.080      0.866     -0.188     -0.503      0.441     -0.089      0.993     -0.434      0.356      0.282     -0.057      0.204     -0.531     -1.137      0.559      1.743     -0.199      0.486      1.087     -0.522      1.280     -0.557      1.686      0.204      0.313      0.117      0.251      0.259
     0.907     -0.304      0.839      0.184      1.037     -0.676     -0.907      0.543     -0.614     -0.676     -0.276     -1.374      0.068     -0.823      0.275      0.555     -0.130      0.080      0.866      0.812      0.060     -0.206      0.258     -0.713      0.219      0.831     -0.154      0.591      1.026      0.825     -0.839     -0.895      0.473     -0.199     -0.642     -0.425     -0.942     -0.208     -0.371      0.271      0.435      0.004     -0.513      1.103      0.536
    -1.093     -1.304     -1.161      1.184     -0.963     -0.676     -0.907     -0.457      0.386     -0.676     -0.276     -0.374     -0.932      0.177      0.275      0.555     -0.130     -0.920     -0.134     -2.188     -0.360     -0.350     -0.633      1.085     -0.979     -0.770     -0.830     -0.537      0.114      0.226     -0.382     -0.477      0.368     -0.564     -0.233      0.249      0.248     -0.104     -0.820      0.776      0.874      0.337      0.024     -0.662     -1.307
    -2.093      0.696      0.839      0.184      1.037     -1.676      1.093     -1.457     -0.614      0.324      1.724      1.626      1.068      2.177      0.275     -2.445      0.870      1.080     -0.134      0.812     -0.304      1.072      0.437     -0.188      0.376     -1.738     -0.318      0.266      0.274      0.521     -1.307      0.097     -1.927     -0.403      0.091      1.915      0.283      0.601      2.351      0.119     -2.108     -0.160      0.345      0.049      0.309
    -2.093     -1.304     -2.161     -1.816      1.037     -0.676      0.093     -2.457     -1.614      1.324     -2.276     -2.374     -2.932     -1.823     -0.725     -0.445     -2.130     -2.920     -2.134      0.812     -1.183     -1.223     -1.930     -1.260      0.561     -0.819     -0.118     -0.180     -0.507      0.676      0.624      1.210     -0.133     -0.668      1.042     -0.715     -0.832     -0.350     -0.864     -1.049      0.900     -0.921     -0.014     -1.601      0.565
     0.907      0.696     -0.161      1.184      0.037     -0.676      0.093      0.543     -0.614     -0.676     -0.276      0.626     -0.932     -0.823     -0.725     -0.445     -0.130     -0.920     -0.134     -0.188     -0.135     -0.119     -0.384      0.976     -0.739      1.032      0.941      0.333      0.248      0.766     -0.726      0.275      1.034     -1.460     -0.350     -0.048      0.684     -0.228     -1.717     -0.225     -0.308     -0.096     -0.435     -0.660      0.296
     0.907      0.696     -1.161      1.184     -0.963      0.324      1.093      1.543     -0.614      0.324      1.724      0.626      1.068     -0.823      1.275      1.555      0.870      1.080     -1.134     -0.188      0.691      0.248      0.119      0.078      0.130      0.272      0.461     -1.343      1.117     -1.177     -0.516      0.912      1.545     -0.747      0.491      0.924      0.230      0.884     -1.054      1.184      0.821      0.577      0.973     -1.097     -0.169
    -0.093      0.696     -1.161      1.184      0.037      1.324      0.093     -2.457      0.386      1.324     -1.276     -0.374      1.068      1.177      0.275      0.555      0.870     -1.920     -1.134      0.812     -0.020     -0.090      0.028      1.318      0.365      0.046      0.721     -1.153     -0.265     -0.201      1.304      0.198     -2.550     -0.746      1.120     -1.330     -0.301      1.027      0.183      0.148      0.597      0.796     -1.915     -1.694      0.688
     0.907      0.696     -0.161     -1.816      0.037      0.324      1.093     -1.457     -1.614      1.324      1.724     -0.374      0.068     -1.823      1.275      1.555      0.870      1.080     -2.134      0.812      0.721      0.433      0.666     -1.586      0.454      0.140      0.120     -0.781     -0.118     -0.155     -0.486      0.558     -2.147     -0.442      1.061      0.957     -0.771     -0.775     -0.517      1.154      0.777      0.460      0.196     -1.276      0.435
     1.907      0.696     -1.161      1.184      1.037      1.324      1.093     -0.457      1.386     -0.676      0.724     -0.374     -0.932      0.177     -0.725      1.555      0.870      0.080      0.866      0.812      0.953      0.503     -0.191      0.938      1.098      1.223      0.161     -1.015      0.297     -0.145      0.023      0.488     -0.281      0.566     -1.252     -0.541     -0.943     -0.489     -0.610     -1.228      0.324      0.375      0.066      0.520     -0.071
     0.907     -0.304     -0.161      2.184      0.037     -1.676      0.093     -1.457      2.386      0.324     -1.276      0.626     -0.932      1.177      0.275      0.555     -0.130     -1.920      0.866      0.812     -0.788      0.683     -0.623      1.033     -0.190      1.681     -1.105      0.497      1.014      0.139     -0.884     -0.712     -0.678      1.463      0.288     -0.425     -0.181     -0.024      0.410      0.278      1.056     -0.936     -0.889      0.466      0.992
     0.907     -0.304      0.839     -0.816      0.037      1.324      0.093      1.543     -1.614      0.324      0.724      0.626      0.068     -0.823      0.275      1.555      0.870      0.080     -1.134     -0.188      0.668      0.179      0.211     -0.850      0.234      0.157     -0.512      0.609      0.066     -0.041      0.586     -0.054      1.242     -0.829      0.127     -0.324      0.320     -0.116     -0.123      0.202      0.877      0.631     -0.242     -0.744     -0.357
     1.907      0.696      0.839     -1.816      1.037      1.324     -0.907      0.543      0.386      1.324      1.724      0.626      0.068     -0.823      1.275      1.555      0.870      1.080     -1.134      0.812      0.860     -0.063      0.466     -0.809      1.068      1.040      0.952      0.270     -0.995      0.032      0.416     -1.042      0.022      0.990      0.794      0.439      0.734     -0.539     -0.108      0.679      0.626      0.837      0.487     -0.897     -0.211
     0.907      0.696      1.839      2.184      1.037     -2.676      1.093      1.543     -1.614     -0.676      1.724      1.626      1.068      0.177     -0.725     -0.445     -1.130      1.080      1.866      0.812      0.495      0.636      0.762      0.476      0.132      0.415      0.102      0.901      1.778      0.796     -3.090      0.145      0.700     -2.047     -0.969      0.872      0.724     -0.011     -0.169     -0.982     -0.995     -1.902     -0.251      1.608      0.812
     1.907      0.696     -0.161      1.184      0.037      1.324      1.093      0.543      0.386      0.324      0.724      0.626      0.068      0.177      0.275      1.555      0.870      1.080      0.866      0.812      1.515      0.513      0.880      0.326      0.066      0.329      0.088     -0.966      0.706      0.096     -0.240      0.566     -0.480      0.130      0.410     -1.277      0.023     -1.226     -0.040      0.147     -0.081      0.224     -0.231      0.791      0.754
    -0.093      0.696      0.839     -1.816     -2.963      0.324      0.093     -1.457     -0.614     -0.676      0.724     -0.374      0.068      0.177      0.275     -0.445      0.870      1.080     -0.134     -0.188     -0.346      0.569      0.249     -0.755     -0.244      0.282     -0.139      0.703     -0.960     -2.663      0.639     -0.371     -1.682     -0.080     -0.417      1.291     -1.037     -0.234      0.618      0.313      0.054      0.255      0.696      0.171      0.092
    -0.093      0.696      1.839     -0.816     -1.963      1.324     -0.907      1.543      2.386      1.324     -2.276     -0.374      1.068      0.177     -0.725     -0.445      0.870      1.080      1.866      0.812     -0.931      0.121      0.478      1.501      0.363      0.928      0.559      1.312     -2.212     -2.347      2.178     -0.961      1.048      0.965      1.221     -1.160     -0.668      0.413     -0.978     -0.925      0.631      0.743      0.458      1.049      0.280
    -0.093     -0.304      1.839      0.184      1.037     -1.676     -0.907     -0.457     -0.614     -2.676     -1.276     -1.374      1.068     -0.823      0.275     -0.445     -1.130      1.080      1.866      0.812     -0.663     -0.599      0.685     -0.044      0.059      0.529      0.247      0.919      0.167      1.042     -1.031     -0.389     -1.274     -0.699     -2.733     -0.349     -0.587      0.155     -0.824      0.178      0.265     -0.491      0.014      2.013      0.890
    -0.093     -0.304     -1.161     -1.816      0.037      1.324      0.093      1.543      1.386      0.324      0.724     -0.374     -0.932     -0.823      0.275      0.555      0.870     -1.920     -1.134      0.812      0.198      0.251     -0.401     -0.295      0.424     -0.252     -0.626     -0.850     -1.696     -0.259      0.994     -0.148      2.076      1.495      0.238      0.571     -0.621     -0.459     -0.786      0.064      0.375      0.534     -1.261     -0.936      0.394
     0.907      0.696     -0.161     -0.816      1.037      1.324     -1.907     -0.457     -1.614      1.324      1.724      0.626     -0.932     -0.823     -0.725      1.555      0.870      1.080      1.866      0.812      0.968      0.271     -0.446     -0.641      1.397     -0.222      0.386      0.426     -0.252     -0.347      0.222     -2.022     -0.054     -1.207      0.419      0.309      0.241     -0.269      0.032     -1.354      0.711      0.627      1.667      2.179     -0.496
    -0.093      0.696     -1.161      2.184      1.037      0.324      0.093     -2.457      2.386      1.324      0.724     -0.374     -1.932      1.177      0.275      1.555     -0.130     -0.920      0.866      0.812      0.450     -0.001     -0.584      2.686      0.430     -0.497      0.656     -0.612     -0.556      0.543     -0.161      0.296     -1.802      0.428      1.010      0.096     -0.383     -1.120     -0.860      0.056      1.092     -0.155      0.121     -0.425      0.323
     0.907      0.696      1.839      2.184      1.037      0.324     -2.907     -1.457     -0.614     -1.676      0.724      1.626      1.068      2.177      0.275      0.555     -0.130      0.080      1.866      0.812     -0.073      0.125      0.520      1.160      0.409      0.904      0.541      1.143      1.009      0.554      0.400     -3.118     -2.084     -1.425     -1.715      0.710      1.565      0.327      1.202      0.091      0.518     -0.266     -0.911      1.183      0.609
    -0.093      0.696      1.839     -0.816     -1.963     -0.676      0.093      1.543      0.386     -0.676      0.724      0.626      1.068     -0.823     -0.725      0.555     -0.130      1.080     -1.134     -2.188     -0.165      0.179      1.040     -0.120     -1.232      0.093      0.558      0.707     -0.714     -0.740     -0.620     -0.206      0.482      0.546     -0.014      0.839      0.364     -0.449     -0.976     -0.168      0.580     -0.410     -0.516     -1.163     -1.129
     0.907     -0.304     -0.161     -1.816      1.037      1.324      1.093      0.543     -1.614      0.324      1.724     -0.374      0.068     -1.823      0.275     -0.445      0.870      1.080      1.866      0.812      0.547      0.224      0.461     -1.084      0.069      0.234     -0.654     -0.553     -0.852      1.086      0.758      1.071     -0.034     -0.633      0.293      1.077     -0.739     -0.511     -0.866      0.424     -1.081      0.616      0.372      2.273      0.746
    -1.093      0.696      0.839     -1.816      1.037     -1.676     -0.907      0.543     -1.614      1.324     -1.276      1.626      0.068     -0.823      1.275     -1.445     -1.130      0.080      0.866      0.812     -0.679      0.340      0.349     -1.006      0.964     -0.471      0.376      0.348     -0.763      0.057     -0.968     -1.192      0.193     -0.930      0.722     -0.290      1.184     -0.235      0.004      0.596     -0.766     -1.419     -0.385      1.246      0.042
     0.907      0.696     -1.161      0.184      1.037     -0.676      0.093     -1.457     -0.614     -0.676      0.724      1.626     -0.932      0.177      0.275     -0.445     -0.130     -1.920     -1.134      0.812      0.066      0.535     -0.734     -0.071      1.114      0.659      0.080     -0.484      0.364     -0.040     -0.707     -0.409     -0.818     -0.645     -1.274      0.672      1.013      0.164      0.116     -0.285     -0.431     -0.801     -0.975     -1.067     -0.176
     0.907     -0.304      0.839      2.184      1.037     -0.676     -1.907     -1.457     -0.614     -1.676      0.724      0.626      0.068      1.177     -1.725     -0.445     -1.130     -0.920     -0.134     -2.188      0.318     -0.182     -0.220      1.074     -0.798      0.551     -0.117      1.159      1.324      1.758     -1.096     -1.659     -1.147     -1.649     -1.405      0.335      0.829      0.584      0.191     -1.469     -0.985     -1.066     -0.781     -0.848     -1.566
    -2.093     -0.304     -1.161     -0.816      0.037      1.324      1.093      0.543      0.386      0.324     -1.276     -2.374     -0.932     -0.823      0.275     -1.445     -0.130      1.080     -0.134     -0.188     -0.690     -0.021     -0.132     -0.492     -0.220     -1.487     -0.356     -1.054     -0.303      0.316      2.129      0.980      0.678      0.710      0.546     -0.434     -2.326     -0.908     -0.284      0.314     -0.541     -0.052      1.247      0.103     -0.027
     0.907      0.696     -0.161      0.184     -0.963      0.324      0.093      0.543      0.386     -0.676     -1.276     -0.374      1.068      1.177     -0.725      0.555     -0.130      1.080     -1.134     -0.188      0.119     -0.159      0.560      0.634     -0.593      0.760      0.825     -0.895     -0.493     -0.508      0.260      0.306     -0.151     -0.177     -0.405     -1.168     -0.195      0.495      0.546     -0.459      0.500      0.106      0.220     -1.497      0.306
     1.907     -0.304     -1.161      0.184      0.037      1.324     -1.907     -1.457      0.386      0.324      0.724     -2.374      0.068      1.177      1.275      1.555     -1.130      1.080     -1.134      0.812      0.387     -1.309      0.115      0.186      0.906      1.705      1.042     -1.244      0.049     -0.903      0.823     -0.725     -1.559      0.275     -0.184      0.327     -0.828     -0.126      1.074      0.674      1.193      0.352      0.924     -1.256      0.054
    -2.093     -0.304     -0.161      0.184     -0.963     -0.676      1.093      0.543      2.386     -0.676     -1.276      0.626     -0.932      0.177     -0.725      0.555     -0.130      0.080     -0.134     -0.188     -0.633     -0.215     -0.019      1.025     -0.610     -1.520     -0.275     -0.280     -0.813     -0.412      0.016      1.295      0.458      1.512     -0.501     -0.600      1.056     -0.854     -0.692     -0.583      1.211     -0.087      0.134     -0.582      0.378
     0.907     -0.304     -1.161     -1.816      0.037     -0.676      1.093     -2.457     -1.614      0.324      1.724     -1.374     -1.932     -1.823      0.275      0.555      0.870      1.080      1.866      0.812      0.491     -0.078     -0.389     -1.097      0.419      0.396     -0.209     -0.874     -0.682     -0.509     -1.044      1.268     -2.046     -0.955      0.207      1.049     -1.064     -1.225     -0.940      0.043      0.163      0.939      1.836      2.307      0.526
     0.907      0.696     -2.161     -1.816      1.037     -1.676      1.093      1.543     -1.614      1.324     -2.276      0.626      1.068     -1.823      1.275      1.555      0.870      1.080     -1.134      0.812     -1.197      0.494      0.505     -0.513      0.546      2.055      0.140     -2.620     -1.271      0.717     -0.471      0.622      0.946     -1.317      1.035     -0.808     -0.046      0.255     -1.407      0.995      2.821      0.431      0.432     -0.935      0.114
    -1.093      0.696      1.839     -1.816      0.037     -1.676      0.093      1.543     -0.614      0.324     -1.276     -1.374      1.068     -1.823      1.275      0.555     -0.130      1.080     -2.134     -0.188     -0.664     -0.380      0.868     -1.782     -0.729     -0.513      1.054      1.086     -0.187      0.910     -0.963      0.603      0.528      0.648      0.617     -0.473     -0.857     -0.060     -0.197      1.585      1.211      0.249     -0.281     -1.344      0.608
     1.907      0.696      1.839     -0.816      1.037      0.324      0.093      1.543     -0.614      1.324      1.724     -0.374      1.068     -1.823      1.275      1.555      0.870      1.080      0.866      0.812      1.083      0.188      0.824     -0.501      0.071      0.865      0.644      1.100     -0.194      0.978     -0.698      0.066      0.801     -0.147      1.194      0.293     -0.540     -0.110     -1.301      1.222      0.448      0.684     -0.087      1.070      0.810
    -0.093      0.696     -0.161     -0.816     -2.963     -1.676     -1.907      0.543     -1.614     -0.676      0.724      0.626      0.068      2.177     -1.725     -0.445     -0.130      0.080     -1.134     -3.188     -0.453     -0.274      0.023      0.597     -2.179      0.391      0.917     -0.362     -1.365     -0.688     -1.180     -1.740      0.575     -2.059      0.487      1.240      1.078      0.029      1.707     -0.599      0.126      0.288     -0.079     -1.315     -1.128
     0.907      0.696     -1.161     -1.816     -0.963      1.324      1.093     -2.457      1.386     -1.676      1.724      1.626     -1.932     -1.823     -1.725      1.555      0.870     -1.920      0.866     -1.188      1.269      0.940     -1.358     -0.460     -0.454     -0.471     -0.381      0.284     -1.435     -0.444     -0.033      0.175     -0.946      1.717     -1.555      0.019      0.338      0.072     -1.336     -1.474      0.230     -0.330      0.064      0.974     -0.715
    -0.093     -0.304     -0.161     -1.816      0.037     -0.676     -1.907      0.543     -1.614      0.324      1.724     -1.374     -0.932     -1.823      1.275      0.555     -1.130      0.080      1.866     -0.188      0.427     -0.729      0.008     -0.997     -0.286     -0.352      0.398     -0.143     -0.927      0.304     -1.033     -1.183      0.426     -0.897      0.473      1.020     -0.358     -1.052     -0.953      1.328      0.051     -0.487      0.106      2.279      0.008
     0.907     -1.304     -2.161      1.184      0.037      1.324     -0.907     -1.457      0.386      1.324      0.724     -2.374      1.068      1.177      1.275      1.555     -2.130      0.080     -2.134      0.812      0.577     -0.953     -0.057      1.040      0.615      0.401     -0.405     -2.051      0.053     -0.686      0.602     -0.084     -1.400     -0.444      1.013     -0.120     -1.105      1.122      0.253      1.010      0.792     -0.891      0.324     -2.448      0.190
     1.907      0.696     -0.161     -0.816      1.037     -0.676     -0.907     -0.457     -1.614      0.324     -0.276      0.626      0.068      1.177      0.275     -1.445     -0.130      0.080     -1.134      0.812     -0.279      0.022     -0.082     -0.641      0.565      2.185      0.750     -0.183     -0.174      0.262     -0.308     -0.899     -0.495     -1.162      0.025      0.003      0.587      0.311      1.698      0.044     -1.159     -0.277     -0.030     -0.848      0.357
    -0.093      0.696     -1.161      0.184      0.037      0.324      0.093     -0.457     -1.614     -0.676     -0.276      0.626     -0.932     -0.823      0.275     -1.445      0.870     -1.920     -1.134     -0.188      0.085      0.814     -0.686     -0.529     -0.656     -0.078      0.013     -0.444      0.687      0.842     -0.003     -0.835      0.276     -1.190     -0.260     -0.270     -0.397     -0.078     -0.483      0.636     -1.516     -0.072     -0.956     -0.868      0.426
    -1.093     -0.304     -0.161     -1.816      0.037     -0.676      0.093      1.543     -0.614      1.324      0.724      0.626     -0.932     -1.823      1.275     -0.445     -0.130          *     -1.134     -0.188      0.210     -0.149      0.227     -0.452      0.303     -1.376      0.013     -0.679     -1.295     -0.273     -0.880      0.112      1.369     -0.197      1.191      0.187      0.826     -1.288     -1.361      0.934     -0.521      0.110      0.600     -0.955     -0.476
    -0.093      0.696     -2.161     -0.816     -0.963     -0.676      1.093     -1.457     -1.614      0.324      0.724      1.626     -1.932     -0.823      0.275      0.555      0.870     -0.920     -1.134     -0.188      0.082      1.001     -0.723     -0.115      0.328     -0.039     -0.227     -1.528     -0.668     -1.109     -0.581      0.023     -0.662     -1.590     -0.010      0.498      0.454     -0.911     -0.542      0.124      0.369     -0.405      0.263     -1.041     -0.589
    -1.093      0.696     -0.161      0.184      0.037      0.324      1.093      0.543     -1.614      0.324     -1.276      0.626      1.068     -0.823      1.275      1.555      0.870      1.080      0.866      0.812      0.041      0.856      0.548     -0.271      0.620     -1.271     -0.046     -0.766      0.452     -0.513      0.120      0.211     -0.106     -1.324      0.037     -1.426     -0.433      0.292     -0.532      0.969      1.497     -0.137      0.201      1.179      0.286
    -1.093      0.696     -2.161      2.184     -0.963     -0.676      1.093     -2.457      0.386     -0.676     -1.276      0.626      0.068      1.177     -0.725     -1.445     -0.130     -0.920      1.866     -1.188     -0.737      0.297     -0.343      1.343     -0.963     -0.366      0.443     -1.795      0.590      0.020      0.122      0.644     -2.269     -0.626     -0.475     -0.270      0.229      0.572      0.089     -0.119     -0.705     -0.299     -0.415      1.300     -0.295
    -0.093     -3.304     -0.161      0.184      0.037     -1.676      0.093     -0.457      0.386      0.324     -1.276      0.626      0.068      1.177     -0.725     -2.445     -0.130     -0.920      0.866     -0.188     -1.407     -0.368      0.214      0.844      0.256      1.219     -2.994     -0.432     -0.507     -0.239     -0.121      0.197     -0.684     -0.309      0.219      0.404      1.182     -0.238      0.454     -0.794     -0.892      0.483     -1.465      0.457     -0.353
    -1.093     -0.304     -2.161      1.184     -1.963     -2.676     -0.907      0.543     -0.614     -0.676     -2.276      0.626      0.068      1.177      0.275     -2.445     -0.130      1.080      0.866     -1.188     -1.565      0.188      0.584      0.377     -1.202      0.638     -0.522     -2.770      0.796     -0.733     -1.032     -0.921     -0.105     -1.043      0.037     -0.243      0.291     -0.801      0.849      0.778     -0.985     -0.309      0.082      0.634     -0.146
     0.907     -0.304     -0.161      0.184      0.037      0.324      0.093     -0.457      1.386      0.324      0.724      0.626     -0.932      1.177     -0.725      0.555     -0.130     -0.920     -0.134     -0.188      0.791     -0.220     -0.728      1.336      0.401      0.066     -0.134      0.488     -1.043     -0.409     -0.556      0.313      0.368      0.520      0.049     -0.174      0.921     -0.151      0.166     -0.945     -0.265      0.200      0.307     -0.822     -0.453
    -0.093     -2.304     -0.161      0.184      1.037      1.324     -2.907      1.543     -0.614      0.324     -1.276     -1.374     -1.932     -0.823     -1.725     -1.445     -1.130      0.080      0.866     -1.188     -0.401     -1.432     -0.352     -0.554     -0.754      0.209     -0.923      0.138      0.795      1.839      1.629     -1.598      1.814     -0.411      0.729     -0.712      0.155     -1.466     -0.316     -1.200     -0.807      0.433      0.687      0.971     -0.413
    -0.093      0.696     -1.161     -0.816      0.037      0.324      1.093      0.543     -0.614      0.324      0.724      0.626      0.068     -0.823      0.275      0.555      0.870      0.080      0.866      0.812      0.493      0.174     -0.108      0.573      0.641     -0.610      0.455     -1.064     -1.287     -0.734     -0.192      0.686      0.735     -1.034      0.003      0.054      0.443      0.372     -1.259      0.038      0.049      0.528      0.295      0.426      0.378
    -2.093     -2.304      0.839      2.184     -2.963      1.324      0.093      0.543      0.386     -1.676     -0.276     -0.374     -0.932     -0.823      0.275      1.555     -1.130      1.080      0.866     -0.188     -0.272     -0.898      0.435      1.164     -0.946     -1.807     -1.493      0.346      1.036     -1.892      1.558      0.900      0.060     -0.377     -1.059      0.021      0.749     -1.380     -1.815      0.789      1.835     -0.074      0.558      0.381      0.742
    -0.093     -2.304     -0.161     -0.816     -1.963      0.324      0.093      1.543      2.386      1.324     -2.276     -2.374     -0.932      0.177     -0.725     -0.445     -1.130     -0.920     -0.134     -0.188     -0.979     -1.245     -0.380      0.286     -0.779      0.790     -1.096      0.151     -1.031     -1.124      1.351      1.275      1.883      2.309      1.725     -0.896     -0.801     -0.433     -0.008     -0.328      0.495      0.134     -0.295     -0.419      0.417
    -1.093     -0.304      0.839      1.184      0.037     -1.676      0.093      0.543     -0.614     -1.676     -0.276     -1.374      0.068      0.177     -1.725          *     -0.130      1.080      0.866     -3.188     -0.718     -0.221      0.138      0.571     -1.199     -0.373     -0.174      0.516      0.549      1.248     -1.052      0.336      0.102     -1.098     -0.977      0.719     -1.116     -0.036     -0.304     -0.912     -1.190      0.080      0.882      0.510     -1.884
    -1.093     -0.304      0.839     -1.816      0.037      1.324      0.093      0.543     -0.614     -1.676     -1.276     -0.374      0.068     -0.823      1.275     -1.445     -0.130      0.080     -1.134      0.812     -0.879     -0.684     -0.184     -0.972     -0.468     -0.157      0.244      1.092     -0.764      0.509      2.216      0.839      0.718      0.064     -1.417     -0.320      0.523      0.399      0.048      1.473     -0.422      0.601      0.365     -0.707      1.274
    -0.093      0.696     -0.161      0.184      0.037      0.324      0.093     -0.457     -0.614     -1.676     -0.276      0.626      0.068      0.177     -0.725     -0.445     -0.130      0.080     -0.134     -0.188      0.037      0.376      0.113     -0.322     -0.559     -0.210      0.436     -0.172      0.480      0.432      0.128     -0.351     -0.559     -0.405     -1.313     -0.271     -0.063      0.003      0.470     -0.496     -0.465     -0.464     -0.204      0.096      0.168
    -0.093     -0.304      0.839      2.184      1.037      1.324      1.093      0.543      0.386      1.324     -0.276      0.626     -0.932     -1.823      0.275      0.555      0.870     -0.920     -0.134     -0.188      0.229      0.447     -0.469      0.608      0.638     -0.140     -0.948      1.238      1.773      0.375      1.000      0.430      1.131     -0.035      0.986     -0.746      0.011     -0.367     -2.344     -0.083      0.407      0.359     -0.154     -0.367     -0.622
     0.907     -0.304     -0.161     -1.816      1.037      1.324      0.093      0.543     -0.614      0.324      1.724     -0.374      0.068     -0.823      0.275      0.555      0.870      1.080     -1.134      0.812      1.225      0.343      0.295     -0.489      0.419     -0.161     -0.696     -0.484     -1.313      0.552      0.072     -0.388      0.056     -0.297     -0.058      0.014     -0.866     -0.312     -0.435      0.065     -0.643      0.571      0.501     -1.032      0.713
    -0.093      0.696     -0.161     -0.816      1.037      0.324      1.093      0.543     -1.614      1.324      0.724      0.626     -0.932      0.177      1.275     -0.445      0.870      0.080     -0.134     -3.188      0.154      0.155     -0.355     -0.700      0.022     -0.395      0.462      0.284      0.098      0.958      0.088      0.895      0.905     -1.142      1.190      0.483      0.339     -0.340      0.792      1.307     -0.466      0.881      0.587      0.254     -3.217
    -0.093      0.696     -1.161      1.184      0.037     -2.676      1.093     -2.457      1.386      1.324     -2.276      1.626     -0.932      1.177      0.275     -1.445      0.870      1.080     -0.134     -0.188     -1.451      0.894     -0.110      1.253      0.217      1.308     -0.291     -1.012     -0.048     -0.115     -1.104      0.313     -2.261      0.336      1.230     -0.318      0.478     -0.617      0.244      0.008     -0.008     -0.214      1.321     -0.761     -0.506
     0.907     -0.304     -0.161      0.184      0.037      1.324      1.093     -1.457     -0.614      1.324      0.724      0.626      0.068      1.177      1.275      1.555      0.870      0.080     -1.134      0.812      1.015      0.511      0.000     -0.348      0.335     -0.296     -0.820     -0.194      0.449     -0.391      0.244      0.434     -1.514     -0.310      1.322     -0.639     -0.090     -0.017      1.442      1.330      0.290      0.139      0.170     -1.109      0.549
    -0.093      0.696      0.839      0.184      1.037     -0.676      1.093     -0.457     -0.614      1.324     -1.276      1.626      0.068      0.177      1.275     -1.445      0.870     -0.920      1.866      0.812     -0.199      0.885     -0.418      0.808      0.877     -0.014     -0.028      1.401     -0.595      0.110     -0.467      0.067     -0.101     -1.221      0.798     -0.752      0.401      0.641     -0.410      0.843     -1.229     -0.124     -0.217      1.447     -0.134
     1.907      0.696      0.839      2.184      1.037      1.324      0.093      0.543     -0.614      0.324      0.724      0.626      1.068      1.177     -1.725          *      0.870      1.080      0.866      0.812      0.435      1.151      0.872      0.766      0.677      1.501     -0.304     -0.138      1.313      0.321      0.592     -1.188     -0.505     -1.324      0.042      0.226     -0.746     -0.210      0.640     -2.049     -1.338     -0.300     -0.365      0.545      0.190
    -1.093     -0.304     -2.161      1.184      1.037     -0.676      0.093      0.543     -0.614     -0.676     -1.276      0.626      0.068      0.177     -0.725     -1.445     -0.130     -1.920      0.866      0.812     -0.854      0.230     -0.401      0.002      0.275     -0.070     -0.523     -1.695      1.194      0.660      0.109     -0.197      1.095     -0.678     -0.774     -0.164      0.356      0.514      0.218     -0.807     -0.432     -0.259     -1.345      0.979      0.460
    -0.093      0.696     -0.161      2.184      1.037      1.324      1.093     -0.457      0.386      0.324     -0.276      0.626     -0.932      2.177     -0.725     -0.445     -0.130     -0.920     -0.134     -0.188     -0.015      0.179     -0.448      0.978      0.882      0.103      0.591      0.310      1.188      0.159      1.319      0.629      0.235     -0.388     -0.148     -0.146      0.439     -0.135      1.377     -1.116     -0.354     -0.289     -0.348     -0.648     -0.834
    -1.093      0.696     -0.161     -0.816      1.037      0.324      0.093     -1.457     -0.614     -0.676      0.724      0.626     -0.932     -1.823      1.275     -1.445     -0.130     -1.920     -2.134      0.812     -0.272      0.399     -0.553     -0.905      0.288     -0.851      0.317      0.493      0.188      0.870      0.743     -0.356     -0.940      0.174     -0.962      1.029      0.166     -0.121     -1.111      1.063     -1.296     -0.706     -1.070     -1.572      0.591
     0.907      0.696      1.839     -0.816      1.037      0.324      1.093     -2.457     -0.614      1.324      0.724     -0.374     -0.932     -0.823      1.275      1.555      0.870      0.080     -1.134      0.812      1.021     -0.278     -0.116     -0.585      0.737     -0.185      0.942      1.963     -0.438      0.404     -0.706      1.302     -2.396     -0.225      1.079     -0.457     -0.140     -0.892     -0.287      0.730      0.508      0.997      0.298     -0.754      0.393
    -2.093      0.696      0.839     -1.816      1.037     -2.676      1.093      1.543     -1.614      1.324     -2.276     -0.374      1.068     -1.823      1.275     -2.445      0.870      1.080     -0.134      0.812     -1.766      0.193      1.034     -1.502      0.911     -0.297      0.554     -0.138     -0.367      0.136     -0.595      0.835      0.374     -0.326      0.809      0.097     -0.579     -0.630     -0.591      0.748     -0.602      0.541     -0.548      0.585     -0.017
    -2.093      0.696      0.839      1.184      0.037     -2.676      0.093     -2.457     -0.614      0.324     -1.276      1.626      0.068      1.177     -0.725     -0.445     -0.130      0.080      0.866     -0.188     -1.200      0.278     -0.050     -0.123     -0.546     -0.897      0.477      0.719      1.261      0.601     -1.300     -0.097     -2.341     -0.611      0.527      0.199      1.228      0.196      1.492     -0.483      0.682     -0.330      0.169      1.043      0.338
    -2.093      0.696     -0.161     -0.816      1.037     -1.676      1.093     -1.457      0.386      1.324     -2.276      1.626     -0.932      0.177      1.275     -2.445     -0.130      0.080     -0.134      0.812     -1.377      0.405     -0.627     -0.595      0.945     -0.787      0.500      0.537      0.001     -0.011     -0.140      0.709     -0.788      0.733      0.833     -0.532      1.156     -0.029      0.537      0.813     -1.043     -0.408      0.852      0.314     -0.004
     0.907      0.696      0.839      1.184      1.037      0.324      1.093      1.543      0.386      1.324      0.724      0.626     -0.932     -1.823      1.275      0.555     -1.130     -1.920     -0.134      0.812      0.221      0.098     -0.762     -0.256      0.790      0.671      0.460      1.726      1.430      0.215      0.099      1.091      2.449      0.474      0.804      0.390      0.477      0.140     -1.557      0.868      0.414     -1.230     -0.982      0.006      0.116
    -1.093     -1.304     -2.161     -0.816      1.037     -2.676     -1.907      1.543     -1.614      1.324     -2.276     -1.374      0.068      2.177      1.275     -0.445     -2.130      1.080     -2.134      0.812     -0.960     -0.725     -0.042     -1.035      1.242     -0.146     -0.406     -2.101      0.268     -0.301     -1.732     -1.284      1.529     -0.733      0.608     -0.937     -0.503      0.153      3.034      0.801      0.545     -1.312      1.006     -1.578     -0.175
    -0.093     -3.304     -1.161      0.184      0.037     -1.676      0.093     -0.457     -0.614      0.324     -0.276     -0.374      0.068      1.177      0.275      0.555      0.870      0.080     -0.134     -0.188     -0.350     -0.450     -0.368     -0.279      0.752      0.261     -2.626     -0.983      0.351     -0.609     -1.326      0.555      0.146     -0.271      0.136      0.070      0.146      0.688      1.389     -0.053      0.869      1.145      0.469     -0.047     -0.791
     0.907     -3.304      0.839      0.184     -1.963      0.324      0.093     -1.457      0.386     -1.676     -1.276     -2.374     -1.932     -0.823      1.275      1.555      0.870      0.080     -2.134     -2.188     -0.243     -0.780     -0.724      0.277     -1.246      1.215     -2.483      1.386     -0.103     -0.768      0.675      0.871     -0.596     -0.061     -1.120     -1.077     -1.244     -0.776     -1.000      1.765      1.640      1.831      0.883     -2.333     -1.037
    -2.093      0.696     -2.161     -0.816     -0.963      0.324      0.093      0.543     -1.614     -0.676     -0.276     -0.374     -1.932      2.177      0.275     -0.445     -1.130      0.080      0.866     -1.188     -0.450      0.274     -0.600     -0.212     -0.173     -1.545      0.380     -1.548     -0.301     -0.747      0.752     -0.079      1.212     -1.353     -0.689      0.419     -0.772     -1.048      2.222      0.165      0.048     -1.247      0.863      0.873     -0.976
    -1.093      0.696     -2.161      0.184     -0.963      0.324      1.093      1.543      1.386      0.324      0.724     -2.374      1.068      1.177     -0.725      0.555      0.870      1.080      1.866      0.812     -0.251      0.138      0.401      1.276     -0.085     -0.763      0.549     -2.465     -1.249     -0.870      0.326      1.068      1.176      0.244      0.449      1.222     -2.411      0.528      0.214     -0.777      0.748      0.766      0.556      1.202      0.795
    -0.093      0.696     -0.161      0.184     -0.963     -1.676      0.093      1.543      1.386      1.324     -1.276     -0.374      0.068      1.177      0.275      0.555      0.870      1.080      1.866     -1.188     -1.019     -0.042      0.249      1.224     -0.422      0.873      0.813     -0.464     -1.046     -0.766     -0.535      0.050      1.262      0.436      1.522      0.021     -0.302     -0.258      0.261      0.497      1.571      0.715      0.645      1.264     -0.703
    -2.093     -0.304      0.839     -1.816     -0.963     -2.676     -1.907      1.543     -0.614      1.324     -2.276      0.626      1.068     -1.823      1.275     -2.445     -1.130      1.080      0.866      0.812     -1.646     -0.156      0.737     -0.620      0.051     -0.413     -0.221     -0.024     -1.210     -0.907     -1.050     -1.891      0.601     -0.043      1.305     -0.095      0.946      0.053     -1.260      1.226     -0.619     -1.050     -0.119      1.262      0.623
    -1.093      0.696      0.839     -1.816     -0.963      0.324      1.093     -1.457     -0.614     -0.676      0.724     -1.374     -2.932     -0.823     -0.725      0.555      0.870      1.080     -1.134     -0.188      0.552      0.194     -0.608     -0.735     -0.604     -1.781      0.321      1.570     -1.061     -0.461     -0.260      0.821     -0.725     -0.072     -0.392     -0.079     -1.658     -2.041     -0.403     -0.425      0.044      0.775      1.949     -0.692      0.414
    -1.093      0.696      0.839      1.184      1.037     -1.676      1.093      0.543      1.386      1.324     -0.276      0.626      0.068      1.177      0.275     -0.445     -0.130      0.080     -1.134     -0.188     -0.801      0.076     -0.035      0.953      0.244     -0.378      0.911      0.955      0.280      0.697     -0.720      0.880      0.501      0.593      1.116      0.577      0.582      0.179      0.263      0.287      0.304     -0.150     -0.012     -1.601     -0.265
    -1.093      0.696      0.839     -1.816      0.037      1.324      1.093      1.543     -0.614     -0.676      0.724     -1.374      1.068      0.177      0.275     -1.445     -0.130      1.080     -1.134     -0.188      0.066     -0.196      0.590     -0.607      0.507     -1.357      0.692      0.143     -1.264     -0.514      1.245      1.283      0.766     -0.182     -0.869      0.800     -1.103      0.079      0.637     -0.063     -1.490      0.071      0.156     -0.883     -0.629
     1.907      0.696     -1.161      2.184     -1.963      1.324      1.093      1.543      1.386     -0.676      0.724      1.626      0.068      2.177     -0.725     -0.445      0.870     -1.920     -2.134     -2.188      0.556      0.645     -0.167      1.448     -1.049      1.320     -0.118     -0.967      0.477     -0.776      0.715      0.518      1.672      0.066     -0.123      0.057      0.904      0.135      1.004     -0.256     -0.964      0.121     -1.492     -2.698     -1.161
     0.907      0.696     -0.161      1.184      1.037      1.324      1.093     -1.457      1.386      1.324      0.724     -0.374      0.068      1.177      1.275      1.555      0.870     -0.920     -1.134      0.812      0.596      0.468     -0.307      0.600      0.921      0.365      0.180      0.061      0.591      0.033      0.552      0.550     -0.985      0.954      0.925      0.030     -0.910      0.456      0.621      0.901      0.817      0.371     -0.464     -1.403     -0.174
    -0.093      0.696      1.839     -1.816      1.037      1.324      1.093      1.543     -1.614     -0.676      1.724      0.626      1.068     -1.823     -0.725     -0.445      0.870      1.080     -2.134      0.812      0.536      0.635      0.749     -1.410      0.437     -0.670      0.118      0.945     -0.437      0.566      0.841      0.350      0.820     -0.561     -1.052      1.174     -0.212     -0.086     -0.789     -0.901     -1.004      0.228     -0.131     -1.532      0.656
    -1.093     -0.304     -1.161      2.184      0.037     -1.676      0.093     -0.457      1.386     -0.676      0.724     -1.374     -0.932      1.177     -0.725      0.555     -2.130     -0.920     -0.134     -0.188      0.140     -0.790     -0.644      1.240     -0.810     -1.249      0.364     -0.564      0.973      1.048     -1.684      1.006      0.394      0.515     -0.423      0.590     -0.167      0.036      0.230     -0.308      0.291     -1.335      0.158     -0.864      0.598
    -0.093      0.696      0.839     -0.816      0.037      1.324      1.093      1.543     -0.614      1.324      0.724      0.626      0.068      0.177      0.275     -0.445      0.870     -0.920     -0.134      0.812     -0.039      0.597     -0.307     -0.169      0.171      0.034     -0.034      1.114     -0.657      0.018      1.362      0.388      1.783     -0.422      1.364      0.578      0.049      0.665      0.340      0.208     -0.640      0.202     -0.504     -0.074      0.509
     0.907     -0.304     -1.161      1.184      1.037     -1.676      0.093     -2.457      2.386     -0.676     -2.276      0.626      0.068     -0.823      0.275      0.555     -0.130     -0.920      0.866     -0.188     -0.797     -0.215     -0.381      0.744      0.032      1.704     -0.006     -0.768      0.511      0.928     -0.910      0.180     -1.976      1.735     -0.572     -1.283      0.863      0.605     -1.430      0.198      1.341      0.100     -0.328      0.581     -0.239
    -0.093      0.696     -0.161     -0.816      0.037      0.324      1.093     -0.457     -0.614      1.324      0.724      0.626     -0.932     -0.823      0.275     -0.445      0.870      1.080     -0.134     -0.188     -0.055      0.843     -0.134     -0.300      0.275     -0.053      0.179     -0.087     -0.479     -0.219      0.287      0.244     -0.272     -0.421      1.202      0.906     -0.348     -0.848     -0.530      0.187     -0.452     -0.124      1.095     -0.121     -0.305
     0.907     -0.304     -1.161     -1.816      1.037      0.324      0.093     -1.457     -0.614      0.324      0.724     -0.374      0.068     -1.823     -0.725      0.555     -0.130      1.080     -1.134      0.812      0.479     -0.038      0.272     -0.834      0.995      0.384     -0.424     -1.425     -0.941      0.031     -0.150      0.252     -1.738     -0.007     -0.055      0.179     -0.581     -0.336     -1.131     -1.221      0.009     -0.121      0.652     -0.846      0.010
    -0.093     -0.304     -1.161      2.184      1.037      1.324      0.093     -1.457      0.386      0.324     -1.276     -1.374      0.068      2.177      0.275      0.555     -0.130     -0.920     -1.134      0.812     -0.119     -0.237     -0.195      1.242      0.517     -0.032     -0.127     -0.783      0.991      0.657      1.519      0.170     -1.244     -0.755     -0.059     -1.247     -1.045      0.295      1.169      0.110      0.488      0.133     -0.624     -1.504      0.228
    -2.093      0.696      1.839      1.184     -0.963      0.324      0.093      1.543      2.386      0.324     -2.276      0.626      0.068      0.177     -0.725      0.555     -0.130      1.080      0.866     -1.188     -0.851      0.079      0.443      1.015      0.329     -1.176      0.753      1.395      0.240     -1.174      1.270     -0.190      0.971      1.553      0.088     -1.261      0.360     -0.471     -0.705     -0.972      1.297     -0.186      0.237      0.424     -1.373
    -0.093      0.696      0.839     -0.816      0.037     -0.676      0.093      1.543     -1.614     -0.676     -1.276      1.626      0.068      0.177     -0.725      0.555     -0.130      1.080     -1.134      0.812     -0.735      0.311      0.493     -1.151     -0.062      0.688      0.438      0.434      0.412      0.195      0.030     -0.298      1.071     -0.736     -0.612     -0.201      1.323     -0.574      1.164     -0.635      1.117     -0.345      0.328     -0.394      0.898
     0.907     -0.304     -1.161      0.184      0.037     -0.676      0.093     -1.457      1.386     -0.676     -0.276      0.626     -0.932     -0.823     -0.725     -0.445     -0.130     -0.920     -1.134      0.812     -0.485      0.148     -0.433     -0.164      0.047      1.431     -0.623     -0.776      0.294      0.023     -0.161      0.034     -1.049      1.436     -0.594      0.119      0.613     -0.220     -0.882     -0.648     -0.105     -0.224     -0.086     -1.096      0.784
    -1.093     -0.304      1.839     -0.816      1.037     -1.676     -0.907      0.543     -0.614     -0.676     -0.276     -1.374      0.068      0.177      0.275     -0.445     -1.130      0.080      0.866      0.812     -0.359     -0.622     -0.377     -0.485      1.005     -0.606      0.237      2.179     -0.505      0.258     -1.171     -0.183      0.976     -0.132     -1.064      0.149     -0.505      0.694      0.519     -0.224     -0.057     -0.343      0.536      1.027     -0.075
    -0.093     -0.304      0.839     -1.816     -0.963      0.324      1.093      0.543     -1.614     -0.676      0.724      0.626      1.068     -0.823     -0.725     -1.445      0.870      1.080      1.866     -1.188     -0.096      0.234      0.601     -1.168     -1.210     -0.052     -0.373      0.313     -0.653      0.199      0.435      0.773     -0.135     -0.649     -0.018      0.877      0.088      0.363      0.307     -0.155     -1.400      0.497      0.221      2.583     -0.113
    -1.093     -2.304     -1.161      0.184     -1.963      1.324      1.093      0.543     -0.614     -2.676      0.724      0.626      0.068      1.177      0.275      0.555      0.870     -1.920     -1.134     -1.188      0.164      0.095     -0.673     -0.102     -1.618     -1.327     -2.515     -0.467      0.259     -0.292      1.106      1.133      1.174     -0.666     -1.923      0.468      0.603      0.906      1.305      1.138      0.299      0.929     -0.834     -1.182      0.177
     1.907      0.696     -0.161     -1.816      1.037      1.324     -0.907      1.543     -0.614      1.324     -1.276     -0.374      1.068     -1.823      1.275     -1.445     -1.130     -0.920      1.866      0.812     -0.439     -0.160     -0.049     -1.751      1.359      2.298      0.833     -0.265     -0.009     -0.284      1.596     -0.710      1.649      0.616      0.679     -0.590     -0.189      1.138     -0.243      0.526     -1.059     -1.117     -0.837      2.612     -0.471
     0.907     -0.304     -0.161      0.184      1.037      0.324      0.093     -0.457      0.386      1.324      0.724     -0.374     -0.932      0.177      1.275     -0.445      0.870     -0.920      0.866      0.812      0.132      0.356     -0.886     -0.024      0.939      0.737     -0.538      0.710      0.154      0.144      0.365     -0.255      0.454      0.297      0.802      0.344     -0.844      0.214      0.074      0.785     -0.613      0.501      0.326      0.856     -0.117
    -2.093      0.696      0.839     -0.816     -1.963     -0.676      0.093     -0.457     -0.614      0.324     -1.276      1.626      1.068      0.177     -0.725     -2.445      0.870      1.080      0.866     -1.188     -1.252      0.578      0.646      0.026     -1.474     -0.731      0.485     -0.062     -0.807     -0.549      0.577     -0.456     -1.074     -0.672      0.992      0.214      0.911      0.132      0.113     -0.069     -1.065      0.104      0.060      0.865      0.124
    -1.093     -0.304     -0.161     -0.816     -0.963     -2.676      1.093      0.543     -1.614      0.324     -1.276     -1.374      0.068     -0.823      0.275     -1.445     -0.130      1.080     -0.134     -0.188     -1.389      0.122      0.338     -0.706     -0.884      0.071     -0.367     -0.614     -0.121     -0.206     -1.177      1.031      0.128     -0.874      0.711      0.466     -1.615     -0.320     -0.224      0.708     -0.184     -0.282      0.427      0.209      0.609
    -0.093     -2.304     -2.161      1.184     -0.963      0.324     -0.907     -1.457      1.386     -0.676      0.724     -2.374     -0.932      1.177      0.275      1.555     -1.130     -0.920      1.866     -0.188     -0.047     -1.230     -0.791      0.850     -1.422     -0.230     -1.198     -1.261      0.378      0.473      0.298      0.411     -0.503      0.535     -0.093      0.592     -0.818      0.228      0.425      1.114      1.585      0.377      0.283      1.224      0.998
     0.907      0.696      0.839     -1.816      0.037      1.324      1.093      0.543     -0.614      0.324      0.724      0.626      1.068      1.177     -0.725      0.555     -0.130      0.080      1.866     -2.188      0.787      0.386      0.460     -0.851     -0.469      0.020      0.355      0.259     -0.873      0.480      0.305      0.709      0.239      0.127      0.592     -0.301      0.323      0.358      1.866     -0.488     -0.249     -0.636     -0.714      2.328     -1.699
    -0.093     -0.304     -0.161     -0.816      0.037      0.324      0.093      1.543     -0.614      0.324     -0.276     -1.374      0.068      2.177     -0.725      0.555     -0.130      0.080      1.866      0.812      0.440     -0.517     -0.049     -0.085      1.197     -0.505      0.202      0.046     -0.608     -1.099     -0.238      0.565      1.625     -0.508     -0.362     -0.779     -0.679      0.290      2.301     -1.262      0.056      0.493      0.005      1.960     -0.154
    -2.093     -0.304     -2.161      2.184      0.037      0.324      1.093     -2.457     -0.614      1.324     -1.276     -0.374     -2.932     -0.823      0.275     -2.445     -2.130      0.080     -1.134      0.812     -0.894     -0.815     -0.537      0.101      0.847     -1.336      0.763     -1.574      2.061     -0.642      1.339      1.920     -1.930     -0.862      0.863     -0.004      0.825     -2.123     -1.125     -0.195     -1.656     -1.102      1.010     -1.406      0.064
    -0.093     -0.304     -2.161      0.184      0.037      1.324      1.093      0.543      1.386     -0.676     -1.276     -0.374      1.068      2.177      0.275     -1.445      0.870      1.080     -2.134      0.812     -0.804      0.171      0.670      0.759      0.175      0.613     -0.432     -2.764     -0.685     -0.043      2.201      0.841     -0.327      0.702     -0.765     -0.325     -0.563      0.324      1.635      0.170     -0.494      0.725      0.051     -2.441      0.567
    -1.093     -2.304     -1.161      0.184     -0.963     -0.676     -0.907     -0.457      0.386     -0.676     -0.276     -0.374     -0.932      0.177     -0.725     -0.445     -1.130     -0.920     -0.134     -1.188     -1.034     -1.002     -0.749     -0.313     -1.394     -0.029     -1.179     -0.469      0.476      0.621      0.249      0.162      0.400      0.673      0.182      0.983      0.753      0.213      0.348      0.050      0.711     -0.179      0.229     -0.108      0.014
    -0.093      0.696     -2.161      1.184      0.037      0.324     -0.907     -2.457     -0.614      0.324     -1.276     -0.374     -0.932      0.177      0.275     -1.445     -2.130      1.080      0.866     -0.188     -0.531     -1.031      0.093      0.638     -0.053      0.530      1.744     -2.122      0.580      0.160      0.842     -0.010     -2.608     -0.979      0.313     -0.557      0.799     -1.073     -0.499      0.471     -0.973     -1.038      0.937      0.464      0.033
     0.907     -0.304      1.839      1.184      0.037     -1.676      0.093      0.543     -0.614      0.324     -1.276      0.626      1.068     -0.823      0.275     -1.445     -0.130      0.080      0.866     -0.188     -0.993     -0.338      0.498      0.225     -0.149      1.862     -0.174      1.191      0.879      0.044     -0.730      0.390      0.055     -0.822      0.384     -0.125      1.009      0.432     -0.892      0.101     -0.454      0.272     -0.578      0.753     -0.159
    -0.093      0.696     -2.161     -0.816      1.037     -0.676     -0.907     -1.457      0.386     -1.676     -0.276     -1.374      0.068      0.177      0.275     -0.445      0.870      1.080     -0.134      0.812     -0.658     -0.116     -0.061     -0.479      0.763      0.704      0.876     -2.066     -0.229      0.345     -0.012     -0.783     -1.268      0.835     -2.032      0.602     -1.210      0.271      0.506      0.009      0.250      1.030      1.008      0.020      0.123
    -0.093      0.696      0.839      2.184     -0.963     -1.676      1.093     -2.457      0.386     -0.676     -1.276      1.626      1.068      1.177     -0.725     -1.445      0.870      1.080      0.866      0.812     -0.936      0.690      0.192      1.430     -0.760      0.853      0.000      0.627      0.658     -0.138     -0.689      0.284     -2.575     -0.666     -0.391     -0.073      0.671      0.650     -0.001     -0.396     -0.620      0.196      0.794      0.068      1.338
    -2.093     -0.304     -0.161     -0.816      0.037     -1.676      0.093     -1.457      0.386     -0.676     -1.276     -0.374     -0.932      0.177     -0.725      0.555     -0.130      0.080     -1.134     -0.188     -0.159      0.039     -0.203      0.109      0.048     -1.932     -0.425     -0.072     -0.866     -0.074     -1.553     -0.041     -1.238      0.188     -0.673     -1.037     -0.483     -0.527      0.140     -0.681      0.775     -0.120      0.482     -1.157     -0.273
    -0.093      0.696      0.839      1.184      1.037      1.324     -0.907      1.543      1.386     -0.676     -1.276     -1.374      1.068      0.177      0.275      1.555     -0.130      1.080     -1.134      0.812      0.146     -0.213      0.491      0.881      0.503     -0.238      0.807      0.355      0.392      0.621      1.051     -0.561      0.995      0.560     -0.985     -1.537     -1.232      0.329     -0.405      0.193      1.358      0.056      0.221     -1.497      0.299
     0.907      0.696     -0.161     -0.816      1.037      0.324      0.093      0.543      0.386      1.324     -0.276     -0.374     -0.932     -0.823      0.275     -0.445     -0.130      1.080     -2.134      0.812     -0.117     -0.034      0.182     -0.677      0.096      1.011      0.606     -0.300     -0.122      0.922      0.435     -0.079      0.365      0.937      1.162     -0.215     -0.148     -0.987     -0.370      0.221     -0.355      0.097      0.779     -1.857      0.804
    -0.093      0.696     -2.161      0.184     -0.963      0.324      1.093     -2.457      1.386      0.324     -1.276     -1.374     -0.932      0.177     -1.725      0.555      0.870     -1.920     -1.134      0.812     -0.342     -0.043     -0.552      0.652     -0.482      0.466      0.631     -1.478     -0.467     -0.212      0.735      1.072     -1.966      0.772      0.517     -0.849     -1.343     -0.041     -0.375     -1.352      0.871      0.775     -0.922     -1.263      1.118
    -0.093     -0.304     -2.161     -0.816      1.037      1.324      0.093     -1.457      0.386      0.324     -0.276     -1.374     -1.932      1.177      0.275     -0.445     -0.130      0.080     -0.134      0.812     -0.086     -0.010     -0.559     -0.959      0.699     -0.082     -0.372     -1.669      0.207      0.282      1.252      0.071     -0.832      1.049      0.115     -0.213     -1.456     -1.106      1.895     -0.152     -0.341     -0.169      0.880      0.163      0.239
     0.907     -0.304      0.839     -1.816      0.037      1.324      1.093      1.543     -0.614     -0.676      0.724     -0.374      1.068      0.177      0.275      1.555     -1.130      1.080     -0.134      0.812      0.929     -0.300      0.648     -1.159      0.191      0.112      0.050      0.139     -0.583     -0.114      0.240      1.371      0.949      0.042     -0.719     -0.482     -0.124      0.113      1.329      0.261      0.507     -0.927      0.104      0.349      0.695
    -1.093      0.696     -2.161      2.184      0.037     -0.676      0.093     -1.457     -0.614      0.324     -0.276      1.626      1.068      1.177      0.275     -1.445     -0.130     -1.920      1.866     -0.188     -0.602      0.337     -0.437      0.358      0.633     -0.507      0.205     -1.778      1.846     -0.717     -0.014     -0.264     -0.975     -0.974      0.039      0.488      1.163      1.598      0.772      0.027     -0.727     -0.484     -1.355      1.772     -0.751
     0.907      0.696     -0.161      0.184      1.037      1.324     -2.907     -0.457      0.386      1.324      1.724     -0.374      1.068      0.177      0.275     -0.445     -1.130     -2.920     -0.134      0.812      0.515     -0.663     -0.536     -0.017      0.181      0.383      1.477      0.338      0.212      0.932      0.650     -2.263      0.053      0.441      1.306      1.058      0.522      1.726      0.281      0.255     -0.995     -0.457     -2.202     -0.095      0.765
    -0.093     -0.304      1.839      2.184      0.037     -1.676      0.093      1.543      0.386      0.324     -0.276     -2.374      1.068      0.177     -0.725     -0.445     -0.130      0.080      1.866     -0.188     -0.392     -0.300      0.307      0.677     -0.507      0.393      0.036      1.654      1.537      0.571     -1.328      0.480      1.122     -0.084      0.545      0.126     -2.043      0.600     -0.254     -0.404      0.050      0.504     -0.322      1.443      0.280
    -1.093      0.696      0.839     -0.816     -0.963      0.324     -1.907      1.543      0.386     -0.676     -2.276     -2.374      0.068     -0.823      1.275     -1.445      0.870      1.080      0.866      0.812     -1.148     -0.504      0.470      0.085     -0.229      0.026      1.245      0.335     -0.817     -0.789      1.380     -1.462      1.115      0.241     -0.506     -0.942     -1.648     -0.597     -0.775      1.443     -0.327      1.649      0.406      0.818      0.984
    -0.093     -0.304      0.839      0.184     -1.963     -1.676      0.093      0.543     -1.614     -0.676     -1.276      0.626      1.068      0.177     -0.725     -0.445     -0.130      0.080     -1.134     -2.188     -0.956      0.383      0.374     -0.940     -1.966      0.933     -0.696      0.405      1.073     -0.032     -0.547     -0.337      0.173     -0.768      0.301     -0.074      0.131      0.558      0.810      0.238      0.629     -0.454     -0.415     -0.505     -0.376
    -0.093      0.696     -1.161      1.184     -2.963      1.324      1.093     -2.457      0.386     -0.676      0.724      1.626     -2.932     -1.823     -0.725      0.555      0.870     -1.920      0.866     -3.188     -0.089      0.407     -1.429      0.943     -1.892      0.126      0.324      0.373      0.361     -1.206      1.310      0.752     -0.765     -0.217      0.189      0.664      1.140     -0.931     -2.567      0.107      0.779      0.317      0.135      0.332     -1.447
     1.907      0.696     -1.161      1.184      0.037      1.324      0.093     -1.457      0.386     -1.676      0.724      0.626     -0.932      1.177     -1.725      1.555      0.870     -1.920      1.866      0.812      0.973      0.596     -0.931      0.507     -0.370      0.933      0.043     -0.067      0.742      0.400      0.356     -0.517     -0.492     -0.129     -1.431     -0.564     -0.174      0.461      0.972     -1.640      0.528      0.225     -0.681      1.712      1.206
    -0.093      0.696     -1.161      1.184      0.037      0.324      0.093      1.543     -1.614     -0.676     -1.276     -1.374      0.068      2.177     -0.725     -2.445     -0.130      1.080      0.866      0.812     -0.763     -0.011      0.445      0.699      0.211      0.770      0.642     -1.593      0.470      0.012      1.031      0.011      0.916     -2.106     -0.849     -0.264     -1.326     -0.588      1.586     -0.887     -1.667     -0.060      0.297      0.444      0.714
     0.907     -2.304     -1.161      2.184      1.037      1.324      1.093      0.543      0.386      0.324     -1.276     -2.374      1.068     -0.823      1.275      1.555      0.870     -2.920     -0.134      0.812      0.158     -0.215     -0.457      1.299      0.733      0.553     -2.038     -0.616      0.826      0.424      1.230      1.366      1.199     -0.521     -0.084     -1.676     -1.804      1.774     -1.751      0.940      1.353      1.140     -2.291     -0.829      0.165
     0.907     -0.304     -0.161      1.184      1.037      0.324     -0.907     -0.457      1.386     -0.676      0.724     -0.374     -0.932      2.177      0.275      0.555     -2.130      0.080      0.866      0.812      0.461     -1.035     -0.345      0.881      0.070      0.392      0.710      0.223      0.184      1.012     -0.218      0.034     -0.242      0.626     -0.664      0.316      0.918     -0.496      1.591      0.355      0.005     -0.987      0.609      0.490      0.921
    -2.093      0.696     -1.161      0.184      1.037      0.324     -1.907     -1.457     -1.614      1.324     -2.276     -1.374      0.068     -1.823      1.275      0.555      0.870     -0.920     -0.134      0.812     -0.823     -0.208     -0.598     -0.442      0.775     -1.267      0.871     -0.534      0.637      0.199      0.973     -1.741     -0.812     -1.263      0.858     -1.046     -1.224      0.758     -1.269      0.805      1.334      1.244      0.176     -0.094      0.067
    -2.093      0.696     -1.161     -1.816      1.037     -0.676      1.093      1.543     -0.614      0.324     -2.276      0.626      1.068     -0.823     -0.725     -0.445     -2.130      1.080     -1.134      0.812     -1.086     -0.246      1.102     -1.005      0.427     -0.811      0.997     -2.259     -0.764      0.713      0.573      1.197      0.330      0.316      0.069     -0.812      0.980     -0.641      0.117     -0.882      0.721     -1.842     -0.381     -0.662      0.408
    -0.093      0.696     -0.161      0.184      1.037     -0.676      1.093     -0.457     -0.614     -1.676      0.724      0.626      1.068     -0.823      0.275     -2.445      0.870      1.080     -0.134      0.812     -0.412      0.498      0.347      0.160      1.174      0.336      0.280     -0.523     -0.051     -0.204     -0.179      0.532     -0.867     -0.694     -2.073      1.223     -0.061      0.585     -0.946     -0.416     -2.122      0.252      0.507     -0.136     -0.160
    -1.093     -0.304     -0.161     -0.816      0.037      0.324     -1.907     -1.457     -0.614     -0.676     -1.276     -1.374      0.068     -0.823      0.275     -0.445     -2.130      0.080     -0.134     -0.188     -0.154     -0.506      0.089     -0.619      0.839     -1.189      0.501     -0.243     -0.067     -0.742      0.430     -1.440     -1.455     -0.190     -1.053     -1.028     -0.835      0.040     -0.153     -0.065     -0.267     -1.573     -0.080      0.169     -0.934
    -2.093      0.696      1.839      2.184     -2.963     -1.676      0.093     -1.457      2.386     -0.676     -2.276      0.626      1.068      2.177     -0.725     -2.445     -0.130     -1.920      1.866     -3.188     -1.815     -0.112     -0.327      1.372     -2.435     -0.231      0.849      1.961      0.806     -0.435      0.302      0.181     -0.869      1.469      0.329      0.027      0.620      1.616      1.078      0.432     -0.679     -0.039     -1.565      1.138     -0.771
    -0.093     -0.304      0.839      1.184      1.037      0.324      0.093      0.543      1.386     -0.676     -0.276      0.626      1.068      2.177     -1.725      0.555     -0.130      1.080     -1.134      0.812     -0.051      0.207      0.397      1.139      0.553     -0.071     -0.558      0.434      0.100      0.537      0.616     -0.001      0.162      0.481     -1.068     -0.055      0.446      0.388      1.186     -2.058      0.591     -0.460      0.401     -1.758      0.374
     0.907      0.696     -0.161     -1.816      0.037     -0.676     -1.907     -0.457     -1.614      1.324      1.724     -0.374     -1.932     -1.823      1.275     -1.445      0.870      0.080      1.866     -0.188     -0.069     -0.081     -0.490     -1.476     -0.137      1.030      0.815      0.303     -0.360      0.078     -0.566     -1.832      0.103     -0.456      1.455      1.827     -0.281     -1.079     -0.654      1.435     -1.253      0.861      1.017      2.682     -0.028
    -0.093      0.696      0.839     -0.816      1.037      0.324      0.093      1.543     -1.614      0.324      0.724     -1.374      0.068     -1.823      1.275      0.555     -0.130      1.080     -2.134      0.812      0.187     -0.052      0.384     -1.283      0.712     -0.300      0.754      0.369      0.556      0.153      0.028      0.129      1.184     -0.688      0.130      0.495     -1.486     -0.359     -0.899      0.951      0.307     -0.069      0.344     -1.606      0.261
     0.907     -0.304     -1.161      0.184     -0.963     -0.676      0.093     -0.457     -0.614      0.324      0.724      0.626      1.068      1.177      1.275      0.555      0.870      0.080     -1.134      0.812      0.755      0.492      0.372     -0.676      0.175      0.343     -0.872     -1.635      0.767     -1.039     -1.422     -0.375     -0.902     -0.164      0.291     -0.251      0.057      0.491      1.711      1.062     -0.262      0.209     -0.449     -0.782      0.630
     1.907      0.696      1.839      0.184      1.037      1.324      1.093      1.543     -0.614      1.324      1.724      0.626      1.068      0.177     -1.725      1.555      0.870      1.080     -0.134      0.812      0.931      0.164      0.875     -0.243      0.459      1.115      0.392      1.073      0.419      0.438      0.125      0.884      0.422     -0.325      1.199      0.509      0.458     -0.115      0.405     -1.848      0.347      0.676     -0.171      0.051      0.260
    -0.093     -1.304     -0.161      0.184     -0.963     -0.676     -0.907     -0.457      0.386     -0.676     -0.276      0.626      1.068      0.177     -1.725     -0.445     -3.130     -0.920     -2.134     -2.188     -0.398     -0.516      0.457     -0.808     -1.744      0.284     -0.809     -0.667      0.754      0.837     -0.248     -0.484     -0.844      0.933      0.124      0.297      1.202      0.454      0.879     -0.862      0.025     -2.544     -1.709     -1.624     -0.670
     1.907     -0.304     -0.161      2.184      1.037      1.324      1.093      1.543     -0.614     -0.676      0.724      0.626      1.068      1.177     -0.725      0.555     -0.130      1.080      1.866      0.812      1.207      0.514      0.303      0.153      0.971      0.869     -0.886     -0.322      2.086      0.067     -0.047      0.536      1.250     -0.701     -1.081     -0.783     -0.057      0.578      0.851     -1.101     -0.742     -0.821      0.539      1.765      0.170
    -0.093     -0.304      0.839     -0.816     -0.963      0.324     -1.907      1.543      0.386     -0.676      0.724      0.626      0.068     -0.823     -0.725     -0.445     -0.130      0.080     -1.134     -1.188      0.240     -0.124      0.255     -0.438     -1.518     -0.282     -0.219      0.670     -0.321      0.314      0.112     -1.605      1.333      0.535      0.094      0.362      0.954     -0.267     -0.583     -0.067     -0.709     -0.121     -0.366     -0.805      0.141
    -0.093     -0.304      0.839     -1.816     -2.963     -0.676          *      0.543      0.386     -0.676     -0.276     -0.374      1.068     -0.823     -0.725     -0.445     -1.130     -0.920     -0.134     -1.188     -0.673     -0.333      0.311     -0.527     -1.591      0.595     -0.040      0.689     -1.303     -1.350      0.056      1.076      0.262      0.847      0.239      0.512      0.239      0.466     -0.457     -0.139      0.262     -0.859     -1.624     -0.005      0.228
     1.907      0.696      1.839      1.184      1.037      1.324      1.093     -0.457     -1.614      1.324      1.724      0.626     -0.932      0.177     -0.725     -0.445     -0.130     -1.920     -0.134     -1.188      0.904      0.062     -0.716     -0.015     -0.266      1.048      0.462      2.573      1.077      1.175      0.390      0.955      0.273     -1.718      1.375      0.549      0.377      0.149      0.197     -0.601     -1.385     -0.318     -0.715     -0.005     -1.044
     0.907     -1.304      1.839      1.184      1.037      1.324      0.093      1.543      1.386      1.324      1.724      0.626      1.068      1.177      1.275      1.555     -1.130      1.080      0.866      0.812      0.958     -0.290      0.701      0.492      1.261      0.040     -1.144      0.936      0.781     -0.340      0.335      0.328      0.796      1.007      0.647      0.470      1.003      0.086      0.784      0.574      0.454     -0.739     -0.093      0.436     -0.270
     0.907      0.696     -1.161     -1.816      1.037      1.324      1.093      1.543     -1.614      1.324      1.724      1.626      1.068     -1.823      1.275      0.555     -0.130      1.080     -2.134      0.812      1.070      0.451      0.380     -1.849      1.564     -0.202      0.168     -1.471      0.078     -0.208     -0.081      0.587      1.234     -0.268      0.544      0.260      1.318      0.697     -0.341      0.620     -0.619     -0.538      0.482     -1.256     -0.545
    -0.093      0.696      0.839      2.184      0.037      1.324      1.093     -2.457      0.386      0.324      0.724      0.626      1.068      1.177     -0.725     -1.445      0.870     -1.920      0.866     -1.188      0.335      0.756     -0.648      1.038     -0.615     -0.507      0.044      1.488      1.234      0.685      1.104      0.362     -1.811     -0.371      0.761      0.248     -0.220      1.978      0.398     -0.447     -1.643     -0.014     -0.872      0.130     -0.756
    -2.093      0.696      1.839     -0.816      1.037      1.324      1.093      0.543      0.386      0.324      1.724      0.626      0.068     -0.823     -1.725      0.555      0.870     -0.920      1.866     -0.188      0.180      0.557      0.068     -0.017      0.749     -2.311      0.042      1.751     -0.742      0.257      1.010      0.788      0.542      0.342     -0.070      1.255     -0.185     -0.158     -0.857     -1.970      0.084      0.324     -0.990      1.638     -0.842
    -0.093      0.696     -0.161      0.184     -1.963      0.324      1.093      1.543      0.386     -0.676     -1.276     -0.374     -0.932     -1.823      0.275     -2.445      0.870      1.080     -1.134     -2.188     -0.680      0.478     -0.246     -0.233     -1.136      0.660      0.234      0.202      0.385     -0.746      1.058      0.468      1.727      0.725     -0.086     -0.331     -0.987     -0.480     -1.638      0.896     -1.807      0.356      1.433     -0.932     -1.321
     0.907     -1.304     -0.161      1.184      0.037     -0.676     -1.907      0.543     -0.614     -0.676     -0.276     -0.374      1.068      0.177     -0.725     -0.445     -1.130      0.080     -2.134     -0.188     -0.247     -0.953      0.162      0.602     -0.916      1.098     -0.331     -0.484      0.611      1.015     -0.519     -0.959      0.461     -1.030     -0.267     -0.016      0.847      0.884     -0.326     -0.238     -0.195     -0.010     -0.152     -2.381      0.778
    -0.093      0.696      1.839      0.184     -0.963      1.324     -0.907     -2.457      0.386     -0.676      1.724     -0.374      1.068     -1.823      0.275     -0.445     -0.130      0.080      1.866     -2.188      0.683      0.175      0.396      0.367     -0.620     -0.542      0.583      1.495     -0.272     -0.349      0.562     -1.132     -2.896      0.115     -0.359      0.791     -0.559      0.514     -1.983      0.460     -1.139     -0.409     -0.567      1.769     -1.622
    -2.093      0.696      0.839     -0.816      0.037      1.324      1.093      0.543     -1.614      1.324     -2.276      1.626      0.068     -1.823      0.275     -2.445      0.870     -2.920     -0.134      0.812     -1.033      0.565     -0.491     -1.543      0.202     -1.062      0.044      1.419      0.795     -0.195      2.168      0.589      1.142     -0.492      1.244     -1.009      0.911      0.870     -0.431      0.098     -1.439      0.414     -1.999      0.646      0.829
    -0.093      0.696     -1.161      1.184     -0.963     -0.676      0.093      0.543      0.386      0.324     -0.276      0.626      1.068      2.177      0.275      0.555     -0.130      0.080     -0.134     -1.188     -0.104      0.664     -0.391      0.543     -0.513      0.125     -0.011     -0.813      0.837     -0.523     -0.609     -0.452      0.982      0.092      0.662     -0.435     -0.197      1.618      1.603      0.280      0.746     -0.828      0.702     -0.439     -0.700
     0.907     -0.304     -2.161     -0.816     -0.963      0.324      0.093     -1.457     -1.614     -0.676      1.724      0.626     -0.932      1.177      0.275      1.555      0.870     -1.920     -1.134     -1.188      1.506      0.234     -1.014     -0.307     -1.009     -0.564     -0.488     -1.143     -0.457     -0.267     -1.249     -0.218     -0.335     -1.473     -0.156     -0.291      0.366      0.518      1.465      0.849     -0.078      0.569     -0.554     -1.118     -0.167
    -0.093      0.696      1.839      0.184     -0.963      0.324      1.093     -1.457      1.386      1.324     -1.276      0.626     -0.932     -0.823      1.275      0.555      0.870      1.080     -0.134      0.812     -0.630      0.246     -0.059      0.667     -0.364      0.590      0.302      1.902     -0.462     -0.508      0.953      0.766     -1.200      0.733      1.578     -0.595      0.370     -0.815     -1.289      1.301      1.240      0.563      1.194     -0.427      1.066
    -1.093     -0.304     -0.161     -1.816     -0.963      0.324     -0.907     -0.457     -0.614      0.324     -0.276      0.626     -0.932     -1.823      0.275     -1.445     -0.130      0.080     -0.134     -1.188     -0.246      0.244      0.090     -0.936     -0.297     -0.900     -0.553     -0.354     -0.986     -0.559      0.509     -1.039     -0.468      0.097      0.507      0.271      0.236     -1.009     -1.064      0.420     -1.061     -0.313      0.011      0.447     -0.852
    -0.093     -1.304      0.839      0.184     -0.963     -0.676     -0.907     -0.457      0.386     -0.676     -0.276     -0.374     -0.932      0.177     -0.725     -0.445     -1.130     -0.920     -0.134     -0.188     -0.225     -0.878     -0.575     -0.037     -0.323      0.174     -0.313      1.350      0.271     -0.478     -0.387      0.110      0.189      0.487     -0.423     -0.202      0.847     -0.209      0.107     -0.543     -0.261     -0.318     -0.176     -0.180      0.085
     0.907     -0.304     -0.161     -0.816      0.037      0.324      0.093     -0.457      1.386     -0.676      0.724      0.626      0.068      0.177      0.275      0.555     -0.130     -0.920      1.866     -1.188      0.111     -0.610     -0.615      0.268     -0.767      0.695      0.251      0.468     -1.102      0.713      0.074      0.676      0.284      1.189     -0.122      0.588      1.433      0.917      0.103      0.679      0.274      0.370     -0.103      1.917     -0.565
    -0.093     -0.304      0.839     -1.816     -0.963      1.324      1.093      0.543      0.386      0.324     -0.276     -0.374      1.068     -1.823      0.275      0.555     -0.130      1.080     -1.134     -0.188      0.170     -0.036      0.607     -0.958      0.812     -0.394     -0.094      0.287     -0.851     -1.724      1.152      1.034      0.001      0.930     -0.179     -0.623     -0.157      0.330     -0.904     -0.098      0.368     -0.024      0.233     -0.888     -0.855
     1.907      0.696      0.839      1.184      1.037      1.324     -1.907      0.543      2.386     -0.676      1.724      0.626      0.068      0.177     -1.725      1.555     -2.130     -2.920     -2.134      0.812      0.705     -0.321     -0.669      1.493      1.527      1.294      1.078      1.532     -0.544     -0.472      0.556     -1.483      1.219      1.102     -1.589      0.746      1.037      1.034     -0.894     -2.544      0.811     -1.655     -2.083     -2.786     -0.537
    -1.133     -1.206     -0.936      0.424      0.185     -0.736      0.121      0.687     -0.493      0.419     -1.476     -0.280     -0.709      0.251     -0.549     -1.379     -0.178      1.245      0.886      0.021     -0.781     -0.491      0.235      0.456     -0.489     -0.445     -0.860     -1.194      0.037      0.592     -0.037      0.571      0.265     -0.768      0.681     -0.431      0.444     -1.166     -0.221     -0.317     -0.417      0.467      0.775      0.661      0.559
     0.867      0.794      0.064      0.424      1.185      0.264      0.121      0.687     -1.493     -0.581      0.524      1.720      1.291     -1.749      0.451     -0.379     -0.178      1.245      0.886      1.021      0.614      0.366      0.552     -0.133      0.459      0.495      0.554     -0.543      0.591      0.660     -0.305     -0.140      0.076     -1.319     -0.705     -0.339      1.167      0.645     -1.619      0.206     -0.973     -0.550      0.427      1.034      0.675
    -1.133     -1.206     -1.936     -1.576     -0.815      0.264     -2.879     -0.313     -1.493      0.419     -0.476     -2.280     -0.709      0.251      1.451     -1.379     -2.178      1.245     -0.114     -0.979     -0.373     -1.440      0.362     -0.710     -0.209     -0.844      0.212     -2.239     -0.911     -0.588      0.474     -1.334     -0.713     -0.934      0.633     -0.011     -0.579     -1.157      0.780      1.343     -0.954     -0.642      0.624      0.204     -0.899
     0.867      0.794      0.064     -1.576      1.185      1.264      1.121     -1.313     -1.493      1.419      1.524      0.720     -0.709     -1.749      1.451      1.621      0.822      1.245     -2.114      1.021      1.382      0.479      0.014     -1.360      1.419     -0.449      0.312      0.059     -0.189     -0.410     -0.254      0.724     -1.278     -0.555      0.775     -0.200      0.263     -0.685     -0.733      0.723      0.215      0.276      1.256     -1.481     -0.048
     0.867     -0.206     -0.936     -0.576      0.185      1.264      0.121     -1.313     -0.493      0.419      1.524      1.720      0.291      1.251      0.451      0.621      0.822     -0.755     -1.114      1.021      0.695      0.737     -0.548     -0.722     -0.613      0.198     -0.928     -0.518      0.221      0.715      0.476     -0.652     -0.739      0.130      0.629      0.631      0.762      0.789      1.703      0.628     -0.077      0.311      0.221     -0.726      1.424
    -0.133      0.794     -0.936      0.424      0.185      1.264      1.121     -2.313      1.507     -2.581     -0.476     -0.280      0.291      2.251     -2.549      0.621      0.822     -0.755      0.886     -0.979      0.096      0.089     -0.420      1.375     -0.102     -0.187      0.659     -0.496     -1.054      0.347      1.279      1.027     -1.725      0.515     -2.530     -0.658     -0.307      0.802      1.211     -2.604      0.534      0.884     -0.085      0.131     -0.897
    -1.133     -0.206      1.064      0.424      0.185     -0.736      0.121     -1.313      2.507     -1.581     -2.476     -1.280      0.291      1.251     -1.549     -2.379      0.822      0.245      0.886     -0.979     -1.381      0.271     -0.260      2.057     -0.471      0.151     -0.553      1.144     -1.598      0.481      0.890     -0.098     -1.154      0.923     -1.421     -0.650     -1.581      0.412     -0.464     -1.359     -1.061      0.577      0.520      0.077     -0.516
    -1.133     -0.206      0.064     -1.576     -1.815      1.264      0.121      1.687     -0.493     -0.581     -2.476     -1.280      0.291     -0.749     -0.549     -1.379     -0.178      0.245     -0.114     -0.979     -1.022     -0.190      0.124     -0.410     -1.288     -0.157     -0.155      0.011     -1.168     -0.651      2.472      0.242      1.594     -0.227     -0.052     -1.273     -1.154      0.258     -0.329      0.009     -0.358     -0.204      0.044      0.030      0.112
     0.867     -0.206     -0.936      0.424     -0.815     -1.736      0.121      1.687     -1.493     -0.581      0.524     -0.280     -1.709     -1.749     -1.549     -0.379     -0.178      1.245     -1.114     -1.979      0.253     -0.131     -0.038     -0.916     -0.868      0.759     -0.089     -0.815      1.191      0.205     -2.136      0.383      1.585     -0.887     -0.066      0.264     -0.083     -1.470     -1.093     -1.177     -0.697     -0.142      1.120     -0.640     -1.116
    -2.133     -0.206     -0.936     -1.576     -0.815     -2.736      0.121      0.687     -1.493     -1.581     -2.476      0.720      1.291      1.251     -2.549     -2.379     -0.178      0.245     -0.114     -0.979     -1.755     -0.015      0.272     -0.920     -0.183     -0.454     -0.206     -1.215     -0.505     -0.551     -0.756      0.110      0.376     -0.664     -1.556     -0.294      0.755      0.859      1.942     -2.306     -0.636     -0.282     -0.084      0.261     -0.799
     0.867      0.794     -0.936      0.424      1.185      1.264      0.121     -1.313     -0.493      0.419      1.524      0.720     -0.709     -0.749     -0.549      0.621      0.822      0.245     -1.114      1.021      0.563      0.367     -0.138     -0.585      1.037      0.212      0.486     -0.742      1.041      0.085      0.622     -0.295     -1.024     -0.116     -0.047      0.683      0.278     -0.518     -0.256     -0.930     -0.045      0.400      0.309     -0.772      0.095
     1.867     -0.206     -1.936      0.424      0.185      1.264      1.121      0.687     -0.493      0.419      1.524     -1.280     -2.709      1.251      0.451     -2.379      0.822      1.245      0.886      1.021      0.735      0.132     -0.602      0.542      0.014      1.087     -0.357     -1.370     -0.110      0.081      0.388      1.023      1.359     -0.848      0.466      0.508     -1.353     -1.870      0.851      0.443     -3.113      0.538      2.082      0.542      1.049
     0.867     -0.206      0.064     -0.576      0.185      0.264      0.121      1.687      0.507      0.419      0.524     -0.280      1.291     -0.749      1.451      0.621      0.822      0.245      0.886      1.021      0.635      0.645      0.484     -0.181      0.700      0.333     -0.894     -0.462     -0.513     -0.544     -0.424     -0.528      1.058      0.365      0.043     -0.408     -0.986      0.832     -0.555      1.166     -0.149      0.085     -0.470      0.915      0.374
     0.867     -0.206     -0.936      0.424      0.185      0.264      0.121     -0.313      0.507      1.419      0.524     -0.280     -2.709      1.251      0.451      0.621     -0.178     -1.755     -0.114      0.021      0.064      0.010     -1.504      1.186      0.519      0.879     -0.286      0.580     -0.764     -0.404      0.305      0.059      1.284     -0.436      1.083      0.292     -0.232     -0.632      0.532      0.234      0.585     -0.091      0.424     -0.709     -0.461
     0.867     -0.206      1.064      1.424     -0.815      1.264      0.121      0.687      1.507     -0.581      0.524     -0.280      0.291      1.251      0.451     -1.379     -0.178     -1.755      0.886      0.021      0.270     -0.038     -0.221      1.075      0.023      0.562     -0.145      1.267      0.488     -0.699      0.896      0.108      1.000      0.396     -0.587      0.066     -0.326      0.644      0.459      0.383     -1.681     -0.178     -1.247      0.332      0.095
    -0.133     -0.206     -0.936     -1.576     -0.815      0.264      1.121      1.687     -1.493     -0.581      1.524     -1.280     -0.709     -1.749     -0.549     -0.379     -0.178      1.245     -1.114      0.021      0.660     -0.321      0.307     -1.413     -0.722     -0.709      0.048     -1.308     -0.123      0.093     -0.290      1.368      1.511     -0.559     -0.011      0.691     -0.922     -1.324     -0.438     -0.155     -1.061      0.235      0.618     -0.489      0.516
     0.867     -0.206      1.064     -0.576      1.185      1.264      0.121      1.687     -0.493      1.419      1.524     -1.280      1.291      1.251      1.451      0.621     -0.178      1.245     -1.114      1.021      0.954     -0.192      0.618     -0.177      0.737      0.049      0.107      0.477     -0.326      0.463      0.201      0.529      0.919     -0.320      1.063      0.237     -1.043      0.332      1.327      1.133     -0.324     -0.212      0.244     -0.980      0.287
     0.867      0.794     -1.936      1.424      1.185      1.264      0.121     -1.313      2.507      1.419      1.524      0.720      0.291      1.251      0.451      1.621      0.822      1.245      1.886      1.021      0.460      0.043      0.164      0.691      0.777      0.278      0.650     -1.990      0.715      0.275      0.795      0.125     -1.421      1.808      0.855      0.795      0.538      0.134      0.670      0.072      1.046      0.803      0.953      1.594      0.392
    -0.133          *      1.064      1.424     -1.815      0.264      1.121      1.687      2.507     -0.581      0.524      1.720      1.291      1.251     -1.549     -0.379      0.822      1.245     -1.114     -0.979      0.125      0.551      0.715      1.056     -1.613     -0.322      0.680      0.521      0.447     -0.063      0.213      0.548      0.779      1.619      0.108      0.377      0.952      0.315      0.359     -0.712     -0.479     -0.059      0.193     -1.600      0.329
    -2.133      0.794      0.064      2.424      1.185     -1.736      0.121      1.687      2.507      0.419     -2.476      0.720      1.291      1.251      0.451     -2.379     -1.178      1.245      1.886      1.021     -1.665     -0.018      0.970      2.022      0.202     -0.350      0.614     -0.878      0.427      0.997      0.082      0.207      0.717      1.025      0.337     -0.254      0.744     -0.148     -0.408      0.254     -0.637     -1.234     -0.410      0.815      0.742
    -0.133     -0.206      1.064     -1.576     -2.815      1.264      1.121      0.687      0.507     -0.581     -0.476      0.720      1.291     -1.749     -0.549      0.621      0.822      0.245     -2.114      1.021     -0.036      0.123      0.766     -1.163     -1.119     -0.240     -0.180      0.437     -0.401     -1.646      1.135      0.880     -0.239      1.580     -0.021     -0.407      0.684      0.320     -0.795      0.062      0.652      0.565     -0.888     -1.615      2.029
    -0.133      0.794      0.064     -0.576      1.185      0.264      0.121      1.687     -1.493      1.419     -1.476     -1.280      0.291      1.251      1.451      0.621      0.822      1.245     -0.114      1.021      0.075      0.118      0.430     -0.213      0.602     -0.181      0.676     -0.451     -0.264      0.668      0.158     -0.091      1.228     -1.330      1.093     -1.485     -1.532     -0.500      1.305      1.016      0.567      0.780      0.517      0.062      0.466
     0.867      0.794      0.064     -0.576      0.185      0.264      1.121      0.687     -0.493      0.419      0.524      1.720      0.291      1.251      0.451      1.621      0.822      0.245     -2.114      1.021      0.038      0.608      0.520      0.012      0.844      0.915      0.079     -0.552     -0.611     -0.345      0.144      0.406     -0.099     -0.491     -0.089      0.404      0.959     -0.401      1.260      0.083      1.609      0.163     -0.365     -2.167      0.327
     0.867      0.794     -1.936     -0.576      1.185      1.264     -1.879     -0.313      0.507      0.419      1.524      0.720     -0.709     -0.749      1.451      0.621      0.822     -0.755     -1.114      1.021      0.847      0.252     -0.640     -0.145      1.443      0.020      0.523     -1.208     -0.473     -0.318      0.400     -1.958      0.385      0.592     -0.232      0.401      0.456      0.149     -0.823      0.636     -0.286      0.455      0.264     -1.081     -0.147
    -2.133      0.794      1.064      1.424      0.185     -1.736      0.121      0.687      1.507      0.419     -2.476      0.720      1.291      2.251     -1.549     -1.379     -0.178      1.245      0.886      0.021     -1.426      0.133      0.438      0.711     -0.612     -0.735      0.743      0.746      0.580      0.674     -0.153     -0.142      0.194      1.050      0.666     -0.612      0.535      0.810      1.698     -1.069      0.024     -0.379      0.410      0.472      0.625
     0.867     -0.206      0.064      2.424     -1.815      0.264     -1.879      0.687      0.507     -2.581     -1.476     -0.280     -1.709      0.251      0.451     -1.379     -1.178     -2.755     -1.114     -2.979     -0.574     -0.309     -0.983      1.159     -1.250      1.434      0.168      1.067      1.034     -0.627      0.862     -1.532      1.751     -0.330     -1.884     -0.807      0.324     -0.526     -0.796      0.931     -0.846     -1.014     -1.191     -1.716     -1.803
    -1.133      0.794     -0.936      0.424     -1.815     -0.736      0.121     -0.313      0.507      0.419      0.524     -0.280      0.291      2.251     -0.549     -1.379     -0.178     -1.755      0.886     -1.979     -0.906      0.138     -0.394      0.605     -0.787     -0.206      0.765     -0.509      0.011     -0.892      0.251     -0.136      0.031      0.062      0.778      1.624     -0.323      0.897      1.729     -0.124     -0.542     -0.426     -1.070      0.473     -1.299
    -1.133     -0.206     -0.936      0.424     -0.815      0.264      0.121      1.687      1.507     -1.581     -2.476     -0.280      1.291     -0.749     -0.549     -0.379     -0.178      1.245     -2.114      0.021     -0.732      0.274      0.741      0.273     -0.042     -0.276     -0.330     -1.544      0.196     -0.606      0.879     -0.086      0.694      1.242     -1.554     -1.574     -0.589      0.184     -1.038     -0.412      0.577     -0.453      0.062     -2.262      0.089
     1.867     -3.206     -1.936      0.424     -0.815      1.264      1.121      1.687      0.507     -0.581     -2.476     -1.280     -1.709     -0.749     -0.549     -0.379     -0.178      0.245     -0.114     -0.979     -0.657     -1.053     -0.557      0.277     -0.087      2.415     -2.041     -1.475      0.139     -0.630      1.885      2.243      2.158      0.363     -0.385     -1.534      0.097     -0.948     -1.028     -0.417      0.332      0.980      1.018     -0.282     -0.861
     1.867     -0.206     -1.936      2.424      1.185      1.264      0.121     -1.313      0.507      1.419      1.524      0.720     -2.709      0.251      1.451      0.621      0.822     -2.755     -0.114      1.021      0.802      0.729     -1.968      0.969      1.156      1.060     -1.027     -0.151      1.288      0.136      0.337     -0.757      1.051     -0.345      0.888      0.506     -0.177      0.077     -0.572      0.720     -0.334      0.072      0.203     -0.659      0.028
    -0.133      0.794     -0.936      0.424      0.185      0.264      1.121     -1.313      0.507      1.419     -0.476      1.720     -0.709      0.251      0.451     -0.379     -3.178     -0.755      0.886      0.021     -0.313      0.079     -0.213      0.725     -0.023      0.308      0.726     -0.776     -0.360      0.308      0.487      1.014     -1.212     -0.052      1.532     -0.136      1.482     -0.410     -0.227      0.483     -0.127     -3.224     -0.489      0.614      0.035
     0.867     -0.206     -0.936      2.424      0.185      1.264      0.121      0.687      2.507      1.419      0.524     -1.280     -1.709     -0.749      1.451      1.621      0.822      0.245      0.886      0.021      0.681     -0.005     -0.251      2.537     -0.190      0.345     -0.251     -0.760     -0.214      0.329      0.487      0.137      1.011      0.293      1.520     -0.450     -1.315     -1.460     -2.828      1.729      0.804      0.666      0.610     -0.319      0.220
     0.867     -0.206     -0.936     -0.576     -0.815      1.264     -2.879     -1.313     -0.493      0.419      0.524      0.720     -2.709     -0.749     -0.549      1.621      0.822     -0.755     -1.114      0.021      1.011      0.097     -0.993     -0.020     -0.420     -0.263     -0.327     -0.044     -0.524     -0.460      0.228     -2.916     -0.150     -0.259      0.550     -0.787      0.575     -1.186     -0.780     -0.209      0.477      0.885      0.761     -0.989      0.412
     0.867     -0.206      2.064     -0.576      0.185      1.264      1.121      1.687     -0.493      1.419      1.524     -0.280      0.291     -0.749      1.451      1.621      0.822      1.245     -0.114      1.021      1.159      0.116      0.245     -0.647      1.204     -0.379     -0.537      1.791      0.273     -0.909      0.115      0.998      1.234     -0.170      0.880      0.088     -0.100     -0.094     -0.019      0.863      0.522      0.780      0.869      0.273     -0.053
    -2.133      0.794      1.064      1.424     -1.815     -0.736     -0.879      0.687      0.507     -0.581      0.524      0.720      1.291      0.251      1.451     -0.379      0.822      1.245     -0.114     -0.979     -0.037      0.119      0.306      0.566     -1.290     -2.176      0.649      0.786      0.841     -0.461     -0.568     -1.188      0.306      0.033      0.010      0.554      0.767      0.917     -0.175      2.037     -0.449      0.594      0.597     -0.504      0.276
    -2.133     -3.206     -0.936     -1.576      1.185     -0.736     -1.879      0.687     -0.493      0.419     -2.476     -2.280      0.291     -1.749      0.451     -1.379     -1.178      0.245     -1.114      0.021     -1.441     -1.308      0.472     -1.465     -0.205     -0.746     -1.965     -1.372     -0.014      1.366      0.780     -0.535      0.163      0.630      0.645     -0.678     -0.630     -0.206     -0.595      0.514      0.195      0.133     -0.387     -0.479      0.064
     0.867      0.794      1.064      0.424      1.185      1.264      1.121      0.687     -0.493      1.419      0.524      1.720      1.291      1.251      1.451      0.621      0.822      1.245     -0.114      1.021      0.290      0.372      0.504     -0.398      1.092      0.451      0.347      0.411      0.861      0.140      0.972      0.735      0.291     -0.236      0.736     -0.121      1.228      0.529      1.657      0.762      0.196      0.207      0.442      0.165      0.158
     1.867      0.794      0.064      1.424     -2.815     -1.736     -0.879      1.687     -0.493     -0.581      1.524     -0.280      0.291     -0.749     -0.549     -0.379     -3.178     -1.755      0.886     -0.979     -0.063     -0.941     -0.324      0.290     -2.190      1.996      1.436      0.253      1.141     -0.354     -1.593      0.173      2.059     -0.803      0.362      1.643      0.896      0.558     -0.896      0.388     -0.422     -1.912     -1.274      0.791      0.720
    -1.133     -0.206      0.064     -0.576      0.185     -0.736     -0.879     -0.313     -1.493      1.419      1.524     -2.280      0.291     -1.749      1.451     -1.379     -0.178      0.245     -0.114      1.021     -0.329     -0.630      0.142     -1.246     -0.037     -0.861      0.325     -0.024      0.656      0.236     -0.365     -0.136     -0.508     -0.552      1.434      1.937     -1.627      0.029     -0.841      1.273     -0.880      0.414     -0.026      0.453      1.114
     0.867     -2.206     -0.936      0.424      0.185      1.264      0.121     -1.313     -1.493      0.419      0.524      0.720     -0.709     -1.749     -0.549      0.621     -1.178     -0.755     -1.114     -0.979      0.726     -0.044     -0.224     -0.425      0.764      0.125     -2.178     -0.717      0.907     -0.553      0.329      0.226     -0.921     -1.124      0.111     -0.519      0.646     -0.428     -1.621     -0.901      0.018     -1.216     -0.334     -0.809     -1.468
     0.867      0.794      0.064      1.424      0.185      0.264      0.121     -0.313      0.507     -0.581     -0.476     -0.280      0.291      0.251     -0.549      0.621     -0.178      0.245      0.886      0.021     -0.010      0.024      0.294      0.391      0.137      0.821      0.842     -0.220      1.108     -0.016      0.462      0.072     -0.551      0.189     -0.931     -0.397     -0.363     -0.075      0.058     -0.648      0.616     -0.055     -0.315      0.609     -0.180
    -1.133     -0.206     -0.936     -0.576      0.185     -0.736      0.121     -1.313     -0.493      1.419     -1.476      0.720     -0.709     -1.749      0.451     -2.379     -2.178      0.245      0.886      0.021     -0.872     -0.354     -0.206     -1.267      0.156     -0.538      0.177     -0.737      0.624      0.162      0.132      0.576     -1.248      0.492      1.324     -0.474      0.996     -0.342     -0.751      0.273     -1.272     -1.734      0.545      1.638     -0.006
     0.867      0.794     -0.936      1.424      1.185      1.264      1.121     -1.313      1.507      0.419      0.524      0.720     -1.709      2.251      0.451      0.621      0.822     -2.755      1.886      1.021      0.831      0.208     -1.581      1.666      0.994      0.000      0.512      0.593     -0.239      0.157      0.519      0.920      0.425      0.113     -0.270     -0.631      0.494      0.334      0.852     -0.016     -0.343      0.512     -0.431      1.075      0.194
     0.867     -0.206      1.064      1.424      0.185     -1.736     -1.879     -1.313     -1.493     -1.581      0.524      0.720      0.291      1.251     -1.549     -1.379     -2.178     -1.755     -1.114     -1.979     -0.649     -0.346     -0.422     -0.130     -0.661      1.584      0.248      1.567      1.377      1.101     -1.263     -1.682     -0.863     -1.279     -1.353      1.051      1.262      0.821      1.330     -1.168     -0.711     -1.774     -1.145     -1.184     -1.319
     0.867     -1.206      1.064     -0.576      0.185      0.264      0.121     -1.313     -0.493      0.419     -0.476     -1.280      0.291     -0.749     -0.549      0.621     -1.178     -0.755     -1.114     -0.979     -0.329     -1.117     -0.098     -1.310      0.058      1.123     -0.265      1.084      0.572      0.309      0.670      1.305     -1.239      0.594      0.379     -0.181      0.072      0.314      0.362     -0.559      0.860     -0.106     -0.753     -0.423     -1.040
    -0.133      0.794      0.064     -1.576     -0.815      1.264      1.121     -1.313     -0.493      0.419      1.524     -1.280      0.291     -1.749     -1.549      0.621      0.822      0.245     -1.114     -1.979      0.421      0.161      0.132     -1.321     -0.973     -0.698      0.607     -0.037     -0.171      0.362      0.535      0.823     -1.371      0.532      1.005      0.877     -1.324      0.112     -0.662     -0.978      0.085      0.699      0.017     -0.323     -1.130
     0.867      0.794     -1.936     -1.576      0.185      1.264      1.121      1.687     -1.493      1.419      1.524     -1.280     -0.709     -1.749      1.451     -0.379      0.822      1.245     -2.114      1.021      0.802      0.403      0.153     -0.852      0.662     -0.063      0.341     -2.096     -0.816     -0.415      0.368      0.557      1.478     -0.777      1.082      0.639     -1.868     -0.967     -1.041      1.181     -1.181      0.220      0.987     -1.764      0.411
     0.867      0.794      0.064     -0.576      0.185     -0.736      1.121     -2.313     -0.493      1.419      0.524      1.720      1.291      0.251      0.451     -0.379      0.822      1.245     -1.114      1.021      0.123      1.323      0.529     -0.090      0.441      0.801     -0.428     -0.459     -0.463     -0.199     -1.018     -0.292     -2.928     -0.642      1.042      0.312      0.237      0.547      0.436      0.078     -0.632     -0.605      0.373     -0.956      0.749
     1.867     -0.206      2.064      0.424      0.185     -2.736     -0.879     -0.313      1.507      0.419     -1.476     -0.280      1.291      1.251      0.451     -0.379     -1.178     -1.755      1.886      1.021     -0.933     -0.699     -0.252      0.588      0.383      2.772      0.558      2.235     -0.290     -0.250     -1.609     -0.143     -0.170      1.322      0.213     -0.410      0.652      1.588      0.823      0.367      0.475     -0.385     -1.423      1.777      0.606
    -0.133      0.794      1.064     -0.576      0.185      0.264      1.121      0.687      0.507      0.419      0.524      0.720      0.291      0.251      0.451      0.621      0.822          *      0.886     -0.979     -0.089      0.537      0.090      0.990      0.470     -0.004      0.281      0.981     -1.653     -0.269      0.275      0.392      0.568     -0.175      0.273      0.722      0.257      0.211     -0.575      0.122      0.694      0.341     -0.086      0.488     -1.420
     0.867      0.794      2.064      0.424      1.185     -1.736      1.121      1.687     -0.493     -2.581     -0.476     -0.280      1.291      0.251      1.451     -0.379      0.822      1.245      0.886      1.021     -0.147      0.782      1.063     -0.233      1.374      0.995     -0.078      0.915      0.557     -0.221     -1.401      0.351      0.612     -0.500     -3.156     -0.280     -1.383     -0.108      0.400      0.895     -0.260     -0.089     -0.384      0.963     -0.468
     0.867      0.794      1.064     -0.576     -1.815      1.264      1.121     -0.313      0.507     -0.581      1.524      0.720      0.291      1.251     -0.549      1.621      0.822      1.245     -1.114      0.021      1.536      0.766      0.105      0.611     -0.820     -0.623     -0.106      0.861     -1.130     -0.928     -0.421      0.427     -0.408     -0.010     -0.061     -0.406     -0.292      0.047      0.680     -0.080      0.017      0.139      0.935     -1.249      0.841
     0.867     -0.206     -0.936      0.424      1.185      0.264     -0.879     -0.313      2.507     -0.581      1.524     -1.280     -0.709      0.251      0.451      1.621     -1.178     -0.755      0.886      1.021      0.685     -0.370     -0.450      0.731      0.863      0.196      0.298     -0.519     -0.342      0.432     -0.432     -0.541      0.105      1.954     -1.226      0.605     -0.817      0.043     -0.528      0.037      0.728     -0.642     -0.175      0.471      0.334
    -0.133     -1.206     -0.936     -0.576      0.185      1.264      0.121      1.687      0.507      1.419      1.524     -0.280      0.291     -1.749      1.451      0.621     -3.178      1.245     -1.114     -0.979      0.748     -0.821      0.820      0.079      0.111     -1.167     -0.360     -1.806     -0.634      0.130      0.446      0.718      0.920      0.269      1.588      0.540      0.755     -0.651     -1.956      1.357     -0.274     -2.419     -0.084     -1.099     -0.907
    -2.133     -0.206     -0.936      0.424      0.185     -1.736      0.121     -1.313      0.507     -1.581     -0.476      0.720      0.291      1.251     -1.549     -1.379     -0.178      0.245     -0.114      0.021     -0.470      0.516      0.066      1.329      0.257     -1.648     -0.685     -1.004     -0.759     -0.130     -1.260     -0.396     -1.368     -0.683     -1.682      0.175      0.077      0.357      0.188     -1.601     -0.883     -0.617      0.139     -0.788     -0.200
    -0.133     -0.206      0.064      1.424     -0.815     -0.736      0.121     -1.313      0.507     -0.581      0.524      0.720      1.291      2.251     -0.549     -1.379     -0.178      0.245     -1.114      0.021     -0.400      0.358      0.699      0.652     -0.957      0.213     -0.546     -0.456      0.777      0.034     -0.287     -0.307     -2.105     -0.158     -0.266      0.920      0.086      0.124      1.655     -0.090     -0.959     -0.742     -1.011     -1.519      0.813
     0.867      0.794      0.064     -0.576      0.185     -0.736     -0.879      0.687     -1.493     -0.581      0.524      1.720      1.291      0.251      0.451      1.621     -2.178      0.245      0.886     -0.979      0.232     -0.208      0.433     -0.263      0.121      0.483      0.961     -0.285     -0.368      0.142     -0.980     -0.731      0.212     -1.040     -0.699      0.140      1.993      0.746      0.447      0.466      1.367     -1.860     -0.493      0.860     -1.136
    -2.133     -0.206     -0.936     -1.576     -0.815     -2.736      0.121      1.687     -1.493      0.419     -0.476     -1.280      1.291     -1.749      0.451     -2.379     -2.178      1.245      0.886     -0.979     -1.573     -1.001      0.921     -1.734     -0.917     -0.469      0.741     -1.793      0.248      0.248     -1.163      1.061      0.591     -0.171      1.170      1.741     -0.264     -0.011     -0.315      0.822     -0.987     -1.221     -0.153      1.648     -0.273
     0.867     -2.206     -0.936     -1.576      0.185      0.264     -1.879      0.687     -0.493     -0.581      1.524     -2.280      0.291     -0.749     -0.549      0.621     -2.178      0.245     -1.114      0.021      0.811     -1.161      0.247     -1.057      0.348      0.025     -1.023     -1.199     -0.479     -0.024     -0.600     -0.705      0.414      0.165     -0.688      0.342     -0.660     -0.181      0.261     -0.803     -0.319     -0.868     -0.210     -0.717     -0.338
    -0.133     -0.206     -0.936     -1.576      0.185      1.264      0.121      1.687     -0.493      1.419      1.524     -0.280      0.291     -0.749      0.451      1.621      0.822      1.245     -2.114      1.021      1.381      0.245      0.446     -1.075      0.327     -1.609     -0.379     -1.326     -0.383     -0.199     -0.158     -0.291      1.159      0.260      1.106     -0.334     -0.516     -0.573      0.274      0.209      0.217      0.473      0.687     -1.620      0.618
     0.867     -1.206      2.064     -0.576     -1.815      0.264     -1.879     -1.313      1.507     -0.581      1.524     -1.280      0.291      0.251     -1.549     -0.379     -0.178      0.245     -1.114     -1.979      0.221     -0.742     -0.038      0.964     -1.860      0.526     -0.361      2.216     -1.560      0.100      0.030     -1.093     -1.071      0.472      0.315      1.047     -0.261      0.324     -0.547     -0.663     -0.678      0.671      0.225     -1.498     -0.182
    -0.133     -1.206      1.064     -0.576      1.185     -0.736     -0.879      1.687     -1.493      1.419      1.524     -1.280      0.291     -1.749      0.451      0.621     -1.178      1.245     -1.114      0.021      0.614     -0.993      0.192     -0.776      0.246     -0.746     -0.091      0.933      0.166      1.025     -1.251      0.041      1.627     -0.712      1.348      0.740      0.010      0.055     -1.180      0.467     -0.100     -0.115      0.773     -0.569     -0.290
     0.867     -0.206      0.064     -1.576     -0.815      0.264     -0.879      0.687     -0.493      1.419      0.524     -2.280     -0.709     -1.749     -1.549     -0.379      0.822      0.245     -2.114     -1.979      0.305     -0.254      0.149     -1.076     -0.585      0.415      0.160     -0.009     -0.429     -0.240     -0.121     -0.571      0.564      0.510      1.658     -0.034     -1.957     -0.798     -0.840     -1.213     -0.656      1.235      0.096     -1.708     -1.462
    -0.133     -1.206      2.064      0.424      0.185      0.264      0.121     -0.313     -1.493      0.419     -2.476     -0.280      0.291      1.251      0.451      0.621     -0.178     -0.755     -1.114      0.021     -0.929     -0.487      0.054      0.121      0.365      0.585     -0.752      1.995      0.348     -0.373      1.386      0.624     -0.226     -1.652      0.283     -1.255      0.327      0.225      1.280      0.217      1.563      0.398     -0.876     -1.095     -0.247
    -0.133     -1.206      0.064      0.424     -0.815     -0.736     -0.879     -0.313      0.507     -0.581     -0.476     -0.280     -0.709      0.251     -0.549     -0.379     -1.178     -0.755     -0.114     -0.979     -0.358     -0.531     -0.344      0.531     -1.055      0.082     -0.596      0.403     -0.115      0.322     -0.369     -0.313      0.133      0.127      0.019     -0.180      0.379     -0.135     -0.184      0.012      0.099     -0.641     -0.271     -0.355      0.142
     0.867     -0.206     -0.936     -0.576      1.185      0.264     -0.879      1.687      0.507     -0.581      0.524     -0.280      0.291      0.251     -1.549     -0.379     -0.178      0.245      0.886      0.021      0.475     -0.155      0.174     -0.622      0.232      0.192     -0.190     -1.012      0.104      1.050     -0.239     -0.865      1.403      0.901     -0.718     -0.261     -0.121      0.026      0.679     -1.537     -0.755      0.098     -0.153      1.250      0.002
     0.867      0.794      0.064     -1.576     -0.815      0.264      0.121      1.687     -0.493     -1.581      1.524     -1.280      0.291     -1.749     -1.549      1.621      0.822      1.245     -1.114     -0.979      0.967     -0.419      0.733     -0.978     -0.460      0.021      1.336     -0.544     -0.586     -0.192     -0.729      0.657      0.842      0.219     -1.336      0.421     -0.764     -0.666     -0.876     -1.189      0.479      1.223      0.043     -0.687     -0.772
    -0.133      0.794      0.064     -0.576      0.185      0.264      0.121      1.687     -0.493      0.419      0.524     -0.280      0.291     -0.749      0.451     -0.379      0.822      0.245     -0.114      0.021      0.211      0.343      0.130     -0.832      0.424     -0.349      0.479      0.052      0.423     -0.193      0.059     -0.186      1.547      0.212      0.226      0.168     -0.776      0.293     -0.281      0.163     -0.521      0.689      0.129      0.337     -0.327
     1.867     -0.206      0.064     -1.576      1.185      1.264     -1.879     -0.313     -0.493      0.419      0.524      0.720     -0.709     -0.749      0.451      1.621      0.822      0.245     -0.114      1.021      1.263      0.036      0.135     -1.217      0.303      0.581     -0.235     -0.111     -0.352      0.853     -0.167     -1.930     -0.414      0.388      0.290     -1.176      0.547     -0.888      0.053      0.408      0.170      0.715      0.290      0.414      0.801
    -0.133      0.794      1.064      1.424     -2.815      1.264      1.121      1.687      0.507     -0.581      1.524     -0.280      1.291      1.251     -0.549     -1.379      0.822      1.245     -1.114     -2.979      0.045      0.558      0.889      0.641     -2.160     -0.283      0.172      0.191      0.796     -0.515      1.123      0.473      0.712     -0.153      0.521      1.403     -1.091     -0.090      0.689      0.403     -1.423      0.066     -0.122     -1.556     -1.122
    -1.133      0.794      0.064     -1.576      1.185      1.264      1.121      1.687     -0.493      1.419     -1.476      1.720     -0.709     -0.749      1.451      1.621      0.822      1.245     -0.114      1.021     -0.325      0.902      0.394     -0.450      0.654     -0.756     -0.183     -0.224     -1.028      0.440      1.578      0.202      1.100     -0.081      1.020     -1.073      0.573     -1.239     -0.389      1.131      1.916     -0.055      0.608      0.137      0.608
    -0.133      0.794     -0.936     -0.576      1.185      1.264     -1.879      0.687     -1.493     -0.581      0.524      1.720     -0.709     -0.749      0.451      0.621      0.822     -0.755     -1.114      1.021      0.365      0.576     -0.405     -0.984      1.238     -0.342      0.136     -0.682      0.421      0.070      0.845     -2.376      0.971     -0.878     -0.970      0.164      0.817     -0.010     -0.068     -0.239      0.205      0.011     -0.125     -0.654     -0.148
    -1.133      0.794      1.064     -1.576     -2.815      0.264     -2.879      1.687     -0.493     -2.581      0.524      0.720      1.291     -0.749      0.451      0.621      0.822      1.245      1.886     -2.979      0.529      0.120      1.327     -1.424     -1.864     -1.794      0.770     -0.355     -0.039     -0.852     -0.214     -2.940      0.198      0.600     -1.587     -0.175      0.554     -0.309      0.490      1.375     -0.011      0.472     -0.767      2.538     -1.210
    -1.133      0.794     -1.936     -0.576      0.185     -1.736      1.121     -1.313     -0.493     -0.581     -0.476     -1.280      0.291     -0.749     -0.549     -1.379      0.822     -1.755     -0.114      1.021     -0.717      0.216     -0.499     -0.528      0.290     -0.521      0.515     -1.520     -0.062     -0.166     -1.044      0.798     -0.691     -0.141     -0.681      0.410     -1.506      1.070     -0.293     -0.698     -0.668      0.542     -1.126     -0.009      0.797
    -2.133     -1.206      0.064      0.424     -0.815     -0.736     -0.879     -0.313      0.507     -0.581     -0.476     -0.280     -0.709      0.251     -0.549     -0.379     -1.178     -0.755     -0.114     -0.979     -0.371     -0.918     -0.366      0.015     -0.759     -1.804     -0.125      0.440      0.378      0.023     -0.345     -0.043      0.046      0.437     -0.049     -0.042      0.952     -0.096      0.141     -0.246     -0.164     -0.276     -0.261      0.014     -0.376
    -0.133     -0.206     -0.936     -1.576     -0.815      0.264      0.121     -2.313     -1.493      0.419      0.524     -0.280     -0.709     -0.749      0.451      1.621      0.822      0.245      1.886      0.021      0.626     -0.118     -0.180     -0.875     -0.305     -0.648     -0.225     -0.685     -0.645     -0.373     -0.469      0.338     -2.073     -0.525      0.535     -0.486     -0.153     -0.360     -0.129      0.505      1.021      0.854      0.331      2.386      0.374
     0.867     -0.206      1.064      0.424      0.185      0.264      0.121      0.687     -0.493      0.419      0.524     -0.280     -0.709     -0.749      1.451      0.621     -0.178      0.245      0.886      1.021      0.172     -0.072      0.008      0.781      0.610      0.712     -0.169      1.032     -0.363     -0.361     -0.020      0.101      0.710     -1.282      0.194      0.386     -0.148     -0.829     -1.281      1.062      0.529     -0.159      0.241      0.562      0.600
    -0.133     -0.206      0.064     -1.576      0.185      1.264      1.121     -0.313     -0.493      0.419      0.524     -1.280     -1.709     -0.749      0.451      0.621      0.822      1.245      0.886      1.021      0.425     -0.366      0.025     -0.916      0.625     -0.518      0.246     -0.031     -0.601     -0.427      0.635      1.488     -0.321      0.254      0.146     -0.140     -0.774     -1.621     -0.074      0.202      0.131      1.173      1.205      1.150      0.576
    -2.133     -0.206      1.064     -1.576     -2.815      1.264      1.121      0.687      2.507     -1.581     -2.476     -2.280      1.291     -0.749      0.451     -2.379     -2.178     -1.755     -1.114      0.021     -0.918     -0.973     -0.007     -0.253     -1.280     -1.129      0.726      1.076     -1.194     -1.698      2.293      2.054      0.721      2.533     -0.654     -1.525     -1.065      1.347     -0.460      1.281     -1.504     -0.966     -1.726     -0.965      1.136
    -0.133      0.794          *     -1.576      1.185      0.264      1.121     -1.313     -0.493      1.419      1.524      0.720      0.291     -1.749      1.451      1.621      0.822     -0.755     -2.114      1.021      0.917      0.232     -0.126     -1.355      0.711     -0.939      0.347     -0.133     -0.099      0.593     -0.773      0.912     -1.045      0.573      1.146      0.362      0.372      0.556     -0.516      1.099      0.555      0.401     -0.690     -1.560      0.458
     0.867      0.794     -0.936      1.424     -0.815      0.264      0.121      0.687      2.507      1.419      0.524      0.720     -0.709     -0.749      1.451      0.621      0.822     -0.755      0.886      1.021      0.234      0.999     -0.083      1.064     -0.145      0.549     -0.148     -1.009      0.503     -0.551      0.090     -0.954      0.729      1.649      1.466      0.117     -0.326     -0.605     -1.449      1.493      0.303     -0.228     -0.592      0.462      1.208
    -0.133      0.794     -0.936      0.424      0.185     -0.736      1.121      1.687     -1.493      1.419     -2.476      1.720     -0.709     -1.749      0.451     -0.379     -1.178     -0.755     -1.114      1.021     -0.762     -0.032     -0.475      0.223      0.411      0.581      0.927     -0.429      0.294     -0.320     -0.066      1.136      2.072     -1.526      1.292     -1.371      1.802     -0.088     -1.736      0.257      0.495     -1.092     -0.030     -1.340      0.741
     0.867     -0.206     -0.936      2.424      0.185      1.264      1.121     -1.313     -0.493      1.419     -0.476     -0.280     -1.709      1.251      0.451      0.621      0.822     -1.755      1.886     -1.979      0.004      0.168     -1.217      0.378     -0.696      1.013     -0.412      0.331      2.081      1.042      1.233      0.849     -0.010     -0.800      1.722     -0.589     -0.499      0.004      0.851      0.638      0.473      0.761      0.102      1.621     -1.359
     0.867     -0.206      0.064     -1.576      1.185      1.264      0.121     -0.313     -0.493      0.419     -1.476     -1.280      0.291     -0.749      0.451     -0.379      0.822      0.245     -1.114      1.021     -0.017     -0.245      0.043     -0.349      0.240      0.985     -0.052      0.120     -1.115      0.997      1.117      0.175     -0.346     -0.236      0.278     -1.432     -0.952      0.285     -0.526      0.454     -0.558      1.143      0.281     -0.721      0.789
     0.867     -1.206      2.064      0.424      0.185      1.264     -0.879     -1.313     -0.493     -0.581      1.524     -0.280      0.291     -0.749     -0.549      0.621     -1.178      0.245     -0.114     -0.979      0.860     -0.313      0.374     -0.181     -0.344      0.110     -0.834      1.633      0.757      0.598      0.346     -0.451     -1.848     -0.317     -0.513      0.413      0.157     -0.220     -0.621     -0.305     -0.294     -0.895     -0.276     -0.108     -0.612
    -0.133     -0.206     -0.936     -0.576     -0.815     -0.736      0.121     -0.313     -0.493      0.419      0.524      0.720      1.291     -0.749      0.451     -0.379     -0.178      1.245     -1.114     -0.979     -0.233      0.107      0.352     -0.213     -0.524      0.203     -0.275     -1.343     -0.447     -0.286     -0.498     -0.116     -0.642     -0.190      0.527      0.831      0.464      0.897     -0.556      0.821      0.019     -0.237      0.851     -0.777     -0.528
    -1.133      0.794     -0.936     -1.576     -0.815      0.264      1.121     -2.313      2.507     -1.581     -1.476      0.720      0.291      1.251     -1.549      0.621      0.822      0.245     -2.114      0.021     -0.318      0.569      0.226      0.072     -0.463     -0.910      0.270     -1.038     -1.762     -0.481      0.507      0.578     -2.379      2.467     -1.244     -0.876      0.028      0.151      1.157     -1.213      0.971      0.163      0.061     -2.181      0.383
     0.867      0.794     -0.936     -0.576      1.185      0.264     -2.879     -1.313      1.507     -0.581     -1.476      0.720      1.291     -0.749      0.451     -1.379      0.822     -1.755     -1.114      0.021     -0.753      0.345     -0.510     -0.280      0.895      1.538      0.432     -0.523     -0.236      0.361      1.037     -3.180     -0.637      1.598     -0.992     -0.352      0.189      1.965     -0.536     -0.063     -0.578      0.490     -0.991     -0.931     -0.699
     0.867      0.794      0.064      2.424      0.185      1.264      0.121      0.687      1.507     -0.581     -0.476      0.720      1.291      1.251     -1.549      0.621      0.822     -0.755      0.886     -1.979      0.683      0.135     -0.016      1.438     -0.557      0.108      0.705     -0.048      1.017      0.853      0.495      0.041      0.755      0.353     -0.314     -1.387      0.539      1.163     -0.001     -1.166     -0.057      0.844     -0.781      0.127     -1.501
    -0.133      0.794     -0.936      1.424     -0.815     -0.736      0.121     -0.313     -0.493     -0.581     -1.476      0.720     -0.709      0.251     -0.549      0.621     -0.178     -0.755     -0.114     -0.979     -0.152     -0.053     -0.345     -0.165     -0.063     -0.058      0.747     -0.576      1.558     -0.610     -0.459      0.114      0.103     -0.530     -0.650     -1.278      0.754     -0.256      0.436     -0.419      0.761     -0.078     -0.131      0.006     -1.103
    -0.133     -0.206     -0.936     -0.576     -1.815     -0.736      0.121      0.687     -1.493     -0.581      0.524      0.720      0.291     -1.749     -0.549     -0.379      0.822      0.245     -0.114     -1.979      0.070      0.380      0.037     -0.911     -1.621     -0.233     -0.473     -0.945      0.431     -0.157     -0.825     -0.184      0.659     -1.011      0.169      0.336      0.304      0.333     -0.969      0.288     -0.463      0.320      0.181      0.328     -0.504
     0.867     -0.206      0.064     -1.576     -1.815     -0.736     -0.879      1.687     -1.493     -0.581     -0.476     -0.280      1.291     -1.749      0.451      0.621     -0.178      1.245     -2.114     -1.979     -0.229      0.257      0.905     -1.832     -1.645      0.988     -0.472     -0.994      0.283     -0.104     -0.534     -1.055      0.714     -0.136      0.319     -0.360     -0.678     -0.005     -0.345      1.331      0.669     -0.384     -0.164     -1.302     -0.507
     0.867     -0.206      0.064     -0.576      0.185      0.264     -0.879      1.687     -0.493      0.419          *     -0.280     -0.709      0.251     -0.549     -0.379      0.822      0.245     -0.114      0.021     -0.708     -0.073     -0.145     -0.756      0.612      1.527     -0.189      0.149      0.000     -0.435      0.849     -0.835      1.803      0.150      0.049     -0.373     -0.093     -0.470      0.721     -0.911      0.385      0.840      0.510      0.355     -0.581
     0.867      0.794     -0.936     -1.576      1.185      1.264      1.121     -2.313      1.507     -1.581     -1.476      1.720      0.291      1.251     -1.549      0.621      0.822      0.245     -1.114      1.021     -0.148      1.487     -0.088     -0.305      0.355      0.943     -0.539     -0.810     -1.294      0.744      1.458     -0.434     -2.074      1.629     -1.813     -1.206     -0.158      0.359      1.547     -1.533      0.666     -0.816      0.208     -1.039      0.730
    -0.133      0.794     -0.936     -0.576      0.185      1.264      1.121     -0.313      0.507      0.419      0.524      0.720     -0.709     -0.749      0.451      0.621      0.822     -0.755     -0.114      1.021      0.547      0.483     -0.469     -0.156      0.898     -0.807      0.341     -0.558     -0.485     -0.580      0.828      0.664      0.252      0.608      0.138     -0.292      0.229      0.000     -0.790      0.015     -0.110      0.320     -0.216      0.030      0.202
     0.867     -0.206      0.064     -0.576      0.185      1.264     -1.879      0.687     -0.493      0.419      0.524     -0.280     -1.709     -0.749      0.451     -0.379      0.822      1.245     -0.114      0.021      0.476     -0.444     -0.100     -0.776     -0.879      0.502      0.195      0.255      0.026      1.117      0.680     -1.338      0.812      0.161      0.839     -0.086      0.339     -1.523     -0.241      0.926     -0.822      1.304      1.404      0.424      0.663
     0.867      0.794     -1.936     -1.576      1.185      1.264      1.121     -1.313     -0.493      1.419      1.524      1.720     -1.709      1.251      1.451      1.621      0.822      1.245     -0.114      1.021      0.980      0.488     -0.196     -0.682      1.055     -0.195      0.273     -1.845     -0.790      0.140      0.092      0.442     -1.040      0.010      0.856      0.188      1.198     -1.371      1.896      1.008      0.563      0.246      1.516      0.332      0.033
     0.867      0.794     -1.936      1.424     -0.815      1.264      0.121      0.687      1.507      0.419     -0.476     -1.280      1.291     -0.749     -1.549      0.621     -0.178      1.245     -1.114      0.021      0.303     -0.096      1.013      0.789      0.381      0.709      0.895     -2.841      0.534     -1.336      0.921      0.094     -0.445      0.951      0.177     -0.827     -0.971     -0.160     -1.466     -1.531      0.357      0.092     -0.108     -1.430     -0.487
    -0.133     -0.206     -0.936      0.424      1.185     -0.736     -0.879      0.687     -1.493      1.419     -0.476      0.720     -0.709      0.251      1.451     -0.379     -0.178     -0.755     -1.114      1.021     -0.107     -0.073     -0.152     -0.043      0.914      0.081     -0.029     -0.766      0.598      0.294     -0.576     -0.756      0.871     -1.342      0.859     -0.346      0.945     -0.372      0.319      1.015     -0.275     -0.151     -0.699     -1.003      0.325
    -0.133     -1.206      1.064      0.424      0.185     -0.736     -0.879      1.687     -0.493     -0.581     -0.476     -1.280      1.291      0.251     -0.549     -1.379     -0.178      1.245     -1.114      1.021     -0.964     -0.699      0.519     -1.037     -0.463      0.790     -0.487      0.445      1.174      0.885      0.139     -0.167      1.220      0.325     -0.403      0.782     -0.566      0.560      1.122     -0.185     -0.410      0.596      0.461     -0.596      1.438
    -1.133      0.794      1.064     -0.576      0.185     -1.736      1.121     -1.313     -1.493      0.419     -1.476      0.720      0.291     -0.749     -1.549     -2.379      0.822     -1.755     -0.114      1.021     -1.001      0.650     -0.434     -1.085      0.508     -0.132     -0.072      1.625      0.436     -0.348     -0.840      0.272     -0.877     -0.858      0.010     -0.228     -0.234      0.727      0.101     -1.701     -1.516      0.078     -1.136      0.407      0.611
    -0.133     -0.206     -1.936      2.424     -1.815     -1.736      0.121     -2.313      1.507      1.419     -0.476     -1.280     -0.709      1.251     -1.549     -0.379      0.822     -0.755      1.886     -1.979     -0.414     -0.351     -0.790      1.392     -1.228      0.101      0.240     -1.106      1.028     -0.560     -1.244      0.458     -1.421      0.392      1.968     -0.070     -0.797      0.348      0.124     -0.833      0.094      1.245      0.383      1.225     -0.969
    -0.133     -0.206     -0.936      0.424     -0.815      1.264      0.121      0.687      0.507     -0.581      1.524     -0.280     -0.709      0.251     -0.549     -1.379      0.822      0.245     -0.114      0.021      0.141      0.189      0.100      0.504     -0.347     -0.247     -0.334     -1.054     -0.098     -0.277      1.194     -0.019      0.649      0.234     -0.407      1.141     -0.379     -0.913     -0.426     -0.247     -1.377      0.624      0.245     -0.185      0.247
    -0.133     -1.206      2.064      0.424     -1.815      1.264      0.121      1.687      1.507     -1.581      0.524     -1.280      0.291      1.251     -0.549      0.621     -0.178      1.245     -0.114      0.021     -0.112     -0.728      0.441      0.962      0.150      0.000     -0.476      1.608     -0.489     -1.910      1.504      0.732      1.270      0.889     -1.454      0.491     -0.356     -0.276      0.506     -0.782      0.632      0.518      0.584     -0.601     -0.333
     0.867     -0.206     -0.936     -1.576     -0.815      1.264      0.121     -1.313     -0.493     -1.581      1.524     -1.280      1.291     -0.749      0.451      0.621     -0.178      1.245      0.886      0.021      1.027      0.058      0.580     -0.729     -0.825     -0.135     -0.369     -1.607     -0.750      0.045      0.254     -0.055     -2.080      0.110     -1.079      0.099     -1.404      0.581     -0.153      0.829     -0.422     -0.379      0.411      1.358      0.868
    -0.133      0.794      0.064      1.424      1.185     -2.736      0.121      0.687      0.507     -0.581     -2.476      0.720      1.291      0.251     -1.549     -1.379     -0.178     -0.755     -1.114      0.021     -1.925      0.392      0.536      0.509      0.229      1.835      0.353     -0.472      1.055      0.969     -0.812     -0.288      0.183      0.270     -0.620      0.081      0.259      0.593     -0.041     -1.790      0.624     -0.484     -1.396     -1.448     -0.114
    -0.133     -0.206      1.064     -0.576      0.185      1.264      1.121     -1.313      0.507      0.419      1.524     -1.280      0.291     -0.749      1.451     -1.379      0.822     -0.755      0.886      1.021      0.929      0.562     -0.031     -0.211      1.538     -1.113     -0.722      0.939     -0.325     -1.161      0.066      0.572     -1.205      0.650     -0.297      0.217     -1.930      0.283     -0.688      0.632     -2.278      0.245     -0.832      0.824     -0.263
     1.867      0.794      0.064     -0.576      1.185      1.264      1.121     -1.313      1.507      1.419      1.524      0.720      0.291     -0.749      1.451      0.621      0.822     -0.755      0.886      1.021      1.094      0.111     -0.191     -0.458      1.490      0.716      0.695      0.180     -0.016     -0.378      0.092      1.059     -1.267      1.771      0.757     -0.055      0.519      0.512     -0.540      0.739     -0.552      0.394     -0.434      0.979     -0.095
     0.867     -1.206      0.064     -0.576     -2.815      0.264      0.121      1.687      0.507     -2.581      1.524     -2.280      1.291     -0.749     -1.549      1.621     -0.178      1.245     -1.114     -2.979      0.787     -0.741      0.949     -0.231     -2.426      0.165     -0.381     -1.062     -0.199     -0.345     -0.530      0.935      0.538      0.753     -1.563      0.290     -1.177      0.034     -0.677     -0.283      0.801      0.424     -0.391     -1.024     -0.743
     0.867      0.794      0.064     -1.576      0.185      1.264      0.121      0.687     -0.493      0.419      1.524     -0.280      0.291     -0.749      0.451      0.621     -0.178      0.245     -2.114      0.021      0.728     -0.260      0.038     -1.285      0.348      0.032      1.014     -0.088     -0.163     -0.145      0.437      0.347      0.758      0.491      0.221      0.492      0.141      0.265      0.275      0.168     -0.238      0.112      0.162     -1.662     -0.331
    -0.133      0.794     -0.936      2.424      0.185     -1.736      1.121      0.687     -0.493      0.419      0.524     -0.280      0.291      1.251      0.451     -1.379      0.822     -1.755      1.886      1.021     -0.249     -0.096     -0.656      0.302      0.121      0.125      0.689     -0.025      2.035      0.157     -1.263      1.350      1.402     -0.912      0.444      0.798     -0.144      1.125      0.964      0.467     -1.122      0.707     -0.685      1.792      0.909
     0.867      0.794      0.064     -1.576      1.185      1.264      1.121      0.687     -0.493     -0.581      1.524      1.720      0.291      0.251     -0.549      0.621      0.822      1.245      0.886      1.021      1.403      0.879      0.604     -0.131      1.617     -0.402     -0.158     -0.381     -1.398     -0.388     -0.136      0.464     -0.173     -0.572     -1.406     -0.146      0.571     -0.480      0.455     -1.282     -0.878     -0.239      0.258      0.902     -0.411
     0.867      0.794      0.064      1.424      1.185      1.264      1.121      1.687      0.507      1.419      1.524      1.720      1.291      1.251      0.451      1.621      0.822      1.245      1.886      1.021      1.560      1.062      0.772      1.003      0.509     -0.650     -0.401     -0.616      0.494      0.608     -0.420      0.037      0.923     -0.440      1.238     -0.652      0.395      0.240      0.419      0.336     -0.036     -0.174      0.091      1.294      0.611
     0.867     -0.206      1.064      1.424      0.185     -0.736      1.121     -1.313     -0.493     -0.581      0.524      0.720      0.291      1.251     -0.549      0.621     -1.178     -0.755      0.886      0.021     -0.140     -0.435     -0.335      0.015     -0.604      0.944      0.257      1.374      1.502      0.820     -0.568      1.622     -1.114     -0.432     -0.121      0.702      1.253      0.785      1.394     -0.184      0.627     -0.891     -0.052      1.069      0.499
    -0.133     -0.206      1.064     -0.576      0.185      0.264      0.121      1.687     -0.493      0.419     -0.476      0.720      0.291     -0.749      0.451      0.621     -0.178      0.245     -1.114      0.021     -0.173      0.235      0.086     -0.788      0.712     -0.024     -0.345      1.014      0.190     -0.342      0.600     -0.095      1.646      0.019      0.156     -0.276      0.489      0.094     -0.160      0.205      0.817     -0.263      0.061     -0.889     -0.686
         *     -0.206     -0.936     -1.576      0.185     -1.736     -0.879     -2.313     -0.493      0.419     -1.476      0.720      0.291     -0.749     -0.549     -1.379     -0.178     -1.755      0.886      1.021     -1.052     -0.392     -0.319     -0.824     -0.061      0.532     -0.070     -0.435     -0.713      0.206     -0.569     -0.389     -1.868      0.305      0.406     -0.059      1.212      0.830     -0.242     -0.516     -0.213      0.153     -1.211      1.345      1.117
     0.867     -0.206     -0.936      0.424      1.185      0.264      0.121     -1.313      0.507      1.419      1.524      1.720     -0.709      0.251      0.451     -0.379     -0.178      0.245     -0.114      1.021      0.635      0.117     -0.031      0.594      0.776      0.459     -0.282     -0.837     -0.292      0.545     -0.455      0.178     -1.225      0.023      1.076      0.811      1.630     -0.631     -0.230     -0.020     -0.896     -0.265      0.321     -0.260      0.448
    -1.133     -0.206     -0.936     -0.576      1.185      0.264      0.121     -1.313      1.507      0.419      0.524     -1.280      1.291      1.251      0.451     -0.379     -0.178      1.245      0.886      1.021     -0.139      0.231      0.501      0.218      0.942     -0.805     -0.360     -1.438     -0.842      0.167      0.297     -0.075     -1.920      1.235     -0.035      0.729     -1.757      0.594      1.082     -0.013     -0.184     -0.616      0.388      0.753      0.192
    -0.133     -1.206      0.064      0.424     -0.815     -0.736     -1.879      0.687      0.507      1.419     -1.476      0.720     -0.709      0.251     -1.549     -0.379     -0.178     -0.755     -1.114      0.021     -0.584     -0.490     -0.529      0.394     -0.017      0.578     -0.592      0.702      0.008     -0.622     -0.042     -1.504      1.282      0.263      1.384     -0.758      1.295      0.030     -0.090     -1.611      0.150      0.200      0.092     -1.367     -0.168
    -0.133     -0.206      0.064     -0.576      0.185      1.264      1.121      0.687     -0.493      0.419      1.524     -0.280      0.291     -0.749      0.451      1.621      0.822      0.245     -0.114      0.021      0.817      0.437      0.330     -1.230     -0.221     -0.999     -0.738     -0.377      0.632      0.311      0.361      0.586      0.321      0.279      0.604      0.532     -0.737     -0.240      0.375      0.450      0.752      0.346     -0.343      0.500      0.223
     0.867      0.794     -1.936     -1.576     -1.815      1.264      1.121     -0.313     -1.493      1.419      1.524      1.720      1.291     -0.749      1.451     -0.379      0.822     -2.755      0.886     -2.979      0.774      0.223     -0.885     -1.499     -0.928      0.055      0.417     -1.077     -0.009     -0.730      0.369      0.974      0.727     -0.358      1.941      0.616      1.431      2.518      0.446      1.693     -1.099      0.544     -1.299      1.653     -2.034
     0.867     -0.206      1.064     -1.576     -1.815      0.264      0.121      0.687     -0.493      0.419     -0.476     -1.280      0.291      1.251      0.451      0.621     -0.178      0.245      1.886      1.021      0.137     -0.013      0.368      0.239     -0.743      0.671     -0.175      0.584     -1.817     -1.213      0.150      0.156      0.425     -0.730      0.828     -0.763     -1.037     -0.002      0.867      0.735      0.508     -0.020     -0.162      1.594      1.621
    -0.133      0.794      0.064      0.424      0.185     -2.736     -0.879     -0.313      0.507     -0.581     -2.476     -0.280     -0.709      1.251     -0.549     -0.379     -1.178     -0.755     -0.114     -0.979     -1.131     -0.379     -0.915      0.795     -0.076      1.033      1.141      0.958     -0.308      0.453     -1.326     -0.552      0.701     -0.002     -0.526     -0.985      0.042      0.558      0.724     -0.629      0.712     -0.552      0.525     -0.586     -0.962
    -0.133     -2.206      0.064      2.424      0.185     -0.736      0.121     -0.313      1.507     -1.581      0.524     -1.280      0.291      1.251      0.451     -1.379     -1.178     -0.755     -0.114      0.021     -0.004     -0.744     -0.019      2.041     -0.530      0.031     -1.472      0.170      0.430      0.706     -0.632      0.890     -0.239     -0.215     -1.313      0.739     -0.178      0.440     -0.271      0.792     -1.323     -0.481     -0.703     -1.077      0.490
    -0.133      0.794      1.064      0.424      1.185     -0.736      0.121      1.687     -0.493      0.419      0.524     -0.280      0.291      2.251      1.451      0.621      0.822      0.245      0.886      1.021      0.180      0.126      0.242      0.083      0.134     -0.244      0.521      0.764      0.375      1.046     -0.989      0.017      1.329     -0.356      0.336      0.414     -0.298      0.009      2.251      1.425      0.253      0.771     -0.172      0.803      1.062
    -0.133      0.794      1.064      0.424     -1.815     -0.736     -0.879      1.687      0.507     -0.581      0.524      0.720      1.291     -0.749      1.451     -0.379     -2.178      1.245     -0.114     -1.979     -0.143     -0.645      1.068      0.294     -1.012      0.033      1.490      0.081      0.222     -0.874     -0.513     -0.078      0.762      0.372     -0.018      0.654      1.513     -0.109     -1.030      1.981     -0.430     -1.234     -0.442     -0.260     -0.991
    -0.133     -2.206      1.064      0.424      1.185     -0.736     -1.879      0.687      0.507     -2.581      0.524     -0.280     -0.709      0.251     -0.549     -0.379     -1.178     -0.755     -0.114     -0.979      0.150     -1.204     -0.162     -0.249     -0.247     -0.241     -0.917      1.216      0.646      1.568     -0.891     -0.753      0.969      0.576     -2.387      0.243      1.124     -0.582      0.584     -0.591     -0.577      0.059     -0.333     -0.008     -0.668
     0.867     -0.206      0.064      0.424      0.185      0.264      0.121     -0.313      0.507      0.419      0.524     -0.280      0.291      0.251     -0.549      0.621      0.822      1.245      0.886      1.021      0.455     -0.139      0.228      0.482      0.131      0.624      0.097     -0.161     -0.023      0.130     -0.016      0.030     -0.533      0.044      0.340     -0.038     -0.082     -0.059     -0.096     -0.544      0.294      0.958      0.815      0.884      0.888
     0.867      0.794     -0.936     -1.576      0.185      1.264      1.121     -1.313     -1.493      0.419      1.524     -0.280      0.291     -1.749      0.451      0.621      0.822      0.245     -1.114      1.021      0.872      0.296     -0.408     -1.940      0.424      0.177      0.476     -0.597      0.414     -0.278      0.024      0.693     -0.786     -0.021      0.287      0.260     -0.626      0.952     -0.087      0.514     -0.337      0.424      0.824     -0.346      0.700
    -0.133     -0.206      0.064      0.424      0.185      0.264     -0.879     -0.313      0.507     -0.581     -0.476     -0.280     -0.709      0.251     -0.549     -0.379     -1.178     -0.755     -0.114     -0.979     -0.333     -0.106     -0.115     -0.029     -0.264      0.359      0.121     -0.096      0.572      0.411      0.624     -0.767     -0.225      0.433     -0.516      0.026     -0.253     -0.690      0.253     -0.409      0.004     -1.027     -0.509     -0.120     -0.726
    -1.133      0.794      1.064     -0.576      0.185      1.264      1.121     -2.313     -0.493      0.419      1.524      0.720     -1.709      1.251      0.451      0.621      0.822     -1.755     -0.114      1.021      0.648      0.878     -1.068      1.104      0.831     -1.673     -0.158      2.076     -1.661     -0.673      0.542      0.367     -0.999     -1.346      0.044      0.698     -0.415     -0.327      0.470      0.106     -0.192     -0.034     -0.206     -0.610      0.354
    -1.133     -1.206     -0.936      0.424     -0.815     -0.736     -0.879     -0.313      0.507     -0.581     -0.476     -0.280     -0.709      0.251     -0.549     -0.379     -0.178      0.245     -0.114      0.021     -0.160     -0.110     -0.436      0.998     -0.447     -1.137     -1.139     -0.482     -0.559     -0.102     -0.552     -0.627      0.302     -0.369     -0.296     -0.340     -0.317      0.003     -0.428     -0.262     -0.179     -0.064      0.984     -0.612      0.493
     0.867     -1.206      2.064      0.424     -0.815      0.264      0.121      1.687      0.507      0.419      0.524     -1.280      1.291      0.251     -1.549      0.621     -0.178      0.245     -1.114      0.021      0.591     -0.029      0.627      0.556      0.095      0.200     -1.067      1.427     -0.106     -0.963     -0.567      0.091      1.125     -0.032      0.382     -0.174     -1.193      0.467     -0.183     -1.550     -0.146     -0.223     -0.827     -1.266     -0.046
     0.867      0.794      0.064     -1.576      1.185      0.264      1.121     -0.313     -1.493      1.419      1.524      1.720      0.291     -1.749      1.451      0.621      0.822      1.245     -1.114      1.021      0.550      0.532      0.613     -2.020      1.019      0.386      0.146     -0.357      0.437      0.316     -0.337      0.567     -0.976     -0.002      0.704      0.673      0.965     -0.478     -0.102      0.825      0.016      0.067      0.383     -0.110      0.071
     0.867     -0.206      0.064     -0.576     -0.815      0.264      0.121      0.687     -1.493      0.419      0.524     -2.280      0.291     -0.749      0.451     -1.379     -0.178      1.245     -1.114      0.021     -0.168     -0.090      0.633     -1.120     -0.395      0.979     -0.146     -0.564      0.480     -0.337      0.485      0.212     -0.308     -0.710      0.538      0.637     -2.047     -0.429      0.200      0.669     -1.246     -0.110      0.237     -0.622      0.319
    -0.133      0.794     -1.936      1.424      1.185      0.264      0.121      1.687      0.507          *      0.524      0.720     -2.709     -1.749          *      0.621      0.822      0.245      0.886      1.021      0.367      0.249     -0.552      0.327      0.852     -0.690      0.364     -1.595      1.035      0.155     -0.079     -0.244      2.451      0.350     -1.039     -0.172      0.294     -1.810     -1.926     -0.899      0.217      0.606      1.074      0.810      0.221
    -0.133      0.794      0.064     -0.576      0.185      1.264      1.121     -1.313      1.507     -0.581      1.524      1.720     -0.709     -0.749     -0.549     -0.379     -0.178     -0.755      0.886      0.021      1.109      0.526     -0.417      0.461      0.073     -1.083      0.248      0.384     -1.110     -0.037     -0.054      0.538     -0.808      1.251     -0.430      0.145      1.100     -0.178     -1.006     -0.529     -1.486     -0.648     -0.271      0.767     -0.037
    -0.133      0.794     -0.936      2.424      1.185     -0.736      1.121      0.687     -0.493      1.419      0.524      1.720     -0.709      2.251      1.451     -0.379     -0.178      1.245     -0.114      1.021     -0.308      0.606     -0.151      1.433      1.228      0.031      0.218     -0.732      1.069     -0.009     -0.301      0.247      0.938     -1.623      0.715      0.786      0.907     -0.524      1.068      0.808     -0.198     -0.733      1.529     -0.848     -0.259
    -0.133     -3.206      2.064      2.424     -1.815      1.264     -1.879      1.687      1.507     -2.581      0.524     -2.280      1.291      2.251     -2.549      0.621     -2.178      1.245      1.886     -1.979     -0.132     -1.750      0.817      1.828     -1.509      0.019     -1.546      1.339      0.513     -0.300      1.298      0.060      0.988      0.151     -1.789      0.609     -0.047      0.272      0.915     -1.772      0.699     -0.211      0.072      0.939     -0.482
    -1.133     -0.206      1.064     -1.576     -1.815      0.264      0.121      1.687     -0.493     -1.581     -1.476     -1.280      1.291     -0.749      0.451     -1.379     -1.178      1.245     -2.114     -0.979     -1.038     -0.881      0.455     -1.359     -1.745      0.099      0.721      0.662     -0.138      0.132      1.141      1.149      1.174      0.524     -0.857     -0.130     -0.102      0.669      0.354      1.286     -0.293     -0.271      0.501     -1.478      0.557
     0.867      0.794     -1.936      2.424      1.185      1.264      1.121     -1.313      0.507      1.419     -0.476      1.720      0.291      0.251      1.451      1.621      0.822     -1.755      0.886      1.021      0.359      0.891     -0.480      0.741      0.638      0.537     -0.071     -1.541      1.608      0.480      0.752      0.113     -0.694     -0.179      1.185     -0.934      0.658      1.105     -0.318      1.175      1.355     -0.199     -1.036      0.532      0.474
    -1.133      0.794      2.064     -0.576      0.185      1.264      1.121      1.687      1.507      1.419      0.524      1.720      1.291      1.251      1.451     -1.379      0.822      1.245      0.886      1.021      0.645      0.694      0.868     -0.228      0.362     -1.977      0.097      1.240     -0.411     -0.234      0.440      0.359      0.795      1.683      1.186     -0.287      0.765      0.216      1.267      1.326     -2.080      0.319     -0.149      1.026      0.764
     1.867     -1.206      2.064      2.424      1.185     -0.736     -2.879     -0.313     -0.493      1.419     -2.476     -2.280      1.291      0.251     -2.549     -2.379      0.822      1.245      1.886      1.021     -1.667     -0.924      0.968      0.596      0.822      3.317     -0.336      0.917      1.828      0.482      1.061     -1.815     -1.467     -0.962      0.781     -0.388     -1.148     -0.107     -0.186     -2.815     -0.586      1.814     -0.268      1.600      0.271
     0.867      0.794      1.064      0.424      1.185      1.264      1.121      1.687      1.507     -0.581          *      1.720     -0.709      1.251      0.451      1.621      0.822      1.245     -1.114      1.021      1.077      0.886      0.112      0.800      0.675     -0.164     -0.136      0.938     -0.339      0.392      0.090      0.183      1.452      0.840     -0.922     -0.627      0.515     -1.017      0.534      0.040      0.508     -0.174      0.920     -1.522      0.459
    -0.133     -0.206     -0.936     -1.576     -0.815      0.264     -1.879     -1.313     -0.493      1.419      1.524      0.720     -0.709     -1.749     -0.549      0.621     -0.178     -1.755     -1.114      0.021     -0.371     -0.753     -0.380     -1.400      0.548      0.368      0.632     -0.556     -0.173     -1.228      0.714     -1.165     -0.862      0.312      0.977      1.759      1.462     -0.081     -0.601     -0.803      0.942      0.519     -1.122     -0.525     -0.546
     0.867      0.794     -0.936      0.424     -0.815     -2.736      1.121     -0.313      0.507      0.419      0.524      1.720      0.291      1.251      0.451      0.621      0.822     -0.755      0.886      0.021     -0.046      0.662     -0.344      1.082     -0.025      0.916      0.148     -0.588     -0.654     -0.881     -2.549      0.387      0.172     -0.387      0.489      0.727      0.939      0.635      0.328      0.414      0.613      0.263     -0.335      0.282      0.073
     0.867     -0.206     -1.936      1.424      1.185      0.264      0.121     -1.313      1.507      0.419      0.524     -1.280      0.291      1.251     -0.549     -1.379     -0.178     -1.755      0.886      1.021      0.353     -0.244     -0.610      0.901      0.695      0.460      0.315     -1.305      0.520      0.604     -0.152      0.371     -0.698      0.715      0.263      0.044     -0.910      1.097      0.480     -0.884     -1.738     -0.034     -0.814      0.310      0.625
     0.867      0.794     -1.936      0.424      1.185      1.264      0.121      0.687      0.507      1.419      1.524     -0.280     -1.709      2.251      1.451      1.621      0.822     -0.755     -1.114      1.021      1.198      0.573     -0.616      0.628      1.131     -0.281      0.181     -1.473     -0.519     -0.036      0.113     -0.504      1.346      0.035      0.876     -0.206     -0.901     -0.770      1.731      1.015      0.182     -0.008      0.315     -1.454      0.063
     0.867      0.794      0.064     -1.576     -0.815     -1.736      0.121     -1.313     -0.493     -0.581      0.524     -0.280      0.291     -0.749     -0.549      0.621      0.822     -0.755     -1.114      0.021      0.332     -0.082     -0.243     -1.203      0.472      0.698      0.664      0.103     -0.371     -1.177     -1.792      0.159     -1.012      0.463     -0.957      0.002     -0.246      0.748      0.179     -0.879     -0.009      0.860     -0.427     -0.471     -0.294
    -1.133     -0.206      0.064      0.424     -0.815     -1.736      0.121     -2.313     -0.493      0.419     -2.476     -0.280     -0.709     -0.749     -0.549     -1.379     -1.178     -2.755     -0.114     -0.979     -1.213     -0.309     -1.003     -0.001     -1.177      0.020      0.033      1.068      0.539      0.278     -0.406      0.311     -1.207     -0.639      1.065     -0.916      0.163      0.744     -0.963      0.043     -0.200     -1.040     -1.237     -0.048      0.338
    -0.133      0.794      1.064      0.424      0.185      0.264      1.121     -1.313      0.507     -0.581      0.524      0.720      0.291      0.251      1.451      0.621      0.822     -0.755     -2.114      1.021     -0.158      0.221      0.012     -0.287     -0.244      0.046      0.446      0.949      0.714      0.573      0.405      1.098     -1.378      0.612     -0.513      0.895      0.532      0.259      0.634      1.420      0.710      0.455     -0.802     -2.033      1.249
    -2.133     -0.206     -0.936      1.424     -1.815      0.264      0.121     -0.313      0.507     -1.581     -2.476     -0.280      0.291      1.251     -0.549     -1.379     -0.178      0.245      0.886      0.021     -0.830     -0.346      0.296      0.986     -1.314     -1.257      0.033     -1.184      0.354     -0.438      1.226      0.383     -0.718     -0.245     -0.918     -1.354      0.197     -0.308      0.559     -0.022     -0.805      0.201     -0.075      0.498      1.211
     0.867     -3.206     -0.936      0.424      1.185     -0.736      0.121     -2.313      0.507     -0.581     -1.476      0.720     -0.709     -1.749     -2.549      0.621     -0.178     -0.755     -0.114     -1.979     -0.074     -0.428     -0.714     -0.625     -0.632      0.831     -2.700     -0.231      0.999      1.890     -0.598      0.632     -1.563      0.998     -0.173     -1.339      1.216      0.170     -1.125     -2.183      0.604      0.169      0.518      0.202     -1.380
    -1.133     -0.206     -1.936     -1.576      1.185     -0.736      1.121      0.687     -1.493      1.419      0.524      0.720      0.291     -1.749      0.451     -0.379      0.822      1.245     -0.114      0.021     -0.579      0.313      0.354     -1.768      0.629     -0.471     -0.526     -2.476      0.097      0.558     -0.175      0.647      0.195     -0.119      0.966      1.243      0.322     -0.259     -0.341      0.112      0.227      0.550      0.700      0.892     -0.488
    -0.133      0.794      1.064      1.424     -0.815      1.264      1.121     -0.313      0.507     -0.581      0.524      0.720      0.291     -0.749     -0.549      0.621      0.822      0.245     -0.114      0.021      0.744      0.306      0.119      0.484     -0.320     -1.000      0.699      0.859      0.893     -0.518      0.565      0.774     -0.351      0.227     -0.508     -0.306      0.260      0.125     -1.075     -0.283     -0.199      0.397      0.046     -0.483      0.501
    -0.133      0.794      1.064      1.424      1.185      0.264      1.121      1.687      0.507     -0.581     -1.476     -0.280      0.291      0.251      0.451     -0.379     -0.178      1.245     -1.114      1.021     -0.158      0.789      0.223      0.120      0.755     -0.096      0.005      0.711      1.326      0.375      0.354      0.317      1.645      0.342     -0.922     -1.289     -1.185      0.044      0.359     -0.002     -0.187     -0.840      0.826     -1.050      0.371
    -1.133      0.794      1.064     -1.576     -2.815      1.264      1.121     -1.313      0.507     -0.581     -0.476      0.720     -0.709      0.251     -0.549      0.621      0.822     -0.755     -0.114     -1.979      0.519      0.580     -0.515      0.147     -1.314     -1.772      0.243      1.448     -1.682     -1.340      0.809      0.417     -0.770      0.426     -0.005     -1.214     -0.281     -0.070      0.018      0.036      0.108      0.329      0.142     -0.127     -0.873
    -0.133     -0.206      1.064      0.424     -0.815      0.264      0.121      0.687      0.507     -1.581     -1.476      0.720      0.291      1.251      0.451     -1.379     -0.178      0.245     -0.114      0.021     -0.781     -0.094      0.029      1.318     -1.379      0.549     -0.198      0.995     -0.955      0.509      1.054      0.158      0.762     -0.424     -1.004     -0.679      0.773      0.304      0.147      1.177     -0.630     -0.124      0.221     -0.764      1.262
     0.867     -0.206     -0.936      0.424     -0.815      0.264     -0.879     -0.313     -0.493     -0.581      0.524     -0.280      0.291      1.251     -2.549      1.621     -0.178      0.245     -1.114     -0.979      1.166     -0.527     -0.020     -0.354     -0.300     -0.237      0.288     -1.207      0.744     -0.337     -0.875     -0.572     -0.349     -0.366     -0.351     -1.019      0.200      0.310      1.668     -2.333      0.547      0.537      0.100     -1.035     -0.699
     0.867      0.794      2.064     -0.576      1.185      1.264      1.121      0.687     -0.493      1.419      1.524      0.720      0.291      0.251      1.451      0.621      0.822     -0.755     -1.114      1.021      0.224      0.824     -0.607     -0.485      1.730      0.655     -0.164      2.532     -0.128     -0.264      0.960      0.178      1.344     -0.089      0.585      1.088     -0.313      0.998      0.789      0.726      0.223     -0.119     -0.068     -0.720     -0.321
    -0.133     -2.206     -1.936      1.424     -1.815     -0.736     -1.879      1.687      2.507      1.419      0.524     -1.280      1.291      1.251      0.451      0.621     -0.178     -1.755      1.886     -0.979      0.230     -0.928     -0.231      1.745     -0.816     -0.322     -1.224     -1.744     -0.490     -1.114     -0.853     -0.987      2.121      1.231      1.680      0.055     -0.303      1.530     -0.069      0.731      0.362      0.713     -1.527      1.008     -0.202
     0.867     -0.206      0.064      0.424      1.185      0.264      0.121      0.687     -0.493     -0.581      1.524      0.720      0.291     -0.749     -0.549      0.621      0.822     -0.755     -1.114      1.021      0.677      0.383      0.234     -0.205      0.960      0.214     -0.521     -0.086      0.828      0.268     -0.378     -0.291      0.336     -0.292     -1.202      0.500      0.258     -0.020     -0.609     -0.974     -0.140      0.335     -0.954     -0.908      0.002
    -1.133     -0.206     -1.936     -0.576     -0.815     -0.736      0.121     -2.313      0.507     -0.581      0.524     -0.280     -0.709     -0.749     -1.549      0.621     -0.178     -1.755     -1.114      0.021      0.038      0.245     -0.801     -0.980     -1.016     -1.135     -0.524     -1.105      0.423      0.183     -0.821     -0.189     -1.462      1.320     -0.177      0.495     -0.474      0.456     -0.097     -1.039      0.514     -0.500     -0.647     -0.691      0.942
     0.867      0.794      0.064     -0.576      0.185      1.264      1.121     -1.313     -1.493      0.419      0.524      0.720      0.291     -0.749      0.451      0.621     -0.178     -0.755     -0.114      0.021      0.294      0.194     -0.105     -1.102     -0.177      0.518      0.608      0.378      0.365      0.342      0.910      0.972     -1.202     -0.581      0.492      0.175      0.256      0.657      0.188      0.456      0.298     -0.189     -0.731      0.478      0.192
    -1.133      0.794      1.064     -0.576     -0.815      0.264      0.121     -1.313     -0.493      0.419      0.524      0.720      0.291      1.251      0.451     -1.379     -0.178      0.245     -0.114      0.021     -0.295      0.143      0.078     -0.403     -0.210     -0.746      0.425      0.965     -0.131     -0.511      0.487     -0.052     -1.325     -0.029      0.467      0.821      0.581      0.215      1.515      0.520     -1.120     -0.411      0.070      0.048      0.164
    -1.133     -0.206      0.064     -1.576     -0.815      0.264     -0.879      0.687     -1.493     -0.581     -0.476     -0.280     -0.709     -1.749     -0.549     -0.379     -1.178     -0.755     -1.114     -0.979      0.147     -0.377     -0.256     -1.817     -1.039     -1.309      0.261      0.278      0.328      0.281      0.099     -0.438      1.085      0.185     -0.012     -0.678      0.240     -0.554     -0.239     -0.058     -0.637     -0.792     -0.445     -0.282      0.017
    -0.133      0.794     -0.936     -1.576     -0.815      0.264      1.121     -1.313      1.507     -1.581      1.524      0.720      1.291     -0.749     -1.549     -1.379      0.822     -0.755     -1.114      0.021     -0.021      0.694      0.390     -0.336      0.141     -0.073      0.105     -1.304     -1.270     -0.936      0.293      0.420     -1.703      1.883     -1.559      1.570     -0.021      0.899     -0.427     -1.656     -1.394     -0.035     -1.287     -0.782     -0.162
    -0.133     -0.206     -0.936     -0.576      0.185     -0.736      0.121     -1.313     -0.493      1.419      0.524     -1.280      0.291      0.251      1.451      0.621     -0.178      0.245     -1.114      1.021     -0.058     -0.229      0.074      0.023      0.926     -0.200      0.128     -0.999     -0.481     -0.816     -0.740      0.446     -1.417     -0.444      0.982      0.551     -1.004      0.269      0.264      1.131      0.591      0.125      0.004     -1.006      0.180
     0.867     -0.206      0.064     -0.576     -0.815      1.264      1.121      0.687     -0.493     -1.581      1.524      0.720      1.291      0.251     -1.549     -0.379      0.822     -0.755     -1.114     -0.979      0.643      0.808      0.129     -0.468     -1.277      0.314     -1.060     -0.002      0.035      0.367      0.473      0.325      0.835     -0.127     -1.009      0.754     -0.222      1.123      0.620     -0.913     -1.126      0.150     -0.844     -0.889      0.218
    -1.133      0.794     -0.936     -0.576     -0.815     -0.736     -1.879      0.687     -0.493     -1.581     -1.476     -2.280     -0.709     -0.749     -0.549     -1.379     -0.178     -1.755      0.886     -0.979     -0.927     -1.045     -0.775     -0.341     -0.992     -0.113      1.710     -0.238     -0.110      0.249      0.147     -0.619      1.531     -0.161     -1.089     -0.264     -0.898      0.364     -0.330      0.012     -0.443      1.026     -0.752      0.930     -0.048
    -1.133      0.794      1.064      0.424     -1.815     -0.736      1.121      0.687      0.507      1.419     -0.476      1.720      1.291      1.251     -0.549     -1.379     -0.178     -0.755     -0.114     -0.979     -0.783      0.934      0.492      0.815     -1.004     -0.405     -0.120      0.508     -0.354     -0.724      0.022      0.057      0.149     -0.193      1.902      0.576      0.628      0.667      0.552     -0.057     -0.517     -1.223     -1.613     -0.502     -0.196
    -1.133     -1.206     -1.936     -0.576      1.185     -1.736     -0.879      0.687     -1.493      1.419     -1.476     -1.280     -2.709     -1.749      0.451     -1.379     -0.178      0.245     -2.114      1.021     -1.111     -0.492     -0.835     -1.183      1.795      0.017     -0.684     -1.086      0.540     -0.466     -0.556     -0.446      1.509     -0.812      0.486     -0.085     -0.684     -1.544     -0.831     -0.461     -0.222      0.293      1.587     -1.609     -0.621
    -0.133     -0.206      1.064     -0.576     -0.815     -0.736      0.121     -0.313      0.507          *      0.524     -0.280      0.291      0.251      0.451     -0.379     -0.178      0.245     -0.114      0.021     -0.083     -0.117      0.238      0.144     -0.153     -0.090     -0.162      0.896     -0.571     -0.525     -0.888      0.278     -0.729      0.322     -0.982      0.513      0.002      0.090      0.116      0.592     -0.395     -0.103     -0.213     -0.329      0.205
     0.867      0.794     -0.936          *     -1.815      1.264      1.121      1.687     -1.493      1.419      0.524      0.720     -1.709      1.251      1.451      0.621      0.822      1.245     -1.114     -0.979      0.398      0.273     -0.272     -0.616     -0.176      0.573      0.539     -0.697     -1.175     -1.606      0.849      0.864      2.022     -1.095      1.553     -0.205      0.153     -1.312      1.729      1.450      0.256      0.523      1.342     -0.734     -0.648
     0.867     -0.206      2.064     -0.576      1.185      1.264     -0.879     -1.313     -1.493      1.419      1.524      0.720      1.291     -1.749      1.451      1.621      0.822      0.245     -1.114      1.021      1.026      0.419      0.220     -1.146      0.627     -0.196     -0.595      1.839      0.505      0.664      0.164     -1.237     -1.532     -0.600      1.263      0.055      0.312      0.829     -0.688      1.175      0.644      0.330     -0.218     -0.404      0.504
    -0.133     -0.206      1.064     -0.576      0.185      0.264      0.121      1.687     -0.493     -1.581     -1.476      0.720      1.291     -1.749      0.451     -1.379      0.822      1.245     -2.114     -1.979     -0.916      0.253      1.015     -0.942     -0.460      0.810     -0.529      0.042      0.205      0.593      1.008     -0.135      0.660      0.083     -1.415     -0.242      0.403     -0.138     -0.711      0.801     -0.361      0.526     -0.250     -1.525     -1.601
    -0.133     -0.206     -0.936      0.424      0.185      1.264      1.121      1.687     -1.493      1.419      1.524      0.720      0.291      1.251      0.451      1.621      0.822      1.245      1.886      1.021      1.090      0.658      0.466      1.346      0.768     -1.317     -0.990     -1.462     -0.845     -0.556      0.162      0.453      1.215     -2.349      0.965      0.017     -0.136     -0.222      0.262      0.129      0.596      0.093      0.570      1.001      0.359
    -2.133     -0.206      1.064      0.424     -1.815     -1.736     -0.879     -1.313     -0.493      0.419      0.524      0.720     -0.709      1.251     -0.549     -2.379     -1.178      0.245      0.886      0.021     -0.486     -0.341     -0.091      0.793     -0.301     -1.733      0.045      1.061     -0.266     -1.363     -1.091     -0.646     -1.129     -0.891      0.464      1.203      1.070     -0.479      0.556     -0.534     -1.848     -0.823      0.337      0.428      0.414
    -1.133      0.794     -1.936      0.424      0.185      0.264      1.121     -0.313      0.507     -0.581     -1.476     -1.280     -0.709      0.251     -0.549      0.621      0.822     -0.755      0.886      0.021     -0.624      0.359      0.053      0.822     -0.229     -0.534      0.460     -1.921     -0.467      0.444      1.030      0.825     -0.350     -0.010     -0.308     -0.576     -1.669     -0.910     -0.275     -0.636      1.366      0.465     -0.948      0.468      0.371
    -1.133     -0.206     -0.936     -0.576      1.185     -1.736     -1.879     -1.313     -0.493      0.419     -1.476     -2.280      0.291     -0.749      0.451     -0.379     -2.178      1.245      0.886      1.021     -1.413     -1.480      0.375     -0.753      0.407      0.429      1.281     -1.291      0.065      1.026     -0.309     -0.320     -1.855     -0.153      0.328      0.264     -0.461     -0.107     -0.207      0.416      1.150     -0.520      0.799      1.246      0.707
    -2.133      0.794      2.064      1.424     -1.815     -1.736      0.121      1.687      1.507     -0.581     -2.476      0.720      0.291      1.251     -0.549      1.621     -0.178      0.245      0.886     -0.979     -0.914     -0.052      0.506      1.144     -1.735     -1.390      0.862      1.631      0.018      0.038     -0.845      0.163      1.242      0.719      0.194     -1.397      0.611     -0.241      0.191      0.396      2.607     -0.237     -0.508      0.184      0.438
     0.867      0.794     -0.936     -1.576      0.185      1.264      1.121     -1.313     -0.493      0.419      1.524     -0.280     -0.709     -1.749      0.451     -0.379      0.822      1.245     -0.114      1.021      1.169      0.677      0.086     -0.483      0.850     -0.180     -0.017     -0.945     -1.192     -0.677      0.067      0.435     -1.313     -0.174      0.129      0.178     -1.081     -0.860     -1.504      0.025     -1.710     -0.002      1.005      0.140      0.295
     0.867     -0.206      1.064      1.424      0.185     -1.736     -0.879     -0.313      1.507      0.419     -1.476     -1.280      0.291      1.251     -1.549     -0.379     -0.178      0.245      0.886      0.021     -0.412     -0.254      0.207      1.492     -0.141      1.260     -0.020      0.852     -0.035      0.377     -1.320     -0.633     -0.393      0.414      0.623     -1.215     -0.866     -0.067      0.112     -1.506      0.075      0.065     -0.064      0.241      0.212
     0.867     -0.206      1.064     -0.576     -0.815      1.264      0.121      1.687      1.507     -0.581     -1.476     -1.280      0.291      0.251      0.451      0.621      0.822      1.245      0.886      1.021     -0.371     -0.448      0.329      0.950      0.101      1.187      0.206      0.686     -1.576     -0.799      1.844      0.515      1.297      0.546     -0.735     -1.261     -0.706     -0.151     -0.629      0.331      0.907      1.213      0.698      0.423      0.890
    -0.133     -0.206      1.064     -0.576     -1.815      0.264      0.121      0.687     -0.493      0.419      0.524     -0.280      0.291     -0.749      0.451     -0.379     -0.178      0.245     -0.114     -0.979      0.047     -0.344      0.088      0.181     -0.880     -0.106      0.150      0.915     -0.756     -0.862      0.301      0.464      0.632     -0.568      0.860      0.375      0.117      0.304     -0.809      0.844     -0.665      0.169      0.050     -0.164      0.003
    -0.133      0.794      2.064      0.424      0.185      1.264      0.121     -1.313      2.507      0.419      0.524      0.720      1.291      2.251     -0.549      1.621     -0.178      1.245     -0.114     -1.979      0.665     -0.247      0.543      1.707     -0.609     -0.637      0.999      1.435     -1.236      1.008      0.511      0.449     -1.782      1.102      0.759     -0.336      1.141      0.603      0.794     -0.282      0.834     -0.060      0.399     -0.957     -1.230
    -1.133     -2.206      0.064      0.424      0.185     -0.736     -1.879     -2.313     -1.493     -0.581      1.524     -1.280     -1.709     -0.749     -0.549      0.621     -2.178     -2.755      0.886     -1.979      0.297     -1.133     -1.363     -0.268     -1.106     -1.513     -0.908      1.435      0.710      1.400     -0.972     -0.749     -0.691     -1.201     -0.068      1.188      0.221      0.209     -0.394      0.062      0.190     -0.898     -0.700      0.918     -0.848
     0.867     -0.206     -0.936      1.424      1.185      1.264     -1.879      0.687      0.507      0.419      0.524      0.720      0.291     -0.749      0.451     -0.379     -3.178     -1.755      0.886      0.021      0.278     -0.749     -0.284      0.339      0.579      0.809      0.544     -0.729      1.256      0.701      1.049     -1.114      0.900      0.018      0.142      0.020      1.875      0.823     -1.144      0.185     -0.832     -2.280     -1.522      0.715     -0.435
     0.867      0.794      1.064     -0.576      1.185      0.264      1.121     -0.313      0.507      0.419     -0.476      0.720     -0.709      0.251      0.451      0.621      0.822      0.245     -0.114      1.021      0.571      0.802      0.177      0.282      0.700      0.138     -0.151      0.817     -1.014      0.479     -0.388      0.271     -0.455      0.378      0.143     -1.339     -0.267     -1.012     -0.033      0.121     -0.023     -0.194     -0.112     -0.193      0.311
    -0.133     -0.206      1.064      0.424      0.185     -0.736     -1.879      0.687      1.507     -1.581      0.524     -1.280      1.291     -0.749     -1.549      0.621     -1.178      0.245     -0.114      0.021     -0.187     -0.577      0.344     -0.330      0.002      0.026      0.272      0.720      0.888      0.135     -0.560     -1.169      0.378      1.765     -1.447      0.893     -0.483      0.809     -0.357     -1.431      0.755     -0.529     -0.314      0.087      0.067
    -0.133     -0.206      0.064     -0.576      1.185      0.264     -1.879      1.687     -0.493      0.419      1.524     -1.280      1.291      1.251      0.451      0.621     -1.178      0.245     -0.114      1.021      0.174     -0.625      0.730     -0.719      0.697     -0.235      0.360     -0.677      0.148      0.446      0.056     -1.258      1.001      0.092      0.059      1.091     -0.353      0.253      1.692      0.205      0.221     -0.478     -0.982      0.114      0.301
     0.867      0.794      0.064      1.424      0.185      0.264      1.121     -0.313      1.507      0.419      1.524      1.720      0.291     -1.749      0.451     -0.379      0.822      0.245      0.886      0.021      0.616      0.707      0.248      0.985      0.226      0.159      0.062     -0.144      0.362     -0.094     -0.427      0.279     -0.646      0.780      0.395      0.597      0.690     -0.011     -2.418      0.385     -1.130      0.056     -0.169      0.588     -0.216
     0.867     -1.206     -1.936     -1.576     -0.815     -0.736      0.121      0.687      0.507     -0.581      0.524     -0.280      0.291      1.251     -0.549      0.621     -1.178      0.245     -1.114     -2.979      0.214     -0.810     -0.033     -0.508     -0.590      0.593     -0.360     -1.973     -1.102     -0.122     -0.961      0.916      0.641      0.743     -0.225      0.217      0.741      0.292      1.806     -0.238      0.382     -0.357      0.449     -0.830     -2.290
     0.867     -1.206     -0.936     -1.576     -0.815     -0.736     -1.879      0.687     -1.493     -0.581      0.524     -1.280      0.291     -0.749     -0.549      0.621     -1.178      0.245     -2.114      0.021      0.077     -0.943      0.295     -1.655     -0.674      0.748     -0.214     -1.151      0.035      0.126     -0.899     -0.917      0.253     -0.263     -0.226      0.389      0.025     -0.031      0.538     -0.230      0.565     -0.323     -0.187     -1.280      0.882
    -1.133      0.794      0.064     -1.576     -1.815      0.264      1.121      0.687     -0.493     -0.581      0.524     -0.280     -0.709      1.251     -1.549      0.621      0.822      1.245     -1.114     -0.979      0.011      0.554      0.291      0.414     -0.897     -1.302      0.382     -0.253     -1.912     -0.814      0.305      0.528      0.366     -0.944     -0.086      0.420     -1.058     -0.971      0.975     -1.063      0.644      0.175      0.739     -1.225     -0.216
     1.867      0.794      0.064     -1.576      0.185      1.264      1.121     -0.313     -1.493      1.419      1.524      0.720      0.291     -0.749      1.451      1.621      0.822     -1.755     -1.114      1.021      1.447      1.233     -0.147     -1.868      1.140      0.469     -0.374      0.181      0.178     -0.948     -0.266     -0.157     -0.318     -0.015      0.816     -0.361     -0.785      0.290      0.767      0.846      0.235     -0.319     -1.431     -0.042     -0.075
     0.867      0.794     -1.936      1.424      0.185      1.264      0.121      0.687     -0.493     -0.581      0.524      0.720      0.291      1.251      0.451      0.621      0.822      0.245      0.886      0.021      0.408      0.473      0.115      0.280      0.450      0.489      0.340     -2.070      1.140     -0.361      0.867     -0.489      0.521     -0.690     -0.791     -0.125      0.256     -0.068      0.946      0.302      0.223      0.438      0.105      0.763     -0.324
     0.867      0.794     -1.936      0.424      0.185     -1.736      1.121      0.687     -1.493     -0.581     -0.476      0.720      1.291      1.251     -0.549     -0.379      0.822      0.245     -0.114      0.021      0.019      0.749      0.545     -0.196     -0.492      0.913      0.154     -2.553      0.529      0.778     -1.756      0.270      0.111     -1.504     -0.346     -0.590     -0.174      0.584      1.382     -0.305     -0.457     -0.079     -0.646     -0.041      0.351
    -1.133      0.794     -1.936     -0.576      1.185      1.264     -2.879      0.687     -1.493      1.419      1.524      0.720     -2.709     -0.749      1.451      1.621      0.822      0.245     -1.114      1.021      1.105      0.400     -0.875     -1.133      0.858     -2.141      0.518     -1.063      0.583      0.223      0.019     -3.199      1.737     -0.648      1.155     -0.136      0.085     -1.515      0.259      1.074      0.653      0.352      1.483     -0.630      0.425
     0.867      0.794      2.064     -1.576     -0.815      1.264      0.121      1.687      0.507     -2.581      1.524     -0.280      1.291      1.251      1.451      1.621     -0.178      1.245     -2.114     -0.979      0.831      0.280      0.751     -0.241     -0.651      0.005      0.618      1.383     -1.221     -0.144      0.336     -0.386      0.925      0.919     -2.320      0.381     -0.523      0.431      1.569      1.743      0.623     -0.524      0.104     -2.163     -0.533
    -0.133      0.794     -0.936     -1.576      1.185      0.264      0.121     -0.313     -1.493      0.419      1.524      0.720      1.291     -1.749     -0.549     -1.379     -1.178     -1.755     -0.114     -2.979      0.190     -0.373     -0.100     -1.866      0.650     -0.556      1.226     -0.718      0.327      0.561      0.281      0.416     -0.238     -0.211      0.152      1.294      1.508      1.492     -0.326     -0.845     -1.536     -0.794     -1.763      0.826     -3.608
    -0.133     -0.206      1.064     -0.576      0.185      0.264     -1.879      1.687     -0.493     -0.581      0.524      0.720      0.291     -1.749      0.451     -0.379     -0.178      1.245     -0.114      0.021     -0.248     -0.187      0.518     -1.652      0.251      0.230      0.001      0.627      0.951     -0.213      0.377     -1.530      1.353      0.696     -0.535      0.816      0.987     -0.496     -0.446      0.203     -0.205      0.006      0.465      0.572     -0.158
     0.867     -1.206     -0.936      1.424      0.185      0.264     -0.879     -1.313      0.507     -1.581     -1.476     -1.280      0.291      1.251     -1.549     -1.379     -2.178      0.245      1.886     -1.979     -0.914     -1.260     -0.202      0.611     -1.157      1.843      0.021     -0.669      0.737      1.260      1.143      0.396     -1.175      0.125     -0.928     -0.204      0.435      0.625      0.691     -0.925     -0.609     -0.860      0.620      1.621     -0.696
    -0.133      0.794      0.064      1.424     -0.815     -1.736      0.121      1.687      0.507      0.419     -0.476      0.720     -0.709      0.251      1.451     -0.379     -0.178      1.245     -0.114      0.021     -0.184      0.137      0.576      0.656     -0.410     -0.118      0.702     -0.436      0.813     -0.624     -1.424      0.152      1.029     -0.007      0.553     -0.317      0.564     -1.385     -0.151      1.689     -0.368     -0.438      0.294     -0.449      0.425
    -0.133     -0.206      1.064     -0.576      1.185     -0.736      0.121     -0.313     -0.493      0.419     -1.476     -0.280     -0.709     -0.749      0.451     -0.379     -0.178      0.245     -0.114      0.021     -0.597     -0.265     -0.480     -0.529      0.826      0.285      0.024      1.577      0.085      0.515     -0.051      0.389      0.172     -0.181      0.004     -0.726      0.100     -0.027     -0.279      0.201      0.217      0.096      0.656      0.127     -0.682
    -0.133     -1.206      1.064      2.424      0.185     -1.736      0.121     -1.313      0.507     -0.581     -1.476     -1.280      1.291      1.251     -0.549     -0.379     -1.178      1.245      0.886     -0.979     -0.741     -0.788      0.718      0.913     -0.741      0.542     -0.535      0.505      1.659      0.921     -0.885      0.911     -2.029     -0.177     -0.186     -0.623     -0.345      0.407      0.628     -0.195      0.377     -0.266      0.160      0.403     -0.161
    -2.133     -2.206      0.064      0.424     -0.815      1.264      0.121     -1.313      0.507      0.419     -1.476     -1.280      0.291     -0.749     -1.549     -1.379     -0.178      0.245      0.886     -1.979     -1.190     -0.547      0.339      0.572     -0.874     -0.912     -1.674     -0.188      0.019      0.078      2.541      0.727     -1.569      0.081      0.826      0.033     -0.668     -0.302     -1.113     -1.091     -0.271      0.495     -0.387      0.623     -0.971
    -1.133     -2.206      2.064      1.424     -0.815      0.264     -1.879     -2.313     -0.493     -0.581     -1.476     -1.280      1.291     -0.749     -0.549     -1.379      0.822      1.245      1.886     -1.979     -0.714     -0.755      0.760     -0.169     -0.798     -0.499     -1.521      1.329      1.477     -0.129      1.013     -1.052     -3.089     -0.368     -0.117     -0.551     -0.223      0.232     -0.816     -0.255     -0.581      1.541     -0.011      1.911     -1.166
    -0.133      0.794     -1.936      2.424      1.185     -0.736      1.121     -2.313      2.507      1.419      1.524      1.720      1.291      2.251      1.451      0.621      0.822     -1.755      1.886      1.021      0.560      1.074     -0.451      1.615      0.865     -0.530     -0.277     -1.505      0.667      0.330     -1.223     -0.004     -1.791      1.131      1.139      0.686      0.467      1.872      1.053      1.082      0.061     -0.253     -1.134      0.914      0.384
     0.867     -0.206      1.064     -0.576      0.185      1.264      0.121     -1.313     -0.493      0.419     -0.476      0.720     -1.709      1.251      0.451     -1.379     -0.178      0.245      0.886     -1.979      0.440      0.297     -0.379     -0.061     -0.268      0.363     -0.568      1.588     -0.613      0.411      0.670     -0.114     -0.866     -0.550      0.504     -1.147      0.575     -1.141      1.421      0.431     -1.703     -0.427      0.735      0.858     -1.733
    -2.133     -0.206     -1.936      0.424     -1.815     -2.736      0.121      0.687      1.507      0.419     -0.476     -1.280      0.291      1.251      0.451     -1.379     -0.178      0.245      0.886     -1.979     -0.743     -0.413     -0.079      0.027     -1.407     -1.273      0.179     -1.758      0.474     -0.384     -1.984      0.494      0.918      1.436      1.139      0.457     -0.790      0.260      1.220      1.329     -0.667      0.431      0.399      0.808     -0.746
     0.867      0.794      0.064      0.424      0.185      1.264     -0.879      0.687      0.507     -1.581     -1.476      0.720     -0.709      0.251      0.451      1.621      0.822      0.245     -0.114      0.021     -0.234      0.083      0.049     -0.344     -0.681      1.180      0.750      0.043      0.690      0.797      1.242     -0.848      0.679      0.562     -1.305     -1.086      0.593     -0.820      0.481      0.974      1.855      0.777      0.159     -0.031      0.656
    -0.133     -1.206      0.064     -1.576     -0.815     -1.736     -0.879     -0.313     -1.493     -0.581      0.524      0.720      0.291     -0.749      0.451      0.621     -0.178      0.245     -2.114      0.021      0.266      0.125      0.203     -1.017     -0.794     -0.367     -1.485     -0.185     -0.560      0.084     -2.024     -1.125     -0.530     -0.729     -0.107      0.082      0.566      0.058     -0.012      0.836      0.336     -0.314     -0.025     -1.518      0.711
    -0.133     -1.206      1.064     -1.576      0.185     -0.736     -0.879      0.687     -0.493     -0.581     -0.476     -1.280     -0.709     -0.749      0.451      0.621     -0.178      0.245     -1.114      1.021     -0.176     -0.450      0.077     -1.182      0.060      0.070     -0.894      0.979     -0.343      0.186     -0.413     -0.481      0.621      0.374     -0.531     -0.330     -0.555     -0.748      0.288      0.406      0.816      0.494      0.385     -0.365      1.111
     0.867     -0.206      1.064     -0.576     -0.815     -0.736      1.121      1.687     -0.493     -0.581     -0.476      0.720      1.291     -0.749     -0.549      0.621     -0.178      0.245     -1.114     -0.979      0.518      0.407      0.585     -0.667     -0.263      0.316     -0.638      0.368      0.219     -0.497     -1.124      0.684      1.018      0.070     -0.490     -1.197      0.377      0.445     -0.176     -0.583      0.175     -0.623     -0.814     -0.719     -0.722
    -1.133     -0.206      0.064      1.424      0.185      1.264      0.121      0.687      0.507      0.419      0.524     -0.280      0.291     -0.749      0.451      1.621      0.822      0.245     -0.114      0.021      1.074      0.440      0.531      0.551      0.141     -2.182     -0.641     -0.697      0.968      0.151     -0.071     -0.271      0.081     -0.068      0.470     -0.903     -0.821     -0.386     -1.169      0.308      0.477      0.247     -0.460     -0.414     -0.063
     0.867     -3.206      1.064     -1.576      1.185      0.264      1.121     -2.313     -1.493      1.419      1.524      0.720      1.291     -1.749      1.451      1.621      0.822     -0.755     -1.114     -0.979      0.966      0.524      0.288     -1.373      0.893      0.019     -3.635      0.892     -0.280      0.327     -0.861      0.637     -2.772     -0.365      0.920      0.238     -0.279      0.886     -0.639      1.094      0.625      0.177     -1.049     -0.451     -1.770
     0.867      0.794     -0.936     -1.576     -0.815      1.264      1.121     -2.313     -0.493     -0.581      1.524     -0.280      0.291      1.251      0.451      0.621      0.822     -0.755     -1.114     -0.979      0.606      0.731     -0.641     -0.638     -0.516      0.111      0.199     -0.204     -1.009     -0.302      0.524      0.317     -1.557      0.068     -0.479      0.592     -1.216      1.296      1.740      0.660     -0.071      0.277     -0.070     -0.768     -0.583
    -1.133     -3.206      1.064      0.424      1.185     -2.736      1.121     -1.313      2.507     -2.581     -1.476      1.720      0.291      1.251     -2.549     -2.379      0.822     -0.755      0.886      0.021     -1.652      0.160      0.407      1.704      0.153      0.213     -3.426      0.782     -1.220      0.990     -1.007      0.670     -1.794      1.195     -2.565      0.623      1.474     -0.129     -0.073     -2.542     -0.617      0.650     -1.293      0.057     -0.153
     0.867      0.794      1.064      1.424      0.185      1.264      1.121      1.687     -1.493      1.419      0.524      1.720      1.291      2.251      1.451     -1.379     -0.178     -0.755      1.886      1.021      0.002      1.020     -0.143      0.436      0.066      0.710     -0.358      1.153      0.807      0.147      1.079      0.033      1.880     -1.867      1.245      0.281      0.458      1.529      1.853      1.256     -1.356     -1.428     -0.630      1.817      1.001
    -0.133     -1.206      0.064      0.424     -0.815     -0.736     -0.879     -0.313      0.507     -0.581     -0.476     -0.280     -0.709      0.251     -0.549     -0.379     -1.178     -0.755     -0.114     -0.979     -0.420     -0.482     -0.300      0.277     -1.049      0.554     -0.826      0.345      0.234     -0.041     -0.411     -0.452      0.132      0.351     -0.064      0.222      0.318     -0.297      0.012     -0.003     -0.035     -0.699     -0.312     -0.265     -0.111
    -0.133     -0.206      1.064     -0.576      0.185      1.264      0.121     -1.313     -1.493      0.419      0.524     -0.280      0.291     -0.749     -1.549      0.621      0.822      0.245     -2.114      0.021      0.256      0.465     -0.079     -0.831     -0.086     -0.431     -0.603      1.038      0.111      0.491      0.829     -0.195     -1.118     -0.755      0.453      0.210     -0.719      0.441     -0.110     -1.556      0.448      0.172      0.301     -1.705      0.274
     0.867      0.794     -1.936      2.424      1.185      0.264      1.121     -1.313     -1.493      1.419     -1.476      1.720     -1.709      1.251      0.451     -1.379     -0.178      0.245      0.886      1.021      0.131      0.596     -0.617      1.686      0.919      0.666      0.258     -1.304      0.853      0.324      0.096      0.469     -0.665     -2.717      0.909     -1.500      0.973     -0.797     -0.004      0.156     -1.629     -0.853      1.181      0.027      0.297
     0.867     -0.206      0.064     -0.576      0.185      0.264     -1.879     -1.313     -0.493      1.419      0.524     -0.280     -0.709     -0.749      1.451     -0.379      0.822      0.245     -1.114      0.021     -0.146      0.048     -0.332     -1.159      0.343      1.000     -0.265      0.313      0.450     -0.094      0.292     -2.034     -1.143      0.509      1.105      0.663     -0.395     -0.156      0.025      1.393     -0.178      0.755      0.636     -0.555     -0.168
    -0.133     -0.206      1.064     -0.576      1.185      1.264      0.121      0.687      0.507      1.419     -0.476      0.720     -1.709      0.251      0.451      0.621      0.822      0.245     -0.114      1.021      0.168      0.259     -0.282      0.152      0.966     -0.226     -0.420      1.241     -0.849      0.229      1.073     -0.330      1.045      0.478      1.023     -0.721      0.369     -1.436      0.203     -0.117      0.518      0.500      0.577     -0.181      0.203
    -0.133     -0.206      0.064     -1.576     -0.815     -0.736     -0.879     -0.313     -0.493     -0.581     -0.476     -0.280      0.291     -1.749     -0.549     -0.379     -1.178      0.245      1.886     -0.979     -0.252     -0.162      0.184     -1.062     -0.277     -0.034     -0.165     -0.063     -0.577     -0.504     -0.538     -0.698     -0.570      0.326     -0.698     -0.295      0.079      0.196     -1.003     -0.330     -0.122     -1.034      0.099      2.340     -0.697
     0.867      0.794     -0.936     -1.576      0.185      1.264     -2.879     -1.313     -1.493      1.419      0.524      0.720      0.291     -1.749      1.451      1.621     -0.178      1.245     -2.114      1.021      0.760     -0.357      0.285     -1.615     -0.310      0.035      1.027     -1.064      0.248      0.565      0.326     -2.407     -1.710     -0.251      1.489     -0.519      1.264     -0.217     -0.450      1.710      1.076      0.215      0.843     -1.427      1.516
    -1.133      0.794      1.064      1.424      0.185     -1.736      0.121     -1.313      0.507     -0.581      0.524     -1.280      0.291      1.251     -0.549     -1.379     -0.178      0.245      0.886      0.021     -0.627     -0.714      0.048      1.314     -0.216     -0.530      1.527      0.919      0.163      0.346     -1.134      0.914     -1.449     -0.686     -0.469      1.424     -0.453      0.255      0.063     -0.392     -0.698      0.426      0.138      0.379      0.165
    -2.133      0.794      0.064      0.424      0.185      0.264     -2.879     -1.313      2.507     -2.581     -0.476      0.720      1.291      0.251      0.451     -1.379     -2.178     -2.755     -0.114     -1.979     -0.736     -0.400     -0.313      0.518     -0.298     -1.334      1.276      0.429     -0.111      0.363      1.001     -2.670     -0.872      2.160     -2.534      0.516      1.042      1.559     -0.326      0.638     -0.728     -1.828     -2.421     -0.458     -1.755
     0.867     -0.206      0.064     -0.576     -0.815      1.264      1.121     -0.313      1.507     -0.581     -0.476     -2.280      0.291     -0.749     -0.549      1.621     -0.178     -0.755     -0.114      0.021      0.335     -0.102     -0.284     -0.526     -1.022      0.609     -0.004      0.420     -0.024      0.064      0.967      1.066     -0.176      1.973     -0.067     -0.796     -2.064      0.734     -0.276     -0.239      1.231     -0.041     -0.144      0.146      0.864
    -0.133     -0.206      0.064      1.424      1.185     -1.736      0.121     -0.313      0.507      0.419     -0.476     -0.280     -0.709      1.251     -0.549     -1.379     -1.178     -0.755      1.886      1.021     -0.465     -0.119     -0.655      1.208      0.776      0.414     -0.143      0.751      0.063      0.639     -1.266      0.172      0.446     -0.409      0.084      0.329     -0.111      0.337      0.270     -0.910     -1.059     -0.942      0.214      1.279      0.291
    -0.133      0.794      2.064     -0.576     -1.815      0.264      1.121      1.687      0.507      1.419      0.524     -0.280      0.291     -0.749      0.451     -0.379      0.822      1.245     -0.114     -0.979      0.268      0.358      0.731     -0.308     -1.279     -0.442      0.593      1.350     -0.374     -0.524     -0.067      0.727      0.704      0.842      2.071      0.088     -0.726     -0.711     -0.374      1.111     -0.710      0.428      0.053     -0.109     -0.098
     0.867      0.794     -0.936     -1.576      1.185     -0.736      0.121      0.687      1.507      1.419      1.524      0.720      0.291      0.251      1.451     -0.379     -1.178      1.245      0.886      1.021      0.241     -0.125      0.525      0.615      1.426      0.446      0.999     -1.427     -2.119      0.042     -0.872      0.247      0.176      0.961      0.736      1.314      0.714     -0.396     -0.168      0.819     -0.787     -1.103      0.418      0.453     -0.281
     1.867      0.794      1.064      1.424      1.185      1.264      0.121     -0.313     -0.493      1.419      1.524      0.720     -0.709     -0.749      0.451      1.621      0.822      0.245     -0.114      0.021      0.634      0.696      0.451      0.135      1.052      1.427      0.276      0.652      1.341      0.120      0.716     -0.512     -0.815     -0.649      0.832      0.816     -0.307     -1.364     -0.791     -0.072      1.017      0.059     -0.365     -0.126     -0.892
     1.867      0.794      2.064      0.424      1.185      1.264      1.121     -1.313     -1.493      1.419      1.524     -0.280      1.291      2.251      1.451      1.621      0.822     -0.755      0.886      1.021      0.948      0.560      0.301     -0.290      0.477      0.985      0.195      1.754      0.603      0.526      0.300      0.710     -1.868     -1.296      1.188      0.294     -0.980      1.053      2.382      1.418      0.571      0.131     -1.123      0.872      0.671
    -2.133     -1.206     -1.936     -0.576     -1.815     -1.736     -0.879      0.687     -0.493     -1.581     -1.476     -0.280      0.291      0.251     -0.549     -0.379     -1.178      0.245     -0.114     -1.979     -1.198     -0.587     -0.024     -0.557     -2.044     -0.917     -0.766     -1.905      0.031      0.167     -0.533     -0.267      0.657     -0.117     -0.399      0.039      0.520      0.334      0.654      0.362      0.669     -0.477      0.165      0.112     -0.054
    -1.133      0.794      1.064     -1.576     -2.815      1.264     -0.879      0.687     -1.493     -0.581      0.524      0.720      0.291     -1.749      0.451     -0.379      0.822      1.245     -0.114      1.021     -0.430      0.384      0.445     -1.634     -0.520     -0.881      0.535      0.612      0.156     -2.140      1.667     -1.383      0.366     -0.425     -0.308      1.009      0.283     -0.404     -0.528      0.668     -0.001      0.229      0.429      0.652      1.618
     0.867     -0.206      0.064      2.424      1.185     -2.736     -0.879     -1.313     -1.493     -0.581     -2.476     -0.280      1.291      1.251     -1.549     -2.379     -1.178      1.245     -0.114      1.021     -1.600     -0.134      0.757      1.590      0.158      2.359     -0.075     -0.661      0.811      0.890     -1.199     -0.843     -1.954     -2.499     -0.392     -0.427     -0.030      0.149      0.037     -1.583     -0.753     -1.002     -0.025     -0.746      0.853
     0.867      0.794     -0.936      1.424      1.185      0.264      0.121     -0.313      0.507      1.419     -1.476     -0.280     -2.709      0.251      1.451      1.621     -0.178      0.245     -0.114      1.021     -0.177      0.403     -0.623      0.957      0.659      1.203      0.468     -0.349      0.402      0.569      0.477     -0.228      0.438     -0.146      1.095     -1.395     -0.621     -1.896     -0.421      1.153      1.837     -0.600      1.198     -0.397      0.402
     0.867      0.794     -0.936     -0.576      1.185      0.264     -2.879     -2.313     -1.493      1.419      0.524      1.720     -1.709      2.251      1.451     -1.379      0.822     -1.755      1.886      1.021     -0.047      0.699     -0.736     -0.944      1.669      0.881      0.137     -0.193      0.346     -0.533      0.349     -3.477     -1.544     -0.894      0.587      0.578      0.841     -0.825      2.889      0.611     -1.525     -0.001     -0.748      2.240     -0.264
    -0.133     -0.206     -1.936      0.424      1.185      1.264      1.121     -1.313     -1.493      1.419      0.524     -1.280     -0.709     -1.749      1.451      1.621      0.822      1.245     -1.114      1.021      0.484      0.290      0.009     -0.869      1.489     -0.498     -0.339     -2.020      1.463     -0.162      0.796      0.830     -1.239     -0.876      0.583     -0.032     -1.619     -0.582     -1.226      0.625      0.972      0.251      1.064     -0.807     -0.239
    -1.133     -1.206     -1.936      1.424     -0.815     -2.736     -0.879     -2.313     -0.493     -0.581     -1.476     -0.280      0.291     -1.749     -1.549     -1.379     -1.178     -0.755      1.886     -0.979     -1.338     -1.058     -0.213      0.213     -1.417      0.103     -0.055     -1.770      1.143      0.498     -1.192      0.306     -2.326     -0.731      0.181      0.470      0.978      0.481     -1.908     -0.781     -0.036     -0.034     -0.522      1.798      0.148
    -1.133     -2.206      1.064     -1.576      0.185     -1.736     -0.879     -2.313      0.507     -0.581     -0.476     -1.280      0.291      0.251     -0.549     -1.379     -1.178      0.245     -0.114      1.021     -0.750     -1.128     -0.233     -1.162     -0.313     -0.512     -1.112      1.337     -0.385      0.457     -1.037      0.191     -2.147      1.388     -0.515      0.465      0.233      0.638      1.123     -0.440     -0.597      0.135      0.543      0.709      1.376
    -0.133     -1.206      0.064      1.424     -0.815      0.264     -0.879     -1.313      0.507      0.419     -0.476      0.720     -0.709     -0.749     -0.549     -1.379     -3.178      1.245     -1.114      0.021      0.194     -0.650      0.195      0.695     -0.521     -0.299     -0.550      0.073      0.659     -0.224      0.066     -0.327     -1.518     -0.176      0.609     -0.893      1.484     -0.770     -1.254     -0.469     -1.509     -2.471      0.860     -1.441      0.499
    -0.133     -1.206      0.064     -0.576      0.185     -1.736     -0.879     -1.313      0.507     -2.581     -0.476     -1.280      0.291     -0.749     -1.549     -0.379     -2.178      1.245     -0.114     -0.979     -0.446     -0.741      0.425     -0.688      0.383      0.342     -0.479     -0.544     -0.078     -0.327     -1.425     -0.209     -1.769      1.056     -2.721      0.034     -0.272     -0.328     -0.204     -1.560      0.042     -1.431      0.566      0.165     -1.312
    -2.133     -2.206     -0.936      1.424     -0.815     -1.736      1.121     -2.313      1.507     -0.581     -0.476      0.720     -0.709     -0.749     -1.549      0.621     -0.178     -0.755     -0.114      1.021     -0.381     -0.350     -0.282      1.038     -0.281     -1.827     -1.979     -0.559      0.486     -0.624     -1.449      1.556     -1.996      0.734     -0.347     -0.033      1.101     -0.395     -1.628     -1.234      0.928     -0.016     -0.488     -0.680      1.203
     0.867     -1.206      0.064      0.424     -0.815     -0.736      0.121     -0.313      0.507     -0.581     -0.476     -0.280     -0.709      0.251     -0.549     -0.379     -1.178     -0.755     -0.114     -0.979     -0.277     -0.344     -0.377      0.452     -0.982      1.248     -1.026      0.281     -0.139      0.154     -0.559      0.376      0.072      0.225     -0.293     -0.152      0.170     -0.116     -0.191     -0.113     -0.110     -0.892     -0.210     -0.234     -0.113
    -0.133      0.794      0.064      0.424      0.185     -0.736      1.121     -0.313      0.507      0.419      0.524      0.720     -0.709     -0.749      0.451     -1.379      0.822     -0.755     -0.114      1.021      0.023      0.492     -0.610      0.059      0.450     -0.213      0.341      0.742      0.292     -0.381     -0.756      0.629      0.252      0.224      0.273      0.545      0.118      0.221     -0.746      0.092     -1.422      0.325      0.018     -0.135      0.747
    -2.133     -0.206      0.064      1.424     -0.815      0.264      0.121      0.687      1.507      0.419     -1.476     -1.280     -1.709     -0.749      0.451      0.621      0.822      0.245      0.886      0.021     -0.679      0.260      0.124      1.868     -0.578     -1.143     -0.408     -0.090     -0.557     -0.259      0.933     -0.030      0.695     -0.046      0.634     -0.630     -1.606     -2.003     -2.304      0.656      1.218      0.577      0.093      0.022      0.515
     0.867      0.794     -0.936     -0.576      0.185      0.264      1.121     -0.313     -1.493      1.419     -0.476     -0.280      0.291     -0.749      0.451     -0.379      0.822     -1.755     -0.114      0.021      0.546      0.826     -0.143     -0.575      0.507      0.304      0.040     -0.622      0.194     -0.398     -0.457      0.304     -0.238     -1.225      1.160     -1.078     -1.265      0.509     -0.277      0.255     -0.965     -0.186     -1.592      0.277     -0.618
     0.867      0.794      0.064      0.424      0.185      1.264      1.121     -1.313      0.507     -0.581      0.524      0.720     -0.709      0.251     -0.549     -0.379     -1.178     -0.755      0.886      1.021      0.520      0.118     -0.680      0.731      0.638      0.409      0.549      0.827     -0.363     -0.462      0.609      0.918     -0.549     -0.126     -0.916     -0.147      0.646      0.438     -0.248     -0.849     -0.926     -1.277      0.158      0.369      0.424
    -0.133     -0.206      1.064      0.424     -0.815      0.264     -1.879      0.687      0.507     -0.581      0.524     -0.280      0.291     -0.749     -0.549     -0.379     -0.178      0.245     -1.114     -0.979     -0.152     -0.840      0.372     -0.598     -0.702      0.100      0.636      0.688      1.119     -0.010      0.310     -1.071      0.420      0.920     -0.213      0.811      0.864     -0.294     -0.290     -0.144     -0.330      0.660     -0.113     -0.712     -0.421
    -1.133      0.794     -0.936      1.424      1.185      0.264     -1.879     -1.313      1.507      1.419     -1.476      0.720      1.291      1.251      0.451     -1.379     -0.178      0.245      0.886      0.021     -0.711      0.325      0.339      1.178      0.900     -0.346      0.326     -1.311      0.324      0.330      1.071     -2.141     -1.885      0.583      0.890     -0.490      0.227      0.758      0.364     -0.096     -0.689     -0.671     -0.308      0.313     -0.776
    -0.133     -0.206      0.064     -0.576      0.185      0.264      1.121     -0.313     -0.493     -0.581     -1.476     -0.280     -0.709     -0.749     -0.549     -0.379      0.822     -0.755     -1.114      0.021     -0.534     -0.047     -0.912     -0.090     -0.340      0.358     -0.134      0.865     -0.286      0.445      0.689      1.212      0.622     -0.499     -0.473     -0.849     -0.189      0.522     -0.809     -0.580      0.064      0.874      0.537     -1.157      0.297
    -0.133      0.794      1.064      2.424      1.185      0.264     -1.879      1.687      2.507      1.419     -0.476     -0.280      0.291      2.251      1.451     -0.379     -1.178     -1.755      1.886      1.021      0.243     -0.474     -0.352      2.100      0.241     -0.584      1.316      1.182      0.461      0.932      0.032     -1.416      1.982      0.912      1.281     -0.645      0.272      0.861      0.534      1.330     -0.723     -0.577     -1.149      0.802      0.780
     0.867     -0.206      0.064      0.424      0.185      1.264      0.121      0.687     -0.493     -0.581      0.524     -0.280      0.291     -0.749      0.451      0.621     -0.178      0.245     -1.114      0.021      0.691     -0.158     -0.143     -0.092      0.736      0.033     -0.013      0.334      0.615     -0.521      0.558      0.180      1.003     -0.434     -0.969     -0.411     -0.173      0.469     -0.721      0.112     -0.208     -0.066      0.356     -1.176     -0.600
     0.867      0.794     -0.936     -1.576      1.185      1.264      1.121      0.687     -0.493      1.419      1.524      1.720      0.291     -1.749      1.451      1.621      0.822      1.245     -1.114      1.021      1.475      0.975      0.665     -0.929      2.074     -0.630     -0.318     -1.916     -0.740     -0.826     -0.280      0.090      0.074      0.137      0.475     -0.425      0.536     -0.575     -1.123      0.395      0.175     -0.257      0.219     -0.544     -0.775
    -1.133     -0.206      2.064      1.424     -0.815     -1.736      0.121      1.687      0.507      0.419      0.524     -0.280      1.291      0.251      0.451     -0.379     -0.178      1.245      1.886      0.021     -0.860      0.288      0.492      1.233     -0.894     -0.201     -0.596      1.619      0.194     -0.085     -0.750     -0.199      1.318     -0.436      0.641      1.513     -0.480      0.714     -0.709      0.788      0.517     -0.497      0.532      1.247      0.889
     0.867     -0.206      1.064      1.424      1.185      0.264     -1.879     -2.313     -1.493     -1.581      1.524      0.720      0.291      0.251      0.451     -0.379      0.822     -1.755     -1.114      1.021      0.634      0.014     -0.467      0.303      0.496      0.388     -0.302      1.456      1.081      0.573     -0.530     -1.988     -1.845     -1.729     -1.701      0.681      0.636      0.869     -0.041      0.112     -1.109      0.793     -1.180     -1.389      0.737
    -1.133      0.794     -0.936      1.424     -0.815      0.264      0.121     -1.313      0.507      0.419     -0.476     -1.280      0.291      2.251     -1.549      0.621     -0.178     -0.755     -0.114     -0.979     -0.482     -0.129     -0.235      1.703     -0.553     -0.610      1.122     -0.740     -0.304     -0.389      0.860      0.088     -0.877     -0.771      0.671     -0.052     -0.915      0.581      0.701     -1.251      1.072      0.074     -0.309     -1.035     -0.355
    -0.133      0.794     -0.936     -1.576     -0.815     -1.736      1.121     -1.313     -1.493     -0.581     -1.476      0.720      0.291     -0.749     -1.549     -0.379      0.822     -1.755     -0.114     -0.979     -0.317      0.471     -0.296     -2.029     -0.238      0.125      0.261     -0.486      0.552     -0.575     -1.308      0.534     -1.062      0.072     -0.559     -1.139      0.113      0.622      0.757     -1.407      0.139      0.451     -1.382      0.876     -0.886
     1.867      0.794      1.064     -1.576      1.185      1.264      1.121     -1.313     -1.493      1.419      1.524      0.720     -0.709     -1.749      1.451      1.621      0.822      1.245     -2.114      1.021      1.023      0.844      0.233     -1.725      1.088      0.850      0.002      0.738      0.236      0.412     -0.067      0.261     -1.572     -0.273      0.984     -0.068     -0.345     -0.978     -0.371      0.993      0.498     -0.004      0.826     -1.364     -0.236
     0.867     -0.206      1.064     -1.576     -0.815      1.264      0.121      1.687     -0.493      0.419      0.524     -0.280      0.291     -1.749      0.451     -0.379      0.822      1.245      1.886      1.021      0.684      0.062      0.320     -1.414      0.039      0.050     -0.299      0.777      0.021     -0.847      0.475      0.051      1.351      0.607      0.295     -0.474     -0.345     -0.320     -0.600      0.475     -1.168      0.717      0.719      2.540      1.034
    -1.133      0.794      1.064      0.424      0.185     -0.736      1.121      1.687     -0.493     -1.581      0.524     -0.280      0.291      0.251     -0.549      0.621      0.822      0.245     -0.114      0.021     -0.197      0.607      0.361     -0.321      0.005     -0.866      0.111      0.810      0.965      0.402     -0.583      0.455      1.304     -0.369     -1.571      0.758     -1.005     -0.412      0.588     -0.561      0.774      0.434     -0.362     -0.091      0.108
     1.867     -0.206      0.064      1.424      0.185      1.264      0.121      0.687     -0.493     -0.581      0.524     -1.280     -0.709     -0.749     -1.549      0.621     -0.178     -1.755     -1.114     -1.979      0.690     -0.713     -0.798      0.046     -0.474      1.050      0.507      0.747      1.225      0.777      0.403      0.830      1.776     -0.490     -0.391     -0.353     -0.329      0.303     -0.830     -1.535     -0.204      0.506     -0.500     -1.076     -1.382
    -0.133     -0.206     -1.936      2.424      0.185     -0.736      0.121     -2.313      0.507     -0.581     -1.476     -0.280     -2.709     -0.749     -0.549      1.621      0.822     -2.755     -2.114      1.021     -0.382     -0.445     -1.869      1.124     -0.662      0.176      0.332     -0.104      1.193      0.857     -0.236      0.514     -0.106     -0.404     -0.319     -0.978      0.167     -0.073     -1.762     -0.320      2.104      1.343      0.030     -2.639      1.667
    -0.133     -0.206      1.064     -0.576      0.185     -0.736      0.121      0.687     -0.493     -0.581      0.524     -1.280     -0.709     -0.749      0.451     -0.379     -0.178      0.245      1.886      1.021      0.202     -0.486     -0.160     -0.374     -0.012     -0.479      0.361      1.247     -0.268      0.148     -1.093      0.636      0.843     -0.125     -0.537      0.232     -0.625     -0.505     -0.464      0.426     -0.641      0.371      0.458      2.035      1.026
    -1.133     -1.206      0.064      0.424      0.185     -0.736      0.121     -0.313     -1.493     -1.581     -0.476     -1.280      0.291     -0.749     -0.549      0.621     -0.178      0.245     -0.114      0.021     -0.537     -0.366      0.099     -0.196      0.127     -0.767     -0.694     -0.202      0.723     -0.070     -0.134      0.521     -0.485     -1.351     -1.589      0.272     -0.691      0.296     -0.671     -0.579      1.201      0.300      0.019     -0.049     -0.057
    -2.133     -0.206      0.064     -0.576      0.185     -2.736     -1.879     -1.313      0.507      0.419     -1.476      0.720      0.291      0.251      0.451     -1.379     -2.178      0.245     -0.114      0.021     -1.619     -0.611      0.100      0.694     -0.075     -0.563      0.490      0.010     -1.242      0.323     -0.945     -1.184     -1.518     -0.090      0.506      0.698      1.430      0.009     -0.314      0.589      0.423     -1.493     -0.150     -0.364      0.137
    -2.133     -0.206      0.064     -1.576     -0.815      0.264      0.121      1.687     -0.493      0.419     -0.476     -0.280      1.291      0.251     -0.549      0.621      0.822      1.245     -0.114      1.021     -0.217      0.313      0.711     -0.695     -0.097     -1.795     -0.523     -0.540     -0.719     -0.710      0.413     -0.210      0.736     -0.032      0.656     -0.390     -0.703      0.350      0.714     -0.649      0.807      0.495      0.102      0.098      1.127
    -0.133     -0.206     -1.936     -0.576      1.185      0.264     -1.879     -2.313     -1.493     -2.581      1.524     -2.280     -0.709      0.251     -0.549     -0.379     -1.178     -1.755     -1.114      1.021      0.377     -0.953     -0.591     -0.394      0.473     -0.574      0.689     -1.331     -0.150      0.812     -0.188     -0.791     -1.787     -1.034     -2.846      0.984     -1.246      0.210      0.533     -0.732     -0.721     -0.252     -0.981     -0.868      0.630
     0.867      0.794      1.064      0.424      1.185      1.264      1.121     -1.313     -0.493     -0.581      0.524      0.720     -0.709      1.251      0.451      0.621      0.822     -0.755      0.886      1.021      0.560      0.785     -0.433      0.212      0.801      0.388      0.104      1.468      0.236      0.371      0.664      0.496     -0.938     -0.726     -1.130     -0.303     -0.409     -0.095      1.007     -0.116      0.029     -0.057      0.008      0.773      0.331
     0.867      0.794      0.064     -1.576      0.185      0.264      0.121      0.687     -0.493      0.419      1.524      0.720      0.291     -0.749      0.451      0.621     -0.178      1.245     -0.114      1.021      0.174      0.032      0.694     -0.325      0.323      0.658      0.923     -0.818     -1.196     -0.203     -0.060      0.078      0.003     -0.239      0.306      1.279      0.634     -0.784     -0.619      0.313      0.371     -0.220     -0.065     -0.043      0.764
    -2.133      0.794      1.064      1.424      1.185     -0.736      1.121      1.687      0.507     -0.581     -2.476     -1.280      1.291      2.251     -0.549     -0.379      0.822     -0.755      1.886      1.021     -1.333      0.039      0.250      1.483      0.554     -0.886      0.788      0.823      0.004      0.636      0.701      1.051      1.274     -0.556     -0.927     -0.547     -1.291      1.036      1.032     -0.810      0.824      0.527     -1.008      0.932      0.582
    -1.133      0.794     -1.936      1.424     -0.815     -0.736      0.121     -1.313      0.507     -1.581     -0.476     -0.280     -0.709      2.251     -1.549     -1.379      0.822     -0.755      0.886     -0.979     -0.620      0.182     -0.677      1.207     -1.153     -0.545      0.648     -1.189      0.160      0.458     -0.070     -0.189     -0.596     -0.474     -1.030      0.282     -0.593      0.520      1.087     -0.920     -0.855      0.458      0.123      0.420      0.144
    -1.133     -0.206      0.064      1.424     -0.815     -0.736      0.121     -1.313      0.507      0.419     -0.476      0.720     -0.709     -0.749     -0.549     -1.379     -2.178     -2.755      0.886     -0.979     -0.313     -0.282     -0.849      0.098     -0.749     -1.131      0.161      0.958      1.426      0.037     -0.259      0.561     -0.289      0.231      0.748      0.058      0.955      0.353     -0.883     -0.113     -1.059     -1.745     -1.485      0.920     -0.294
     0.867     -0.206     -0.936      1.424      1.185     -1.736      0.121     -1.313     -0.493     -0.581      0.524     -1.280     -1.709     -1.749     -1.549      0.621     -0.178      0.245     -0.114      0.021     -0.230     -0.563     -0.588      0.809     -1.008      1.182      0.568     -0.369      0.658      2.200     -1.542      0.727     -0.512     -1.121     -0.117      0.924     -0.716     -1.133     -2.432     -0.782      0.824      0.311      1.145     -0.478      0.905
     0.867     -0.206     -0.936      0.424      0.185     -0.736      0.121     -0.313     -0.493     -0.581      0.524     -0.280      0.291      0.251     -0.549      0.621      0.822     -0.755     -0.114      0.021     -0.047      0.165     -0.235     -0.288      0.176      1.067     -0.537     -0.673      0.777      0.090     -0.609     -0.191     -0.075     -0.269     -0.669      0.520     -0.443      0.508      0.454     -0.657      0.607      0.619     -0.459     -0.029     -0.158
     0.867      0.794      1.064      1.424      0.185      0.264      1.121      1.687      1.507      0.419      0.524     -0.280      0.291     -0.749      0.451      0.621     -1.178      0.245      0.886      0.021      0.725     -0.160      0.347      0.476      0.214      0.218      1.070      0.684      1.020     -0.102     -0.466      1.235      1.107      1.014      0.354     -0.375      0.041     -0.177     -1.140      0.173     -0.018     -0.904     -0.456      0.629     -0.068
    -2.133      0.794      1.064      1.424      0.185      0.264      1.121      0.687     -0.493      0.419     -1.476      0.720      1.291     -0.749      0.451     -1.379     -0.178      1.245      0.886     -0.979     -0.761      0.757      1.095      0.911     -0.451     -1.304     -0.087     -0.096      0.471      0.596      1.159      0.259     -0.486     -1.277      0.545     -0.499     -0.254     -0.288     -1.521      0.600     -0.622     -0.800     -0.454      0.508     -0.529
    -0.133      0.794     -0.936     -1.576      1.185      0.264      1.121      1.687      0.507      0.419      0.524      0.720      0.291     -0.749      1.451      0.621      0.822      1.245     -0.114      1.021     -0.096      0.111      0.472     -1.236      1.121     -0.010      0.876     -1.380     -0.442      0.056      0.248      0.782      1.205      1.390     -0.087      0.652      0.692     -0.240      0.202      0.908      0.865      0.865      0.610      0.518      0.204
    -0.133     -3.206     -1.936     -0.576      0.185      1.264     -1.879     -2.313      2.507     -1.581     -0.476     -2.280      1.291     -0.749     -0.549      0.621     -1.178     -0.755      0.886      0.021      0.096     -1.370     -0.313      0.185      0.332     -0.139     -1.728     -1.662     -0.758      0.050      1.133     -0.410     -1.901      2.377     -1.783     -0.596     -0.684      1.668     -0.873     -0.694      0.535      0.448     -0.369      0.815     -0.313
     0.867      0.794      1.064     -1.576      1.185      1.264      1.121      1.687     -1.493      0.419      1.524      1.720      1.291     -1.749      1.451      1.621      0.822      1.245      0.886      1.021      0.903      1.078      0.935     -1.032      1.527      0.150     -0.533      0.053     -0.693     -0.303      0.095     -0.144      0.659     -0.752     -0.261      0.295      0.351     -0.006     -1.100      0.712      0.871     -0.338     -0.165      1.422     -0.075
     0.867     -0.206     -0.936     -1.576     -0.815      0.264     -0.879      0.687     -0.493     -0.581      1.524     -2.280     -0.709     -0.749     -0.549      0.621     -0.178      0.245     -1.114      0.021      0.699     -0.600      0.123     -0.696     -0.535      0.217      0.386     -0.931     -0.859     -0.244     -0.465     -0.360      0.531     -0.016     -0.377      0.576     -1.369     -0.663     -0.164     -0.283     -0.120      0.475     -0.016     -0.817      0.425
     0.867     -0.206     -1.936     -1.576      1.185      1.264      1.121     -2.313     -0.493     -0.581      0.524     -0.280     -0.709     -0.749      0.451      0.621      0.822      0.245     -1.114      1.021      0.200     -0.228     -0.335     -0.745     -0.156      0.635      0.004     -1.472     -0.764      1.200      0.981      1.282     -1.994     -0.006     -0.418      0.415      0.151     -0.229     -0.226      0.510      0.367      1.299      0.890     -0.776      1.139
    -1.133      0.794     -1.936      1.424      1.185     -2.736      1.121     -0.313     -0.493     -0.581     -1.476      0.720     -0.709      0.251     -1.549     -1.379      0.822     -1.755      0.886      1.021     -0.694      0.502     -0.500      0.540     -0.181     -0.467      0.458     -1.355      0.948      1.440     -1.955      0.484      0.337     -1.077     -0.534     -0.743      0.034     -0.029     -0.098     -1.313     -0.788      0.212     -1.102      0.516      1.076
    -1.133      0.794      0.064      0.424      0.185     -1.736     -0.879      0.687     -1.493      0.419     -1.476     -0.280     -0.709     -0.749      0.451     -2.379     -0.178     -0.755      1.886      0.021     -1.403     -0.187     -0.615      0.186      0.049      0.189      0.911      0.712      0.391      0.216     -0.314     -0.762      1.324     -1.708      0.575      0.256      0.078      0.215     -0.980      0.530     -0.982      0.086      0.160      1.686      0.050
    -0.133     -0.206      1.064      0.424     -1.815      0.264      0.121      0.687      2.507      0.419      0.524     -1.280      0.291      0.251     -0.549     -0.379     -0.178      0.245     -0.114      0.021     -0.426     -0.603      0.454      0.992     -0.926      0.314      0.292      0.625     -0.593     -1.146      0.672      0.424      0.077      1.805      0.910      0.995     -0.625     -0.323     -0.344     -0.191      0.086      0.525     -0.650     -0.842      0.682
     0.867      0.794     -1.936      0.424      0.185      0.264      1.121      1.687      0.507      0.419      0.524     -0.280     -1.709      2.251      0.451      0.621      0.822     -2.755      0.886      1.021      0.279      0.601     -0.854      1.009      0.660      0.647      0.070     -0.894     -0.486     -0.469      0.299      0.487      2.508     -0.271      0.208     -0.016     -1.146     -0.430      1.438      0.210      0.350      0.110     -1.509      0.341      0.551
    -0.133      0.794     -1.936     -0.576      0.185      1.264      0.121     -2.313     -1.493     -1.581     -1.476      0.720     -2.709     -1.749      0.451     -0.379      0.822     -2.755     -0.114      1.021      0.055      0.490     -1.495     -1.122      0.205     -0.345      0.305     -0.492      0.542     -0.004      1.103     -0.425     -0.598     -0.624     -1.618     -1.700      0.020     -0.549     -0.907      0.392     -0.541      0.163     -0.506      0.524      0.932
    -2.133     -0.206      1.064      1.424      1.185      0.264      0.121     -0.313      0.507     -0.581     -1.476     -0.280      0.291      2.251     -0.549     -2.379     -0.178     -0.755     -0.114     -0.979     -0.796     -0.215     -0.529      1.871      0.284     -1.281     -0.063      1.728     -0.341      0.811      1.054      0.464      0.105     -0.942     -0.725     -0.486     -0.022      1.145      0.813     -0.720     -1.409      0.123     -0.092     -1.095     -1.097
     0.867     -0.206      2.064      1.424      1.185     -0.736      1.121      1.687      2.507      0.419      1.524      1.720     -2.709     -1.749      0.451      0.621      0.822      1.245      0.886      1.021      0.618      0.022     -0.485      1.287      0.087      0.275     -0.118      2.507      0.258      1.026     -1.399      1.344      2.314      1.595      0.361      0.773      1.652     -1.868     -2.693      0.288     -0.040      0.717      1.939      0.191      0.823
[truncated: 3,842,686 more chars]
