# Supplementary material for: Modeling Measurement as a Sequential Process: Autoregressive Confirmatory Factor Analysis (AR-CFA)
Source: Front Psychol. 2019 Sep 20;10:2108. doi: 10.3389/fpsyg.2019.02108 (PMC6763968; doi:10.3389/fpsyg.2019.02108)
Supplement: Supplementary file 2 [file Data_Sheet_1.ZIP › Mplus files and data for AR-CFA paper/AR-CFA Bayes files/PV20.15.dat]

    -1.093     -0.304      0.839      1.184     -1.963      0.324     -0.907     -1.457     -0.614     -1.676     -2.276     -1.374      1.068      1.177     -1.725      0.555     -0.130      0.080      1.866     -2.188     -0.840     -0.679      0.173      0.297     -1.852     -0.162      0.262      0.763      0.864     -0.101      1.270     -0.279     -1.706     -0.914     -0.885     -1.161     -0.382      0.655      1.066     -0.822      1.246      0.656     -0.032      1.700     -0.492
    -2.093      0.696      0.839      2.184     -1.963     -2.676     -1.907     -1.457      1.386     -0.676     -2.276      0.626      1.068      2.177     -0.725     -1.445     -0.130      1.080      1.866     -0.188     -1.272     -0.306      0.187      1.895     -0.620     -0.933      1.134      0.702      0.140     -1.430     -1.179     -1.517     -1.728     -0.401     -0.261     -0.480      1.007      0.801      0.666     -0.364     -0.331      0.159      0.906      1.013      0.262
    -1.093      0.696     -0.161      1.184      1.037     -1.676      1.093     -0.457     -0.614      1.324     -1.276      1.626      1.068     -1.823      1.275     -1.445      0.870     -0.920     -1.134      0.812     -1.043      1.346      0.224     -0.144      0.571      0.127     -0.720     -0.285      1.411      0.423     -0.656     -0.366     -0.738     -0.387      0.902     -0.115     -0.025      0.753     -1.722      0.789     -0.234     -0.525     -1.380     -1.242      0.331
    -2.093     -1.304     -0.161      0.184     -0.963     -0.676     -0.907     -0.457     -1.614     -0.676     -0.276     -0.374     -0.932      0.177     -0.725     -0.445     -1.130     -0.920     -0.134     -1.188     -0.224     -0.560     -0.585     -1.263     -0.596     -1.872     -0.698      0.397      1.432     -0.254     -0.562     -0.174      0.244     -0.568     -0.283     -0.074      0.066     -0.102      1.122     -0.491     -0.115     -0.537     -0.122      0.280     -0.525
    -0.093      0.696     -0.161     -1.816      1.037     -0.676      0.093      0.543     -0.614      0.324      0.724      0.626      0.068     -1.823      1.275      0.555     -0.130      1.080     -0.134      0.812     -0.070      0.490      0.361     -1.117     -0.258     -0.077      0.353     -0.637     -0.705      1.360     -0.604     -0.453      0.090      0.251      0.489      0.874      0.215     -0.443     -0.948      1.156      0.592     -0.470      0.517      0.365      0.823
     0.907      0.696      1.839      0.184     -0.963     -1.676      1.093      0.543     -1.614     -2.676      1.724      1.626      0.068      1.177     -2.725     -2.445     -0.130      0.080     -1.134     -1.188     -0.106      0.311      0.246     -1.168     -0.606      0.880      0.254      1.460      1.203     -0.414     -1.612      0.869      0.291     -0.607     -2.424      1.892      1.302     -0.283      2.085     -2.480     -2.213     -0.467     -0.084     -0.513     -0.641
     1.907      0.696      1.839      0.184      1.037      1.324      1.093      1.543      0.386      0.324      1.724      0.626      1.068      0.177     -0.725      0.555          *      1.080     -0.134     -0.188      1.222      0.760      0.950      0.763      0.313      0.715     -0.140      0.761     -0.614      0.632     -0.122      0.325      0.397     -0.282      0.089      0.225     -0.182     -0.265     -0.223     -0.965     -0.673     -0.548     -0.224     -0.473     -0.389
    -0.093     -0.304      0.839      2.184      0.037     -2.676     -0.907      1.543      0.386     -0.676     -0.276     -0.374      1.068      1.177     -0.725      1.555     -1.130      1.080     -0.134      0.812     -0.113     -0.484      0.652      0.910      0.412     -0.136      0.239      0.251      1.172     -0.340     -2.461     -0.388      0.921     -0.267     -0.838     -0.027      0.265     -0.028      0.495     -0.961      1.703     -0.625      0.190     -0.421      0.497
     1.907     -2.304     -2.161      1.184      1.037     -2.676      0.093     -2.457      1.386      0.324      1.724     -1.374     -2.932      1.177      0.275      1.555     -0.130     -2.920      1.866      0.812      0.468     -0.437     -1.264      1.411      0.180      1.460     -1.888     -1.063     -0.280      0.771     -3.069      0.430     -1.246      0.233      0.151      1.106     -0.894     -1.258      0.107      0.237      1.076      0.447     -1.137      1.378      0.692
     0.907      0.696     -1.161      2.184      1.037      1.324      1.093     -0.457      1.386      0.324      1.724     -0.374     -0.932      0.177      0.275     -0.445     -0.130     -0.920     -1.134      0.812      0.869      0.685     -0.501      1.372      0.189     -0.091     -0.110     -0.484      0.901      0.997      0.255      0.527      0.203      0.094      0.293      0.635     -1.219     -0.276     -0.928      0.207     -1.403     -0.838     -0.255     -1.739      0.682
    -2.093      0.696      0.839      1.184      1.037     -1.676      1.093     -1.457     -1.614      0.324      1.724     -0.374      1.068      1.177      0.275     -2.445      0.870      1.080      0.866     -0.188     -0.142      0.355      0.159      0.774      0.391     -2.034      0.375      0.687      0.409      0.512     -1.586      0.994     -1.552     -2.204      0.190      1.816     -0.733      0.986      0.562     -0.122     -2.235      0.498      0.759      0.503     -0.495
    -1.093     -0.304     -0.161     -1.816      0.037     -1.676     -1.907     -0.457     -0.614      1.324     -0.276     -0.374     -1.932      0.177      1.275      0.555     -0.130      0.080     -1.134      0.812     -0.050     -0.505     -1.029     -0.959      0.131     -1.051      0.126      0.880     -0.861     -0.150     -1.537     -1.352      0.510      0.019      1.157     -0.256      0.186     -0.522      0.927      1.196      0.465      0.298      1.447     -0.623      0.682
    -1.093     -1.304     -1.161      0.184      1.037      0.324     -1.907     -0.457      1.386      1.324     -0.276     -2.374      0.068     -1.823      0.275      0.555     -0.130     -0.920      0.866      0.812     -0.089     -0.951     -0.259      0.797      0.432     -1.082     -0.266     -1.092     -0.614      0.684      0.410     -0.866     -0.014      0.692      1.056     -0.021     -1.244      0.604     -2.397      0.157      0.686      0.895     -0.430      0.476      0.532
    -1.093      0.696      1.839      0.184      0.037     -0.676      1.093      0.543      0.386      0.324     -0.276      0.626      0.068     -0.823      0.275     -0.445     -0.130      0.080      1.866      0.812     -0.238      0.724      0.341      0.190     -0.203     -0.728     -0.005      1.367      0.002      0.452     -0.312      0.412      0.151      0.344      0.164      0.182     -0.213     -0.400     -0.939      0.337     -0.297     -0.707     -0.441      1.873      0.961
    -0.093     -0.304     -1.161      0.184     -0.963     -1.676      0.093      1.543      0.386      1.324     -1.276      0.626     -0.932     -0.823      1.275      0.555     -0.130      1.080      1.866      0.812     -0.559      0.606      0.053      0.385     -0.226      0.221     -0.947     -1.066     -0.338     -0.701     -1.159     -0.539      1.658      0.101      1.205     -0.484     -0.131     -1.204     -1.173      1.273      1.079     -0.749      1.100      1.524      0.846
    -1.093      0.696      0.839      1.184      1.037      0.324      1.093      0.543      1.386      1.324     -1.276      0.626      1.068      1.177     -1.725      0.555     -0.130      0.080      0.866     -3.188     -0.571      0.240      0.362      0.599     -0.157     -0.483      0.481      0.481      0.643      1.162      0.923      1.012      0.109      0.939      1.308     -0.189      0.235      0.673      0.838     -1.638      1.251     -0.337     -0.468      0.408     -3.076
    -2.093      0.696     -0.161      0.184      0.037     -2.676      0.093      1.543      1.386     -0.676     -2.276      0.626     -0.932      0.177     -0.725     -2.445     -1.130     -0.920     -1.134     -0.188     -1.481     -0.420     -0.006      0.739     -0.531     -0.514      1.203     -0.138     -0.467      0.591     -1.149      0.649      1.561      0.756     -0.359     -0.357      0.785     -1.035     -0.406     -0.348     -0.950     -0.462     -0.879     -1.494      0.275
    -1.093      0.696     -2.161      1.184      1.037      0.324     -1.907     -2.457      1.386     -0.676      1.724      0.626      1.068      2.177     -0.725      0.555      0.870      1.080     -2.134      0.812      0.896      0.416      0.528      0.194      0.970     -1.932      0.246     -2.708      0.889     -0.044     -0.497     -2.380     -2.898      1.059     -1.322      0.580      0.084      0.317      1.983     -1.174     -0.403      0.391      0.364     -2.281     -0.147
    -2.093      0.696      1.839      1.184      1.037     -2.676      0.093      1.543      0.386     -0.676     -2.276      0.626      1.068     -1.823     -0.725     -2.445     -0.130      1.080     -1.134      0.812     -2.318      0.426      1.173      0.176      0.137      0.331      0.287      0.719      1.044      0.970     -0.248     -0.217      0.220      0.217     -0.864      0.951      0.381     -0.639     -1.842     -0.752      0.026     -0.559     -0.633     -1.336      0.564
    -0.093     -1.304     -1.161     -1.816      1.037      0.324      0.093     -1.457     -0.614      0.324     -0.276     -1.374     -0.932     -1.823     -0.725      0.555     -0.130     -0.920     -1.134      0.812     -0.129     -0.568     -0.910     -1.511      0.626     -0.010     -0.705     -0.165     -0.191      0.283      0.497      0.566     -0.527      0.800     -0.030      0.021     -0.638      0.062     -0.688     -0.946      0.631      0.347      0.404     -0.328      0.466
    -2.093     -1.304     -0.161     -0.816      0.037     -2.676      0.093      0.543      0.386     -0.676     -2.276     -1.374      1.068     -0.823      0.275     -1.445     -0.130      0.080      0.866     -0.188     -1.576     -0.541      0.533     -0.107     -0.121     -0.553     -0.628     -0.757     -0.558      0.249     -1.167      0.658      0.010      0.392     -0.621     -0.184     -0.741      0.551     -0.838      0.270      0.183      0.373     -0.556      0.929     -0.277
    -1.093     -0.304     -0.161      1.184      1.037      0.324      0.093      0.543      1.386      0.324     -0.276      0.626      0.068      0.177      0.275     -0.445     -0.130      0.080     -0.134      0.812     -0.369     -0.171      0.025      1.561      1.116     -0.723      0.021     -0.191     -0.327     -0.052      0.557      0.481      0.327      0.067     -0.417      0.378      0.631      0.247     -0.900     -0.205     -0.031     -0.065     -0.073     -0.753     -0.251
     1.907      0.696     -0.161      0.184      1.037      1.324      1.093      0.543     -0.614     -2.676      0.724      1.626      1.068     -1.823      1.275      1.555      0.870      1.080     -2.134      0.812      0.877      0.935      0.924     -0.777      0.366      1.156     -0.341     -0.984      0.898      0.811      0.406      0.095     -0.471      0.046     -2.883     -0.440      0.536     -0.147     -1.378      0.972      0.471      0.059     -0.481     -1.902      0.615
    -2.093      0.696     -2.161     -0.816      1.037     -1.676      1.093     -2.457     -0.614      1.324     -1.276      0.626     -1.932     -0.823      1.275     -1.445      0.870     -1.920     -0.134      0.812     -0.847      0.811     -1.074     -0.840      0.626     -1.166     -0.164     -1.079      0.031      0.231     -0.980      0.270     -1.076      0.209      0.969     -0.190     -0.418     -0.555     -0.208      0.918     -0.552     -0.020     -0.452      0.225      0.194
    -0.093      0.696     -1.161      1.184      0.037     -0.676      1.093     -1.457     -0.614      0.324      0.724      0.626      0.068      0.177      0.275     -1.445     -0.130     -0.920     -1.134     -1.188      0.088      0.423     -0.677     -0.078     -0.571     -0.165      0.225     -0.468      1.299      0.723     -0.678      0.620     -0.599     -0.627      0.559      0.574      0.154      1.089      0.288      0.526     -1.421     -0.628      0.071     -1.158     -0.760
    -2.093      0.696      1.839      1.184      1.037     -1.676      1.093      1.543      1.386      1.324     -2.276      1.626      1.068      2.177      1.275     -2.445     -0.130      1.080     -0.134      0.812     -1.853      0.576      0.658      1.172      0.454     -0.271      0.124      1.070      0.012      0.542      0.070      0.549      0.735      0.410      1.145      0.301      0.949      0.034      1.507      1.053     -0.554     -0.794      0.166     -0.806      0.416
    -1.093     -0.304      1.839     -1.816      1.037      1.324      1.093     -0.457      0.386     -2.676     -1.276     -2.374      1.068      0.177     -1.725      0.555      0.870      1.080      1.866      0.812      0.080     -0.219      0.450     -0.141      0.445     -1.168      0.007      1.359     -1.652      0.676      1.296      1.386     -0.829      0.623     -2.934     -1.242     -2.121      0.311      0.363     -1.834      0.447      1.072      0.515      2.073      0.432
    -0.093      0.696      1.839      0.184      1.037      0.324     -0.907     -0.457      0.386      1.324      1.724      1.626     -0.932      0.177      1.275      0.555     -1.130     -0.920     -0.134     -1.188      0.483     -0.102     -0.478     -0.052      0.347     -0.718      0.756      2.221      0.194      0.760     -0.295     -0.763      0.115      0.651      1.112      1.183      1.780     -0.146      0.208      1.175     -0.101     -0.905     -0.120     -0.008     -1.457
     1.907     -1.304      1.839      2.184      1.037      0.324     -0.907      0.543      2.386      1.324      1.724     -1.374     -2.932      1.177      0.275      1.555      0.870     -1.920     -0.134      0.812      0.824     -0.047     -1.338      1.202      0.927      1.196     -1.097      3.260      0.952      0.153     -0.454     -0.724      1.909      1.409      0.674      0.754     -1.503     -1.015      0.094     -0.086      0.459      0.848     -0.127     -0.586      0.248
    -0.093      0.696      0.839      1.184      1.037      1.324      0.093     -0.457     -0.614      1.324     -0.276      1.626      0.068      1.177      1.275     -0.445      0.870      0.080     -0.134      0.812      0.197      0.805      0.044      0.266      1.100     -0.395     -0.142      0.626      1.031      0.035      1.141     -0.691     -0.721     -0.718      0.917     -0.607      0.526      0.042      1.071      0.810     -0.559      0.071      0.147     -0.237     -0.321
     1.907     -3.304      0.839      0.184     -1.963      1.324     -2.907      0.543      1.386     -2.676      1.724     -2.374      1.068      1.177     -1.725      0.555     -2.130      1.080      1.866     -2.188      0.649     -1.860      0.453      1.173     -1.925      1.337     -1.335      0.281     -0.981      0.051      0.666     -1.033      0.306      0.440     -1.836      0.917     -0.115      0.488      0.368     -0.612     -0.182     -0.099      0.415      1.385     -0.453
     1.907     -0.304      1.839      2.184     -0.963      0.324      0.093      1.543      1.386     -2.676      1.724     -0.374      1.068      1.177     -1.725      1.555      0.870      1.080      0.866     -1.188      1.105     -0.301      0.597      1.137     -0.919      0.719     -0.021      1.267      1.128     -0.031     -0.742      0.389      0.889      0.443     -2.213      0.245     -0.141      0.405      0.323     -1.268      0.304      1.325      0.309      0.307     -0.402
    -2.093      0.696      0.839      1.184      0.037      0.324      1.093     -1.457      2.386      0.324     -1.276      0.626      1.068      1.177      0.275     -1.445      0.870      1.080     -1.134     -0.188     -0.995      0.531      0.508      1.624      0.442     -1.049      0.120      0.357     -0.269     -0.465      1.332      0.521     -2.099      0.976      0.008      0.000     -0.263      0.331     -0.200      0.111     -0.534      0.284      0.330     -1.770     -0.673
    -0.093      0.696     -2.161      1.184      1.037     -0.676      0.093      1.543      2.386     -0.676     -0.276     -0.374      1.068      1.177      1.275      0.555     -0.130      0.080      1.866      0.812      0.119     -0.075      0.121      1.619      1.367     -0.154      0.799     -2.251     -0.436     -0.468     -0.778      0.159      1.357      0.846     -1.388     -0.490     -0.103      0.671      0.089      0.513      0.458     -0.017     -0.202      1.161     -0.412
    -2.093     -1.304      1.839      2.184      1.037     -2.676     -1.907      1.543     -0.614      1.324     -2.276     -1.374      1.068      2.177      1.275     -2.445     -0.130      1.080     -0.134      0.812     -1.852     -0.939      1.131      1.444      0.583     -0.288     -0.495      0.673      0.761      0.519     -0.957     -0.759      0.360     -1.939      0.938      0.244     -0.255     -0.467      1.016      0.898     -0.405      0.743     -0.555     -0.630      0.281
     0.907      0.696      0.839      1.184      1.037      1.324      1.093     -1.457      0.386      1.324     -0.276      1.626      1.068      1.177      0.275      0.555      0.870      1.080      0.866      0.812      0.650      1.099      0.522      0.841      0.558      0.221     -0.532      0.320      0.537      0.483      0.704     -0.055     -1.917     -0.291      0.831     -0.924      0.285      0.232      0.429     -0.095     -0.121     -0.318      0.285      0.228      0.174
    -1.093     -0.304     -0.161     -1.816     -1.963     -1.676      1.093      1.543      1.386     -1.676      0.724      0.626      0.068      1.177      1.275      0.555      0.870      1.080      0.866     -1.188      0.073      0.179      0.201     -0.045     -0.597     -0.961     -0.470     -0.502     -1.717     -1.165     -1.901      0.996      1.399      1.482     -1.355      0.654      0.435     -0.290      1.045      1.631      0.452      0.525      0.598      0.917     -0.610
    -0.093      0.696     -0.161          *     -0.963      1.324      1.093      1.543      0.386          *          *          *      0.068          *          *          *          *          *          *     -1.188     -0.453      0.338      0.265      0.729     -0.453      0.335      0.517     -0.314     -0.369     -0.343      1.805      0.690      1.313     -0.285      0.413     -1.544      0.211     -0.082      0.874     -0.790      0.488      0.794      0.136     -0.811     -0.745
    -0.093      0.696     -0.161      0.184      0.037      0.324      1.093      0.543      0.386      1.324      1.724      1.626      1.068      0.177      1.275      0.555      0.870      1.080     -0.134     -0.188      0.565      0.839      0.763     -0.042      0.678     -0.891     -0.189     -0.954      0.249     -0.636     -0.441      0.102     -0.168      0.202      0.942      1.074      0.586     -0.040      0.152      0.870      0.050      0.119      0.021     -0.046     -0.864
    -0.093     -0.304     -0.161     -0.816     -0.963     -0.676     -0.907      0.543     -0.614     -0.676     -0.276     -0.374     -0.932     -0.823     -0.725     -0.445     -0.130      0.080     -1.134     -0.188     -0.297     -0.585     -0.375     -0.754     -1.277      0.365      0.394      0.281     -0.219      0.284     -0.487     -0.218      1.016     -0.106     -0.139      0.103      0.304     -0.409     -0.312     -0.051     -0.309      0.414      0.666     -0.810      0.889
    -0.093      0.696     -2.161     -1.816     -0.963      1.324      1.093     -2.457      0.386     -0.676      1.724     -0.374     -1.932     -1.823     -0.725     -1.445      0.870     -0.920     -0.134     -1.188      0.498      0.155     -0.875     -0.797     -0.688     -0.622      0.476     -1.280     -0.791     -0.402      0.727      0.978     -1.504      0.968     -0.289      1.155     -0.649     -0.772     -1.219     -0.558     -1.905      0.624      0.222      0.125     -0.656
    -0.093     -2.304     -1.161      2.184     -2.963     -0.676      0.093      0.543     -0.614     -1.676     -1.276     -2.374     -1.932     -0.823     -1.725      1.555     -2.130      0.080     -1.134     -0.188     -0.138     -1.919     -0.616      1.466     -2.740     -0.007     -0.529     -0.697      0.587     -0.348     -0.570      2.109      1.166     -1.846     -0.243     -1.170      0.125     -0.971     -1.842     -0.563      1.630     -0.183      1.098     -1.826      2.122
     0.907     -0.304      0.839     -0.816      0.037     -0.676      0.093      0.543      1.386      0.324      1.724     -0.374     -0.932      1.177     -0.725      0.555     -0.130      1.080      1.866     -1.188      0.692     -0.376     -0.110     -0.296     -0.528      0.315      0.017      1.014     -0.486      0.560     -1.379      0.666      0.745      1.744      0.514      0.879      0.071     -0.878      1.221     -0.281     -0.221      0.200      1.169      1.918     -0.617
    -1.093      0.696      0.839     -0.816     -1.963      0.324      0.093      1.543      1.386      0.324      0.724      0.626      1.068      1.177      0.275     -1.445      0.870      1.080     -1.134      0.812     -0.699      0.304      0.676      0.351     -0.023     -0.280      0.369      0.105     -1.244     -1.829      1.006     -0.366      0.717      1.013      0.594      1.599      0.243      0.086      0.954      0.324     -0.674      0.489      0.179     -1.319      0.892
     0.907      0.696     -1.161      0.184      1.037      1.324      1.093     -1.457     -0.614      0.324      0.724      1.626     -0.932     -1.823      0.275      1.555     -0.130     -0.920     -1.134     -3.188      1.443      0.626     -0.531     -0.735     -0.488     -0.616     -0.028     -0.546      0.899      1.379     -0.185      0.298     -0.956      0.108      0.541     -1.248      0.891     -0.171     -1.247      0.369      0.102     -0.677     -0.158     -0.667     -2.998
    -0.093      0.696     -1.161      0.184      0.037      0.324      1.093     -1.457      1.386      1.324      0.724      0.626      0.068     -0.823      0.275      0.555      0.870      0.080     -0.134     -0.188     -0.134      1.095      0.344      0.529      0.331     -0.013     -0.377     -1.551     -0.257     -0.399      0.648     -0.088     -1.881      0.948      0.997      0.953     -0.799     -0.411     -1.285      0.084      0.730     -0.174     -0.322     -0.443     -0.324
     1.907      0.696      0.839     -1.816      1.037      1.324     -1.907     -0.457     -0.614     -1.676     -0.276      0.626     -2.932     -1.823      0.275     -1.445     -2.130     -0.920     -0.134     -1.188      0.114     -0.633     -0.961     -1.017      0.894      1.843      1.357      1.781     -0.735      0.161      1.346     -1.219      0.404      0.242     -2.017     -0.344      1.271     -1.743     -1.043      0.062     -1.267     -1.384      0.244      0.508     -2.008
     0.907     -1.304     -0.161     -1.816      1.037     -1.676      0.093     -1.457     -0.614     -0.676      0.724     -2.374      1.068     -1.823      1.275      1.555     -0.130      1.080     -1.134     -0.188      0.807     -0.405      0.474     -0.882      0.703      0.230     -0.897     -0.574     -0.965      0.282     -2.610      0.510     -2.007      0.058     -1.028     -0.297     -1.759      0.504     -1.179      1.102      0.636      0.417      0.356     -0.547     -0.993
    -1.093     -1.304     -1.161     -1.816     -1.963     -1.676      1.093     -1.457      1.386     -0.676     -1.276      1.626     -1.932      1.177     -1.725      0.555      0.870      0.080      1.866      0.812     -0.979      0.353     -0.625      0.186     -0.453     -0.055     -1.680     -0.475     -1.981     -1.493     -0.837      0.756     -0.824      1.142     -0.568      0.086      1.219     -0.945      1.051     -1.609      1.669      0.401      0.955      1.617      1.278
    -0.093      0.696     -0.161      1.184     -0.963     -0.676      0.093      0.543      0.386     -0.676      0.724     -0.374      1.068      0.177     -0.725     -1.445     -0.130      1.080     -0.134     -1.188     -0.614     -0.013      0.097      1.355     -1.682      0.398      0.768     -0.326     -0.287      0.902     -0.147      0.082      0.477     -0.789      0.012      1.657     -0.389      0.838     -0.618      0.137     -0.780     -0.248      0.948     -0.655      0.151
    -0.093     -1.304     -0.161      0.184     -0.963     -0.676     -0.907      1.543      0.386     -0.676     -0.276     -0.374     -0.932      0.177     -0.725     -0.445     -1.130     -0.920     -0.134     -1.188     -0.306     -1.084     -0.591      0.418     -1.061      0.197     -0.236      0.580     -0.273      0.137     -0.429      0.160      2.241      0.067     -0.151      0.081      1.010     -0.205     -0.099     -0.310     -0.070      0.089      0.017     -0.049     -0.194
    -0.093     -1.304     -0.161      1.184     -1.963     -1.676     -1.907      1.543      1.386     -0.676     -0.276     -0.374      1.068      0.177     -0.725     -1.445      0.870      1.080     -1.134     -0.188     -0.993     -1.050      0.869      1.337     -0.953      0.842     -0.282     -1.176     -0.072     -0.941     -0.900     -0.991      0.568      0.170     -0.129      1.059      0.736     -0.061     -0.980     -0.289     -0.223      1.853     -0.160     -1.608      0.727
    -2.093      0.696      0.839      1.184      0.037     -2.676      0.093     -1.457      0.386      0.324     -2.276      1.626      1.068      2.177      0.275     -2.445     -0.130     -1.920     -1.134     -2.188     -1.767      0.504     -0.373      0.580     -0.905     -0.386      0.232      1.123      0.649      0.764     -0.911     -0.513     -1.031      0.017      0.738      0.066      0.965      1.593      1.595      0.793     -0.677     -0.641     -1.161     -1.595     -1.461
    -0.093     -0.304     -1.161     -1.816      1.037      0.324      0.093     -0.457     -1.614      1.324      1.724     -0.374     -0.932     -1.823      1.275      0.555     -1.130     -1.920     -2.134      0.812      0.917     -0.187     -0.870     -1.879      0.707     -1.026     -0.010     -0.267      0.166      0.279     -0.621      0.227      0.437      0.110      0.991      0.330     -0.190      0.192     -0.253      0.925     -0.465     -1.048     -0.538     -1.213      0.223
     0.907     -0.304     -1.161      0.184      0.037      0.324     -1.907     -1.457      0.386      0.324      0.724      0.626      0.068     -0.823      0.275      0.555      0.870     -0.920     -0.134     -0.188      0.829      0.285     -0.036     -0.384     -0.330      0.105     -0.697     -1.075      0.635      0.241     -0.704     -2.103     -1.386      0.784      0.520     -0.353      0.055      0.076     -0.686      0.186     -0.207      0.443     -0.810      0.128     -0.098
    -0.093     -0.304     -2.161      1.184     -1.963      0.324      1.093     -2.457     -0.614     -0.676     -1.276     -1.374     -0.932     -0.823     -1.725      0.555     -0.130     -1.920     -0.134     -2.188      0.170     -0.453     -1.039      0.064     -1.253     -0.296      0.101     -0.960      1.032     -0.577      0.222      1.692     -1.431     -0.584      0.054     -1.506     -0.806      0.474     -0.862     -1.089      0.505      0.311     -0.452     -0.183     -1.001
    -0.093     -1.304     -1.161      1.184      1.037     -1.676     -0.907     -0.457     -0.614      1.324     -0.276     -1.374      0.068      1.177      1.275      0.555     -1.130     -1.920      0.866      0.812     -0.302     -0.750     -0.558      0.259      0.356      0.263     -0.453     -0.556      0.968      0.756     -1.496     -0.114      0.188     -0.937      1.090      0.293     -0.389      0.637      1.071      1.123      1.037     -0.414     -1.294      0.790      0.625
     0.907     -0.304      0.839     -0.816      0.037      0.324     -1.907     -1.457     -0.614     -1.676      0.724      0.626      0.068      1.177     -1.725      0.555     -0.130      1.080      1.866      0.812      0.216     -0.550      0.207     -0.658     -0.044      0.597      0.374      0.605     -0.188      0.046      0.000     -1.300     -1.586      0.185     -1.633      0.713      1.243     -0.178      1.813     -1.690      0.324      0.403      0.863      2.186      0.672
    -0.093     -0.304     -0.161     -0.816      0.037     -0.676      0.093      0.543     -0.614      1.324     -0.276     -0.374     -0.932     -0.823      0.275     -0.445     -0.130     -0.920     -0.134     -2.188      0.526     -0.038     -0.315      0.355     -0.371     -0.680     -0.335      0.123     -1.101      0.433     -1.297      0.002      0.839     -0.856      1.389     -0.657     -0.293     -0.348     -1.100      0.281     -0.794      0.067     -0.469     -0.300     -1.673
     0.907     -0.304     -0.161      0.184     -1.963      0.324      0.093     -1.457     -0.614     -0.676      0.724     -0.374      0.068     -1.823      0.275     -1.445     -0.130      0.080     -1.134     -1.188     -0.631     -0.553      0.174      0.370     -1.511      1.461      0.379     -0.395     -0.202     -0.430      1.026      0.590     -1.634     -0.815     -0.055      1.489      0.417     -0.133     -2.101      0.915     -0.702      0.231     -0.233     -1.312      0.004
    -0.093     -0.304     -0.161     -0.816     -0.963      0.324      0.093      0.543     -0.614      1.324      0.724      0.626      0.068     -0.823      0.275     -0.445     -0.130      1.080     -1.134     -0.188      0.050      0.710      0.596     -0.648     -0.265     -0.038     -1.055     -0.808     -0.079     -0.524      0.259     -0.645     -0.020     -0.175      1.302      0.634     -0.288     -0.865     -0.405      0.550     -0.531     -0.883      0.347     -0.905      0.135
    -0.093      0.696      0.839      0.184     -0.963     -2.676      0.093     -0.457      0.386     -0.676     -0.276      1.626      1.068      2.177      0.275     -2.445      0.870     -0.920      0.866     -0.188     -0.584      0.665     -0.372     -0.168     -0.395      0.343     -0.072      1.307      0.400     -0.640     -2.107     -0.695     -0.008      0.601     -0.386      0.814      0.723      1.511      2.289      0.419     -1.710     -0.010     -0.412      0.716      0.167
     0.907      0.696     -1.161     -1.816      1.037     -0.676     -2.907      1.543      2.386      1.324     -0.276     -2.374      1.068      2.177      1.275     -0.445     -2.130      1.080      1.866      0.812      0.012     -1.367      0.523      0.552      0.173      1.016      1.984     -1.473     -2.359      0.834     -0.802     -1.494      1.045      2.002      1.273     -0.345     -0.742      0.302      1.637      1.224     -0.300     -0.797      0.418      1.486      0.660
     0.907      0.696      1.839      0.184      0.037      0.324      1.093      1.543     -0.614      1.324      0.724      1.626      1.068     -0.823      0.275      1.555      0.870      1.080     -1.134      0.812      0.626      0.618      0.412     -1.009      0.060      0.191     -0.009      1.360      1.057      0.031     -0.272      0.436      1.113      0.216      1.329     -0.237      0.836      0.448      0.129      0.207      0.908      0.261      0.602     -0.663      0.688
     0.907      0.696     -0.161      1.184      0.037     -0.676      1.093      0.543     -1.614     -1.676     -1.276      0.626     -2.932      2.177      0.275     -2.445      0.870      0.080      0.866     -0.188     -0.803      0.190     -1.041      0.005      0.056      1.747      0.559      0.829      1.115     -0.106      0.180      0.820      1.764     -1.587     -1.506     -0.188      0.320     -1.507      2.124      0.300     -1.393      0.488      1.568      0.851     -0.245
    -0.093     -0.304      0.839     -1.816      0.037      0.324     -1.907      0.543      1.386     -1.676     -0.276     -0.374      1.068     -1.823     -0.725      0.555     -0.130      0.080     -1.134     -0.188      0.257     -0.354      0.317     -0.323     -0.063     -0.201      0.202      0.265     -1.503      0.178      0.071     -1.480      0.284      1.632     -1.577     -0.535      0.287      0.291     -1.598     -0.605      0.402      0.192     -0.436     -1.071     -0.268
    -0.093      0.696      1.839     -1.816      1.037      0.324     -0.907      1.543      0.386      1.324      0.724     -1.374      1.068      0.177     -0.725     -0.445      0.870      1.080     -2.134      0.812      0.637     -0.060      0.828     -0.882      0.972     -0.781      0.614      1.060     -0.929      0.206     -0.485     -0.847      0.572      1.202      0.795     -0.058     -1.156     -0.059      0.859     -1.262     -1.164      0.958     -0.080     -1.854      0.038
    -0.093      0.696      0.839      0.184      0.037      0.324      0.093      1.543     -1.614      1.324      1.724      0.626      1.068      0.177      1.275      0.555     -1.130      1.080     -1.134      0.812      0.841      0.141      1.113     -0.851      0.507     -0.958      0.555     -0.086      1.132     -0.424     -0.583      0.230      0.285     -0.690      1.197      0.219      0.552     -0.475      0.720      1.207     -0.336     -1.138     -0.366     -0.713      0.529
     1.907     -1.304      1.839     -0.816      1.037      1.324     -0.907     -0.457      1.386     -2.676      1.724     -0.374      1.068      1.177     -0.725      0.555     -1.130      0.080     -1.134      0.812      1.455     -0.752      0.628     -0.113      0.010      0.389     -0.582      1.282     -0.545      0.965     -0.295     -0.225     -1.119      1.504     -2.800     -0.089      0.568      0.365      1.137     -0.631     -0.893     -0.360     -0.741     -1.133      0.801
     1.907     -0.304     -1.161     -1.816      1.037      1.324      1.093     -2.457     -1.614     -0.676      1.724     -0.374     -1.932     -1.823     -0.725      1.555      0.870     -2.920     -2.134      0.812      1.654      0.060     -1.571     -1.714      0.939      0.234     -0.314      0.507     -0.177      0.072     -0.457      1.123     -0.866     -0.215     -0.941     -0.413     -0.441      0.260     -0.504     -1.111     -0.289      0.886     -0.750     -1.520      0.088
     0.907      0.696     -2.161      1.184      1.037      1.324      1.093     -1.457      1.386      0.324      0.724     -1.374      0.068      2.177      1.275     -0.445     -1.130     -2.920      1.866      0.812      0.945     -0.101     -0.993      0.977      0.396      0.044      0.865     -1.118      0.224      0.533      0.258      1.162     -0.367      0.541      0.159     -0.575     -1.121      1.407      1.186      1.128     -1.282     -1.321     -1.564      1.512      0.442
    -0.093     -2.304     -2.161      1.184      1.037      1.324     -1.907      0.543     -0.614      1.324      0.724     -2.374     -1.932      1.177      1.275      0.555     -2.130     -1.920     -0.134     -0.188      0.884     -1.408     -1.208      0.173     -0.368     -1.083     -0.726     -0.924      1.078      1.447      0.426     -0.404      1.817     -0.807      1.383     -0.393     -0.769     -0.319      0.884      1.399     -0.292     -0.634     -0.215     -0.338      0.209
     0.907      0.696      1.839      2.184      1.037      1.324      1.093      1.543      1.386     -1.676     -1.276      1.626      1.068      2.177      0.275     -1.445      0.870      1.080      1.866      0.812     -0.316      0.819      0.639      1.761      0.573      1.266     -0.193      1.263      0.439      0.438      1.694      0.372      0.848     -0.088     -2.123     -0.774      0.613      0.383      1.015     -0.139     -1.157      0.017      0.149      1.051      0.264
     0.907      0.696      1.839      1.184      1.037      1.324      1.093      1.543      2.386     -0.676      1.724      0.626      1.068      2.177     -0.725      1.555      0.870      1.080      0.866      0.812      1.256      0.196      0.507      1.245      1.320     -0.333      0.523      1.289     -0.084     -0.354     -0.001      0.638      1.133      1.522     -1.341     -0.062      0.345      0.380      1.158     -1.278      0.178      0.565      0.554      0.374     -0.476
     0.907      0.696     -0.161     -0.816     -0.963      1.324      1.093      0.543      0.386      1.324      1.724     -0.374      1.068      1.177      0.275      1.555      0.870     -0.920     -0.134     -0.188      1.282      0.707     -0.425     -0.309      0.150     -0.315      0.155      0.310     -0.575     -1.175      0.081      0.392      1.273      0.516      1.299     -0.010     -1.187      1.529      1.506      0.124      0.404      0.130     -0.386      0.260     -0.162
    -2.093      0.696      0.839     -0.816      0.037     -1.676      1.093     -1.457      1.386      0.324     -2.276      1.626      0.068      1.177      0.275     -2.445      0.870      0.080     -1.134     -0.188     -1.857      0.382     -0.065      0.871      0.094     -0.044      0.229      1.021     -1.513     -0.099      0.400      0.713     -1.447      0.700      0.157      0.188      1.227      0.051      0.543     -0.059     -0.490      0.384      0.246     -1.514     -0.222
     1.907      0.696     -2.161     -1.816      1.037      1.324     -2.907     -2.457     -1.614     -2.676      1.724      1.626     -2.932     -1.823      1.275      1.555      0.870      1.080     -2.134      0.812      1.514      0.320     -0.596     -0.879      1.003      0.416      0.570     -1.513     -0.888     -0.116     -0.219     -3.262     -1.813     -0.770     -3.073     -0.187      1.078     -2.086     -1.266      0.752     -0.125      0.508      2.101     -1.787     -0.139
    -0.093      0.696      0.839      2.184      1.037     -2.676      1.093     -0.457     -0.614      1.324      0.724      1.626     -0.932      1.177      0.275     -2.445      0.870     -0.920      1.866     -0.188     -0.951      0.375     -0.524      0.923      0.745      0.785      0.210      1.483      1.323      0.472     -1.725      0.718      0.182     -1.422      0.930      1.867      1.069     -0.245      0.544     -0.087     -1.344      0.579     -0.232      1.529     -0.786
    -0.093      0.696      0.839     -0.816      0.037     -0.676     -1.907      0.543     -0.614      0.324     -0.276      1.626      0.068     -0.823      0.275     -0.445      0.870      0.080     -1.134     -0.188     -0.325      0.366      0.302     -0.433     -0.124      0.262      0.296      0.602     -0.348      0.131     -0.305     -2.314      0.195     -0.173      0.385     -0.097      1.227     -0.513     -0.584      0.297     -0.114      0.646     -0.257     -0.971     -0.264
     0.907      0.696      1.839      0.184      0.037      0.324      1.093     -0.457     -0.614      0.324      0.724     -0.374      1.068      1.177      0.275      0.555     -1.130      1.080      0.866     -0.188      0.230     -0.053      0.781      0.146      0.255      0.698      0.746      1.033      0.115     -0.160      0.036      1.182     -1.341     -0.823      0.120      0.398     -0.423      0.131      0.987      0.005      0.425     -1.086     -0.037      0.713     -0.460
    -2.093     -1.304     -0.161      1.184     -1.963     -1.676      0.093     -0.457      0.386     -0.676     -0.276     -1.374      0.068      0.177     -0.725     -0.445     -1.130     -0.920     -1.134     -2.188     -0.546     -0.580     -0.158      0.812     -1.436     -1.456     -0.504      0.086      0.361     -0.603     -1.159      0.713     -0.443     -0.325      0.051      0.413     -0.671      0.344     -0.333      0.017      0.085     -0.494     -0.616     -1.421     -1.049
     0.907      0.696      0.839      1.184     -0.963     -1.676      0.093      0.543     -0.614      0.324     -2.276     -1.374      0.068     -0.823      0.275     -1.445     -0.130      1.080      1.866      0.812     -1.421     -0.114      0.337      0.107     -0.075      2.279      0.989      0.463      1.050     -0.835     -0.249      0.119      0.104     -0.617      0.195     -0.393     -1.223     -0.444     -0.896      0.288     -0.023      0.021      0.614      1.650      0.927
    -1.093      0.696      0.839      1.184     -0.963     -0.676      0.093      1.543     -1.614     -0.676     -1.276     -0.374      0.068     -0.823     -0.725     -0.445     -0.130      0.080     -0.134     -1.188     -0.592     -0.084      0.468      0.300     -0.332     -0.487      0.668      0.340      0.911     -0.729     -0.114      0.289      1.016     -1.904     -0.605     -0.378     -0.222     -0.645     -0.872     -0.696      0.187     -0.249     -0.751     -0.190     -0.922
     0.907      0.696      1.839     -0.816      0.037      0.324      1.093      1.543      0.386      0.324      1.724     -0.374     -2.932      0.177      0.275     -0.445      0.870      1.080     -2.134     -0.188      0.259      0.454     -0.616     -0.358      1.419      0.561      0.421      2.489     -0.492     -1.274      0.102      0.963      2.126      0.728     -0.425      1.303     -1.017     -2.059      0.312     -0.368     -0.649      0.249      1.928     -1.903     -1.455
     0.907     -0.304     -1.161     -0.816     -0.963     -1.676      0.093     -1.457     -0.614     -0.676     -0.276      0.626      0.068      1.177     -0.725      0.555     -1.130     -0.920     -1.134     -2.188      0.307     -0.265     -0.483     -1.053     -1.606      0.754     -0.229     -0.659      0.084      0.788     -2.038      0.432     -0.907      0.386      0.119     -0.783      1.047      0.845      1.894     -0.056      0.411     -0.863     -0.299     -0.532     -0.669
     1.907      0.696      1.839     -0.816     -0.963      1.324      1.093      0.543      2.386     -0.676      1.724      1.626      0.068     -1.823      0.275     -0.445      0.870      1.080      0.866     -1.188      0.820      0.832      0.485      0.729     -0.603      1.234     -0.134      1.281     -1.596     -0.432      0.476      0.209     -0.107      1.848     -0.439      0.690      0.787     -0.605     -2.203      0.465     -1.236      0.144      0.484      0.651     -0.768
     0.907      0.696     -0.161      1.184      1.037      1.324      0.093      0.543      0.386     -0.676      1.724      0.626      1.068      0.177      0.275      1.555      0.870      1.080     -0.134      0.812      1.544      0.432      0.529      0.416      0.653     -0.687      0.118     -0.681      0.557      0.309     -0.297     -0.239     -0.002      0.159     -1.050     -0.533      0.066      0.302     -0.081      0.030      0.097      0.441      0.351     -0.148      0.262
     1.907      0.696     -2.161     -1.816      0.037      1.324      0.093     -2.457     -1.614      0.324     -0.276     -2.374     -0.932      0.177     -0.725      0.555     -0.130     -2.920     -0.134      0.812      0.481     -0.171     -1.294     -1.596      0.189      1.382      0.729     -0.796     -0.352     -0.282      0.770      0.145     -1.110     -0.063      0.275     -0.913     -2.293      0.863      1.278     -0.748      0.009     -0.130     -0.991      0.509      0.513
     0.907      0.696     -0.161      0.184      0.037      0.324      0.093     -1.457      0.386      0.324      0.724     -0.374      0.068     -0.823     -0.725     -0.445     -0.130      0.080     -0.134     -0.188      0.487      0.291      0.028     -0.013     -0.309      0.411      0.341     -0.140      0.201      0.313     -0.265     -0.395     -1.481      0.437      0.229      0.181     -0.723     -0.108     -0.984     -0.731     -0.985     -0.442     -0.086     -0.103     -0.032
     0.907     -1.304      0.839     -1.816      1.037      1.324      0.093      1.543     -0.614      1.324      0.724     -1.374      1.068     -0.823      1.275      1.555      0.870      1.080     -1.134      0.812      0.485     -0.016      0.703     -0.939      0.798      0.419     -1.287      0.078     -0.926      0.196      0.810      0.063      0.746      0.241      0.980      0.122     -1.336     -0.107     -0.024      0.865      1.104      0.894      0.130     -0.706      0.297
     1.907      0.696     -0.161      2.184      0.037     -0.676      1.093     -0.457     -0.614     -0.676      1.724     -0.374      0.068      2.177      0.275      1.555      0.870      1.080     -0.134     -0.188      0.845      0.365      0.304      0.917     -0.181      1.133      0.334     -0.496      1.337      0.144     -1.601      0.818     -0.636     -1.307     -0.521      0.588     -0.891     -0.354      1.386      0.308      0.600      0.425      0.772     -0.483     -0.040
     0.907      0.696      0.839     -1.816      1.037      1.324     -0.907     -1.457     -0.614      0.324      1.724      0.626      1.068      0.177      1.275      1.555      0.870      1.080     -2.134      0.812      1.396      1.007      0.625     -0.979      1.803     -0.414     -0.297      0.095     -0.779     -0.732     -0.084     -2.036     -2.154      0.232     -0.624     -0.058     -0.419      0.130      0.702      0.358      0.102     -0.135      0.260     -1.525     -0.608
    -0.093     -2.304     -0.161      1.184      0.037     -0.676     -1.907      0.543      0.386     -0.676     -1.276     -1.374      0.068      1.177      0.275     -0.445     -0.130     -0.920     -0.134      0.812     -0.346     -0.887     -0.219      0.530      0.229      0.262     -1.442     -0.003      0.655     -0.340     -0.266     -1.152      0.870     -0.181     -0.846     -0.788     -0.467      0.322      0.829      0.181     -0.051      0.792     -0.621     -0.386      0.506
    -0.093     -0.304     -0.161      1.184      1.037      0.324      0.093      0.543     -1.614     -0.676     -0.276     -0.374      0.068     -1.823     -0.725     -0.445     -0.130     -0.920     -0.134      0.812      0.237     -0.169     -0.142     -0.847      0.636     -0.319     -0.141      0.009      1.984      0.317      0.174      0.496      0.885     -0.672     -0.823     -0.598     -0.281      0.221     -1.161     -1.054     -0.739     -0.122     -0.650      0.233      0.029
    -0.093      0.696      1.839      2.184      1.037     -2.676      1.093     -0.457      0.386      1.324      0.724     -1.374     -0.932     -0.823      1.275          *     -1.130     -0.920     -0.134      0.812     -0.656     -0.186     -0.499      1.003      0.378      0.656      0.966      2.370      1.136      0.624     -1.947      1.353     -0.156     -0.219      1.160      1.720     -1.152     -0.280     -1.471      1.125     -0.165     -1.071     -0.181     -0.635      0.662
     0.907      0.696     -2.161      1.184      1.037     -2.676      1.093     -0.457     -1.614      1.324     -1.276      0.626     -0.932     -1.823      1.275     -2.445      0.870      1.080     -0.134      0.812     -0.820      0.426     -0.320     -0.185      0.775      1.660      0.349     -1.741      1.224      0.223     -1.674      0.610     -0.080     -1.404      0.783     -0.222     -0.025     -0.407     -1.577      0.788     -1.407      0.550      1.413     -0.213      0.237
    -1.093     -0.304      0.839      1.184      1.037      0.324      0.093     -0.457     -0.614     -1.676      0.724     -1.374      0.068     -0.823      0.275      0.555     -0.130      0.080     -1.134     -0.188      0.409     -0.123     -0.193      0.710     -0.762     -1.544     -0.099      0.989      0.661      1.733     -0.003      0.420     -0.271     -1.245     -1.183      0.108     -1.354      0.299     -1.428      0.762     -0.032      0.028      0.277     -1.453      0.486
    -2.093      0.696      1.839      1.184     -2.963     -2.676      1.093      1.543      2.386     -2.676     -2.276     -2.374      1.068      1.177     -2.725     -2.445      0.870      1.080      0.866     -3.188     -2.019      0.283      0.861      1.037     -2.894     -0.148      0.421      0.898      0.222      0.089     -0.446      0.874      0.637      1.398     -1.304      0.381     -2.742     -0.063      0.393     -1.330     -0.223      0.380     -0.035      0.295     -0.620
     0.907     -2.304     -2.161     -0.816      1.037      1.324      1.093     -1.457      1.386      1.324      1.724     -2.374      0.068      1.177      1.275      1.555      0.870      1.080      0.866      0.812      0.895     -0.872     -0.051      0.208      0.689      0.076     -1.393     -2.209     -1.025      0.263      0.506      1.885     -1.496      1.222      0.614      0.391     -1.287      0.058      1.101      0.891      0.543      1.867      1.197      0.775      0.329
    -0.093     -1.304      0.839      1.184      0.037      1.324      1.093      1.543      0.386      0.324      0.724      0.626     -0.932     -0.823      0.275      1.555      0.870      1.080      0.866      0.812      1.009      0.644     -0.279      0.586      0.559     -1.222     -1.890      1.188      0.669     -0.507      0.411      0.306      1.750     -0.165     -0.013     -0.433     -0.048     -0.582     -1.194     -0.181      0.511      0.155      1.402      0.538      0.325
    -2.093     -0.304     -0.161      1.184     -2.963      0.324     -0.907     -0.457      0.386     -0.676     -1.276     -0.374      0.068      1.177     -0.725     -0.445     -1.130      0.080     -0.134     -2.188     -1.227     -1.044     -0.001      0.804     -0.755     -0.866      0.686     -0.056      0.279     -1.978      1.345      0.078     -0.573     -0.194     -0.308      0.454      0.801      0.164      0.325     -0.545      0.756     -0.061      0.024     -0.808     -1.447
     0.907     -0.304     -1.161      0.184      1.037      1.324     -0.907     -1.457     -0.614     -0.676     -0.276     -0.374     -0.932      0.177     -0.725     -0.445     -1.130     -0.920     -0.134      0.812      0.653     -0.121     -0.522      0.115      0.148      0.234     -0.097     -0.733      0.239      0.940      0.733     -0.811     -0.841     -0.606     -0.705     -1.148     -0.290      0.083      0.055     -0.875     -1.066     -1.064     -0.083     -0.269      0.690
     0.907     -0.304      1.839     -0.816     -2.963      0.324     -0.907     -0.457      0.386     -0.676     -0.276      1.626      1.068      2.177     -2.725     -2.445     -1.130     -0.920     -0.134     -0.188     -0.672     -0.452      0.258      0.060     -1.510      1.467      0.092      1.657     -0.751     -1.536      0.965     -0.595     -0.845      0.405      0.223      0.477      2.038      0.768      2.165     -2.056     -1.621     -0.720     -1.076     -0.355      1.083
    -0.093      0.696      0.839     -1.816      1.037      1.324      1.093      0.543      1.386     -0.676     -1.276     -0.374     -2.932      2.177      1.275      0.555     -0.130     -0.920      1.866      0.812      0.635      0.081     -1.174      0.413      0.911     -0.664      0.545      1.915     -2.324      0.053      0.768      0.996      1.878      1.089     -1.063     -1.986     -0.512     -1.294      1.871      0.843     -0.047      0.039      0.824      1.606      0.143
    -0.093     -0.304     -1.161     -1.816      1.037     -0.676     -0.907      1.543     -1.614      1.324     -0.276      0.626      1.068     -1.823      1.275      0.555     -1.130     -0.920     -2.134      0.812     -0.684     -0.627      0.509     -1.045      0.593      0.637      0.355     -1.696     -0.839      0.459      0.041     -0.249      0.843     -0.724      1.133      0.570      1.362      0.313     -1.180      0.958      1.177     -0.516     -1.561     -1.684      0.238
     0.907     -0.304      1.839     -0.816     -1.963      0.324      0.093      1.543     -0.614     -0.676     -1.276      0.626      1.068      1.177     -1.725     -0.445     -0.130      1.080      0.866     -1.188     -0.452     -0.309      0.645     -0.311     -0.302      1.539      0.060      1.265     -0.631     -1.526      0.914      0.395      0.930     -0.234     -0.315     -0.738      0.991      0.375      1.324     -1.632      0.161      0.105      0.196      1.030     -0.743
    -1.093     -0.304     -2.161      2.184     -0.963      0.324      0.093      0.543     -0.614      0.324      1.724     -0.374     -0.932      0.177      0.275      0.555      0.870      0.080      0.866      0.812      0.328      0.017     -0.373      1.087     -0.293     -1.224     -0.346     -1.869      1.053     -0.751     -0.012      0.152      0.989     -1.395      0.651      1.190     -0.371     -0.448     -0.480      0.464      0.292      0.756      0.622      0.336      1.191
    -0.093     -0.304     -1.161     -0.816     -1.963      1.324      0.093      0.543      0.386      0.324     -1.276     -1.374      1.068     -0.823      0.275     -0.445     -0.130      0.080      0.866     -0.188     -0.470     -0.961      0.197     -0.374     -0.897      0.309      0.652     -1.357     -0.515     -1.134      1.673      0.916      0.424      0.786      0.713     -0.575     -0.111      0.862     -0.513      0.668      0.056      0.875     -0.185      1.160      0.662
    -0.093     -1.304      0.839      0.184      0.037      1.324      1.093     -1.457      2.386     -0.676      0.724     -2.374      1.068     -1.823      0.275     -0.445     -1.130      1.080      1.866      0.812      0.173     -0.360      0.761      0.426      0.436     -0.226     -0.935      0.105     -0.285     -0.357      1.105      1.265     -2.161      1.777     -0.742      0.645     -1.955      0.118     -2.041      0.183     -0.583     -0.754     -0.090      1.643      0.464
    -1.093     -0.304     -0.161      1.184      0.037      0.324      0.093     -0.457     -0.614      0.324     -0.276     -1.374      0.068     -0.823      0.275      0.555     -0.130      0.080     -1.134     -2.188     -0.050     -0.138     -0.097      0.293     -0.911     -0.993     -0.132     -0.020      0.767      0.879      0.304      0.220     -0.148     -0.903      0.766     -0.189     -1.335      0.014     -0.863      0.707      0.802     -0.097      0.327     -1.307     -1.128
     1.907     -0.304     -0.161      0.184      0.037      0.324     -1.907      1.543      0.386      1.324      1.724      0.626      0.068     -0.823      0.275      0.555     -0.130     -0.920     -1.134     -0.188      1.077     -0.148     -0.673     -0.202      0.473      0.859     -0.281      0.549      0.404     -0.446     -0.777     -1.753      2.329      0.485      0.995      0.388      0.836      0.729     -0.676      0.041     -0.453     -0.027      0.021     -0.998     -0.399
     0.907     -0.304     -0.161     -1.816      1.037      1.324      0.093      1.543      0.386     -2.676      0.724      0.626      1.068      1.177      0.275      1.555      0.870      1.080     -2.134     -1.188      0.843      0.242      0.441     -0.239      0.269      0.200     -0.487     -0.471     -1.425      0.684      0.468     -0.277      0.995      0.441     -2.640     -0.437      0.312      0.490      1.413      0.239      0.452      0.550      0.520     -2.036     -1.392
    -0.093      0.696      0.839      0.184      0.037      1.324      1.093      1.543      0.386      1.324     -1.276     -0.374      1.068      0.177      1.275      1.555      0.870      1.080     -1.134      0.812      0.344      0.549      0.711     -0.220      1.092     -0.537      0.063      0.004      0.373     -0.942      1.004      0.318      0.682      0.567      0.781     -1.616     -0.913      0.269      0.317      0.675      1.332      0.317      0.014     -0.974     -0.045
     0.907      0.696      0.839      1.184     -0.963      0.324      1.093      0.543      2.386      1.324      0.724      1.626      0.068     -0.823     -0.725      1.555      0.870      0.080      0.866     -1.188      0.444      0.841     -0.133      0.738     -0.329      0.322     -0.156      1.064      0.534     -0.589     -0.142      0.263      0.745      1.624      1.439      0.059      0.560      0.284     -1.294     -0.358      1.035      0.192      0.237      0.358     -1.008
    -1.093     -0.304      0.839      0.184      1.037     -0.676      1.093      0.543     -1.614      0.324      0.724      0.626      1.068      0.177      0.275      0.555      0.870      1.080     -0.134      0.812      0.377      0.265      0.459     -0.475      0.683     -1.450     -0.462      0.494      0.644      0.610     -1.096      0.832      0.015     -1.328      0.060      0.302      0.247      0.405      0.640     -0.027      0.216      0.627      0.543      0.102      0.160
    -1.093     -0.304     -2.161      1.184      0.037     -0.676      0.093     -2.457      1.386      0.324     -1.276     -2.374      0.068      1.177     -0.725     -0.445     -0.130     -2.920      0.866     -0.188     -0.764     -0.776     -1.176      1.485     -0.281     -0.153      0.424     -1.016     -0.259      0.401      0.203      1.028     -1.212      0.218      0.517     -0.406     -1.470      1.612      0.115     -0.558      0.316      0.647     -1.324      0.131      0.066
    -0.093      0.696      0.839      1.184      1.037      1.324      1.093     -1.457      1.386      1.324      0.724     -0.374      1.068      2.177     -0.725      0.555      0.870      0.080     -0.134      0.812      0.192      0.651     -0.143      1.324      1.262     -0.236      0.122      0.877     -0.125     -0.192      1.021      0.402     -1.219      0.481      0.705      0.336     -1.177      1.301      1.287     -1.259      0.445      0.148      0.368     -0.545     -0.243
    -0.093     -0.304     -2.161     -0.816      0.037      1.324     -1.907     -2.457     -0.614     -2.676     -2.276      1.626      1.068      2.177     -2.725     -1.445     -0.130     -1.920     -1.134      0.812     -0.926      0.132     -0.555     -0.153     -0.556      0.874     -0.333     -1.602     -0.743      0.497      2.293     -2.124     -1.717     -0.573     -2.431     -1.152      1.225      1.818      2.364     -2.445     -0.381     -0.124     -1.259     -1.015      1.242
    -0.093      0.696      1.839      2.184      0.037      1.324      1.093      1.543      0.386     -0.676     -0.276     -0.374      0.068      1.177     -1.725      0.555     -0.130      1.080      0.866     -0.188     -0.306      0.226      0.814      0.829     -0.368      0.247      0.304      0.963      1.397      0.273      1.804      0.763      0.554     -0.302     -0.550      0.076     -0.551     -0.961      0.437     -1.646      0.899     -0.425      0.115      0.428      0.042
    -0.093     -0.304      0.839     -0.816      0.037      0.324      1.093      1.543     -0.614      0.324     -0.276      0.626      1.068     -0.823      1.275      1.555     -0.130      0.080     -0.134     -0.188      0.027      0.259      0.410     -0.930      0.558     -0.057     -0.650      0.465      0.184     -0.553      0.275      0.810      1.303      0.324     -0.123     -0.360      0.236      0.462     -0.095      1.064      1.590     -0.340     -0.408      0.140     -0.846
     1.907     -0.304     -0.161      0.184      0.037      1.324      0.093     -0.457     -0.614     -0.676      1.724     -0.374      0.068      0.177     -0.725      1.555      0.870      0.080      0.866     -0.188      1.186      1.030      0.507     -0.237     -0.288      0.691     -1.250     -0.652      0.478      0.166      0.058     -1.085     -1.050     -0.250     -0.601      0.201     -1.787     -0.608      0.328     -0.300      0.468     -0.267     -0.637      0.928      0.123
    -0.093     -0.304     -2.161      1.184     -0.963      0.324      0.093      1.543      0.386     -0.676     -1.276     -0.374     -1.932      0.177     -0.725     -1.445     -0.130      1.080      0.866     -1.188     -0.664     -0.316      0.194      0.425     -0.269      0.503      0.257     -2.419      0.761     -0.619      1.027      0.422      1.303      0.109     -0.530     -0.387     -0.034     -2.406     -0.149     -0.650     -0.815      0.315      0.910      0.667     -0.905
    -0.093      0.696      1.839     -0.816      1.037      1.324      1.093      1.543      0.386      0.324      1.724      1.626      1.068     -0.823      0.275     -0.445      0.870     -1.920      0.866      0.812      0.248      1.021      0.362      0.577      1.009     -0.523     -0.293      1.679     -1.276      0.085      1.093      0.081      1.263      0.065     -0.326      1.292      0.309      0.495     -1.229     -0.272     -0.640     -0.323     -2.413      0.551     -0.093
     1.907     -1.304     -1.161      1.184     -1.963      1.324      1.093      1.543      0.386     -1.676     -1.276      0.626      0.068      1.177     -1.725      1.555      0.870      1.080      0.866     -0.188      0.510     -0.115      0.610      1.164     -1.976      1.406     -1.060     -1.843     -0.104     -0.015      0.827      1.182      0.936     -0.663     -0.605     -2.024      0.733     -0.553      0.373     -0.830      0.995      0.973      0.368      0.284      1.284
    -0.093     -0.304     -1.161      1.184     -0.963      0.324      1.093     -1.457      0.386     -1.676     -0.276      0.626      1.068      2.177      0.275     -0.445     -0.130      1.080      0.866     -1.188     -0.003      0.450      0.211      1.453     -0.919     -0.055     -0.703     -1.571     -0.430     -0.086      0.291      0.288     -1.564     -0.785     -1.126     -0.069      0.202      0.779      1.132      0.665     -0.400     -0.676      0.863      0.165     -0.424
    -0.093      0.696     -0.161      0.184     -0.963     -0.676     -0.907      0.543     -0.614      0.324      1.724      0.626      0.068     -0.823      0.275     -0.445      0.870      0.080      1.866      0.812      0.140      0.511      0.047     -0.175     -0.238     -0.224      0.138     -0.227      0.276     -0.699     -0.852     -1.537      0.492     -0.554      0.535      1.454      0.120     -0.009     -0.701      0.552     -0.623      0.341     -0.024      1.973      0.965
     0.907     -0.304      1.839     -1.816      1.037     -0.676     -2.907      1.543     -1.614      1.324      1.724     -0.374      1.068     -0.823      1.275     -0.445     -2.130      1.080      1.866      0.812      0.425     -0.603      1.437     -1.084      0.664      0.445      0.335      0.345     -0.716      0.371     -1.110     -2.143     -0.073     -0.536      0.928      1.320      0.508     -0.658      0.138      0.868     -0.930     -1.443     -0.937      2.483      0.379
    -2.093     -0.304     -0.161     -0.816      1.037     -1.676      1.093      1.543     -1.614     -0.676     -1.276     -1.374     -2.932     -1.823     -0.725     -0.445     -1.130      1.080     -1.134      0.812     -0.783     -0.644     -0.241     -1.164      0.321     -1.175      0.319     -0.038      0.298      0.593     -0.915      1.699      1.886     -0.445     -1.010     -0.248     -0.743     -2.456     -1.037     -0.800      0.438     -0.486      1.456     -0.534      0.474
    -2.093     -0.304     -1.161     -0.816      0.037      0.324      0.093      1.543      0.386      1.324     -1.276     -1.374     -1.932     -0.823      0.275      0.555     -1.130     -0.920      0.866     -0.188     -0.870     -0.832     -0.778     -0.364     -0.188     -1.131      0.423     -0.205     -0.281      0.231      1.365      0.951      2.346      0.754      1.235     -0.171     -0.382     -0.962     -0.424      0.382      1.432     -0.195      0.038      0.915      0.055
    -0.093      0.696      1.839      0.184      0.037     -0.676      1.093      0.543     -1.614      0.324     -0.276      0.626      1.068      0.177     -0.725      0.555     -0.130      1.080     -1.134      0.812      0.055      0.206      0.448     -1.000     -0.048     -0.109      0.398      1.424      1.183      0.167     -0.787      0.990      0.083     -0.652      0.201     -0.372      0.249      0.456      0.897     -0.573      0.562     -0.274      0.424     -0.751      0.686
    -2.093      0.696      0.839      1.184      0.037      1.324      1.093     -0.457      0.386      0.324      1.724      1.626      1.068      1.177      0.275      0.555      0.870      0.080      0.866      0.812      0.681      0.425      0.280      0.719      0.369     -2.867      0.404      0.511      0.387     -0.471      0.465      0.661     -0.700     -0.132      0.085      0.853      1.091      0.943      0.718      0.111      0.118      0.501     -0.535      0.472      0.489
     0.907     -1.304      0.839      0.184      0.037      1.324     -0.907      0.543      0.386     -0.676      1.724     -0.374      0.068     -0.823      0.275      1.555      0.870      0.080     -0.134      0.812      1.525     -0.354      0.359      0.080      1.076     -0.675     -0.921      0.512      0.035     -1.055     -0.326     -0.499      0.249      0.336     -1.296     -0.190     -0.104     -0.481     -0.811     -0.177      0.028      1.171     -0.277     -0.080     -0.258
     0.907      0.696      0.839     -1.816      1.037      1.324      1.093      1.543     -0.614      0.324      0.724      0.626      0.068     -1.823      1.275      0.555      0.870      1.080     -1.134      0.812      0.588      0.589      0.346     -1.293      1.321      0.327     -0.010      0.571     -0.534     -0.432      0.677      0.458      1.160      0.402     -0.336      0.057      0.050     -0.378     -0.796      0.500     -0.208      0.169      0.403     -0.536     -0.323
     0.907      0.696     -1.161      1.184      0.037      0.324      0.093     -1.457     -0.614      0.324      0.724      0.626      0.068      1.177      0.275      0.555     -0.130      0.080      0.866     -0.188      0.679      0.203      0.280      1.503      0.417      0.348      0.321     -1.397     -0.291     -0.401     -0.227     -0.127     -1.502     -1.726      0.244     -0.267      0.286     -0.452      0.067      0.165     -0.247     -0.108     -0.434      0.157     -0.539
     0.907      0.696     -2.161      1.184      0.037      1.324      1.093     -1.457     -0.614      0.324      1.724      0.626      0.068     -0.823      0.275      0.555      0.870     -0.920      0.866      0.812      1.010      0.870     -0.234     -0.413      0.384     -0.115     -0.085     -1.985      1.398     -0.412      0.306      0.199     -1.159     -0.400      0.295      0.447     -0.459      0.430     -0.504     -0.046     -0.548     -0.057     -0.499      1.019      0.418
    -1.093      0.696      0.839      0.184      1.037     -0.676      0.093      1.543     -0.614      0.324     -1.276      0.626      1.068     -1.823      0.275     -1.445     -0.130      1.080      0.866     -0.188     -1.182     -0.056      0.956      0.288      0.344      0.255      0.926     -0.177     -0.058      0.516      0.534     -0.128      0.529     -0.747     -0.056      0.298      0.646     -0.288     -1.955      0.265     -0.240     -0.163     -0.325      0.858     -0.294
     0.907     -0.304     -2.161     -1.816      0.037     -1.676     -0.907     -0.457     -0.614     -0.676      1.724      0.626     -1.932      1.177     -0.725     -0.445      0.870     -1.920     -0.134     -0.188      0.109     -0.134     -1.239     -0.290      0.309      0.948     -0.080     -0.930     -1.444     -0.344     -1.838     -0.859      0.943     -0.336     -1.005      1.578      0.717     -0.451      1.392     -0.753     -0.638      1.179     -0.014      0.027     -0.580
     0.907      0.696      0.839     -1.816     -0.963     -0.676      0.093      1.543     -0.614      0.324      1.724     -0.374      0.068     -1.823      1.275      0.555      0.870      1.080      1.866      0.812      0.362      0.573      0.583     -1.119      0.388      0.636     -0.030      0.244     -0.741     -1.328     -0.902     -0.409      0.989      0.289      0.144      1.124     -1.130     -0.554     -1.169      0.971      0.215      0.269      0.236      2.378      0.564
     0.907      0.696      1.839      0.184      1.037      1.324      1.093     -1.457      1.386      0.324     -1.276      0.626      1.068      1.177     -1.725      1.555      0.870      1.080     -1.134      0.812      0.103      0.806      0.298     -0.060      0.263      0.912     -0.073      1.573      0.280      0.871      1.317      0.221     -1.768      1.543      0.236     -1.375     -0.373      0.742      1.271     -1.765      1.407      0.096      0.495     -1.158      0.546
    -0.093     -0.304     -1.161      0.184      0.037     -0.676     -0.907     -1.457      0.386     -0.676     -0.276     -0.374      0.068     -0.823     -0.725     -1.445     -1.130     -1.920      0.866     -2.188     -0.334     -0.653     -0.924     -0.359     -1.403      0.269      0.476     -0.345      0.631      1.319     -0.254     -0.115     -0.449      0.647      0.097      0.164      0.451      1.249     -0.492     -0.121     -1.075     -0.626     -0.653      0.996     -0.886
    -0.093     -1.304     -1.161      0.184     -1.963     -0.676     -0.907     -0.457      0.386     -0.676     -1.276     -0.374     -0.932     -0.823      0.275     -0.445     -1.130     -0.920      0.866     -0.188     -0.671     -1.074     -0.662      0.151     -0.816      0.461     -0.504     -0.547      0.121     -1.164     -0.095      0.342      0.108      0.250     -0.168     -0.421      0.852     -0.158     -0.905      0.656      0.236      0.094      0.112      0.748      0.418
     0.907      0.696     -2.161      1.184      1.037      1.324      0.093     -2.457      0.386      0.324      1.724     -2.374     -0.932      1.177      0.275      1.555      0.870     -1.920      0.866      0.812      1.364     -0.094     -1.225      1.189      1.635     -0.396      0.779     -1.084     -0.033     -0.562     -0.111      0.058     -1.147     -0.692     -0.360     -0.168     -2.234      0.917      0.228     -0.552      0.107      1.072     -0.132      0.316     -0.580
     0.907     -0.304     -1.161     -0.816      1.037      0.324     -2.907     -1.457      0.386     -0.676      1.724      1.626     -1.932     -0.823      1.275      1.555      0.870      1.080     -0.134      0.812      1.329      0.055     -0.365     -0.154      0.269     -0.477     -0.264     -0.698     -0.714      0.669     -1.132     -2.939     -0.909      0.554     -0.863     -0.082      1.407     -1.351     -0.725      0.953      0.115      0.976      1.674     -0.028      0.461
     1.907      0.696     -1.161     -0.816      1.037      1.324      1.093     -0.457     -0.614      1.324      1.724      1.626     -0.932     -0.823      1.275      1.555      0.870      1.080      1.866      0.812      1.518      0.901      0.031     -0.665      0.590      0.323     -0.198     -1.018     -0.030      0.246     -0.213      0.070     -0.673     -0.069      1.070     -0.330      0.353     -0.939     -0.272      0.862     -0.048     -0.095      1.165      2.170      0.325
    -1.093      0.696      0.839     -0.816      1.037     -0.676      1.093      1.543     -0.614      0.324      0.724      1.626      0.068     -0.823     -0.725     -0.445     -0.130      0.080     -0.134      0.812     -0.349      0.520      0.312     -0.673      0.146     -0.883      0.344      0.536     -0.128      0.764     -0.290      0.521      1.263     -0.024      0.324      1.235      0.981     -0.294     -0.341     -0.801     -0.329     -0.730     -0.197      0.124      0.699
     0.907      0.696      1.839      2.184     -0.963      1.324      1.093      1.543     -0.614      0.324     -0.276      0.626      1.068      2.177     -0.725      0.555      0.870      1.080     -0.134      0.812      0.133      0.601      0.623      0.680      0.249      0.742      0.206      1.294      1.641     -1.184      1.164      0.656      0.754     -1.215      0.143     -0.377     -0.026     -0.048      1.774     -0.980      0.446      0.196      0.294     -0.447      0.705
    -0.093      0.696     -2.161      1.184      1.037      0.324      1.093     -2.457      1.386      0.324     -1.276      0.626      1.068      0.177      0.275     -1.445     -0.130     -0.920      0.866      0.812      0.165      0.288      0.168      1.068      1.453     -0.194      0.437     -2.145     -0.025     -0.416      0.038      0.962     -2.753      0.437     -0.460     -1.570      0.417      0.781     -0.533     -0.465     -1.622     -0.349     -1.118      0.376     -0.416
     0.907     -0.304     -1.161      1.184      1.037      0.324      1.093     -1.457     -0.614      0.324      0.724      0.626     -0.932      1.177      0.275      1.555      0.870     -0.920     -0.134      0.812      0.652      0.628     -0.339      0.046      1.287      0.192     -0.945     -0.654      1.265     -0.263     -0.312      0.373     -0.952     -0.449     -0.212     -0.257     -0.176     -0.504      1.181     -0.382      1.066      0.273     -0.189     -0.016     -0.345
    -0.093     -0.304     -0.161     -0.816      1.037     -0.676      0.093     -1.457      2.386      1.324     -0.276      1.626     -0.932     -0.823      1.275      1.555     -0.130     -1.920      1.866      0.812      0.054     -0.027     -0.792      0.338      1.960      0.008     -0.333      0.568     -1.066     -0.776     -0.848      0.083     -0.479      2.172      0.358     -0.346      1.465      0.126     -1.073      0.297      1.607     -0.138     -0.734      1.777     -0.948
     0.907      0.696     -0.161      1.184      0.037     -0.676     -0.907      0.543      1.386      1.324      0.724     -1.374     -0.932      0.177      0.275     -0.445     -2.130     -0.920      1.866     -0.188      0.225     -0.950     -0.298      0.056      0.457      0.543      1.688      0.030      1.036     -0.292     -0.907      0.088      0.757      1.429      1.230      0.532     -0.078     -0.542     -0.073     -0.181     -0.665     -1.244     -0.405      1.969     -0.597
     0.907     -1.304      0.839      1.184      1.037     -0.676     -0.907     -1.457     -0.614     -0.676     -0.276     -0.374      0.068     -0.823     -0.725      1.555     -0.130     -0.920     -2.134      0.812      0.655     -0.506     -0.051     -0.412     -0.748      0.314     -0.870      0.904      1.690      1.848     -1.326     -0.274     -1.098     -0.268     -0.305     -1.086      0.294      0.154     -0.663     -0.264      0.911      0.440     -0.910     -2.064      1.552
    -1.093      0.696      0.839      0.184      1.037     -0.676      0.093      1.543      0.386      1.324     -1.276     -0.374     -0.932     -0.823      1.275     -0.445     -0.130      0.080      0.866      0.812     -0.738      0.067      0.273     -0.057      0.490     -0.398      0.447      0.537      0.177      0.585      0.165     -0.114      1.230      0.283      1.009     -0.253     -0.433     -1.062     -0.549      1.062      0.278     -0.143     -0.271      0.664      0.381
    -1.093     -0.304      1.839      0.184      1.037      0.324      0.093      1.543     -1.614     -2.676     -1.276     -0.374      1.068     -0.823     -1.725     -1.445     -0.130      0.080     -0.134     -0.188     -0.725     -0.171      0.777     -1.307     -0.144     -0.344      0.037      1.071      1.453      1.058      1.035      0.263      0.690     -0.363     -2.626     -0.314      0.029     -0.093      0.079     -1.736     -0.675      0.026     -1.161      0.530      0.078
    -2.093      0.696     -1.161      0.184      1.037     -0.676      0.093      1.543     -1.614      0.324     -2.276     -1.374      1.068     -0.823      0.275     -1.445     -0.130      1.080      0.866     -0.188     -1.110      0.067      0.938     -0.377      0.124     -0.879      0.480     -2.045      0.614      0.938      0.666      0.013      0.539     -1.306      0.140     -0.805     -1.520     -0.230     -0.536      0.311     -0.186     -0.229     -0.249      1.086     -0.265
    -0.093     -0.304     -1.161      1.184      1.037     -0.676     -0.907     -1.457      2.386     -1.676     -1.276     -0.374      1.068      2.177     -1.725      0.555     -1.130     -1.920      1.866      0.812     -0.891     -0.433     -0.425      2.124      0.233      0.847      0.029     -0.872     -0.865      0.638      0.247     -0.582     -1.084      0.551     -1.652     -0.026      0.139      1.583      0.622     -1.885      1.581     -0.787     -1.237      0.925      0.624
     0.907     -0.304      0.839     -0.816      0.037      0.324     -0.907      0.543     -0.614     -0.676      0.724     -0.374      0.068      0.177      0.275     -0.445     -0.130      0.080     -0.134     -0.188      0.207     -0.398      0.011     -0.815      0.411      0.781      0.191      0.923      0.034     -0.309      0.073     -0.475      0.574      0.138     -0.897      0.461      0.244      0.194      0.829      0.138     -0.762      0.169      0.193      0.272     -0.609
    -0.093      0.696     -1.161     -1.816      0.037      1.324     -2.907     -1.457     -0.614     -0.676     -1.276      0.626      0.068      0.177     -0.725      0.555     -0.130     -0.920     -1.134      0.812      0.209     -0.284     -0.593     -0.726      0.386     -0.208      1.047     -0.535     -1.123     -0.372      1.040     -2.610     -0.631     -0.198     -0.866     -1.513      1.058      0.876      0.607     -1.062      0.530      0.116     -0.271     -0.822      0.545
    -0.093     -0.304     -2.161      0.184     -1.963      0.324      1.093     -1.457      0.386     -1.676      0.724     -2.374     -0.932      1.177      0.275     -0.445      0.870     -0.920     -0.134     -2.188      0.352     -0.287     -0.663      0.604     -1.964     -0.553     -0.054     -1.411     -0.308     -0.024     -0.125      1.350     -0.747     -0.070     -0.729      0.355     -2.024     -0.086      0.875      1.127     -0.748      1.260     -0.037     -0.417     -0.515
    -0.093     -3.304      0.839      0.184     -1.963     -0.676     -1.907      0.543      0.386     -0.676     -1.276     -2.374      1.068      0.177     -0.725     -0.445     -2.130      1.080     -0.134     -1.188     -0.767     -1.922      0.665      0.133     -1.715      0.534     -1.438      0.094      0.181     -0.288      0.055      0.245     -0.162      0.238      0.135     -0.107      0.194      0.128      0.092      0.169      0.389     -0.242     -0.008     -0.201      0.201
    -0.093     -0.304      0.839      0.184     -0.963     -1.676      0.093      0.543      0.386      0.324      0.724      0.626      1.068     -0.823      0.275     -0.445     -0.130      0.080     -0.134     -1.188     -0.622     -0.004      0.748      0.236     -0.658      0.632     -0.313      0.300      0.045     -0.308     -1.017      0.202     -0.238      0.175      0.663      1.505      0.690     -0.148     -0.941      0.732      0.057     -0.231     -0.948     -0.294     -0.566
    -0.093      0.696      1.839     -1.816      1.037      1.324      1.093      1.543     -1.614     -0.676      1.724      0.626      0.068     -1.823      0.275      1.555      0.870      1.080     -2.134      0.812      1.030      0.764      0.810     -1.338      0.734     -1.118     -0.163      0.843     -0.381      0.316      0.249      0.436      0.675     -0.375     -1.075      0.459     -0.382     -0.970     -0.758     -0.038      0.545      0.095     -0.042     -1.585      0.234
     0.907     -0.304     -2.161     -0.816      0.037      1.324      1.093     -2.457     -1.614     -0.676      1.724     -1.374     -1.932      0.177      1.275      1.555     -0.130     -2.920     -1.134     -0.188      1.078     -0.285     -1.466     -0.753     -0.129     -0.124      0.013     -0.566      0.019      0.018      0.118      1.259     -0.856     -0.797     -0.681      0.409     -1.101      0.151      0.721      1.361      0.490      0.106     -0.674     -0.660     -0.341
    -0.093     -1.304     -1.161     -0.816      0.037     -1.676     -0.907     -0.457      0.386     -1.676      0.724     -0.374     -0.932      0.177     -1.725     -1.445     -1.130     -0.920     -0.134     -2.188     -0.248     -0.175     -0.729      0.173     -0.893      0.207     -0.970     -0.371     -1.039      1.061     -1.406     -0.805      0.300      0.158     -1.149      1.054     -0.208      0.016      0.164     -1.161     -1.096     -0.884      0.123     -0.225     -1.423
     1.907     -0.304     -0.161      0.184      0.037      1.324     -0.907      1.543      1.386      1.324      0.724     -2.374     -0.932      1.177      1.275      1.555      0.870      1.080     -0.134      0.812      0.429     -0.195      0.318      0.918      1.068      1.527     -0.080     -0.364     -0.729     -1.017      0.861     -0.621      1.055      0.430      0.704      0.042     -2.270     -1.364      0.577      0.812      1.108      0.850      0.717     -0.553     -0.074
    -2.093     -2.304     -2.161      2.184      1.037     -1.676     -1.907     -0.457      0.386     -2.676     -1.276     -2.374     -0.932      2.177     -2.725     -0.445     -1.130     -0.920     -1.134      0.812     -0.793     -1.329     -0.553      1.529     -0.324     -1.329     -0.932     -1.467      0.763      1.107     -0.930     -0.491      0.144     -1.033     -2.534     -0.230     -0.725     -0.168      0.899     -2.721      0.318      0.260     -0.310     -1.751      0.994
     0.907      0.696      0.839     -1.816      1.037      0.324      0.093      0.543      0.386      1.324      1.724     -0.374     -1.932     -0.823      0.275      0.555     -0.130      1.080     -0.134      0.812      1.217      0.295     -0.153      0.199      1.174     -0.310      0.266      0.904     -1.916     -0.057     -0.873     -0.123      0.680      0.213      0.659      0.171     -0.745     -1.758     -0.948     -0.396     -0.627     -0.361      1.266     -0.266     -0.223
    -0.093      0.696     -2.161      1.184      1.037      1.324      1.093     -2.457     -0.614      1.324     -2.276      1.626     -2.932      0.177     -0.725     -0.445     -0.130     -2.920      0.866      0.812     -0.726      0.304     -1.830      0.823      1.005      0.658      0.408     -0.310      0.256      0.044      1.944      0.717     -0.551     -1.228      0.623     -1.182      1.065     -0.521     -0.393     -1.241      0.343     -0.490     -0.403      0.469     -0.075
    -0.093     -0.304     -2.161      2.184      0.037      1.324      1.093      1.543      0.386     -0.676     -0.276      0.626      0.068      2.177     -0.725     -0.445      0.870     -0.920      0.866     -1.188      0.423      0.860      0.111      1.392      0.930     -0.672     -1.152     -2.204      0.783     -0.929      0.941      0.135      1.292     -1.000     -1.116     -0.855     -0.334     -0.028      1.099     -1.065     -0.877      0.008     -1.222     -0.160     -1.986
     0.907     -0.304      0.839     -1.816      1.037      1.324      0.093      0.543     -0.614      1.324      1.724      0.626      1.068     -1.823      1.275      1.555      0.870      1.080     -1.134      0.812      1.421      0.915      0.940     -0.796      1.144     -0.328     -1.319     -0.056     -1.196     -0.294     -0.046     -0.839     -0.475      0.227      0.833     -0.111     -0.425     -0.119     -1.140      0.755      0.210     -0.332     -0.265     -0.812     -0.187
    -2.093     -1.304      0.839     -0.816     -1.963     -1.676      1.093      0.543     -1.614     -2.676     -1.276      1.626     -1.932     -0.823     -0.725     -1.445     -0.130      0.080     -0.134     -1.188     -1.336      0.659     -0.473     -0.577     -1.753     -0.893     -1.929      1.180     -0.245     -0.326     -0.122      0.273      1.189     -1.133     -1.677      0.505      0.749     -1.188     -0.287      0.265     -0.051     -0.787      0.524      0.238      0.353
    -1.093      0.696      1.839      1.184      0.037     -1.676      1.093      1.543      0.386      0.324     -1.276      0.626      1.068      0.177      0.275     -2.445      0.870      1.080     -0.134      0.812     -1.057      0.513      0.707      0.418      0.139      0.098      0.268      1.198      0.781     -0.091     -0.752      0.553      0.644      0.020      0.055      0.259      0.042      0.206     -0.054      0.143     -1.347      0.182     -0.027     -0.349      0.580
    -0.093     -0.304     -0.161      0.184      0.037     -0.676      0.093      0.543     -0.614     -0.676      0.724     -0.374      0.068      0.177     -0.725      0.555     -0.130      1.080     -0.134      0.812     -0.230      0.145      0.592      0.574     -0.050      0.094     -0.343     -0.588     -0.373      0.067     -0.513      0.041     -0.050     -0.998     -0.586      1.002     -0.583     -0.702     -0.192     -0.555      0.721     -0.385      0.218     -0.431      0.650
    -1.093     -1.304      0.839     -0.816     -0.963      1.324      1.093     -1.457      1.386     -2.676     -0.276      0.626      1.068      1.177     -0.725      0.555     -1.130      1.080     -1.134     -1.188      0.232     -0.456      0.293      0.569     -1.006     -1.302     -0.926      0.469     -1.504     -0.125      0.978      1.649     -1.625      0.871     -2.233     -0.523      1.097      0.774      0.902     -0.221      0.241     -0.694      0.656     -1.178     -0.114
     0.907      0.696      1.839     -1.816      1.037      1.324     -2.907     -1.457     -1.614      0.324      1.724     -0.374      0.068     -1.823      1.275      1.555      0.870      0.080     -0.134      0.812      0.821      0.405     -0.172     -1.838      0.664      0.081      0.338      1.833      0.091      0.366      0.526     -3.357     -1.450      0.081     -0.185      0.696     -0.842      0.383     -0.422      0.890      0.640      0.479      0.218      0.757      0.272
    -0.093     -0.304     -0.161     -0.816      0.037     -2.676     -1.907     -0.457     -0.614     -1.676     -1.276     -1.374      0.068     -0.823      0.275     -0.445     -1.130     -0.920     -0.134     -0.188     -1.707     -0.368     -0.274      0.164     -0.487      1.674      0.044      0.081     -0.871      0.428     -0.858     -1.460     -0.088     -0.843     -1.525      0.972     -0.825      0.456     -1.006      0.493      1.383     -0.720     -0.561     -0.266      0.186
    -1.093      0.696     -0.161     -0.816     -1.963      0.324     -1.907      0.543      1.386     -0.676     -0.276      1.626      0.068      1.177     -0.725     -0.445     -1.130      0.080      0.866     -2.188     -0.239     -0.179      0.342      0.006     -1.564     -0.877      0.779     -0.601     -0.815     -0.536      0.547     -1.737      0.036      1.233      0.061      0.072      1.895     -0.471      0.988     -0.015     -0.148     -0.895     -0.325      0.720     -0.865
    -2.093      0.696      0.839     -0.816      1.037     -0.676      1.093      0.543      1.386     -0.676     -2.276     -2.374      1.068      2.177     -0.725     -0.445      0.870      1.080     -1.134      0.812     -1.353     -0.037      0.539     -0.212      0.635     -0.794      0.607      0.216     -0.675      0.519      0.714      1.147     -0.185      1.561     -1.135     -0.601     -2.512      0.242      2.336     -1.014      1.088      0.811      0.281     -1.001      0.266
    -1.093     -0.304     -2.161      2.184     -0.963     -1.676     -1.907     -1.457      2.386      0.324     -1.276     -0.374      0.068      2.177      0.275      0.555     -2.130     -0.920      1.866     -0.188     -0.759     -1.001     -0.662      2.326     -0.757     -0.209      0.490     -1.539     -0.055     -0.125     -0.882     -0.865     -0.753      0.342      0.697     -0.331      0.843      0.919      0.577      0.732      1.493     -0.984      0.013      0.536      0.684
    -2.093      0.696      0.839      1.184      1.037     -2.676      0.093      1.543      1.386      1.324     -0.276      0.626      0.068     -0.823      1.275     -2.445      0.870      1.080      0.866      0.812     -1.279      0.874      0.427      0.432      0.853     -1.060     -0.029      0.320      0.854      0.207     -1.320     -0.866      1.079      1.156      1.075      1.288     -0.315     -0.543     -1.067      0.915     -1.005     -0.068      0.344      0.732      0.282
     0.907     -0.304      0.839      1.184     -2.963      1.324      1.093     -2.457     -1.614     -2.676      1.724      1.626     -2.932      0.177     -0.725      0.555      0.870     -1.920     -0.134     -2.188      1.149      0.718     -1.196      0.330     -2.205     -0.133     -1.033      2.123      0.790     -0.872     -0.045      0.356     -1.163     -1.628     -1.543      0.309      0.913     -1.457     -0.095      0.308     -0.541      0.051     -0.170     -0.283     -0.470
     1.907      0.696     -2.161      1.184      1.037      1.324      1.093     -1.457      1.386      1.324      1.724      0.626     -1.932     -0.823      1.275      1.555      0.870      0.080     -0.134      0.812      0.703      0.672     -0.768      1.252      0.849      1.236     -0.121     -1.282     -0.220      0.247      0.596      0.515     -0.756      0.317      0.875      0.756     -0.230     -1.024     -1.814      0.882      0.929      0.270      1.147     -0.703      0.113
     0.907     -0.304     -1.161      0.184     -0.963      1.324      0.093     -2.457      0.386      0.324      0.724      0.626      0.068      1.177      1.275      0.555     -1.130     -1.920      0.866     -1.188      0.727     -0.148     -0.298      0.831     -0.810      0.166     -0.343     -0.999     -0.684     -0.154      0.517      0.205     -2.081     -0.432      0.513     -0.292      0.822      0.380      0.482      1.743     -0.205     -1.044     -1.445      0.364     -0.505
    -0.093     -0.304     -1.161      0.184     -0.963      0.324     -0.907     -1.457     -0.614      0.324     -0.276     -0.374     -0.932      0.177      0.275     -0.445     -1.130     -1.920      0.866     -2.188     -0.233     -0.221     -0.832      0.336     -1.163      0.181     -0.147     -0.346     -0.254      0.075      0.570     -0.666     -0.627     -0.767      1.012     -0.104     -0.174      0.040     -0.049      0.734     -0.034     -0.789     -0.671      0.634     -1.182
     0.907      0.696      0.839      0.184      0.037      1.324      0.093     -0.457      0.386     -0.676      0.724     -0.374      1.068      0.177     -0.725      0.555     -0.130      1.080     -0.134      0.812      0.381      0.367      0.630     -0.335     -0.135      0.603      0.246      0.242      0.490      0.152      0.798     -0.047     -1.045      0.681     -0.755      0.286     -0.844      0.092      0.320     -0.722      0.127     -0.691      0.314      0.061      1.082
    -2.093      0.696     -2.161      2.184      0.037     -1.676      0.093      0.543     -1.614      0.324     -2.276      0.626      0.068      1.177      0.275     -1.445     -2.130      0.080     -1.134     -0.188     -1.264     -0.026      0.073      1.040     -0.202     -0.927      0.634     -2.156      0.989      0.294     -0.377      0.119      0.501     -2.557      0.279     -0.463      0.629     -0.226      0.426      0.311     -0.269     -2.212      0.000     -1.524     -0.117
     0.907     -0.304     -1.161      2.184     -1.963      0.324     -1.907     -0.457      2.386      0.324     -0.276     -0.374     -2.932      0.177     -0.725     -1.445     -1.130      1.080      1.866     -1.188      0.166     -0.597     -0.690      1.847     -1.970      0.738      0.394     -0.341      0.107      0.044      0.120     -1.256      0.383      0.663      1.258     -0.387      0.248     -1.991     -1.160      0.221     -1.683     -0.461      2.169      1.013      0.510
    -0.093     -0.304      0.839     -0.816     -0.963      0.324      1.093      1.543      0.386     -0.676     -0.276     -0.374      0.068      0.177     -0.725      0.555      0.870      1.080      1.866     -0.188     -0.193     -0.035      0.530     -0.577     -0.200      0.138     -0.243      0.528     -0.297     -0.746      0.518      1.245      0.798      0.786     -0.641     -0.045     -0.251     -0.834      0.802     -0.596      0.837      1.007      0.386      1.870     -0.273
    -1.093     -0.304     -2.161      0.184      0.037      1.324      1.093      1.543      0.386      1.324     -0.276      0.626      0.068     -0.823      1.275     -0.445      0.870      1.080      1.866      0.812      0.070      0.484      0.308      0.164      0.793     -1.190     -0.891     -2.457     -0.019     -0.555      1.324      0.570      1.054      0.301      0.811     -0.398      0.139     -0.339     -0.997      0.839     -0.573      0.055      0.515      1.726      0.161
     0.907      0.696      0.839     -0.816      0.037      0.324      0.093      0.543     -0.614      1.324      1.724      0.626      0.068     -0.823      1.275      1.555      0.870      0.080      1.866     -0.188      1.303      0.148     -0.204     -0.341      0.013     -0.311      0.628      1.116     -0.479     -0.012     -1.160      0.039      0.807      0.057      1.127     -0.112      0.417      0.281     -0.557      1.223      0.204      0.669      0.286      2.032     -0.233
    -0.093      0.696     -0.161      0.184      0.037     -0.676      0.093      0.543     -1.614      0.324      1.724      1.626      1.068      0.177      0.275     -0.445     -0.130      1.080     -0.134     -1.188     -0.223      0.607      0.737     -0.858     -0.037      0.075      0.131     -0.885      1.007     -0.053     -0.492     -0.736     -0.174     -0.839      0.444      2.055      0.819     -0.120      0.890      0.249     -0.253     -0.689      0.039      0.277     -1.292
     1.907      0.696     -0.161     -0.816      0.037      0.324     -1.907     -0.457     -0.614      0.324      0.724     -0.374     -0.932     -0.823      0.275      0.555     -2.130     -0.920     -1.134     -0.188     -0.090     -0.965     -0.354     -1.135      0.502      2.119      1.556      0.185      0.280     -0.493      0.519     -0.768      0.191      0.235     -0.011      0.807      0.822     -0.355     -0.194      0.036      0.680     -1.165     -0.476     -0.571     -0.607
     0.907      0.696      1.839     -1.816     -0.963      0.324      1.093      1.543      0.386     -0.676      0.724      1.626      0.068     -1.823     -0.725      0.555      0.870      1.080      0.866     -1.188      0.364      0.825      0.525     -0.783     -0.744      0.602     -0.150      1.129     -1.093     -0.210      0.029      0.229      1.014      1.046     -0.363      0.341      0.612     -0.498     -1.247     -0.225      0.154      0.059      0.376      1.252     -0.732
    -1.093     -1.304      0.839     -1.816      1.037     -2.676      0.093      1.543     -1.614      1.324     -1.276     -1.374      0.068     -1.823      1.275     -0.445      0.870      1.080     -0.134      0.812     -0.941     -0.545      0.488     -1.233      0.885     -0.184     -0.760      0.555     -0.531      0.180     -1.589      0.575      1.025     -0.418      0.795     -0.178     -0.845     -0.404     -1.039      1.025      0.303      1.366      0.493      0.443      0.000
    -1.093     -0.304      0.839      1.184      0.037     -1.676      0.093      1.543      2.386     -0.676     -0.276     -0.374      1.068      1.177     -0.725     -0.445     -0.130      0.080      0.866      0.812     -0.426     -0.128      0.761      1.549     -0.653     -0.564     -0.092      0.070     -0.311      0.758     -1.195      0.284      0.709      0.997     -0.355      0.335     -0.281      0.021      0.005     -0.542     -0.192     -0.005     -0.925      0.066      1.280
    -2.093      0.696     -1.161     -1.816      1.037      1.324      1.093      1.543     -1.614      1.324      1.724      0.626      1.068      1.177      1.275      1.555      0.870      1.080     -2.134      0.812      1.115      0.000      0.620     -1.832      0.422     -3.332      0.789     -1.739     -0.048      0.452      0.115      0.982      0.783     -0.175      1.044      0.145      0.549      0.185      2.629      1.063      0.284      0.805      0.097     -1.369      0.559
     0.907     -0.304      0.839     -1.816      0.037      0.324      0.093      1.543     -1.614     -2.676     -0.276     -0.374      0.068     -1.823      1.275     -0.445     -2.130      0.080     -1.134      0.812      0.377     -0.444      0.077     -1.629      0.256      0.402      0.219      0.839     -0.258     -0.362      0.042      0.495      1.319     -0.208     -2.873     -0.776      0.200     -0.082     -0.618      1.129     -0.713     -1.518     -0.108     -0.502      0.608
    -0.093      0.696     -0.161      0.184     -0.963     -0.676      1.093      0.543     -0.614     -0.676     -0.276      0.626      1.068      1.177     -0.725      0.555     -1.130      0.080      1.866      0.812      0.090     -0.145      0.340      0.634     -0.665     -0.122      0.775     -0.492     -0.442     -0.319     -0.738      1.232      0.095     -1.133     -0.315     -0.424      0.850      0.566      0.667     -0.282      0.475     -0.956     -0.390      1.599      1.362
    -1.093     -0.304     -1.161     -0.816      0.037     -0.676     -0.907     -0.457      1.386     -0.676      0.724      0.626      0.068      0.177     -0.725      0.555     -1.130      0.080     -1.134     -2.188      0.259     -0.419     -0.253      0.105     -0.429     -1.352      0.104     -0.920     -1.085      0.339     -0.937     -0.308     -0.175      1.200     -0.494      0.253      1.110      0.367      0.054     -0.382      0.373     -0.539      0.360     -1.190     -1.788
    -0.093     -0.304     -1.161      2.184      0.037      1.324      0.093      0.543      1.386      0.324      0.724      0.626      0.068      2.177      0.275     -0.445     -0.130     -1.920     -2.134     -0.188      0.340      0.081     -0.653      1.515     -0.896     -0.314     -0.499     -0.289      0.474      0.938      0.892      0.024      1.303      0.013      0.624      0.053      0.474      0.911      1.069      0.645     -0.827     -0.312     -0.976     -2.698      0.457
    -0.093     -3.304      0.839      2.184     -2.963     -0.676     -0.907      1.543      1.386      1.324     -0.276     -2.374      1.068     -1.823      1.275     -0.445     -1.130      1.080     -1.134     -1.188     -0.774     -1.248      0.579      1.951     -2.105      0.601     -1.937      0.180      0.102     -0.723      0.216      0.317      0.916     -0.313      2.269      0.730     -0.971      0.183     -3.218      2.328      0.365      0.153      0.335     -1.854      0.652
    -2.093     -1.304     -1.161     -1.816      1.037     -2.676     -0.907     -2.457     -1.614     -0.676     -2.276     -0.374      1.068      2.177      1.275     -1.445     -2.130      0.080     -1.134      0.812     -1.198     -0.587      0.511     -1.043      0.668     -0.841     -0.737     -1.851     -0.720      0.475     -1.477     -0.431     -3.000     -0.734     -0.971     -0.731      0.421      0.382      2.814      1.026     -0.217     -1.467     -0.552     -0.583      0.164
     0.907      0.696      0.839     -1.816      0.037      0.324     -2.907     -1.457     -0.614     -0.676      0.724      0.626      1.068     -0.823      0.275      1.555      0.870     -0.920      1.866     -0.188      0.724     -0.022      0.034     -0.967     -0.274      0.201      0.846      0.795     -0.771      0.347     -0.501     -2.863     -1.271      0.130     -0.693     -0.361      0.652      0.829     -0.236      0.372      0.700      0.828     -1.063      2.323      0.040
    -0.093     -0.304     -1.161      0.184     -0.963      0.324     -0.907      0.543     -0.614     -0.676     -1.276     -0.374     -0.932      0.177     -0.725      0.555     -0.130      0.080     -0.134     -0.188     -0.488     -0.121     -0.042     -0.252     -0.533      0.565     -0.262     -1.010      0.348     -0.449      0.770     -0.809      0.642     -0.407     -0.465     -0.785     -0.236     -0.884      0.244     -0.627      0.963      0.053      0.243     -0.163      0.194
     0.907     -0.304     -1.161     -1.816      1.037      0.324      0.093      0.543      0.386      0.324      0.724     -0.374      0.068     -1.823      0.275      1.555      0.870      1.080      1.866      0.812      0.550      0.023      0.639     -0.305      1.355      0.249     -0.399     -1.690     -1.557     -0.307     -0.228      0.054     -0.096      0.682     -0.396      0.182     -0.357     -0.920     -1.539     -0.320      1.048      0.715      0.238      2.029     -0.173
    -2.093     -0.304     -0.161      2.184      1.037     -0.676     -0.907     -1.457      2.386     -0.676     -2.276     -0.374      0.068      2.177     -0.725     -2.445     -1.130     -0.920     -2.134     -0.188     -1.233     -0.518     -0.074      1.520     -0.293     -0.935      0.199     -0.048      0.729      1.379      0.691     -0.291     -1.152      1.161     -0.550     -0.503      0.170      0.093      0.845     -0.392     -1.103     -0.467     -0.773     -2.720      0.010
    -2.093      0.696     -0.161     -0.816     -2.963      0.324     -2.907     -1.457     -0.614     -0.676     -0.276      0.626      1.068      0.177     -0.725     -2.445      0.870      1.080     -2.134     -2.188     -0.931      0.059      0.550      0.076     -1.996     -1.119      0.537     -0.688     -0.957     -0.953      1.311     -3.072     -1.944     -0.746      0.340      0.904      0.401      0.344      0.103      0.330     -1.533      0.702      0.445     -2.202     -0.451
     0.907      0.696      1.839      0.184      0.037      0.324      1.093      0.543      0.386      1.324      0.724      0.626      0.068      0.177      1.275      0.555      0.870      0.080     -1.134     -0.188      0.216      0.359     -0.033      0.279      0.251      0.626      0.232      1.780     -0.130     -0.172     -0.090      0.674      0.724      0.096      1.271      0.349      0.010     -0.015      0.017      1.163      0.321      0.491      0.058     -1.316     -0.360
     1.907      0.696      1.839      0.184      0.037      1.324     -0.907      0.543      0.386     -0.676     -0.276      1.626      1.068      1.177      0.275      1.555     -1.130      1.080      0.866      0.812      0.850      0.121      0.940      0.089      0.773      1.111      0.592      0.854     -0.014     -0.738      0.404     -1.131     -0.310      0.173     -1.082     -1.492      1.420     -0.146      0.939     -0.023      0.520     -1.105     -0.085      1.008     -0.037
    -2.093     -0.304      0.839     -1.816      0.037     -0.676     -0.907      1.543     -1.614      1.324     -0.276     -2.374      1.068     -0.823      1.275     -0.445      0.870      1.080      1.866      0.812     -0.724     -0.883      0.610     -1.084      0.947     -1.304      0.599      0.278     -0.786     -0.839      0.101     -0.025      0.897     -0.660      0.827      0.744     -1.259      0.358     -0.102      0.850      0.254      1.798      0.247      2.393      0.023
    -2.093     -0.304     -0.161      2.184      0.037     -2.676     -1.907     -1.457      0.386      0.324     -1.276     -1.374      0.068      1.177      0.275     -2.445     -0.130     -0.920      0.866     -0.188     -1.865     -0.692     -0.235      1.255     -0.398     -0.277      0.406      0.061      0.978      0.387     -0.573     -1.203     -1.131     -0.625      0.749      1.085     -0.609      0.188      0.116      0.514     -0.465      0.630     -0.441      0.262      0.133
     1.907      0.696     -1.161      0.184      1.037      1.324      1.093     -0.457     -0.614          *     -0.276      0.626     -0.932      0.177          *      0.555      0.870     -0.920      0.866     -0.188      0.810      1.361     -0.369     -0.783      0.430      1.123     -0.686     -0.748      1.117      0.629      0.521     -0.370     -0.127      0.073     -0.841     -1.314     -0.940     -0.567      0.656      0.853     -0.234     -0.336     -0.193      1.314     -0.625
    -0.093     -0.304      0.839      1.184     -0.963      0.324      1.093     -1.457      1.386     -0.676     -0.276      0.626      1.068      2.177     -0.725      0.555     -0.130     -0.920      0.866     -0.188      0.058      0.130      0.255      1.055     -0.105     -0.094     -0.375      0.615     -0.076     -0.897      0.283      1.005     -1.815      0.648     -0.727     -0.435      0.390      0.814      1.275     -0.592      0.585     -0.261     -1.161      0.237     -0.276
     0.907      0.696     -1.161      1.184     -0.963      0.324      0.093     -1.457      1.386      0.324      1.724      1.626     -0.932      1.177     -0.725      0.555     -0.130     -0.920     -0.134     -0.188      0.897      0.788     -0.873      0.896     -0.914     -0.075     -0.318     -0.333      0.242      0.042     -0.534     -0.667     -0.493      0.417      0.791      0.547      0.781      0.247      0.353     -0.373     -0.569     -0.888      0.306     -0.449      0.450
    -2.093     -1.304     -0.161     -1.816      0.037     -1.676     -0.907      0.543      1.386      0.324     -2.276     -0.374      1.068      0.177     -0.725     -1.445     -2.130      1.080      1.866      0.812     -1.436     -0.755      1.104      0.084     -0.297     -0.513     -0.308     -1.125     -1.896      0.278     -0.294     -0.141     -0.709      1.199      0.529     -0.455      0.740     -0.440      0.003     -0.465      0.162     -1.299     -0.296      1.782      1.090
     0.907      0.696     -1.161     -1.816      1.037      0.324      0.093     -1.457     -1.614      1.324      0.724     -0.374      1.068     -0.823      0.275      0.555      0.870      0.080     -1.134     -0.188      0.363      0.844      0.387     -1.169      1.406      0.430     -0.145     -1.576     -0.578     -0.271     -0.046     -0.868     -1.898     -0.608      0.687      0.241     -1.278      0.547      0.123     -0.570      0.325     -0.002     -0.628     -0.648     -1.319
     0.907      0.696     -1.161     -1.816      0.037      1.324      0.093      0.543     -0.614      0.324      1.724      0.626      1.068     -0.823      0.275      1.555      0.870      1.080     -1.134      0.812      0.847      0.311      0.765     -0.872      0.654     -0.143      0.381     -1.875     -0.896     -0.469      0.329     -0.170     -0.331      0.166      0.087      0.720      0.090      0.044     -0.173     -0.035      0.775      0.469     -0.170     -0.785      0.515
    -0.093      0.696      0.839      0.184      0.037      1.324      1.093      1.543      1.386      0.324      0.724      1.626      1.068      0.177     -0.725     -0.445     -0.130     -0.920      0.866     -0.188      0.507      0.231      0.158      0.446     -0.147     -0.638      0.507      0.704     -0.241      0.258      1.001      0.851      1.394      1.158      0.478     -0.060      1.372      0.878     -0.223     -0.733     -0.837     -0.383     -1.018      0.833     -0.014
    -1.093      0.696      1.839     -1.816     -0.963      1.324      1.093      1.543     -0.614      1.324     -1.276      0.626     -1.932     -1.823      0.275     -2.445      0.870      1.080      0.866     -0.188     -0.697      0.603     -0.465     -1.025     -0.865     -0.568      0.139      2.400     -0.861     -0.195      2.072      0.601      2.159      0.126      1.733     -0.410     -0.059     -1.199     -1.056      0.788     -1.651      0.175      1.654      1.351      0.375
    -2.093     -3.304     -1.161     -1.816      1.037     -1.676      1.093      1.543     -1.614     -0.676     -0.276      1.626      1.068      0.177      0.275      1.555      0.870      1.080     -0.134      0.812     -0.057      0.223      0.862     -1.575      0.514     -1.855     -3.598     -2.047     -0.223      0.486     -1.634      0.770      0.687     -0.189     -0.766     -0.032      1.185     -0.067      1.453      0.147      1.617      0.584     -0.206      0.712      0.311
    -1.093      0.696     -0.161      1.184     -0.963     -2.676     -0.907      0.543     -1.614      1.324     -0.276     -1.374      0.068     -0.823     -0.725     -0.445     -0.130      1.080      0.866     -1.188     -1.127     -0.086     -0.056      0.105     -0.270      0.108      0.876     -0.133      1.077     -0.818     -1.591     -0.702      0.670     -1.588      1.606      1.163     -1.214      0.132     -0.761     -0.428      0.512     -0.104      1.039      0.814     -0.843
     0.907      0.696     -0.161     -1.816      1.037      0.324     -0.907      0.543     -1.614      1.324     -0.276     -1.374      0.068     -0.823      1.275      0.555      0.870      0.080     -1.134      0.812      0.104     -0.248     -0.196     -2.424      0.397      0.911      0.895      0.082      0.638      0.463      0.305     -0.717      0.819      0.653      0.969     -0.333     -1.228      0.474      1.145      1.285      0.426      1.087      0.351     -0.091      0.550
     1.907      0.696      0.839     -1.816      1.037      0.324     -2.907      0.543     -0.614      1.324      1.724      0.626      0.068     -0.823      1.275      0.555      0.870      1.080     -2.134      0.812      0.854      0.465      0.321     -1.141      0.999      1.032      0.305      0.318     -0.755     -0.088     -0.623     -3.342      0.316      0.395      0.807      0.705      0.208     -0.345      0.119      0.710     -0.377      0.229      0.545     -1.714      0.035
    -0.093      0.696      1.839      0.184      0.037      0.324      0.093      0.543      1.386      0.324      0.724      0.626      1.068      1.177     -0.725      0.555     -0.130      0.080     -0.134      0.812      0.434      0.346      0.182      0.050     -0.555     -0.508      0.483      1.589      0.086      0.804     -0.008     -0.218      0.222      1.328      0.642      0.064      0.283      0.796      1.076     -0.462      0.198     -0.402     -0.158     -0.400      1.264
    -1.093     -1.304     -1.161     -1.816     -1.963      0.324      1.093      1.543      1.386      1.324     -0.276     -2.374     -2.932     -1.823      1.275     -1.445     -0.130      1.080      0.866     -0.188     -0.627     -0.911     -0.470     -0.596     -1.442     -0.500     -0.237     -0.689     -1.218     -0.518      1.094      2.093      2.094      1.918      2.016      0.798     -1.343     -2.382     -1.565      1.796     -0.699      0.763      1.592      1.037      1.154
     0.907     -0.304      1.839      0.184      0.037      1.324      0.093     -0.457      1.386     -0.676     -0.276      0.626      0.068      0.177     -0.725      1.555      0.870      0.080      0.866      0.812      0.673      0.024      0.168      0.078     -0.214      0.275     -0.316      1.619      0.032      0.198      0.465      0.146     -0.497      1.264     -0.649     -1.179      0.620     -0.115      0.141     -0.412      0.839      0.822      0.042      0.746      0.876
     0.907      0.696     -1.161      0.184      1.037      1.324      1.093     -2.457     -0.614      1.324      1.724      1.626     -0.932      0.177      1.275      1.555      0.870     -1.920     -0.134      0.812      1.585      0.745     -0.790     -0.574      0.605     -0.564      0.059     -0.356      0.629      0.325     -0.448      0.406     -1.694     -0.111      1.017     -0.451      0.540      0.065      0.586      1.072     -0.355      0.083     -0.647      0.342      0.520
    -0.093      0.696     -0.161     -1.816      0.037      1.324      0.093     -0.457      1.386      1.324     -1.276     -1.374      1.068      0.177      0.275      1.555      0.870     -0.920     -2.134      0.812     -0.088     -0.510     -0.056     -0.423      0.618     -0.011      1.152     -0.091     -1.401     -0.689      1.458      0.620     -0.386      1.648      0.892     -0.984     -0.647      1.170      0.465     -0.048      1.865      1.381     -0.966     -1.712      0.173
     0.907      0.696      0.839      1.184      0.037      0.324      0.093      0.543      1.386      0.324     -1.276      0.626      0.068      1.177      0.275      0.555     -0.130      0.080      0.866     -0.188     -0.167      0.142      0.126      0.817     -0.762      1.109      0.719      0.768      0.417      0.615      0.569     -0.087      0.402      0.573      0.745     -0.927      0.429     -0.223      0.540      0.581      0.783     -0.312      0.003      0.513      0.391
    -1.093     -2.304     -1.161      0.184     -0.963      1.324     -0.907     -0.457      1.386      0.324     -0.276     -0.374     -1.932      2.177     -0.725      0.555     -1.130     -0.920      0.866     -1.188     -0.090     -0.888     -0.888      0.937     -1.267     -0.918     -1.161     -0.218     -0.791      0.267      1.403      0.109      0.510      0.576      0.944     -0.110      0.595     -0.716      1.574     -0.189      0.669     -0.138      0.537      0.511     -0.071
     0.907     -0.304     -1.161     -0.816      1.037      0.324     -0.907      0.543      1.386      0.324     -0.276     -0.374      0.068     -1.823      0.275      1.555     -1.130      0.080      0.866      0.812      0.314     -0.630      0.475     -0.137      0.489      0.717      0.185     -1.492     -0.575      0.510     -0.040     -0.278     -0.058      1.467      0.003     -0.578      0.384     -0.601     -1.711      0.128      1.272     -0.666     -0.637      0.942      0.431
    -2.093      0.696      0.839      1.184      0.037     -2.676      0.093     -1.457     -1.614      1.324     -1.276      0.626      1.068      1.177     -0.725     -0.445     -1.130      0.080     -1.134     -0.188     -1.513      0.239      0.279     -0.182      0.232     -0.684      0.419      0.494      1.300     -0.039     -1.074      0.009     -1.663     -1.566      1.094      0.753      0.138      0.687      1.237     -0.803      1.086     -1.365     -0.491     -1.131     -0.423
    -0.093     -0.304     -1.161     -1.816      0.037      1.324      1.093     -2.457     -1.614      0.324      0.724      0.626      1.068     -1.823      1.275      1.555      0.870     -0.920     -2.134      0.812      0.668      0.838      0.475     -1.390     -0.080     -0.725     -1.113     -1.684     -0.442      0.185      0.809      0.041     -3.071     -0.392      0.337     -0.180     -0.360      0.380     -0.706      1.283      0.841     -0.126     -1.627     -1.381      0.741
    -0.093      0.696     -0.161      1.184      1.037     -1.676      0.093      1.543     -0.614      0.324      0.724      0.626      1.068      1.177     -1.725     -1.445     -1.130     -1.920     -1.134      0.812     -0.303      0.083      0.102      0.052      0.537      0.192      0.631     -0.389      1.087      0.474     -1.441     -0.034      1.462     -0.537      0.090      1.203      0.588      1.044      1.230     -1.959     -1.061     -1.455     -1.954     -1.282      0.337
    -0.093     -0.304     -1.161     -1.816      1.037     -2.676     -0.907      1.543     -0.614      1.324     -0.276      0.626     -0.932     -0.823     -0.725     -1.445     -1.130      0.080     -1.134      0.812     -0.266     -0.462     -0.026     -1.052      0.142      0.208      0.113     -1.011     -0.784      0.931     -2.329     -0.516      1.600      0.218      1.283     -0.022      1.176     -0.927      0.037     -0.846     -1.156     -0.710      0.225     -0.571      0.568
    -1.093     -0.304      0.839     -1.816     -2.963      0.324      0.093      1.543     -1.614     -0.676      0.724     -0.374      1.068     -0.823      0.275      0.555      0.870      1.080      0.866      0.812     -0.037      0.020      0.641     -1.551     -0.165     -1.020     -0.426      0.426     -0.323     -2.751      0.232      0.017      0.951     -0.378     -0.408      0.999     -0.456      0.268      0.345      0.278      0.585      0.877      0.180      1.569      1.046
     1.907      0.696     -0.161     -1.816      0.037      1.324      1.093      1.543     -1.614     -0.676      1.724     -0.374      1.068      0.177     -0.725      1.555     -1.130     -0.920     -0.134      0.812      1.409      0.020      0.367     -1.297      0.764      0.538      0.627     -0.570     -0.490     -0.778     -0.125      1.037      1.093     -0.300     -1.035     -0.060     -0.453      0.664      1.174     -1.015     -0.109     -1.209     -1.536      0.537      0.253
    -0.093      0.696     -2.161     -0.816      0.037      1.324      1.093     -2.457     -1.614      1.324     -2.276      0.626     -1.932     -1.823      1.275      0.555      0.870      1.080      0.866      0.812     -0.042      0.212     -0.489     -1.040      0.517     -0.055      0.414     -1.572      0.275     -0.311      1.375      0.848     -1.793     -0.764      0.861     -2.215      0.308     -1.296     -1.103      0.885      0.684      0.706      1.901      1.384      0.202
    -0.093      0.696      1.839     -0.816     -0.963      0.324      1.093      1.543     -0.614      0.324      0.724      0.626      1.068     -1.823      0.275      0.555      0.870      1.080     -0.134     -1.188      0.478      0.454      0.608     -1.210     -0.994     -0.530      0.348      1.307      0.414      0.056     -0.209      0.742      0.812      0.179      0.595      0.129      0.220      0.259     -0.914      0.602      0.101      0.253     -0.065      0.576     -0.257
     0.907      0.696      1.839      1.184     -1.963      1.324      1.093      0.543      1.386     -1.676     -1.276      0.626      1.068      1.177     -1.725      0.555      0.870      0.080      0.866     -2.188     -0.253      0.602      0.729      1.664     -1.364      1.224      0.140      1.119     -0.543     -0.626      1.715      0.441     -0.292     -0.012     -0.966     -0.929      0.002     -0.004     -0.151     -1.049      0.707      0.081     -0.679      0.144     -0.966
     1.907      0.696      1.839     -0.816      0.037      1.324     -0.907      1.543      0.386     -0.676     -0.276     -0.374      0.068     -1.823      0.275     -0.445     -0.130      1.080     -0.134      0.812      0.366     -0.051      0.743     -0.400      0.304      1.619      0.841      1.153     -0.544     -0.236      0.893     -0.834      0.772      0.671     -0.735     -0.459     -0.268     -0.841     -1.543      0.161     -0.817      0.003      0.254      0.169      0.376
     0.907     -0.304     -0.161     -0.816      0.037      1.324      0.093      0.543     -0.614     -0.676      0.724      0.626     -0.932     -1.823     -0.725      1.555     -0.130      0.080      1.866     -0.188      1.146      0.251     -0.281     -0.669      0.146      0.019     -0.545      0.040      0.048     -0.121      0.241     -0.304      0.786     -0.168     -0.914     -0.836      0.293     -0.507     -1.369     -0.800      0.289     -0.362      0.524      2.228     -0.155
    -2.093     -0.304      0.839      1.184     -0.963     -1.676     -1.907     -2.457      1.386     -1.676     -2.276     -0.374     -1.932      1.177     -1.725     -2.445     -0.130     -0.920      0.866     -1.188     -1.623     -0.173     -0.478      0.991     -0.909     -0.528     -0.196      1.315     -0.038      0.092      0.005     -1.620     -2.108      0.542     -1.384     -0.090     -0.145     -1.442      0.443     -1.403     -0.687     -0.081     -0.087      0.557     -0.275
    -0.093      0.696     -1.161      0.184     -0.963      1.324     -0.907      0.543     -1.614     -0.676     -1.276     -1.374     -0.932      1.177      1.275     -0.445     -0.130      0.080     -1.134     -2.188     -0.223     -0.322     -0.338     -0.292     -1.239      0.077      0.904     -0.715      0.553      0.114      1.451     -0.640      0.924     -1.134     -0.019     -1.196     -0.944     -0.399      1.312      1.905     -0.199      0.213      0.568     -1.006     -1.097
     1.907     -1.304      0.839     -1.816      1.037      1.324     -1.907     -0.457     -1.614      0.324      1.724     -2.374     -0.932     -1.823      1.275      1.555      0.870      0.080     -2.134      0.812      0.817     -0.935     -0.435     -1.716      0.663      1.177     -0.260      1.133     -0.124      0.274      0.597     -0.797      0.087     -0.129     -0.154      0.670     -1.218     -0.478     -0.635      0.810      0.780      1.910      0.600     -1.533      0.248
    -0.093      0.696     -1.161     -0.816      1.037      0.324      1.093     -0.457     -0.614      1.324      1.724      1.626      1.068      1.177      0.275      0.555      0.870      1.080     -1.134      0.812      0.945      0.811      0.320     -0.326      0.633     -0.968      0.070     -1.443     -0.508      0.365     -0.506      0.037     -0.828     -0.007      0.917      0.408      0.773      0.694      1.353     -0.014     -0.500      0.107      0.728     -1.033      0.289
     1.907      0.696      1.839     -1.816      1.037      1.324      1.093      1.543      0.386     -0.676      1.724      0.626     -0.932     -0.823     -0.725      1.555      0.870      1.080      1.866      0.812      1.466      1.071      0.386     -1.441      0.379      0.572     -0.224      1.591     -0.485      0.505     -0.131      0.146      1.204      1.728     -0.756     -0.144     -0.609     -1.458      0.266     -0.899      0.112     -0.343      0.653      2.635      0.423
     1.907     -0.304      0.839     -1.816      1.037      1.324      1.093      0.543     -1.614          *      0.724     -2.374      1.068     -1.823          *      1.555      0.870      1.080     -2.134      0.812      0.546      0.173      1.006     -2.205      0.841      1.485     -0.411     -0.327      0.294      0.125      0.927      0.882     -0.389      0.166      0.340     -0.035     -2.619     -0.310     -0.241      0.598      1.040      0.691     -0.375     -1.087      0.082
    -1.093     -0.304     -0.161     -0.816     -0.963      0.324     -0.907      0.543      0.386     -1.676     -0.276     -1.374      0.068      1.177     -0.725     -1.445     -0.130     -0.920      0.866     -2.188      0.037     -0.719     -0.358     -0.278     -0.786     -0.976      0.205      0.278     -0.410     -0.205      0.148     -0.219      1.028      0.708     -1.143     -0.291     -0.474      0.563      1.292     -0.248     -1.433      0.576     -0.406      0.918     -1.552
    -0.093      0.696      1.839     -0.816     -1.963     -1.676      1.093      1.543     -1.614     -1.676      1.724      1.626      1.068      0.177     -2.725      0.555      0.870      1.080     -1.134     -2.188      0.502      0.523      0.751     -0.779     -1.655     -0.531      0.197      1.138      0.087     -0.392     -2.162      0.570      0.705     -0.991     -0.838      1.050      1.023      0.012      0.737     -1.865      0.035      0.400     -0.004     -0.721     -0.540
    -2.093      0.696     -2.161     -0.816      0.037     -0.676      0.093     -1.457      0.386      0.324     -1.276      1.626      0.068     -0.823      0.275      0.555      0.870      0.080     -0.134     -0.188     -0.746      0.304     -0.418     -0.026      0.020     -1.273      0.270     -1.782     -0.721      0.163      0.286     -0.311     -0.826      0.367      0.168     -0.265      1.168      0.525     -0.682      0.435      1.368      0.575      0.605     -0.323     -0.252
     1.907      0.696      1.839     -1.816      1.037      1.324      1.093      1.543     -1.614     -2.676      1.724      1.626      1.068     -1.823      1.275     -2.445     -3.130      0.080     -2.134      0.812      0.599     -0.178      0.530     -1.974      0.956      1.414      0.838      1.193      0.267     -0.046      0.791      1.270      0.979      0.176     -3.133      0.867      1.792      0.280     -0.441      0.896     -3.059     -2.980     -0.716     -1.222     -0.102
    -0.093     -2.304      0.839      0.184      0.037     -0.676      0.093     -2.457      1.386     -0.676     -1.276     -1.374     -0.932     -0.823      0.275     -0.445     -0.130      1.080      0.866     -0.188     -0.497     -0.512     -0.196     -0.022     -0.206      0.372     -1.708      1.029      0.310      0.328     -0.165      0.685     -2.334      1.322     -0.537     -0.606     -0.855     -0.741     -0.777      0.315      0.014      0.236      1.384      1.003     -0.022
     0.907      0.696     -2.161      1.184     -0.963      0.324      0.093     -0.457     -0.614     -0.676      1.724     -0.374      0.068      0.177     -0.725      1.555     -0.130     -0.920      1.866     -0.188      0.978     -0.403     -0.494      0.806     -0.192      0.207      0.969     -1.481      0.245     -0.816     -0.662      0.371      0.131     -1.356     -0.567      0.481      0.005      0.737     -0.435     -0.755      0.563      0.461     -0.178      1.531      0.155
    -0.093      0.696     -0.161      0.184      0.037     -0.676      0.093      0.543      1.386      0.324     -1.276     -0.374     -0.932     -0.823      0.275     -1.445     -0.130      0.080      0.866      0.812     -0.452     -0.027     -0.359      0.691      0.608      0.377      0.788      0.269     -0.633     -0.491     -0.268      0.005      0.943      0.767      0.156     -0.501     -0.224     -0.480     -1.193      0.057     -0.843     -0.272      0.567      0.501      0.120
    -0.093     -2.304      0.839      2.184     -2.963      0.324     -0.907      1.543      1.386     -2.676     -2.276     -0.374      1.068      2.177     -2.725     -0.445      0.870      1.080      0.866     -3.188     -0.963     -0.801      0.481      1.458     -3.041      0.857     -1.438      0.404      0.744      0.010      1.232     -0.083      0.901     -0.002     -1.144     -0.923      0.575      0.463      1.157     -1.121      0.578      1.676      0.622      0.094     -0.600
    -0.093      0.696     -1.161     -1.816      0.037      1.324      0.093     -2.457      0.386      0.324      1.724     -2.374      1.068     -1.823     -1.725     -0.445      0.870      1.080     -2.134     -0.188      0.853      0.289      0.433     -0.844      0.272     -0.915      0.314     -1.648     -0.964     -0.107      0.548     -0.311     -2.852      1.031      0.014      0.613     -2.755      0.518     -1.202     -1.794     -1.422      0.628      0.209     -1.828     -0.509
    -1.093     -0.304     -1.161      1.184      1.037      0.324      0.093     -0.457      1.386      1.324      0.724      0.626      0.068     -0.823      0.275      0.555     -0.130      0.080      0.866      0.812      0.131      0.672      0.079      1.393      1.808     -1.249     -0.961     -1.263     -0.291     -0.776      0.191     -0.635     -0.514      0.270      0.332      0.462     -0.169      0.067     -1.922     -0.443      0.395     -0.801     -0.154      0.221     -0.590
    -0.093      0.696     -0.161      1.184     -0.963     -1.676     -0.907      0.543     -0.614      0.324      0.724     -0.374      0.068     -1.823      0.275     -0.445     -0.130      0.080     -0.134     -0.188      0.194      0.154      0.362     -0.184     -0.105     -0.408      0.581     -0.648      1.270     -0.656     -1.925     -1.034      0.010     -0.565      0.537      0.547     -0.558     -0.372     -1.571      0.221     -0.511     -0.301     -0.537      0.073      0.070
    -1.093     -0.304      0.839     -0.816      0.037      0.324     -0.907     -1.457     -1.614      1.324     -0.276      0.626      0.068     -1.823      1.275      0.555      0.870      0.080     -1.134      0.812      0.034      0.360      0.094     -1.537      0.376     -1.222     -0.551      0.786      0.739     -0.295      0.178     -1.264     -1.537     -0.392      1.147     -0.356      0.200     -0.009     -0.783      1.020      0.787      0.333      0.041     -0.375      0.406
    -0.093      0.696     -1.161      1.184     -0.963      0.324      1.093      1.543      0.386      1.324     -1.276     -1.374      0.068     -0.823      1.275      1.555     -0.130      1.080      1.866      0.812     -0.366     -0.641      0.152      0.827     -0.345      0.307      1.352     -1.337      0.488     -0.639      0.641      1.730      1.378     -0.433      1.474     -0.804     -0.647     -0.043     -1.361      1.381      2.007      0.502      0.771      1.602      1.085
     0.907      0.696      0.839      0.184      1.037     -1.676     -1.907      1.543     -0.614     -0.676     -1.276      1.626      1.068      1.177     -0.725      0.555     -2.130      0.080     -1.134     -0.188     -0.643     -0.065      0.453     -0.249      0.687      1.617      0.674      0.414      0.504      0.291     -1.112     -1.791      1.211     -0.402     -1.111     -0.441      1.715      0.420      1.428     -1.035      1.130     -1.806     -0.572     -0.976     -0.596
     0.907     -1.304     -1.161      1.184      0.037     -0.676      0.093     -1.457      1.386      0.324     -0.276     -2.374      0.068      2.177     -0.725     -0.445     -1.130     -1.920     -1.134     -0.188     -0.261     -0.603     -0.583      1.057     -0.323      1.220     -0.787     -0.669      0.043      0.202     -0.608      0.757     -0.768      0.591      0.472      0.214     -1.561      0.894      1.540     -0.479     -0.173     -0.397     -0.940     -1.429      0.120
    -0.093      0.696      1.839     -0.816      0.037      0.324      1.093      1.543     -1.614      1.324      0.724     -0.374      1.068     -1.823      1.275     -0.445      0.870      1.080      1.866      0.812     -0.059      0.385      0.327     -1.471      0.517      0.111      0.273      1.462      0.590     -0.568      0.460      0.813      1.254     -0.374      1.136      0.709     -0.782      0.666     -0.661      0.915     -0.054      0.435      0.743      2.433      0.429
    -1.093     -0.304      1.839      1.184      1.037     -0.676      0.093     -2.457      1.386      0.324     -2.276          *      1.068      0.177      0.275     -0.445     -0.130      0.080      0.866     -0.188     -1.114      0.032      0.155      1.387      0.945     -0.080     -0.298      1.747     -0.191      0.076      0.616      0.111     -2.476      0.424     -0.169     -0.811     -0.378      0.884     -0.750     -0.253      0.921     -0.228     -0.084      0.127     -1.109
    -1.093      0.696     -0.161     -1.816      1.037     -0.676      0.093     -0.457     -0.614     -1.676     -0.276      0.626      0.068     -1.823     -1.725     -0.445     -0.130     -1.920     -1.134      0.812     -0.047     -0.074     -0.617     -0.968      0.284     -0.994      0.720      0.398     -0.759      0.440     -0.488      0.176      0.202      0.424     -1.961     -0.133      0.902      0.787     -0.877     -1.716     -0.306      0.001     -1.237     -0.754      0.611
    -0.093      0.696      0.839     -1.816      1.037     -1.676      1.093      1.543     -1.614      1.324     -0.276     -0.374      0.068     -1.823      1.275     -0.445      0.870      1.080      1.866      0.812      0.007      0.817      0.270     -1.046      1.148     -0.045     -0.045      0.592     -0.646     -0.225     -1.923      0.098      1.289     -0.614      0.734     -0.148     -1.237     -0.214     -0.938      0.664     -0.582      0.047      0.908      2.197     -0.089
     1.907      0.696      0.839     -1.816      0.037      1.324      0.093      1.543     -0.614     -0.676      0.724     -1.374      0.068     -1.823     -0.725      0.555      0.870      0.080     -1.134     -0.188      0.627      0.696      0.151     -1.294      0.481      1.209      0.063      0.658     -0.587     -0.470      0.737     -0.759      1.496      0.515     -0.917      0.030     -2.117     -0.155     -0.689     -0.985     -0.106      0.103      0.056     -0.494     -0.493
    -1.093     -0.304     -0.161     -1.816     -0.963     -1.676     -0.907      1.543     -1.614      0.324      0.724     -1.374     -0.932     -1.823      0.275     -0.445      0.870      1.080      0.866      0.812     -0.417      0.129     -0.091     -1.611      0.023     -0.793     -0.381      0.016     -0.160     -0.952     -1.143     -1.007      1.868     -0.199      0.374      1.268     -1.456     -0.954     -0.646      0.234      0.012      0.822      1.378      1.603      0.846
     0.907     -0.304      1.839      0.184      0.037      1.324     -0.907      0.543      0.386     -0.676     -0.276     -0.374      1.068      1.177     -0.725     -1.445     -1.130      0.080     -0.134     -0.188     -0.345     -0.316      0.418      0.588     -0.203      1.398     -0.014      1.527     -0.372      0.249      1.789     -0.578      0.178     -0.160     -0.546      0.258      0.180      0.610      0.691     -0.622     -1.115     -0.824     -0.588     -0.316      0.047
     0.907     -2.304     -0.161     -0.816     -1.963      0.324      1.093     -2.457      0.386     -0.676     -0.276      1.626      1.068      1.177     -1.725     -1.445     -3.130     -2.920      0.866     -0.188     -0.096     -0.589     -0.339     -0.215     -0.452      0.998     -1.508      0.406     -0.583     -1.575      0.347      1.800     -1.875      0.666     -0.360     -0.036      2.354      1.354      1.329     -1.359     -1.195     -2.421     -2.374      0.868      0.165
     0.907      0.696      1.839     -1.816      0.037      1.324      1.093      0.543     -0.614     -0.676     -1.276     -0.374      0.068      1.177     -0.725      1.555      0.870      1.080     -1.134      0.812      0.641      0.646      0.432     -0.499      0.940      0.273      0.157      1.339     -1.316     -0.930      0.647      0.260      0.084     -0.167     -0.904     -2.051     -1.178     -0.552      1.579     -1.195      1.020      0.245      0.477     -0.863     -0.129
     1.907      0.696     -2.161      2.184      1.037      1.324      1.093     -2.457     -0.614     -0.676      1.724      1.626     -2.932      2.177     -0.725      1.555      0.870     -1.920      0.866      0.812      1.826      1.473     -1.634      1.177      0.443      0.092     -0.596     -0.482      0.994      0.481     -0.595     -0.412     -0.550     -1.501     -1.026     -0.535     -0.217     -0.825      1.237     -0.890     -0.235     -0.688      0.274      0.391      0.355
     0.907      0.696     -0.161      0.184     -0.963      1.324      0.093     -0.457     -0.614      1.324      0.724     -0.374      0.068      1.177      1.275      1.555      0.870      1.080     -0.134      0.812      0.528      0.440      0.165     -0.050     -0.331      0.396      0.185     -0.455      0.261     -0.767      0.795     -0.320     -0.293     -0.568      1.299     -0.076     -0.894     -0.211      1.265      1.181      0.942      0.190      0.964     -0.214      1.100
     0.907     -1.304     -0.161     -0.816     -0.963     -0.676     -0.907     -0.457     -0.614     -0.676     -1.276     -1.374      0.068     -0.823     -0.725      0.555     -1.130      1.080      0.866     -1.188     -0.188     -0.833      0.488     -0.416     -0.470      0.985     -0.518     -0.747     -0.366     -0.368     -0.384     -0.134     -0.999     -0.358     -0.446     -0.841     -0.359     -0.667     -0.496     -0.394      0.833     -0.369      0.467      1.060     -0.750
     0.907      0.696      0.839      0.184      1.037      0.324     -1.907      0.543     -0.614      0.324      0.724     -0.374      0.068     -0.823     -0.725      1.555      0.870      1.080      0.866      0.812      0.486     -0.041      0.384     -0.472      0.362      0.258      0.675      0.271      0.536      0.600      0.000     -1.875      0.334     -0.249      0.033      0.029     -0.177     -0.497     -0.324     -0.676      1.067      0.917      0.598      1.097      0.505
    -0.093      0.696      1.839      0.184      1.037      1.324      1.093      1.543     -1.614     -0.676     -0.276      1.626      0.068     -0.823      0.275      0.555      0.870      1.080     -1.134      0.812      0.204      0.715      0.162     -1.061      0.350     -0.400      0.170      1.830      1.233      0.609      1.063      0.301      1.356     -0.666     -0.938     -0.725      0.868     -0.142      0.084      0.137      0.286      0.047      0.813     -0.792      0.412
     1.907     -0.304     -1.161      0.184     -0.963      1.324     -0.907     -0.457      1.386      1.324      1.724     -1.374      1.068     -1.823      1.275      1.555      0.870      1.080     -0.134      0.812      1.222     -0.237      0.278      0.040      0.300      0.580     -0.135     -1.447      0.191     -1.256      0.105     -0.611     -0.706      1.332      1.083      0.029     -1.008      0.570     -1.809      1.055      0.383      1.005      0.529     -0.219      0.615
    -0.093     -0.304      0.839      1.184      0.037      0.324      0.093      0.543      1.386      0.324      0.724      0.626      1.068      0.177      0.275      0.555     -0.130      0.080     -0.134     -0.188      0.626     -0.557      0.478      0.673      0.169     -0.716      0.392      0.138      0.514     -0.104     -0.333      0.815      0.027      0.769      0.235     -0.086      1.385      0.374     -0.219      0.231     -0.036      0.455     -0.539     -0.426     -0.410
     0.907      0.696      0.839      0.184      0.037     -1.676      0.093     -2.457      0.386      1.324     -0.276      0.626     -0.932      1.177     -0.725     -1.445     -1.130      1.080      0.866      0.812     -0.445     -0.164     -0.327      0.713      0.095      1.432      0.847      1.075     -0.515     -0.016     -1.049      0.312     -2.132     -0.098      1.313      0.439      0.820     -0.551      0.521     -0.856     -0.935     -0.833      1.596      0.494      0.811
     1.907      0.696      1.839     -0.816      1.037      1.324     -2.907     -0.457     -0.614      1.324      1.724      1.626      1.068      2.177      1.275     -2.445     -0.130     -0.920     -0.134      0.812      0.724      0.292      0.386     -0.295      1.058      1.126      0.338      1.629     -0.612      0.109      0.459     -3.224     -0.870     -0.384      0.714      0.709      1.318      0.575      2.409      0.695     -3.096     -0.476     -1.528      0.000     -0.040
     0.907     -0.304      1.839      1.184      1.037      0.324      0.093      1.543      1.386      0.324      1.724      0.626      1.068     -0.823      0.275      0.555     -0.130      1.080      1.866      0.812      0.377      0.321      1.037      1.251      0.074      0.471     -0.557      0.868     -0.085      0.865     -0.270     -0.220      0.579      0.375      0.388      1.409      0.269     -0.283     -1.792     -0.001      0.088     -0.598     -0.404      1.267      0.649
    -2.093      0.696     -1.161     -0.816     -0.963     -1.676      0.093      0.543     -0.614      1.324      0.724     -0.374     -0.932     -1.823      1.275     -0.445     -0.130     -0.920     -1.134     -0.188     -0.240      0.334     -0.500     -1.439      0.270     -1.723      0.314     -0.625      0.626     -1.329     -1.375     -0.292      1.106      0.763      1.010      0.874     -0.636     -0.225     -0.699      1.258     -0.246     -0.463     -0.208     -0.331     -0.455
    -0.093      0.696      0.839      0.184      0.037     -0.676      0.093      0.543     -0.614      1.324     -0.276      0.626      0.068     -0.823      0.275     -1.445     -0.130      0.080      0.866      0.812     -0.990     -0.154     -0.019      0.014     -0.212      1.079      0.822      0.833      0.270      0.368      0.074      0.301      0.683     -0.615      1.450      1.025      0.883      0.163     -0.875      0.499     -0.406      0.001      0.191      0.837      0.995
     1.907      0.696     -1.161     -1.816      1.037      1.324      1.093      0.543     -1.614     -2.676      0.724     -2.374      0.068     -0.823     -2.725     -0.445     -0.130      0.080     -2.134      0.812      0.225     -0.103     -0.136     -2.843     -0.020      1.720      0.967     -1.121      0.928      1.151      1.132      1.326      0.782      0.859     -2.629      0.466     -2.131      0.227      1.382     -2.809     -0.795      0.011      0.420     -1.026      0.796
     0.907      0.696     -0.161     -1.816      1.037      1.324     -0.907      1.543      0.386      1.324      1.724     -2.374     -0.932     -1.823      1.275      1.555      0.870      1.080     -2.134      0.812      1.444      0.096     -0.228     -0.892      1.270     -0.614      0.856      0.131     -0.976     -0.343     -0.148     -0.994      1.818      1.152      0.858      0.067     -2.495     -0.574     -1.115      0.701     -0.004      0.618      1.306     -1.805     -0.249
     0.907      0.696      1.839      2.184      0.037      1.324      1.093      0.543      0.386      0.324      0.724      1.626      1.068      1.177      0.275      0.555     -0.130      0.080     -0.134     -1.188      0.476      0.421      0.356      0.695     -0.383      0.412      0.267      1.604      1.384      0.493      0.911      0.560     -0.038     -0.267      0.604      0.260      1.023      0.624      0.758      0.565      0.225     -0.437     -0.391     -0.357     -0.840
    -0.093      0.696      0.839     -0.816      1.037      0.324      1.093      0.543      0.386      0.324      0.724      0.626      0.068      0.177     -0.725     -0.445     -0.130      0.080     -1.134      0.812      0.335      0.338      0.450     -0.004      0.581     -0.458      0.367      0.417     -0.862      0.545     -0.081      0.592      0.003      0.347      0.071      0.506      0.115     -0.526      0.115     -1.065     -0.806     -0.703     -0.695     -1.024      0.118
     0.907     -0.304      0.839      0.184     -2.963     -1.676      0.093     -1.457      1.386     -0.676     -2.276     -1.374      0.068     -0.823     -0.725     -1.445     -2.130      0.080      0.866     -1.188     -1.468     -0.973     -0.017      0.271     -1.458      2.262      0.718      0.931     -0.208     -1.477     -0.223      0.877     -1.432      1.179      0.091     -0.268     -0.381      0.263     -0.968      0.160      0.373     -1.004      0.129      0.677     -0.050
     0.907      0.696      1.839     -0.816      1.037      1.324     -0.907      0.543     -0.614      1.324     -2.276     -0.374      0.068     -1.823      0.275      1.555     -0.130     -0.920     -2.134      0.812      0.364     -0.162     -0.285     -1.001      0.369      0.552      0.679      2.041      0.324      0.665      0.847     -0.646      0.786      0.158      1.286     -2.801     -0.161      0.555     -1.155      0.120      1.118      0.040     -0.628     -1.543      0.490
    -0.093      0.696     -1.161     -1.816     -1.963      0.324      1.093      0.543     -1.614     -0.676      1.724      1.626      0.068     -1.823     -0.725      0.555      0.870     -0.920      0.866     -0.188      0.425      0.726     -0.249     -1.295     -0.089     -0.359      0.225     -0.988     -0.306     -1.786     -0.116      0.544      0.803     -0.522     -0.636      1.007      0.670      0.452     -0.763     -0.649      0.124      0.078     -0.423      1.357     -0.192
    -0.093     -0.304      1.839      1.184     -0.963     -0.676      0.093      1.543      0.386     -0.676     -1.276     -0.374      0.068      1.177     -0.725     -0.445     -1.130      0.080     -0.134     -1.188     -0.192      0.143      0.280      1.400     -1.112     -0.122     -0.450      1.764     -0.228      0.060     -0.573     -0.163      1.430     -0.800     -0.093     -1.040     -0.446     -0.259      0.232     -0.279     -0.363     -1.298     -0.202     -0.900     -0.131
    -2.093     -2.304     -0.161     -0.816      0.037      0.324      0.093      1.543      1.386      0.324     -2.276      1.626     -0.932      0.177      1.275      0.555     -0.130      0.080      0.866     -2.188     -0.539     -0.230      0.021      0.881     -0.808     -1.449     -2.081     -0.174     -1.718      0.772      0.811      0.236      1.420      0.452      0.826     -1.512      1.835     -0.937     -0.431      1.797      1.035      0.033      0.085      0.493     -1.557
     0.907     -2.304     -0.161      2.184      1.037      0.324     -2.907      0.543      0.386      1.324     -1.276     -0.374      0.068      2.177      1.275     -0.445     -1.130     -0.920     -0.134      0.812     -0.027     -1.274     -0.152      0.881      0.562      0.859     -1.042      0.023      1.349      0.244      0.431     -1.650      0.816     -0.284      1.134     -1.413      0.925      0.189      1.379      0.806     -0.332      0.194     -0.640     -0.662      0.378
     0.907      0.696      0.839     -1.816      1.037      0.324      0.093      0.543     -1.614      1.324      1.724     -0.374      0.068     -1.823      1.275      0.555      0.870      0.080     -2.134      0.812      1.138      0.668      0.393     -1.376      1.100     -0.224      0.169      0.337     -0.468     -0.097     -0.815     -0.668      0.122     -0.335      0.724      0.324     -1.180     -0.509     -0.770      0.689     -0.640      0.161     -0.734     -1.447     -0.300
    -2.093     -0.304     -0.161      0.184      0.037      1.324      1.093      1.543      2.386     -0.676     -0.276     -2.374      1.068      0.177      0.275      0.555      0.870      0.080     -0.134     -0.188     -0.360     -0.535      0.303      0.096     -0.317     -1.808      0.300     -0.486      0.123      0.317      1.829      1.701      1.001      2.372     -0.626      0.164     -1.676      0.679      0.074      0.361      1.001      1.388     -0.128      0.015      0.019
     0.907      0.696      0.839      1.184      1.037      1.324      1.093      0.543     -0.614      0.324      0.724      0.626     -0.932     -0.823      0.275      0.555     -0.130      1.080      0.866      0.812      0.973      0.444      0.298      0.724      0.548      0.041      0.257      0.529      0.372      0.615      0.399      0.660      0.210     -1.170      0.132     -0.517     -0.029     -1.321     -1.379     -0.109     -0.685     -0.477      0.653      0.508      0.408
     1.907     -1.304      1.839      2.184      1.037      1.324      0.093      1.543      1.386     -1.676      1.724     -2.374      1.068      1.177      1.275      1.555     -1.130      1.080      0.866      0.812      0.996     -0.490      0.449      1.844      0.242      0.946     -0.677      1.331      0.225      0.866      0.337      0.625      0.905     -0.268     -1.808      0.176     -1.817      0.456     -0.153      1.220      0.512     -0.555      0.468      0.036      0.603
     0.907      0.696     -2.161      0.184      1.037     -0.676      0.093      0.543      0.386      0.324     -0.276     -1.374     -0.932     -0.823     -0.725      0.555     -0.130      0.080      0.866     -1.188      0.012     -0.018     -0.004     -0.187      0.223      0.943      0.748     -2.076      0.367      0.872     -0.809      0.167      0.627      0.667      0.012     -0.190     -1.315     -1.055     -0.637     -0.730      0.437     -0.121      0.026      1.009     -1.414
    -0.093     -3.304     -0.161     -1.816      0.037     -0.676      1.093      1.543      1.386      1.324     -0.276      1.626      1.068     -1.823      1.275      1.555      0.870      1.080      1.866     -0.188     -0.096     -0.327      0.309     -0.481     -0.125      0.147     -2.842     -0.414     -1.314      0.231     -0.731      1.437      1.144      1.880      1.407     -0.023      2.065      0.683     -1.557      1.078      1.504      1.156      0.689      1.962     -0.017
     0.907     -0.304      0.839      0.184      1.037      1.324      1.093     -0.457      0.386      0.324      0.724      0.626      0.068     -1.823     -0.725      0.555      0.870      0.080      0.866      0.812      0.200      0.266      0.193      0.052      0.642      0.822     -0.496      0.743      0.141      0.307      1.243      0.694     -0.850      0.306     -0.083      0.366      0.366     -0.327     -1.946     -0.979      0.210      0.319     -0.147      1.031      0.220
    -1.093     -0.304     -0.161      0.184     -1.963      0.324     -1.907     -0.457      1.386     -0.676      0.724      0.626      1.068      1.177     -1.725      0.555     -2.130      0.080     -1.134     -3.188     -0.334     -0.638      0.262      0.691     -0.948     -0.766      0.350     -0.487     -0.550     -1.049      0.578     -1.225     -0.779      0.618     -0.171      1.169      1.428      0.602      0.762     -1.330      1.013     -1.373     -0.261     -1.445     -2.246
    -0.093     -0.304     -1.161     -0.816     -2.963     -1.676     -1.907      0.543     -0.614     -1.676      0.724     -0.374     -0.932     -0.823     -1.725      1.555      0.870      0.080      1.866     -0.188      0.338     -0.181     -0.967     -0.555     -1.935     -0.294     -0.178     -0.235     -0.405     -1.141     -2.154     -1.723      1.585     -0.030     -0.982      0.265     -0.164      0.373     -0.241     -0.681      1.095      0.998      1.488      2.163      1.620
     0.907     -1.304     -0.161      0.184     -0.963      0.324      0.093     -0.457     -0.614     -0.676     -1.276      0.626     -1.932      0.177     -1.725     -0.445     -3.130     -0.920      0.866     -0.188     -0.368     -0.984     -1.060      0.587     -0.773      1.368     -0.286      0.913     -0.457     -0.205      0.746      1.140      0.831     -0.844     -0.439     -0.814      1.761     -0.567     -0.454     -1.300     -0.171     -2.082      0.696      0.416      0.308
     1.907      0.696      0.839      1.184     -0.963      1.324     -0.907      1.543      0.386     -0.676      0.724      0.626      0.068      1.177     -0.725      1.555      0.870      1.080     -0.134      0.812      0.719      0.371     -0.022      0.719     -0.559      1.003      0.211      0.726      0.505     -0.441      0.693     -1.323      1.762     -0.164     -0.348     -0.218      0.170      0.082      0.792     -0.493      0.745      0.329      1.128     -0.470      1.289
    -0.093     -0.304      0.839     -0.816     -0.963     -0.676      0.093     -0.457      0.386      0.324      0.724     -0.374      1.068     -0.823      0.275      0.555     -0.130      0.080      1.866     -1.188     -0.094      0.035     -0.001     -0.361     -0.740     -0.021     -0.382      0.747     -0.535     -0.264     -0.532      0.124     -0.440      0.801      0.850      1.051     -0.427      0.928     -0.576      0.724      0.728     -0.236      0.138      2.044     -0.816
     0.907     -0.304     -1.161      0.184     -1.963      0.324      1.093     -0.457     -0.614     -0.676      0.724      0.626      0.068      0.177      0.275      0.555      0.870      0.080     -0.134     -1.188      0.498     -0.197     -0.440     -0.001     -0.541      0.471     -0.285     -0.554      0.245     -1.421     -0.140      1.331      0.007     -0.682     -0.453      0.093      0.689      0.691      0.327      0.700     -0.014      0.911      0.731     -0.084     -0.750
     0.907     -0.304     -0.161     -0.816      0.037      0.324      0.093     -1.457      0.386     -1.676      0.724     -0.374      0.068     -0.823     -0.725      0.555     -0.130      0.080     -0.134     -0.188     -0.152      0.048     -0.212      0.189      0.467      1.076     -0.125      0.019     -0.761     -0.367      0.481     -0.042     -1.114      0.306     -1.907      0.961     -0.335      0.425     -0.942     -0.949      0.662     -0.043      0.462     -0.089     -0.912
    -2.093     -0.304     -1.161      1.184     -0.963     -1.676     -0.907     -0.457      0.386     -0.676     -2.276     -0.374      1.068      1.177     -0.725     -0.445     -1.130      0.080     -1.134     -1.188     -1.240     -0.518      0.591      1.671     -1.044     -0.840      0.134     -1.785     -0.485      0.017     -0.355     -0.284     -1.167     -1.086     -0.028     -0.675      0.268      0.209     -0.064     -0.177      0.754     -0.717     -0.750     -1.763     -0.316
    -2.093      0.696      1.839      1.184      1.037     -2.676     -2.907      1.543     -1.614     -2.676     -2.276     -2.374      1.068      2.177      1.275      1.555      0.870     -2.920     -2.134     -3.188     -1.227     -0.776     -0.568     -0.175     -1.428     -0.797      1.419      2.398      1.451      2.460     -1.313     -2.145      2.248     -1.479     -1.872     -0.526     -1.465      1.787      2.209      1.887      3.020      1.570     -2.085     -2.101     -1.895
     1.907      0.696     -1.161      2.184      1.037      1.324      1.093      0.543      1.386      1.324      1.724      1.626      0.068      2.177      1.275      1.555      0.870     -1.920      0.866      0.812      0.955      0.544     -0.440      1.925      0.638      0.989      0.223     -0.794      0.274      0.222      0.292      0.575      1.112     -0.341      0.951      0.364      0.919      0.687      1.023      0.916      0.645      0.328     -1.323     -0.080      0.137
    -1.093      0.696     -2.161      2.184     -0.963     -1.676     -1.907      0.543      1.386      0.324      0.724      0.626      1.068      2.177     -0.725      1.555      0.870     -1.920     -2.134     -0.188      0.079      0.708     -0.360      1.640      0.003     -1.137      0.033     -1.904      0.551     -1.192     -1.686     -2.458      1.028      0.047      0.307      0.658     -0.167      1.582      0.987     -0.709      1.483      0.011     -1.531     -2.887     -0.113
    -1.093     -0.304     -0.161     -1.816      1.037      0.324     -1.907      1.543     -1.614      1.324     -1.276     -2.374     -0.932      1.177      0.275     -1.445     -1.130      1.080     -1.134      0.812     -0.470     -0.701      0.046     -0.972      0.770     -0.478      0.295     -0.194     -0.703      0.295      0.947     -1.096      1.421     -0.617      0.915     -0.684     -1.643     -1.076      1.787     -0.070     -0.919     -0.421      1.041     -0.626      0.098
    -0.093      0.696     -0.161     -1.816      1.037     -0.676     -0.907     -2.457     -0.614     -2.676     -0.276      1.626      1.068     -0.823     -0.725     -0.445     -1.130          *      0.866      0.812     -0.588     -0.024      0.059     -1.488      0.565      0.464      0.869     -0.161     -0.322      0.470     -0.186     -0.772     -2.541      0.571     -2.886      0.587      1.635      1.136      0.184     -1.013      0.007     -1.055     -0.138      1.388      0.369
     1.907      0.696     -1.161      1.184      0.037      0.324      0.093      0.543      0.386     -0.676      0.724      1.626      1.068      0.177     -0.725     -1.445      0.870     -0.920      0.866     -0.188      0.535      1.192     -0.261      0.703      0.406      1.400     -0.625     -0.976      0.604     -0.376     -0.118     -1.121      0.802     -0.296     -0.885      0.118      0.243      1.600     -0.254     -0.907     -1.991     -0.290     -0.624      0.548     -0.428
    -2.093     -0.304     -0.161      1.184      1.037      1.324     -2.907     -1.457     -1.614      1.324      0.724     -0.374     -0.932     -0.823      1.275     -0.445      0.870      0.080     -1.134      0.812      0.148     -0.176     -0.437      0.160      0.918     -2.072     -0.187      0.373      1.030      0.010      1.182     -2.670     -0.880     -1.740      0.845      0.664     -0.434     -0.419     -0.871      0.826     -0.512      1.120      0.669     -1.100      0.083
     0.907     -1.304     -2.161     -1.816      1.037     -0.676     -1.907     -0.457     -1.614     -0.676      0.724      0.626      0.068      0.177      0.275      0.555      0.870      1.080     -1.134      0.812      0.407     -0.659      0.475     -1.229     -0.032      0.332     -0.483     -2.481     -0.597      1.080     -1.131     -1.090     -0.910     -0.444     -0.806      0.205      1.530     -0.604      0.989      0.233      0.235      1.588      0.305     -0.612      0.906
     1.907      0.696      1.839     -0.816      1.037      1.324      1.093      1.543     -1.614      1.324      0.724     -0.374      1.068     -1.823      1.275      0.555      0.870      1.080     -1.134      0.812      0.713      0.479      0.918     -1.119      1.699      1.281      0.454      0.997      0.263     -0.706      0.480      0.577      0.543     -0.774      0.444     -0.255     -0.879     -0.247     -0.902      0.456     -0.236      0.375     -0.280     -0.527     -0.722
    -0.093      0.696      1.839      1.184      1.037      1.324     -0.907      1.543      0.386     -0.676     -1.276     -0.374      1.068      2.177     -0.725     -1.445     -0.130      1.080     -1.134      0.812      0.001     -0.752      0.809      1.233      0.963     -0.128      1.569      0.878     -0.185      0.097      1.258     -0.002      0.589     -0.584     -0.897     -1.336      0.511      0.062      1.451     -1.292     -1.442      0.640      0.000     -1.535      0.250
    -0.093      0.696     -1.161      0.184      0.037      1.324      1.093      0.543      0.386     -0.676     -2.276      1.626      0.068     -1.823     -0.725     -0.445     -0.130      1.080     -0.134      0.812     -0.788      0.366     -0.143     -0.295     -0.360      0.781      0.412     -0.989      0.555      0.283      2.380      0.732      0.495      0.586     -0.584     -1.372      1.103      0.137     -1.815     -0.430      0.435     -0.475      1.155      0.037      1.054
     1.907      0.696     -0.161      0.184      1.037      1.324      1.093     -2.457      2.386      1.324      1.724     -1.374     -0.932      1.177     -0.725      1.555      0.870     -1.920     -0.134      0.812      1.698     -0.115     -1.032      1.217      0.822      0.157      0.754      0.806     -1.043      0.178     -0.399      1.282     -1.385      1.338      0.930     -0.554     -1.404      0.539      0.292     -1.383     -0.289      0.932     -0.417     -0.471      0.094
    -0.093     -0.304     -2.161      2.184      1.037      0.324     -1.907      1.543      2.386      0.324     -0.276      0.626      1.068      2.177      0.275     -0.445     -0.130     -1.920     -2.134     -0.188     -0.526     -0.230      0.270      1.978      1.280      0.389      0.187     -2.369      0.237     -0.252      0.650     -1.739      1.173      0.688     -0.403      0.346      0.809      0.750      0.628     -0.255      0.289      0.033     -2.283     -2.910     -1.214
    -1.093      0.696     -2.161      0.184      1.037     -1.676      1.093      0.543      0.386      0.324     -2.276      0.626     -0.932      1.177      0.275     -1.445      0.870      0.080     -1.134      0.812     -1.061      0.490     -0.787      0.646      1.706      0.030      0.205     -1.281     -0.559     -0.839     -0.387      0.460      1.518     -0.233     -0.512     -0.714      0.110      0.229      0.793     -0.447     -0.348      0.413      1.171     -1.585     -0.683
     0.907      0.696     -1.161     -1.816     -0.963      1.324      1.093      1.543     -1.614      1.324      0.724      1.626      1.068     -1.823      1.275      0.555      0.870      1.080     -2.134      0.812      0.624      0.926      0.513     -1.062      0.780      0.397     -0.385     -1.572     -0.776     -1.743      0.697      0.138      0.924     -0.785      0.638     -0.091      0.387      0.237     -0.945      0.831     -0.120     -0.201      0.441     -1.610      0.210
    -2.093     -1.304     -0.161      0.184      0.037     -2.676     -0.907     -0.457     -1.614     -0.676     -2.276     -2.374     -1.932      0.177     -0.725     -2.445     -1.130      1.080     -1.134     -0.188     -1.907     -0.823     -0.323     -0.673     -0.416     -0.106     -0.418      0.044      0.989      0.524     -0.665      0.047      0.005     -0.981     -0.505      0.258     -1.292     -1.367      0.637     -0.452     -0.242     -0.433      1.452     -0.661      0.135
    -0.093      0.696     -0.161     -0.816      1.037     -0.676      1.093      1.543      0.386     -0.676     -0.276      1.626      1.068     -0.823     -0.725     -0.445      0.870      0.080     -0.134      0.812     -0.140      0.569      0.370     -0.732      1.029      0.110      0.246     -0.445     -0.181      0.174     -0.380      0.600      1.124      1.085     -1.037      0.098      0.785      0.578     -0.432     -1.150     -0.432      0.346     -0.355      0.194     -0.156
    -0.093     -1.304     -0.161      0.184     -0.963     -0.676     -0.907     -0.457      0.386     -0.676     -0.276     -0.374     -0.932      0.177     -0.725     -0.445     -1.130     -0.920     -0.134     -1.188     -0.545     -0.334     -0.574      0.389     -1.267      0.524     -0.941      0.469     -0.096      0.394     -0.214     -0.641      0.282      0.019     -0.005      0.204      0.068     -0.209     -0.178     -0.175      0.005     -0.732     -0.108     -0.328     -0.076
    -1.093     -0.304     -1.161     -0.816      0.037      0.324      0.093      0.543     -0.614     -1.676     -1.276     -1.374      0.068     -1.823      0.275     -0.445      0.870      1.080     -1.134      0.812     -0.752     -0.225      0.191     -0.194     -0.631     -0.201     -0.048     -1.383     -0.376      0.580      0.955      0.275      0.187     -0.328     -1.371     -0.124     -1.270     -0.377     -1.627      0.555      0.272      1.144      0.821     -0.982      1.330
    -0.093     -0.304      0.839      0.184      0.037      0.324      0.093      0.543     -0.614     -0.676     -0.276      0.626      1.068     -0.823     -0.725     -1.445     -0.130      0.080     -0.134     -0.188     -0.185     -0.160     -0.142     -0.506     -0.558      0.035     -0.099      0.908      0.887      0.645      0.560      0.341      0.774     -0.130     -0.491      0.090      0.935      1.288     -0.422     -0.455     -1.141     -0.192      0.496      0.102      0.166
    -0.093      0.696     -1.161      0.184      1.037      0.324      1.093     -0.457      0.386      0.324      0.724      1.626      0.068      1.177      0.275      0.555      0.870     -1.920      0.866      0.812      0.774      0.697     -0.376      0.607      1.137     -0.991      0.042     -0.961     -0.394     -0.076     -0.474      0.291     -0.054     -0.105     -0.234     -0.224      0.725      0.428      0.710     -0.321     -0.189      0.205     -1.414      0.732     -0.465
    -1.093      0.696      0.839     -1.816      0.037      0.324      1.093      1.543      0.386     -0.676      0.724      0.626      1.068     -1.823      0.275      1.555      0.870      1.080      1.866      0.812      0.585      0.473      0.459     -1.286      0.234     -1.539      0.233      0.484     -0.584     -0.370     -0.403      0.538      0.964      1.512     -0.841     -0.044      0.015      0.533     -0.995      0.002      0.849      0.297      0.243      2.462      0.521
    -1.093     -0.304      0.839     -0.816     -0.963     -0.676      0.093      0.543      0.386     -0.676     -0.276     -0.374      0.068     -0.823      0.275      0.555      0.870      1.080     -0.134     -0.188      0.196      0.713      0.671     -0.157      0.043     -1.283     -0.986      0.174     -0.704     -1.154     -0.851     -0.563     -0.029      0.553     -0.794     -0.686     -1.277     -0.838     -0.729      0.157      0.137      0.188      0.193      0.119     -0.244
     0.907     -0.304     -1.161      0.184      1.037      0.324     -1.907     -1.457      0.386      0.324      1.724      0.626      0.068     -0.823      0.275      0.555     -0.130     -0.920     -1.134      0.812      0.763     -0.349     -0.379      0.257      0.805      0.219      0.245     -0.706     -0.028      0.181     -0.536     -1.768     -1.028      0.212     -0.062      0.620      0.972      0.538     -0.913     -0.108     -0.288      0.136     -0.402     -1.509      0.198
     0.907      0.696     -1.161      0.184      0.037      0.324      1.093     -1.457      0.386      1.324      0.724      0.626      1.068      1.177      0.275      1.555      0.870      1.080     -0.134      0.812      0.650      0.845      0.328      0.317      0.143      0.387     -0.207     -1.357     -0.114     -0.100     -0.250      0.137     -1.810      0.392      1.341     -0.168     -0.304      0.589      0.890      0.124      0.965     -0.012      0.446     -0.011      0.606
    -2.093      0.696     -0.161      0.184     -0.963      0.324      1.093     -1.457      0.386      0.324     -2.276     -0.374     -0.932      0.177     -0.725     -1.445      0.870     -0.920      0.866      0.812     -0.662      0.036     -0.681      0.612     -0.201     -1.480      0.352      0.614     -0.278     -0.780      1.076      0.959     -0.734     -0.176      0.720     -1.317     -0.385      0.019     -0.244     -0.604     -0.518      0.726     -0.192      0.729      0.879
    -0.093     -0.304     -0.161      0.184      0.037     -1.676      0.093     -0.457      0.386     -0.676     -0.276      0.626      0.068      0.177     -0.725     -0.445     -0.130      0.080     -0.134     -1.188     -0.696     -0.015     -0.278      0.050     -1.154      0.590     -0.338      0.047      0.110      1.168     -0.941      0.076     -0.177      0.407     -0.214      0.541      0.498      0.327      0.131     -0.246      0.324     -0.191      0.457     -0.267     -0.095
    -2.093      0.696      0.839      1.184      1.037      1.324      1.093      0.543      1.386      1.324     -2.276      1.626      0.068      1.177      0.275     -1.445      0.870      1.080      0.866      0.812     -0.428      0.565     -0.055      0.873      1.089     -1.625      0.120      0.878      0.345     -0.232      1.571      0.484      0.699      0.723      0.659     -1.675      0.910      0.198      0.566     -0.275     -0.878      0.220      1.082      0.495     -0.099
    -0.093      0.696      0.839     -0.816     -0.963      0.324      0.093      0.543     -0.614      1.324     -0.276     -0.374      0.068     -0.823      1.275     -0.445     -0.130      1.080     -2.134     -0.188     -0.489      0.141      0.500     -0.862     -0.081      0.437      0.612      0.299     -0.011     -1.011      0.829     -0.089      0.013      0.127      1.301      0.189     -0.433     -0.514     -0.229      1.432      0.124     -0.156      0.232     -1.880     -0.180
    -1.093     -3.304     -2.161      2.184      1.037     -1.676     -1.907     -2.457     -0.614     -1.676      0.724      1.626     -2.932      2.177      1.275      0.555     -0.130     -1.920      1.866      0.812     -0.175     -0.582     -1.740      1.411      0.047     -0.834     -2.786     -0.434      0.736      0.891     -1.470     -1.341     -0.534     -1.976     -1.684      0.981      2.367     -0.622      1.232      1.079      0.687      0.570      0.558      1.153      0.425
     1.907     -1.304      0.839     -1.816      1.037      1.324      0.093     -0.457     -1.614      0.324      1.724     -1.374     -0.932     -1.823     -0.725      0.555      0.870      1.080     -1.134      0.812      0.511     -0.303     -0.165     -2.112      0.839      1.396     -0.777      1.008      0.371      0.315      0.862      0.381     -0.251      0.293     -0.074      0.963     -1.198     -0.743     -0.228     -0.985     -0.064      1.201      1.339      0.076      0.280
    -2.093      0.696      1.839     -0.816      1.037     -1.676      1.093      0.543     -1.614      1.324     -0.276     -0.374      1.068     -1.823      1.275     -0.445     -2.130      1.080      1.866      0.812     -0.572     -0.680      0.639     -1.126      0.403     -1.527      1.479      1.203      0.336      0.691     -1.168      1.985     -0.105     -0.606      1.076      0.363      0.354      0.314     -0.936      1.063      0.287     -1.433      0.096      2.309      0.360
     0.907      0.696      0.839     -0.816      1.037      1.324      1.093     -1.457     -0.614      0.324      1.724      0.626      0.068      1.177      1.275      0.555      0.870      0.080     -1.134      0.812      0.538      0.506     -0.357     -0.991      0.692      0.386      0.390      1.207      0.068      0.315      0.478      0.711     -1.041      0.176     -0.016      1.020      0.160      0.650      1.686      0.902     -0.033      0.342      0.666     -0.742      0.184
    -0.093      0.696      0.839      2.184      0.037      1.324      1.093      0.543     -0.614      1.324      1.724      0.626      1.068     -0.823      0.275     -0.445      0.870      0.080      0.866     -0.188      0.456      1.057      0.424      0.357      0.120     -0.522     -0.203      0.353      1.896     -0.098      0.865      0.073      0.009     -0.950      1.148      0.956     -0.718      0.559     -1.133      0.364     -0.796     -0.239     -0.497      0.504     -0.369
     1.907     -1.304     -0.161      0.184      1.037      1.324     -0.907     -0.457     -1.614      1.324      1.724     -1.374      1.068      2.177      1.275      1.555      0.870      1.080     -1.134      0.812      2.248     -0.042      0.598     -0.655      0.598     -0.353     -1.193     -0.913      0.865      0.347     -0.928     -0.707     -0.971     -1.132      1.015     -1.439     -1.307      0.329      2.669      0.696     -0.596      0.875      0.097     -0.812      0.284
    -2.093     -1.304     -2.161      0.184     -1.963     -2.676     -0.907     -0.457      2.386     -0.676     -0.276     -0.374     -1.932      2.177     -0.725     -2.445     -2.130     -0.920      1.866     -2.188     -1.448     -1.153     -0.799      2.146     -1.633     -0.729     -0.104     -1.223     -1.814     -0.235     -1.182      0.255      0.482      0.636      0.057      1.601      1.064     -0.559      0.479     -0.075     -0.979     -0.918     -0.018      0.776     -0.722
    -1.093     -0.304      0.839     -1.816      1.037      0.324      1.093      0.543      1.386     -0.676      0.724      1.626      0.068     -1.823     -2.725      0.555      0.870      1.080      1.866      0.812      0.577      0.505      0.092     -0.148      0.606     -1.541     -0.862      0.760     -1.600      0.375     -0.145      0.490      0.335      1.618     -0.599     -0.063      1.136     -0.033     -1.548     -2.937      0.017      0.270      1.008      1.580      0.292
    -0.093      0.696      1.839     -1.816      1.037      1.324      0.093      1.543     -0.614     -0.676      0.724     -0.374      1.068     -1.823      0.275      0.555      0.870      1.080      1.866      0.812      0.337      0.169      0.635     -1.737      0.739     -0.449      0.629      1.466      0.172      0.314      0.836     -0.091      0.848      0.827     -1.251      0.228     -0.574      0.026     -0.534     -0.107      0.213      0.865      0.160      2.652      0.203
     0.907     -0.304     -0.161      1.184      0.037      0.324      1.093      1.543      0.386      1.324      0.724     -1.374      0.068      1.177      1.275      1.555      0.870      1.080      0.866      0.812      0.243     -0.179      0.237      0.517      0.658      0.733     -0.231     -0.239      0.767     -0.397      0.102      1.101      1.309     -0.054      1.100      0.337     -1.137     -0.201      0.947      0.797      1.369      0.913      0.813      0.549      0.311
     0.907     -0.304     -1.161     -1.816     -0.963      0.324     -0.907     -0.457      0.386     -0.676      0.724      0.626     -0.932     -1.823     -0.725     -0.445     -0.130      1.080      1.866      0.812     -0.114     -0.094      0.283     -0.478      0.507      1.003     -0.178     -1.591     -1.305     -1.521      0.408     -0.776     -0.762      0.912     -0.863      0.970      0.668     -1.127     -1.573     -0.911     -0.281     -0.110      0.572      2.235      0.286
     0.907      0.696     -1.161      0.184      1.037      0.324      1.093     -1.457     -0.614     -1.676      0.724      0.626     -0.932      1.177     -2.725     -0.445      0.870     -1.920      0.866      0.812      1.038      0.532     -0.977     -0.651      1.208     -0.065      0.288     -0.105      0.692     -0.239     -0.658      0.618     -0.365     -0.207     -2.192     -0.801      0.140      0.376      1.766     -3.223     -1.518      0.219     -0.460      1.081     -0.152
    -2.093      0.696      1.839      1.184      0.037      0.324      1.093      0.543      1.386      1.324     -2.276      1.626      1.068      2.177      1.275     -0.445     -1.130      1.080     -0.134      0.812     -1.493     -0.062      0.434      1.166     -0.266     -0.593      0.684      1.450      0.074      0.209      1.981      1.147     -0.165      0.277      1.460     -0.264      1.652      0.557      1.205      1.457      1.105     -0.927      0.394     -0.685      1.037
    -1.093     -1.304      0.839      0.184      0.037      0.324     -0.907      0.543     -0.614      0.324     -0.276     -0.374      0.068      0.177     -0.725     -0.445     -1.130     -0.920      0.866     -0.188     -0.601     -0.595     -0.302     -0.142     -0.171     -0.440     -0.480      1.085      0.466      0.097      0.877     -0.388      0.915     -0.502      0.273      0.601      0.483      0.521      0.376     -0.636      0.126     -0.519     -0.608      1.039     -0.056
     1.907      0.696      1.839      0.184     -0.963     -0.676     -0.907     -0.457      1.386     -0.676     -0.276      1.626     -0.932     -0.823      0.275      1.555     -0.130     -2.920     -0.134     -1.188     -0.557      0.075     -0.688      0.069     -0.603      2.423      0.597      2.491      0.161     -0.461     -0.233     -0.960      0.260      1.352     -0.257      0.544      1.625     -0.126     -0.861      0.516      2.011     -0.358     -1.859     -0.165     -0.550
    -2.093     -1.304      0.839      0.184      0.037     -2.676     -1.907      0.543     -0.614     -0.676     -1.276     -1.374      0.068     -0.823     -0.725     -2.445     -1.130      0.080     -1.134     -0.188     -1.464     -0.928      0.480     -1.125     -0.489     -0.695     -0.377      0.422      1.120      0.558     -1.282     -0.976      0.163      0.247     -0.356      0.725     -0.217     -0.383      0.146     -0.467     -1.034     -0.234     -0.549     -0.648      0.004
     0.907     -0.304      1.839      2.184      1.037      1.324     -0.907     -1.457      0.386      0.324     -2.276     -0.374      0.068      0.177     -0.725      0.555     -1.130      0.080      0.866      0.812     -0.299     -0.815     -0.006      0.497     -0.158      1.184      0.537      1.807      1.728      1.176      1.492     -0.117     -1.420     -0.004      0.584     -1.978      0.489      0.142     -0.141     -0.694      0.832     -0.189     -0.067      0.528      0.998
    -1.093     -1.304      0.839      0.184      0.037      0.324      1.093      1.543     -0.614      0.324     -0.276      0.626      0.068     -0.823     -0.725      0.555      0.870      0.080      1.866      0.812     -0.062      0.159      0.364     -0.404     -0.249     -0.935     -1.307      0.553      0.596      0.267      0.473      0.879      1.330     -0.221      0.516     -0.240      0.228     -0.346     -0.477     -0.719      0.515      0.563     -0.290      2.102      1.030
     0.907      0.696     -2.161     -1.816      1.037      1.324      1.093     -1.457     -0.614      1.324      1.724      1.626     -0.932     -0.823      0.275      1.555      0.870     -1.920     -1.134     -3.188      1.503      0.879     -1.076     -0.805      0.387     -0.681     -0.025     -1.061     -0.918      0.552     -0.035      0.221     -0.290      0.121      0.985     -0.217      0.434      0.533     -0.124      0.030      0.025     -0.227     -0.461     -0.818     -3.410
    -2.093     -1.304     -0.161      0.184      1.037     -2.676     -1.907     -1.457      0.386      1.324     -0.276      0.626      0.068      1.177     -2.725     -0.445     -1.130     -2.920     -1.134     -1.188     -0.747     -0.851     -0.229      0.215      0.178     -1.296     -0.347      0.059      0.198      0.829     -1.923     -1.100     -1.236      0.250      1.100      0.522      1.594      0.636      1.118     -2.808      0.229     -0.195     -2.568     -1.162     -1.362
     0.907      0.696      1.839      2.184     -1.963      1.324     -0.907     -1.457      2.386      1.324     -1.276      0.626      1.068      2.177     -0.725      0.555     -0.130     -0.920     -1.134     -2.188      0.105      0.033      0.070      1.368     -1.178      0.802      0.333      1.707      0.684     -0.823      1.157     -0.874     -1.463      1.193      2.135     -1.393      0.717      0.838      1.153     -0.229      0.456     -0.215     -1.064     -1.629     -0.923
    -0.093      0.696      1.839     -1.816     -0.963     -0.676     -0.907      1.543     -0.614      0.324     -0.276     -0.374     -0.932     -1.823      1.275     -0.445     -1.130      0.080      1.866      0.812     -0.195      0.090      0.094     -1.571     -0.386      0.138      0.653      1.601     -0.253     -0.689     -0.539     -1.136      1.637      0.813      0.549      0.046     -0.484     -1.077     -0.648      1.439     -0.307     -1.212     -0.112      2.345      1.075
     0.907     -0.304      0.839     -0.816      0.037     -0.676      0.093     -0.457     -0.614      0.324      0.724      0.626      0.068     -0.823      0.275     -0.445     -0.130      0.080      0.866     -0.188     -0.379      0.127     -0.033     -0.056      0.358      1.264     -0.320      1.123     -0.684     -0.504     -0.353     -0.155     -0.418     -0.559      0.073      1.338      0.558      0.203     -0.964     -0.041     -0.088     -0.290      0.052      0.768     -0.497
    -0.093      0.696     -0.161      1.184     -0.963     -1.676      1.093      1.543      0.386      0.324      0.724          *      1.068      0.177      1.275     -0.445      0.870      0.080      0.866     -0.188     -0.066      0.538      0.649     -0.211     -0.398      0.165      0.116     -0.696      1.225     -0.662     -1.776      0.700      0.738      0.623      0.567      0.828      1.017      0.129      0.306      1.506     -0.298      0.117     -0.902      0.914      0.034
     0.907     -0.304      0.839      0.184      1.037     -0.676     -0.907      0.543     -0.614     -0.676     -0.276     -1.374      0.068     -0.823      0.275      0.555     -0.130      0.080      0.866      0.812      0.799      0.037      0.416     -0.428      0.923      0.128     -0.260      0.410      0.787      0.239     -1.486     -1.000      0.064     -0.056     -1.228     -1.295     -1.345     -0.590     -0.462     -0.127     -0.147     -0.052     -0.392      1.094     -0.085
    -1.093     -1.304     -1.161      1.184     -0.963     -0.676     -0.907     -0.457      0.386     -0.676     -0.276     -0.374     -0.932      0.177      0.275      0.555     -0.130     -0.920     -0.134     -2.188     -0.589     -0.491     -0.718      0.421     -1.594     -0.487     -0.838     -0.562      0.650      0.581      0.055     -0.387      0.113     -0.076      0.216      0.445      0.079      0.101     -0.103      1.030      1.175      0.285      0.147     -0.342     -0.753
    -2.093      0.696      0.839      0.184      1.037     -1.676      1.093     -1.457     -0.614      0.324      1.724      1.626      1.068      2.177      0.275     -2.445      0.870      1.080     -0.134      0.812     -0.743      1.277      0.496      0.089      1.233     -1.327     -0.596      0.271      0.051     -0.201     -1.007     -0.129     -2.116     -0.801     -0.341      2.564      0.199      0.278      1.870     -0.415     -1.770     -0.290      0.386     -0.093     -0.344
    -2.093     -1.304     -2.161     -1.816      1.037     -0.676      0.093     -2.457     -1.614      1.324     -2.276     -2.374     -2.932     -1.823     -0.725     -0.445     -2.130     -2.920     -2.134      0.812     -1.252     -0.905     -2.081     -1.718      0.645     -0.826     -0.392      0.040     -0.092      0.454      0.598      1.036     -0.234     -0.104      0.962     -0.571     -1.250     -0.027     -0.841     -0.982      0.786     -1.120      0.113     -1.390      0.293
     0.907      0.696     -0.161      1.184      0.037     -0.676      0.093      0.543     -0.614     -0.676     -0.276      0.626     -0.932     -0.823     -0.725     -0.445     -0.130     -0.920     -0.134     -0.188      0.464      0.407     -0.472      0.582     -0.466      0.563      0.235      0.300      0.661      0.498     -1.142     -0.382      1.113     -1.044     -0.347     -0.705      0.104     -0.289     -1.175     -0.438     -0.939     -0.386     -0.265     -0.241      0.217
     0.907      0.696     -1.161      1.184     -0.963      0.324      1.093      1.543     -0.614      0.324      1.724      0.626      1.068     -0.823      1.275      1.555      0.870      1.080     -1.134     -0.188      0.481      0.765      0.648     -0.564     -1.022      0.476     -0.097     -1.747      1.731      0.012     -0.239      0.265      0.870     -0.186      0.793      1.257     -0.278      0.181     -0.287      1.850      0.991      0.052      0.246     -0.814      0.701
    -0.093      0.696     -1.161      1.184      0.037      1.324      0.093     -2.457      0.386      1.324     -1.276     -0.374      1.068      1.177      0.275      0.555      0.870     -1.920     -1.134      0.812      0.336      0.631     -0.399      0.205      0.595     -0.600      0.081     -0.881      0.796     -0.515      0.920     -0.487     -2.055      0.090      1.048     -1.684     -1.089      1.691      0.720     -0.168      0.320     -0.010     -1.222     -1.029      0.431
     0.907      0.696     -0.161     -1.816      0.037      0.324      1.093     -1.457     -1.614      1.324      1.724     -0.374      0.068     -1.823      1.275      1.555      0.870      1.080     -2.134      0.812      0.807      0.034     -0.225     -1.475      0.648     -0.209      0.918      0.081     -0.478     -0.719     -0.386      1.142     -1.456     -0.351      1.003      0.776     -0.377      0.431     -0.795      0.716      0.790      0.718      1.282     -1.349      0.404
     1.907      0.696     -1.161      1.184      1.037      1.324      1.093     -0.457      1.386     -0.676      0.724     -0.374     -0.932      0.177     -0.725      1.555      0.870      0.080      0.866      0.812      0.874      0.140     -0.118      1.346      0.470      1.127      0.438     -0.828     -0.306      0.538      0.443      0.997     -0.169      0.204     -0.952     -0.591     -0.350     -0.753     -0.938     -0.968      0.689      0.731      0.231      0.420      0.649
     0.907     -0.304     -0.161      2.184      0.037     -1.676      0.093     -1.457      2.386      0.324     -1.276      0.626     -0.932      1.177      0.275      0.555     -0.130     -1.920      0.866      0.812     -0.525     -0.122     -0.980      1.772     -0.049      1.448     -0.184      0.754      0.176     -0.208     -1.187      0.226     -0.449      0.897      0.325     -0.584      0.670      0.394     -0.075      0.292      1.296      0.101     -0.685     -0.030      0.947
     0.907     -0.304      0.839     -0.816      0.037      1.324      0.093      1.543     -1.614      0.324      0.724      0.626      0.068     -0.823      0.275      1.555      0.870      0.080     -1.134     -0.188      1.180     -0.063      0.293     -0.506     -0.170     -0.130     -0.169      0.607     -0.263      0.025      0.059      0.265      1.235     -1.048      0.358     -0.718      0.575     -0.372     -0.224      0.232      0.240      0.940     -0.443     -0.872     -0.076
     1.907      0.696      0.839     -1.816      1.037      1.324     -0.907      0.543      0.386      1.324      1.724      0.626      0.068     -0.823      1.275      1.555      0.870      1.080     -1.134      0.812      0.919      0.269      0.518     -1.196      0.676      0.961      0.491      0.288     -0.736      0.386      0.327     -1.277      0.022      1.553      0.763      0.519      0.212     -0.780      0.104      1.066      0.570      0.419      0.340     -0.703      0.137
     0.907      0.696      1.839      2.184      1.037     -2.676      1.093      1.543     -1.614     -0.676      1.724      1.626      1.068      0.177     -0.725     -0.445     -1.130      1.080      1.866      0.812     -0.372     -0.020      0.789      0.600      0.427      1.306      0.769      0.786      1.338      0.431     -2.267      1.224      0.743     -1.952     -0.937      2.128      1.646      0.058     -0.169     -0.881     -0.161     -1.146     -0.016      1.620      0.494
     1.907      0.696     -0.161      1.184      0.037      1.324      1.093      0.543      0.386      0.324      0.724      0.626      0.068      0.177      0.275      1.555      0.870      1.080      0.866      0.812      1.155      0.900      0.094      0.944     -0.422      0.763     -0.188     -0.392      0.362      0.477     -0.015      0.104      0.466     -0.282      0.529     -0.899     -0.573     -0.053     -0.502      0.457      0.349     -0.189      1.014      0.335      1.204
    -0.093      0.696      0.839     -1.816     -2.963      0.324      0.093     -1.457     -0.614     -0.676      0.724     -0.374      0.068      0.177      0.275     -0.445      0.870      1.080     -0.134     -0.188      0.521      0.512      0.103     -0.889     -0.693     -0.672      0.227      0.776     -0.914     -2.328     -0.134     -0.412     -1.593      0.247     -0.390      0.172     -0.934     -0.065      1.027      0.732     -0.988      0.352      1.070      0.234      0.303
    -0.093      0.696      1.839     -0.816     -1.963      1.324     -0.907      1.543      2.386      1.324     -2.276     -0.374      1.068      0.177     -0.725     -0.445      0.870      1.080      1.866      0.812     -0.670      0.212      0.617      1.128     -0.889      0.666      0.578      1.286     -1.920     -1.169      1.891     -1.002      1.049      1.540      1.639     -1.391     -0.478      0.152     -0.794     -0.306      0.338      0.664      0.371      1.359      1.524
    -0.093     -0.304      1.839      0.184      1.037     -1.676     -0.907     -0.457     -0.614     -2.676     -1.276     -1.374      1.068     -0.823      0.275     -0.445     -1.130      1.080      1.866      0.812     -0.998     -0.949      0.624     -0.541      0.145      0.834      0.619      1.186      0.725      0.895     -0.747      0.071     -1.042     -0.153     -2.751     -0.070     -0.182      0.068     -0.616      0.218      0.438     -0.119      0.251      2.049      0.691
    -0.093     -0.304     -1.161     -1.816      0.037      1.324      0.093      1.543      1.386      0.324      0.724     -0.374     -0.932     -0.823      0.275      0.555      0.870     -1.920     -1.134      0.812      0.339      0.986     -0.157     -0.051      0.066     -0.590     -1.166     -0.915     -1.589      0.116      0.992     -1.003      1.578      1.642      0.352      0.366     -1.551     -0.750     -0.680      0.331      0.322     -0.244     -1.696     -1.151      0.670
     0.907      0.696     -0.161     -0.816      1.037      1.324     -1.907     -0.457     -1.614      1.324      1.724      0.626     -0.932     -0.823     -0.725      1.555      0.870      1.080      1.866      0.812      1.537      0.312      0.126     -0.127      1.323     -0.686      0.280     -0.311     -0.687     -0.168     -0.211     -2.202     -0.686     -1.502      0.514     -0.478      0.249     -1.142     -0.751     -1.346      0.020      0.714      0.890      1.887     -0.313
    -0.093      0.696     -1.161      2.184      1.037      0.324      0.093     -2.457      2.386      1.324      0.724     -0.374     -1.932      1.177      0.275      1.555     -0.130     -0.920      0.866      0.812      0.444      0.145     -0.656      1.657      0.139     -0.493      0.580     -0.622      0.594      0.894      0.054     -0.206     -1.629      1.172      1.144      0.121     -0.481     -1.068      0.018      0.101      0.872     -0.250      0.186      0.072      0.593
     0.907      0.696      1.839      2.184      1.037      0.324     -2.907     -1.457     -0.614     -1.676      0.724      1.626      1.068      2.177      0.275      0.555     -0.130      0.080      1.866      0.812      0.727      0.496      0.288      0.748      0.901      0.080      0.256      1.530      1.407      0.089     -0.554     -3.274     -1.889     -1.160     -2.078     -0.271      0.955      0.709      1.549     -0.053     -0.243     -0.638     -0.257      1.515     -0.030
    -0.093      0.696      1.839     -0.816     -1.963     -0.676      0.093      1.543      0.386     -0.676      0.724      0.626      1.068     -0.823     -0.725      0.555     -0.130      1.080     -1.134     -2.188     -0.186      1.118      0.549      0.428     -1.140      0.189     -0.478      1.275     -1.192     -0.765     -0.403     -1.018      1.253     -0.045     -0.027      0.952     -0.718      0.316     -1.123     -0.060      0.586     -1.226      0.272     -1.160     -1.069
     0.907     -0.304     -0.161     -1.816      1.037      1.324      1.093      0.543     -1.614      0.324      1.724     -0.374      0.068     -1.823      0.275     -0.445      0.870      1.080      1.866      0.812      0.955      0.147      0.745     -1.416      1.163     -0.054     -0.419     -0.974     -0.342     -0.105      0.219      0.880     -0.244     -0.401     -0.196      0.428     -0.514     -0.991     -0.695     -0.212     -1.516      0.679      0.090      2.409     -0.233
    -1.093      0.696      0.839     -1.816      1.037     -1.676     -0.907      0.543     -1.614      1.324     -1.276      1.626      0.068     -0.823      1.275     -1.445     -1.130      0.080      0.866      0.812     -1.275      0.238      0.251     -1.448      0.212      0.100      0.437      0.567     -0.404      0.814     -0.539     -1.071      0.255     -0.294      1.257      0.570      1.329     -0.155      0.385      1.344     -0.027     -1.380     -0.270      1.618      0.669
     0.907      0.696     -1.161      0.184      1.037     -0.676      0.093     -1.457     -0.614     -0.676      0.724      1.626     -0.932      0.177      0.275     -0.445     -0.130     -1.920     -1.134      0.812      0.339      0.424     -0.407     -0.615      0.971      0.638      0.217     -0.715      0.799     -0.126     -1.116     -0.400     -1.027      0.049     -1.330      0.303      1.242     -0.154      0.684     -0.093     -1.009     -0.485     -1.269     -0.949      0.077
     0.907     -0.304      0.839      2.184      1.037     -0.676     -1.907     -1.457     -0.614     -1.676      0.724      0.626      0.068      1.177     -1.725     -0.445     -1.130     -0.920     -0.134     -2.188      0.069     -0.324      0.019      0.187      0.137      0.823      0.001      0.743      1.863      0.856     -0.677     -1.514     -1.542     -0.725     -1.702      0.900      1.151      0.052      0.920     -1.725     -0.432     -0.808     -0.825     -0.255     -2.225
    -2.093     -0.304     -1.161     -0.816      0.037      1.324      1.093      0.543      0.386      0.324     -1.276     -2.374     -0.932     -0.823      0.275     -1.445     -0.130      1.080     -0.134     -0.188     -0.949     -0.623     -0.136     -0.608     -0.163     -1.061      0.150     -1.036     -0.204      0.275      2.077      1.595      0.869      1.053      0.238      0.146     -1.650     -0.727     -0.420      0.297     -0.320      0.406      1.241      0.150      0.020
     0.907      0.696     -0.161      0.184     -0.963      0.324      0.093      0.543      0.386     -0.676     -1.276     -0.374      1.068      1.177     -0.725      0.555     -0.130      1.080     -1.134     -0.188     -0.034      0.121      0.606     -0.138     -0.286      1.029      0.630     -0.587      0.357     -0.597      0.376     -0.091     -0.071      0.468     -0.592     -1.113     -0.627      0.228      1.390     -0.510      0.505     -0.163      0.228     -1.089     -0.003
     1.907     -0.304     -1.161      0.184      0.037      1.324     -1.907     -1.457      0.386      0.324      0.724     -2.374      0.068      1.177      1.275      1.555     -1.130      1.080     -1.134      0.812      0.655     -0.683      0.125      0.886      0.336      1.314      0.250     -1.211     -0.503     -0.427      0.583     -1.169     -1.656     -0.488      0.203     -0.211     -1.453     -0.110      0.481      1.057      0.861     -0.332      0.976     -1.466      0.391
    -2.093     -0.304     -0.161      0.184     -0.963     -0.676      1.093      0.543      2.386     -0.676     -1.276      0.626     -0.932      0.177     -0.725      0.555     -0.130      0.080     -0.134     -0.188     -0.936      0.471      0.108      0.712     -0.301     -1.095     -0.642     -0.216     -0.476     -0.827      0.107      0.625      0.358      1.752     -0.407      0.043     -0.059     -0.940     -0.432     -0.476      1.463     -0.588      0.008     -0.450     -0.080
     0.907     -0.304     -1.161     -1.816      0.037     -0.676      1.093     -2.457     -1.614      0.324      1.724     -1.374     -1.932     -1.823      0.275      0.555      0.870      1.080      1.866      0.812      0.723      0.029     -0.367     -0.565      0.796      0.130     -0.215     -0.763     -1.289     -0.795     -1.367      0.829     -2.028     -1.215     -0.271      0.713     -1.402     -1.368     -1.502     -0.221     -0.149      0.775      1.567      2.072      0.114
     0.907      0.696     -2.161     -1.816      1.037     -1.676      1.093      1.543     -1.614      1.324     -2.276      0.626      1.068     -1.823      1.275      1.555      0.870      1.080     -1.134      0.812     -0.635      0.122      0.820     -1.564      1.136      1.478      0.497     -3.016     -0.413     -0.190     -0.927      0.755      0.433     -0.260      0.701     -1.208      0.294     -0.026     -0.612      0.582      2.100      0.711     -0.198     -0.453     -0.144
    -1.093      0.696      1.839     -1.816      0.037     -1.676      0.093      1.543     -0.614      0.324     -1.276     -1.374      1.068     -1.823      1.275      0.555     -0.130      1.080     -2.134     -0.188     -0.574     -0.015      0.716     -1.669     -0.072     -0.566      0.826      1.267     -0.167      0.068     -1.199      0.250      0.800      0.892      0.379     -0.524     -1.295      0.187     -0.532      1.481      1.078     -0.271     -0.043     -1.408     -0.078
     1.907      0.696      1.839     -0.816      1.037      0.324      0.093      1.543     -0.614      1.324      1.724     -0.374      1.068     -1.823      1.275      1.555      0.870      1.080      0.866      0.812      0.975      0.465      0.601     -0.726      0.637      1.144      0.169      1.291     -0.223      0.129     -0.758     -0.448      1.006      0.151      1.117      0.330     -0.806      0.178     -1.305      1.209      0.474      0.412      0.151      1.324     -0.027
    -0.093      0.696     -0.161     -0.816     -2.963     -1.676     -1.907      0.543     -1.614     -0.676      0.724      0.626      0.068      2.177     -1.725     -0.445     -0.130      0.080     -1.134     -3.188     -0.348     -0.104     -0.017     -0.601     -2.837      0.265      0.779      0.050     -0.249     -0.083     -1.259     -1.814      0.589     -1.013      0.734      1.174      0.647      0.339      2.588     -0.510     -0.130      0.173      0.046     -0.627     -0.706
     0.907      0.696     -1.161     -1.816     -0.963      1.324      1.093     -2.457      1.386     -1.676      1.724      1.626     -1.932     -1.823     -1.725      1.555      0.870     -1.920      0.866     -1.188      1.194      0.444     -1.296     -0.816     -0.787     -0.193      0.291      0.070     -1.116     -0.246      0.146      0.681     -0.880      2.059     -1.345      0.403      1.109     -0.156     -1.245     -1.383      0.374      0.444     -0.117      1.261     -0.591
    -0.093     -0.304     -0.161     -1.816      0.037     -0.676     -1.907      0.543     -1.614      0.324      1.724     -1.374     -0.932     -1.823      1.275      0.555     -1.130      0.080      1.866     -0.188      0.465     -0.922      0.139     -1.014      0.311     -0.488      0.588     -0.234     -0.768     -0.287     -1.265     -0.964      0.423     -0.727      0.110      1.337     -0.196     -0.949     -1.235      1.138     -0.038     -0.145     -0.217      2.386     -0.304
     0.907     -1.304     -2.161      1.184      0.037      1.324     -0.907     -1.457      0.386      1.324      0.724     -2.374      1.068      1.177      1.275      1.555     -2.130      0.080     -2.134      0.812      0.918     -0.895     -0.009      0.052      0.706     -0.107     -0.550     -2.039      1.103     -0.745      0.376      0.021     -1.456      0.399      0.920     -0.535     -1.436      1.083      1.176      0.993      0.562     -1.057      0.040     -2.240      0.249
     1.907      0.696     -0.161     -0.816      1.037     -0.676     -0.907     -0.457     -1.614      0.324     -0.276      0.626      0.068      1.177      0.275     -1.445     -0.130      0.080     -1.134      0.812     -0.676      0.167      0.019     -0.342      0.789      2.598      0.745     -0.288     -0.362      0.371     -0.129     -1.010     -0.476     -1.126     -0.076      0.480      0.430      0.020      1.415     -0.027     -0.667     -0.417      0.025     -1.073     -0.041
    -0.093      0.696     -1.161      0.184      0.037      0.324      0.093     -0.457     -1.614     -0.676     -0.276      0.626     -0.932     -0.823      0.275     -1.445      0.870     -1.920     -1.134     -0.188      0.057      0.584     -0.474     -1.018     -0.884     -0.185      0.097     -0.597      1.159      0.766      0.204     -0.532      0.007     -0.659     -0.253     -0.385      0.094     -0.362     -0.167      0.530     -1.493      0.156     -1.216     -0.584      0.482
    -1.093     -0.304     -0.161     -1.816      0.037     -0.676      0.093      1.543     -0.614      1.324      0.724      0.626     -0.932     -1.823      1.275     -0.445     -0.130          *     -1.134     -0.188     -0.450     -0.301      0.104     -1.180      1.306     -0.645      0.069     -0.151     -0.510     -1.181     -0.279      0.427      1.499      0.413      0.482      1.312      1.084     -1.092     -1.039      0.705      0.035      0.234      1.135     -0.612     -1.178
    -0.093      0.696     -2.161     -0.816     -0.963     -0.676      1.093     -1.457     -1.614      0.324      0.724      1.626     -1.932     -0.823      0.275      0.555      0.870     -0.920     -1.134     -0.188      0.564      0.594     -0.815     -0.943     -0.393     -0.681      0.190     -1.401      0.107     -0.570     -1.227      0.545     -0.690     -0.798      0.657     -0.194      0.730     -0.709     -0.067      0.263     -0.001      0.279      0.226     -0.573      0.269
    -1.093      0.696     -0.161      0.184      0.037      0.324      1.093      0.543     -1.614      0.324     -1.276      0.626      1.068     -0.823      1.275      1.555      0.870      1.080      0.866      0.812     -0.136      0.388      0.613     -0.786      0.383     -0.939      0.233     -0.711      0.935     -0.452      0.533      0.734     -0.073     -0.970      0.332     -1.280      0.177      0.114     -0.274      1.021      1.699      0.441      0.144      1.275      0.521
    -1.093      0.696     -2.161      2.184     -0.963     -0.676      1.093     -2.457      0.386     -0.676     -1.276      0.626      0.068      1.177     -0.725     -1.445     -0.130     -0.920      1.866     -1.188     -1.106      0.044      0.027      1.321     -1.446      0.181      0.584     -2.124      0.833      0.503      0.441      1.100     -2.468     -0.825      0.167      0.075      0.665      0.068      0.182     -0.165     -0.144     -0.104     -0.863      1.201      0.042
    -0.093     -3.304     -0.161      0.184      0.037     -1.676      0.093     -0.457      0.386      0.324     -1.276      0.626      0.068      1.177     -0.725     -2.445     -0.130     -0.920      0.866     -0.188     -1.293     -0.582     -0.324      0.492     -0.208      1.222     -2.558      0.261     -0.381      0.240     -0.253      0.678     -0.053     -0.010      0.471      0.372      1.228      0.491      0.880     -0.504     -1.036      0.504     -0.634      0.638     -0.068
    -1.093     -0.304     -2.161      1.184     -1.963     -2.676     -0.907      0.543     -0.614     -0.676     -2.276      0.626      0.068      1.177      0.275     -2.445     -0.130      1.080      0.866     -1.188     -1.523     -0.300      0.203      0.626     -1.538      0.405      0.186     -2.327      0.555     -0.364     -1.100     -0.762      0.215     -1.076     -0.123     -0.153      1.104     -0.270      0.699      1.016     -0.830      0.158      0.806      0.660      0.106
     0.907     -0.304     -0.161      0.184      0.037      0.324      0.093     -0.457      1.386      0.324      0.724      0.626     -0.932      1.177     -0.725      0.555     -0.130     -0.920     -0.134     -0.188      0.246      0.127     -0.361      0.894     -0.394      0.441     -0.413      0.107     -0.503      0.317     -0.164     -0.021     -0.044      0.535      0.660      0.251      0.514     -0.374      0.401     -0.512      0.335     -0.100     -0.147     -0.625      0.208
    -0.093     -2.304     -0.161      0.184      1.037      1.324     -2.907      1.543     -0.614      0.324     -1.276     -1.374     -1.932     -0.823     -1.725     -1.445     -1.130      0.080      0.866     -1.188     -0.122     -0.946     -0.571     -0.329     -0.067      0.137     -1.443      0.383      0.664      1.116      1.509     -1.925      2.335     -0.388      0.347     -1.033     -0.230     -0.956     -0.403     -1.646     -1.286     -0.138      1.032      0.918     -1.263
    -0.093      0.696     -1.161     -0.816      0.037      0.324      1.093      0.543     -0.614      0.324      0.724      0.626      0.068     -0.823      0.275      0.555      0.870      0.080      0.866      0.812     -0.053      0.699     -0.322     -0.767      0.465      0.099     -0.031     -0.895     -0.236     -0.350      0.305      0.310      0.903     -0.091      0.252      0.761     -0.322      0.629     -0.293      0.103      0.676      0.035      0.538      1.100      0.363
    -2.093     -2.304      0.839      2.184     -2.963      1.324      0.093      0.543      0.386     -1.676     -0.276     -0.374     -0.932     -0.823      0.275      1.555     -1.130      1.080      0.866     -0.188     -0.185     -0.947      0.050      1.277     -1.397     -1.773     -1.280      0.936      0.987     -1.630      1.507      0.803      0.555     -0.729     -0.754      0.111      0.616     -0.876     -1.816      0.858      1.756     -0.207      1.019      0.320      0.956
    -0.093     -2.304     -0.161     -0.816     -1.963      0.324      0.093      1.543      2.386      1.324     -2.276     -2.374     -0.932      0.177     -0.725     -0.445     -1.130     -0.920     -0.134     -0.188     -0.090     -1.172     -0.223      0.543     -0.348     -0.043     -1.120      0.081     -1.314     -1.698      0.411      1.236      1.959      2.077      1.558     -2.110     -0.987     -0.549     -0.332     -0.520     -0.356      0.178     -0.468     -0.323     -0.075
    -1.093     -0.304      0.839      1.184      0.037     -1.676      0.093      0.543     -0.614     -1.676     -0.276     -1.374      0.068      0.177     -1.725          *     -0.130      1.080      0.866     -3.188     -0.847     -0.467      0.311      0.382     -1.148     -0.323      0.098      0.702      0.580      1.260     -0.849      0.599      0.438     -0.867     -0.983      1.037     -0.848     -0.406     -0.072     -0.970      0.615      0.354      0.633      0.715     -2.265
    -1.093     -0.304      0.839     -1.816      0.037      1.324      0.093      0.543     -0.614     -1.676     -1.276     -0.374      0.068     -0.823      1.275     -1.445     -0.130      0.080     -1.134      0.812     -1.000      0.244      0.309     -1.139     -0.130     -0.037     -0.385      0.428     -0.662      0.016      2.195     -0.168      0.219      0.434     -1.568      0.122     -0.740     -0.227     -0.051      1.238     -0.266     -0.280     -0.226     -0.467      0.861
    -0.093      0.696     -0.161      0.184      0.037      0.324      0.093     -0.457     -0.614     -1.676     -0.276      0.626      0.068      0.177     -0.725     -0.445     -0.130      0.080     -0.134     -0.188     -0.530      0.577      0.204      0.114      0.065      0.227     -0.013     -0.484      0.053     -0.017      0.914     -0.634     -0.790     -0.691     -1.728      0.440     -0.238     -0.133      0.079     -0.830      0.161     -0.669     -0.204     -0.178     -0.324
    -0.093     -0.304      0.839      2.184      1.037      1.324      1.093      0.543      0.386      1.324     -0.276      0.626     -0.932     -1.823      0.275      0.555      0.870     -0.920     -0.134     -0.188      0.505      0.416     -0.520      1.012      0.284     -0.515     -0.806      1.468      1.136      0.817      0.787      0.428      1.388     -0.517      1.227     -0.916      0.036     -0.128     -2.474     -0.105      0.096      0.285     -0.163     -0.582     -0.406
     0.907     -0.304     -0.161     -1.816      1.037      1.324      0.093      0.543     -0.614      0.324      1.724     -0.374      0.068     -0.823      0.275      0.555      0.870      1.080     -1.134      0.812      1.010      0.563      0.312     -0.980      1.486     -0.106     -0.783     -0.496     -1.070     -0.476      0.375     -0.307      0.288      0.292     -0.231      0.223     -1.099     -0.246     -0.137     -0.361     -0.486      0.367      0.753     -0.712     -0.576
    -0.093      0.696     -0.161     -0.816      1.037      0.324      1.093      0.543     -1.614      1.324      0.724      0.626     -0.932      0.177      1.275     -0.445      0.870      0.080     -0.134     -3.188      0.491      0.819     -0.160     -1.598     -0.518     -0.520     -0.093      0.009      0.686      1.380     -0.325      0.233      0.791     -0.143      1.452      0.072     -0.340     -0.730      1.291      1.305     -0.989     -0.049      0.213      0.496     -2.577
    -0.093      0.696     -1.161      1.184      0.037     -2.676      1.093     -2.457      1.386      1.324     -2.276      1.626     -0.932      1.177      0.275     -1.445      0.870      1.080     -0.134     -0.188     -1.347      0.812     -0.411      1.289      0.659      1.151     -0.065     -0.718     -0.080     -0.700     -1.321      0.185     -2.054      0.213      0.767     -0.472      0.707     -0.447      0.274     -0.088     -0.218      0.162      1.707     -0.651     -0.785
     0.907     -0.304     -0.161      0.184      0.037      1.324      1.093     -1.457     -0.614      1.324      0.724      0.626      0.068      1.177      1.275      1.555      0.870      0.080     -1.134      0.812      0.530      0.623     -0.168     -0.194      1.196      0.307     -0.785     -0.035      0.270     -1.290      0.717      0.372     -1.310     -0.407      0.680      0.079     -0.091      0.383      1.176      0.767      0.990      0.073      0.381     -1.016     -0.273
    -0.093      0.696      0.839      0.184      1.037     -0.676      1.093     -0.457     -0.614      1.324     -1.276      1.626      0.068      0.177      1.275     -1.445      0.870     -0.920      1.866      0.812     -0.749      0.804     -0.499     -0.406      1.088      0.589     -0.274      1.311      0.434      0.124      0.290      0.184      0.034     -0.124      0.811     -0.176      0.658      0.754      0.417      0.813     -0.698      0.155     -0.342      1.877     -0.072
     1.907      0.696      0.839      2.184      1.037      1.324      0.093      0.543     -0.614      0.324      0.724      0.626      1.068      1.177     -1.725          *      0.870      1.080      0.866      0.812      0.671      0.861      0.088      0.294      0.605      1.240     -0.113      0.774      1.840      0.294      0.658     -0.699      0.462     -0.961      0.140      0.048     -0.017      0.942      1.037     -1.997     -1.289     -0.018      0.873      0.642      0.441
    -1.093     -0.304     -2.161      1.184      1.037     -0.676      0.093      0.543     -0.614     -0.676     -1.276      0.626      0.068      0.177     -0.725     -1.445     -0.130     -1.920      0.866      0.812     -0.298      0.048     -0.206      0.308      1.888     -0.841     -0.368     -1.881      0.796     -0.873     -0.378      0.119      0.711     -0.950     -1.579     -0.836      0.576      0.424      0.065     -1.607     -1.318     -0.069     -1.335      0.702     -0.841
    -0.093      0.696     -0.161      2.184      1.037      1.324      1.093     -0.457      0.386      0.324     -0.276      0.626     -0.932      2.177     -0.725     -0.445     -0.130     -0.920     -0.134     -0.188     -0.282      0.037     -0.854      1.532      1.454      0.303      0.811      0.730      0.587     -0.418      1.631      1.010      0.528     -0.915     -0.315      0.170      0.606      0.361      0.885     -1.297     -0.004     -0.089      0.277     -0.917     -1.514
    -1.093      0.696     -0.161     -0.816      1.037      0.324      0.093     -1.457     -0.614     -0.676      0.724      0.626     -0.932     -1.823      1.275     -1.445     -0.130     -1.920     -2.134      0.812     -0.110      0.706     -0.209     -0.802      1.019     -0.942      0.046     -0.013     -0.068      0.171      0.430     -0.763     -1.156      0.228     -1.147      1.018     -0.384     -0.574     -1.142      0.805     -1.204     -0.876     -1.618     -1.668      0.099
     0.907      0.696      1.839     -0.816      1.037      0.324      1.093     -2.457     -0.614      1.324      0.724     -0.374     -0.932     -0.823      1.275      1.555      0.870      0.080     -1.134      0.812      1.248      0.095     -0.374      0.076      1.202     -0.294      0.762      2.292     -0.848     -0.103     -0.998      1.239     -1.975     -0.587      0.744     -0.933     -0.550     -0.422     -0.789      0.613      0.313      0.720      0.653     -1.115     -0.301
    -2.093      0.696      0.839     -1.816      1.037     -2.676      1.093      1.543     -1.614      1.324     -2.276     -0.374      1.068     -1.823      1.275     -2.445      0.870      1.080     -0.134      0.812     -1.722      0.429      0.156     -2.071      1.089     -0.372      0.320      0.718      0.439     -0.244     -0.977      0.614      1.287      0.438      0.686     -0.006     -0.974      0.844     -0.254      0.657     -0.630      0.471      0.867      0.723     -0.170
    -2.093      0.696      0.839      1.184      0.037     -2.676      0.093     -2.457     -0.614      0.324     -1.276      1.626      0.068      1.177     -0.725     -0.445     -0.130      0.080      0.866     -0.188     -1.080      0.620     -0.149      0.290     -0.341     -1.200      0.078      1.032      0.940      0.439     -1.574     -0.622     -2.155     -0.921      0.523      0.185      0.878      0.226      1.035     -0.345      0.739     -0.877      0.198      0.783     -0.042
    -2.093      0.696     -0.161     -0.816      1.037     -1.676      1.093     -1.457      0.386      1.324     -2.276      1.626     -0.932      0.177      1.275     -2.445     -0.130      0.080     -0.134      0.812     -1.320      0.741     -0.031     -0.225      0.764     -0.765     -0.083     -0.012     -0.487      0.262     -0.307      0.323     -1.600      0.584      1.026     -0.375      0.828     -0.800      0.323      0.900     -1.043     -0.911      0.073     -0.030      0.229
     0.907      0.696      0.839      1.184      1.037      0.324      1.093      1.543      0.386      1.324      0.724      0.626     -0.932     -1.823      1.275      0.555     -1.130     -1.920     -0.134      0.812      0.232     -0.142     -0.782      1.144      0.334      0.491      0.767      1.610      0.005      0.652      0.005      1.281      2.375     -0.565      1.177      0.452      0.828      0.020     -2.678      0.957      0.295     -1.046     -0.802     -0.686      0.545
    -1.093     -1.304     -2.161     -0.816      1.037     -2.676     -1.907      1.543     -1.614      1.324     -2.276     -1.374      0.068      2.177      1.275     -0.445     -2.130      1.080     -2.134      0.812     -1.250     -1.480      0.035     -0.812      0.150      0.042      0.217     -2.388     -0.110      0.755     -1.276     -0.412      1.410     -1.079      1.212     -0.524      0.468     -0.066      2.960      1.211      0.879     -0.526      1.001     -1.893      0.622
    -0.093     -3.304     -1.161      0.184      0.037     -1.676      0.093     -0.457     -0.614      0.324     -0.276     -0.374      0.068      1.177      0.275      0.555      0.870      0.080     -0.134     -0.188     -0.348     -0.542     -0.039      0.171      0.202      0.221     -2.782     -1.026     -0.178     -0.208     -1.239      0.567     -0.384     -0.712      0.236      0.009      0.263      0.138      1.018      0.114      0.841      1.577      0.101     -0.097     -0.356
     0.907     -3.304      0.839      0.184     -1.963      0.324      0.093     -1.457      0.386     -1.676     -1.276     -2.374     -1.932     -0.823      1.275      1.555      0.870      0.080     -2.134     -2.188      0.221     -0.850     -0.653      0.407     -2.026      0.731     -2.337      1.258     -0.262      0.100      0.309      0.935     -0.903     -0.166     -0.616     -1.549     -1.353     -1.025     -1.042      2.221      1.411      1.564      1.081     -2.328     -0.410
    -2.093      0.696     -2.161     -0.816     -0.963      0.324      0.093      0.543     -1.614     -0.676     -0.276     -0.374     -1.932      2.177      0.275     -0.445     -1.130      0.080      0.866     -1.188     -0.491     -0.447     -0.403     -0.426     -1.163     -1.702      1.309     -1.806     -0.356      0.252      0.651      0.633      0.947     -1.234     -0.036      0.346      0.131     -1.352      2.452      0.944      0.032     -0.623      0.697      1.086     -0.094
    -1.093      0.696     -2.161      0.184     -0.963      0.324      1.093      1.543      1.386      0.324      0.724     -2.374      1.068      1.177     -0.725      0.555      0.870      1.080      1.866      0.812      0.347     -0.151      0.510      0.631     -0.704     -1.286      0.746     -2.546     -0.449     -0.327      0.014      1.261      0.855      0.706      0.645      0.346     -2.251      0.270      0.539     -0.322      0.112      0.934      0.317      1.382      1.211
    -0.093      0.696     -0.161      0.184     -0.963     -1.676      0.093      1.543      1.386      1.324     -1.276     -0.374      0.068      1.177      0.275      0.555      0.870      1.080      1.866     -1.188     -1.047      0.024      0.258      0.246     -0.348      1.009      0.795     -0.399     -0.278     -0.760     -0.424      0.130      1.184      1.298      1.639      0.141     -0.546     -0.358      1.042      0.455      1.620      0.787      0.828      1.690     -0.750
    -2.093     -0.304      0.839     -1.816     -0.963     -2.676     -1.907      1.543     -0.614      1.324     -2.276      0.626      1.068     -1.823      1.275     -2.445     -1.130      1.080      0.866      0.812     -1.690      0.130      0.870     -0.760      0.093     -0.375     -0.403     -0.037     -0.871     -0.959     -1.019     -1.963      0.429     -0.037      1.313      0.053      0.414     -0.093     -1.259      1.265     -0.727     -1.180     -0.165      1.265      0.772
    -1.093      0.696      0.839     -1.816     -0.963      0.324      1.093     -1.457     -0.614     -0.676      0.724     -1.374     -2.932     -0.823     -0.725      0.555      0.870      1.080     -1.134     -0.188     -0.145     -0.139     -0.577     -0.811     -0.745     -0.946      0.917      1.296     -1.080     -0.147      0.518      1.188     -0.770      0.119     -0.458      1.009     -1.167     -2.136     -0.315     -0.351      0.837      1.005      1.811     -0.749      0.388
    -1.093      0.696      0.839      1.184      1.037     -1.676      1.093      0.543      1.386      1.324     -0.276      0.626      0.068      1.177      0.275     -0.445     -0.130      0.080     -1.134     -0.188     -0.649      0.220      0.625      1.007      1.107     -0.492      0.225      0.220      0.093     -0.037     -1.243      0.876     -0.148      0.403      0.670      0.618      0.349     -0.777      0.351     -0.214      0.134     -0.393     -0.783     -1.511     -1.122
    -1.093      0.696      0.839     -1.816      0.037      1.324      1.093      1.543     -0.614     -0.676      0.724     -1.374      1.068      0.177      0.275     -1.445     -0.130      1.080     -1.134     -0.188      0.481     -0.032      0.771     -0.544      0.417     -1.400      0.712     -0.075     -1.239     -0.415      0.929      1.046      0.880     -0.036     -1.010     -0.149     -1.332     -0.130      0.618      0.148     -1.926     -0.141     -0.032     -0.896     -0.577
     1.907      0.696     -1.161      2.184     -1.963      1.324      1.093      1.543      1.386     -0.676      0.724      1.626      0.068      2.177     -0.725     -0.445      0.870     -1.920     -2.134     -2.188     -0.254      0.411     -0.670      1.419     -1.752      2.108      0.434     -0.458      0.908     -0.123      1.674      0.767      2.155      0.216      0.129      1.145      1.212      1.014      1.055      0.089     -0.080      0.443     -0.967     -2.822     -0.672
     0.907      0.696     -0.161      1.184      1.037      1.324      1.093     -1.457      1.386      1.324      0.724     -0.374      0.068      1.177      1.275      1.555      0.870     -0.920     -1.134      0.812      1.154      0.376     -0.604      1.764      0.615     -0.248      0.385      0.436     -0.442      0.464      0.171      0.808     -0.755     -0.092      0.981     -0.835     -0.940      0.813      0.027      1.111      0.229      0.507     -0.078     -1.870      0.143
    -0.093      0.696      1.839     -1.816      1.037      1.324      1.093      1.543     -1.614     -0.676      1.724      0.626      1.068     -1.823     -0.725     -0.445      0.870      1.080     -2.134      0.812      0.665      0.391      0.768     -1.684      1.241     -0.679      0.078      1.393     -0.057     -0.087      0.541      0.765      0.743     -0.240     -1.195      0.869      0.285      0.124     -0.719     -1.278     -0.897      0.436     -0.062     -1.252     -0.386
    -1.093     -0.304     -1.161      2.184      0.037     -1.676      0.093     -0.457      1.386     -0.676      0.724     -1.374     -0.932      1.177     -0.725      0.555     -2.130     -0.920     -0.134     -0.188      0.030     -0.859     -0.521      1.320     -0.388     -1.200      0.524     -0.713      0.941      0.347     -1.887      0.943      0.117      0.222     -0.637      0.719     -0.396     -0.197      0.100     -0.777      0.516     -1.282     -0.199     -0.792      0.230
    -0.093      0.696      0.839     -0.816      0.037      1.324      1.093      1.543     -0.614      1.324      0.724      0.626      0.068      0.177      0.275     -0.445      0.870     -0.920     -0.134      0.812      0.268      0.504     -0.032     -0.125      0.412     -0.450      0.100      0.855     -0.647     -0.353      1.008      0.495      1.661     -0.563      1.096      0.351      0.154      0.166      0.248      0.194     -0.742      0.570     -0.953     -0.120      0.469
     0.907     -0.304     -1.161      1.184      1.037     -1.676      0.093     -2.457      2.386     -0.676     -2.276      0.626      0.068     -0.823      0.275      0.555     -0.130     -0.920      0.866     -0.188     -0.615      0.509     -0.350      1.485     -0.376      1.387     -1.053     -0.740     -0.361      1.307     -1.211     -0.369     -2.060      1.230     -0.400     -1.539     -0.072      0.587     -2.014      0.511      1.125     -0.597     -0.282      0.048      0.232
    -0.093      0.696     -0.161     -0.816      0.037      0.324      1.093     -0.457     -0.614      1.324      0.724      0.626     -0.932     -0.823      0.275     -0.445      0.870      1.080     -0.134     -0.188     -0.387     -0.505     -0.198     -0.208     -0.507      0.458      1.063      0.196     -0.345      0.416      0.849      1.680     -0.233     -0.476      1.597      1.332      1.184     -0.617     -0.661      0.501      0.012      1.332      1.200     -0.031      0.170
     0.907     -0.304     -1.161     -1.816      1.037      0.324      0.093     -1.457     -0.614      0.324      0.724     -0.374      0.068     -1.823     -0.725      0.555     -0.130      1.080     -1.134      0.812      0.641      0.436      0.055     -0.989      0.630      0.262     -0.673     -1.333     -0.894      0.421     -0.536     -0.288     -1.407      0.283     -0.153     -0.117     -0.959      0.120     -1.213     -0.960     -0.142     -0.618      1.029     -0.612      0.144
    -0.093     -0.304     -1.161      2.184      1.037      1.324      0.093     -1.457      0.386      0.324     -1.276     -1.374      0.068      2.177      0.275      0.555     -0.130     -0.920     -1.134      0.812      0.117     -0.339     -0.641      1.267      0.650     -0.050      0.125     -0.493      0.777      0.391      1.259      0.323     -0.637     -0.576      0.154     -1.585     -1.196      1.010      1.295     -0.208      0.397      0.226      0.030     -1.601      0.207
    -2.093      0.696      1.839      1.184     -0.963      0.324      0.093      1.543      2.386      0.324     -2.276      0.626      0.068      0.177     -0.725      0.555     -0.130      1.080      0.866     -1.188     -0.197      0.370      0.584      1.386     -1.234     -1.704      0.318      1.277     -0.424      0.379      0.545     -0.328      0.843      1.117      0.865     -1.970      0.232     -0.801     -1.040     -0.063      0.762     -0.553      0.320      0.329     -0.242
    -0.093      0.696      0.839     -0.816      0.037     -0.676      0.093      1.543     -1.614     -0.676     -1.276      1.626      0.068      0.177     -0.725      0.555     -0.130      1.080     -1.134      0.812     -0.832      0.190      0.254     -0.607      0.558      0.785      0.638      0.562     -0.289     -0.487      0.130     -0.228      1.280     -1.087     -1.071     -0.216      1.333     -0.288      0.487     -0.945      1.418     -0.285      0.659     -0.940      0.361
     0.907     -0.304     -1.161      0.184      0.037     -0.676      0.093     -1.457      1.386     -0.676     -0.276      0.626     -0.932     -0.823     -0.725     -0.445     -0.130     -0.920     -1.134      0.812     -0.195     -0.136     -0.201      0.215      0.037      1.083     -0.188     -1.186     -0.019      0.149     -0.397      0.232     -1.084      1.051     -0.711     -0.190      0.579     -0.638     -1.054     -0.671     -0.260      0.091     -0.616     -1.165      0.691
    -1.093     -0.304      1.839     -0.816      1.037     -1.676     -0.907      0.543     -0.614     -0.676     -0.276     -1.374      0.068      0.177      0.275     -0.445     -1.130      0.080      0.866      0.812     -0.106     -0.601     -0.070     -0.482      0.011     -0.998      0.347      1.919     -0.355      1.113     -1.549     -0.113      0.726      0.016     -0.790      0.072     -0.617      0.316      0.659      0.213     -0.247     -0.395      0.093      1.177      0.626
    -0.093     -0.304      0.839     -1.816     -0.963      0.324      1.093      0.543     -1.614     -0.676      0.724      0.626      1.068     -0.823     -0.725     -1.445      0.870      1.080      1.866     -1.188      0.111      0.447      0.738     -1.906     -0.904     -0.126     -0.728      0.197      0.099     -0.196      0.307      0.709     -0.254     -0.050     -0.132      0.454      0.040      0.125      0.703     -0.183     -1.539      0.393     -0.005      2.690     -0.431
    -1.093     -2.304     -1.161      0.184     -1.963      1.324      1.093      0.543     -0.614     -2.676      0.724      0.626      0.068      1.177      0.275      0.555      0.870     -1.920     -1.134     -1.188      0.228      0.077     -0.335      0.615     -0.867     -1.299     -2.211     -0.838     -0.383     -1.123      1.138      1.001      1.026     -1.145     -2.262      0.410      0.664      0.608      0.680      0.826      0.447      0.853     -1.527     -1.447     -0.292
     1.907      0.696     -0.161     -1.816      1.037      1.324     -0.907      1.543     -0.614      1.324     -1.276     -0.374      1.068     -1.823      1.275     -1.445     -1.130     -0.920      1.866      0.812     -0.191     -0.846      0.135     -1.567      1.542      2.017      1.445     -0.207     -0.151     -0.511      1.442      0.028      1.364      0.639      0.493     -0.828      0.719      0.807     -0.568      0.593     -1.311     -0.341     -1.057      2.573     -0.527
     0.907     -0.304     -0.161      0.184      1.037      0.324      0.093     -0.457      0.386      1.324      0.724     -0.374     -0.932      0.177      1.275     -0.445      0.870     -0.920      0.866      0.812      0.467      0.205     -0.409      0.406      1.111      0.389     -0.498      0.183     -0.356      0.038     -0.201     -0.162     -0.049      0.105      0.662      0.093     -0.501     -0.458     -0.121      0.753     -0.909      0.596     -0.295      0.537     -0.113
    -2.093      0.696      0.839     -0.816     -1.963     -0.676      0.093     -0.457     -0.614      0.324     -1.276      1.626      1.068      0.177     -0.725     -2.445      0.870      1.080      0.866     -1.188     -0.861      0.568      0.517     -0.258     -1.306     -1.267      0.121      0.452     -0.609     -0.630      0.258     -0.432     -1.008     -0.546      0.945     -0.094      1.175      0.373      0.366      0.067     -1.545      0.205      0.332      0.893      0.009
    -1.093     -0.304     -0.161     -0.816     -0.963     -2.676      1.093      0.543     -1.614      0.324     -1.276     -1.374      0.068     -0.823      0.275     -1.445     -0.130      1.080     -0.134     -0.188     -1.578     -0.199      0.322     -1.105     -0.959      0.561     -0.103     -0.408      0.371     -0.146     -1.001      1.310      0.099     -0.601      0.787      0.776     -1.171     -0.363     -0.075      0.745      0.093     -0.004      0.579      0.272      0.639
    -0.093     -2.304     -2.161      1.184     -0.963      0.324     -0.907     -1.457      1.386     -0.676      0.724     -2.374     -0.932      1.177      0.275      1.555     -1.130     -0.920      1.866     -0.188      0.217     -1.728     -0.951      1.078     -0.631     -0.357     -0.642     -1.020      0.003     -0.398     -0.016      0.902     -0.516      0.534     -0.336      0.426     -0.243      0.420      0.356      0.620      1.258      0.736      0.392      1.381      0.386
     0.907      0.696      0.839     -1.816      0.037      1.324      1.093      0.543     -0.614      0.324      0.724      0.626      1.068      1.177     -0.725      0.555     -0.130      0.080      1.866     -2.188      1.025      0.698      0.024     -0.980     -0.786     -0.193      0.000      0.701     -0.786      0.781      0.405      0.299      0.519      0.164      0.641     -0.694     -0.065      0.972      1.809     -0.411     -0.547     -0.848      0.236      2.341     -1.370
    -0.093     -0.304     -0.161     -0.816      0.037      0.324      0.093      1.543     -0.614      0.324     -0.276     -1.374      0.068      2.177     -0.725      0.555     -0.130      0.080      1.866      0.812     -0.100     -0.340     -0.071     -1.027      0.280      0.062      0.123     -0.125      0.217     -0.098      0.438      0.272      1.749      0.312      0.173     -0.085     -0.820      0.123      2.642     -0.760      0.661      0.294      0.020      2.266      0.600
    -2.093     -0.304     -2.161      2.184      0.037      0.324      1.093     -2.457     -0.614      1.324     -1.276     -0.374     -2.932     -0.823      0.275     -2.445     -2.130      0.080     -1.134      0.812     -1.343     -0.522     -1.304      0.782     -0.153     -0.581      0.251     -0.824      1.460      0.208      1.522      1.615     -1.042     -1.447      1.370      0.525      0.296     -1.275     -1.450      0.176     -1.123     -1.592      1.884     -1.455      0.994
    -0.093     -0.304     -2.161      0.184      0.037      1.324      1.093      0.543      1.386     -0.676     -1.276     -0.374      1.068      2.177      0.275     -1.445      0.870      1.080     -2.134      0.812      0.066      0.261      0.734      0.824      0.474     -0.231     -0.759     -2.828     -0.685     -0.687      1.224      0.879     -0.422      0.789     -0.941     -1.243     -0.661      0.157      1.392      0.059     -1.437      0.621      0.038     -2.478      0.418
    -1.093     -2.304     -1.161      0.184     -0.963     -0.676     -0.907     -0.457      0.386     -0.676     -0.276     -0.374     -0.932      0.177     -0.725     -0.445     -1.130     -0.920     -0.134     -1.188     -0.092     -0.360     -0.302      0.669     -0.758     -1.045     -2.022     -1.057     -0.506     -0.348     -0.469     -0.487     -0.149     -0.177     -0.320     -0.059      0.097     -0.498     -0.273     -0.191     -0.462     -0.710     -0.425     -0.402     -0.611
    -0.093      0.696     -2.161      1.184      0.037      0.324     -0.907     -2.457     -0.614      0.324     -1.276     -0.374     -0.932      0.177      0.275     -1.445     -2.130      1.080      0.866     -0.188     -1.050     -0.617     -0.124      0.706     -0.047      0.811      1.305     -1.984      0.628      0.010      1.340     -0.066     -2.307     -1.123      0.166      0.174      0.390     -0.724     -0.124      0.437     -0.276     -1.487      1.340      0.783     -0.128
     0.907     -0.304      1.839      1.184      0.037     -1.676      0.093      0.543     -0.614      0.324     -1.276      0.626      1.068     -0.823      0.275     -1.445     -0.130      0.080      0.866     -0.188     -0.564     -0.196      0.615      0.479     -0.324      1.341     -0.170      1.484      0.597      0.318     -1.258      0.344     -0.192     -0.908      0.515     -0.708      0.742      0.181     -1.182      0.416     -0.838      0.032     -0.747      0.757     -0.003
    -0.093      0.696     -2.161     -0.816      1.037     -0.676     -0.907     -1.457      0.386     -1.676     -0.276     -1.374      0.068      0.177      0.275     -0.445      0.870      1.080     -0.134      0.812     -0.421     -0.518      0.069     -0.189      0.257      0.229      1.052     -2.276     -0.582      0.677     -0.276     -0.292     -1.542      0.482     -1.958      0.368     -0.586     -0.118      0.254     -0.126      0.249      1.364      0.892     -0.134      0.633
    -0.093      0.696      0.839      2.184     -0.963     -1.676      1.093     -2.457      0.386     -0.676     -1.276      1.626      1.068      1.177     -0.725     -1.445      0.870      1.080      0.866      0.812     -1.440      0.733      0.812      1.804     -0.707      1.336     -0.096      0.216      0.387     -0.250     -0.117      0.180     -3.267     -1.236     -0.337      0.381      0.985      0.016     -0.165     -0.229      0.315     -0.212     -0.085     -0.111      1.362
    -2.093     -0.304     -0.161     -0.816      0.037     -1.676      0.093     -1.457      0.386     -0.676     -1.276     -0.374     -0.932      0.177     -0.725      0.555     -0.130      0.080     -1.134     -0.188     -0.862     -0.206      0.036     -0.034     -0.778     -1.291     -0.147     -0.286     -0.819      0.718     -0.743      0.307     -1.572      0.658     -0.301     -0.106     -0.211     -0.983      0.292     -0.388      1.304      0.074      0.015     -1.211      0.493
    -0.093      0.696      0.839      1.184      1.037      1.324     -0.907      1.543      1.386     -0.676     -1.276     -1.374      1.068      0.177      0.275      1.555     -0.130      1.080     -1.134      0.812     -0.177      0.254      0.513      1.161      0.634      0.299      0.255      0.129     -0.067      0.442      1.553     -1.140      0.941      0.492     -0.862     -1.054     -1.551      0.498     -0.740     -0.251      1.705     -0.367      0.396     -1.642      0.141
     0.907      0.696     -0.161     -0.816      1.037      0.324      0.093      0.543      0.386      1.324     -0.276     -0.374     -0.932     -0.823      0.275     -0.445     -0.130      1.080     -2.134      0.812      0.151     -0.043     -0.413     -0.377      0.904      0.730      0.713      0.219     -0.422      0.184      0.303      0.243      0.872      0.622      0.729     -0.319     -0.259     -0.385     -0.500     -0.058     -0.483     -0.136      1.559     -2.089     -0.097
    -0.093      0.696     -2.161      0.184     -0.963      0.324      1.093     -2.457      1.386      0.324     -1.276     -1.374     -0.932      0.177     -1.725      0.555      0.870     -1.920     -1.134      0.812     -0.507     -0.430     -1.298      1.103     -0.353      0.348      1.044     -1.026     -0.841     -0.680      0.864      1.514     -0.802      0.551      0.427     -0.608     -0.793      0.635     -0.597     -1.645      1.127      1.262     -0.025     -1.575      1.087
    -0.093     -0.304     -2.161     -0.816      1.037      1.324      0.093     -1.457      0.386      0.324     -0.276     -1.374     -1.932      1.177      0.275     -0.445     -0.130      0.080     -0.134      0.812     -0.459     -0.453     -0.728     -0.660      1.027      0.460      0.371     -1.435     -0.099     -0.016      1.883      0.593     -0.569      0.927     -0.208      0.044     -0.806     -1.028      1.630     -0.087      0.034      0.306      1.022      0.037      0.032
     0.907     -0.304      0.839     -1.816      0.037      1.324      1.093      1.543     -0.614     -0.676      0.724     -0.374      1.068      0.177      0.275      1.555     -1.130      1.080     -0.134      0.812      0.843     -0.002      0.660     -0.804      0.664      0.052     -0.379      0.374     -1.032     -0.785      0.484      0.980      0.925      0.292     -0.949     -0.476     -0.332      0.068      0.865     -0.168      0.597     -1.158      0.165      0.140      0.076
    -1.093      0.696     -2.161      2.184      0.037     -0.676      0.093     -1.457     -0.614      0.324     -0.276      1.626      1.068      1.177      0.275     -1.445     -0.130     -1.920      1.866     -0.188     -0.545      0.224     -0.048      0.983     -0.272     -0.386      0.403     -1.875      1.291      0.098     -0.037     -0.220     -1.462     -1.581      0.500      0.418      1.341      1.086      0.556      0.225     -0.841     -0.474     -1.763      1.480      0.187
     0.907      0.696     -0.161      0.184      1.037      1.324     -2.907     -0.457      0.386      1.324      1.724     -0.374      1.068      0.177      0.275     -0.445     -1.130     -2.920     -0.134      0.812      0.591     -0.336     -0.451      0.620      0.259      0.139      0.971      0.338     -0.538      0.583      0.630     -2.478      0.009     -0.015      1.209      0.952     -0.127      1.525     -0.136      0.147     -1.214     -0.725     -2.445     -0.483      0.414
    -0.093     -0.304      1.839      2.184      0.037     -1.676      0.093      1.543      0.386      0.324     -0.276     -2.374      1.068      0.177     -0.725     -0.445     -0.130      0.080      1.866     -0.188     -0.391     -0.010      0.255      1.393     -0.409      0.287     -0.244      1.524      0.842      0.487     -1.139      0.075      1.348     -0.753      0.429      0.120     -2.281      0.714     -0.918     -0.628      0.027     -0.123     -0.303      1.412      0.067
    -1.093      0.696      0.839     -0.816     -0.963      0.324     -1.907      1.543      0.386     -0.676     -2.276     -2.374      0.068     -0.823      1.275     -1.445      0.870      1.080      0.866      0.812     -1.584     -0.701      0.289     -0.060     -0.257      0.636      1.434      0.700     -0.695     -0.554      1.825     -1.180      1.320      0.448     -0.632     -0.078     -1.665     -0.155     -0.789      1.389      0.066      1.592      0.743      0.715      1.010
    -0.093     -0.304      0.839      0.184     -1.963     -1.676      0.093      0.543     -1.614     -0.676     -1.276      0.626      1.068      0.177     -0.725     -0.445     -0.130      0.080     -1.134     -2.188     -0.774      0.070      0.133     -1.097     -1.412      0.715     -0.306      0.652      1.226     -0.407     -0.915     -0.172      0.487     -0.668      0.130     -0.308      0.458      0.846      1.129     -0.220      0.458     -0.165     -0.253     -0.605     -0.860
    -0.093      0.696     -1.161      1.184     -2.963      1.324      1.093     -2.457      0.386     -0.676      0.724      1.626     -2.932     -1.823     -0.725      0.555      0.870     -1.920      0.866     -3.188      0.633      0.806     -1.667      0.453     -1.831     -0.624      0.073      0.345      0.632     -1.121      0.696      0.099     -0.555     -0.069      0.436     -0.172      0.769     -0.639     -2.167      0.118     -0.248     -0.033      0.530      0.773     -1.692
     1.907      0.696     -1.161      1.184      0.037      1.324      0.093     -1.457      0.386     -1.676      0.724      0.626     -0.932      1.177     -1.725      1.555      0.870     -1.920      1.866      0.812      0.776      0.122     -1.205      1.172     -0.322      1.251      0.683      0.071      0.205      0.501      0.489     -0.050     -0.063     -0.716     -1.631     -0.137      0.463      0.644      0.375     -1.625      0.684      0.824     -0.299      1.235      1.047
    -0.093      0.696     -1.161      1.184      0.037      0.324      0.093      1.543     -1.614     -0.676     -1.276     -1.374      0.068      2.177     -0.725     -2.445     -0.130      1.080      0.866      0.812     -0.510     -0.108      0.317      0.420      0.237      0.545      0.917     -1.360      0.782     -0.397      0.752      0.277      1.224     -1.987     -0.999     -0.653     -1.248     -0.287      2.022     -0.791     -1.635     -0.121      0.493      0.769      0.461
     0.907     -2.304     -1.161      2.184      1.037      1.324      1.093      0.543      0.386      0.324     -1.276     -2.374      1.068     -0.823      1.275      1.555      0.870     -2.920     -0.134      0.812      0.318     -0.079     -0.176      0.852      1.085      0.694     -2.234     -1.153      1.420     -0.126      0.932      1.338      0.736     -0.282     -0.111     -1.744     -2.300      1.312     -1.457      0.751      1.227      0.854     -2.522     -0.699     -0.061
     0.907     -0.304     -0.161      1.184      1.037      0.324     -0.907     -0.457      1.386     -0.676      0.724     -0.374     -0.932      2.177      0.275      0.555     -2.130      0.080      0.866      0.812      0.270     -0.651     -0.348      1.729      0.254      0.563      0.278      0.184     -0.480      0.593     -0.046     -0.261     -0.128     -0.094     -0.855      0.453      0.386     -0.520      1.004      0.200      0.089     -1.304      0.431      0.236      0.552
    -2.093      0.696     -1.161      0.184      1.037      0.324     -1.907     -1.457     -1.614      1.324     -2.276     -1.374      0.068     -1.823      1.275      0.555      0.870     -0.920     -0.134      0.812     -0.732     -0.469     -0.439     -0.293      1.340     -1.406      1.175     -0.737      0.520     -0.275      0.989     -1.294     -1.025     -1.303      0.812     -1.435     -0.818      0.801     -1.507      0.737      1.307      1.254     -0.338      0.023     -0.366
    -2.093      0.696     -1.161     -1.816      1.037     -0.676      1.093      1.543     -0.614      0.324     -2.276      0.626      1.068     -0.823     -0.725     -0.445     -2.130      1.080     -1.134      0.812     -0.800     -0.612      0.819     -0.678      0.303     -1.334      1.286     -1.953     -1.210      0.785      0.206      1.658      0.513     -0.128      0.142     -1.126      1.454     -0.174     -0.323     -0.974      0.279     -1.418     -0.078     -0.860      0.582
    -0.093      0.696     -0.161      0.184      1.037     -0.676      1.093     -0.457     -0.614     -1.676      0.724      0.626      1.068     -0.823      0.275     -2.445      0.870      1.080     -0.134      0.812     -0.503      0.810      0.256     -0.643     -0.088      0.533     -0.195     -0.338      0.896      0.991     -0.126      0.285     -0.610      0.170     -1.722      1.317     -0.240      0.738     -0.388      0.561     -1.871      0.111      0.671      0.098      1.044
    -1.093     -0.304     -0.161     -0.816      0.037      0.324     -1.907     -1.457     -0.614     -0.676     -1.276     -1.374      0.068     -0.823      0.275     -0.445     -2.130      0.080     -0.134     -0.188     -0.626     -0.823      0.026      0.161      0.185     -0.434      0.490     -0.165     -0.989     -0.239      0.845     -1.158     -1.558     -0.564     -0.843     -0.480     -0.214      0.015     -0.906     -0.060      0.077     -1.298      0.323     -0.286     -0.530
    -2.093      0.696      1.839      2.184     -2.963     -1.676      0.093     -1.457      2.386     -0.676     -2.276      0.626      1.068      2.177     -0.725     -2.445     -0.130     -1.920      1.866     -3.188     -1.832      0.194      0.113      3.131     -2.552     -0.099      0.480      1.854     -0.875     -0.367      0.184     -0.116     -1.528     -0.248      0.543      0.287      0.324      0.942     -0.102      0.645     -0.483     -0.480     -2.041      0.082     -0.991
    -0.093     -0.304      0.839      1.184      1.037      0.324      0.093      0.543      1.386     -0.676     -0.276      0.626      1.068      2.177     -1.725      0.555     -0.130      1.080     -1.134      0.812      0.671      0.341      0.837      0.975     -0.025     -0.838     -0.906     -0.035      0.233      0.906     -0.369     -0.338     -0.350      0.449     -0.673     -1.032      0.467      0.075      1.683     -1.798     -0.082     -0.641     -0.080     -1.592      0.796
     0.907      0.696     -0.161     -1.816      0.037     -0.676     -1.907     -0.457     -1.614      1.324      1.724     -0.374     -1.932     -1.823      1.275     -1.445      0.870      0.080      1.866     -0.188      0.057      0.113     -0.409     -1.255     -0.081      0.794      0.646      0.273     -0.436      0.142     -0.752     -1.851     -0.120     -0.547      1.272      1.631     -0.535     -1.509     -0.921      1.081     -1.404      0.811      0.713      2.317     -0.266
    -0.093      0.696      0.839     -0.816      1.037      0.324      0.093      1.543     -1.614      0.324      0.724     -1.374      0.068     -1.823      1.275      0.555     -0.130      1.080     -2.134      0.812     -0.054     -0.177      0.256     -1.504      1.135     -0.201      0.823      0.530      0.605     -0.265      0.178      0.342      1.359     -0.393     -0.151      0.749     -1.142     -0.292     -0.836      0.790      0.574      0.131      0.796     -1.336     -0.268
     0.907     -0.304     -1.161      0.184     -0.963     -0.676      0.093     -0.457     -0.614      0.324      0.724      0.626      1.068      1.177      1.275      0.555      0.870      0.080     -1.134      0.812     -0.208      0.455      0.104      0.600      0.075      1.120     -0.790     -1.233     -0.386     -0.934     -0.354     -0.302     -0.589     -1.066      0.421      0.719      0.149      0.735      0.756      1.260      0.827      0.477      0.036     -1.336      0.687
     1.907      0.696      1.839      0.184      1.037      1.324      1.093      1.543     -0.614      1.324      1.724      0.626      1.068      0.177     -1.725      1.555      0.870      1.080     -0.134      0.812      1.418      0.653      1.012     -0.036      0.154      0.688     -0.003      0.934      0.331      0.856     -0.150      0.409      0.484     -0.603      1.109     -0.124     -0.233     -0.288      0.190     -1.795      0.103      0.222     -0.274     -0.064      0.606
    -0.093     -1.304     -0.161      0.184     -0.963     -0.676     -0.907     -0.457      0.386     -0.676     -0.276      0.626      1.068      0.177     -1.725     -0.445     -3.130     -0.920     -2.134     -2.188     -0.332     -1.000     -0.015      0.749     -1.576      0.196     -0.332     -0.176     -0.612      0.460     -0.632      0.120     -0.350     -0.352      0.235      0.014      1.883      0.862     -0.363     -0.932     -0.156     -2.123     -0.843     -2.375     -0.782
     1.907     -0.304     -0.161      2.184      1.037      1.324      1.093      1.543     -0.614     -0.676      0.724      0.626      1.068      1.177     -0.725      0.555     -0.130      1.080      1.866      0.812      0.517     -0.148      1.040      1.621      1.482      1.351     -0.217     -1.005      0.347     -0.393      0.686      1.260      0.460     -1.881     -1.451      0.038      0.684     -0.463      0.097     -1.286      0.136     -0.045     -0.384      1.152     -0.530
    -0.093     -0.304      0.839     -0.816     -0.963      0.324     -1.907      1.543      0.386     -0.676      0.724      0.626      0.068     -0.823     -0.725     -0.445     -0.130      0.080     -1.134     -1.188     -0.107     -0.682      0.364      0.044     -1.542     -0.113      0.269      0.663     -0.889      0.347      0.523     -1.150      1.182      0.345      0.183      0.917      1.289     -0.670     -0.830     -0.017     -0.262      0.498     -0.268     -1.260      0.009
    -0.093     -0.304      0.839     -1.816     -2.963     -0.676          *      0.543      0.386     -0.676     -0.276     -0.374      1.068     -0.823     -0.725     -0.445     -1.130     -0.920     -0.134     -1.188      0.189     -0.539      0.366     -0.537     -1.879     -0.187      0.389      0.387     -1.051     -0.932     -0.845     -1.495      0.250      0.966      0.434     -0.615      0.245      0.707     -0.440      0.188     -0.436     -0.700     -1.585      0.088      0.327
     1.907      0.696      1.839      1.184      1.037      1.324      1.093     -0.457     -1.614      1.324      1.724      0.626     -0.932      0.177     -0.725     -0.445     -0.130     -1.920     -0.134     -1.188      0.630     -0.005     -0.893      0.227     -0.243      1.268      0.859      2.683      1.046      1.312      0.748      1.057      0.449     -1.768      1.443      0.834      0.599      0.106      0.023     -0.449     -1.137     -0.312     -0.488     -0.321     -1.024
     0.907     -1.304      1.839      1.184      1.037      1.324      0.093      1.543      1.386      1.324      1.724      0.626      1.068      1.177      1.275      1.555     -1.130      1.080      0.866      0.812      1.281     -0.307      0.997      1.207      0.621     -0.323     -1.075      0.837     -0.047      0.330     -0.090      0.451      0.497      0.260      1.161     -0.014      1.027     -0.265      0.341      0.907      0.209     -0.909     -0.403      0.238      0.269
     0.907      0.696     -1.161     -1.816      1.037      1.324      1.093      1.543     -1.614      1.324      1.724      1.626      1.068     -1.823      1.275      0.555     -0.130      1.080     -2.134      0.812      0.793      0.522      0.711     -2.880      1.661      0.149     -0.034     -1.687      0.909     -0.683      0.567      0.555      0.640      0.931      0.325      0.774      0.929      0.190      0.209      0.495     -0.184     -0.409      0.105     -0.715     -0.514
    -0.093      0.696      0.839      2.184      0.037      1.324      1.093     -2.457      0.386      0.324      0.724      0.626      1.068      1.177     -0.725     -1.445      0.870     -1.920      0.866     -1.188      0.618      0.539     -0.345      1.418     -0.086     -0.710      0.240      1.387      0.679      0.146      0.639      0.484     -2.138     -0.780      0.530      0.049     -0.013      1.554      0.231     -0.641     -1.900      0.316     -1.295      0.241     -1.117
    -2.093      0.696      1.839     -0.816      1.037      1.324      1.093      0.543      0.386      0.324      1.724      0.626      0.068     -0.823     -1.725      0.555      0.870     -0.920      1.866     -0.188      0.908      0.229     -0.023     -0.183      0.691     -2.765      0.476      1.721     -0.707      0.451      0.435      0.856      0.664      0.502     -0.176      0.585      0.237      0.105     -0.807     -2.086     -0.447      0.521     -0.971      2.075     -0.946
    -0.093      0.696     -0.161      0.184     -1.963      0.324      1.093      1.543      0.386     -0.676     -1.276     -0.374     -0.932     -1.823      0.275     -2.445      0.870      1.080     -1.134     -2.188     -0.838      0.220      0.644      0.105     -1.381      0.816      0.355     -0.724      0.218     -0.568      1.199      0.968      0.728      0.031      0.173     -0.319     -0.478     -1.718     -1.874      0.791     -1.635      0.584      0.184     -1.154     -0.936
     0.907     -1.304     -0.161      1.184      0.037     -0.676     -1.907      0.543     -0.614     -0.676     -0.276     -0.374      1.068      0.177     -0.725     -0.445     -1.130      0.080     -2.134     -0.188      0.178     -0.802      0.528      0.135     -0.476      0.613     -0.488     -0.689      1.105      0.450     -0.953     -1.228     -0.014     -0.688     -0.447     -0.418      0.442      0.279      0.015     -0.370     -0.654     -0.412     -0.400     -2.206      0.244
    -0.093      0.696      1.839      0.184     -0.963      1.324     -0.907     -2.457      0.386     -0.676      1.724     -0.374      1.068     -1.823      0.275     -0.445     -0.130      0.080      1.866     -2.188      1.351     -0.098      0.164      0.304     -0.668     -1.553      0.880      1.520     -0.062     -0.109     -0.181     -1.077     -2.424      0.033     -0.337     -0.036     -0.429      0.864     -1.887      0.724     -1.809     -0.002      0.100      1.730     -1.776
    -2.093      0.696      0.839     -0.816      0.037      1.324      1.093      0.543     -1.614      1.324     -2.276      1.626      0.068     -1.823      0.275     -2.445      0.870     -2.920     -0.134      0.812     -0.818      1.039     -0.424     -1.048      0.257     -1.204     -0.255      1.380      0.225     -0.176      2.051      0.056      1.010     -0.698      1.247     -1.066      0.185      0.757     -0.916      0.462     -1.474     -0.159     -2.445      0.200      0.511
    -0.093      0.696     -1.161      1.184     -0.963     -0.676      0.093      0.543      0.386      0.324     -0.276      0.626      1.068      2.177      0.275      0.555     -0.130      0.080     -0.134     -1.188     -0.202      0.421      0.137      0.499     -0.439      0.310      0.431     -1.075      0.536     -0.418     -0.591     -0.423      0.438     -0.179      0.503     -0.150      0.097      0.961      1.796      0.518      0.664     -0.626     -0.311     -0.300     -0.965
     0.907     -0.304     -2.161     -0.816     -0.963      0.324      0.093     -1.457     -1.614     -0.676      1.724      0.626     -0.932      1.177      0.275      1.555      0.870     -1.920     -1.134     -1.188      0.789      0.093     -0.615     -0.600     -0.694     -0.046     -0.647     -1.596     -0.018     -0.124     -0.460     -0.020     -0.782     -1.093     -0.327      0.674      0.435     -0.088      1.540      0.399      0.610      0.709     -0.828     -0.840     -0.533
    -0.093      0.696      1.839      0.184     -0.963      0.324      1.093     -1.457      1.386      1.324     -1.276      0.626     -0.932     -0.823      1.275      0.555      0.870      1.080     -0.134      0.812     -0.240     -0.116     -0.005      0.672      0.201      0.124      0.802      1.884     -0.516     -1.013      0.760      1.197     -1.360      0.950      1.438     -1.039      0.894     -0.991     -1.177      1.105      0.701      1.019      1.341     -0.540      0.591
    -1.093     -0.304     -0.161     -1.816     -0.963      0.324     -0.907     -0.457     -0.614      0.324     -0.276      0.626     -0.932     -1.823      0.275     -1.445     -0.130      0.080     -0.134     -1.188     -0.329      0.044     -0.365     -0.997     -0.412     -0.812     -0.408      0.064     -0.754     -0.533      0.743     -0.879     -0.079      0.214      0.450      0.052      0.664     -0.337     -1.128      0.506     -0.973     -0.273      0.690      0.240     -0.754
    -0.093     -1.304      0.839      0.184     -0.963     -0.676     -0.907     -0.457      0.386     -0.676     -0.276     -0.374     -0.932      0.177     -0.725     -0.445     -1.130     -0.920     -0.134     -0.188     -0.428     -0.910     -0.282     -0.416     -0.712      0.361     -0.330      1.332      0.711     -0.483     -0.204     -0.027     -0.106      0.805     -0.230      0.275      0.610     -0.513      0.467     -0.329     -0.065      0.052     -0.460      0.141      0.416
     0.907     -0.304     -0.161     -0.816      0.037      0.324      0.093     -0.457      1.386     -0.676      0.724      0.626      0.068      0.177      0.275      0.555     -0.130     -0.920      1.866     -1.188      0.604     -0.131     -0.442      0.270     -0.300      0.169     -0.445      0.338     -1.099      0.229     -0.447      0.171      0.168      1.095     -0.524     -0.095      0.667      0.632      0.233      0.318     -0.078     -0.051     -0.389      1.869     -0.921
    -0.093     -0.304      0.839     -1.816     -0.963      1.324      1.093      0.543      0.386      0.324     -0.276     -0.374      1.068     -1.823      0.275      0.555     -0.130      1.080     -1.134     -0.188      0.585     -0.226      0.821     -1.157      0.210     -0.692     -0.042      0.095     -0.736     -1.038      0.729      1.175     -0.299      1.366      0.270     -0.970     -0.141      0.131     -0.851      0.045     -0.094     -0.135     -0.109     -0.709     -0.410
     1.907      0.696      0.839      1.184      1.037      1.324     -1.907      0.543      2.386     -0.676      1.724      0.626      0.068      0.177     -1.725      1.555     -2.130     -2.920     -2.134      0.812      1.781      0.331     -0.798      0.730      0.478      0.092      0.298      1.713      0.409      0.461     -0.580     -2.216      1.376      1.588     -0.870     -0.528      0.246      0.960     -0.652     -1.838     -0.231     -2.384     -1.676     -2.474      0.413
    -1.133     -1.206     -0.936      0.424      0.185     -0.736      0.121      0.687     -0.493      0.419     -1.476     -0.280     -0.709      0.251     -0.549     -1.379     -0.178      1.245      0.886      0.021     -1.005     -0.514      0.154     -0.527     -0.019     -0.043     -0.710     -1.106      0.908      0.178      0.347      0.638      0.679     -0.019      0.388      0.066      0.290     -0.848      0.603     -0.473     -0.289      0.309      1.077      0.993      0.214
     0.867      0.794      0.064      0.424      1.185      0.264      0.121      0.687     -1.493     -0.581      0.524      1.720      1.291     -1.749      0.451     -0.379     -0.178      1.245      0.886      1.021      0.183      0.991      0.948     -0.549      0.919      0.682     -0.121     -0.904      1.022      0.092      0.066     -0.925     -0.411     -1.068     -1.010      0.151      0.722     -0.088     -1.290      0.044     -0.543     -1.169     -0.252      1.166      0.096
    -1.133     -1.206     -1.936     -1.576     -0.815      0.264     -2.879     -0.313     -1.493      0.419     -0.476     -2.280     -0.709      0.251      1.451     -1.379     -2.178      1.245     -0.114     -0.979     -0.428     -0.482      0.511     -1.486      0.052     -0.620     -0.701     -2.385     -0.120     -0.972      0.691     -2.204     -1.019     -0.173      0.518      0.114     -1.535     -1.473      1.306      1.461     -0.951     -1.432      0.449      0.270     -0.896
     0.867      0.794      0.064     -1.576      1.185      1.264      1.121     -1.313     -1.493      1.419      1.524      0.720     -0.709     -1.749      1.451      1.621      0.822      1.245     -2.114      1.021      1.265      0.606      0.058     -1.169      0.741     -0.432      0.412      0.004     -0.363      0.283     -0.037      0.659     -1.261     -0.396      1.047     -0.129     -0.111     -0.703     -0.827      1.082      0.224      0.168      1.132     -1.538      0.423
     0.867     -0.206     -0.936     -0.576      0.185      1.264      0.121     -1.313     -0.493      0.419      1.524      1.720      0.291      1.251      0.451      0.621      0.822     -0.755     -1.114      1.021      0.738      0.619     -0.085     -0.052      1.154      0.211     -0.867     -0.831     -0.624     -0.832      0.489     -0.423     -1.129     -0.430     -0.138      0.467      1.003      0.359      1.314      0.038     -0.142      0.123     -0.625     -0.987     -0.019
    -0.133      0.794     -0.936      0.424      0.185      1.264      1.121     -2.313      1.507     -2.581     -0.476     -0.280      0.291      2.251     -2.549      0.621      0.822     -0.755      0.886     -0.979      0.025      0.172     -0.649      0.335     -0.670     -0.137      0.539     -0.381      0.068      0.598      1.037      0.951     -1.686      1.247     -2.226     -0.476     -0.499      1.009      2.101     -2.144      0.566      0.713      0.129      0.622     -0.293
    -1.133     -0.206      1.064      0.424      0.185     -0.736      0.121     -1.313      2.507     -1.581     -2.476     -1.280      0.291      1.251     -1.549     -2.379      0.822      0.245      0.886     -0.979     -1.659     -0.409      0.126      1.608     -0.466      0.595      0.251      0.891     -1.029      0.628      0.970      0.510     -1.550      1.133     -1.389     -0.311     -0.797      0.190      0.120     -1.486     -0.647      0.999      0.112      0.230     -0.657
    -1.133     -0.206      0.064     -1.576     -1.815      1.264      0.121      1.687     -0.493     -0.581     -2.476     -1.280      0.291     -0.749     -0.549     -1.379     -0.178      0.245     -0.114     -0.979     -1.052     -0.356      0.186     -1.182     -0.974     -0.093      0.217     -0.015     -0.315     -0.906      2.275      0.414      1.493      0.447     -0.068     -0.901     -0.777      0.125      0.322     -0.166     -0.319      0.340      0.052      0.355     -0.040
     0.867     -0.206     -0.936      0.424     -0.815     -1.736      0.121      1.687     -1.493     -0.581      0.524     -0.280     -1.709     -1.749     -1.549     -0.379     -0.178      1.245     -1.114     -1.979      0.390     -0.111      0.107     -0.429     -0.462      0.489     -0.063     -0.923      0.860     -0.325     -2.278      0.134      1.696     -1.056     -0.250     -0.135     -0.079     -1.732     -1.158     -1.351     -0.639      0.094      1.043     -0.922     -1.578
    -2.133     -0.206     -0.936     -1.576     -0.815     -2.736      0.121      0.687     -1.493     -1.581     -2.476      0.720      1.291      1.251     -2.549     -2.379     -0.178      0.245     -0.114     -0.979     -1.801     -0.186      0.359     -0.729     -1.234     -0.421      0.153     -1.267     -0.765      0.492     -0.826      0.299      0.300     -0.680     -0.795     -0.192      0.874      0.693      1.872     -1.946     -0.416      0.119     -0.421      0.261      0.007
     0.867      0.794     -0.936      0.424      1.185      1.264      0.121     -1.313     -0.493      0.419      1.524      0.720     -0.709     -0.749     -0.549      0.621      0.822      0.245     -1.114      1.021      0.897      0.421     -0.378     -0.492      0.985      0.035      0.470     -0.597      0.904      0.191      0.166     -0.301     -0.844      0.145     -0.028      0.302      0.191     -0.455     -0.254     -1.105     -0.388      0.161      0.962     -0.867      0.309
     1.867     -0.206     -1.936      0.424      0.185      1.264      1.121      0.687     -0.493      0.419      1.524     -1.280     -2.709      1.251      0.451     -2.379      0.822      1.245      0.886      1.021      0.341      0.211     -0.896      0.382      0.671      1.489     -0.402     -1.089      0.127     -0.632      0.659      0.992      1.799     -0.848      0.205      1.045     -1.662     -1.403      1.039      0.164     -2.622      0.634      2.494      0.732      0.518
     0.867     -0.206      0.064     -0.576      0.185      0.264      0.121      1.687      0.507      0.419      0.524     -0.280      1.291     -0.749      1.451      0.621      0.822      0.245      0.886      1.021      0.267      0.330      0.718      0.038      0.289      0.569     -0.483     -0.585     -0.441     -0.151     -0.015     -0.257      0.966      0.569      0.186      0.209     -0.562      0.392     -0.906      1.400      0.489      0.426     -0.672      0.752      0.716
     0.867     -0.206     -0.936      0.424      0.185      0.264      0.121     -0.313      0.507      1.419      0.524     -0.280     -2.709      1.251      0.451      0.621     -0.178     -1.755     -0.114      0.021      0.432      0.099     -1.397      0.828      0.449      0.467     -0.195      0.550     -0.530     -0.291     -0.314     -0.112      1.171     -0.117      1.184     -0.113     -0.476     -0.945      0.678      0.284      0.104     -0.221      0.154     -0.498     -0.267
     0.867     -0.206      1.064      1.424     -0.815      1.264      0.121      0.687      1.507     -0.581      0.524     -0.280      0.291      1.251      0.451     -1.379     -0.178     -1.755      0.886      0.021     -0.028     -0.682     -0.574      1.430     -0.791      0.750      0.270      1.709     -0.189      0.035      1.283      0.936      1.354      0.167     -0.292      0.405      0.566      1.009      0.185      1.002     -1.305      0.496     -1.069      0.403      0.623
    -0.133     -0.206     -0.936     -1.576     -0.815      0.264      1.121      1.687     -1.493     -0.581      1.524     -1.280     -0.709     -1.749     -0.549     -0.379     -0.178      1.245     -1.114      0.021      0.373     -0.469      0.210     -1.239      0.032     -0.580      0.351     -1.061     -0.317     -0.674     -0.072      1.458      1.550     -0.618     -0.568      1.098     -0.722     -0.971     -0.852     -0.512     -0.732      0.239      0.970     -0.649     -0.004
     0.867     -0.206      1.064     -0.576      1.185      1.264      0.121      1.687     -0.493      1.419      1.524     -1.280      1.291      1.251      1.451      0.621     -0.178      1.245     -1.114      1.021      0.769     -0.424      0.637      0.245      0.648      0.175      0.132      0.404     -0.806      0.503      0.420      0.562      1.173     -0.974      1.014      0.564     -0.604      0.373      1.214      1.035     -0.207      0.194      0.509     -1.303      0.400
     0.867      0.794     -1.936      1.424      1.185      1.264      0.121     -1.313      2.507      1.419      1.524      0.720      0.291      1.251      0.451      1.621      0.822      1.245      1.886      1.021      1.572      1.138      0.248      1.190      1.083     -0.644     -0.342     -2.206      0.065      0.196     -0.347     -1.123     -1.681      1.457      0.656     -0.422     -0.669     -0.216      0.448      0.009     -0.012     -0.228      0.714      1.244     -0.038
    -0.133          *      1.064      1.424     -1.815      0.264      1.121      1.687      2.507     -0.581      0.524      1.720      1.291      1.251     -1.549     -0.379      0.822      1.245     -1.114     -0.979     -0.137      0.846      0.809      1.229     -0.777      0.055      0.373      0.311      0.087     -1.001      0.509      0.251      0.958      1.514     -0.240      0.750      0.780      0.183      0.384     -1.383     -0.108     -0.078      0.028     -1.726     -0.320
    -2.133      0.794      0.064      2.424      1.185     -1.736      0.121      1.687      2.507      0.419     -2.476      0.720      1.291      1.251      0.451     -2.379     -1.178      1.245      1.886      1.021     -0.941      0.303      0.776      2.474      1.570     -1.202      0.660     -0.748      0.043     -0.549     -0.619     -0.067      0.738      0.260     -0.299     -1.076      0.314      0.196     -0.514     -0.301     -1.244     -1.503      0.169      0.864     -0.357
    -0.133     -0.206      1.064     -1.576     -2.815      1.264      1.121      0.687      0.507     -0.581     -0.476      0.720      1.291     -1.749     -0.549      0.621      0.822      0.245     -2.114      1.021      0.276      0.214      0.634     -0.342     -0.125     -0.314     -0.234      0.597     -1.260     -2.605      1.147      0.962      0.042      0.846     -0.452     -0.825      0.486      0.443     -1.417     -0.566      0.594      0.523     -0.736     -1.918      0.915
    -0.133      0.794      0.064     -0.576      1.185      0.264      0.121      1.687     -1.493      1.419     -1.476     -1.280      0.291      1.251      1.451      0.621      0.822      1.245     -0.114      1.021     -0.054      0.029      0.387     -0.769      0.477     -0.071      0.768     -0.266      0.219      0.719      0.150      0.088      1.223     -0.782      1.084     -1.252     -1.182     -0.104      1.733      1.273      0.688      0.758      0.710      0.151      0.705
     0.867      0.794      0.064     -0.576      0.185      0.264      1.121      0.687     -0.493      0.419      0.524      1.720      0.291      1.251      0.451      1.621      0.822      0.245     -2.114      1.021      0.924      0.948      0.655     -0.199      1.131     -0.123     -0.260     -0.618     -0.351     -0.895     -0.642      0.077     -0.077     -0.279     -0.147     -0.736      0.556     -0.626      1.430      0.028      0.611     -0.130     -0.527     -1.880     -0.024
     0.867      0.794     -1.936     -0.576      1.185      1.264     -1.879     -0.313      0.507      0.419      1.524      0.720     -0.709     -0.749      1.451      0.621      0.822     -0.755     -1.114      1.021      0.654      0.070     -0.396     -0.367      1.698      0.266      0.756     -1.475     -0.229     -0.576      0.577     -1.946      0.164      0.813     -0.454      0.584      0.693     -0.177     -0.502      0.640      0.056      0.640     -0.053     -0.875     -0.464
    -2.133      0.794      1.064      1.424      0.185     -1.736      0.121      0.687      1.507      0.419     -2.476      0.720      1.291      2.251     -1.549     -1.379     -0.178      1.245      0.886      0.021     -1.665      0.237      0.911      2.336      0.456     -0.383      0.544      0.126     -0.717     -0.278     -0.075     -0.210     -0.231     -0.397      0.194     -0.200      0.382      0.121      0.457     -1.712      0.444     -0.307      0.197     -0.291     -0.470
     0.867     -0.206      0.064      2.424     -1.815      0.264     -1.879      0.687      0.507     -2.581     -1.476     -0.280     -1.709      0.251      0.451     -1.379     -1.178     -2.755     -1.114     -2.979     -1.042     -0.407     -1.077      0.961     -1.733      1.833      0.145      0.980      1.333     -0.185      1.293     -1.467      1.772     -0.287     -1.497     -0.075      0.404     -0.337     -0.393      1.211     -0.131     -0.737     -1.123     -1.493     -1.556
    -1.133      0.794     -0.936      0.424     -1.815     -0.736      0.121     -0.313      0.507      0.419      0.524     -0.280      0.291      2.251     -0.549     -1.379     -0.178     -1.755      0.886     -1.979     -0.368     -0.018     -0.415      0.142     -1.480     -0.845      0.717     -0.647      0.233     -0.408     -0.339      0.050      0.090      0.374      1.027      1.007     -0.253      0.796      2.023      0.298     -1.080     -0.106     -1.107      0.828     -0.434
    -1.133     -0.206     -0.936      0.424     -0.815      0.264      0.121      1.687      1.507     -1.581     -2.476     -0.280      1.291     -0.749     -0.549     -0.379     -0.178      1.245     -2.114      0.021     -1.039     -0.153      0.637      0.456     -0.308      0.096     -0.251     -1.667     -0.020     -0.563      1.307      0.333      1.134      1.119     -1.360     -1.095     -0.125      0.290     -1.160     -0.514      0.623      0.013      0.241     -2.413      0.386
     1.867     -3.206     -1.936      0.424     -0.815      1.264      1.121      1.687      0.507     -0.581     -2.476     -1.280     -1.709     -0.749     -0.549     -0.379     -0.178      0.245     -0.114     -0.979     -0.439     -1.151     -0.551      0.125     -1.085      2.339     -1.834     -1.335      0.344      0.271      1.602      2.397      2.405      0.383     -0.101     -1.837     -0.047     -0.937     -0.900      0.055      0.065      0.980      1.081     -0.238     -0.073
     1.867     -0.206     -1.936      2.424      1.185      1.264      0.121     -1.313      0.507      1.419      1.524      0.720     -2.709      0.251      1.451      0.621      0.822     -2.755     -0.114      1.021      1.304      0.135     -1.544      1.550      1.094      0.524     -0.517     -0.196      0.836      0.149     -0.069     -0.021      0.305     -0.659      0.647     -0.231      0.353     -0.665     -0.901      0.958     -0.831      0.658     -0.284     -0.813      0.249
    -0.133      0.794     -0.936      0.424      0.185      0.264      1.121     -1.313      0.507      1.419     -0.476      1.720     -0.709      0.251      0.451     -0.379     -3.178     -0.755      0.886      0.021     -0.108      0.067     -0.677      0.144      0.249      0.084      0.673     -0.252      0.157     -0.109      0.323      1.053     -0.506      0.336      1.304     -0.320      1.657      0.257      0.057      0.435     -0.266     -3.201      0.175      0.827     -0.261
     0.867     -0.206     -0.936      2.424      0.185      1.264      0.121      0.687      2.507      1.419      0.524     -1.280     -1.709     -0.749      1.451      1.621      0.822      0.245      0.886      0.021      0.760     -0.133     -0.290      2.040     -0.109      0.124      0.009     -0.740      0.300      0.170      0.637      0.111      0.844      0.742      1.497     -0.567     -1.025     -1.418     -2.244      1.534      0.800      0.840      0.554     -0.006      0.215
     0.867     -0.206     -0.936     -0.576     -0.815      1.264     -2.879     -1.313     -0.493      0.419      0.524      0.720     -2.709     -0.749     -0.549      1.621      0.822     -0.755     -1.114      0.021      0.308     -0.530     -0.627     -0.588     -0.431      0.582      0.363     -0.303     -0.111     -0.490      0.855     -2.398     -0.600      0.032      0.767      0.024      1.437     -1.825     -0.284     -0.435      1.224      1.189      0.018     -0.764      0.521
     0.867     -0.206      2.064     -0.576      0.185      1.264      1.121      1.687     -0.493      1.419      1.524     -0.280      0.291     -0.749      1.451      1.621      0.822      1.245     -0.114      1.021      1.278      0.458      0.390     -0.011      0.729     -0.370     -0.745      1.725     -0.667     -0.673      0.016      0.754      1.125     -0.484      1.149     -0.179     -0.648     -0.233     -0.460      1.105      0.189      0.233      0.794     -0.379      0.522
    -2.133      0.794      1.064      1.424     -1.815     -0.736     -0.879      0.687      0.507     -0.581      0.524      0.720      1.291      0.251      1.451     -0.379      0.822      1.245     -0.114     -0.979     -0.305      0.093      0.864      0.318     -0.887     -1.756      0.736      0.187      1.148     -1.071     -0.398     -1.067     -0.332      0.399     -0.207      0.783      0.707      0.089      0.005      1.746     -0.125      0.591      0.164     -0.307     -0.229
    -2.133     -3.206     -0.936     -1.576      1.185     -0.736     -1.879      0.687     -0.493      0.419     -2.476     -2.280      0.291     -1.749      0.451     -1.379     -1.178      0.245     -1.114      0.021     -1.385     -1.452      0.612     -1.581      0.279     -0.702     -1.681     -1.589     -0.119      0.982      0.642     -0.273     -0.002      0.826      0.360     -0.696     -0.600     -0.559     -0.623      0.239      0.057      0.303     -0.515     -0.383     -0.298
     0.867      0.794      1.064      0.424      1.185      1.264      1.121      0.687     -0.493      1.419      0.524      1.720      1.291      1.251      1.451      0.621      0.822      1.245     -0.114      1.021      0.858      1.223      0.777      0.690      1.644     -0.100     -0.233      0.320     -0.053     -0.513      0.283     -0.035     -0.089     -1.149      0.559     -0.550      0.205      0.229      0.999      0.582     -0.189     -0.539      0.282     -0.308     -0.367
     1.867      0.794      0.064      1.424     -2.815     -1.736     -0.879      1.687     -0.493     -0.581      1.524     -0.280      0.291     -0.749     -0.549     -0.379     -3.178     -1.755      0.886     -0.979      0.661     -0.630     -0.069      0.125     -1.185      1.368      1.404      0.024      1.275     -1.533     -2.205     -0.340      1.682     -0.502     -0.060      0.612      0.433      0.256     -0.814      0.023     -1.017     -2.430     -1.675      0.809      0.021
    -1.133     -0.206      0.064     -0.576      0.185     -0.736     -0.879     -0.313     -1.493      1.419      1.524     -2.280      0.291     -1.749      1.451     -1.379     -0.178      0.245     -0.114      1.021     -0.109     -0.724      0.344     -0.952      0.264     -0.871      0.524     -0.280      0.425     -0.180     -0.720     -0.169     -0.567     -0.506      1.135      1.431     -1.419     -0.183     -0.901      1.150     -1.286      0.639     -0.158      0.219      0.701
     0.867     -2.206     -0.936      0.424      0.185      1.264      0.121     -1.313     -1.493      0.419      0.524      0.720     -0.709     -1.749     -0.549      0.621     -1.178     -0.755     -1.114     -0.979     -0.166     -0.662     -0.265     -1.186     -0.453      1.085     -1.415     -0.579      1.724      0.706      1.224      0.638     -1.023     -0.425      0.790      0.713      1.658     -0.394     -0.794     -0.248      0.782     -0.484     -0.321     -0.656     -0.624
     0.867      0.794      0.064      1.424      0.185      0.264      0.121     -0.313      0.507     -0.581     -0.476     -0.280      0.291      0.251     -0.549      0.621     -0.178      0.245      0.886      0.021      0.132     -0.387     -0.113      1.192     -0.608      0.809      1.069      0.162      0.279      0.764      0.143      0.284     -0.292     -0.480     -0.321     -0.659      0.206      0.265     -0.567     -0.396      0.506      0.276      0.176      0.295      0.593
    -1.133     -0.206     -0.936     -0.576      0.185     -0.736      0.121     -1.313     -0.493      1.419     -1.476      0.720     -0.709     -1.749      0.451     -2.379     -2.178      0.245      0.886      0.021     -0.484      0.400      0.086     -0.957      0.376     -0.717     -0.616     -0.896      0.342     -0.240     -0.358     -0.343     -1.294      0.422      1.261     -0.648      0.270     -0.721     -1.081      0.203     -1.866     -2.620      0.092      1.233     -0.371
     0.867      0.794     -0.936      1.424      1.185      1.264      1.121     -1.313      1.507      0.419      0.524      0.720     -1.709      2.251      0.451      0.621      0.822     -2.755      1.886      1.021      0.641      0.931     -1.539      1.554      0.811      0.104     -0.148      0.703     -0.214      0.214      0.561      0.008      0.393      0.177      0.008     -0.319     -0.463      0.477      1.181      0.242      0.099     -0.172     -0.570      1.137      0.409
     0.867     -0.206      1.064      1.424      0.185     -1.736     -1.879     -1.313     -1.493     -1.581      0.524      0.720      0.291      1.251     -1.549     -1.379     -2.178     -1.755     -1.114     -1.979      0.056     -0.378      0.160      0.107     -1.040      0.783      0.062      0.928      1.565      1.153     -1.710     -1.518     -1.502     -1.505     -1.181      0.303      1.340      0.097      1.101     -1.165     -1.508     -1.911     -1.993     -1.138     -1.142
     0.867     -1.206      1.064     -0.576      0.185      0.264      0.121     -1.313     -0.493      0.419     -0.476     -1.280      0.291     -0.749     -0.549      0.621     -1.178     -0.755     -1.114     -0.979      0.157     -0.671     -0.213     -0.442     -0.837      0.844     -0.541      1.273     -0.029      1.028      0.106      0.747     -1.057     -0.163      0.737     -0.574     -0.392      0.793     -0.447     -0.105      0.384     -0.399     -0.443     -0.780     -0.094
    -0.133      0.794      0.064     -1.576     -0.815      1.264      1.121     -1.313     -0.493      0.419      1.524     -1.280      0.291     -1.749     -1.549      0.621      0.822      0.245     -1.114     -1.979      0.883      0.405     -0.065     -1.128     -1.012     -0.969      0.470      0.147     -0.424      0.015      0.344      0.635     -1.352      0.403      0.661      0.477     -1.753      0.351     -0.897     -1.027     -0.331      0.479      0.257     -0.467     -1.137
     0.867      0.794     -1.936     -1.576      0.185      1.264      1.121      1.687     -1.493      1.419      1.524     -1.280     -0.709     -1.749      1.451     -0.379      0.822      1.245     -2.114      1.021      0.909      0.326     -0.130     -1.282      0.675     -0.020      0.438     -1.862     -0.309     -0.626      0.260      0.814      1.860     -0.212      0.986      0.534     -1.632     -0.446     -0.788      1.012     -1.378      0.510      1.597     -1.348      0.284
     0.867      0.794      0.064     -0.576      0.185     -0.736      1.121     -2.313     -0.493      1.419      0.524      1.720      1.291      0.251      0.451     -0.379      0.822      1.245     -1.114      1.021     -0.083      1.129      0.917     -0.505     -0.092      0.966     -0.301     -0.853     -0.056      0.298     -0.675     -0.060     -3.150     -0.233      1.588      0.569      0.329      0.009      0.559      0.537     -0.141     -0.418     -0.055     -0.960      1.001
     1.867     -0.206      2.064      0.424      0.185     -2.736     -0.879     -0.313      1.507      0.419     -1.476     -0.280      1.291      1.251      0.451     -0.379     -1.178     -1.755      1.886      1.021     -0.300     -0.578      0.302      0.516      0.599      2.189      0.416      1.668     -0.112     -0.508     -2.324     -0.182     -0.694      1.144      0.065     -1.101      0.431      0.910      0.974      0.228      0.063     -0.696     -1.976      1.383      0.581
    -0.133      0.794      1.064     -0.576      0.185      0.264      1.121      0.687      0.507      0.419      0.524      0.720      0.291      0.251      0.451      0.621      0.822          *      0.886     -0.979      0.227      0.794      0.389     -0.312     -0.471     -0.311      0.033      0.561     -0.121      0.369      0.189      0.252      0.378      0.818      0.580      0.284     -0.271     -0.249      0.493      0.645      0.122      0.011      0.284      0.911     -0.757
     0.867      0.794      2.064      0.424      1.185     -1.736      1.121      1.687     -0.493     -2.581     -0.476     -0.280      1.291      0.251      1.451     -0.379      0.822      1.245      0.886      1.021     -0.411      0.089      1.209     -0.232      0.611      1.300      0.950      0.791      0.543      0.698     -1.386      1.169      0.339     -0.417     -2.807      0.173     -0.199     -0.246      0.315      1.165     -0.165      0.543     -0.344      1.010      0.286
     0.867      0.794      1.064     -0.576     -1.815      1.264      1.121     -0.313      0.507     -0.581      1.524      0.720      0.291      1.251     -0.549      1.621      0.822      1.245     -1.114      0.021      0.863      0.998      0.566     -0.094     -0.112     -0.007     -0.079      0.396     -0.630     -1.711      0.429      0.009     -0.877      0.714     -0.388      0.345     -0.520     -0.513      1.438     -0.563      0.746      0.026      0.387     -1.091      0.278
     0.867     -0.206     -0.936      0.424      1.185      0.264     -0.879     -0.313      2.507     -0.581      1.524     -1.280     -0.709      0.251      0.451      1.621     -1.178     -0.755      0.886      1.021      0.632     -0.842     -0.975     -0.134     -0.116      0.288      0.599      0.148      0.752      1.044     -0.393     -0.144      0.647      2.675     -0.370      0.670     -0.237      0.417      0.410      0.620      1.126     -0.168      0.343      0.985      1.177
    -0.133     -1.206     -0.936     -0.576      0.185      1.264      0.121      1.687      0.507      1.419      1.524     -0.280      0.291     -1.749      1.451      0.621     -3.178      1.245     -1.114     -0.979      0.704     -0.364      0.593     -0.826      0.221     -0.881     -0.693     -1.634      0.141      0.015      0.457      0.544      1.106      1.263      1.314      0.614      0.145     -0.481     -1.169      1.372     -0.262     -2.733      0.429     -0.652     -1.210
    -2.133     -0.206     -0.936      0.424      0.185     -1.736      0.121     -1.313      0.507     -1.581     -0.476      0.720      0.291      1.251     -1.549     -1.379     -0.178      0.245     -0.114      0.021     -1.196      0.520      0.225      0.936      0.153     -0.930     -0.733     -1.062     -0.495     -0.253     -0.776     -0.265     -1.471     -0.235     -1.658      1.153     -0.010      0.046      0.526     -1.544     -0.011     -0.700     -0.143     -0.647     -0.110
    -0.133     -0.206      0.064      1.424     -0.815     -0.736      0.121     -1.313      0.507     -0.581      0.524      0.720      1.291      2.251     -0.549     -1.379     -0.178      0.245     -1.114      0.021     -0.718     -0.088      0.204      0.770     -0.342      0.601     -0.070     -0.139      0.703     -0.598     -0.041      0.244     -1.421     -0.076     -0.501      1.444      0.867      0.961      1.658     -0.253     -0.666      0.065      0.036     -1.546      0.255
     0.867      0.794      0.064     -0.576      0.185     -0.736     -0.879      0.687     -1.493     -0.581      0.524      1.720      1.291      0.251      0.451      1.621     -2.178      0.245      0.886     -0.979      0.996     -0.283      0.105     -0.330     -0.352      0.060      0.971      0.002     -0.181      0.594     -1.713     -0.518      0.685     -1.010     -0.452     -0.714      2.139      1.045      0.406      0.475      0.607     -1.883      0.191      1.089     -0.706
    -2.133     -0.206     -0.936     -1.576     -0.815     -2.736      0.121      1.687     -1.493      0.419     -0.476     -1.280      1.291     -1.749      0.451     -2.379     -2.178      1.245      0.886     -0.979     -1.544     -1.182      1.012     -0.955     -0.449     -0.755      1.016     -1.990     -0.689     -0.440     -1.187      1.487      0.630     -0.566      0.663      1.610      0.096      0.053     -1.073      0.591     -0.716     -0.830     -0.266      1.131     -0.613
     0.867     -2.206     -0.936     -1.576      0.185      0.264     -1.879      0.687     -0.493     -0.581      1.524     -2.280      0.291     -0.749     -0.549      0.621     -2.178      0.245     -1.114      0.021      0.350     -1.900     -0.056     -0.764     -0.550      0.503     -0.178     -0.835     -0.848      0.754     -0.336      0.082      0.760      0.032     -0.280      1.166     -0.216      0.400     -0.186     -0.280      0.213     -0.293      0.153     -0.699      0.564
    -0.133     -0.206     -0.936     -1.576      0.185      1.264      0.121      1.687     -0.493      1.419      1.524     -0.280      0.291     -0.749      0.451      1.621      0.822      1.245     -2.114      1.021      0.741      0.381      0.523     -0.830     -0.308     -0.795     -0.470     -1.445     -0.709      0.490      0.478     -0.242      1.151      0.181      1.677      0.437     -0.619     -0.519     -0.068      0.538      0.854      0.380      0.474     -1.571      1.327
     0.867     -1.206      2.064     -0.576     -1.815      0.264     -1.879     -1.313      1.507     -0.581      1.524     -1.280      0.291      0.251     -1.549     -0.379     -0.178      0.245     -1.114     -1.979      0.440     -0.645      0.161      0.568     -0.633      0.352     -0.544      1.781     -1.156     -1.224     -0.151     -1.165     -1.505      0.902     -0.207      0.883     -0.433      0.120     -0.083     -1.252     -1.060      0.464      0.070     -1.287     -1.302
    -0.133     -1.206      1.064     -0.576      1.185     -0.736     -0.879      1.687     -1.493      1.419      1.524     -1.280      0.291     -1.749      0.451      0.621     -1.178      1.245     -1.114      0.021      0.238     -1.224      0.608     -1.455      0.418     -0.427     -0.080      0.359      0.948      0.724     -0.935      0.298      0.893     -0.221      1.342      1.370      0.269     -0.491     -0.689      0.309      0.364      0.209      0.257     -0.459     -0.311
     0.867     -0.206      0.064     -1.576     -0.815      0.264     -0.879      0.687     -0.493      1.419      0.524     -2.280     -0.709     -1.749     -1.549     -0.379      0.822      0.245     -2.114     -1.979     -0.354     -0.512     -0.353     -1.600     -0.643      1.062      0.415      0.347     -0.043     -0.050      0.428     -0.322      0.975      0.863      1.774      1.060     -1.665     -0.194     -0.832     -1.147     -0.068      1.329      0.702     -1.351     -1.379
    -0.133     -1.206      2.064      0.424      0.185      0.264      0.121     -0.313     -1.493      0.419     -2.476     -0.280      0.291      1.251      0.451      0.621     -0.178     -0.755     -1.114      0.021     -0.860     -0.314     -0.435      0.289      0.152      0.649     -0.751      2.509      0.103      0.199      1.120      0.726      0.174     -1.598      0.383     -1.169      0.035      0.834      1.163      0.414      1.312      0.113      0.016     -1.410     -0.201
    -0.133     -1.206      0.064      0.424     -0.815     -0.736     -0.879     -0.313      0.507     -0.581     -0.476     -0.280     -0.709      0.251     -0.549     -0.379     -1.178     -0.755     -0.114     -0.979     -0.483     -0.815     -0.404      0.112     -1.117      0.280     -0.314      0.679      0.204      0.091     -0.389      0.054      0.187      0.326      0.077      0.374      0.730     -0.236      0.231      0.005      0.198     -0.238     -0.161     -0.200     -0.256
     0.867     -0.206     -0.936     -0.576      1.185      0.264     -0.879      1.687      0.507     -0.581      0.524     -0.280      0.291      0.251     -1.549     -0.379     -0.178      0.245      0.886      0.021      0.136      0.020      0.265     -0.179      0.944      0.791     -0.303     -1.250     -0.365      0.283      0.120     -0.911      1.341      0.662     -0.870      0.241     -0.372     -0.192      0.154     -2.016     -0.488     -0.232     -0.197      0.996     -0.870
     0.867      0.794      0.064     -1.576     -0.815      0.264      0.121      1.687     -0.493     -1.581      1.524     -1.280      0.291     -1.749     -1.549      1.621      0.822      1.245     -1.114     -0.979      0.735     -0.267      0.287     -1.117     -0.761      0.082      1.154     -0.321     -0.360     -0.200     -0.471      0.392      1.357      0.474     -1.074      0.630     -1.048     -0.100     -1.042     -1.302      0.851      0.989      0.738     -0.574     -0.358
    -0.133      0.794      0.064     -0.576      0.185      0.264      0.121      1.687     -0.493      0.419      0.524     -0.280      0.291     -0.749      0.451     -0.379      0.822      0.245     -0.114      0.021      0.132      0.387      0.299     -0.704      0.278     -0.324      0.521     -0.169      0.144     -0.172     -0.008     -0.258      1.553      0.165      0.240      0.323     -0.798     -0.147     -0.241      0.212     -0.688      0.241     -0.269      0.094     -0.227
     1.867     -0.206      0.064     -1.576      1.185      1.264     -1.879     -0.313     -0.493      0.419      0.524      0.720     -0.709     -0.749      0.451      1.621      0.822      0.245     -0.114      1.021      1.330      0.166      0.358     -0.555      1.563      0.420     -0.234     -0.376     -1.100     -0.254     -0.127     -1.991     -0.475     -0.073     -0.531     -1.084      0.463     -1.222     -0.274     -0.300      0.225      0.658     -0.129      0.214     -0.282
    -0.133      0.794      1.064      1.424     -2.815      1.264      1.121      1.687      0.507     -0.581      1.524     -0.280      1.291      1.251     -0.549     -1.379      0.822      1.245     -1.114     -2.979      0.235      0.733      0.953      1.369     -1.521     -0.410     -0.028      0.028     -0.017     -1.296      0.995      0.489      0.618     -0.592      0.021      1.237     -1.089     -0.131      0.362      0.330     -1.585     -0.065      0.024     -1.639     -1.732
    -1.133      0.794      0.064     -1.576      1.185      1.264      1.121      1.687     -0.493      1.419     -1.476      1.720     -0.709     -0.749      1.451      1.621      0.822      1.245     -0.114      1.021      0.028      0.352     -0.072     -0.979      0.768     -1.143      0.269      0.212     -0.477      0.274      1.266      0.605      1.750      0.417      0.837     -1.553      1.371     -0.603      0.028      1.002      1.408      0.518      1.350      0.316      0.340
    -0.133      0.794     -0.936     -0.576      1.185      1.264     -1.879      0.687     -1.493     -0.581      0.524      1.720     -0.709     -0.749      0.451      0.621      0.822     -0.755     -1.114      1.021     -0.099      0.244     -0.363     -0.610      1.190      0.021      0.365     -0.313     -0.126     -0.063      1.647     -2.237      1.111     -0.905     -1.223      0.437      1.395     -0.050     -0.285     -0.114      0.755      0.467     -0.235     -0.862      0.083
    -1.133      0.794      1.064     -1.576     -2.815      0.264     -2.879      1.687     -0.493     -2.581      0.524      0.720      1.291     -0.749      0.451      0.621      0.822      1.245      1.886     -2.979     -0.347      0.013      0.958     -0.649     -1.863     -0.925      0.779      0.194     -0.867     -0.733      0.564     -2.864      0.560      0.135     -1.883      1.100      0.617      0.051     -0.293      1.430      0.940      0.849     -0.125      2.195     -1.288
    -1.133      0.794     -1.936     -0.576      0.185     -1.736      1.121     -1.313     -0.493     -0.581     -0.476     -1.280      0.291     -0.749     -0.549     -1.379      0.822     -1.755     -0.114      1.021     -0.611     -0.047     -0.211     -0.788     -0.264     -0.416      0.704     -1.736      0.020      0.422     -0.976      0.978     -1.195      0.247     -0.489      0.524     -1.193      0.730     -0.232     -0.317     -0.503      0.831     -1.503      0.335      1.207
    -2.133     -1.206      0.064      0.424     -0.815     -0.736     -0.879     -0.313      0.507     -0.581     -0.476     -0.280     -0.709      0.251     -0.549     -0.379     -1.178     -0.755     -0.114     -0.979     -0.464     -0.469     -0.169      0.423     -0.835     -1.586     -0.717      0.300     -0.058      0.043     -0.213     -0.293      0.077      0.173     -0.238      0.301      0.283     -0.538      0.034     -0.076      0.306     -0.669     -0.476     -0.218     -0.152
    -0.133     -0.206     -0.936     -1.576     -0.815      0.264      0.121     -2.313     -1.493      0.419      0.524     -0.280     -0.709     -0.749      0.451      1.621      0.822      0.245      1.886      0.021      0.313      0.338     -0.209     -1.389     -0.291     -0.733     -0.490     -0.667     -0.449     -0.636     -0.248     -0.207     -2.109     -0.182      0.691     -0.058     -0.522     -0.455      0.331      0.653      1.290      0.518      0.340      2.403      0.192
     0.867     -0.206      1.064      0.424      0.185      0.264      0.121      0.687     -0.493      0.419      0.524     -0.280     -0.709     -0.749      1.451      0.621     -0.178      0.245      0.886      1.021      0.471     -0.559     -0.012      0.947      0.156      0.364      0.542      0.970     -0.611      0.142     -0.243      0.747      0.734     -1.300      0.449     -0.031      0.360     -0.710     -1.297      1.366      0.019      0.477      0.262      0.610      0.873
    -0.133     -0.206      0.064     -1.576      0.185      1.264      1.121     -0.313     -0.493      0.419      0.524     -1.280     -1.709     -0.749      0.451      0.621      0.822      1.245      0.886      1.021      0.785      0.329     -0.271     -1.138     -0.097     -0.988     -0.692      0.163     -0.451      0.282      0.435      0.789     -0.024      0.658      0.484     -0.648     -1.581     -1.349     -0.017      0.491     -0.181      0.557      1.586      1.357      1.095
    -2.133     -0.206      1.064     -1.576     -2.815      1.264      1.121      0.687      2.507     -1.581     -2.476     -2.280      1.291     -0.749      0.451     -2.379     -2.178     -1.755     -1.114      0.021     -1.637     -0.887      0.145     -0.187     -0.773     -0.397      0.716      0.823     -1.309     -1.977      3.026      2.066      0.606      2.702     -1.264     -0.443     -1.246      1.110     -0.633      0.515     -0.415     -1.222     -1.991     -1.147      0.643
    -0.133      0.794          *     -1.576      1.185      0.264      1.121     -1.313     -0.493      1.419      1.524      0.720      0.291     -1.749      1.451      1.621      0.822     -0.755     -2.114      1.021      0.692      0.582     -0.466     -1.286      0.717     -0.868      0.243     -1.390     -0.294      0.464     -0.662      0.455     -0.889      0.501      1.079      0.549      0.039      0.948     -0.657      1.088      0.871      0.095     -0.057     -1.527      0.471
     0.867      0.794     -0.936      1.424     -0.815      0.264      0.121      0.687      2.507      1.419      0.524      0.720     -0.709     -0.749      1.451      0.621      0.822     -0.755      0.886      1.021      0.652      0.068     -0.854      1.709      0.078      0.335      0.639     -0.038     -0.521     -0.954     -0.359      0.032      1.670      1.060      1.379     -0.452      0.469      0.369     -1.913      1.442     -0.141      0.811      0.442      0.255      0.862
    -0.133      0.794     -0.936      0.424      0.185     -0.736      1.121      1.687     -1.493      1.419     -2.476      1.720     -0.709     -1.749      0.451     -0.379     -1.178     -0.755     -1.114      1.021     -1.022      0.461      0.195     -0.828      0.316      1.027      0.308     -1.128      1.157     -0.188      0.361      0.570      1.375     -0.755      1.311     -0.963      1.143     -1.068     -1.023      0.447      0.658     -1.750     -1.109     -0.902      0.704
     0.867     -0.206     -0.936      2.424      0.185      1.264      1.121     -1.313     -0.493      1.419     -0.476     -0.280     -1.709      1.251      0.451      0.621      0.822     -1.755      1.886     -1.979      0.178      0.586     -0.958      0.784     -0.811      0.735     -0.752     -0.014      1.655      0.835      1.090      0.454     -0.334     -1.230      1.797     -0.722     -1.054     -0.481      0.585      0.840      0.480      0.313     -0.290      1.373     -1.160
     0.867     -0.206      0.064     -1.576      1.185      1.264      0.121     -0.313     -0.493      0.419     -1.476     -1.280      0.291     -0.749      0.451     -0.379      0.822      0.245     -1.114      1.021      0.564      0.672     -0.222     -0.869      1.039      0.439     -0.940      0.305     -0.545      0.199      0.741     -0.702      0.103      0.281     -0.249     -2.299     -2.097      0.461      0.040      0.036     -0.899      0.132      0.674     -0.756      0.065
     0.867     -1.206      2.064      0.424      0.185      1.264     -0.879     -1.313     -0.493     -0.581      1.524     -0.280      0.291     -0.749     -0.549      0.621     -1.178      0.245     -0.114     -0.979      0.781     -0.804      0.013     -0.364     -0.549      0.166     -0.235      1.948      0.720      0.492      0.480     -0.064     -1.291     -0.259     -0.272      0.402      0.621      0.453     -0.533     -0.166     -0.179     -0.286      0.354     -0.037     -0.526
    -0.133     -0.206     -0.936     -0.576     -0.815     -0.736      0.121     -0.313     -0.493      0.419      0.524      0.720      1.291     -0.749      0.451     -0.379     -0.178      1.245     -1.114     -0.979     -0.240      0.637      0.824     -0.283     -0.178      0.023     -0.750     -1.714      0.032     -0.639     -0.389     -0.512     -1.070     -0.093      0.560      0.672     -0.147      0.116     -0.634      0.507     -0.275     -0.991      0.088     -0.995     -0.900
    -1.133      0.794     -0.936     -1.576     -0.815      0.264      1.121     -2.313      2.507     -1.581     -1.476      0.720      0.291      1.251     -1.549      0.621      0.822      0.245     -2.114      0.021      0.248      0.862     -0.002      0.827     -0.289     -1.521     -0.177     -0.806     -2.292     -0.636      0.131      0.071     -2.332      1.782     -1.418     -1.735     -0.378      0.326      0.601     -1.448      0.489     -0.031      0.356     -2.538      0.231
     0.867      0.794     -0.936     -0.576      1.185      0.264     -2.879     -1.313      1.507     -0.581     -1.476      0.720      1.291     -0.749      0.451     -1.379      0.822     -1.755     -1.114      0.021     -0.634      0.091      0.331     -0.111      0.130      1.427      0.581     -1.378     -0.478      1.028      1.031     -2.924     -1.610      1.542     -0.787     -0.482      0.686      0.881     -0.571      0.443     -0.667      0.539     -2.225     -1.058     -0.197
     0.867      0.794      0.064      2.424      0.185      1.264      0.121      0.687      1.507     -0.581     -0.476      0.720      1.291      1.251     -1.549      0.621      0.822     -0.755      0.886     -1.979      0.382      0.855      0.004      1.018     -0.173      0.641      0.061      0.185      1.396      0.244      0.935     -0.830      0.850      0.538     -0.564     -0.773     -0.419      1.311      0.394     -1.477      0.235     -0.004     -0.699      0.275     -1.473
    -0.133      0.794     -0.936      1.424     -0.815     -0.736      0.121     -0.313     -0.493     -0.581     -1.476      0.720     -0.709      0.251     -0.549      0.621     -0.178     -0.755     -0.114     -0.979     -0.308     -0.430     -0.641      0.621     -0.014      0.145      1.287     -0.372      0.958     -0.705     -0.386      0.474      0.394     -0.877     -0.480     -1.108      1.251     -0.007     -0.233     -0.510      0.939      0.456      0.158     -0.475     -0.926
    -0.133     -0.206     -0.936     -0.576     -1.815     -0.736      0.121      0.687     -1.493     -0.581      0.524      0.720      0.291     -1.749     -0.549     -0.379      0.822      0.245     -0.114     -1.979     -0.245      0.715      0.294     -0.866     -0.808      0.197     -0.839     -1.275      0.140     -1.058     -0.370     -0.507      0.396     -0.889     -0.125      0.939     -0.110     -0.228     -1.056     -0.159      0.045      0.030     -0.186      0.437     -1.186
     0.867     -0.206      0.064     -1.576     -1.815     -0.736     -0.879      1.687     -1.493     -0.581     -0.476     -0.280      1.291     -1.749      0.451      0.621     -0.178      1.245     -2.114     -1.979      0.141     -0.667      0.687     -1.692     -0.936      0.832      0.596     -0.487      0.170     -0.812     -0.837     -0.163      0.986     -0.055     -0.071     -0.617      0.560      0.288     -0.579      0.991      0.425      0.491      0.288     -1.345     -1.443
     0.867     -0.206      0.064     -0.576      0.185      0.264     -0.879      1.687     -0.493      0.419          *     -0.280     -0.709      0.251     -0.549     -0.379      0.822      0.245     -0.114      0.021      0.704      0.302      0.109     -0.544     -0.234      0.046     -0.466      0.129     -0.060      0.327     -0.371     -1.259      1.465     -0.160      0.500     -0.703     -0.568     -0.742      0.661     -0.569     -1.136      0.411      0.096      0.127      0.234
     0.867      0.794     -0.936     -1.576      1.185      1.264      1.121     -2.313      1.507     -1.581     -1.476      1.720      0.291      1.251     -1.549      0.621      0.822      0.245     -1.114      1.021      0.497      1.403      0.191      0.039      0.815      0.299     -0.611     -1.128     -1.496      0.194      0.721     -0.420     -2.497      1.694     -2.042     -2.143     -0.103     -0.038      1.198     -1.877     -0.027     -0.561      0.014     -1.102      0.248
    -0.133      0.794     -0.936     -0.576      0.185      1.264      1.121     -0.313      0.507      0.419      0.524      0.720     -0.709     -0.749      0.451      0.621      0.822     -0.755     -0.114      1.021      0.173      0.053     -0.513     -0.207     -0.301     -0.229      0.641     -0.356     -0.342      0.446      1.155      1.175      0.171      0.474      0.434      0.387      0.579     -0.034     -0.666      0.636      0.337      0.762     -0.006      0.144      1.293
     0.867     -0.206      0.064     -0.576      0.185      1.264     -1.879      0.687     -0.493      0.419      0.524     -0.280     -1.709     -0.749      0.451     -0.379      0.822      1.245     -0.114      0.021      0.517      0.204      0.105     -0.223      0.579      0.295     -0.474     -0.021     -0.220     -0.433      0.663     -2.039      0.582     -0.223      0.043     -0.016     -0.540     -1.844     -0.537      0.322     -0.937      0.734      1.063      0.147     -0.641
     0.867      0.794     -1.936     -1.576      1.185      1.264      1.121     -1.313     -0.493      1.419      1.524      1.720     -1.709      1.251      1.451      1.621      0.822      1.245     -0.114      1.021      0.941      1.109     -0.358     -1.206      1.474     -0.073     -0.281     -1.575     -0.499     -0.098      0.272      0.091     -1.013      0.560      0.650      0.350      0.349     -1.223      2.218      0.797      0.627     -0.394      1.725      0.388      0.060
     0.867      0.794     -1.936      1.424     -0.815      1.264      0.121      0.687      1.507      0.419     -0.476     -1.280      1.291     -0.749     -1.549      0.621     -0.178      1.245     -1.114      0.021      0.034      0.073      1.143      0.789     -0.690      0.910      0.778     -3.158      0.567     -0.189      1.109     -0.113     -0.595      0.676      0.815     -0.478     -1.435     -0.243     -1.271     -1.215      0.389     -0.282     -0.209     -1.342      0.658
    -0.133     -0.206     -0.936      0.424      1.185     -0.736     -0.879      0.687     -1.493      1.419     -0.476      0.720     -0.709      0.251      1.451     -0.379     -0.178     -0.755     -1.114      1.021     -0.362     -0.014     -0.447     -0.167      0.655      0.272     -0.186     -0.498      0.400      0.491     -0.294     -0.909      1.201     -1.165      1.119      0.060      0.763      0.020      0.527      1.213     -0.046     -0.067     -0.030     -0.829      0.425
    -0.133     -1.206      1.064      0.424      0.185     -0.736     -0.879      1.687     -0.493     -0.581     -0.476     -1.280      1.291      0.251     -0.549     -1.379     -0.178      1.245     -1.114      1.021      0.289     -0.447      0.916     -0.431     -0.533     -0.316     -0.735      0.144      0.934      0.630     -1.003     -0.360      0.693     -0.048     -0.361     -0.865     -0.691      0.053      0.629     -0.288     -1.839      0.325     -0.136     -0.950      1.456
    -1.133      0.794      1.064     -0.576      0.185     -1.736      1.121     -1.313     -1.493      0.419     -1.476      0.720      0.291     -0.749     -1.549     -2.379      0.822     -1.755     -0.114      1.021     -1.049      0.221     -0.484     -0.819      0.131     -0.269      0.666      1.557      0.314      0.207     -0.792      0.834     -0.774     -0.613      0.301     -0.052      0.379      0.923     -0.003     -1.591     -1.242      0.601     -1.119      0.273      0.827
    -0.133     -0.206     -1.936      2.424     -1.815     -1.736      0.121     -2.313      1.507      1.419     -0.476     -1.280     -0.709      1.251     -1.549     -0.379      0.822     -0.755      1.886     -1.979     -0.593     -0.229     -0.633      1.238     -0.989      0.506      0.138     -1.185      1.185     -0.747     -1.000      0.207     -1.561      0.539      1.894      0.255     -0.795      0.127      0.519     -0.883      0.127      1.091     -0.005      1.368     -0.943
    -0.133     -0.206     -0.936      0.424     -0.815      1.264      0.121      0.687      0.507     -0.581      1.524     -0.280     -0.709      0.251     -0.549     -1.379      0.822      0.245     -0.114      0.021      0.438     -0.339     -0.019      0.534     -0.427     -0.751      0.234     -0.916     -0.071     -0.456      0.727      0.299      0.815      0.173     -0.352      0.890      0.080     -0.813     -0.237     -0.311     -1.811      1.117      0.162     -0.454      0.271
    -0.133     -1.206      2.064      0.424     -1.815      1.264      0.121      1.687      1.507     -1.581      0.524     -1.280      0.291      1.251     -0.549      0.621     -0.178      1.245     -0.114      0.021      0.344     -0.232      0.687      0.130     -0.442     -0.476     -1.078      1.331      0.341     -1.376      0.923      0.483      1.050      1.323     -1.498      0.087     -1.011     -0.561      1.297     -0.383      0.224      0.020      0.393     -0.149      0.555
     0.867     -0.206     -0.936     -1.576     -0.815      1.264      0.121     -1.313     -0.493     -1.581      1.524     -1.280      1.291     -0.749      0.451      0.621     -0.178      1.245      0.886      0.021      0.847     -0.053      0.652      0.272     -0.533     -0.019     -0.267     -1.567     -1.752     -0.226      0.465      0.158     -2.023     -0.619     -1.439      0.475     -1.358      0.492     -1.210      0.740     -0.181     -0.002      0.399      0.584      0.498
    -0.133      0.794      0.064      1.424      1.185     -2.736      0.121      0.687      0.507     -0.581     -2.476      0.720      1.291      0.251     -1.549     -1.379     -0.178     -0.755     -1.114      0.021     -1.824     -0.089      0.404      0.909      0.645      1.738      0.752     -0.317      0.537      0.380     -0.683      0.171      0.231     -0.191     -0.755      0.087      0.705      0.681     -0.297     -1.964      0.527     -0.047     -1.373     -1.643     -0.539
    -0.133     -0.206      1.064     -0.576      0.185      1.264      1.121     -1.313      0.507      0.419      1.524     -1.280      0.291     -0.749      1.451     -1.379      0.822     -0.755      0.886      1.021      0.289      0.358      0.145      0.223     -0.054     -0.402     -0.573      0.931     -0.764      0.193      0.895      0.643     -1.562      0.450      0.436      1.020     -1.764      0.167     -0.927      1.567     -1.757      0.454     -0.999      0.764      1.059
     1.867      0.794      0.064     -0.576      1.185      1.264      1.121     -1.313      1.507      1.419      1.524      0.720      0.291     -0.749      1.451      0.621      0.822     -0.755      0.886      1.021      0.885      0.576     -0.508      0.163      0.385      0.980      0.198      0.542     -0.674      0.687      0.575      0.463     -0.754      1.322      1.224      0.370     -0.040      1.026     -0.811      1.295     -0.321      0.154     -0.153      0.775      0.855
     0.867     -1.206      0.064     -0.576     -2.815      0.264      0.121      1.687      0.507     -2.581      1.524     -2.280      1.291     -0.749     -1.549      1.621     -0.178      1.245     -1.114     -2.979      0.925     -1.102      0.854     -0.427     -1.740     -0.116     -0.120     -0.686      0.028     -1.184     -0.656      1.139      0.790      0.825     -1.917      0.339     -0.930      0.249     -0.534     -0.570      0.587      0.983      0.028     -0.858     -1.469
     0.867      0.794      0.064     -1.576      0.185      1.264      0.121      0.687     -0.493      0.419      1.524     -0.280      0.291     -0.749      0.451      0.621     -0.178      0.245     -2.114      0.021      0.453     -0.336      0.282     -1.621      0.499      0.483      0.998     -0.378      0.071     -0.393      0.800      0.594      0.456      0.900      0.213      0.692     -0.090     -0.126      0.522      0.043     -0.025      0.148     -0.178     -1.227     -0.483
    -0.133      0.794     -0.936      2.424      0.185     -1.736      1.121      0.687     -0.493      0.419      0.524     -0.280      0.291      1.251      0.451     -1.379      0.822     -1.755      1.886      1.021     -0.627      0.358     -0.027      0.588     -0.084      0.554      0.477     -0.832      1.939      0.161     -0.997      0.744      0.826     -0.904      0.358      1.300     -0.647      0.214      0.684      0.435     -0.741      0.441     -1.601      1.530      0.990
     0.867      0.794      0.064     -1.576      1.185      1.264      1.121      0.687     -0.493     -0.581      1.524      1.720      0.291      0.251     -0.549      0.621      0.822      1.245      0.886      1.021      1.293      1.021      0.365     -0.499      0.449     -0.206     -0.125     -0.418     -1.067      0.686     -0.151      0.307      0.642     -0.074     -0.788     -0.118      0.667     -0.309      0.470     -0.677     -0.656     -0.240      0.642      1.065      0.646
     0.867      0.794      0.064      1.424      1.185      1.264      1.121      1.687      0.507      1.419      1.524      1.720      1.291      1.251      0.451      1.621      0.822      1.245      1.886      1.021      1.599      0.865      1.122      1.201      0.271     -0.728      0.081     -1.142      0.070      0.976     -0.430      0.323      0.517     -0.529      1.169     -0.538      0.655     -0.116      0.288      0.322     -0.084     -0.189     -0.508      1.271      0.730
     0.867     -0.206      1.064      1.424      0.185     -0.736      1.121     -1.313     -0.493     -0.581      0.524      0.720      0.291      1.251     -0.549      0.621     -1.178     -0.755      0.886      0.021     -0.184     -0.099     -0.503      0.327     -0.179      0.942      0.043      1.450      1.150      0.319     -0.633      1.253     -0.827     -0.872     -0.583      0.759      0.865      0.858      0.961     -0.416      0.978     -0.982     -0.013      0.618      0.057
    -0.133     -0.206      1.064     -0.576      0.185      0.264      0.121      1.687     -0.493      0.419     -0.476      0.720      0.291     -0.749      0.451      0.621     -0.178      0.245     -1.114      0.021      0.304     -0.167      0.453      0.028      0.428     -0.398     -0.052      0.602     -0.557     -0.227     -0.060      0.186      1.136     -0.588      0.244     -1.006      0.919     -0.225     -0.800      0.181      0.232     -0.046     -0.636     -0.812     -0.427
         *     -0.206     -0.936     -1.576      0.185     -1.736     -0.879     -2.313     -0.493      0.419     -1.476      0.720      0.291     -0.749     -0.549     -1.379     -0.178     -1.755      0.886      1.021     -0.922     -0.070     -0.540     -1.590      0.903      1.641     -0.310     -0.392      0.064     -0.776     -0.730     -0.904     -1.752      0.886     -0.348     -0.254      0.968      1.183      0.424     -1.099     -0.306     -0.033     -0.855      1.631      0.083
     0.867     -0.206     -0.936      0.424      1.185      0.264      0.121     -1.313      0.507      1.419      1.524      1.720     -0.709      0.251      0.451     -0.379     -0.178      0.245     -0.114      1.021      0.968      0.146     -0.624      0.226      1.142     -0.084     -0.417     -0.239      0.141      0.072     -0.600     -0.077     -0.604      0.231      0.939      0.343      1.612      0.233      0.142     -0.198     -1.519     -0.417      1.088     -0.341      0.049
    -1.133     -0.206     -0.936     -0.576      1.185      0.264      0.121     -1.313      1.507      0.419      0.524     -1.280      1.291      1.251      0.451     -0.379     -0.178      1.245      0.886      1.021     -0.197     -0.385      0.428      0.823      0.452     -0.893      0.304     -1.265     -1.464      0.743      0.235      0.620     -1.839      0.899      0.288      0.820     -0.834      0.917      0.492      0.188     -0.085      0.226      0.504      0.495      0.487
    -0.133     -1.206      0.064      0.424     -0.815     -0.736     -1.879      0.687      0.507      1.419     -1.476      0.720     -0.709      0.251     -1.549     -0.379     -0.178     -0.755     -1.114      0.021     -0.803     -0.067     -0.700      0.286     -0.357      0.905     -1.157      0.884      0.196     -0.382      0.187     -1.739      1.537      0.205      1.684     -0.324      0.799      0.163      0.013     -1.393      0.519     -0.058      0.288     -1.252      0.316
    -0.133     -0.206      0.064     -0.576      0.185      1.264      1.121      0.687     -0.493      0.419      1.524     -0.280      0.291     -0.749      0.451      1.621      0.822      0.245     -0.114      0.021      0.922     -0.052      0.185     -0.632      0.541     -1.116     -0.197      0.056      0.047     -0.453      0.134      1.182      0.289     -0.031      0.081      0.243     -0.236      0.212     -0.167      0.063      0.414      0.758     -0.142      0.018     -0.461
     0.867      0.794     -1.936     -1.576     -1.815      1.264      1.121     -0.313     -1.493      1.419      1.524      1.720      1.291     -0.749      1.451     -0.379      0.822     -2.755      0.886     -2.979      0.182      1.209     -0.306     -0.703     -1.201      0.711     -0.371     -1.779     -0.819     -0.686      1.061     -0.299     -0.079     -0.696      1.946      1.245      0.195      1.644     -0.234      2.214     -0.488     -0.282     -2.115      1.037     -1.952
     0.867     -0.206      1.064     -1.576     -1.815      0.264      0.121      0.687     -0.493      0.419     -0.476     -1.280      0.291      1.251      0.451      0.621     -0.178      0.245      1.886      1.021      0.217      0.152      0.394     -0.572     -0.403      0.760     -0.411      0.662     -0.922     -1.515      0.115     -0.019      0.089      0.026      0.522     -0.790     -1.388     -0.320      1.575      0.541      0.194     -0.278     -0.332      2.092      1.424
    -0.133      0.794      0.064      0.424      0.185     -2.736     -0.879     -0.313      0.507     -0.581     -2.476     -0.280     -0.709      1.251     -0.549     -0.379     -1.178     -0.755     -0.114     -0.979     -1.042     -0.949     -0.713      0.921     -0.473      1.000      1.968      0.792     -0.464      0.464     -1.786      0.038      0.359     -0.347     -0.464     -0.915      0.966      0.320      0.791     -0.289      0.736     -0.300      0.258     -0.480     -0.535
    -0.133     -2.206      0.064      2.424      0.185     -0.736      0.121     -0.313      1.507     -1.581      0.524     -1.280      0.291      1.251      0.451     -1.379     -1.178     -0.755     -0.114      0.021     -0.381     -0.326      0.190      1.289     -0.773      0.312     -1.749     -0.138      1.200      0.950     -0.336      0.409     -0.458      0.343     -1.262      1.272     -0.842      0.025      0.273      0.601     -1.001     -0.884     -1.081     -0.565      0.658
    -0.133      0.794      1.064      0.424      1.185     -0.736      0.121      1.687     -0.493      0.419      0.524     -0.280      0.291      2.251      1.451      0.621      0.822      0.245      0.886      1.021      0.323      0.304      0.147      0.300      0.751     -0.653      0.523      1.083      0.034      0.478     -1.109     -0.043      1.492     -0.788      0.284      0.024     -0.690      0.026      2.144      1.021      0.287      0.624      0.079      0.830      0.482
    -0.133      0.794      1.064      0.424     -1.815     -0.736     -0.879      1.687      0.507     -0.581      0.524      0.720      1.291     -0.749      1.451     -0.379     -2.178      1.245     -0.114     -1.979     -0.446     -0.676      1.081      0.094     -1.509      0.192      1.415     -0.002      0.391     -0.443     -0.381     -0.040      0.428      0.525      0.191      1.105      1.537     -0.164     -0.828      2.157      0.266     -1.424     -0.341     -0.025     -0.588
    -0.133     -2.206      1.064      0.424      1.185     -0.736     -1.879      0.687      0.507     -2.581      0.524     -0.280     -0.709      0.251     -0.549     -0.379     -1.178     -0.755     -0.114     -0.979      0.013     -1.129     -0.372      0.087      0.087     -0.278     -1.020      1.363      0.374      1.037     -0.680     -0.855      1.026      0.493     -2.690      0.715      1.030     -0.277      0.096     -0.537     -0.413     -0.101     -0.142     -0.107     -1.068
     0.867     -0.206      0.064      0.424      0.185      0.264      0.121     -0.313      0.507      0.419      0.524     -0.280      0.291      0.251     -0.549      0.621      0.822      1.245      0.886      1.021      0.648     -0.139      0.226     -0.001      0.073      0.239     -0.021     -0.298      0.502      0.149     -0.424      0.344     -0.670      0.423      0.424     -0.342     -0.026      0.014      0.353     -0.540     -0.252      0.930      0.970      0.991      0.892
     0.867      0.794     -0.936     -1.576      0.185      1.264      1.121     -1.313     -1.493      0.419      1.524     -0.280      0.291     -1.749      0.451      0.621      0.822      0.245     -1.114      1.021      0.692      0.318     -0.183     -1.221      0.349      0.164      0.376     -0.575     -0.288     -0.273      0.476      0.779     -1.149     -0.376      0.158      0.724     -0.491      0.538     -0.783      0.106     -0.151      0.378      0.537     -0.423      0.761
    -0.133     -0.206      0.064      0.424      0.185      0.264     -0.879     -0.313      0.507     -0.581     -0.476     -0.280     -0.709      0.251     -0.549     -0.379     -1.178     -0.755     -0.114     -0.979     -0.210     -0.600     -0.871      0.005     -0.039      0.226      0.518      0.930      0.520      0.165      0.400     -0.200      0.573      0.478     -0.573     -0.263      0.442      0.267      0.173     -0.531     -0.068     -0.481      0.599     -0.120     -0.855
    -1.133      0.794      1.064     -0.576      0.185      1.264      1.121     -2.313     -0.493      0.419      1.524      0.720     -1.709      1.251      0.451      0.621      0.822     -1.755     -0.114      1.021      0.246      0.724     -0.813     -0.241      1.061     -1.567      0.059      1.648     -0.366     -0.698      0.892      0.396     -1.247     -0.164     -0.287      1.220     -0.096     -0.552      1.481     -0.020      0.276     -0.023     -0.680     -0.091      0.281
    -1.133     -1.206     -0.936      0.424     -0.815     -0.736     -0.879     -0.313      0.507     -0.581     -0.476     -0.280     -0.709      0.251     -0.549     -0.379     -0.178      0.245     -0.114      0.021     -0.555     -0.332     -0.143      0.885      0.103     -0.691     -0.696     -0.777     -0.606     -0.839     -0.145     -0.496     -0.047     -0.228     -0.652      0.389      0.001     -0.407     -0.530     -0.691      0.249      0.138      0.274     -0.460     -0.114
     0.867     -1.206      2.064      0.424     -0.815      0.264      0.121      1.687      0.507      0.419      0.524     -1.280      1.291      0.251     -1.549      0.621     -0.178      0.245     -1.114      0.021      0.126     -0.541      0.474      0.287     -0.466      0.814     -0.488      1.580      0.121     -0.502      0.165      0.641      1.172      0.131      0.714      0.410     -0.669      0.493      0.160     -1.314      0.492      0.363     -0.462     -1.448      0.469
     0.867      0.794      0.064     -1.576      1.185      0.264      1.121     -0.313     -1.493      1.419      1.524      1.720      0.291     -1.749      1.451      0.621      0.822      1.245     -1.114      1.021      0.606      0.583      0.230     -1.574      1.241      0.321      0.311      0.016      0.157      0.048     -0.327      0.543     -0.264     -0.139      0.975      0.631      1.001      0.019     -0.622      0.900      0.021      0.325      0.908     -0.406      0.017
     0.867     -0.206      0.064     -0.576     -0.815      0.264      0.121      0.687     -1.493      0.419      0.524     -2.280      0.291     -0.749      0.451     -1.379     -0.178      1.245     -1.114      0.021      0.023     -0.048      0.360     -0.533      0.315      0.857     -0.097     -0.306     -0.010     -1.009      0.232      0.222      0.529     -0.925      0.243      0.558     -2.175     -0.237     -0.330      0.487     -1.493     -0.027      0.870     -0.987     -0.264
    -0.133      0.794     -1.936      1.424      1.185      0.264      0.121      1.687      0.507          *      0.524      0.720     -2.709     -1.749          *      0.621      0.822      0.245      0.886      1.021      0.221      0.425     -0.685      1.307      0.815     -0.473      0.526     -1.268      0.161      0.240      0.095     -0.303      2.583     -0.782     -1.346      0.173      0.251     -1.716     -2.790      0.590      0.306      0.311      1.171      0.123      0.379
    -0.133      0.794      0.064     -0.576      0.185      1.264      1.121     -1.313      1.507     -0.581      1.524      1.720     -0.709     -0.749     -0.549     -0.379     -0.178     -0.755      0.886      0.021      0.411      0.746     -0.483     -0.210      1.021     -0.298     -0.029      0.430     -0.229     -0.831      0.787      0.384     -0.803      1.661     -1.131      1.018      0.745     -0.166     -0.629     -1.118     -0.859     -0.828      0.018      0.945     -1.036
    -0.133      0.794     -0.936      2.424      1.185     -0.736      1.121      0.687     -0.493      1.419      0.524      1.720     -0.709      2.251      1.451     -0.379     -0.178      1.245     -0.114      1.021      0.324      0.954      0.095      0.941      0.413     -0.487     -0.234     -1.070      1.428      0.783     -1.103      0.322      0.678     -1.131      1.202      0.309      0.615     -0.854      1.531      1.254     -0.628     -1.037      1.012     -0.459      0.698
    -0.133     -3.206      2.064      2.424     -1.815      1.264     -1.879      1.687      1.507     -2.581      0.524     -2.280      1.291      2.251     -2.549      0.621     -2.178      1.245      1.886     -1.979      0.353     -2.008      0.754      1.347     -2.159     -0.498     -1.192      1.285      0.984      0.464      0.857      0.254      1.031      0.223     -1.365      0.063      0.004      0.267      1.403     -1.462      0.412     -0.166      0.264      1.347     -0.023
    -1.133     -0.206      1.064     -1.576     -1.815      0.264      0.121      1.687     -0.493     -1.581     -1.476     -1.280      1.291     -0.749      0.451     -1.379     -1.178      1.245     -2.114     -0.979     -0.877     -0.447      0.754     -0.994     -1.356     -0.148      0.294      0.307     -0.510     -0.484      1.176      0.492      0.862      0.408     -0.994     -0.317     -0.703      0.361     -0.183      1.153     -0.416     -0.638      0.312     -1.436      0.162
     0.867      0.794     -1.936      2.424      1.185      1.264      1.121     -1.313      0.507      1.419     -0.476      1.720      0.291      0.251      1.451      1.621      0.822     -1.755      0.886      1.021      0.628      0.759     -0.567      1.372     -0.294      0.254      0.060     -1.366      1.023      1.504      0.788      0.089     -0.713     -0.583      1.490     -1.108      0.728      0.995     -0.720      1.622      0.968      0.072     -1.062      0.315      1.196
    -1.133      0.794      2.064     -0.576      0.185      1.264      1.121      1.687      1.507      1.419      0.524      1.720      1.291      1.251      1.451     -1.379      0.822      1.245      0.886      1.021     -0.282      0.823      0.752      0.574      1.001     -0.824     -0.223      1.285     -1.236     -0.780      1.508      0.304      0.746      1.071      1.049      0.955      0.598      0.352      0.640      0.973     -1.093     -0.097      0.237      0.593      0.069
     1.867     -1.206      2.064      2.424      1.185     -0.736     -2.879     -0.313     -0.493      1.419     -2.476     -2.280      1.291      0.251     -2.549     -2.379      0.822      1.245      1.886      1.021     -0.826     -0.828      1.503      0.623      0.365      2.799     -0.371      0.470      1.652      0.814      0.074     -1.931     -2.034     -1.022      1.221     -1.430     -1.243     -0.832     -0.161     -2.669     -1.714      1.804     -0.906      1.625      0.789
     0.867      0.794      1.064      0.424      1.185      1.264      1.121      1.687      1.507     -0.581          *      1.720     -0.709      1.251      0.451      1.621      0.822      1.245     -1.114      1.021      1.255      0.806      0.185      1.151      1.073     -0.297     -0.057      0.985     -0.692     -0.024      0.020      0.272      1.479      0.518     -1.019     -1.231      0.774     -1.074      0.276      0.071      0.286     -0.215      0.969     -1.686     -0.023
    -0.133     -0.206     -0.936     -1.576     -0.815      0.264     -1.879     -1.313     -0.493      1.419      1.524      0.720     -0.709     -1.749     -0.549      0.621     -0.178     -1.755     -1.114      0.021      0.319     -0.259     -0.579     -0.955      0.448     -0.440     -0.083     -0.286     -0.634     -1.215     -0.207     -1.596     -0.480      0.391      1.149      0.935      1.105      0.165     -1.073     -0.727      0.098      0.165     -1.069     -0.794     -0.452
     0.867      0.794     -0.936      0.424     -0.815     -2.736      1.121     -0.313      0.507      0.419      0.524      1.720      0.291      1.251      0.451      0.621      0.822     -0.755      0.886      0.021      0.040      1.003     -0.055      0.134      0.368      0.755     -0.128     -0.906      0.368     -1.140     -2.689      0.035     -0.079      0.287      0.174      0.474      0.374      0.258      1.148      0.438      0.462     -0.200     -0.775      0.948     -0.212
     0.867     -0.206     -1.936      1.424      1.185      0.264      0.121     -1.313      1.507      0.419      0.524     -1.280      0.291      1.251     -0.549     -1.379     -0.178     -1.755      0.886      1.021      0.161     -0.223     -0.120      0.761      0.667      0.722     -0.080     -1.708      0.704      0.522     -0.097      0.449     -1.253      0.832     -0.116      0.429     -1.028      0.495      0.652     -0.856     -1.533     -0.160     -1.534      0.720      0.504
     0.867      0.794     -1.936      0.424      1.185      1.264      0.121      0.687      0.507      1.419      1.524     -0.280     -1.709      2.251      1.451      1.621      0.822     -0.755     -1.114      1.021      0.677     -0.052     -1.419      0.584      0.675      0.125      0.678     -0.541     -0.137      0.434      0.519      0.120      2.365     -0.114      1.146      0.449     -0.281      0.139      1.763      1.139      0.866      0.716      1.365     -1.434      0.223
     0.867      0.794      0.064     -1.576     -0.815     -1.736      0.121     -1.313     -0.493     -0.581      0.524     -0.280      0.291     -0.749     -0.549      0.621      0.822     -0.755     -1.114      0.021     -0.334     -0.030     -0.133     -1.153     -0.347      1.299      0.934      0.253     -0.372     -0.642     -1.270      0.104     -1.294      0.457     -0.639      1.056     -0.232      0.476      0.103     -0.194      0.998      0.984     -0.502     -0.804      0.232
    -1.133     -0.206      0.064      0.424     -0.815     -1.736      0.121     -2.313     -0.493      0.419     -2.476     -0.280     -0.709     -0.749     -0.549     -1.379     -1.178     -2.755     -0.114     -0.979     -1.828     -0.437     -1.221     -0.356     -1.550      0.598      0.176      1.409      0.853      0.744      0.213      0.627     -0.985     -0.073      1.191     -0.046      0.407      0.761     -0.587      0.124      0.554     -0.671     -1.071      0.061      0.339
    -0.133      0.794      1.064      0.424      0.185      0.264      1.121     -1.313      0.507     -0.581      0.524      0.720      0.291      0.251      1.451      0.621      0.822     -0.755     -2.114      1.021      0.117      0.725     -0.183      0.440      0.292     -0.311      0.300      1.283     -0.029      0.069      0.077      0.467     -1.110      0.084     -0.633      0.239     -0.236      0.319      0.000      1.324      0.425      0.207     -0.402     -2.263      0.775
    -2.133     -0.206     -0.936      1.424     -1.815      0.264      0.121     -0.313      0.507     -1.581     -2.476     -0.280      0.291      1.251     -0.549     -1.379     -0.178      0.245      0.886      0.021     -1.161      0.468      0.210      0.331     -0.800     -0.750     -0.644     -1.062      1.000     -0.985      1.420     -0.206     -0.518      0.292     -1.255     -0.746     -0.932     -0.059      0.947     -0.229     -0.091     -0.552     -0.077      0.757      0.466
     0.867     -3.206     -0.936      0.424      1.185     -0.736      0.121     -2.313      0.507     -0.581     -1.476      0.720     -0.709     -1.749     -2.549      0.621     -0.178     -0.755     -0.114     -1.979      0.035     -1.077     -0.634     -0.424     -0.271      0.935     -2.038     -0.340      0.782      1.315     -0.757      1.112     -1.758      0.858     -0.399     -1.574      1.944     -0.025     -1.606     -2.384      0.667      0.880      0.143      0.080     -1.598
    -1.133     -0.206     -1.936     -1.576      1.185     -0.736      1.121      0.687     -1.493      1.419      0.524      0.720      0.291     -1.749      0.451     -0.379      0.822      1.245     -0.114      0.021      0.158      0.662      0.104     -2.032      0.078     -1.166     -0.708     -2.002      0.401      0.922     -0.899      0.319      0.570      0.330      1.356      0.273     -0.118      0.237     -0.527      0.485     -0.621      0.102      1.086      1.018      0.158
    -0.133      0.794      1.064      1.424     -0.815      1.264      1.121     -0.313      0.507     -0.581      0.524      0.720      0.291     -0.749     -0.549      0.621      0.822      0.245     -0.114      0.021      0.906      0.251      0.772      0.631     -0.014     -1.066      0.609      0.085      0.913     -0.875      0.173      0.713     -1.015     -0.068     -0.568     -0.882      0.372     -0.738     -1.213     -0.631     -0.395      0.677     -0.801     -0.599      0.048
    -0.133      0.794      1.064      1.424      1.185      0.264      1.121      1.687      0.507     -0.581     -1.476     -0.280      0.291      0.251      0.451     -0.379     -0.178      1.245     -1.114      1.021     -0.882      0.001      0.564      1.107      1.137      0.861      0.725      0.489      0.265     -0.045      1.126      1.256      1.204     -0.480     -1.213     -0.263     -0.393     -0.553     -0.496     -0.252      0.459     -0.045      0.575     -1.874     -0.071
    -1.133      0.794      1.064     -1.576     -2.815      1.264      1.121     -1.313      0.507     -0.581     -0.476      0.720     -0.709      0.251     -0.549      0.621      0.822     -0.755     -0.114     -1.979      0.297      0.625     -0.318      0.380     -1.709     -1.336      0.383      1.338     -1.754     -1.189      0.740      0.479     -0.933      0.308      0.217     -0.752      0.100     -0.213     -0.037      0.237      0.380      0.413     -0.455     -0.282     -0.396
    -0.133     -0.206      1.064      0.424     -0.815      0.264      0.121      0.687      0.507     -1.581     -1.476      0.720      0.291      1.251      0.451     -1.379     -0.178      0.245     -0.114      0.021     -0.729     -0.853      0.079      1.371     -0.033      0.505      0.647      1.132     -0.995     -0.720      0.882      1.062      0.567     -0.647     -1.532     -0.373      1.690      0.346      0.252      0.484     -0.520      0.649      0.041     -0.749     -0.144
     0.867     -0.206     -0.936      0.424     -0.815      0.264     -0.879     -0.313     -0.493     -0.581      0.524     -0.280      0.291      1.251     -2.549      1.621     -0.178      0.245     -1.114     -0.979      0.640     -0.104     -0.022     -0.559     -1.383      0.063     -0.033     -0.948      0.845      0.514     -0.594     -0.542     -0.133     -0.158      0.080     -0.445     -0.248      0.256      1.613     -1.877      0.996     -0.132      0.049     -0.873      0.211
     0.867      0.794      2.064     -0.576      1.185      1.264      1.121      0.687     -0.493      1.419      1.524      0.720      0.291      0.251      1.451      0.621      0.822     -0.755     -1.114      1.021      0.764      0.756      0.342     -0.882      1.575     -0.077     -0.172      1.697      0.257     -0.355      0.564      0.324      0.226      0.329      0.367      0.590     -0.083     -0.108      1.021      0.695     -0.129     -0.112     -1.064     -0.743     -0.302
    -0.133     -2.206     -1.936      1.424     -1.815     -0.736     -1.879      1.687      2.507      1.419      0.524     -1.280      1.291      1.251      0.451      0.621     -0.178     -1.755      1.886     -0.979      0.114     -1.217     -0.192      1.641     -1.921     -0.166     -0.908     -1.757     -0.209      0.123     -0.714     -0.477      2.021      1.020      2.366      0.423      0.225      1.500      0.062      1.448      0.468      0.893     -1.481      1.147      0.765
     0.867     -0.206      0.064      0.424      1.185      0.264      0.121      0.687     -0.493     -0.581      1.524      0.720      0.291     -0.749     -0.549      0.621      0.822     -0.755     -1.114      1.021      0.532      0.376     -0.145     -0.621      1.204      0.440     -0.423      0.131      0.958      0.070     -0.290     -0.316      0.869      0.169     -1.137      0.882      0.331      0.635     -0.207     -1.088     -0.017      0.354     -0.516     -0.922     -0.097
    -1.133     -0.206     -1.936     -0.576     -0.815     -0.736      0.121     -2.313      0.507     -0.581      0.524     -0.280     -0.709     -0.749     -1.549      0.621     -0.178     -1.755     -1.114      0.021     -0.054     -0.234     -0.623     -0.401     -0.011     -1.028      0.177     -1.316     -0.016     -0.772     -0.681      0.406     -1.593      0.881     -0.581      0.608      0.115      0.137     -0.660     -1.373      0.799     -0.103     -0.879     -0.973      0.148
     0.867      0.794      0.064     -0.576      0.185      1.264      1.121     -1.313     -1.493      0.419      0.524      0.720      0.291     -0.749      0.451      0.621     -0.178     -0.755     -0.114      0.021      0.777      0.396     -0.030     -0.795      0.599     -0.059      0.382      0.109      0.102     -0.274      0.566      0.640     -1.237     -0.713      0.040     -0.532      0.200      0.488     -0.093      0.144     -0.293     -0.637     -0.609      0.109     -0.431
    -1.133      0.794      1.064     -0.576     -0.815      0.264      0.121     -1.313     -0.493      0.419      0.524      0.720      0.291      1.251      0.451     -1.379     -0.178      0.245     -0.114      0.021     -0.416      0.661      0.245      0.234     -0.424     -0.580      0.226      0.982     -0.754     -0.403      0.561     -0.634     -1.590     -0.702      0.972      0.996     -0.135     -0.195      1.128      0.782     -0.938     -0.966     -0.125     -0.255      0.394
    -1.133     -0.206      0.064     -1.576     -0.815      0.264     -0.879      0.687     -1.493     -0.581     -0.476     -0.280     -0.709     -1.749     -0.549     -0.379     -1.178     -0.755     -1.114     -0.979      0.043     -0.541     -0.451     -1.094     -0.957     -1.075      0.394      0.434     -0.480      0.000      0.077     -0.467      1.145     -0.390     -0.018     -0.721      0.331     -0.126     -1.086     -0.191     -0.506     -0.687     -0.331     -0.648     -0.237
    -0.133      0.794     -0.936     -1.576     -0.815      0.264      1.121     -1.313      1.507     -1.581      1.524      0.720      1.291     -0.749     -1.549     -1.379      0.822     -0.755     -1.114      0.021      0.283      0.383     -0.038     -0.676     -0.096     -0.243      0.505     -1.038     -0.682     -0.676      0.065      0.643     -1.248      2.123     -1.603      1.094      0.221      1.380     -0.289     -1.554     -1.899      0.278     -0.672     -0.855      0.026
    -0.133     -0.206     -0.936     -0.576      0.185     -0.736      0.121     -1.313     -0.493      1.419      0.524     -1.280      0.291      0.251      1.451      0.621     -0.178      0.245     -1.114      1.021     -0.141     -0.106      0.039     -0.400     -0.074      0.022     -0.063     -0.916     -0.166      0.291     -0.465      0.130     -1.343     -0.038      1.282      0.683     -1.194      0.192      0.372      1.458      0.834     -0.017      0.111     -0.932      1.040
     0.867     -0.206      0.064     -0.576     -0.815      1.264      1.121      0.687     -0.493     -1.581      1.524      0.720      1.291      0.251     -1.549     -0.379      0.822     -0.755     -1.114     -0.979      0.871      0.076      0.296     -0.368     -0.661      0.007     -0.081     -0.201     -0.265     -0.339      0.371      0.918      0.412     -0.198     -1.333      0.420      0.532      0.976      0.608     -1.314     -1.228      0.747     -1.276     -1.006     -0.351
    -1.133      0.794     -0.936     -0.576     -0.815     -0.736     -1.879      0.687     -0.493     -1.581     -1.476     -2.280     -0.709     -0.749     -0.549     -1.379     -0.178     -1.755      0.886     -0.979     -1.005     -0.611     -0.691     -0.283     -0.497      0.039      1.414     -0.160     -0.244     -0.322      0.242     -1.251      1.488     -0.165     -1.287     -0.138     -1.446      0.288     -0.635     -0.230     -0.187      0.565     -0.704      1.196     -0.550
    -1.133      0.794      1.064      0.424     -1.815     -0.736      1.121      0.687      0.507      1.419     -0.476      1.720      1.291      1.251     -0.549     -1.379     -0.178     -0.755     -0.114     -0.979     -0.886      0.771      0.092      0.218     -0.733     -0.442      0.091      0.925      0.123     -0.902      0.098      0.309      0.754      0.409      1.915      0.581      0.937      1.186      1.103     -0.062     -0.525     -0.845     -0.825     -0.277     -0.414
    -1.133     -1.206     -1.936     -0.576      1.185     -1.736     -0.879      0.687     -1.493      1.419     -1.476     -1.280     -2.709     -1.749      0.451     -1.379     -0.178      0.245     -2.114      1.021     -0.515     -0.131     -0.675     -0.812      1.188     -0.697     -0.897     -1.458      0.230     -0.056     -1.267     -0.738      1.353     -0.749      0.577     -0.626     -1.127     -1.653     -1.312     -0.087     -0.908      0.041      1.145     -1.801      0.120
    -0.133     -0.206      1.064     -0.576     -0.815     -0.736      0.121     -0.313      0.507          *      0.524     -0.280      0.291      0.251      0.451     -0.379     -0.178      0.245     -0.114      0.021      0.169      0.417      0.438     -0.196      0.319     -0.290     -0.445      0.670     -0.395     -1.209     -0.869     -0.142     -0.847      0.677      0.374      0.269     -0.871     -0.198      0.447      0.246     -0.445     -0.533     -0.311      0.081     -0.336
     0.867      0.794     -0.936          *     -1.815      1.264      1.121      1.687     -1.493      1.419      0.524      0.720     -1.709      1.251      1.451      0.621      0.822      1.245     -1.114     -0.979      0.661      0.506     -0.242     -1.116      0.138      0.147      0.188     -0.760      0.562     -1.906      0.466      0.596      1.936     -0.514      1.306     -0.247     -0.015     -1.255      1.910      1.295     -0.009      0.208      1.602     -0.498     -1.048
     0.867     -0.206      2.064     -0.576      1.185      1.264     -0.879     -1.313     -1.493      1.419      1.524      0.720      1.291     -1.749      1.451      1.621      0.822      0.245     -1.114      1.021      0.874     -0.051      0.682     -0.954      1.645     -0.070     -0.180      1.330      0.431     -0.460      0.350     -0.871     -2.048     -0.619      0.610      0.215      0.545      0.404     -1.055      0.591      0.641      0.965     -0.548     -0.487     -0.326
    -0.133     -0.206      1.064     -0.576      0.185      0.264      0.121      1.687     -0.493     -1.581     -1.476      0.720      1.291     -1.749      0.451     -1.379      0.822      1.245     -2.114     -1.979     -0.535      0.153      0.713     -0.864     -0.869      0.433     -0.331      0.301      0.321      0.884      0.930      0.011      0.846      0.100     -1.112     -0.773      0.517      0.099     -1.016      0.687     -0.843      0.493      0.067     -1.685     -1.157
    -0.133     -0.206     -0.936      0.424      0.185      1.264      1.121      1.687     -1.493      1.419      1.524      0.720      0.291      1.251      0.451      1.621      0.822      1.245      1.886      1.021      0.739      0.326      0.330      0.461      0.673     -0.787     -0.545     -1.305      0.007     -0.504      0.502      0.806      1.433     -1.869      1.164      0.443      0.403     -0.095      0.940      0.143      0.942      0.522      0.740      1.495      0.565
    -2.133     -0.206      1.064      0.424     -1.815     -1.736     -0.879     -1.313     -0.493      0.419      0.524      0.720     -0.709      1.251     -0.549     -2.379     -1.178      0.245      0.886      0.021     -0.539      0.048     -0.009      0.254     -0.973     -1.377     -0.275      1.043      0.414     -0.848     -1.200     -0.871     -1.313     -0.587      0.847      1.341      0.643     -0.507      1.002      0.046     -1.824     -1.157      0.319      0.711      0.686
    -1.133      0.794     -1.936      0.424      0.185      0.264      1.121     -0.313      0.507     -0.581     -1.476     -1.280     -0.709      0.251     -0.549      0.621      0.822     -0.755      0.886      0.021     -0.412      0.313     -0.675      0.411     -0.048     -0.707      0.360     -1.081     -0.040      0.177      0.559      0.780      0.388      0.129     -0.465     -0.993     -1.696      0.084     -0.034     -0.554      1.137      0.563      0.088      0.548     -0.033
    -1.133     -0.206     -0.936     -0.576      1.185     -1.736     -1.879     -1.313     -0.493      0.419     -1.476     -2.280      0.291     -0.749      0.451     -0.379     -2.178      1.245      0.886      1.021     -0.980     -1.433      0.397     -0.602      0.221     -0.147      1.245     -1.267     -0.007      1.105     -0.744     -0.407     -1.849      0.005      0.335     -0.209     -0.432     -0.455     -0.504      0.280      0.648     -0.562      0.597      1.158      1.009
    -2.133      0.794      2.064      1.424     -1.815     -1.736      0.121      1.687      1.507     -0.581     -2.476      0.720      0.291      1.251     -0.549      1.621     -0.178      0.245      0.886     -0.979     -0.911      0.292      0.591      1.702     -1.187     -1.220      0.412      1.481     -0.153     -0.511     -0.553     -0.160      1.074      0.031     -0.055     -1.051      0.347     -0.602     -0.006     -0.013      2.575     -0.547     -0.525      0.108     -0.139
     0.867      0.794     -0.936     -1.576      0.185      1.264      1.121     -1.313     -0.493      0.419      1.524     -0.280     -0.709     -1.749      0.451     -0.379      0.822      1.245     -0.114      1.021      1.177      0.619     -0.124     -0.901      0.848     -0.168      0.124     -0.870     -0.730     -0.728      0.032      0.246     -1.029      0.250      0.127     -0.158     -0.795     -0.532     -1.059      0.174     -1.574      0.321      1.318      0.277      0.290
     0.867     -0.206      1.064      1.424      0.185     -1.736     -0.879     -0.313      1.507      0.419     -1.476     -1.280      0.291      1.251     -1.549     -0.379     -0.178      0.245      0.886      0.021     -0.700     -0.613     -0.262      1.146     -0.577      1.396      0.343      1.254      0.078      0.894     -1.030     -0.235      0.138      0.639      0.627     -0.607     -0.546      0.544      0.298     -1.237      0.381      0.433      0.519      0.547      0.381
     0.867     -0.206      1.064     -0.576     -0.815      1.264      0.121      1.687      1.507     -0.581     -1.476     -1.280      0.291      0.251      0.451      0.621      0.822      1.245      0.886      1.021      0.094     -0.368      0.002      0.522     -0.088      0.757      0.110      0.951     -1.042     -0.863      1.177      0.402      1.781      0.911     -0.686     -1.489     -0.671      0.368     -0.250      0.383      0.581      1.107      1.082      0.569      1.123
    -0.133     -0.206      1.064     -0.576     -1.815      0.264      0.121      0.687     -0.493      0.419      0.524     -0.280      0.291     -0.749      0.451     -0.379     -0.178      0.245     -0.114     -0.979     -0.194     -0.095      0.663     -0.735     -1.176      0.070     -0.105      0.425      0.190     -0.630      0.513      0.218      0.012      0.177      1.009      0.766     -0.165     -0.635     -0.351      1.046     -0.152     -0.184     -0.516      0.203      0.067
    -0.133      0.794      2.064      0.424      0.185      1.264      0.121     -1.313      2.507      0.419      0.524      0.720      1.291      2.251     -0.549      1.621     -0.178      1.245     -0.114     -1.979      0.669      0.069      0.538      1.237     -0.348     -0.910      0.848      1.510     -0.850      0.425      0.644      0.015     -1.742      1.611      0.638     -0.521      0.691      0.433      1.338     -0.346      0.698     -0.140      0.419     -0.656     -1.569
    -1.133     -2.206      0.064      0.424      0.185     -0.736     -1.879     -2.313     -1.493     -0.581      1.524     -1.280     -1.709     -0.749     -0.549      0.621     -2.178     -2.755      0.886     -1.979      0.048     -0.938     -1.378     -0.600     -0.121     -1.192     -1.488      1.364      1.025      0.300     -0.918     -0.998     -0.746     -0.959     -0.533      1.423     -0.162      0.056     -0.395     -0.483      0.471     -1.097     -0.765      1.177     -1.927
     0.867     -0.206     -0.936      1.424      1.185      1.264     -1.879      0.687      0.507      0.419      0.524      0.720      0.291     -0.749      0.451     -0.379     -3.178     -1.755      0.886      0.021      0.375     -0.990     -0.379      0.459      0.093      0.660      0.881     -0.463      0.909      1.055      0.920     -0.871      1.037      0.050      0.242     -0.052      1.927      0.761     -1.064      0.368     -0.812     -2.130     -1.338      0.758     -0.209
     0.867      0.794      1.064     -0.576      1.185      0.264      1.121     -0.313      0.507      0.419     -0.476      0.720     -0.709      0.251      0.451      0.621      0.822      0.245     -0.114      1.021     -0.355      0.679      0.075      0.536      1.000      1.337      0.040      1.088     -0.982     -0.010      0.671      0.398     -0.294      0.048     -0.060      0.014     -0.242     -0.740     -0.064     -0.038      0.947      0.145      0.337     -0.429     -0.104
    -0.133     -0.206      1.064      0.424      0.185     -0.736     -1.879      0.687      1.507     -1.581      0.524     -1.280      1.291     -0.749     -1.549      0.621     -1.178      0.245     -0.114      0.021      0.146     -0.579      0.149      0.292     -0.331     -0.277      0.416      0.767      0.118      0.625     -0.909     -1.380      0.589      1.246     -1.319      0.303     -0.522      0.973     -0.950     -1.320      0.263     -0.649     -0.232     -0.334      0.484
    -0.133     -0.206      0.064     -0.576      1.185      0.264     -1.879      1.687     -0.493      0.419      1.524     -1.280      1.291      1.251      0.451      0.621     -1.178      0.245     -0.114      1.021      0.571     -0.585      0.575     -0.650     -0.166     -0.677      0.367     -0.505     -0.015      1.279     -0.328     -1.195      1.113      0.128      0.389      0.740     -0.551      0.557      1.597      0.393     -0.216     -0.469     -0.453      0.103      1.246
     0.867      0.794      0.064      1.424      0.185      0.264      1.121     -0.313      1.507      0.419      1.524      1.720      0.291     -1.749      0.451     -0.379      0.822      0.245      0.886      0.021      0.834      0.931      0.579      0.694      0.451     -0.074     -0.205     -0.472      0.581     -0.235     -0.646      0.021     -0.987      0.945      0.038      0.564      0.455     -0.503     -2.130      0.198     -1.266     -0.163     -0.515      0.575     -0.404
     0.867     -1.206     -1.936     -1.576     -0.815     -0.736      0.121      0.687      0.507     -0.581      0.524     -0.280      0.291      1.251     -0.549      0.621     -1.178      0.245     -1.114     -2.979     -0.178     -0.540      0.216     -0.974     -1.005      1.044     -0.605     -1.994     -0.654      0.145     -0.484      0.578      0.493      1.456      0.074      0.832      0.386      0.055      1.844     -0.112      0.908     -0.664     -0.084     -0.617     -2.129
     0.867     -1.206     -0.936     -1.576     -0.815     -0.736     -1.879      0.687     -1.493     -0.581      0.524     -1.280      0.291     -0.749     -0.549      0.621     -1.178      0.245     -2.114      0.021      0.073     -1.474      0.449     -1.041     -0.172      0.759      0.186     -1.195     -0.436     -0.717     -0.765     -0.167      0.198     -0.461     -0.497      0.410      0.184     -0.321      0.057     -0.447      0.439      0.293     -0.468     -1.678      0.167
    -1.133      0.794      0.064     -1.576     -1.815      0.264      1.121      0.687     -0.493     -0.581      0.524     -0.280     -0.709      1.251     -1.549      0.621      0.822      1.245     -1.114     -0.979     -0.189      0.016      0.228     -0.511     -1.506     -1.120      0.742     -0.231     -1.080     -0.435      0.395      0.877      0.515      0.057      0.222      0.689     -0.360     -1.083      1.581     -0.921      0.777      0.790      0.783     -0.886      0.280
     1.867      0.794      0.064     -1.576      0.185      1.264      1.121     -0.313     -1.493      1.419      1.524      0.720      0.291     -0.749      1.451      1.621      0.822     -1.755     -1.114      1.021      0.903      0.420     -0.436     -0.725      1.207      0.903      0.439      0.513     -0.838     -0.932      0.288      0.769      0.150     -0.711      0.844      0.291      0.207      0.942     -0.131      0.905      0.724      0.357     -0.970     -0.748     -0.018
     0.867      0.794     -1.936      1.424      0.185      1.264      0.121      0.687     -0.493     -0.581      0.524      0.720      0.291      1.251      0.451      0.621      0.822      0.245      0.886      0.021      0.695      0.570     -0.030      1.474      0.416      0.310      0.240     -2.007     -0.061     -0.237      0.434     -0.499      0.810     -1.791     -0.653     -0.218     -0.078      0.302      0.102      0.417     -0.192      0.132      0.357      0.260     -0.323
     0.867      0.794     -1.936      0.424      0.185     -1.736      1.121      0.687     -1.493     -0.581     -0.476      0.720      1.291      1.251     -0.549     -0.379      0.822      0.245     -0.114      0.021     -0.428      0.546      0.581     -0.324      0.585      1.331      0.317     -2.486      0.574     -0.197     -1.422      0.560      0.008     -1.272     -1.019      0.219      0.181      0.528      1.538     -0.595      0.056      0.086     -0.401     -0.085     -0.528
    -1.133      0.794     -1.936     -0.576      1.185      1.264     -2.879      0.687     -1.493      1.419      1.524      0.720     -2.709     -0.749      1.451      1.621      0.822      0.245     -1.114      1.021      0.765      0.227     -1.309     -0.870      0.502     -2.027      0.619     -0.466      0.279      0.550      0.422     -3.207      1.999     -0.449      1.131      0.440      0.259     -0.993     -0.029      1.069      0.770      0.636      2.073     -0.666      0.568
     0.867      0.794      2.064     -1.576     -0.815      1.264      0.121      1.687      0.507     -2.581      1.524     -0.280      1.291      1.251      1.451      1.621     -0.178      1.245     -2.114     -0.979      1.254      0.270      0.641     -0.752     -0.690     -0.425      0.520      1.389     -0.804     -0.086      0.083     -0.160      1.081      1.112     -2.136     -0.094     -0.514      0.560      2.054      1.835      0.275     -0.555      0.508     -1.754     -0.490
    -0.133      0.794     -0.936     -1.576      1.185      0.264      0.121     -0.313     -1.493      0.419      1.524      0.720      1.291     -1.749     -0.549     -1.379     -1.178     -1.755     -0.114     -2.979      0.317      0.012      0.089     -1.045     -0.744     -0.413      0.640     -1.048     -0.531      1.920     -0.150      0.039     -0.264     -0.603      0.888      1.147      0.583      1.100     -0.992     -0.051     -1.569     -1.253     -1.829      0.260     -2.223
    -0.133     -0.206      1.064     -0.576      0.185      0.264     -1.879      1.687     -0.493     -0.581      0.524      0.720      0.291     -1.749      0.451     -0.379     -0.178      1.245     -0.114      0.021      0.085     -0.141     -0.003     -0.902     -0.433     -0.110     -0.103      1.041      0.467      0.437      0.186     -1.617      1.640      0.161     -0.384      0.455      0.775      0.213     -0.835      0.623     -0.353      0.010      1.094      0.263      0.384
     0.867     -1.206     -0.936      1.424      0.185      0.264     -0.879     -1.313      0.507     -1.581     -1.476     -1.280      0.291      1.251     -1.549     -1.379     -2.178      0.245      1.886     -1.979     -0.590     -0.928     -0.181      0.561     -0.678      1.330     -0.375     -0.665      0.725      0.838      0.835      0.037     -1.160     -0.114     -1.213     -0.685      0.007      0.480      0.774     -1.316     -0.752     -1.313      0.533      1.606     -1.377
    -0.133      0.794      0.064      1.424     -0.815     -1.736      0.121      1.687      0.507      0.419     -0.476      0.720     -0.709      0.251      1.451     -0.379     -0.178      1.245     -0.114      0.021     -0.423      0.057      0.050      1.209      0.391      0.171      0.748     -0.259      0.161     -1.288     -1.205      0.232      1.576     -0.497      0.270      0.272      0.754     -0.857     -0.548      1.273      0.088     -0.178      1.052     -0.723     -0.225
    -0.133     -0.206      1.064     -0.576      1.185     -0.736      0.121     -0.313     -0.493      0.419     -1.476     -0.280     -0.709     -0.749      0.451     -0.379     -0.178      0.245     -0.114      0.021     -0.262     -0.184     -0.107     -0.409      0.715      0.168      0.017      1.227     -0.101      0.450     -0.328      0.347     -0.080     -0.092      0.029     -1.073     -0.027     -0.529     -0.436      0.095     -0.109      0.172      0.502      0.136     -0.619
    -0.133     -1.206      1.064      2.424      0.185     -1.736      0.121     -1.313      0.507     -0.581     -1.476     -1.280      1.291      1.251     -0.549     -0.379     -1.178      1.245      0.886     -0.979     -0.491     -1.131      0.852      1.180     -1.337      0.441      0.137      0.081      1.176      1.642     -1.307      1.277     -2.020     -0.421      0.063     -0.789      0.043      0.084      0.335      0.109      0.211     -0.035      0.200      0.455      0.249
    -2.133     -2.206      0.064      0.424     -0.815      1.264      0.121     -1.313      0.507      0.419     -1.476     -1.280      0.291     -0.749     -1.549     -1.379     -0.178      0.245      0.886     -1.979     -0.560     -0.369      0.280      0.487     -0.536     -1.569     -1.717     -0.205      0.050     -0.235      1.658      0.390     -1.637     -0.014      0.620     -0.707     -0.919      0.046     -0.955     -1.155     -0.683      0.262     -0.074      0.819     -1.546
    -1.133     -2.206      2.064      1.424     -0.815      0.264     -1.879     -2.313     -0.493     -0.581     -1.476     -1.280      1.291     -0.749     -0.549     -1.379      0.822      1.245      1.886     -1.979     -0.642     -0.593      0.695     -0.266     -1.030     -0.262     -1.516      1.279      1.580      0.085      0.638     -1.081     -3.173     -0.381     -0.148     -0.731     -0.675      0.479     -0.546     -0.087     -0.586      1.401      0.224      1.939     -0.964
    -0.133      0.794     -1.936      2.424      1.185     -0.736      1.121     -2.313      2.507      1.419      1.524      1.720      1.291      2.251      1.451      0.621      0.822     -1.755      1.886      1.021      0.241      0.987     -0.459      2.428      1.122     -0.271     -0.250     -1.374      0.125     -0.013     -0.981      0.008     -1.563      0.482      0.742      1.287      0.464      2.132      0.298      0.975      0.357     -0.264     -1.084      0.796      0.020
     0.867     -0.206      1.064     -0.576      0.185      1.264      0.121     -1.313     -0.493      0.419     -0.476      0.720     -1.709      1.251      0.451     -1.379     -0.178      0.245      0.886     -1.979     -0.278      0.099     -0.648     -0.217     -0.740      1.174     -0.427      1.723     -0.280      1.067      1.385      0.072     -0.625     -0.403      0.648     -0.136      0.749     -0.791      1.587      0.859     -1.125     -0.176      1.237      1.088     -1.251
    -2.133     -0.206     -1.936      0.424     -1.815     -2.736      0.121      0.687      1.507      0.419     -0.476     -1.280      0.291      1.251      0.451     -1.379     -0.178      0.245      0.886     -1.979     -1.263     -0.253     -0.036      0.701     -0.860     -0.771      0.097     -1.907     -0.218     -1.015     -1.429      0.206      0.800      0.842      0.949      1.162     -0.840      0.185      0.847      0.899     -0.065      0.238      0.298      0.449     -1.204
     0.867      0.794      0.064      0.424      0.185      1.264     -0.879      0.687      0.507     -1.581     -1.476      0.720     -0.709      0.251      0.451      1.621      0.822      0.245     -0.114      0.021      0.016      0.121     -0.599      0.201     -0.776      0.851      0.625      0.572      0.325      0.973      1.214     -1.020      1.251      0.476     -1.185     -1.499      0.606      0.054      0.232      0.812      1.638      0.716      1.047     -0.162      0.657
    -0.133     -1.206      0.064     -1.576     -0.815     -1.736     -0.879     -0.313     -1.493     -0.581      0.524      0.720      0.291     -0.749      0.451      0.621     -0.178      0.245     -2.114      0.021     -0.096     -0.229      0.438     -2.137     -0.046     -0.162     -1.002     -0.380      0.470     -0.796     -1.456     -0.758     -0.947      0.403     -0.496      0.602      1.101     -0.502      0.858      0.485      0.759      0.089     -0.451     -1.050      0.109
    -0.133     -1.206      1.064     -1.576      0.185     -0.736     -0.879      0.687     -0.493     -0.581     -0.476     -1.280     -0.709     -0.749      0.451      0.621     -0.178      0.245     -1.114      1.021     -0.429     -0.606      0.188     -0.613      0.167      0.138     -0.494      0.717     -0.728      0.058     -0.205     -0.359      0.532     -0.059     -0.732      0.037     -0.561     -0.961     -0.346      0.356      1.104      0.471      0.107     -0.720      0.805
     0.867     -0.206      1.064     -0.576     -0.815     -0.736      1.121      1.687     -0.493     -0.581     -0.476      0.720      1.291     -0.749     -0.549      0.621     -0.178      0.245     -1.114     -0.979      0.424      0.095      0.409     -0.635     -0.590      0.446     -0.375      0.547      0.059     -0.169     -1.128      0.895      1.197      0.058     -0.088     -0.956      0.560      0.687     -0.313     -0.237      0.184     -0.382     -0.330     -0.818     -0.673
    -1.133     -0.206      0.064      1.424      0.185      1.264      0.121      0.687      0.507      0.419      0.524     -0.280      0.291     -0.749      0.451      1.621      0.822      0.245     -0.114      0.021      0.216      0.269      0.180      0.283     -0.372     -1.253     -0.490     -0.167      1.054      0.433      1.094     -0.260      0.340      0.286      0.486      0.339     -0.654     -0.069     -0.964      0.603      1.332      0.535     -0.176     -0.292      0.334
     0.867     -3.206      1.064     -1.576      1.185      0.264      1.121     -2.313     -1.493      1.419      1.524      0.720      1.291     -1.749      1.451      1.621      0.822     -0.755     -1.114     -0.979      0.960      0.208      0.297     -0.927      0.767     -0.144     -3.393      0.746     -0.635      0.377     -0.671      1.032     -2.536     -0.617      0.956      0.265      0.506      0.936     -0.979      1.129      0.619      0.582     -1.232     -0.706     -1.556
     0.867      0.794     -0.936     -1.576     -0.815      1.264      1.121     -2.313     -0.493     -0.581      1.524     -0.280      0.291      1.251      0.451      0.621      0.822     -0.755     -1.114     -0.979      1.424      0.458     -0.209     -0.548      0.957     -0.593      0.530     -0.595     -0.907     -1.565     -0.270      0.597     -1.940     -0.098     -0.932     -0.393     -0.742      0.633      1.581      0.086     -0.832      0.062     -0.381     -0.997     -1.948
    -1.133     -3.206      1.064      0.424      1.185     -2.736      1.121     -1.313      2.507     -2.581     -1.476      1.720      0.291      1.251     -2.549     -2.379      0.822     -0.755      0.886      0.021     -1.589     -0.002      0.152      1.631      1.173      0.499     -3.149      0.744     -1.325     -0.197     -1.127      1.068     -1.457      1.081     -3.126      0.798      1.724      0.104     -0.021     -2.913     -0.621      0.814     -0.933      0.200     -1.075
     0.867      0.794      1.064      1.424      0.185      1.264      1.121      1.687     -1.493      1.419      0.524      1.720      1.291      2.251      1.451     -1.379     -0.178     -0.755      1.886      1.021      0.548      0.531      0.320      1.178      1.197      0.407      0.376      0.682      0.061     -1.187      0.566      0.494      1.452     -2.586      0.604     -0.196      1.165      0.643      1.368      0.986     -2.103     -0.780     -1.312      1.279      0.074
    -0.133     -1.206      0.064      0.424     -0.815     -0.736     -0.879     -0.313      0.507     -0.581     -0.476     -0.280     -0.709      0.251     -0.549     -0.379     -1.178     -0.755     -0.114     -0.979      0.051     -0.369     -0.710      0.372     -0.731     -0.181     -0.720      0.622     -0.086     -0.411     -0.693     -0.497      0.371      0.411     -0.245     -0.492      0.221      0.396      0.015     -0.301     -0.488     -0.728      0.230     -0.319     -0.333
    -0.133     -0.206      1.064     -0.576      0.185      1.264      0.121     -1.313     -1.493      0.419      0.524     -0.280      0.291     -0.749     -1.549      0.621      0.822      0.245     -2.114      0.021      0.338      0.422      0.057     -0.889      0.079     -0.497     -0.639      1.110      0.337      0.051      0.930     -0.207     -1.360     -0.718      0.423      0.198     -0.858      0.150      0.133     -1.528      0.289      0.400      0.073     -1.580     -0.316
     0.867      0.794     -1.936      2.424      1.185      0.264      1.121     -1.313     -1.493      1.419     -1.476      1.720     -1.709      1.251      0.451     -1.379     -0.178      0.245      0.886      1.021     -1.086      0.546     -0.884      0.803      0.645      1.917      0.241     -0.934      1.812      0.507      1.367      0.499     -0.430     -1.948      1.084      0.025      1.013     -0.285      0.758      0.119     -0.341     -0.789      1.470      0.596      0.643
     0.867     -0.206      0.064     -0.576      0.185      0.264     -1.879     -1.313     -0.493      1.419      0.524     -0.280     -0.709     -0.749      1.451     -0.379      0.822      0.245     -1.114      0.021      0.288      0.063     -0.232     -1.020     -0.078      0.555     -0.250      0.338      0.453      0.305     -0.145     -1.962     -1.289      0.298      1.416      0.212     -0.348     -0.573     -0.019      1.492     -0.615      0.659      0.552     -0.783     -0.007
    -0.133     -0.206      1.064     -0.576      1.185      1.264      0.121      0.687      0.507      1.419     -0.476      0.720     -1.709      0.251      0.451      0.621      0.822      0.245     -0.114      1.021      0.308      0.472     -0.428     -0.199      1.725     -0.395     -0.520      1.459     -0.232     -0.648      0.884     -0.407      1.168      0.624      0.426     -0.879      0.213     -1.091      0.264     -0.380      0.266      0.331      0.859      0.144     -0.335
    -0.133     -0.206      0.064     -1.576     -0.815     -0.736     -0.879     -0.313     -0.493     -0.581     -0.476     -0.280      0.291     -1.749     -0.549     -0.379     -1.178      0.245      1.886     -0.979     -0.544     -0.658      0.327      0.108     -0.557      0.288      0.555     -0.196     -1.549     -0.514     -0.164     -0.230     -0.775     -0.455     -0.151      0.576      0.521     -0.166     -1.935     -0.204      0.165     -0.447     -0.184      1.758     -0.596
     0.867      0.794     -0.936     -1.576      0.185      1.264     -2.879     -1.313     -1.493      1.419      0.524      0.720      0.291     -1.749      1.451      1.621     -0.178      1.245     -2.114      1.021      0.556      0.177      0.431     -1.745      0.765      0.217      0.475     -1.342      0.294     -0.728      0.645     -3.145     -1.585     -0.209      0.964     -0.001      0.538     -0.282     -0.508      1.021      1.022     -0.400      0.882     -1.313      0.267
    -1.133      0.794      1.064      1.424      0.185     -1.736      0.121     -1.313      0.507     -0.581      0.524     -1.280      0.291      1.251     -0.549     -1.379     -0.178      0.245      0.886      0.021     -0.528     -0.345      0.471      0.501     -0.160     -0.545      1.033      0.626      0.872      0.343     -1.288      0.409     -1.879      0.211     -0.520      1.222     -0.860     -0.408      0.965     -0.455     -0.853      0.246     -0.477      0.610      0.085
    -2.133      0.794      0.064      0.424      0.185      0.264     -2.879     -1.313      2.507     -2.581     -0.476      0.720      1.291      0.251      0.451     -1.379     -2.178     -2.755     -0.114     -1.979     -1.384     -0.539     -0.388      1.359     -0.034     -0.811      1.050      0.508     -0.972      0.261      1.813     -2.258     -0.868      1.247     -2.509      1.289      1.335      1.811     -0.725      0.522      0.104     -1.472     -2.158     -0.871     -1.979
     0.867     -0.206      0.064     -0.576     -0.815      1.264      1.121     -0.313      1.507     -0.581     -0.476     -2.280      0.291     -0.749     -0.549      1.621     -0.178     -0.755     -0.114      0.021      0.305     -0.698     -0.059      0.530     -0.596      0.742      0.463      0.069     -1.036     -0.394      0.870      1.860     -0.172      1.130     -0.270     -0.767     -1.471      0.455     -1.028     -0.177      1.331      0.394     -0.705     -0.703      0.485
    -0.133     -0.206      0.064      1.424      1.185     -1.736      0.121     -0.313      0.507      0.419     -0.476     -0.280     -0.709      1.251     -0.549     -1.379     -1.178     -0.755      1.886      1.021     -1.195     -0.200     -0.268      1.404      0.767      1.177     -0.038      0.198     -0.057      0.373     -0.490      0.285      0.081     -0.753     -0.086      1.206     -0.126     -0.367      0.337     -0.793     -0.085     -1.073     -0.524      1.393      0.246
    -0.133      0.794      2.064     -0.576     -1.815      0.264      1.121      1.687      0.507      1.419      0.524     -0.280      0.291     -0.749      0.451     -0.379      0.822      1.245     -0.114     -0.979     -0.251      0.078      0.620     -0.545     -0.726      0.133      0.687      1.572      0.097     -1.193      0.673      0.906      1.086      0.981      1.666      0.911     -0.355     -0.596     -0.432      0.778     -0.084      0.582      0.342     -0.095     -0.193
     0.867      0.794     -0.936     -1.576      1.185     -0.736      0.121      0.687      1.507      1.419      1.524      0.720      0.291      0.251      1.451     -0.379     -1.178      1.245      0.886      1.021      0.557     -0.168      0.247     -0.347      0.658      0.232      0.875     -1.279     -1.290      0.489     -1.405      0.341      0.314      1.785      1.186      0.762      0.912     -0.109      0.575      1.048     -0.868     -0.956      0.743      1.165      0.561
     1.867      0.794      1.064      1.424      1.185      1.264      0.121     -0.313     -0.493      1.419      1.524      0.720     -0.709     -0.749      0.451      1.621      0.822      0.245     -0.114      0.021      1.338      0.992     -0.130      0.121      0.828      0.470     -0.202      1.299      1.342      0.348     -0.158     -0.997     -0.208     -0.532      1.084     -0.089     -0.576     -0.497     -0.723      0.086      0.252     -0.064      0.377     -0.186     -0.770
     1.867      0.794      2.064      0.424      1.185      1.264      1.121     -1.313     -1.493      1.419      1.524     -0.280      1.291      2.251      1.451      1.621      0.822     -0.755      0.886      1.021      1.627      0.120     -0.241     -0.404      1.314      0.152      0.662      2.280      0.857     -0.176     -0.413      1.103     -0.854     -1.098      0.698     -0.635     -0.397      1.513      2.513      0.926     -0.171      0.444     -0.563      1.162     -0.372
    -2.133     -1.206     -1.936     -0.576     -1.815     -1.736     -0.879      0.687     -0.493     -1.581     -1.476     -0.280      0.291      0.251     -0.549     -0.379     -1.178      0.245     -0.114     -1.979     -0.980     -1.097     -0.088     -0.573     -1.517     -1.229     -0.121     -1.768      0.057     -0.320     -0.649      0.380      1.012     -0.034     -0.688     -0.113      0.865      0.410      0.722      0.223      0.577      0.144      0.395      0.141     -0.465
    -1.133      0.794      1.064     -1.576     -2.815      1.264     -0.879      0.687     -1.493     -0.581      0.524      0.720      0.291     -1.749      0.451     -0.379      0.822      1.245     -0.114      1.021      0.356      0.251      0.580     -0.945     -0.747     -1.406      0.675      0.429     -0.635     -2.027      0.974     -1.028     -0.040     -0.754     -0.242      0.134      0.300     -0.702     -0.949      0.745     -0.864      0.392      0.598      0.387      1.592
     0.867     -0.206      0.064      2.424      1.185     -2.736     -0.879     -1.313     -1.493     -0.581     -2.476     -0.280      1.291      1.251     -1.549     -2.379     -1.178      1.245     -0.114      1.021     -1.435     -0.717      0.991      0.038     -0.038      2.261      0.388     -0.703      2.455      1.097     -1.223     -0.143     -2.279     -1.402     -0.533     -0.540      0.611     -0.154      1.232     -1.386     -0.957     -0.348     -0.209     -0.133      1.113
     0.867      0.794     -0.936      1.424      1.185      0.264      0.121     -0.313      0.507      1.419     -1.476     -0.280     -2.709      0.251      1.451      1.621     -0.178      0.245     -0.114      1.021     -0.366     -0.273     -0.654      0.877      0.701      1.297      1.028     -0.287      0.550      0.300      0.813      0.265      0.649     -0.173      0.907     -1.029      0.071     -1.858     -0.407      1.151      1.817      0.043      1.243     -0.354      0.409
     0.867      0.794     -0.936     -0.576      1.185      0.264     -2.879     -2.313     -1.493      1.419      0.524      1.720     -1.709      2.251      1.451     -1.379      0.822     -1.755      1.886      1.021      0.284      0.555     -1.160      0.381      1.003      0.595      0.168      0.250     -0.884      0.291      0.041     -3.442     -0.968     -1.776      0.819      0.292      1.141     -0.006      1.723      0.875     -1.563      0.242     -0.031      1.604      0.184
    -0.133     -0.206     -1.936      0.424      1.185      1.264      1.121     -1.313     -1.493      1.419      0.524     -1.280     -0.709     -1.749      1.451      1.621      0.822      1.245     -1.114      1.021      0.481     -0.193      0.135     -1.367      0.786     -0.455     -0.188     -1.992      1.608      0.530      0.740      1.156     -1.389     -0.355      0.992     -0.328     -1.095     -0.886     -0.574      1.167      1.060      0.968      1.165     -0.564      0.257
    -1.133     -1.206     -1.936      1.424     -0.815     -2.736     -0.879     -2.313     -0.493     -0.581     -1.476     -0.280      0.291     -1.749     -1.549     -1.379     -1.178     -0.755      1.886     -0.979     -1.504     -0.554      0.108     -0.046     -1.164      0.356     -0.785     -1.898      1.423      0.347     -1.240     -0.387     -2.340     -0.424     -0.165      0.613      0.187      0.115     -1.783     -0.921      0.197     -0.564     -0.953      1.856      0.154
    -1.133     -2.206      1.064     -1.576      0.185     -1.736     -0.879     -2.313      0.507     -0.581     -0.476     -1.280      0.291      0.251     -0.549     -1.379     -1.178      0.245     -0.114      1.021     -1.245     -0.709     -0.265     -0.421     -0.130      0.165     -1.618      1.451     -1.112      0.228     -0.418     -0.177     -2.007      1.006     -0.415      1.333     -0.508      0.604      0.609     -0.507     -0.002     -0.398      0.710     -0.047      1.290
    -0.133     -1.206      0.064      1.424     -0.815      0.264     -0.879     -1.313      0.507      0.419     -0.476      0.720     -0.709     -0.749     -0.549     -1.379     -3.178      1.245     -1.114      0.021     -0.928     -0.751      0.197      0.593      0.223      0.902     -0.448     -0.192      0.860     -0.739      1.309      0.037     -1.273     -0.097      0.371      0.675      1.568     -0.942     -1.179     -0.652     -0.239     -2.317      0.957     -1.388      0.075
    -0.133     -1.206      0.064     -0.576      0.185     -1.736     -0.879     -1.313      0.507     -2.581     -0.476     -1.280      0.291     -0.749     -1.549     -0.379     -2.178      1.245     -0.114     -0.979     -0.889     -0.929      0.176      0.286     -0.678      0.885     -0.220     -0.097     -0.859      0.784     -0.632      0.146     -1.396      0.121     -2.445      0.409     -0.296     -0.047     -0.929     -1.230      0.679     -1.399      1.135     -0.297     -0.239
    -2.133     -2.206     -0.936      1.424     -0.815     -1.736      1.121     -2.313      1.507     -0.581     -0.476      0.720     -0.709     -0.749     -1.549      0.621     -0.178     -0.755     -0.114      1.021     -0.190     -0.878     -0.451      0.548     -0.602     -1.826     -1.529     -0.611      0.925     -0.075     -1.480      1.965     -1.923      0.806     -0.245     -0.266      1.732     -0.011     -0.989     -1.241      0.703      0.748     -0.276     -0.471      1.457
     0.867     -1.206      0.064      0.424     -0.815     -0.736      0.121     -0.313      0.507     -0.581     -0.476     -0.280     -0.709      0.251     -0.549     -0.379     -1.178     -0.755     -0.114     -0.979     -0.062     -0.419     -0.261      1.080     -0.490      1.067     -0.809      0.257     -0.733     -0.487     -0.635      0.482     -0.052     -0.519     -0.271     -0.347      0.231     -0.386     -0.479     -0.510     -0.419     -0.714     -0.385     -0.736     -0.501
    -0.133      0.794      0.064      0.424      0.185     -0.736      1.121     -0.313      0.507      0.419      0.524      0.720     -0.709     -0.749      0.451     -1.379      0.822     -0.755     -0.114      1.021     -0.500      0.688     -0.392     -0.214      1.134      0.415      0.114      0.598      0.635     -1.009     -0.253      0.483      0.188      0.841     -0.146      1.224     -0.035     -0.106     -0.572      0.012     -0.901      0.030     -0.310     -0.045      0.105
    -2.133     -0.206      0.064      1.424     -0.815      0.264      0.121      0.687      1.507      0.419     -1.476     -1.280     -1.709     -0.749      0.451      0.621      0.822      0.245      0.886      0.021     -0.381     -0.201     -0.480      1.322      0.297     -1.824     -0.056      0.577      0.069     -1.185      0.581      0.222      1.445      0.479      0.304     -0.899     -0.966     -0.891     -1.853      0.447      0.926      1.159      1.058      0.307     -0.276
     0.867      0.794     -0.936     -0.576      0.185      0.264      1.121     -0.313     -1.493      1.419     -0.476     -0.280      0.291     -0.749      0.451     -0.379      0.822     -1.755     -0.114      0.021     -0.105     -0.007     -0.400     -1.028     -0.585      1.020      0.664     -0.523      0.463      0.641      0.298      1.072      0.224     -0.496      1.657     -0.201     -0.246      0.940     -0.082      0.723     -0.322      0.847     -1.305      0.218      0.348
     0.867      0.794      0.064      0.424      0.185      1.264      1.121     -1.313      0.507     -0.581      0.524      0.720     -0.709      0.251     -0.549     -0.379     -1.178     -0.755      0.886      1.021      0.851      0.536     -0.238      0.711      0.866     -0.050      0.368      0.322     -0.344     -0.822      0.294      0.445     -1.140     -0.016     -0.825     -0.509     -0.027     -0.398     -0.278     -1.029     -1.230     -1.608     -0.414      0.412      0.417
    -0.133     -0.206      1.064      0.424     -0.815      0.264     -1.879      0.687      0.507     -0.581      0.524     -0.280      0.291     -0.749     -0.549     -0.379     -0.178      0.245     -1.114     -0.979      0.316     -0.537      0.388     -0.494     -0.441     -0.403      0.317      0.820      0.814     -0.323      0.037     -1.325      0.529      0.951     -0.254      0.380      0.339     -0.342     -0.427     -0.282     -0.622      0.173     -0.352     -0.622     -0.489
    -1.133      0.794     -0.936      1.424      1.185      0.264     -1.879     -1.313      1.507      1.419     -1.476      0.720      1.291      1.251      0.451     -1.379     -0.178      0.245      0.886      0.021     -0.528     -0.103      0.153      0.823      0.522     -0.365      0.768     -1.097      0.490      0.562      0.730     -1.980     -1.388      0.742      1.162     -0.774      0.761      1.006      0.548      0.236     -0.751     -0.075     -0.014      0.473     -0.305
    -0.133     -0.206      0.064     -0.576      0.185      0.264      1.121     -0.313     -0.493     -0.581     -1.476     -0.280     -0.709     -0.749     -0.549     -0.379      0.822     -0.755     -1.114      0.021     -0.595      0.425     -0.550     -0.052     -0.170      0.435     -0.558      0.680     -0.428      0.300      1.001      0.665      0.205     -0.499     -0.627     -0.515     -0.681     -0.025     -0.770     -0.534      0.292      0.537     -0.108     -0.905      0.232
    -0.133      0.794      1.064      2.424      1.185      0.264     -1.879      1.687      2.507      1.419     -0.476     -0.280      0.291      2.251      1.451     -0.379     -1.178     -1.755      1.886      1.021     -0.338     -0.270     -0.278      1.607      0.283      0.233      0.919      1.260      0.846      0.670      0.580     -1.603      1.990      1.216      1.201     -0.203      0.159      0.714      1.075      1.323     -0.005     -0.997     -1.208      0.982      0.918
     0.867     -0.206      0.064      0.424      0.185      1.264      0.121      0.687     -0.493     -0.581      0.524     -0.280      0.291     -0.749      0.451      0.621     -0.178      0.245     -1.114      0.021      0.882      0.076      0.307     -0.453     -0.039     -0.042     -0.343     -0.136      0.889      0.236      0.122      0.082      0.466     -0.188     -0.574     -0.687     -0.295     -0.137     -0.458      0.435     -0.313     -0.159     -0.199     -0.940     -0.162
     0.867      0.794     -0.936     -1.576      1.185      1.264      1.121      0.687     -0.493      1.419      1.524      1.720      0.291     -1.749      1.451      1.621      0.822      1.245     -1.114      1.021      0.821      1.504      0.787     -1.082      1.390      0.257     -0.846     -1.776     -0.569     -0.314      0.409     -0.439     -0.177      0.630      0.737      0.288     -0.119     -1.017     -0.973      0.770      0.640     -0.703      0.121     -0.694     -0.101
    -1.133     -0.206      2.064      1.424     -0.815     -1.736      0.121      1.687      0.507      0.419      0.524     -0.280      1.291      0.251      0.451     -0.379     -0.178      1.245      1.886      0.021     -0.585     -0.059      0.530      0.967     -0.421     -0.606     -0.047      1.512      0.549     -0.449     -1.167      0.287      1.073     -0.311      0.603      1.258     -0.259      0.406     -0.490      0.646      0.110     -0.213      0.409      1.392      0.432
     0.867     -0.206      1.064      1.424      1.185      0.264     -1.879     -2.313     -1.493     -1.581      1.524      0.720      0.291      0.251      0.451     -0.379      0.822     -1.755     -1.114      1.021      0.709      0.394     -0.532      0.010      0.878      0.068     -0.556      1.607      1.377      0.322     -0.566     -2.284     -1.777     -1.288     -2.100      0.723      0.170      1.009      0.446     -0.122     -1.218      0.310     -1.037     -1.044      0.132
    -1.133      0.794     -0.936      1.424     -0.815      0.264      0.121     -1.313      0.507      0.419     -0.476     -1.280      0.291      2.251     -1.549      0.621     -0.178     -0.755     -0.114     -0.979     -0.168      0.138     -0.726      1.548     -1.096     -0.878      0.685     -0.154     -0.084      0.252      0.507     -0.075     -0.450     -0.761      0.988     -0.363     -1.616      1.197      1.007     -1.196      0.702     -0.352      0.248     -0.730     -0.059
    -0.133      0.794     -0.936     -1.576     -0.815     -1.736      1.121     -1.313     -1.493     -0.581     -1.476      0.720      0.291     -0.749     -1.549     -0.379      0.822     -1.755     -0.114     -0.979     -0.475      0.617     -0.219     -0.543     -0.341      0.297      0.216     -0.607     -1.032     -0.359     -1.115      0.464     -1.123     -1.028     -0.406     -0.674     -0.003      0.712     -0.387     -1.443      0.139      0.076     -1.538     -0.012     -0.810
     1.867      0.794      1.064     -1.576      1.185      1.264      1.121     -1.313     -1.493      1.419      1.524      0.720     -0.709     -1.749      1.451      1.621      0.822      1.245     -2.114      1.021      1.326      0.953      0.130     -1.261      0.644      0.635     -0.148      0.954     -0.232      0.736     -0.163      0.176     -1.403     -0.440      0.974     -0.364     -0.313     -0.743     -0.794      1.272      0.255     -0.136      1.079     -1.468      0.432
     0.867     -0.206      1.064     -1.576     -0.815      1.264      0.121      1.687     -0.493      0.419      0.524     -0.280      0.291     -1.749      0.451     -0.379      0.822      1.245      1.886      1.021      0.401      0.355      0.667     -1.343     -0.126      0.465     -0.483      0.287     -0.140     -0.647      0.800     -0.262      1.142      0.742      0.418     -0.092     -0.660     -0.710     -0.794      0.491     -0.698      0.344      0.313      2.543      1.232
    -1.133      0.794      1.064      0.424      0.185     -0.736      1.121      1.687     -0.493     -1.581      0.524     -0.280      0.291      0.251     -0.549      0.621      0.822      0.245     -0.114      0.021      0.444      0.455      0.149      0.247     -0.132     -1.711      0.295      0.826      0.313      0.304     -1.260      0.787      1.548     -0.750     -1.455      0.063     -0.804      0.066      0.041     -0.555      0.286      0.175      0.119     -0.277      0.021
     1.867     -0.206      0.064      1.424      0.185      1.264      0.121      0.687     -0.493     -0.581      0.524     -1.280     -0.709     -0.749     -1.549      0.621     -0.178     -1.755     -1.114     -1.979      0.669     -0.300     -0.946     -0.398     -1.000      1.136      0.120      1.002      2.029      0.973      0.463      0.360      1.687     -0.059     -0.130     -0.187     -1.148      0.611     -0.554     -1.190     -0.030      0.146     -0.361     -0.973     -1.031
    -0.133     -0.206     -1.936      2.424      0.185     -0.736      0.121     -2.313      0.507     -0.581     -1.476     -0.280     -2.709     -0.749     -0.549      1.621      0.822     -2.755     -2.114      1.021      0.102      0.188     -1.685      0.849      0.112     -0.140     -0.334     -0.220      1.575      0.024     -0.931     -0.061     -0.545     -0.079     -0.531     -1.616     -0.517     -0.364     -1.338     -0.357      1.591      0.722     -0.456     -2.510      0.956
    -0.133     -0.206      1.064     -0.576      0.185     -0.736      0.121      0.687     -0.493     -0.581      0.524     -1.280     -0.709     -0.749      0.451     -0.379     -0.178      0.245      1.886      1.021      0.115      0.133     -0.204     -0.014      0.816     -0.297     -0.550      1.238     -0.419     -0.643     -0.937     -0.114      1.090     -0.575     -0.992      0.298     -1.603     -0.328     -0.614      0.032     -0.334     -0.339      0.669      2.036      0.383
    -1.133     -1.206      0.064      0.424      0.185     -0.736      0.121     -0.313     -1.493     -1.581     -0.476     -1.280      0.291     -0.749     -0.549      0.621     -0.178      0.245     -0.114      0.021     -0.689     -0.622     -0.073      0.112     -0.289     -0.401     -0.568      0.241      0.102      0.484      0.063      0.792     -0.404     -1.522     -1.329      0.262     -0.376      0.292     -0.770     -0.385      1.281      0.548      0.361     -0.069      0.445
    -2.133     -0.206      0.064     -0.576      0.185     -2.736     -1.879     -1.313      0.507      0.419     -1.476      0.720      0.291      0.251      0.451     -1.379     -2.178      0.245     -0.114      0.021     -0.726      0.074      0.387     -0.537     -0.453     -1.581     -0.376     -0.318     -0.097      0.524     -1.989     -1.963     -1.762      0.850      0.673     -0.453      0.683     -0.249      0.566      0.644     -0.649     -2.217     -0.300      0.089      0.363
    -2.133     -0.206      0.064     -1.576     -0.815      0.264      0.121      1.687     -0.493      0.419     -0.476     -0.280      1.291      0.251     -0.549      0.621      0.822      1.245     -0.114      1.021     -0.211      0.148      0.547     -1.225     -0.495     -1.745     -0.387     -0.406     -0.416     -0.346      0.446      0.029      1.106      0.532      0.608     -0.085     -0.455      0.499      1.088     -0.309      0.712      0.597      0.503      0.377      1.483
    -0.133     -0.206     -1.936     -0.576      1.185      0.264     -1.879     -2.313     -1.493     -2.581      1.524     -2.280     -0.709      0.251     -0.549     -0.379     -1.178     -1.755     -1.114      1.021      0.301     -0.637     -0.597     -0.655     -0.001     -0.320      0.320     -1.009      0.180      1.214     -0.168     -1.302     -1.579     -0.901     -2.620      1.033     -1.600      0.189      0.763     -0.613     -0.685     -0.585     -1.003     -0.857      0.892
     0.867      0.794      1.064      0.424      1.185      1.264      1.121     -1.313     -0.493     -0.581      0.524      0.720     -0.709      1.251      0.451      0.621      0.822     -0.755      0.886      1.021      0.560      0.598     -0.305     -0.031      0.618      0.406      0.212      1.256      0.537      0.555      0.683      0.369     -1.060     -0.636     -0.986     -0.138      0.017     -0.354      1.359      0.072      0.090      0.241     -0.363      0.890      0.454
     0.867      0.794      0.064     -1.576      0.185      0.264      0.121      0.687     -0.493      0.419      1.524      0.720      0.291     -0.749      0.451      0.621     -0.178      1.245     -0.114      1.021      0.368     -0.005      0.259     -1.447      0.248      0.583      0.993     -0.070     -0.226     -0.136     -0.019      0.161      0.500      0.743      0.152      0.987      0.802     -0.016      0.306      0.450      0.322     -0.278      0.891      0.447      0.624
    -2.133      0.794      1.064      1.424      1.185     -0.736      1.121      1.687      0.507     -0.581     -2.476     -1.280      1.291      2.251     -0.549     -0.379      0.822     -0.755      1.886      1.021     -0.830      0.157      0.241      1.560      0.818     -1.201      0.458      0.679     -0.216      0.310      0.075      0.893      1.537     -0.901     -1.014     -1.354     -1.442      0.734      1.092     -1.020      0.323      0.660     -1.112      1.350      0.368
    -1.133      0.794     -1.936      1.424     -0.815     -0.736      0.121     -1.313      0.507     -1.581     -0.476     -0.280     -0.709      2.251     -1.549     -1.379      0.822     -0.755      0.886     -0.979     -1.260      0.222     -0.339      0.670     -0.861      0.088      0.717     -1.769      0.787     -0.064      0.390     -0.187     -0.773     -0.098     -1.313      1.279     -0.461     -0.124      1.620     -0.982      0.022      0.487     -0.300      0.468     -0.350
    -1.133     -0.206      0.064      1.424     -0.815     -0.736      0.121     -1.313      0.507      0.419     -0.476      0.720     -0.709     -0.749     -0.549     -1.379     -2.178     -2.755      0.886     -0.979     -0.486     -0.268     -0.576      0.250     -0.922     -0.700      0.251      0.852      1.105     -0.068     -0.275      0.273     -0.677      0.300      0.834      0.206      0.967     -0.204     -1.060     -0.106     -0.843     -1.789     -1.812      0.999     -0.303
     0.867     -0.206     -0.936      1.424      1.185     -1.736      0.121     -1.313     -0.493     -0.581      0.524     -1.280     -1.709     -1.749     -1.549      0.621     -0.178      0.245     -0.114      0.021     -0.110      0.167     -0.199     -0.399      0.311      0.918     -0.194     -0.797      1.716      0.813     -1.599     -0.136     -1.018     -0.222     -0.787      0.904     -1.596     -1.493     -1.443     -1.677      0.746     -0.238      0.743      0.144     -0.280
     0.867     -0.206     -0.936      0.424      0.185     -0.736      0.121     -0.313     -0.493     -0.581      0.524     -0.280      0.291      0.251     -0.549      0.621      0.822     -0.755     -0.114      0.021      0.583     -0.351     -0.362      0.297     -0.370      0.140      0.206     -0.798      0.022      0.584     -1.293      0.518      0.120     -0.807     -0.390     -0.297     -0.034      0.858      0.115     -0.552      0.043      1.143     -0.428     -0.153      0.278
     0.867      0.794      1.064      1.424      0.185      0.264      1.121      1.687      1.507      0.419      0.524     -0.280      0.291     -0.749      0.451      0.621     -1.178      0.245      0.886      0.021      0.194     -0.146      0.603      1.050      0.256      0.533      0.965      0.499      0.231     -0.029      0.123      1.289      0.971      0.528      0.361      0.291      0.037     -0.356     -1.391      0.346      0.276     -1.170     -0.748      0.488     -0.243
    -2.133      0.794      1.064      1.424      0.185      0.264      1.121      0.687     -0.493      0.419     -1.476      0.720      1.291     -0.749      0.451     -1.379     -0.178      1.245      0.886     -0.979     -0.856      0.781      0.914      0.715     -0.406     -1.168      0.010      0.088      0.680      0.494      1.091      0.413     -0.323     -1.036      0.660     -0.181     -0.222      0.014     -1.363      0.729     -0.449     -0.713     -0.043      0.692     -0.390
    -0.133      0.794     -0.936     -1.576      1.185      0.264      1.121      1.687      0.507      0.419      0.524      0.720      0.291     -0.749      1.451      0.621      0.822      1.245     -0.114      1.021      0.546      0.408      0.545     -0.735      1.107     -0.471      0.297     -1.554     -0.795      0.003      0.028      0.805      1.262      1.151     -0.212     -0.064      0.184     -0.478     -0.133      0.944      0.038      0.150      0.461      0.432      0.033
    -0.133     -3.206     -1.936     -0.576      0.185      1.264     -1.879     -2.313      2.507     -1.581     -0.476     -2.280      1.291     -0.749     -0.549      0.621     -1.178     -0.755      0.886      0.021      0.371     -1.613     -0.115     -0.221     -0.773     -0.501     -1.696     -1.716     -0.442      0.872      0.885     -0.185     -2.087      2.472     -1.305     -1.043     -0.444      1.352     -0.503     -0.243      0.311      0.428     -0.703      0.870      0.715
     0.867      0.794      1.064     -1.576      1.185      1.264      1.121      1.687     -1.493      0.419      1.524      1.720      1.291     -1.749      1.451      1.621      0.822      1.245      0.886      1.021      1.119      0.689      0.627     -1.192      0.863     -0.340     -0.054      0.497     -0.407      0.268      0.075      0.297      1.345     -0.439      0.077      0.126      0.902      0.434     -0.937      0.913      0.419      0.073      0.236      1.401      0.391
     0.867     -0.206     -0.936     -1.576     -0.815      0.264     -0.879      0.687     -0.493     -0.581      1.524     -2.280     -0.709     -0.749     -0.549      0.621     -0.178      0.245     -1.114      0.021      0.562     -0.333     -0.245     -1.695     -0.044      0.350     -0.025     -0.785     -0.041     -0.832     -0.318     -0.344      0.846      1.152     -0.518      0.771     -1.704     -0.258      0.441     -0.449      0.191      0.107      0.538     -0.305     -0.017
     0.867     -0.206     -1.936     -1.576      1.185      1.264      1.121     -2.313     -0.493     -0.581      0.524     -0.280     -0.709     -0.749      0.451      0.621      0.822      0.245     -1.114      1.021      0.836     -0.055     -0.479     -1.420      0.195     -0.166     -0.385     -1.452     -0.150      0.943      0.474      1.268     -1.610      0.829     -0.829     -0.436     -0.132     -0.126      0.195      0.408     -0.133      0.977      0.661     -0.468      0.858
    -1.133      0.794     -1.936      1.424      1.185     -2.736      1.121     -0.313     -0.493     -0.581     -1.476      0.720     -0.709      0.251     -1.549     -1.379      0.822     -1.755      0.886      1.021     -1.747      0.918     -1.197      0.175     -0.053      0.632     -0.079     -0.851      1.194      1.153     -0.939      0.168      1.017     -0.474     -0.712      0.813     -0.454      0.907      0.055     -1.614      0.421      0.063     -0.139      0.771      0.883
    -1.133      0.794      0.064      0.424      0.185     -1.736     -0.879      0.687     -1.493      0.419     -1.476     -0.280     -0.709     -0.749      0.451     -2.379     -0.178     -0.755      1.886      0.021     -1.583      0.190     -0.004     -0.504     -0.357      0.352      0.621     -0.033      0.790      0.466     -0.103     -0.974      0.691     -0.990      0.465      0.650     -0.556     -0.721     -0.480      0.558     -0.705     -0.343     -0.654      1.942      0.344
    -0.133     -0.206      1.064      0.424     -1.815      0.264      0.121      0.687      2.507      0.419      0.524     -1.280      0.291      0.251     -0.549     -0.379     -0.178      0.245     -0.114      0.021      0.570     -0.226      0.495      1.095     -0.849     -0.594      0.074      0.552     -0.758     -0.913     -0.425      0.291      0.197      1.521      0.672     -0.306     -1.154     -0.334     -0.621     -0.266     -0.953     -0.046     -0.419     -0.606      0.843
     0.867      0.794     -1.936      0.424      0.185      0.264      1.121      1.687      0.507      0.419      0.524     -0.280     -1.709      2.251      0.451      0.621      0.822     -2.755      0.886      1.021      0.277      0.253     -1.362      0.822      0.981      0.576      0.546     -0.657     -0.357     -0.847     -0.096      0.967      3.188     -0.324     -0.113      0.203     -0.769      0.039      1.565      0.006      0.294      0.710     -0.954      0.543      0.289
    -0.133      0.794     -1.936     -0.576      0.185      1.264      0.121     -2.313     -1.493     -1.581     -1.476      0.720     -2.709     -1.749      0.451     -0.379      0.822     -2.755     -0.114      1.021     -0.588      0.275     -1.650     -0.838     -0.315      0.428      0.573     -0.138      0.168      0.399      1.842      0.072     -0.463     -0.809     -1.434     -0.780      0.338     -0.235     -0.997      0.523      0.263      0.730     -0.445      0.359      1.279
    -2.133     -0.206      1.064      1.424      1.185      0.264      0.121     -0.313      0.507     -0.581     -1.476     -0.280      0.291      2.251     -0.549     -2.379     -0.178     -0.755     -0.114     -0.979     -1.024     -0.032     -0.059      1.016      0.426     -1.056     -0.196      1.033      0.401      0.659      1.369      0.127     -0.312     -0.373     -0.777     -0.099     -0.276      0.524      1.645     -0.674     -1.043     -0.126     -0.604     -0.581     -1.311
     0.867     -0.206      2.064      1.424      1.185     -0.736      1.121      1.687      2.507      0.419      1.524      1.720     -2.709     -1.749      0.451      0.621      0.822      1.245      0.886      1.021      0.616      0.853      0.068      1.468      0.719      0.474     -0.990      2.243      0.016      0.495     -1.316      0.112      1.552      1.158      0.073      0.630      0.785     -2.744     -2.879      0.231     -0.153     -0.154      1.171      0.190      0.283
[truncated: 3,842,686 more chars]
