# Supplementary material for: Modeling Measurement as a Sequential Process: Autoregressive Confirmatory Factor Analysis (AR-CFA)
Source: Front Psychol. 2019 Sep 20;10:2108. doi: 10.3389/fpsyg.2019.02108 (PMC6763968; doi:10.3389/fpsyg.2019.02108)
Supplement: Supplementary file 2 [file Data_Sheet_1.ZIP › Mplus files and data for AR-CFA paper/AR-CFA Bayes files/PV20.14.dat]

    -1.093     -0.304      0.839      1.184     -1.963      0.324     -0.907     -1.457     -0.614     -1.676     -2.276     -1.374      1.068      1.177     -1.725      0.555     -0.130      0.080      1.866     -2.188     -0.754     -0.546      0.110      0.726     -1.016     -0.266      0.237      0.783      0.343     -0.932      0.854     -0.275     -1.507     -1.213     -1.180     -1.001     -0.767      0.879      0.604     -1.299      1.350      0.611     -0.163      1.426     -1.326
    -2.093      0.696      0.839      2.184     -1.963     -2.676     -1.907     -1.457      1.386     -0.676     -2.276      0.626      1.068      2.177     -0.725     -1.445     -0.130      1.080      1.866     -0.188     -1.426      0.045      0.331      1.804     -0.771     -0.627      0.508      0.676      0.277     -1.109     -1.371     -1.919     -1.798      0.070     -0.348      0.027      0.642      0.486      0.683     -0.389      0.250     -0.200      0.615      1.095      0.492
    -1.093      0.696     -0.161      1.184      1.037     -1.676      1.093     -0.457     -0.614      1.324     -1.276      1.626      1.068     -1.823      1.275     -1.445      0.870     -0.920     -1.134      0.812     -0.864      0.704      0.236      0.062      0.360     -0.247      0.165     -0.358      1.173      0.739     -1.214      0.363     -0.534     -0.725      1.063      0.144      0.541      0.551     -1.942      1.069     -0.453      0.049     -0.939     -1.291      0.493
    -2.093     -1.304     -0.161      0.184     -0.963     -0.676     -0.907     -0.457     -1.614     -0.676     -0.276     -0.374     -0.932      0.177     -0.725     -0.445     -1.130     -0.920     -0.134     -1.188     -0.139     -0.478     -0.355      0.396     -1.431     -1.959     -0.728      0.308     -0.110      0.448     -0.739     -0.196     -0.093     -1.971      0.209     -0.112      0.488     -0.270     -0.124     -0.120     -0.147     -0.717     -0.302     -0.423      0.088
    -0.093      0.696     -0.161     -1.816      1.037     -0.676      0.093      0.543     -0.614      0.324      0.724      0.626      0.068     -1.823      1.275      0.555     -0.130      1.080     -0.134      0.812      0.117      0.212      0.721     -1.215      0.499     -0.125      0.379     -0.755     -0.683      0.364     -0.858     -0.383     -0.209      0.404     -0.104      0.684      0.327     -0.872     -0.726      1.080      0.289     -0.357      0.071      0.395      0.536
     0.907      0.696      1.839      0.184     -0.963     -1.676      1.093      0.543     -1.614     -2.676      1.724      1.626      0.068      1.177     -2.725     -2.445     -0.130      0.080     -1.134     -1.188     -0.046      0.432      0.144      0.245     -0.369      1.093      0.353      1.672     -0.050     -0.488     -1.554      0.748      0.406     -1.736     -2.540      1.534      0.984      0.012      0.944     -2.770     -2.297     -0.668     -0.119     -1.211     -0.997
     1.907      0.696      1.839      0.184      1.037      1.324      1.093      1.543      0.386      0.324      1.724      0.626      1.068      0.177     -0.725      0.555          *      1.080     -0.134     -0.188      0.934      0.626      0.946     -0.062     -0.117      0.969      0.126      1.012      0.337      1.127      0.163      0.684      0.490      0.454      0.247      0.148     -0.091     -0.192      0.226     -0.611     -0.628      0.079     -0.299     -0.003     -0.131
    -0.093     -0.304      0.839      2.184      0.037     -2.676     -0.907      1.543      0.386     -0.676     -0.276     -0.374      1.068      1.177     -0.725      1.555     -1.130      1.080     -0.134      0.812      0.200     -0.465      1.300      0.994     -0.776     -0.471      0.048     -0.588      1.015      0.681     -2.734     -0.562      0.028     -0.372     -0.263     -0.443      0.280     -0.445      0.420     -0.400      1.300     -0.566     -0.743     -0.747      1.614
     1.907     -2.304     -2.161      1.184      1.037     -2.676      0.093     -2.457      1.386      0.324      1.724     -1.374     -2.932      1.177      0.275      1.555     -0.130     -2.920      1.866      0.812      1.002     -0.555     -1.899      0.923      0.632      0.873     -1.678     -0.051      0.011      0.370     -3.424      0.734     -0.416      0.798      0.254      0.014     -0.679     -0.497      0.414      0.104      0.433      0.510     -0.183      1.267      0.291
     0.907      0.696     -1.161      2.184      1.037      1.324      1.093     -0.457      1.386      0.324      1.724     -0.374     -0.932      0.177      0.275     -0.445     -0.130     -0.920     -1.134      0.812      0.598     -0.036     -0.575      0.944      0.185      0.325      0.779     -0.356      1.135      0.849      0.837      1.316      0.376      0.596      0.289      0.688     -0.525     -0.181     -0.534      0.214     -1.351     -0.021      0.198     -1.553      0.569
    -2.093      0.696      0.839      1.184      1.037     -1.676      1.093     -1.457     -1.614      0.324      1.724     -0.374      1.068      1.177      0.275     -2.445      0.870      1.080      0.866     -0.188     -0.008      0.414      0.532     -0.075      0.009     -1.997      0.123      0.235      0.977      0.972     -1.631      0.475     -2.141     -1.319      0.232      1.807     -1.240      0.256      1.263      0.194     -2.612      0.374      0.173      0.997     -0.164
    -1.093     -0.304     -0.161     -1.816      0.037     -1.676     -1.907     -0.457     -0.614      1.324     -0.276     -0.374     -1.932      0.177      1.275      0.555     -0.130      0.080     -1.134      0.812     -0.268     -0.441     -1.310     -0.662      0.419     -0.642     -0.025      1.266     -1.208     -0.232     -1.274     -1.522      0.985     -0.177      1.149     -0.008      0.101     -0.304      0.837      1.001      0.750      0.340      1.898     -0.862      0.538
    -1.093     -1.304     -1.161      0.184      1.037      0.324     -1.907     -0.457      1.386      1.324     -0.276     -2.374      0.068     -1.823      0.275      0.555     -0.130     -0.920      0.866      0.812     -0.132     -0.888     -0.135      0.460      1.292     -1.045     -0.200     -1.104     -0.271     -0.199      0.217     -1.134     -0.203      1.013      0.510     -0.147     -1.230      0.361     -2.415     -0.256      0.679      1.025     -0.598      0.501     -0.115
    -1.093      0.696      1.839      0.184      0.037     -0.676      1.093      0.543      0.386      0.324     -0.276      0.626      0.068     -0.823      0.275     -0.445     -0.130      0.080      1.866      0.812     -0.188      0.173     -0.050      0.073     -0.432     -0.921      0.431      1.867     -0.020      0.249     -0.670      0.915      0.643      0.281      0.518      0.152      0.160      0.135     -0.857      0.310     -0.190     -0.512      0.037      1.851      1.172
    -0.093     -0.304     -1.161      0.184     -0.963     -1.676      0.093      1.543      0.386      1.324     -1.276      0.626     -0.932     -0.823      1.275      0.555     -0.130      1.080      1.866      0.812     -0.465      0.586      0.335      0.234      0.167      0.364     -0.856     -1.441     -0.165     -1.109     -1.210     -0.490      1.317      0.300      1.275     -0.395     -0.034     -1.324     -0.915      1.145      0.858     -0.820      0.528      1.859      0.696
    -1.093      0.696      0.839      1.184      1.037      0.324      1.093      0.543      1.386      1.324     -1.276      0.626      1.068      1.177     -1.725      0.555     -0.130      0.080      0.866     -3.188     -0.278      0.436      0.492      0.468      0.233     -0.922      0.118      0.362      0.595      0.802      0.535      0.710     -0.042      0.856      1.181     -0.586      0.082      0.289      0.896     -1.776      0.896     -0.619     -0.699      0.731     -3.374
    -2.093      0.696     -0.161      0.184      0.037     -2.676      0.093      1.543      1.386     -0.676     -2.276      0.626     -0.932      0.177     -0.725     -2.445     -1.130     -0.920     -1.134     -0.188     -1.420     -0.427     -0.261     -0.099     -0.760     -0.745      1.009      0.219      0.299      0.817     -1.183      0.654      1.960      1.231     -0.397     -0.029      1.206     -0.516      0.271     -0.329     -0.664     -0.771     -0.454     -0.884      0.504
    -1.093      0.696     -2.161      1.184      1.037      0.324     -1.907     -2.457      1.386     -0.676      1.724      0.626      1.068      2.177     -0.725      0.555      0.870      1.080     -2.134      0.812      0.825      0.137      0.320      0.686      0.448     -1.864      0.465     -2.532      0.657      0.450     -0.463     -1.948     -3.034      0.825     -0.954      0.427      0.428      0.581      1.480     -0.847     -0.268      0.736      0.519     -2.453      0.435
    -2.093      0.696      1.839      1.184      1.037     -2.676      0.093      1.543      0.386     -0.676     -2.276      0.626      1.068     -1.823     -0.725     -2.445     -0.130      1.080     -1.134      0.812     -1.399      0.201      0.792      0.746      0.653     -0.752      0.574      1.066      0.418      0.395     -1.354     -0.090      0.646     -0.190     -0.929     -0.070      0.496     -0.034     -2.536     -1.190     -0.829     -0.436     -0.101     -1.496      0.284
    -0.093     -1.304     -1.161     -1.816      1.037      0.324      0.093     -1.457     -0.614      0.324     -0.276     -1.374     -0.932     -1.823     -0.725      0.555     -0.130     -0.920     -1.134      0.812      0.099     -0.451     -0.622     -0.862      0.572     -0.101     -0.739     -0.542     -0.890      0.412      0.234      0.387     -0.665      0.105     -0.026     -0.456     -0.667     -0.072     -0.931     -1.055      0.494      0.574     -0.056     -0.602      0.180
    -2.093     -1.304     -0.161     -0.816      0.037     -2.676      0.093      0.543      0.386     -0.676     -2.276     -1.374      1.068     -0.823      0.275     -1.445     -0.130      0.080      0.866     -0.188     -1.315     -0.268      0.277     -0.145     -0.267     -0.800     -1.006     -0.335     -0.682      0.239     -1.339      0.281      0.147      0.588     -0.702     -0.097     -0.883      0.742     -0.954      0.348      0.130      0.075     -0.331      0.971     -0.122
    -1.093     -0.304     -0.161      1.184      1.037      0.324      0.093      0.543      1.386      0.324     -0.276      0.626      0.068      0.177      0.275     -0.445     -0.130      0.080     -0.134      0.812     -0.237      0.388      0.398      1.061      0.822     -0.846     -0.625     -0.601      0.404      0.156      0.546     -0.136      0.147      0.492     -0.081      0.169     -0.102     -0.547     -0.719     -0.190     -0.397     -0.669     -0.483     -0.749      0.349
     1.907      0.696     -0.161      0.184      1.037      1.324      1.093      0.543     -0.614     -2.676      0.724      1.626      1.068     -1.823      1.275      1.555      0.870      1.080     -2.134      0.812      0.896      0.399      0.817     -1.293      0.311      0.991      0.174     -1.016      1.527      0.723      0.533      0.694     -0.332      0.339     -2.810     -0.608      0.952     -0.098     -0.814      1.082      0.564      0.397      0.055     -1.412      0.457
    -2.093      0.696     -2.161     -0.816      1.037     -1.676      1.093     -2.457     -0.614      1.324     -1.276      0.626     -1.932     -0.823      1.275     -1.445      0.870     -1.920     -0.134      0.812     -0.653      0.662     -1.180     -0.844      1.253     -1.459      0.208     -1.102      0.050     -0.244     -0.987      0.533     -0.996      0.109      0.603     -0.194     -0.239     -0.209     -0.158      0.858     -0.703      0.049     -0.352      0.279     -0.149
    -0.093      0.696     -1.161      1.184      0.037     -0.676      1.093     -1.457     -0.614      0.324      0.724      0.626      0.068      0.177      0.275     -1.445     -0.130     -0.920     -1.134     -1.188      0.039      0.289     -0.235      0.116     -0.783     -0.057      0.400     -1.013      1.052      0.993     -0.702      0.874     -1.181     -0.846      0.680      0.678      0.293      0.221      0.028      0.721     -1.536     -0.461     -0.460     -1.156     -0.624
    -2.093      0.696      1.839      1.184      1.037     -1.676      1.093      1.543      1.386      1.324     -2.276      1.626      1.068      2.177      1.275     -2.445     -0.130      1.080     -0.134      0.812     -1.719      0.548      0.671      1.135      1.054     -0.469      0.349      1.214     -0.008      0.069      0.059      0.434      0.888      0.552      0.694      0.452      0.760     -0.016      1.423      0.748     -0.419     -0.927      0.303     -0.673     -0.112
    -1.093     -0.304      1.839     -1.816      1.037      1.324      1.093     -0.457      0.386     -2.676     -1.276     -2.374      1.068      0.177     -1.725      0.555      0.870      1.080      1.866      0.812     -0.218     -0.033      0.232     -0.568      0.408     -0.863     -0.241      1.647     -1.183      0.616      1.430      1.122     -0.714      0.792     -2.850     -0.833     -2.217      0.672      0.666     -1.917      0.782      0.981      0.944      1.971      0.330
    -0.093      0.696      1.839      0.184      1.037      0.324     -0.907     -0.457      0.386      1.324      1.724      1.626     -0.932      0.177      1.275      0.555     -1.130     -0.920     -0.134     -1.188      0.973      0.273     -0.512     -0.148     -0.142     -1.092      0.354      2.457      0.484      1.285     -0.721     -1.250      0.031      0.434      1.378      0.156      1.350     -0.302      0.322      1.257     -0.540     -1.370     -0.057     -0.377     -0.939
     1.907     -1.304      1.839      2.184      1.037      0.324     -0.907      0.543      2.386      1.324      1.724     -1.374     -2.932      1.177      0.275      1.555      0.870     -1.920     -0.134      0.812      0.933     -0.518     -1.343      1.507      0.544      1.005     -0.996      3.097      0.767      0.550     -0.530     -0.298      1.961      1.054      1.146      0.177     -0.570     -1.119     -0.072      0.090      0.364      1.494      0.091     -0.892      0.264
    -0.093      0.696      0.839      1.184      1.037      1.324      0.093     -0.457     -0.614      1.324     -0.276      1.626      0.068      1.177      1.275     -0.445      0.870      0.080     -0.134      0.812     -0.112      0.729     -0.108     -0.165      1.080     -0.064     -0.039      0.848      1.450     -0.091      1.568     -0.766     -0.165     -0.554      0.725      0.142      0.708      0.269      1.468      0.808     -0.264     -0.017      0.411      0.055     -0.209
     1.907     -3.304      0.839      0.184     -1.963      1.324     -2.907      0.543      1.386     -2.676      1.724     -2.374      1.068      1.177     -1.725      0.555     -2.130      1.080      1.866     -2.188      0.617     -1.357      0.878      0.340     -1.913      1.178     -1.963      0.028     -0.162      0.113      0.908     -1.603     -0.363      1.036     -1.826      0.605     -0.538     -0.123      0.776     -0.909     -0.276     -0.350     -0.136      1.628     -0.545
     1.907     -0.304      1.839      2.184     -0.963      0.324      0.093      1.543      1.386     -2.676      1.724     -0.374      1.068      1.177     -1.725      1.555      0.870      1.080      0.866     -1.188      0.953     -0.053      1.127      1.279     -2.024      0.899     -0.237      0.589      0.784      1.009     -0.503      0.202      0.413      0.387     -1.583      0.162     -0.372     -0.534      0.182     -0.953      0.373      0.841     -0.635     -0.014      0.619
    -2.093      0.696      0.839      1.184      0.037      0.324      1.093     -1.457      2.386      0.324     -1.276      0.626      1.068      1.177      0.275     -1.445      0.870      1.080     -1.134     -0.188     -0.889      0.484      0.707      1.563      0.517     -0.982      0.280      0.121     -0.398     -0.397      1.237      0.662     -2.150      1.146      0.032      0.381     -0.055     -0.063     -0.172     -0.044     -0.333      0.175      0.264     -1.913     -0.695
    -0.093      0.696     -2.161      1.184      1.037     -0.676      0.093      1.543      2.386     -0.676     -0.276     -0.374      1.068      1.177      1.275      0.555     -0.130      0.080      1.866      0.812     -0.191     -0.254      0.185      1.985     -0.041      0.135      0.715     -2.208     -0.875      1.090     -0.601      0.249      1.249      0.655     -0.580     -0.088      0.018      0.789     -0.587      1.305      0.596      0.160      0.007      0.936      0.926
    -2.093     -1.304      1.839      2.184      1.037     -2.676     -1.907      1.543     -0.614      1.324     -2.276     -1.374      1.068      2.177      1.275     -2.445     -0.130      1.080     -0.134      0.812     -1.715     -0.338      0.842      0.395      0.190     -0.240     -0.952      0.952      1.835      0.765     -1.091     -1.627      0.754     -0.776      1.229      0.348     -0.914     -0.116      1.727      1.090     -0.387      0.264     -0.178     -0.171      0.522
     0.907      0.696      0.839      1.184      1.037      1.324      1.093     -1.457      0.386      1.324     -0.276      1.626      1.068      1.177      0.275      0.555      0.870      1.080      0.866      0.812      0.277      0.800      0.526      0.549      0.755      0.541     -0.271      0.313      0.628      0.307      0.871      0.183     -2.040     -0.153      0.805     -0.753      0.445      0.437      0.660     -0.064      0.184     -0.184      0.480      0.663      0.276
    -1.093     -0.304     -0.161     -1.816     -1.963     -1.676      1.093      1.543      1.386     -1.676      0.724      0.626      0.068      1.177      1.275      0.555      0.870      1.080      0.866     -1.188      0.137      0.231      0.677      1.086     -0.735     -1.248     -0.506     -0.897     -2.917     -1.226     -1.798      1.042      1.008      0.687     -1.375      0.557      0.402     -0.673      0.075      1.509      0.481      0.689      0.140      0.445     -0.661
    -0.093      0.696     -0.161          *     -0.963      1.324      1.093      1.543      0.386          *          *          *      0.068          *          *          *          *          *          *     -1.188      0.519      0.231      0.325     -0.045     -0.164     -0.638      0.645     -0.512      0.025     -0.632      0.804      0.985      1.210      0.585     -0.072     -1.004      1.303     -0.295     -1.908     -0.248      0.805     -0.487     -0.043      0.239     -0.973
    -0.093      0.696     -0.161      0.184      0.037      0.324      1.093      0.543      0.386      1.324      1.724      1.626      1.068      0.177      1.275      0.555      0.870      1.080     -0.134     -0.188      0.764      0.958      0.560      0.464      0.834     -0.765     -0.361     -0.637     -0.298     -0.663     -0.362      0.193      0.082      0.128      0.851      0.385      0.370      0.259     -0.219      0.978     -0.260     -0.448      0.344     -0.297     -0.931
    -0.093     -0.304     -0.161     -0.816     -0.963     -0.676     -0.907      0.543     -0.614     -0.676     -0.276     -0.374     -0.932     -0.823     -0.725     -0.445     -0.130      0.080     -1.134     -0.188     -0.221     -0.244     -0.358     -0.708     -0.384      0.047      0.005      0.210      0.117     -0.656     -0.366     -0.606      0.807      0.076     -0.371      0.198      0.126     -0.477     -0.131     -0.584     -0.212      0.185      0.503     -0.799      0.058
    -0.093      0.696     -2.161     -1.816     -0.963      1.324      1.093     -2.457      0.386     -0.676      1.724     -0.374     -1.932     -1.823     -0.725     -1.445      0.870     -0.920     -0.134     -1.188      0.369      0.557     -0.982     -0.412     -0.509     -0.489      0.059     -1.083     -1.501     -0.327      1.023      0.584     -1.365      0.468     -0.403      0.812     -1.110     -0.446     -1.559     -0.377     -1.823      0.013      0.441      0.143     -0.625
    -0.093     -2.304     -1.161      2.184     -2.963     -0.676      0.093      0.543     -0.614     -1.676     -1.276     -2.374     -1.932     -0.823     -1.725      1.555     -2.130      0.080     -1.134     -0.188     -0.014     -1.561     -0.670      0.977     -1.081      0.011     -0.579     -0.421      1.100     -1.912     -0.771      1.579      1.341     -1.427     -1.096     -1.144     -0.327     -1.106     -1.357     -1.274      1.577     -0.256      0.962     -1.475      0.660
     0.907     -0.304      0.839     -0.816      0.037     -0.676      0.093      0.543      1.386      0.324      1.724     -0.374     -0.932      1.177     -0.725      0.555     -0.130      1.080      1.866     -1.188      1.029     -0.078      0.058      0.653     -0.696     -0.017     -0.127      0.812     -1.329      0.665     -1.711     -0.057      0.453      0.791      0.552      0.133     -0.213     -0.861      0.592     -0.493     -0.380      0.009      0.948      1.529     -0.654
    -1.093      0.696      0.839     -0.816     -1.963      0.324      0.093      1.543      1.386      0.324      0.724      0.626      1.068      1.177      0.275     -1.445      0.870      1.080     -1.134      0.812      0.156      0.363      0.524      0.108     -0.293     -1.089      0.410      0.233     -0.939     -1.565      0.114     -0.170      1.000      1.447      0.294      0.397      0.226      0.478      1.006      0.353     -1.493      0.554      0.330     -1.158      0.890
     0.907      0.696     -1.161      0.184      1.037      1.324      1.093     -1.457     -0.614      0.324      0.724      1.626     -0.932     -1.823      0.275      1.555     -0.130     -0.920     -1.134     -3.188      0.772      0.138     -0.155     -0.702     -0.915     -0.100      0.567     -1.038      0.821      1.825      0.730      1.113     -1.394     -0.056      0.843     -0.460      1.519     -0.760     -1.096      0.726      0.657     -0.272     -0.469     -0.626     -2.369
    -0.093      0.696     -1.161      0.184      0.037      0.324      1.093     -1.457      1.386      1.324      0.724      0.626      0.068     -0.823      0.275      0.555      0.870      0.080     -0.134     -0.188      0.458      0.904      0.197      0.755      0.255     -0.545     -0.400     -1.423     -0.715     -0.314     -0.176      0.059     -1.599      0.876      1.218      0.026     -0.472     -0.220     -1.532      0.260     -0.083     -0.289     -0.093     -0.542     -0.360
     1.907      0.696      0.839     -1.816      1.037      1.324     -1.907     -0.457     -0.614     -1.676     -0.276      0.626     -2.932     -1.823      0.275     -1.445     -2.130     -0.920     -0.134     -1.188     -0.371     -0.328     -1.064     -0.963      0.688      2.251      0.969      1.803     -0.794      0.392      1.671     -1.473      0.641      0.282     -2.026      0.296      1.040     -1.467     -1.031     -0.124     -1.074     -1.679      0.635      0.402     -1.770
     0.907     -1.304     -0.161     -1.816      1.037     -1.676      0.093     -1.457     -0.614     -0.676      0.724     -2.374      1.068     -1.823      1.275      1.555     -0.130      1.080     -1.134     -0.188      0.816     -0.260      0.656     -1.109     -0.789      0.100     -1.017     -0.722     -0.635      1.694     -2.434      0.473     -2.174      0.146     -0.425     -0.471     -1.904      0.160     -0.854      1.534      0.689      0.366      0.126     -0.743      0.353
    -1.093     -1.304     -1.161     -1.816     -1.963     -1.676      1.093     -1.457      1.386     -0.676     -1.276      1.626     -1.932      1.177     -1.725      0.555      0.870      0.080      1.866      0.812     -0.304      0.439     -0.903      0.715     -0.580     -0.758     -1.756     -0.354     -2.489     -1.241     -1.448      0.707     -0.365      0.775     -0.317     -0.654      1.047     -0.614      0.556     -1.521      0.949      0.341      1.162      1.415      1.240
    -0.093      0.696     -0.161      1.184     -0.963     -0.676      0.093      0.543      0.386     -0.676      0.724     -0.374      1.068      0.177     -0.725     -1.445     -0.130      1.080     -0.134     -1.188      0.145      0.053      0.644     -0.142     -0.805     -0.240      0.726     -0.945      1.296      0.031     -0.849      0.041     -0.252      0.443     -0.222      0.637     -0.494      0.067      0.434     -0.443     -1.537     -0.004      0.282     -0.043     -0.487
    -0.093     -1.304     -0.161      0.184     -0.963     -0.676     -0.907      1.543      0.386     -0.676     -0.276     -0.374     -0.932      0.177     -0.725     -0.445     -1.130     -0.920     -0.134     -1.188     -0.296     -0.751     -0.184      0.087     -1.053      0.211     -0.326      0.097      0.214      0.110     -0.349      0.007      1.750      0.390      0.014      0.147      0.606     -0.689      0.080     -0.266     -0.236     -0.114     -0.742     -0.097     -0.357
    -0.093     -1.304     -0.161      1.184     -1.963     -1.676     -1.907      1.543      1.386     -0.676     -0.276     -0.374      1.068      0.177     -0.725     -1.445      0.870      1.080     -1.134     -0.188     -0.514     -0.235      0.644      1.192     -0.586      0.488     -1.074     -0.844     -0.046     -1.367     -1.162     -1.518      0.660      0.338     -0.369      0.430     -0.116      0.135     -0.789     -0.422     -0.616      1.285      0.123     -1.792      0.384
    -2.093      0.696      0.839      1.184      0.037     -2.676      0.093     -1.457      0.386      0.324     -2.276      1.626      1.068      2.177      0.275     -2.445     -0.130     -1.920     -1.134     -2.188     -1.598      0.608      0.194      0.624     -0.366     -0.452     -0.075      0.673      0.673      0.270     -1.045     -0.508     -1.576      0.089      0.475      0.262      0.738      0.858      1.708      0.451     -0.662     -0.944     -2.126     -1.527     -1.787
    -0.093     -0.304     -1.161     -1.816      1.037      0.324      0.093     -0.457     -1.614      1.324      1.724     -0.374     -0.932     -1.823      1.275      0.555     -1.130     -1.920     -2.134      0.812      0.754     -0.089     -0.795     -2.220      0.196     -0.661     -0.202     -0.325      0.266      0.878     -0.256      0.200      0.327      0.285      1.237      0.400     -0.182      0.292     -0.063      1.098     -0.420     -0.915     -0.927     -1.086      0.542
     0.907     -0.304     -1.161      0.184      0.037      0.324     -1.907     -1.457      0.386      0.324      0.724      0.626      0.068     -0.823      0.275      0.555      0.870     -0.920     -0.134     -0.188      0.516     -0.574     -0.005      0.221      0.096      0.330      0.443     -1.227     -0.161      0.006     -0.286     -1.276     -1.535      0.323      0.212     -0.095      1.228      0.217     -1.178      0.365      0.048      1.414     -0.928     -0.247     -0.322
    -0.093     -0.304     -2.161      1.184     -1.963      0.324      1.093     -2.457     -0.614     -0.676     -1.276     -1.374     -0.932     -0.823     -1.725      0.555     -0.130     -1.920     -0.134     -2.188     -0.567     -0.486     -1.027      0.715     -1.905      0.690      0.291     -1.136      0.479     -0.024      0.806      1.639     -1.367     -1.263      0.257     -0.354     -0.603      0.311     -1.554     -0.867      1.070      0.413     -0.563     -0.446     -0.640
    -0.093     -1.304     -1.161      1.184      1.037     -1.676     -0.907     -0.457     -0.614      1.324     -0.276     -1.374      0.068      1.177      1.275      0.555     -1.130     -1.920      0.866      0.812     -0.132     -0.623     -0.598     -0.331      0.429     -0.187     -0.560     -0.674      1.330      0.762     -1.421     -0.348      0.344     -0.281      1.224     -0.303     -0.785      1.097      1.376      0.892      0.650     -0.317     -1.172      0.801      0.472
     0.907     -0.304      0.839     -0.816      0.037      0.324     -1.907     -1.457     -0.614     -1.676      0.724      0.626      0.068      1.177     -1.725      0.555     -0.130      1.080      1.866      0.812      0.235     -0.015      0.022     -0.089      0.687      0.625     -0.523      0.826     -0.700     -0.568      0.185     -1.774     -1.492     -0.520     -2.040      0.534      0.503     -0.091      1.226     -2.024      0.148      0.011      0.946      1.798      0.080
    -0.093     -0.304     -0.161     -0.816      0.037     -0.676      0.093      0.543     -0.614      1.324     -0.276     -0.374     -0.932     -0.823      0.275     -0.445     -0.130     -0.920     -0.134     -2.188     -0.286     -0.367     -0.327     -0.563     -0.804      0.120      0.121      0.184     -0.464      0.762     -0.400      0.449      0.948     -0.163      1.488      0.380      0.298     -0.434     -0.329      0.623     -0.210      0.198     -0.370      0.072     -1.589
     0.907     -0.304     -0.161      0.184     -1.963      0.324      0.093     -1.457     -0.614     -0.676      0.724     -0.374      0.068     -1.823      0.275     -1.445     -0.130      0.080     -1.134     -1.188     -0.235     -0.279      0.128     -1.023     -0.635      0.994     -0.123     -0.332      1.209     -1.263      0.640      0.318     -1.747      0.160     -0.379      0.900     -0.263     -0.046     -0.898      0.523     -1.215      0.059     -0.036     -0.696     -0.466
    -0.093     -0.304     -0.161     -0.816     -0.963      0.324      0.093      0.543     -0.614      1.324      0.724      0.626      0.068     -0.823      0.275     -0.445     -0.130      1.080     -1.134     -0.188     -0.062      0.069      0.753     -0.693     -0.570     -0.181     -0.489     -0.874     -0.133     -0.340      0.073     -0.061     -0.112      0.010      1.434      0.776      0.655     -0.945     -0.388      0.513     -0.230     -0.188      0.090     -0.856      0.306
    -0.093      0.696      0.839      0.184     -0.963     -2.676      0.093     -0.457      0.386     -0.676     -0.276      1.626      1.068      2.177      0.275     -2.445      0.870     -0.920      0.866     -0.188     -0.832      0.665     -0.328     -0.015     -0.713      0.702     -0.042      1.001      0.277     -0.242     -1.937     -0.549     -0.088      0.221     -0.358      1.007      0.711      1.672      2.256      0.491     -1.536      0.003     -0.467      0.818      0.422
     0.907      0.696     -1.161     -1.816      1.037     -0.676     -2.907      1.543      2.386      1.324     -0.276     -2.374      1.068      2.177      1.275     -0.445     -2.130      1.080      1.866      0.812     -0.018     -1.138      0.805      0.417      1.072      0.932      1.707     -2.144     -2.187     -0.041     -0.667     -1.771      0.690      2.147      0.815     -0.260     -0.718      0.009      1.712      0.636     -0.456     -0.712      0.013      1.640     -0.091
     0.907      0.696      1.839      0.184      0.037      0.324      1.093      1.543     -0.614      1.324      0.724      1.626      1.068     -0.823      0.275      1.555      0.870      1.080     -1.134      0.812      0.749      0.578      0.955      0.212      0.001      0.132      0.091      0.792      0.004     -0.061     -0.422      0.360      0.534     -0.832      1.250     -0.636      0.920     -0.255     -0.916      0.285      0.752      0.206     -0.198     -1.302      0.840
     0.907      0.696     -0.161      1.184      0.037     -0.676      1.093      0.543     -1.614     -1.676     -1.276      0.626     -2.932      2.177      0.275     -2.445      0.870      0.080      0.866     -0.188     -1.046      0.312     -0.812      0.521     -0.159      1.687      0.425      0.790      0.570      0.132      0.449      0.668      1.478     -1.785     -1.462      0.433      0.100     -1.667      1.715      0.308     -1.103      0.534      1.214      0.500     -0.063
    -0.093     -0.304      0.839     -1.816      0.037      0.324     -1.907      0.543      1.386     -1.676     -0.276     -0.374      1.068     -1.823     -0.725      0.555     -0.130      0.080     -1.134     -0.188     -0.034     -0.220      0.387      0.011      0.494     -0.295     -0.079      0.429     -1.969     -0.624      0.311     -1.631      0.172      1.412     -1.916     -0.306      0.064      0.507     -1.751     -1.050      0.723      0.240     -0.400     -1.156     -0.666
    -0.093      0.696      1.839     -1.816      1.037      0.324     -0.907      1.543      0.386      1.324      0.724     -1.374      1.068      0.177     -0.725     -0.445      0.870      1.080     -2.134      0.812      0.274      0.038      0.709     -0.369      1.421     -0.517      0.583      1.270     -1.421     -0.348      0.062     -0.885      0.642      0.787      0.400      0.327     -1.541      0.131      0.498     -1.442     -0.790      0.857     -0.241     -1.919     -0.551
    -0.093      0.696      0.839      0.184      0.037      0.324      0.093      1.543     -1.614      1.324      1.724      0.626      1.068      0.177      1.275      0.555     -1.130      1.080     -1.134      0.812      0.855     -0.036      0.713     -0.421      0.536     -1.166      0.578      0.194      0.615     -0.403     -0.410      0.148      0.765     -1.290      1.127      0.272      0.704      0.072      0.622      1.088     -0.432     -1.020      0.000     -0.914      0.418
     1.907     -1.304      1.839     -0.816      1.037      1.324     -0.907     -0.457      1.386     -2.676      1.724     -0.374      1.068      1.177     -0.725      0.555     -1.130      0.080     -1.134      0.812      0.954     -0.450      0.297      0.430      0.595      1.038     -1.068      1.561     -1.138      0.545      0.414     -0.415     -0.760      0.899     -2.806      0.127      0.201      0.704      0.683     -0.987     -0.529     -0.753     -0.295     -1.368      0.163
     1.907     -0.304     -1.161     -1.816      1.037      1.324      1.093     -2.457     -1.614     -0.676      1.724     -0.374     -1.932     -1.823     -0.725      1.555      0.870     -2.920     -2.134      0.812      1.241      0.277     -0.959     -1.407      0.710      0.503     -0.512     -0.246     -0.475      0.290      0.119      0.769     -1.460     -0.531     -0.995     -0.328     -0.773     -0.637     -0.575     -1.001      0.110      0.596     -1.539     -1.460      0.174
     0.907      0.696     -2.161      1.184      1.037      1.324      1.093     -1.457      1.386      0.324      0.724     -1.374      0.068      2.177      1.275     -0.445     -1.130     -2.920      1.866      0.812      0.388      0.037     -0.889      0.819      1.251      0.531      0.513     -1.122      0.194     -0.144      1.103      1.054     -0.483      0.597     -0.411      0.196     -1.398      1.241      1.566      0.698     -0.985     -1.296     -1.685      1.579     -0.226
    -0.093     -2.304     -2.161      1.184      1.037      1.324     -1.907      0.543     -0.614      1.324      0.724     -2.374     -1.932      1.177      1.275      0.555     -2.130     -1.920     -0.134     -0.188      0.245     -1.657     -1.284      0.871      0.573     -0.332     -0.541     -0.849      0.259      0.439      1.062      0.000      1.734     -1.448      0.948      0.320     -0.214     -0.087      0.339      0.949      0.286     -0.073      0.007     -0.727     -0.597
     0.907      0.696      1.839      2.184      1.037      1.324      1.093      1.543      1.386     -1.676     -1.276      1.626      1.068      2.177      0.275     -1.445      0.870      1.080      1.866      0.812     -0.737      0.465      0.388      1.504      0.596      1.379      0.101      1.324      0.698      0.520      1.975      0.520      1.052      0.053     -2.023     -0.077      0.673      0.490      0.830      0.264     -0.615      0.388      0.407      1.079      0.254
     0.907      0.696      1.839      1.184      1.037      1.324      1.093      1.543      2.386     -0.676      1.724      0.626      1.068      2.177     -0.725      1.555      0.870      1.080      0.866      0.812      0.835      0.565      0.877      1.513      0.362      0.131      0.207      0.976     -0.277      0.779      0.407      0.704      0.434      1.154     -1.008      0.301     -0.177     -0.149      0.894     -0.889      0.584      0.238     -0.083      0.127      0.541
     0.907      0.696     -0.161     -0.816     -0.963      1.324      1.093      0.543      0.386      1.324      1.724     -0.374      1.068      1.177      0.275      1.555      0.870     -0.920     -0.134     -0.188      0.991      0.256     -0.330      0.098      0.283     -0.090      0.373      0.148     -0.990     -1.216      0.442      0.792      0.920      0.349      1.158      0.077     -0.799      1.493      1.165      0.200      0.444      0.499     -0.325     -0.348     -0.528
    -2.093      0.696      0.839     -0.816      0.037     -1.676      1.093     -1.457      1.386      0.324     -2.276      1.626      0.068      1.177      0.275     -2.445      0.870      0.080     -1.134     -0.188     -1.404      0.946     -0.249     -0.063      0.001     -0.836     -0.239      1.050     -0.780     -0.064     -0.318      0.178     -0.984      1.545      0.314     -0.123      0.318      0.411      1.375      0.348     -0.802     -0.291      0.544     -1.046     -0.207
     1.907      0.696     -2.161     -1.816      1.037      1.324     -2.907     -2.457     -1.614     -2.676      1.724      1.626     -2.932     -1.823      1.275      1.555      0.870      1.080     -2.134      0.812      0.969      0.502     -0.862     -1.852     -0.109      0.827      0.153     -1.305      0.174      1.277      0.302     -3.314     -1.512      0.053     -2.584      0.071      0.972     -1.793     -0.243      1.261      0.440      0.169      2.300     -1.371      0.956
    -0.093      0.696      0.839      2.184      1.037     -2.676      1.093     -0.457     -0.614      1.324      0.724      1.626     -0.932      1.177      0.275     -2.445      0.870     -0.920      1.866     -0.188     -0.181      0.520     -0.330      0.732      1.202     -0.006      0.349      1.229      1.372     -0.272     -2.656      0.604     -0.259     -1.235      0.729      0.916      0.812     -0.455      0.397     -0.326     -2.302      0.216     -0.417      1.647     -1.117
    -0.093      0.696      0.839     -0.816      0.037     -0.676     -1.907      0.543     -0.614      0.324     -0.276      1.626      0.068     -0.823      0.275     -0.445      0.870      0.080     -1.134     -0.188     -0.228      0.206     -0.275     -0.800     -0.143      0.065      0.627      1.028     -0.196      0.192     -0.536     -2.181      0.751     -0.019      0.392     -0.012      1.256      0.568     -0.104      0.409     -0.202      0.584      0.527     -0.676     -0.021
     0.907      0.696      1.839      0.184      0.037      0.324      1.093     -0.457     -0.614      0.324      0.724     -0.374      1.068      1.177      0.275      0.555     -1.130      1.080      0.866     -0.188      0.353     -0.528      0.525      0.116      0.073      0.460      1.191      1.166      0.111     -0.116     -0.087      1.497     -0.963     -0.721      0.451      0.230      0.337      0.486      1.087      0.229      0.078     -0.510      0.291      1.006     -0.208
    -2.093     -1.304     -0.161      1.184     -1.963     -1.676      0.093     -0.457      0.386     -0.676     -0.276     -1.374      0.068      0.177     -0.725     -0.445     -1.130     -0.920     -1.134     -2.188     -0.329     -1.163     -0.259      1.054     -1.467     -1.870     -0.201      0.019      0.203     -0.662     -1.535      1.343     -0.260     -0.562     -0.002      0.340      0.159      0.268     -0.742      0.045     -0.011      0.207     -0.562     -1.721     -1.012
     0.907      0.696      0.839      1.184     -0.963     -1.676      0.093      0.543     -0.614      0.324     -2.276     -1.374      0.068     -0.823      0.275     -1.445     -0.130      1.080      1.866      0.812     -1.234     -0.171      0.249      0.750     -0.474      2.180      0.948      0.574      0.275     -0.529     -0.591      0.278      0.339     -1.237      0.666     -0.219     -1.224     -0.465     -1.416      0.631     -0.019      0.080      0.709      1.319      1.146
    -1.093      0.696      0.839      1.184     -0.963     -0.676      0.093      1.543     -1.614     -0.676     -1.276     -0.374      0.068     -0.823     -0.725     -0.445     -0.130      0.080     -0.134     -1.188     -0.487      0.341      0.192     -0.417     -1.793     -0.764      0.337      0.632      1.560      0.929     -0.164     -0.083      1.327     -1.259      0.204     -0.525     -0.781     -0.373     -0.270     -0.111      0.079     -0.608     -0.275      0.321      0.396
     0.907      0.696      1.839     -0.816      0.037      0.324      1.093      1.543      0.386      0.324      1.724     -0.374     -2.932      0.177      0.275     -0.445      0.870      1.080     -2.134     -0.188      0.630      0.057     -0.855     -0.063      0.352      0.239      0.747      2.548     -0.805     -0.269     -0.260      1.010      2.284      0.349     -0.002      0.801     -0.331     -1.831      0.253      0.060     -1.219      0.802      2.397     -1.990     -0.387
     0.907     -0.304     -1.161     -0.816     -0.963     -1.676      0.093     -1.457     -0.614     -0.676     -0.276      0.626      0.068      1.177     -0.725      0.555     -1.130     -0.920     -1.134     -2.188      0.173     -0.251     -0.659     -0.120     -0.909      0.658      0.037     -0.528     -0.758     -0.224     -1.887      0.280     -0.663     -0.442     -0.075     -0.542      0.921      0.966      1.176     -0.298      0.224     -0.930      0.106     -1.315     -1.434
     1.907      0.696      1.839     -0.816     -0.963      1.324      1.093      0.543      2.386     -0.676      1.724      1.626      0.068     -1.823      0.275     -0.445      0.870      1.080      0.866     -1.188      1.027      0.453      0.885     -0.214     -0.093      0.756      0.270      1.027     -0.746     -0.685      0.311      0.646     -0.193      2.471     -0.712      0.149      0.936     -1.162     -1.695      0.277     -1.657      0.463     -0.224      1.012     -1.262
     0.907      0.696     -0.161      1.184      1.037      1.324      0.093      0.543      0.386     -0.676      1.724      0.626      1.068      0.177      0.275      1.555      0.870      1.080     -0.134      0.812      1.085      0.407      0.823     -0.526      0.083     -0.243      0.309     -1.204      1.691      1.106      0.204     -0.469     -0.171      0.839     -0.706     -0.118     -0.059      0.027      0.708      0.222      0.204      0.376     -0.077      0.143      0.766
     1.907      0.696     -2.161     -1.816      0.037      1.324      0.093     -2.457     -1.614      0.324     -0.276     -2.374     -0.932      0.177     -0.725      0.555     -0.130     -2.920     -0.134      0.812      0.432     -0.638     -1.019     -1.244      0.548      1.523      1.412     -1.137     -0.572     -0.611      0.890      0.878     -1.285     -0.597      0.001     -0.850     -1.382      0.685      1.330     -0.933      0.023      0.600     -1.248      0.516      0.438
     0.907      0.696     -0.161      0.184      0.037      0.324      0.093     -1.457      0.386      0.324      0.724     -0.374      0.068     -0.823     -0.725     -0.445     -0.130      0.080     -0.134     -0.188      0.174     -0.314     -0.258     -0.099      0.230      0.790      1.014      0.155      0.224     -0.159      0.101      0.391     -1.302      0.341      0.191      0.458      0.098      0.547     -0.725     -0.832     -0.721      0.270      0.496      0.000     -0.387
     0.907     -1.304      0.839     -1.816      1.037      1.324      0.093      1.543     -0.614      1.324      0.724     -1.374      1.068     -0.823      1.275      1.555      0.870      1.080     -1.134      0.812      0.762     -0.008      0.566     -0.704      0.417      0.220     -1.189      0.215     -1.171      0.445      0.712      0.078      1.096     -0.154      1.080     -0.620     -1.271      0.106     -0.337      0.945      0.642      0.825      0.255     -0.844      0.493
     1.907      0.696     -0.161      2.184      0.037     -0.676      1.093     -0.457     -0.614     -0.676      1.724     -0.374      0.068      2.177      0.275      1.555      0.870      1.080     -0.134     -0.188      0.701      0.397     -0.194      0.744     -0.364      1.235      0.280     -0.163      1.301      0.355     -1.408      0.734     -0.196     -1.141     -0.582      0.585     -0.790      0.372      1.583      0.506      0.354      0.416      1.209     -0.493      0.013
     0.907      0.696      0.839     -1.816      1.037      1.324     -0.907     -1.457     -0.614      0.324      1.724      0.626      1.068      0.177      1.275      1.555      0.870      1.080     -2.134      0.812      0.906      0.509      0.528     -0.707      0.936     -0.039      0.054      0.308     -1.239      0.085      0.537     -1.380     -1.926     -0.126     -0.070      0.195     -0.041      0.223      0.754      0.989      0.489      0.190      0.195     -1.614     -0.122
    -0.093     -2.304     -0.161      1.184      0.037     -0.676     -1.907      0.543      0.386     -0.676     -1.276     -1.374      0.068      1.177      0.275     -0.445     -0.130     -0.920     -0.134      0.812     -0.875     -0.938      0.210      0.920     -0.234      0.668     -1.257     -0.189      0.452      0.276      0.077     -0.867      0.341     -0.366     -0.604      0.174     -0.300     -0.153      0.417      0.335      0.559      1.183     -1.196     -0.532      1.021
    -0.093     -0.304     -0.161      1.184      1.037      0.324      0.093      0.543     -1.614     -0.676     -0.276     -0.374      0.068     -1.823     -0.725     -0.445     -0.130     -0.920     -0.134      0.812     -0.085     -0.751     -0.283     -0.733      0.521      0.003      0.357      0.251      1.728      0.493      0.444      0.857      0.709     -1.107     -1.076     -0.050      0.766      0.381     -1.128     -0.859     -0.198      0.810     -0.539      0.185      0.531
    -0.093      0.696      1.839      2.184      1.037     -2.676      1.093     -0.457      0.386      1.324      0.724     -1.374     -0.932     -0.823      1.275          *     -1.130     -0.920     -0.134      0.812      0.063     -0.330     -0.556      1.116      0.858     -0.202      1.167      2.294      1.048      0.277     -2.695      1.249      0.070     -0.431      0.897      0.701     -0.858     -0.266     -1.876      0.924     -0.458     -0.752     -0.252     -0.713      0.132
     0.907      0.696     -2.161      1.184      1.037     -2.676      1.093     -0.457     -1.614      1.324     -1.276      0.626     -0.932     -1.823      1.275     -2.445      0.870      1.080     -0.134      0.812     -1.154      1.028     -0.069     -0.048      1.319      2.006     -0.139     -2.087      1.301     -0.266     -1.531      0.112     -0.500     -1.468      0.573      0.499     -0.843     -0.639     -1.664      0.777     -1.213     -0.530      1.228      0.040     -0.373
    -1.093     -0.304      0.839      1.184      1.037      0.324      0.093     -0.457     -0.614     -1.676      0.724     -1.374      0.068     -0.823      0.275      0.555     -0.130      0.080     -1.134     -0.188      0.537     -0.544      0.296     -0.613     -0.473     -1.700      0.137      0.622      1.779      1.601     -0.188      0.716     -0.761     -0.280     -1.440     -0.052     -0.484     -0.232     -0.278      0.534     -0.115      0.491     -0.456     -0.842      0.199
    -2.093      0.696      1.839      1.184     -2.963     -2.676      1.093      1.543      2.386     -2.676     -2.276     -2.374      1.068      1.177     -2.725     -2.445      0.870      1.080      0.866     -3.188     -1.553      0.075      0.289      1.704     -2.169     -0.519      0.560      1.520     -0.610     -0.849     -1.397      1.200      1.193      0.919     -1.419      0.225     -2.338      0.526     -0.158     -1.607     -0.499      0.821      0.620     -0.072     -1.395
     0.907     -2.304     -2.161     -0.816      1.037      1.324      1.093     -1.457      1.386      1.324      1.724     -2.374      0.068      1.177      1.275      1.555      0.870      1.080      0.866      0.812      1.268     -0.355      0.135      0.611      1.328     -0.495     -2.017     -2.374     -1.551     -0.207      0.355      1.402     -1.584      0.687      0.665     -0.393     -1.787     -0.186      0.682      0.814      0.073      1.379      1.042      0.412     -0.265
    -0.093     -1.304      0.839      1.184      0.037      1.324      1.093      1.543      0.386      0.324      0.724      0.626     -0.932     -0.823      0.275      1.555      0.870      1.080      0.866      0.812      0.799      0.197      0.193      0.366      0.486     -0.940     -1.521      0.534      0.731     -0.390      0.591      0.969      1.427      0.087      0.062     -0.606      0.277     -1.310     -1.169      0.087      0.565      0.817      0.760      0.658      0.419
    -2.093     -0.304     -0.161      1.184     -2.963      0.324     -0.907     -0.457      0.386     -0.676     -1.276     -0.374      0.068      1.177     -0.725     -0.445     -1.130      0.080     -0.134     -2.188     -0.702     -0.471      0.477      0.626     -2.773     -1.580      0.118     -0.625      0.308     -0.153      0.768     -0.444     -0.965     -0.175      0.685     -0.252      0.350     -0.474      0.641      0.395      0.387     -0.642     -0.750     -0.339      0.211
     0.907     -0.304     -1.161      0.184      1.037      1.324     -0.907     -1.457     -0.614     -0.676     -0.276     -0.374     -0.932      0.177     -0.725     -0.445     -1.130     -0.920     -0.134      0.812      0.026     -0.653     -0.484      0.612      0.966      0.706      0.357     -0.895     -0.552     -0.007      1.169      0.054     -0.722     -1.234     -1.222     -0.335      0.505     -0.266     -0.287     -1.330     -0.525     -0.381     -0.146     -0.431     -0.113
     0.907     -0.304      1.839     -0.816     -2.963      0.324     -0.907     -0.457      0.386     -0.676     -0.276      1.626      1.068      2.177     -2.725     -2.445     -1.130     -0.920     -0.134     -0.188     -0.620     -0.326      0.089      0.049     -1.048      1.499      0.210      1.747     -0.900     -1.905      0.978     -0.548     -0.668      0.379     -0.160      0.700      2.128      1.008      1.995     -2.290     -1.733     -0.720     -1.090     -0.177      0.658
    -0.093      0.696      0.839     -1.816      1.037      1.324      1.093      0.543      1.386     -0.676     -1.276     -0.374     -2.932      2.177      1.275      0.555     -0.130     -0.920      1.866      0.812     -0.360     -0.124     -1.047      0.288      0.669      0.197      1.028      1.960     -2.237      0.475      1.621      1.177      1.715      1.121     -0.988     -0.665     -0.141     -1.469      1.882      0.932      0.823     -0.015      0.558      1.655      0.163
    -0.093     -0.304     -1.161     -1.816      1.037     -0.676     -0.907      1.543     -1.614      1.324     -0.276      0.626      1.068     -1.823      1.275      0.555     -1.130     -0.920     -2.134      0.812      0.080     -0.306      0.289     -1.755      1.046     -0.263      0.052     -1.260     -0.020     -0.086     -0.724     -0.492      1.288     -0.305      0.851     -0.347      1.111      0.695     -0.321      0.763      0.436     -0.735     -1.473     -1.178      0.013
     0.907     -0.304      1.839     -0.816     -1.963      0.324      0.093      1.543     -0.614     -0.676     -1.276      0.626      1.068      1.177     -1.725     -0.445     -0.130      1.080      0.866     -1.188     -0.654     -0.081      0.746     -0.068     -1.894      1.331     -0.170      1.183     -0.659     -0.100      0.952      0.224      0.723     -0.558      0.284     -0.359      0.764      0.007      1.066     -0.788      0.221     -0.056      0.051      0.983      0.334
    -1.093     -0.304     -2.161      2.184     -0.963      0.324      0.093      0.543     -0.614      0.324      1.724     -0.374     -0.932      0.177      0.275      0.555      0.870      0.080      0.866      0.812      0.808      0.311     -0.698      0.449     -0.149     -1.842     -0.597     -1.427      1.764     -0.837     -0.462     -0.184      1.332     -0.812      0.425      0.435     -0.819     -0.017     -0.140      0.375     -0.394      0.723      1.138      0.585      0.998
    -0.093     -0.304     -1.161     -0.816     -1.963      1.324      0.093      0.543      0.386      0.324     -1.276     -1.374      1.068     -0.823      0.275     -0.445     -0.130      0.080      0.866     -0.188     -0.745     -0.334      0.301     -0.644     -1.356      0.737      0.053     -1.557     -0.267     -0.501      1.622      0.479      0.413      0.897      1.134     -0.128     -0.842      0.728     -0.159      0.746      0.384      0.338     -0.317      1.191      0.898
    -0.093     -1.304      0.839      0.184      0.037      1.324      1.093     -1.457      2.386     -0.676      0.724     -2.374      1.068     -1.823      0.275     -0.445     -1.130      1.080      1.866      0.812      0.390     -0.678      0.832      0.451      0.530     -0.423     -0.567     -0.023     -0.375     -0.569      0.911      1.638     -2.379      2.034     -0.930      0.011     -1.230      0.057     -2.152      0.052     -0.812     -0.172     -0.199      1.523      0.462
    -1.093     -0.304     -0.161      1.184      0.037      0.324      0.093     -0.457     -0.614      0.324     -0.276     -1.374      0.068     -0.823      0.275      0.555     -0.130      0.080     -1.134     -2.188     -0.199     -0.027      0.340      0.354     -0.362     -0.953     -0.236     -0.494      0.712      0.202      0.480      0.046     -0.862     -0.958      0.366      0.025     -1.376     -0.410     -1.131      0.251      0.538     -0.032     -0.332     -1.485     -1.818
     1.907     -0.304     -0.161      0.184      0.037      0.324     -1.907      1.543      0.386      1.324      1.724      0.626      0.068     -0.823      0.275      0.555     -0.130     -0.920     -1.134     -0.188      0.729      0.035     -0.212     -0.810     -0.176      1.029     -0.274      0.085      0.931      0.283     -0.642     -2.003      1.930      0.903      1.394      0.758      0.620      0.344     -0.081      0.344     -0.211     -0.331     -0.648     -0.658     -0.033
     0.907     -0.304     -0.161     -1.816      1.037      1.324      0.093      1.543      0.386     -2.676      0.724      0.626      1.068      1.177      0.275      1.555      0.870      1.080     -2.134     -1.188      0.802      0.248      0.683     -0.571      0.590      0.116     -0.625     -0.859     -1.170      0.382      0.530     -0.090      0.813      0.854     -2.994     -0.547      0.285      0.149      1.719     -0.101      0.555      0.636      0.109     -1.813     -1.810
    -0.093      0.696      0.839      0.184      0.037      1.324      1.093      1.543      0.386      1.324     -1.276     -0.374      1.068      0.177      1.275      1.555      0.870      1.080     -1.134      0.812     -0.077      0.118      0.552      0.188      0.466     -0.015      0.690      0.393     -0.128     -0.415      1.394      1.002      0.795      0.340      1.036     -1.261     -0.537      0.128     -0.062      1.034      1.821      0.846      0.355     -1.333      0.439
     0.907      0.696      0.839      1.184     -0.963      0.324      1.093      0.543      2.386      1.324      0.724      1.626      0.068     -0.823     -0.725      1.555      0.870      0.080      0.866     -1.188      0.952      0.647      0.122      0.873     -0.137     -0.008     -0.015      0.560      0.159     -0.682     -0.535      0.588      0.416      1.665      1.223     -0.854      0.840     -0.255     -1.589     -0.749      0.267     -0.049     -0.084      0.382     -1.019
    -1.093     -0.304      0.839      0.184      1.037     -0.676      1.093      0.543     -1.614      0.324      0.724      0.626      1.068      0.177      0.275      0.555      0.870      1.080     -0.134      0.812      0.513      0.867      0.693     -0.515      1.469     -1.620     -1.103      0.153      0.708     -0.342     -1.159      0.267     -0.266     -1.122     -0.432      0.083     -0.677      0.160      0.512     -0.234     -0.121     -0.164      0.289      0.102     -0.451
    -1.093     -0.304     -2.161      1.184      0.037     -0.676      0.093     -2.457      1.386      0.324     -1.276     -2.374      0.068      1.177     -0.725     -0.445     -0.130     -2.920      0.866     -0.188     -0.330     -0.672     -1.020      0.474     -0.113     -0.847      0.262     -1.032      0.776      0.089     -0.343      0.633     -1.286      1.007      0.304     -0.696     -1.362      1.452      0.751     -0.637     -0.042      0.755     -1.402      0.503     -0.308
    -0.093      0.696      0.839      1.184      1.037      1.324      1.093     -1.457      1.386      1.324      0.724     -0.374      1.068      2.177     -0.725      0.555      0.870      0.080     -0.134      0.812      0.462      0.372      0.197      0.358      0.646     -0.692      0.552      0.526      0.817      0.506      0.823      0.658     -1.498      0.971      0.980     -0.014     -1.012      0.832      1.874     -1.132     -0.025      0.421     -0.034     -0.416      0.345
    -0.093     -0.304     -2.161     -0.816      0.037      1.324     -1.907     -2.457     -0.614     -2.676     -2.276      1.626      1.068      2.177     -2.725     -1.445     -0.130     -1.920     -1.134      0.812     -1.138      0.212     -0.090      0.061      0.264      1.171     -0.321     -1.943     -1.049     -0.224      2.449     -1.975     -2.272     -0.716     -2.710     -0.281      1.101      1.075      2.005     -2.893     -0.169     -0.579     -1.763     -1.138      0.598
    -0.093      0.696      1.839      2.184      0.037      1.324      1.093      1.543      0.386     -0.676     -0.276     -0.374      0.068      1.177     -1.725      0.555     -0.130      1.080      0.866     -0.188      0.063     -0.246      0.356      1.473     -0.279     -0.097      0.959      1.795      0.688      0.238      1.348      1.394      1.097     -0.703     -0.609     -0.390     -0.170     -0.244     -0.093     -1.671      0.565      0.063      0.528      0.221      0.118
    -0.093     -0.304      0.839     -0.816      0.037      0.324      1.093      1.543     -0.614      0.324     -0.276      0.626      1.068     -0.823      1.275      1.555     -0.130      0.080     -0.134     -0.188     -0.020     -0.053      0.402     -0.578      0.180      0.014     -0.218      0.539     -0.213     -0.005      0.450      1.253      1.105     -0.140      0.188     -0.210      0.631      0.510     -0.371      1.413      1.589     -0.064     -0.652      0.152     -0.237
     1.907     -0.304     -0.161      0.184      0.037      1.324      0.093     -0.457     -0.614     -0.676      1.724     -0.374      0.068      0.177     -0.725      1.555      0.870      0.080      0.866     -0.188      0.852     -0.023     -0.314      0.282     -0.387      1.098     -0.439      0.175     -0.119      0.663      0.612      0.267     -0.062     -0.589     -0.554      0.357     -0.315      0.439     -0.196     -0.463      0.594      0.709      0.655      0.546      0.143
    -0.093     -0.304     -2.161      1.184     -0.963      0.324      0.093      1.543      0.386     -0.676     -1.276     -0.374     -1.932      0.177     -0.725     -1.445     -0.130      1.080      0.866     -1.188     -0.871      0.047     -0.499      1.391     -0.133      0.855     -0.376     -1.737     -0.143     -0.742      1.092      0.063      2.017     -0.887     -0.487      0.318     -0.518     -1.329     -1.116     -0.530     -0.505     -0.086      1.808      0.112     -1.071
    -0.093      0.696      1.839     -0.816      1.037      1.324      1.093      1.543      0.386      0.324      1.724      1.626      1.068     -0.823      0.275     -0.445      0.870     -1.920      0.866      0.812      0.939      1.078     -0.202     -0.507      0.413     -1.133     -0.454      1.908     -0.324      0.633      0.463     -0.063      1.718      0.838      0.159      0.193      0.160      1.467     -0.477      0.050     -1.465     -0.398     -1.748      1.042      0.456
     1.907     -1.304     -1.161      1.184     -1.963      1.324      1.093      1.543      0.386     -1.676     -1.276      0.626      0.068      1.177     -1.725      1.555      0.870      1.080      0.866     -0.188      0.271      0.224      0.012      0.453     -1.041      1.514     -1.502     -1.292      0.645     -0.882      1.179      0.796      1.541      0.155     -1.177     -1.781      0.127      0.200      0.762     -1.155      1.357      0.690      0.997      0.557      0.705
    -0.093     -0.304     -1.161      1.184     -0.963      0.324      1.093     -1.457      0.386     -1.676     -0.276      0.626      1.068      2.177      0.275     -0.445     -0.130      1.080      0.866     -1.188     -0.403      0.257      0.578      1.326     -0.808      0.196     -0.474     -1.643     -0.049     -0.304      0.848      1.116     -2.102     -0.692     -1.316      0.244      0.239      0.263      0.986      0.553      0.156     -0.422      0.260      0.119     -0.636
    -0.093      0.696     -0.161      0.184     -0.963     -0.676     -0.907      0.543     -0.614      0.324      1.724      0.626      0.068     -0.823      0.275     -0.445      0.870      0.080      1.866      0.812      0.633      0.607      0.253      0.106     -0.149     -0.676      0.186     -0.530      0.037     -0.923     -1.409     -1.529      0.339     -0.689      0.451      0.704     -0.218     -0.212     -0.834      0.477     -1.197      0.111     -0.318      1.578      0.936
     0.907     -0.304      1.839     -1.816      1.037     -0.676     -2.907      1.543     -1.614      1.324      1.724     -0.374      1.068     -0.823      1.275     -0.445     -2.130      1.080      1.866      0.812      0.514     -0.828      0.322     -0.708      0.612      0.361      0.472      1.560     -1.045      0.405     -1.124     -2.092      1.215     -1.071      0.972      0.961      0.745      0.556     -0.251      1.052     -1.079     -1.034      0.676      2.279      0.281
    -2.093     -0.304     -0.161     -0.816      1.037     -1.676      1.093      1.543     -1.614     -0.676     -1.276     -1.374     -2.932     -1.823     -0.725     -0.445     -1.130      1.080     -1.134      0.812     -0.782     -0.737     -0.281     -0.438      0.681     -1.313      0.365      0.163     -0.400      0.334     -0.936      1.925      1.632     -1.122     -0.950     -0.174     -0.513     -2.549     -1.505     -1.243      0.565     -0.059      1.450     -0.689      0.237
    -2.093     -0.304     -1.161     -0.816      0.037      0.324      0.093      1.543      0.386      1.324     -1.276     -1.374     -1.932     -0.823      0.275      0.555     -1.130     -0.920      0.866     -0.188     -0.291     -1.077     -0.704      0.322     -0.374     -1.792      0.874     -0.369     -1.021      0.413      0.430      1.177      2.157      0.072      1.586     -0.868      0.131     -0.950     -1.082      0.340      0.943      0.251     -0.032      0.842      0.153
    -0.093      0.696      1.839      0.184      0.037     -0.676      1.093      0.543     -1.614      0.324     -0.276      0.626      1.068      0.177     -0.725      0.555     -0.130      1.080     -1.134      0.812     -0.082      0.201      0.700     -0.335      0.407     -0.119      0.392      1.332      0.592     -0.427     -0.619      0.884     -0.154     -1.232     -0.001     -0.099      0.469     -0.032      0.490     -0.979      0.569     -0.295      0.263     -1.021      0.404
    -2.093      0.696      0.839      1.184      0.037      1.324      1.093     -0.457      0.386      0.324      1.724      1.626      1.068      1.177      0.275      0.555      0.870      0.080      0.866      0.812      0.713      0.877      0.749      1.150      0.493     -2.856     -0.221      0.223      0.065     -0.528      0.646      0.246     -1.103     -0.600      0.038      0.473      0.268      0.286      0.265     -0.149     -0.121     -0.212     -1.126      0.321      0.428
     0.907     -1.304      0.839      0.184      0.037      1.324     -0.907      0.543      0.386     -0.676      1.724     -0.374      0.068     -0.823      0.275      1.555      0.870      0.080     -0.134      0.812      0.870      0.068     -0.453     -0.380      0.199      0.134     -1.568      1.247      0.503     -0.115      0.577     -0.768      0.831      0.808     -0.676      0.330     -0.330      0.801     -0.379      0.224      0.471      0.950      0.643      0.055      0.610
     0.907      0.696      0.839     -1.816      1.037      1.324      1.093      1.543     -0.614      0.324      0.724      0.626      0.068     -1.823      1.275      0.555      0.870      1.080     -1.134      0.812      0.549      0.043      0.941     -0.524      0.895      0.272      0.795     -0.219     -1.141      0.230      0.552      0.977      0.575     -0.202     -0.058     -0.214      0.591     -1.271     -1.461      0.924     -0.044      0.895     -0.392     -0.901      0.007
     0.907      0.696     -1.161      1.184      0.037      0.324      0.093     -1.457     -0.614      0.324      0.724      0.626      0.068      1.177      0.275      0.555     -0.130      0.080      0.866     -0.188      0.404      0.058     -0.100      1.150      0.549      0.419      0.646     -1.147     -0.081     -0.596      0.164     -0.021     -1.201     -1.515      0.008      0.203      0.473      0.145      0.050     -0.077      0.009     -0.182      0.226      0.398     -0.616
     0.907      0.696     -2.161      1.184      0.037      1.324      1.093     -1.457     -0.614      0.324      1.724      0.626      0.068     -0.823      0.275      0.555      0.870     -0.920      0.866      0.812      0.744      0.337     -0.170     -0.112      0.182      0.090      0.372     -1.803      1.352     -0.257      0.477      0.783     -1.144     -0.453      0.215      0.391      0.137      0.126     -0.738     -0.029     -0.285      0.552     -0.724      0.923      0.570
    -1.093      0.696      0.839      0.184      1.037     -0.676      0.093      1.543     -0.614      0.324     -1.276      0.626      1.068     -1.823      0.275     -1.445     -0.130      1.080      0.866     -0.188     -1.039     -0.065      0.856     -0.622      0.278     -0.106      0.900      0.060      0.737      0.901      0.068      0.263      0.758     -0.046      0.291      0.368      0.781      0.026     -1.318      0.163     -0.202     -0.010     -0.052      1.231     -0.348
     0.907     -0.304     -2.161     -1.816      0.037     -1.676     -0.907     -0.457     -0.614     -0.676      1.724      0.626     -1.932      1.177     -0.725     -0.445      0.870     -1.920     -0.134     -0.188      0.706      0.178     -1.548     -1.113      0.089      0.202     -0.498     -0.550     -0.684     -0.209     -2.230     -1.065      1.146      0.280     -0.847      0.455      0.387      0.133      2.133     -0.903     -1.256      0.449      0.358      0.569     -0.229
     0.907      0.696      0.839     -1.816     -0.963     -0.676      0.093      1.543     -0.614      0.324      1.724     -0.374      0.068     -1.823      1.275      0.555      0.870      1.080      1.866      0.812      0.590      0.335      0.429     -1.108      0.394      0.225      0.411      0.473     -0.723     -1.208     -1.186     -0.299      1.174      0.074      0.236      0.542     -0.854     -0.614     -0.720      1.118     -0.240      0.626      0.559      2.499      0.447
     0.907      0.696      1.839      0.184      1.037      1.324      1.093     -1.457      1.386      0.324     -1.276      0.626      1.068      1.177     -1.725      1.555      0.870      1.080     -1.134      0.812     -0.128      0.303      0.641      0.136      0.299      0.882      0.216      1.228      0.017      0.712      1.448      0.912     -2.207      1.261      0.126     -1.068      0.068      0.140      1.019     -1.701      1.804      0.401      0.063     -1.196      0.362
    -0.093     -0.304     -1.161      0.184      0.037     -0.676     -0.907     -1.457      0.386     -0.676     -0.276     -0.374      0.068     -0.823     -0.725     -1.445     -1.130     -1.920      0.866     -2.188     -0.678     -0.459     -0.485      0.037     -0.781      0.639     -0.023     -0.679     -0.019      0.854     -0.078     -0.496     -0.804      0.240     -0.361      0.756      0.260      0.716     -0.783     -0.303     -0.705     -0.549     -1.216      0.796     -1.524
    -0.093     -1.304     -1.161      0.184     -1.963     -0.676     -0.907     -0.457      0.386     -0.676     -1.276     -0.374     -0.932     -0.823      0.275     -0.445     -1.130     -0.920      0.866     -0.188     -0.536     -0.733     -0.649      0.162     -1.044      0.342     -0.395     -0.587      0.104     -1.070      0.089     -0.218      0.278      0.451     -0.293     -0.544      0.684     -0.075     -0.949      0.619      0.349     -0.182      0.035      0.670      0.926
     0.907      0.696     -2.161      1.184      1.037      1.324      0.093     -2.457      0.386      0.324      1.724     -2.374     -0.932      1.177      0.275      1.555      0.870     -1.920      0.866      0.812      1.018      0.001     -1.013      0.862      0.941     -0.321      0.620     -1.110      0.121     -0.027      0.254      0.206     -1.246     -0.289     -0.239      0.125     -2.455      0.453      0.509     -0.044      0.299      0.737     -0.497      0.599     -0.024
     0.907     -0.304     -1.161     -0.816      1.037      0.324     -2.907     -1.457      0.386     -0.676      1.724      1.626     -1.932     -0.823      1.275      1.555      0.870      1.080     -0.134      0.812      1.152      0.504     -0.122     -0.175      0.565     -0.230     -0.841     -1.014     -0.604      0.499     -0.746     -3.245     -1.368      0.679     -0.970     -0.167      0.967     -1.777     -0.584      0.804      0.144      0.153      1.488     -0.090      0.258
     1.907      0.696     -1.161     -0.816      1.037      1.324      1.093     -0.457     -0.614      1.324      1.724      1.626     -0.932     -0.823      1.275      1.555      0.870      1.080      1.866      0.812      0.929      0.504     -0.177     -0.522      0.715      0.949      0.181     -0.835     -0.289      0.252      0.429      0.439      0.046     -0.165      1.132      0.186      1.054     -0.758     -0.476      0.871      0.452      0.291      1.374      2.157      0.432
    -1.093      0.696      0.839     -0.816      1.037     -0.676      1.093      1.543     -0.614      0.324      0.724      1.626      0.068     -0.823     -0.725     -0.445     -0.130      0.080     -0.134      0.812      0.225      0.637      0.233     -1.072      0.948     -1.500     -0.098      0.414      0.245      0.092     -1.098      0.575      1.474      0.309     -0.140      0.231      0.924     -0.277      0.095     -0.993     -0.564     -0.983     -0.094      0.392     -0.013
     0.907      0.696      1.839      2.184     -0.963      1.324      1.093      1.543     -0.614      0.324     -0.276      0.626      1.068      2.177     -0.725      0.555      0.870      1.080     -0.134      0.812     -0.273      0.490      1.160      1.157     -0.054      0.957      0.125      0.620      1.154     -0.952      1.649      0.426      0.494     -1.532      0.218      0.099     -0.154     -0.502      1.218     -0.703      0.829      0.555     -0.676     -0.647      0.850
    -0.093      0.696     -2.161      1.184      1.037      0.324      1.093     -2.457      1.386      0.324     -1.276      0.626      1.068      0.177      0.275     -1.445     -0.130     -0.920      0.866      0.812     -0.549      0.494     -0.544      0.893      0.756      0.389      0.117     -1.722      0.105      0.270      0.763      0.575     -1.943      0.656     -0.053     -0.563     -0.240      1.857     -0.583     -0.089     -0.762     -0.612     -0.048      0.493      0.237
     0.907     -0.304     -1.161      1.184      1.037      0.324      1.093     -1.457     -0.614      0.324      0.724      0.626     -0.932      1.177      0.275      1.555      0.870     -0.920     -0.134      0.812      0.589      0.312     -0.207      0.585      0.706      0.282     -0.451     -0.917      0.571      0.365     -0.177      0.600     -1.139     -1.129      0.063     -0.197      0.122     -0.429      0.712      0.067      0.872      0.710     -0.605     -0.580      0.068
    -0.093     -0.304     -0.161     -0.816      1.037     -0.676      0.093     -1.457      2.386      1.324     -0.276      1.626     -0.932     -0.823      1.275      1.555     -0.130     -1.920      1.866      0.812      0.470      0.442     -0.679      0.982      0.863     -0.625     -0.851      0.580     -1.835      0.240     -1.113     -0.239     -0.815      1.435      0.743     -1.001      0.984      0.002     -1.801      0.840      1.103     -0.638     -1.065      1.370      0.030
     0.907      0.696     -0.161      1.184      0.037     -0.676     -0.907      0.543      1.386      1.324      0.724     -1.374     -0.932      0.177      0.275     -0.445     -2.130     -0.920      1.866     -0.188      0.119     -0.828     -0.413      1.611     -0.385      0.820      1.507      0.317     -0.570      0.505     -0.682      0.087      0.933      0.107      1.451      0.566     -0.082     -0.415     -1.079      0.431     -0.762     -1.191     -0.400      0.934      0.111
     0.907     -1.304      0.839      1.184      1.037     -0.676     -0.907     -1.457     -0.614     -0.676     -0.276     -0.374      0.068     -0.823     -0.725      1.555     -0.130     -0.920     -2.134      0.812      0.183     -0.340     -0.253     -0.475      0.094      0.643     -1.175      1.125      1.546      1.122     -0.881     -0.653     -1.142     -0.228     -0.792     -0.833      0.164      0.275     -0.267     -0.664      1.153      0.219     -0.346     -1.895      0.778
    -1.093      0.696      0.839      0.184      1.037     -0.676      0.093      1.543      0.386      1.324     -1.276     -0.374     -0.932     -0.823      1.275     -0.445     -0.130      0.080      0.866      0.812     -0.700      0.018     -0.168      0.737      0.461     -0.441      0.751      1.044     -0.597      0.513      0.052      0.144      1.748     -0.236      1.069     -0.168     -0.321     -0.807     -1.343      0.993      0.606     -0.178      0.320      0.448      0.260
    -1.093     -0.304      1.839      0.184      1.037      0.324      0.093      1.543     -1.614     -2.676     -1.276     -0.374      1.068     -0.823     -1.725     -1.445     -0.130      0.080     -0.134     -0.188     -0.611     -0.397      0.536     -0.125     -0.176     -0.520      0.110      1.114      0.417      1.175      0.913      0.696      0.910     -1.500     -2.435     -0.362      0.064      0.386     -0.516     -1.695     -0.725      0.248     -0.726     -0.121     -0.084
    -2.093      0.696     -1.161      0.184      1.037     -0.676      0.093      1.543     -1.614      0.324     -2.276     -1.374      1.068     -0.823      0.275     -1.445     -0.130      1.080      0.866     -0.188     -1.214     -0.135      0.892     -0.623      0.364     -0.882      0.779     -1.959      0.522      0.622      0.428      0.246      0.456     -1.174      0.177     -0.175     -1.163     -0.282     -0.094     -0.140      0.089     -0.008      0.029      1.136     -0.473
    -0.093     -0.304     -1.161      1.184      1.037     -0.676     -0.907     -1.457      2.386     -1.676     -1.276     -0.374      1.068      2.177     -1.725      0.555     -1.130     -1.920      1.866      0.812     -0.627     -0.513     -0.416      1.137     -0.100      0.478      0.215     -0.728      0.173      0.968      0.106     -0.425     -0.997      1.466     -1.562     -0.402      0.456      1.616      1.383     -1.799      1.147     -0.562     -1.317      1.344      1.006
     0.907     -0.304      0.839     -0.816      0.037      0.324     -0.907      0.543     -0.614     -0.676      0.724     -0.374      0.068      0.177      0.275     -0.445     -0.130      0.080     -0.134     -0.188      0.234     -0.747     -0.008     -1.033      0.894      0.715      0.435      0.815      0.245     -0.843      0.211     -0.133      0.462      0.090     -0.997      0.364      0.623      0.084      1.045     -0.256     -0.722      0.921      0.260      0.430     -1.066
    -0.093      0.696     -1.161     -1.816      0.037      1.324     -2.907     -1.457     -0.614     -0.676     -1.276      0.626      0.068      0.177     -0.725      0.555     -0.130     -0.920     -1.134      0.812     -0.359     -0.143     -0.293     -0.930      0.608      0.171      0.765     -1.006     -1.062     -0.467      1.439     -2.681     -1.002      0.236     -1.135     -0.740      0.837      0.625      0.914     -1.097      0.887      0.007     -0.334     -0.645      0.289
    -0.093     -0.304     -2.161      0.184     -1.963      0.324      1.093     -1.457      0.386     -1.676      0.724     -2.374     -0.932      1.177      0.275     -0.445      0.870     -0.920     -0.134     -2.188      0.246     -0.016     -0.508      0.244     -1.322     -0.177     -0.388     -1.808      0.025     -0.627      0.244      1.185     -0.851      0.150     -1.174      0.359     -2.407     -0.208      0.924      0.821     -0.703      0.915     -0.102     -0.210     -1.122
    -0.093     -3.304      0.839      0.184     -1.963     -0.676     -1.907      0.543      0.386     -0.676     -1.276     -2.374      1.068      0.177     -0.725     -0.445     -2.130      1.080     -0.134     -1.188     -0.882     -1.330      0.920      0.236     -1.316      0.702     -1.967     -0.030      0.043     -0.726      0.066     -0.540     -0.567      0.152     -0.085      0.193     -0.549     -0.223      0.057     -0.204      0.608     -0.232     -0.073     -0.303     -0.220
    -0.093     -0.304      0.839      0.184     -0.963     -1.676      0.093      0.543      0.386      0.324      0.724      0.626      1.068     -0.823      0.275     -0.445     -0.130      0.080     -0.134     -1.188     -0.119     -0.231      0.329      0.024     -0.894     -0.114     -0.027      0.767      0.180      0.037     -1.404      0.240     -0.004      0.210      0.806      0.857      0.976      0.611     -0.695      0.598     -0.305      0.187     -0.535     -0.200     -0.434
    -0.093      0.696      1.839     -1.816      1.037      1.324      1.093      1.543     -1.614     -0.676      1.724      0.626      0.068     -1.823      0.275      1.555      0.870      1.080     -2.134      0.812      0.941      0.713      0.499     -1.730      0.438     -1.036      0.026      1.262      0.058      0.456      0.516      0.515      0.986      0.012     -0.995      0.195     -0.365     -0.635     -0.325      0.124      0.248      0.010      0.209     -1.239      0.371
     0.907     -0.304     -2.161     -0.816      0.037      1.324      1.093     -2.457     -1.614     -0.676      1.724     -1.374     -1.932      0.177      1.275      1.555     -0.130     -2.920     -1.134     -0.188      1.243     -0.040     -1.474     -0.357      1.124     -0.293     -0.186     -0.642     -0.429     -1.242      0.225      1.048     -0.894     -1.353     -1.193     -0.383     -1.176      0.117      0.461      0.699      0.055      0.079     -0.832     -0.884     -1.252
    -0.093     -1.304     -1.161     -0.816      0.037     -1.676     -0.907     -0.457      0.386     -1.676      0.724     -0.374     -0.932      0.177     -1.725     -1.445     -1.130     -0.920     -0.134     -2.188     -0.013     -0.479     -0.619     -0.510     -1.139     -0.055     -0.658     -0.545     -0.472      1.206     -1.848     -0.211      0.063      0.920     -1.289      0.726      0.228      0.164      0.756     -1.054     -1.443     -0.476     -0.093      0.021     -1.224
     1.907     -0.304     -0.161      0.184      0.037      1.324     -0.907      1.543      1.386      1.324      0.724     -2.374     -0.932      1.177      1.275      1.555      0.870      1.080     -0.134      0.812      0.839     -0.107      0.048      1.260      0.417      1.061     -0.090     -0.187     -1.163     -0.466      0.669     -0.753      1.516      0.311      1.038     -0.551     -2.137     -1.110      0.101      1.122      0.594      0.841      1.280     -0.965      0.387
    -2.093     -2.304     -2.161      2.184      1.037     -1.676     -1.907     -0.457      0.386     -2.676     -1.276     -2.374     -0.932      2.177     -2.725     -0.445     -1.130     -0.920     -1.134      0.812     -0.846     -1.188     -0.528      1.778     -0.252     -1.192     -1.069     -1.540      0.380      1.319     -0.725     -0.765      0.173     -1.067     -2.503     -0.037     -0.738     -0.077      0.845     -2.553      0.484      0.386     -0.232     -2.073      1.012
     0.907      0.696      0.839     -1.816      1.037      0.324      0.093      0.543      0.386      1.324      1.724     -0.374     -1.932     -0.823      0.275      0.555     -0.130      1.080     -0.134      0.812      0.941     -0.198     -0.334     -1.304      1.210     -0.141      0.953      1.057     -0.345     -0.134     -0.508      0.224      0.793      1.461      0.814      0.317     -0.061     -1.631      0.213     -0.271     -0.584      0.116      1.579      0.561     -0.196
    -0.093      0.696     -2.161      1.184      1.037      1.324      1.093     -2.457     -0.614      1.324     -2.276      1.626     -2.932      0.177     -0.725     -0.445     -0.130     -2.920      0.866      0.812     -0.756      0.857     -1.762      0.548      0.721      0.597     -0.044     -0.389      0.576      0.122      1.965      0.349     -0.488     -1.113      0.908     -1.038      0.526     -0.630     -0.069     -1.009      0.553     -1.248     -0.493      0.653      0.210
    -0.093     -0.304     -2.161      2.184      0.037      1.324      1.093      1.543      0.386     -0.676     -0.276      0.626      0.068      2.177     -0.725     -0.445      0.870     -0.920      0.866     -1.188     -0.260      0.481     -0.273      1.505     -0.753      0.228     -0.620     -1.796      0.508      0.628      1.711      0.618      1.889     -0.926     -0.433      0.140     -0.091      0.394      0.710     -0.374      0.007      0.235     -0.520      0.392     -0.565
     0.907     -0.304      0.839     -1.816      1.037      1.324      0.093      0.543     -0.614      1.324      1.724      0.626      1.068     -1.823      1.275      1.555      0.870      1.080     -1.134      0.812      1.287     -0.022      0.758     -1.387      0.339     -0.453     -0.198      0.016     -0.312      0.530      0.009      0.121     -0.314      0.633      1.230     -0.458      0.650      0.166     -0.613      1.087      0.156      0.947      0.035     -0.247      0.580
    -2.093     -1.304      0.839     -0.816     -1.963     -1.676      1.093      0.543     -1.614     -2.676     -1.276      1.626     -1.932     -0.823     -0.725     -1.445     -0.130      0.080     -0.134     -1.188     -0.788     -0.040     -0.215      0.037     -1.642     -1.266     -1.126      1.024     -0.782     -0.384     -0.846      1.246      0.784     -1.626     -1.829      0.040      1.391     -1.665     -0.961      0.053     -0.400      0.033      0.454     -0.129      0.112
    -1.093      0.696      1.839      1.184      0.037     -1.676      1.093      1.543      0.386      0.324     -1.276      0.626      1.068      0.177      0.275     -2.445      0.870      1.080     -0.134      0.812     -0.981      0.702      0.428      0.558     -0.262     -0.015      0.199      1.437      0.570      0.203     -0.711      0.309      1.085     -0.048      0.395      0.414     -0.369      0.567     -0.277      0.341     -1.194      0.037      0.574     -0.180      0.922
    -0.093     -0.304     -0.161      0.184      0.037     -0.676      0.093      0.543     -0.614     -0.676      0.724     -0.374      0.068      0.177     -0.725      0.555     -0.130      1.080     -0.134      0.812      0.137     -0.250      0.188      0.290     -0.039     -0.294     -0.003     -0.242      0.003      0.113     -0.773      0.195      0.207     -0.712     -0.521      0.533     -0.034     -0.238     -0.038     -0.862      0.422      0.254      0.848     -0.218      0.761
    -1.093     -1.304      0.839     -0.816     -0.963      1.324      1.093     -1.457      1.386     -2.676     -0.276      0.626      1.068      1.177     -0.725      0.555     -1.130      1.080     -1.134     -1.188      0.047     -0.208      0.538      0.709     -1.823     -1.114     -1.093      0.263     -1.455      0.752      1.090      1.296     -2.011      0.752     -1.871     -0.463      1.059      0.427      0.481      0.043      0.421     -0.981      0.281     -1.606      0.330
     0.907      0.696      1.839     -1.816      1.037      1.324     -2.907     -1.457     -1.614      0.324      1.724     -0.374      0.068     -1.823      1.275      1.555      0.870      0.080     -0.134      0.812      1.231     -0.258      0.069     -1.354      0.465     -0.461      1.122      1.634     -0.510      0.332      0.281     -2.617     -1.442     -0.594      0.274     -0.186      0.044     -0.046     -0.606      0.937     -0.022      1.211     -0.002      0.692      0.149
    -0.093     -0.304     -0.161     -0.816      0.037     -2.676     -1.907     -0.457     -0.614     -1.676     -1.276     -1.374      0.068     -0.823      0.275     -0.445     -1.130     -0.920     -0.134     -0.188     -0.669     -1.015     -0.438     -0.499      0.245      0.754      0.587      0.227     -0.114     -0.187     -2.058     -0.849      0.043     -0.286     -1.754     -0.175      0.105      0.562     -0.259      0.169      0.172      0.232     -0.227      0.030     -0.394
    -1.093      0.696     -0.161     -0.816     -1.963      0.324     -1.907      0.543      1.386     -0.676     -0.276      1.626      0.068      1.177     -0.725     -0.445     -1.130      0.080      0.866     -2.188     -0.108     -0.161     -0.018      0.319     -1.242     -0.968      0.735     -0.329     -1.191     -0.696      0.533     -1.665      0.746      1.005     -0.113     -0.346      1.600      0.157      0.844     -0.311     -0.332     -1.144      0.139      0.741     -1.028
    -2.093      0.696      0.839     -0.816      1.037     -0.676      1.093      0.543      1.386     -0.676     -2.276     -2.374      1.068      2.177     -0.725     -0.445      0.870      1.080     -1.134      0.812     -0.902     -0.406      0.601     -0.156      0.357     -1.171      1.174      0.285     -0.768      0.637      0.040      1.493     -0.096      1.390     -0.738     -0.947     -1.844      0.252      2.136     -0.628      0.553      1.439      0.323     -1.038      0.526
    -1.093     -0.304     -2.161      2.184     -0.963     -1.676     -1.907     -1.457      2.386      0.324     -1.276     -0.374      0.068      2.177      0.275      0.555     -2.130     -0.920      1.866     -0.188     -0.389     -1.001     -0.590      1.880     -0.692     -0.669      0.755     -1.615      0.246     -0.166     -1.079     -0.885     -0.896      0.799      0.488     -0.570      0.940      0.959      0.524      0.609      1.083     -1.016     -0.250      0.814      0.317
    -2.093      0.696      0.839      1.184      1.037     -2.676      0.093      1.543      1.386      1.324     -0.276      0.626      0.068     -0.823      1.275     -2.445      0.870      1.080      0.866      0.812     -0.986      0.990      0.128      1.184      0.472     -1.066     -0.108      0.659      0.098      0.681     -1.809     -0.994      1.340      0.489      1.070      1.256     -0.714     -0.009     -1.786      1.090     -1.406     -0.395      0.949      0.309      0.431
     0.907     -0.304      0.839      1.184     -2.963      1.324      1.093     -2.457     -1.614     -2.676      1.724      1.626     -2.932      0.177     -0.725      0.555      0.870     -1.920     -0.134     -2.188      0.731      0.374     -1.737     -0.139     -1.787      0.275     -0.710      2.574      1.092     -1.121      0.788      0.630     -0.433     -1.576     -1.875      0.450      1.146     -0.531      0.346      0.202     -0.197      0.343      0.772     -0.086     -0.723
     1.907      0.696     -2.161      1.184      1.037      1.324      1.093     -1.457      1.386      1.324      1.724      0.626     -1.932     -0.823      1.275      1.555      0.870      0.080     -0.134      0.812      1.027      0.872     -0.908      0.627      0.938      0.707     -0.117     -1.340      0.690      0.140      0.318      0.237     -0.499      0.747      0.860      0.134     -0.778     -0.712     -1.148      0.776      0.392     -0.230      1.491     -0.395      0.179
     0.907     -0.304     -1.161      0.184     -0.963      1.324      0.093     -2.457      0.386      0.324      0.724      0.626      0.068      1.177      1.275      0.555     -1.130     -1.920      0.866     -1.188      0.409     -0.324     -0.518      0.754     -0.613      0.584      0.068     -0.617     -0.665     -0.418      1.044      0.476     -1.802     -0.259      0.588      0.014      1.105      0.597      0.647      1.602     -0.005     -0.717     -1.106      0.616     -0.584
    -0.093     -0.304     -1.161      0.184     -0.963      0.324     -0.907     -1.457     -0.614      0.324     -0.276     -0.374     -0.932      0.177      0.275     -0.445     -1.130     -1.920      0.866     -2.188     -0.019     -0.577     -0.769     -0.115     -0.807     -0.143      0.262     -0.397      0.206     -0.201      0.137     -0.312     -0.773     -0.435      0.775     -0.152      0.283      0.160      0.359      0.672     -0.416     -0.508     -0.715      0.864     -1.549
     0.907      0.696      0.839      0.184      0.037      1.324      0.093     -0.457      0.386     -0.676      0.724     -0.374      1.068      0.177     -0.725      0.555     -0.130      1.080     -0.134      0.812      0.639     -0.115      1.049     -0.875      0.788      0.241      0.834     -0.280      0.963     -0.665      0.808      0.288     -1.689      1.061     -1.323     -0.436     -0.119     -0.382      0.731     -1.046     -0.227     -0.176     -0.416      0.418      0.050
    -2.093      0.696     -2.161      2.184      0.037     -1.676      0.093      0.543     -1.614      0.324     -2.276      0.626      0.068      1.177      0.275     -1.445     -2.130      0.080     -1.134     -0.188     -1.392     -0.341      0.415      0.433     -0.761     -0.815      1.141     -2.417      1.608      0.845     -0.449      0.498      0.139     -2.000      0.636     -0.065      0.957     -0.484      0.770      0.719      0.333     -1.550     -0.377     -1.163      0.471
     0.907     -0.304     -1.161      2.184     -1.963      0.324     -1.907     -0.457      2.386      0.324     -0.276     -0.374     -2.932      0.177     -0.725     -1.445     -1.130      1.080      1.866     -1.188     -0.643     -0.508     -0.866      2.267     -1.572      1.451      0.153     -0.204     -0.238     -0.470      1.003     -1.332      0.512      0.499      1.205      0.805      0.253     -1.839     -1.603     -0.247     -0.659     -0.390      2.216      0.712      0.231
    -0.093     -0.304      0.839     -0.816     -0.963      0.324      1.093      1.543      0.386     -0.676     -0.276     -0.374      0.068      0.177     -0.725      0.555      0.870      1.080      1.866     -0.188      0.074      0.277      0.153      0.007     -0.387      0.021     -0.516      0.612     -0.828     -0.579      0.221      0.859      1.412      0.315     -0.594     -0.356     -0.646     -0.175      0.245     -0.400      0.614      0.633      0.963      1.762      0.136
    -1.093     -0.304     -2.161      0.184      0.037      1.324      1.093      1.543      0.386      1.324     -0.276      0.626      0.068     -0.823      1.275     -0.445      0.870      1.080      1.866      0.812     -0.089      0.642      0.722      0.316      0.830     -1.026     -0.977     -2.918     -0.259     -1.052      1.300      0.409      0.775     -0.033      0.878     -0.086     -0.385     -0.825     -1.026      1.034     -0.291      0.032      0.002      1.677     -0.139
     0.907      0.696      0.839     -0.816      0.037      0.324      0.093      0.543     -0.614      1.324      1.724      0.626      0.068     -0.823      1.275      1.555      0.870      0.080      1.866     -0.188      1.165      0.135      0.118     -0.509     -0.127     -0.193      0.522      0.687     -0.259      0.032     -0.823     -0.044      0.252     -0.134      1.521      0.020      0.298     -0.062     -0.361      1.312      0.134      0.726      0.018      2.229      0.003
    -0.093      0.696     -0.161      0.184      0.037     -0.676      0.093      0.543     -1.614      0.324      1.724      1.626      1.068      0.177      0.275     -0.445     -0.130      1.080     -0.134     -1.188      0.336      0.460      0.960     -0.683     -0.294     -0.446      0.407     -1.059      0.813      0.274     -0.940     -0.343     -0.543     -1.077      0.393      1.108      0.962     -0.364      0.778      0.356     -0.928     -0.812     -0.298     -0.066     -1.028
     1.907      0.696     -0.161     -0.816      0.037      0.324     -1.907     -0.457     -0.614      0.324      0.724     -0.374     -0.932     -0.823      0.275      0.555     -2.130     -0.920     -1.134     -0.188      0.424     -0.720     -0.380     -0.840     -0.446      1.629      1.415      0.404     -0.006      0.489     -0.087     -1.207      0.231      0.124      0.494     -0.176      0.645     -0.535     -0.080      0.430      0.086     -1.000     -0.362     -1.009      0.128
     0.907      0.696      1.839     -1.816     -0.963      0.324      1.093      1.543      0.386     -0.676      0.724      1.626      0.068     -1.823     -0.725      0.555      0.870      1.080      0.866     -1.188      0.442      0.535      0.353     -0.408     -0.485      0.624      0.090      1.503     -1.344     -0.478     -0.108      0.578      1.150      0.660     -0.369     -0.183      0.694     -0.288     -1.456     -0.558     -0.184      0.078      0.672      1.192     -0.805
    -1.093     -1.304      0.839     -1.816      1.037     -2.676      0.093      1.543     -1.614      1.324     -1.276     -1.374      0.068     -1.823      1.275     -0.445      0.870      1.080     -0.134      0.812     -0.947     -0.423      0.678     -1.863      1.070     -0.155     -0.993      0.103      0.088     -0.029     -1.779      0.407      0.768     -0.045      0.585      0.214     -0.905     -0.950     -0.293      0.664      0.673      1.443      0.124      0.665     -0.020
    -1.093     -0.304      0.839      1.184      0.037     -1.676      0.093      1.543      2.386     -0.676     -0.276     -0.374      1.068      1.177     -0.725     -0.445     -0.130      0.080      0.866      0.812     -0.546      0.274      0.475      1.693      0.339     -0.619     -0.618      0.348     -0.480     -0.117     -1.227     -0.155      1.034      1.065     -0.681      0.466     -0.716      0.466     -0.271     -0.853      0.033     -0.381     -0.535      0.038      0.297
    -2.093      0.696     -1.161     -1.816      1.037      1.324      1.093      1.543     -1.614      1.324      1.724      0.626      1.068      1.177      1.275      1.555      0.870      1.080     -2.134      0.812      0.808      0.474      0.711     -0.912      0.685     -2.942      0.299     -1.709     -0.841      0.496      0.559      0.747      0.910     -0.870      1.071      0.391     -0.017      0.211      1.938      0.896      0.563      0.366      0.095     -1.786      0.347
     0.907     -0.304      0.839     -1.816      0.037      0.324      0.093      1.543     -1.614     -2.676     -0.276     -0.374      0.068     -1.823      1.275     -0.445     -2.130      0.080     -1.134      0.812     -0.160     -0.930      0.143     -1.773     -0.126      1.017      0.407      0.799      0.066      0.032      0.468      0.970      1.492     -0.198     -2.601     -0.034      0.869     -0.031     -0.247      1.204     -0.223     -1.124      0.046     -0.083      0.925
    -0.093      0.696     -0.161      0.184     -0.963     -0.676      1.093      0.543     -0.614     -0.676     -0.276      0.626      1.068      1.177     -0.725      0.555     -1.130      0.080      1.866      0.812      0.103     -0.024      0.432      0.464      0.367     -0.446      0.670     -0.439     -0.298     -1.359     -0.779      0.948      0.030     -1.032     -0.905     -0.313      0.620      0.391      0.728     -0.676      0.510     -0.863     -0.598      1.669      0.638
    -1.093     -0.304     -1.161     -0.816      0.037     -0.676     -0.907     -0.457      1.386     -0.676      0.724      0.626      0.068      0.177     -0.725      0.555     -1.130      0.080     -1.134     -2.188      0.534     -0.005      0.329     -0.061     -0.583     -1.517     -0.356     -1.629     -0.734      0.531     -1.209     -1.072     -0.766      1.563     -0.381     -0.316      0.560     -0.398      0.258     -0.495     -0.045     -1.019     -0.229     -1.135     -1.652
    -0.093     -0.304     -1.161      2.184      0.037      1.324      0.093      0.543      1.386      0.324      0.724      0.626      0.068      2.177      0.275     -0.445     -0.130     -1.920     -2.134     -0.188      0.257      0.177     -0.748      0.822     -0.273     -0.358     -0.388     -0.496      1.348      0.191      1.137      0.121      1.274      0.712      0.428      0.203      0.347      1.148      1.327      0.325     -0.772     -0.240     -0.875     -2.610      0.049
    -0.093     -3.304      0.839      2.184     -2.963     -0.676     -0.907      1.543      1.386      1.324     -0.276     -2.374      1.068     -1.823      1.275     -0.445     -1.130      1.080     -1.134     -1.188     -0.479     -1.277      1.177      0.523     -1.730      0.117     -2.058     -0.265      1.458     -1.276     -0.243      0.435      0.276      0.864      2.010      0.454     -0.662     -0.692     -2.302      1.863      0.031      0.372     -0.642     -1.466      0.273
    -2.093     -1.304     -1.161     -1.816      1.037     -2.676     -0.907     -2.457     -1.614     -0.676     -2.276     -0.374      1.068      2.177      1.275     -1.445     -2.130      0.080     -1.134      0.812     -1.705     -0.679      0.261     -1.066      0.363     -0.524     -0.566     -1.452     -0.897      0.525     -1.158     -0.129     -2.636     -0.724     -0.744      0.537      0.442      0.686      2.970      0.948      0.521     -1.224     -0.221     -0.498      0.371
     0.907      0.696      0.839     -1.816      0.037      0.324     -2.907     -1.457     -0.614     -0.676      0.724      0.626      1.068     -0.823      0.275      1.555      0.870     -0.920      1.866     -0.188      0.617     -0.108     -0.102     -0.843      0.023      0.268      0.858      1.013     -1.101     -0.074     -0.408     -2.601     -1.262      0.295     -0.684     -0.308      0.679      1.153     -0.152      0.271      0.684      1.121     -0.827      2.277     -0.062
    -0.093     -0.304     -1.161      0.184     -0.963      0.324     -0.907      0.543     -0.614     -0.676     -1.276     -0.374     -0.932      0.177     -0.725      0.555     -0.130      0.080     -0.134     -0.188     -0.229     -0.248     -0.058      0.291     -0.364      0.143     -0.187     -1.172     -0.087     -0.488      0.423     -0.618      0.606     -0.863     -0.573     -0.844     -0.083     -0.983     -0.041     -0.530      0.729      0.153      0.343     -0.329      0.058
     0.907     -0.304     -1.161     -1.816      1.037      0.324      0.093      0.543      0.386      0.324      0.724     -0.374      0.068     -1.823      0.275      1.555      0.870      1.080      1.866      0.812      0.855     -0.216     -0.194     -0.820      0.736      0.191     -0.073     -0.925     -0.951      0.383     -0.444      0.414      0.933      1.051     -0.067     -0.901     -0.041      0.227     -1.182      0.067      0.571      1.205      1.548      2.444      0.292
    -2.093     -0.304     -0.161      2.184      1.037     -0.676     -0.907     -1.457      2.386     -0.676     -2.276     -0.374      0.068      2.177     -0.725     -2.445     -1.130     -0.920     -2.134     -0.188     -1.379     -0.157     -0.535      1.260      0.291     -0.786     -0.235      0.498      0.771      0.648      0.306     -0.877     -0.937      1.237     -0.835     -0.217     -0.161      0.738      1.183     -0.732     -0.850     -0.922     -0.247     -2.687     -0.322
    -2.093      0.696     -0.161     -0.816     -2.963      0.324     -2.907     -1.457     -0.614     -0.676     -0.276      0.626      1.068      0.177     -0.725     -2.445      0.870      1.080     -2.134     -2.188     -0.835      0.083      0.445      0.207     -1.240     -1.242      0.657     -0.805     -1.037     -1.692      1.217     -2.871     -1.734     -0.726      0.095      1.062      0.402      0.522     -0.162     -0.205     -1.424      0.915      0.401     -2.115     -1.046
     0.907      0.696      1.839      0.184      0.037      0.324      1.093      0.543      0.386      1.324      0.724      0.626      0.068      0.177      1.275      0.555      0.870      0.080     -1.134     -0.188      0.359      0.298      0.488      0.338     -0.067      0.484      0.469      1.261     -0.118      0.158     -0.061      0.729      0.155      0.013      1.216      0.224      0.154     -0.577     -0.063      1.226      0.135      0.573     -0.635     -1.399     -0.287
     1.907      0.696      1.839      0.184      0.037      1.324     -0.907      0.543      0.386     -0.676     -0.276      1.626      1.068      1.177      0.275      1.555     -1.130      1.080      0.866      0.812      0.355     -0.003      0.952      0.494      0.438      1.600      0.862      0.876     -0.349     -0.351      0.815     -0.897     -0.419     -0.139     -0.943     -0.879      1.411     -0.318      0.780      0.043      1.137     -1.163     -0.189      0.661      0.515
    -2.093     -0.304      0.839     -1.816      0.037     -0.676     -0.907      1.543     -1.614      1.324     -0.276     -2.374      1.068     -0.823      1.275     -0.445      0.870      1.080      1.866      0.812     -0.155     -0.226      0.495     -1.398     -0.323     -1.787     -0.112      0.369     -0.356      0.387     -0.644     -0.652      1.167     -0.279      1.343      0.077     -1.915      0.250      0.313      1.371     -0.492      1.005      0.537      2.551      1.131
    -2.093     -0.304     -0.161      2.184      0.037     -2.676     -1.907     -1.457      0.386      0.324     -1.276     -1.374      0.068      1.177      0.275     -2.445     -0.130     -0.920      0.866     -0.188     -1.279     -0.209     -0.436      0.312     -0.576     -0.932      0.066      0.282      1.827      0.452     -1.476     -1.504     -0.969      0.036      0.645      0.898     -0.961      0.595      0.828      0.535     -0.941      0.246     -0.074      0.691      0.188
     1.907      0.696     -1.161      0.184      1.037      1.324      1.093     -0.457     -0.614          *     -0.276      0.626     -0.932      0.177          *      0.555      0.870     -0.920      0.866     -0.188      0.356      0.284     -0.598     -0.127      0.728      1.558      0.518     -0.505      0.174      0.253      0.967      0.813      0.241     -0.235     -0.894     -0.754      0.239     -0.132      0.137      0.289      0.175      0.517     -0.053      0.879     -0.637
    -0.093     -0.304      0.839      1.184     -0.963      0.324      1.093     -1.457      1.386     -0.676     -0.276      0.626      1.068      2.177     -0.725      0.555     -0.130     -0.920      0.866     -0.188      0.200      0.281      0.216      1.438     -0.874     -0.272     -0.482      0.746     -0.246      0.032      0.198      0.801     -1.528      0.240     -0.505     -0.576      0.165      0.683      1.064     -0.468      0.223     -0.406     -1.048      0.191      0.564
     0.907      0.696     -1.161      1.184     -0.963      0.324      0.093     -1.457      1.386      0.324      1.724      1.626     -0.932      1.177     -0.725      0.555     -0.130     -0.920     -0.134     -0.188      1.069      0.589     -1.060      0.304      0.048     -0.113      0.107     -0.170      1.086     -1.093     -0.714     -0.402     -0.386      1.167      0.016     -0.015      0.797      0.515      0.942     -0.763     -0.708     -0.683      0.517     -0.273     -0.325
    -2.093     -1.304     -0.161     -1.816      0.037     -1.676     -0.907      0.543      1.386      0.324     -2.276     -0.374      1.068      0.177     -0.725     -1.445     -2.130      1.080      1.866      0.812     -1.648     -1.112      0.581      0.643      0.066     -0.369     -0.038     -0.688     -2.580      0.162     -0.155      0.241      0.160      0.838      0.249      0.379      1.205      0.217     -0.414     -0.747      0.328     -0.779      0.363      1.531      0.670
     0.907      0.696     -1.161     -1.816      1.037      0.324      0.093     -1.457     -1.614      1.324      0.724     -0.374      1.068     -0.823      0.275      0.555      0.870      0.080     -1.134     -0.188      0.182      0.112      0.250     -0.975      0.094      0.822      0.495     -1.364     -0.873      0.995      0.191     -0.093     -1.637     -0.853      1.146      0.392     -0.480      0.706     -0.043      0.262      0.113      0.685     -0.254     -0.630     -0.329
     0.907      0.696     -1.161     -1.816      0.037      1.324      0.093      0.543     -0.614      0.324      1.724      0.626      1.068     -0.823      0.275      1.555      0.870      1.080     -1.134      0.812      0.762      0.533      0.660     -0.996     -0.253      0.092      0.250     -1.859     -0.916      0.218      0.520     -0.355     -0.114      0.085      0.459      0.456      0.005      0.125      0.034      0.399      0.613      0.285      0.252     -0.718      0.959
    -0.093      0.696      0.839      0.184      0.037      1.324      1.093      1.543      1.386      0.324      0.724      1.626      1.068      0.177     -0.725     -0.445     -0.130     -0.920      0.866     -0.188      0.005      0.148      0.217      1.336     -0.122     -0.216      0.493      0.531     -1.132      0.182      1.270      1.093      1.234      0.156      0.715      0.592      1.264      0.728     -0.924     -0.751     -0.495     -0.299     -1.191      0.141     -0.184
    -1.093      0.696      1.839     -1.816     -0.963      1.324      1.093      1.543     -0.614      1.324     -1.276      0.626     -1.932     -1.823      0.275     -2.445      0.870      1.080      0.866     -0.188     -1.198      0.589     -0.061     -0.765     -0.427      0.104      0.036      1.804     -0.958     -0.508      2.569      0.360      1.612     -0.021      1.545      0.438     -0.097     -1.894     -1.158      0.494     -1.109      0.246      1.195      1.228      0.261
    -2.093     -3.304     -1.161     -1.816      1.037     -1.676      1.093      1.543     -1.614     -0.676     -0.276      1.626      1.068      0.177      0.275      1.555      0.870      1.080     -0.134      0.812      0.184      0.884      0.704     -0.900      0.545     -2.284     -4.182     -1.868     -0.954      0.446     -1.886      0.417      0.706     -1.057     -0.871     -0.645      0.363      0.158      0.877     -0.124      1.254     -0.143     -0.014      0.288      0.327
    -1.093      0.696     -0.161      1.184     -0.963     -2.676     -0.907      0.543     -1.614      1.324     -0.276     -1.374      0.068     -0.823     -0.725     -0.445     -0.130      1.080      0.866     -1.188     -0.224     -0.101      0.220      0.572     -0.571     -0.948      0.636     -0.295      0.608     -0.499     -2.383     -0.901      0.435     -2.103      1.517     -0.034     -1.249     -0.410     -1.168     -0.402     -0.132      0.160      0.668      0.615     -0.731
     0.907      0.696     -0.161     -1.816      1.037      0.324     -0.907      0.543     -1.614      1.324     -0.276     -1.374      0.068     -0.823      1.275      0.555      0.870      0.080     -1.134      0.812     -0.058     -0.069     -0.014     -1.354      0.990      0.881      0.563     -0.109     -0.612     -0.012      0.341     -0.834      0.590     -0.657      0.834     -0.130     -1.226      0.191      0.329      0.946      0.829      1.052      0.176     -0.373     -0.178
     1.907      0.696      0.839     -1.816      1.037      0.324     -2.907      0.543     -0.614      1.324      1.724      0.626      0.068     -0.823      1.275      0.555      0.870      1.080     -2.134      0.812      0.685      0.640      0.687     -0.759      0.546      1.325      0.183      0.309     -1.113      0.481     -0.332     -3.550     -0.223      0.003      0.975      0.639     -0.383     -0.803     -0.094      0.845     -0.373      0.128     -0.071     -1.857      0.357
    -0.093      0.696      1.839      0.184      0.037      0.324      0.093      0.543      1.386      0.324      0.724      0.626      1.068      1.177     -0.725      0.555     -0.130      0.080     -0.134      0.812      0.691      0.279      0.402      1.042      0.075     -0.843      0.234      1.472     -1.012     -0.100     -0.282     -0.207      0.031      0.672      0.141     -0.255      0.376      0.550      0.237     -0.573     -0.246     -0.314     -0.437     -0.643      0.794
    -1.093     -1.304     -1.161     -1.816     -1.963      0.324      1.093      1.543      1.386      1.324     -0.276     -2.374     -2.932     -1.823      1.275     -1.445     -0.130      1.080      0.866     -0.188     -0.371     -0.798     -0.659     -0.287     -1.046     -0.746     -0.372     -0.387     -1.509     -0.912      0.659      1.969      2.191      1.540      1.900      0.368     -1.281     -1.978     -1.455      1.811     -0.995      0.813      2.064      1.087      0.630
     0.907     -0.304      1.839      0.184      0.037      1.324      0.093     -0.457      1.386     -0.676     -0.276      0.626      0.068      0.177     -0.725      1.555      0.870      0.080      0.866      0.812     -0.008      0.310      0.095      0.522     -0.054      1.050     -0.605      1.601     -0.393      0.091      1.476     -0.025     -0.603      0.721     -0.747     -0.173      0.167     -0.127     -0.098     -0.695      1.635      0.534     -0.004      0.570      0.917
     0.907      0.696     -1.161      0.184      1.037      1.324      1.093     -2.457     -0.614      1.324      1.724      1.626     -0.932      0.177      1.275      1.555      0.870     -1.920     -0.134      0.812      0.695      0.561     -0.894     -1.141      0.859      0.384      0.143     -0.178      1.391      0.277      0.656      0.704     -1.445      0.207      0.865      0.494      0.767      0.279      1.123      0.848      0.656      0.070     -0.625      0.408      0.045
    -0.093      0.696     -0.161     -1.816      0.037      1.324      0.093     -0.457      1.386      1.324     -1.276     -1.374      1.068      0.177      0.275      1.555      0.870     -0.920     -2.134      0.812     -0.030      0.087      0.133     -1.033      0.721      0.044      0.640     -0.378     -0.978     -0.552      1.280      0.024     -0.579      2.056      1.064     -1.237     -1.518      1.005      1.063     -0.183      1.569      0.835     -0.951     -1.588      0.171
     0.907      0.696      0.839      1.184      0.037      0.324      0.093      0.543      1.386      0.324     -1.276      0.626      0.068      1.177      0.275      0.555     -0.130      0.080      0.866     -0.188     -0.316      0.341      0.139      1.139     -1.039      1.076      0.312      0.482      0.021      1.128      0.639     -0.533      0.239      0.407      0.749     -0.849      0.096     -0.050      0.288      0.831      0.995     -0.632     -0.181      0.210      0.489
    -1.093     -2.304     -1.161      0.184     -0.963      1.324     -0.907     -0.457      1.386      0.324     -0.276     -0.374     -1.932      2.177     -0.725      0.555     -1.130     -0.920      0.866     -1.188      0.058     -0.463     -1.017      1.403     -0.555     -1.301     -1.806     -0.107     -1.234     -0.408      1.274     -0.471      0.630      0.246      0.634     -0.350      0.549     -0.641      1.029     -0.577      0.552     -0.558      0.686      0.141     -0.622
     0.907     -0.304     -1.161     -0.816      1.037      0.324     -0.907      0.543      1.386      0.324     -0.276     -0.374      0.068     -1.823      0.275      1.555     -1.130      0.080      0.866      0.812      0.417     -0.705      0.116      0.027      0.906      0.604      0.341     -1.231     -0.934      0.016     -0.184     -0.061      0.508      1.239     -0.124     -0.927      0.652     -0.212     -1.735     -0.202      1.027     -0.217      0.023      0.821     -0.124
    -2.093      0.696      0.839      1.184      0.037     -2.676      0.093     -1.457     -1.614      1.324     -1.276      0.626      1.068      1.177     -0.725     -0.445     -1.130      0.080     -1.134     -0.188     -0.603      0.244      0.534     -0.710     -0.042     -1.500      0.470      0.172      1.948      0.008     -2.013     -0.151     -1.929     -1.062      1.395     -0.333      0.301      0.424      1.852     -0.626      0.247     -1.327     -0.740     -0.867     -0.378
    -0.093     -0.304     -1.161     -1.816      0.037      1.324      1.093     -2.457     -1.614      0.324      0.724      0.626      1.068     -1.823      1.275      1.555      0.870     -0.920     -2.134      0.812      0.519      0.670     -0.045     -1.691      0.406     -0.418     -0.853     -1.042     -0.224     -0.456      0.797      0.519     -2.482     -0.232      0.139     -0.026     -0.353      1.314     -0.247      1.259      0.852      0.139     -0.831     -1.410      0.570
    -0.093      0.696     -0.161      1.184      1.037     -1.676      0.093      1.543     -0.614      0.324      0.724      0.626      1.068      1.177     -1.725     -1.445     -1.130     -1.920     -1.134      0.812      0.200     -0.364     -0.348     -0.647      0.358     -0.269      0.902      0.202      1.870      0.716     -1.972      0.429      1.751      0.066     -0.002      0.395      1.360      1.737      1.649     -1.877     -1.559     -0.673     -1.187     -0.812      0.505
    -0.093     -0.304     -1.161     -1.816      1.037     -2.676     -0.907      1.543     -0.614      1.324     -0.276      0.626     -0.932     -0.823     -0.725     -1.445     -1.130      0.080     -1.134      0.812     -0.323     -0.116      0.311     -1.304      0.860      0.270     -0.016     -1.519     -0.432     -0.088     -2.450     -0.809      1.159      0.498      1.027      0.238      0.816     -1.323      0.206     -1.119     -1.237     -1.152     -0.272     -0.244     -0.012
    -1.093     -0.304      0.839     -1.816     -2.963      0.324      0.093      1.543     -1.614     -0.676      0.724     -0.374      1.068     -0.823      0.275      0.555      0.870      1.080      0.866      0.812      0.189     -0.025      1.202     -1.193     -0.983     -1.161     -0.305     -0.405     -0.690     -2.004      0.218      0.063      0.206     -0.557     -0.244      0.350     -0.396     -0.671      0.112      0.788      0.255      0.815     -0.782      1.466      1.611
     1.907      0.696     -0.161     -1.816      0.037      1.324      1.093      1.543     -1.614     -0.676      1.724     -0.374      1.068      0.177     -0.725      1.555     -1.130     -0.920     -0.134      0.812      0.957     -0.144      0.217     -1.573      0.758      0.741      0.682     -0.263     -0.125     -0.727      0.317      1.275      1.442     -0.349     -1.100      0.247     -0.243      0.606      1.543     -1.001      0.431     -0.820     -1.397      0.731      0.044
    -0.093      0.696     -2.161     -0.816      0.037      1.324      1.093     -2.457     -1.614      1.324     -2.276      0.626     -1.932     -1.823      1.275      0.555      0.870      1.080      0.866      0.812     -0.763      0.373     -0.583     -0.604      1.071      0.462      0.328     -1.413     -0.289     -1.008      2.041      0.648     -1.604     -1.026      0.797     -1.115      0.088     -0.987     -1.190      0.671      1.582      0.448      1.928      1.124     -0.076
    -0.093      0.696      1.839     -0.816     -0.963      0.324      1.093      1.543     -0.614      0.324      0.724      0.626      1.068     -1.823      0.275      0.555      0.870      1.080     -0.134     -1.188      0.465      0.143      0.836     -1.943     -0.180     -0.567      0.452      1.139      1.023     -0.780     -0.132      1.007      0.403      0.962      0.243      0.097      0.387     -0.339     -0.013      0.195     -0.034      0.836     -0.078      0.779     -1.103
     0.907      0.696      1.839      1.184     -1.963      1.324      1.093      0.543      1.386     -1.676     -1.276      0.626      1.068      1.177     -1.725      0.555      0.870      0.080      0.866     -2.188     -0.134      0.164      0.078      1.114     -1.767      0.930      0.472      1.591     -0.079     -0.264      1.382      0.840      0.491      0.578     -0.789     -1.062      0.378      0.885      0.373     -1.028      1.007      0.559     -0.111      0.268     -0.630
     1.907      0.696      1.839     -0.816      0.037      1.324     -0.907      1.543      0.386     -0.676     -0.276     -0.374      0.068     -1.823      0.275     -0.445     -0.130      1.080     -0.134      0.812      0.070     -0.094     -0.036     -0.897     -0.338      1.812      0.672      1.778     -0.018      0.436      1.352     -0.608      1.618      1.149     -0.547     -0.419     -0.274      0.131     -0.938      0.464     -0.422      0.060      1.233      0.307      1.106
     0.907     -0.304     -0.161     -0.816      0.037      1.324      0.093      0.543     -0.614     -0.676      0.724      0.626     -0.932     -1.823     -0.725      1.555     -0.130      0.080      1.866     -0.188      0.691     -0.286     -0.062     -0.364      0.392      0.397     -0.091     -0.093     -0.629     -0.182      0.611      0.372      0.576     -0.347     -0.852     -0.488      0.843     -0.898     -1.462     -1.063      0.621      0.060      0.267      2.191     -0.524
    -2.093     -0.304      0.839      1.184     -0.963     -1.676     -1.907     -2.457      1.386     -1.676     -2.276     -0.374     -1.932      1.177     -1.725     -2.445     -0.130     -0.920      0.866     -1.188     -1.688     -0.266     -0.799      0.830     -1.053     -0.245      0.064      1.552      0.444      0.105     -0.175     -1.694     -1.577      0.704     -1.092      0.425     -0.125     -0.823      0.461     -1.244     -0.548      0.243      0.250      0.388     -0.300
    -0.093      0.696     -1.161      0.184     -0.963      1.324     -0.907      0.543     -1.614     -0.676     -1.276     -1.374     -0.932      1.177      1.275     -0.445     -0.130      0.080     -1.134     -2.188     -0.515     -0.743      0.287     -0.551     -0.713      0.332      1.511     -1.404      0.700     -0.295      1.741     -0.232      0.200     -1.094     -0.316     -0.420     -0.278     -1.190      1.631      1.649      0.428      0.680     -0.364     -0.980     -1.752
     1.907     -1.304      0.839     -1.816      1.037      1.324     -1.907     -0.457     -1.614      0.324      1.724     -2.374     -0.932     -1.823      1.275      1.555      0.870      0.080     -2.134      0.812      1.177     -0.351     -0.035     -2.895      0.606      0.470     -0.931      0.880      0.876      0.399      0.346     -1.360     -0.459      0.597      0.192     -0.224     -1.988     -0.797      0.703      1.078      0.152      1.408      0.141     -0.648      0.218
    -0.093      0.696     -1.161     -0.816      1.037      0.324      1.093     -0.457     -0.614      1.324      1.724      1.626      1.068      1.177      0.275      0.555      0.870      1.080     -1.134      0.812      0.650      0.852      0.735     -1.144      1.248     -0.742     -0.134     -1.996      0.373     -0.310     -0.446      0.172     -1.354      0.363      0.706      0.689      0.502      0.016      2.080     -0.268     -0.354     -0.267      0.117     -0.706     -0.331
     1.907      0.696      1.839     -1.816      1.037      1.324      1.093      1.543      0.386     -0.676      1.724      0.626     -0.932     -0.823     -0.725      1.555      0.870      1.080      1.866      0.812      1.222      0.355     -0.069     -0.969      0.328      0.750      0.215      1.894     -0.915      0.625      0.208      0.620      1.657      1.146     -0.708     -0.172      0.233     -0.862      0.013     -0.811      0.044      0.454      1.312      2.328      0.534
     1.907     -0.304      0.839     -1.816      1.037      1.324      1.093      0.543     -1.614          *      0.724     -2.374      1.068     -1.823          *      1.555      0.870      1.080     -2.134      0.812      0.407     -0.357      0.636     -2.095      0.747      1.365      0.044      0.178      0.324      0.288      0.850      1.485     -0.174      0.044     -0.344     -0.055     -1.699      0.356     -0.102     -0.115      1.149      1.274      0.062     -0.956      0.180
    -1.093     -0.304     -0.161     -0.816     -0.963      0.324     -0.907      0.543      0.386     -1.676     -0.276     -1.374      0.068      1.177     -0.725     -1.445     -0.130     -0.920      0.866     -2.188     -0.054     -0.113     -0.169     -0.159     -0.251     -1.139     -0.145      0.002     -0.497     -0.735      0.602     -0.795      0.947      0.421     -1.527     -0.144     -1.259      0.344      1.175     -0.447     -1.348     -0.126     -0.657      0.941     -1.981
    -0.093      0.696      1.839     -0.816     -1.963     -1.676      1.093      1.543     -1.614     -1.676      1.724      1.626      1.068      0.177     -2.725      0.555      0.870      1.080     -1.134     -2.188      0.625      0.906      0.788     -0.981     -1.317     -0.655     -0.292      1.024      0.048     -0.644     -2.199      0.087      0.731     -0.616     -1.079      0.656      0.386     -0.031      1.032     -2.157     -0.378     -0.194     -0.056     -0.634     -1.152
    -2.093      0.696     -2.161     -0.816      0.037     -0.676      0.093     -1.457      0.386      0.324     -1.276      1.626      0.068     -0.823      0.275      0.555      0.870      0.080     -0.134     -0.188     -0.103      0.849     -0.028     -0.067      0.556     -2.159     -0.265     -2.218     -0.716     -0.486     -0.505     -0.730     -1.418      0.518     -0.025     -1.069      0.355      0.384     -0.659     -0.079      0.812     -0.059      0.171     -0.124     -0.646
     1.907      0.696      1.839     -1.816      1.037      1.324      1.093      1.543     -1.614     -2.676      1.724      1.626      1.068     -1.823      1.275     -2.445     -3.130      0.080     -2.134      0.812      0.240     -0.070      0.458     -1.266     -0.267      1.628      0.860      1.414     -0.356      1.262      1.168      1.166      1.181     -0.501     -2.387      1.288      1.643      0.376     -0.765      1.317     -2.628     -2.960     -0.471     -1.637      1.097
    -0.093     -2.304      0.839      0.184      0.037     -0.676      0.093     -2.457      1.386     -0.676     -1.276     -1.374     -0.932     -0.823      0.275     -0.445     -0.130      1.080      0.866     -0.188     -0.590     -0.502     -0.156      0.630     -0.413      0.380     -1.685      1.002     -0.577      0.443     -0.196      0.586     -2.263      1.025     -0.547     -0.390     -0.627     -0.728     -1.272      0.400      0.370      0.579      1.267      0.585      0.008
     0.907      0.696     -2.161      1.184     -0.963      0.324      0.093     -0.457     -0.614     -0.676      1.724     -0.374      0.068      0.177     -0.725      1.555     -0.130     -0.920      1.866     -0.188      1.015      0.087     -0.485      0.733     -0.622      0.118      0.524     -1.676      0.520     -0.321     -0.585      0.142      0.128     -1.271     -0.285      0.006     -0.615      0.736     -0.649     -0.535      0.376     -0.275     -0.076      1.458      0.327
    -0.093      0.696     -0.161      0.184      0.037     -0.676      0.093      0.543      1.386      0.324     -1.276     -0.374     -0.932     -0.823      0.275     -1.445     -0.130      0.080      0.866      0.812     -1.226     -0.174     -0.073     -0.299      0.236      1.022      0.829     -0.243      0.591     -0.212      0.535      0.315      0.640      1.746      0.395      0.841     -0.185     -0.757     -0.420      0.190     -0.143      0.192      0.127      0.983      0.603
    -0.093     -2.304      0.839      2.184     -2.963      0.324     -0.907      1.543      1.386     -2.676     -2.276     -0.374      1.068      2.177     -2.725     -0.445      0.870      1.080      0.866     -3.188     -1.020     -0.596      0.634      1.552     -2.860      0.896     -1.741      0.248      0.571     -0.135      1.343     -0.371      1.126      0.110     -1.356     -0.766      0.619      0.112      1.007     -1.567      0.590      1.652      0.155      0.019     -0.888
    -0.093      0.696     -1.161     -1.816      0.037      1.324      0.093     -2.457      0.386      0.324      1.724     -2.374      1.068     -1.823     -1.725     -0.445      0.870      1.080     -2.134     -0.188      0.766      0.099      0.695     -1.399     -0.018     -0.951      0.626     -1.800     -0.358     -0.095      0.716      0.238     -3.076      1.518      0.255      0.447     -2.578     -0.135     -0.724     -1.599     -1.223      0.643      0.261     -1.371     -0.203
    -1.093     -0.304     -1.161      1.184      1.037      0.324      0.093     -0.457      1.386      1.324      0.724      0.626      0.068     -0.823      0.275      0.555     -0.130      0.080      0.866      0.812      0.207      0.585     -0.024      1.616     -0.006     -1.211     -0.924     -1.169     -0.315      0.879      0.331     -0.345     -0.542     -0.037      1.413      0.348     -0.284      0.048     -2.204      0.412      0.370     -0.639      0.180     -0.063      0.702
    -0.093      0.696     -0.161      1.184     -0.963     -1.676     -0.907      0.543     -0.614      0.324      0.724     -0.374      0.068     -1.823      0.275     -0.445     -0.130      0.080     -0.134     -0.188     -0.082     -0.075     -0.179      0.221     -1.143     -0.117      0.834     -0.064      1.023      0.039     -1.810     -0.782      0.880     -0.800      0.892      0.876     -0.196      0.233     -2.055      0.829     -0.441     -0.135      0.381     -0.247      0.677
    -1.093     -0.304      0.839     -0.816      0.037      0.324     -0.907     -1.457     -1.614      1.324     -0.276      0.626      0.068     -1.823      1.275      0.555      0.870      0.080     -1.134      0.812      0.089      0.641      0.122     -1.570      0.260     -1.281     -0.969      0.612      0.674     -0.320      0.425     -1.585     -1.600     -0.185      1.071     -0.358     -0.078     -0.146     -0.346      1.042      0.431     -0.031      0.046     -0.367      0.501
    -0.093      0.696     -1.161      1.184     -0.963      0.324      1.093      1.543      0.386      1.324     -1.276     -1.374      0.068     -0.823      1.275      1.555     -0.130      1.080      1.866      0.812     -0.455     -0.585      0.173      0.886     -0.013      0.277      1.221     -1.280      0.354     -0.785      0.881      1.913      1.366     -0.438      1.188     -0.505     -0.543     -0.133     -1.511      1.239      2.044      0.497      0.927      1.410      0.740
     0.907      0.696      0.839      0.184      1.037     -1.676     -1.907      1.543     -0.614     -0.676     -1.276      1.626      1.068      1.177     -0.725      0.555     -2.130      0.080     -1.134     -0.188     -0.775     -0.260      0.806     -0.463     -0.096      1.480      0.815      0.133      0.758      1.273     -0.842     -1.473      0.731     -0.132     -0.670     -0.034      1.877     -0.091      1.533     -0.705      1.459     -1.894     -0.812     -0.897     -0.078
     0.907     -1.304     -1.161      1.184      0.037     -0.676      0.093     -1.457      1.386      0.324     -0.276     -2.374      0.068      2.177     -0.725     -0.445     -1.130     -1.920     -1.134     -0.188     -0.225     -1.109     -0.847      0.588     -0.133      1.203     -0.220     -0.338      0.434      0.165     -0.526      1.122     -0.574      0.820      0.454      0.025     -0.730      1.309      1.600     -0.514     -0.085      0.157     -0.847     -1.287     -0.175
    -0.093      0.696      1.839     -0.816      0.037      0.324      1.093      1.543     -1.614      1.324      0.724     -0.374      1.068     -1.823      1.275     -0.445      0.870      1.080      1.866      0.812      0.189      0.977      0.654     -0.997     -0.206     -0.349     -0.239      1.127      0.061      0.247      0.073      0.105      0.867     -0.951      1.548      0.452     -1.740      0.231     -1.018      1.310     -0.516     -0.278      0.054      2.211      0.968
    -1.093     -0.304      1.839      1.184      1.037     -0.676      0.093     -2.457      1.386      0.324     -2.276          *      1.068      0.177      0.275     -0.445     -0.130      0.080      0.866     -0.188     -0.899      0.008      0.116      1.172      0.301     -0.051     -0.370      1.819      0.020      0.540      0.139      0.008     -2.530      0.447      0.113     -0.758     -0.032      0.656     -0.791      0.131      0.592     -0.080     -0.019      0.085     -0.586
    -1.093      0.696     -0.161     -1.816      1.037     -0.676      0.093     -0.457     -0.614     -1.676     -0.276      0.626      0.068     -1.823     -1.725     -0.445     -0.130     -1.920     -1.134      0.812     -0.120     -0.374     -0.039     -0.980     -0.124     -1.022      1.078     -0.099     -0.845      1.118     -0.634      0.476     -0.438      0.049     -1.607     -0.221      1.029      0.127     -0.934     -1.607     -0.386      0.362     -1.866     -0.632      0.695
    -0.093      0.696      0.839     -1.816      1.037     -1.676      1.093      1.543     -1.614      1.324     -0.276     -0.374      0.068     -1.823      1.275     -0.445      0.870      1.080      1.866      0.812     -0.079      0.216     -0.008     -1.165      1.473      0.097      0.621      0.698     -0.557     -0.655     -1.801      1.038      1.506     -0.606      0.476     -0.075     -0.703     -0.085     -0.767      0.613     -0.244      0.488      1.089      2.407     -0.322
     1.907      0.696      0.839     -1.816      0.037      1.324      0.093      1.543     -0.614     -0.676      0.724     -1.374      0.068     -1.823     -0.725      0.555      0.870      0.080     -1.134     -0.188      0.362      0.279      0.406     -1.726      0.231      1.535      0.431      0.383     -0.136     -0.358      0.925     -0.079      1.246      0.734     -0.731      0.083     -1.845     -0.335     -0.345     -0.823      0.154      0.549     -0.519     -0.329     -0.395
    -1.093     -0.304     -0.161     -1.816     -0.963     -1.676     -0.907      1.543     -1.614      0.324      0.724     -1.374     -0.932     -1.823      0.275     -0.445      0.870      1.080      0.866      0.812      0.009      0.242      0.225     -0.579     -0.019     -1.142     -0.508     -0.385     -1.095     -0.859     -1.716     -1.125      1.481     -0.926      0.305      0.805     -1.814     -1.299     -1.305      0.339     -0.552      0.497      0.799      1.121      0.820
     0.907     -0.304      1.839      0.184      0.037      1.324     -0.907      0.543      0.386     -0.676     -0.276     -0.374      1.068      1.177     -0.725     -1.445     -1.130      0.080     -0.134     -0.188     -0.401     -1.021      0.213     -0.058      0.183      1.373      0.673      1.652      0.285     -0.141      1.723      0.105      0.312      0.506     -0.961      0.242      0.811      0.742      1.287     -0.847     -1.159      0.089     -0.166     -0.381     -0.427
     0.907     -2.304     -0.161     -0.816     -1.963      0.324      1.093     -2.457      0.386     -0.676     -0.276      1.626      1.068      1.177     -1.725     -1.445     -3.130     -2.920      0.866     -0.188     -0.692     -0.880     -0.518     -0.112     -1.280      1.506     -1.458      0.368     -0.753     -0.680      0.978      2.066     -1.482      0.489     -0.292      0.793      2.760      1.751      1.273     -1.201     -0.572     -2.119     -2.289      1.001      0.653
     0.907      0.696      1.839     -1.816      0.037      1.324      1.093      0.543     -0.614     -0.676     -1.276     -0.374      0.068      1.177     -0.725      1.555      0.870      1.080     -1.134      0.812     -0.332      0.261      0.239     -0.455      0.287      1.252      0.696      1.544     -1.518     -0.134      1.570      0.937      0.317     -0.327     -0.780     -0.808     -0.698     -0.271      1.655     -0.718      1.841      0.434      0.694     -0.904      0.492
     1.907      0.696     -2.161      2.184      1.037      1.324      1.093     -2.457     -0.614     -0.676      1.724      1.626     -2.932      2.177     -0.725      1.555      0.870     -1.920      0.866      0.812      1.252      0.856     -1.385      1.123      0.944      0.825     -0.156     -0.527      0.994     -0.015      0.185      0.303     -0.959     -1.535     -1.145     -0.143      0.599     -1.145      1.069     -1.214     -0.053     -0.036      0.082      0.167      0.053
     0.907      0.696     -0.161      0.184     -0.963      1.324      0.093     -0.457     -0.614      1.324      0.724     -0.374      0.068      1.177      1.275      1.555      0.870      1.080     -0.134      0.812      0.497      0.051      0.189      0.236     -0.532      0.393      0.486     -0.398     -0.043     -0.485      0.825      0.110     -0.744     -0.764      1.443     -0.193     -0.465     -0.143      0.973      1.410      1.102      0.917      0.754     -0.280      1.329
     0.907     -1.304     -0.161     -0.816     -0.963     -0.676     -0.907     -0.457     -0.614     -0.676     -1.276     -1.374      0.068     -0.823     -0.725      0.555     -1.130      1.080      0.866     -1.188     -0.592     -1.011      0.525      0.067     -0.734      1.404     -0.200     -0.638     -0.777     -0.219     -0.154      0.272     -1.080     -0.638     -0.350     -0.217      0.128     -0.604     -0.760     -0.319      1.342      0.154      0.393      0.735     -0.616
     0.907      0.696      0.839      0.184      1.037      0.324     -1.907      0.543     -0.614      0.324      0.724     -0.374      0.068     -0.823     -0.725      1.555      0.870      1.080      0.866      0.812      0.637      0.165      0.554     -0.216      0.214      0.341      0.644      0.086      0.394      0.630     -0.146     -2.009     -0.025     -0.391     -0.011     -0.292     -0.639     -0.760     -0.613     -1.025      0.764      0.632      0.221      0.956      0.492
    -0.093      0.696      1.839      0.184      1.037      1.324      1.093      1.543     -1.614     -0.676     -0.276      1.626      0.068     -0.823      0.275      0.555      0.870      1.080     -1.134      0.812      0.033      1.038      0.382     -0.882      1.116     -0.158     -0.362      1.513      0.860     -0.240      1.371     -0.065      1.107     -0.941     -1.190     -0.466     -0.010     -0.393     -0.036     -0.277      0.492     -0.257      0.396     -0.656     -0.315
     1.907     -0.304     -1.161      0.184     -0.963      1.324     -0.907     -0.457      1.386      1.324      1.724     -1.374      1.068     -1.823      1.275      1.555      0.870      1.080     -0.134      0.812      0.925     -0.332      0.880      0.826      0.798      0.809     -0.060     -2.077     -0.551     -1.634      0.536     -0.441     -1.339      0.645      0.888      0.160     -0.972     -0.138     -2.603      0.746      0.301      1.127     -0.232     -0.609      0.024
    -0.093     -0.304      0.839      1.184      0.037      0.324      0.093      0.543      1.386      0.324      0.724      0.626      1.068      0.177      0.275      0.555     -0.130      0.080     -0.134     -0.188      0.381      0.154     -0.242      0.619      0.033     -0.354     -0.436      1.051      0.545     -0.022     -0.114     -0.073      0.736      1.011      0.391      0.160      0.487      1.258     -0.501      0.244      0.178     -0.322      0.253     -0.375     -0.228
     0.907      0.696      0.839      0.184      0.037     -1.676      0.093     -2.457      0.386      1.324     -0.276      0.626     -0.932      1.177     -0.725     -1.445     -1.130      1.080      0.866      0.812     -0.428      0.008     -0.356      1.251      0.660      1.219      0.661      1.305     -1.043     -0.565     -1.202      0.035     -2.118     -0.580      0.861      0.321      0.403     -0.426      0.168     -1.158     -0.954     -1.037      1.609      0.323      0.341
     1.907      0.696      1.839     -0.816      1.037      1.324     -2.907     -0.457     -0.614      1.324      1.724      1.626      1.068      2.177      1.275     -2.445     -0.130     -0.920     -0.134      0.812      0.240      0.372      0.211      0.133      1.062      1.607      0.280      1.495     -1.039     -0.165      1.003     -3.014     -0.860     -0.852      0.738      1.398      1.165      0.569      1.991      0.810     -2.639     -0.641     -1.273     -0.291     -0.082
     0.907     -0.304      1.839      1.184      1.037      0.324      0.093      1.543      1.386      0.324      1.724      0.626      1.068     -0.823      0.275      0.555     -0.130      1.080      1.866      0.812      0.774     -0.163      0.834      0.288      0.720     -0.016      0.015      1.053      0.826      0.038     -0.432      0.265      0.840      1.117     -0.083      0.366      0.751     -0.056     -0.972     -0.194     -0.288      0.041     -0.174      1.718     -0.058
    -2.093      0.696     -1.161     -0.816     -0.963     -1.676      0.093      0.543     -0.614      1.324      0.724     -0.374     -0.932     -1.823      1.275     -0.445     -0.130     -0.920     -1.134     -0.188     -0.166     -0.319     -0.767     -0.607      0.118     -1.820      1.020     -0.598     -0.245     -1.021     -1.509      0.387      1.361     -0.141      1.368      0.869      0.109      0.034     -1.359      1.241     -0.203      0.160      0.210     -0.887     -0.306
    -0.093      0.696      0.839      0.184      0.037     -0.676      0.093      0.543     -0.614      1.324     -0.276      0.626      0.068     -0.823      0.275     -1.445     -0.130      0.080      0.866      0.812     -0.323      0.230     -0.103     -0.006      0.659      0.332      0.452      0.959      0.344     -0.665     -0.415     -0.250      0.760     -0.573      1.057      0.205      0.213      0.314     -0.855     -0.069     -1.061     -0.257      0.034      0.871      0.316
     1.907      0.696     -1.161     -1.816      1.037      1.324      1.093      0.543     -1.614     -2.676      0.724     -2.374      0.068     -0.823     -2.725     -0.445     -0.130      0.080     -2.134      0.812      0.320     -0.521     -0.059     -1.966      0.360      1.635      1.154     -1.143     -0.041      0.391      0.917      1.589      0.678     -0.109     -2.864      0.242     -1.629      0.040      0.850     -2.886     -0.870      0.448      0.299     -1.155      0.443
     0.907      0.696     -0.161     -1.816      1.037      1.324     -0.907      1.543      0.386      1.324      1.724     -2.374     -0.932     -1.823      1.275      1.555      0.870      1.080     -2.134      0.812      1.203     -0.040      0.072     -1.521      1.153     -0.317      0.706     -0.119     -0.231     -0.014      0.074     -0.809      1.507      1.651      0.742     -0.066     -2.287     -1.222     -0.557      0.755      0.257      1.039      0.987     -1.367     -0.016
     0.907      0.696      1.839      2.184      0.037      1.324      1.093      0.543      0.386      0.324      0.724      1.626      1.068      1.177      0.275      0.555     -0.130      0.080     -0.134     -1.188      0.200      0.250      0.113      1.033      0.084      0.780      0.633      1.743      1.276     -0.236      0.971      0.853      0.420     -0.417      0.496      0.292      1.285      0.928      0.196      0.418      0.449     -0.333     -0.067     -0.570     -1.403
    -0.093      0.696      0.839     -0.816      1.037      0.324      1.093      0.543      0.386      0.324      0.724      0.626      0.068      0.177     -0.725     -0.445     -0.130      0.080     -1.134      0.812      0.424      0.255     -0.239     -0.310      1.050     -0.680      0.422      1.156     -0.566     -0.080     -0.176      0.836      0.955      0.498     -0.195      0.029      0.373      0.436      0.674     -0.966     -0.787     -0.527      0.446     -0.956      0.085
     0.907     -0.304      0.839      0.184     -2.963     -1.676      0.093     -1.457      1.386     -0.676     -2.276     -1.374      0.068     -0.823     -0.725     -1.445     -2.130      0.080      0.866     -1.188     -1.471     -0.950     -0.056     -0.123     -1.896      2.334      0.553      1.040      0.268     -1.159     -0.134      0.985     -1.417      1.376      0.084      0.018      0.008      0.260     -0.793      0.211      0.303     -0.983      0.224      0.980      0.239
     0.907      0.696      1.839     -0.816      1.037      1.324     -0.907      0.543     -0.614      1.324     -2.276     -0.374      0.068     -1.823      0.275      1.555     -0.130     -0.920     -2.134      0.812     -0.351      0.063      0.293     -0.830      0.688      1.301      0.599      1.560     -0.044      0.372      1.564     -1.068      0.140      0.101      1.086     -1.641     -0.612     -0.156     -1.123     -0.248      1.978     -0.172     -1.293     -1.892      0.001
    -0.093      0.696     -1.161     -1.816     -1.963      0.324      1.093      0.543     -1.614     -0.676      1.724      1.626      0.068     -1.823     -0.725      0.555      0.870     -0.920      0.866     -0.188      1.027      0.549     -0.210     -0.928     -0.935     -1.186      0.259     -0.864     -0.755     -1.023     -0.636      0.516      0.703     -0.933     -0.196      0.030      0.804      0.458     -0.957     -0.301     -0.563      0.172     -0.815      1.326      0.436
    -0.093     -0.304      1.839      1.184     -0.963     -0.676      0.093      1.543      0.386     -0.676     -1.276     -0.374      0.068      1.177     -0.725     -0.445     -1.130      0.080     -0.134     -1.188     -0.738     -0.610      0.065      0.641     -0.831      0.762      0.169      1.587      0.528     -0.036      0.139      0.709      1.463     -0.241     -0.452     -0.110      0.502      0.058      0.651     -0.406      0.300     -0.376     -0.120     -0.385     -0.649
    -2.093     -2.304     -0.161     -0.816      0.037      0.324      0.093      1.543      1.386      0.324     -2.276      1.626     -0.932      0.177      1.275      0.555     -0.130      0.080      0.866     -2.188     -0.866     -0.374     -0.061      0.638      0.146     -1.215     -1.876     -0.151     -1.711     -0.046      0.966      0.558      1.669      0.876      0.197     -0.830      2.046     -0.727     -0.321      1.098      1.492      0.336      0.107      0.570     -2.305
     0.907     -2.304     -0.161      2.184      1.037      0.324     -2.907      0.543      0.386      1.324     -1.276     -0.374      0.068      2.177      1.275     -0.445     -1.130     -0.920     -0.134      0.812     -0.662     -1.014     -0.089      1.362      0.440      1.698     -1.322     -0.256      0.853      0.481      1.166     -1.842      0.389     -0.997      1.073     -0.096      1.052      0.097      0.978      1.164      0.168      0.191     -0.735     -0.595      0.677
     0.907      0.696      0.839     -1.816      1.037      0.324      0.093      0.543     -1.614      1.324      1.724     -0.374      0.068     -1.823      1.275      0.555      0.870      0.080     -2.134      0.812      0.499      0.596      0.039     -1.974      0.935      0.281      0.235      0.857      0.032      0.130     -0.056     -0.416      0.436      0.098      0.956      0.972     -1.119      0.093     -0.112      0.755      0.131      0.147      0.124     -1.190     -0.152
    -2.093     -0.304     -0.161      0.184      0.037      1.324      1.093      1.543      2.386     -0.676     -0.276     -2.374      1.068      0.177      0.275      0.555      0.870      0.080     -0.134     -0.188      0.038     -0.392      0.492      0.846      0.142     -2.117      0.108     -0.527     -0.744     -0.116      1.252      1.629      1.010      1.670     -0.662     -0.475     -1.995      0.402     -0.556      0.190      0.402      1.370     -0.558     -0.538     -0.193
     0.907      0.696      0.839      1.184      1.037      1.324      1.093      0.543     -0.614      0.324      0.724      0.626     -0.932     -0.823      0.275      0.555     -0.130      1.080      0.866      0.812      0.608      0.637      0.083      0.029      0.635      0.256      0.085      0.631      1.201      0.292      0.872      0.579      0.611     -0.732      0.046     -0.147     -0.226     -1.170     -0.701     -0.048     -0.104     -0.930      0.845      0.810      0.258
     1.907     -1.304      1.839      2.184      1.037      1.324      0.093      1.543      1.386     -1.676      1.724     -2.374      1.068      1.177      1.275      1.555     -1.130      1.080      0.866      0.812      1.033     -0.718      0.797      1.419      0.594      0.877     -0.671      0.973      0.640      0.362      0.470      0.766      0.614      0.249     -1.947     -0.182     -1.285     -0.017      0.119      1.037      0.344     -0.143      0.021      0.216      0.290
     0.907      0.696     -2.161      0.184      1.037     -0.676      0.093      0.543      0.386      0.324     -0.276     -1.374     -0.932     -0.823     -0.725      0.555     -0.130      0.080      0.866     -1.188      0.030     -0.247      0.026      0.136      0.267      0.974      0.953     -2.162      0.059      0.599     -0.733      0.420      0.505      0.362      0.083     -0.384     -1.001     -0.940     -0.754     -0.771      0.440      0.100      0.148      0.742     -1.439
    -0.093     -3.304     -0.161     -1.816      0.037     -0.676      1.093      1.543      1.386      1.324     -0.276      1.626      1.068     -1.823      1.275      1.555      0.870      1.080      1.866     -0.188      0.170      0.124      0.423     -0.804      0.215     -0.177     -3.314     -0.723     -1.064     -0.248     -0.747      0.934      1.019      1.964      1.342     -0.506      1.618      0.397     -1.143      1.202      1.296      0.635      0.497      2.264     -0.370
     0.907     -0.304      0.839      0.184      1.037      1.324      1.093     -0.457      0.386      0.324      0.724      0.626      0.068     -1.823     -0.725      0.555      0.870      0.080      0.866      0.812      0.619      0.474      0.444     -0.064      1.108      0.223     -0.833      0.320      0.189     -0.041      0.648      0.651     -0.927      0.501     -0.272     -0.178     -0.211     -0.372     -1.679     -1.154     -0.051      0.210     -0.638      0.882     -0.283
    -1.093     -0.304     -0.161      0.184     -1.963      0.324     -1.907     -0.457      1.386     -0.676      0.724      0.626      1.068      1.177     -1.725      0.555     -2.130      0.080     -1.134     -3.188      0.270     -0.807      0.583      0.515     -2.341     -1.371      0.526     -0.723     -0.405      0.366     -0.014     -0.978     -1.094      0.967      0.319      0.144      1.791      0.261      0.670     -0.801      0.188     -1.088     -0.670     -1.283     -1.143
    -0.093     -0.304     -1.161     -0.816     -2.963     -1.676     -1.907      0.543     -0.614     -1.676      0.724     -0.374     -0.932     -0.823     -1.725      1.555      0.870      0.080      1.866     -0.188      0.545     -0.129     -0.486     -0.725     -1.260     -0.692     -0.206     -0.661     -0.143     -1.679     -2.103     -1.650      1.250     -0.083     -1.113     -0.027     -0.198     -0.285     -0.136     -1.151      0.878      1.219      0.851      2.126      0.904
     0.907     -1.304     -0.161      0.184     -0.963      0.324      0.093     -0.457     -0.614     -0.676     -1.276      0.626     -1.932      0.177     -1.725     -0.445     -3.130     -0.920      0.866     -0.188     -0.773     -0.889     -0.692     -0.441     -1.687      1.798     -0.416      0.423      0.677      0.726      1.139      1.084      0.461     -0.237      0.272     -0.083      1.898     -0.797      0.493     -0.993      0.374     -2.083      0.242      1.103      1.189
     1.907      0.696      0.839      1.184     -0.963      1.324     -0.907      1.543      0.386     -0.676      0.724      0.626      0.068      1.177     -0.725      1.555      0.870      1.080     -0.134      0.812      0.706      0.491      0.509     -0.325     -0.396      1.392      0.200      0.273      1.408     -0.505      0.711     -1.370      1.078      0.661     -0.566     -0.320      0.073     -0.589      1.504     -0.571      0.752      0.076      0.197     -0.063      0.996
    -0.093     -0.304      0.839     -0.816     -0.963     -0.676      0.093     -0.457      0.386      0.324      0.724     -0.374      1.068     -0.823      0.275      0.555     -0.130      0.080      1.866     -1.188      0.143      0.162      0.328      0.021     -1.626     -0.258     -0.291      0.555     -0.719      0.783     -0.759     -0.014     -0.833      0.455      1.067      0.425     -0.596      0.506     -0.820      0.862      0.413     -0.232     -0.562      1.919      0.227
     0.907     -0.304     -1.161      0.184     -1.963      0.324      1.093     -0.457     -0.614     -0.676      0.724      0.626      0.068      0.177      0.275      0.555      0.870      0.080     -0.134     -1.188      0.466      0.189      0.054      0.335     -1.367      0.455     -0.718     -1.156     -0.165     -0.446     -0.078      0.974     -0.476     -1.051     -0.109     -0.048      0.318     -0.142     -0.237      0.771      0.172      0.520     -0.006     -0.374      0.057
     0.907     -0.304     -0.161     -0.816      0.037      0.324      0.093     -1.457      0.386     -1.676      0.724     -0.374      0.068     -0.823     -0.725      0.555     -0.130      0.080     -0.134     -0.188      0.498     -0.078      0.013     -0.956     -0.740      0.502     -0.073     -0.101      0.162      0.787      0.018      0.440     -1.378      1.253     -1.396     -0.062     -0.364     -0.089      0.186     -0.401      0.069      0.022      0.172      0.177      0.356
    -2.093     -0.304     -1.161      1.184     -0.963     -1.676     -0.907     -0.457      0.386     -0.676     -2.276     -0.374      1.068      1.177     -0.725     -0.445     -1.130      0.080     -1.134     -1.188     -0.995     -0.944      0.526      0.582     -0.843     -1.073      0.502     -1.552      0.476     -0.086     -0.502      0.056     -1.022     -0.162     -0.296     -0.641      0.848      0.534      0.748     -0.456      0.649      0.085     -0.595     -1.562     -0.517
    -2.093      0.696      1.839      1.184      1.037     -2.676     -2.907      1.543     -1.614     -2.676     -2.276     -2.374      1.068      2.177      1.275      1.555      0.870     -2.920     -2.134     -3.188     -1.007     -0.834     -0.250     -0.112     -0.858     -1.160      1.461      2.026      1.240      2.003     -1.659     -2.016      1.771     -1.466     -2.282     -0.506     -1.392      1.376      2.089      1.788      2.531      1.616     -2.539     -1.912     -2.404
     1.907      0.696     -1.161      2.184      1.037      1.324      1.093      0.543      1.386      1.324      1.724      1.626      0.068      2.177      1.275      1.555      0.870     -1.920      0.866      0.812      1.076      1.127     -0.781      0.911      1.094      0.739     -0.492     -0.143      1.244     -0.028      0.301     -0.142      1.377      0.638      0.826     -0.114      0.053      1.107      1.517      0.835      0.344     -0.554     -0.730      0.656     -0.141
    -1.093      0.696     -2.161      2.184     -0.963     -1.676     -1.907      0.543      1.386      0.324      0.724      0.626      1.068      2.177     -0.725      1.555      0.870     -1.920     -2.134     -0.188      0.262      0.105     -0.229      1.033      0.166     -1.396      0.510     -1.998      1.124     -1.241     -1.974     -1.952      0.778      0.554      0.290      0.277      0.549      1.457      1.396     -0.685      1.075      0.733     -1.510     -2.604     -0.440
    -1.093     -0.304     -0.161     -1.816      1.037      0.324     -1.907      1.543     -1.614      1.324     -1.276     -2.374     -0.932      1.177      0.275     -1.445     -1.130      1.080     -1.134      0.812     -0.521     -1.169     -0.110     -0.861      0.797     -0.597      0.896      0.014     -0.849      0.132      0.752     -0.548      1.642     -0.735      1.044     -0.422     -0.855     -0.798      1.690     -0.026     -0.782      0.398      1.158     -0.737      0.012
    -0.093      0.696     -0.161     -1.816      1.037     -0.676     -0.907     -2.457     -0.614     -2.676     -0.276      1.626      1.068     -0.823     -0.725     -0.445     -1.130          *      0.866      0.812     -0.504      0.214      0.547     -1.033      0.405      0.554      0.385     -0.828     -0.733      0.690     -0.204     -1.123     -3.000      0.151     -2.849      0.491      1.345      0.322      0.116     -0.707      0.245     -1.350     -0.871      1.441      0.329
     1.907      0.696     -1.161      1.184      0.037      0.324      0.093      0.543      0.386     -0.676      0.724      1.626      1.068      0.177     -0.725     -1.445      0.870     -0.920      0.866     -0.188      0.193      0.711      0.279      0.787      0.326      1.583      0.153     -1.441      0.411     -0.380      0.363     -0.604      0.087     -0.207     -0.696      0.342      0.680      0.770     -0.408     -0.873     -1.648     -0.101     -1.341      0.413     -0.526
    -2.093     -0.304     -0.161      1.184      1.037      1.324     -2.907     -1.457     -1.614      1.324      0.724     -0.374     -0.932     -0.823      1.275     -0.445      0.870      0.080     -1.134      0.812      0.032     -0.422     -0.161     -0.453      0.889     -2.021      0.209     -0.067      1.549      0.126      1.270     -2.260     -1.216     -1.267      1.012      0.589      0.327     -0.554     -0.487      0.682     -0.388      1.536      0.402     -0.939      0.166
     0.907     -1.304     -2.161     -1.816      1.037     -0.676     -1.907     -0.457     -1.614     -0.676      0.724      0.626      0.068      0.177      0.275      0.555      0.870      1.080     -1.134      0.812      0.305      0.006      0.172     -1.097      1.014      0.663     -1.265     -2.251     -0.629     -0.132     -0.750     -1.836     -0.545     -0.733     -1.172      0.280      0.482     -0.222      1.080     -0.182      0.232      0.878      0.866     -0.437      0.060
     1.907      0.696      1.839     -0.816      1.037      1.324      1.093      1.543     -1.614      1.324      0.724     -0.374      1.068     -1.823      1.275      0.555      0.870      1.080     -1.134      0.812      0.489      0.102      0.477     -1.164      0.871      1.512      0.504      1.473      0.331      0.196      0.712      1.100      1.055     -0.748      0.853     -0.054     -0.550      0.510     -0.728      1.021      0.076      0.761      0.319     -0.578      0.025
    -0.093      0.696      1.839      1.184      1.037      1.324     -0.907      1.543      0.386     -0.676     -1.276     -0.374      1.068      2.177     -0.725     -1.445     -0.130      1.080     -1.134      0.812     -0.698      0.123      0.687      0.215      0.329      0.633      0.528      1.026      1.060      0.757      1.936     -0.920      0.887      0.203     -0.903     -0.150     -0.486      0.124      1.909     -0.928     -0.665     -0.283     -0.057     -1.173      0.617
    -0.093      0.696     -1.161      0.184      0.037      1.324      1.093      0.543      0.386     -0.676     -2.276      1.626      0.068     -1.823     -0.725     -0.445     -0.130      1.080     -0.134      0.812     -1.071      0.066      0.589     -0.362      0.191      1.008      0.728     -1.810      0.494     -0.011      2.090      0.926     -0.201      0.539     -0.888     -0.611      1.555     -0.703     -1.438     -0.763      0.697     -0.334      0.371     -0.040      0.583
     1.907      0.696     -0.161      0.184      1.037      1.324      1.093     -2.457      2.386      1.324      1.724     -1.374     -0.932      1.177     -0.725      1.555      0.870     -1.920     -0.134      0.812      1.143      0.121     -0.791      0.665      0.875      0.705      0.452      0.636     -0.503      0.102      0.388      0.844     -1.649      1.764      0.928     -0.200     -1.361      0.178      0.534     -1.065      0.208      0.696     -0.765     -0.545      0.080
    -0.093     -0.304     -2.161      2.184      1.037      0.324     -1.907      1.543      2.386      0.324     -0.276      0.626      1.068      2.177      0.275     -0.445     -0.130     -1.920     -2.134     -0.188     -0.024      0.369     -0.282      1.443      0.063     -0.124     -0.713     -1.771      0.630      0.935      0.169     -2.251      1.667      1.255      0.394     -0.452      0.166      1.299      0.780      0.095     -0.368     -0.572     -1.519     -2.916     -0.388
    -1.093      0.696     -2.161      0.184      1.037     -1.676      1.093      0.543      0.386      0.324     -2.276      0.626     -0.932      1.177      0.275     -1.445      0.870      0.080     -1.134      0.812     -1.174      0.425     -0.373      0.527      0.557      0.065      0.203     -1.809     -0.447      0.651     -0.674      0.852      0.796     -0.062     -0.007     -0.395      0.094     -0.602      0.656      0.212     -0.115      0.368      0.723     -1.341      0.472
     0.907      0.696     -1.161     -1.816     -0.963      1.324      1.093      1.543     -1.614      1.324      0.724      1.626      1.068     -1.823      1.275      0.555      0.870      1.080     -2.134      0.812      0.488      0.818      0.596     -1.108     -0.195      0.500     -0.147     -1.788     -0.815     -0.620      1.001      0.325      0.840     -0.638      1.469     -0.064      0.490      0.122     -0.852      1.244     -0.079     -0.047      0.215     -1.491      1.171
    -2.093     -1.304     -0.161      0.184      0.037     -2.676     -0.907     -0.457     -1.614     -0.676     -2.276     -2.374     -1.932      0.177     -0.725     -2.445     -1.130      1.080     -1.134     -0.188     -1.719     -0.951     -0.850     -0.534     -0.318     -0.415     -0.289      0.511      0.564      0.352     -1.116      0.208      0.442     -1.090     -0.674      0.340     -1.065     -0.844      0.705     -0.567     -0.454     -0.063      2.469     -0.626     -0.010
    -0.093      0.696     -0.161     -0.816      1.037     -0.676      1.093      1.543      0.386     -0.676     -0.276      1.626      1.068     -0.823     -0.725     -0.445      0.870      0.080     -0.134      0.812     -0.543      0.886      0.533     -0.604      0.330      0.400     -0.171     -0.813     -0.230      0.727     -0.293      0.101      0.957      0.851     -0.831      0.418      0.338      0.371     -0.373     -0.911      0.338     -0.368     -0.533      0.195      0.551
    -0.093     -1.304     -0.161      0.184     -0.963     -0.676     -0.907     -0.457      0.386     -0.676     -0.276     -0.374     -0.932      0.177     -0.725     -0.445     -1.130     -0.920     -0.134     -1.188     -0.085     -0.576     -0.471      0.636     -0.149     -0.055     -0.845      0.283     -0.406     -0.857     -0.543     -0.442      0.074     -0.242     -0.768      0.242      0.463     -0.311     -0.336     -0.744     -0.502     -0.302     -0.030     -0.313     -0.949
    -1.093     -0.304     -1.161     -0.816      0.037      0.324      0.093      0.543     -0.614     -1.676     -1.276     -1.374      0.068     -1.823      0.275     -0.445      0.870      1.080     -1.134      0.812     -0.462      0.103      0.491     -0.527     -0.247     -0.514     -0.364     -1.710     -0.287      0.246      0.718     -0.041      0.080     -0.059     -1.552     -0.456     -1.708     -0.468     -1.346      0.181     -0.039      0.849      0.518     -0.911      0.671
    -0.093     -0.304      0.839      0.184      0.037      0.324      0.093      0.543     -0.614     -0.676     -0.276      0.626      1.068     -0.823     -0.725     -1.445     -0.130      0.080     -0.134     -0.188     -0.418     -0.249      0.548     -0.005      0.123      0.363     -0.128      0.261      0.113     -0.172      0.585      0.323      0.012     -0.694     -0.833      0.347      0.989      0.242     -0.975     -0.788     -0.853      0.078     -0.763     -0.218     -0.213
    -0.093      0.696     -1.161      0.184      1.037      0.324      1.093     -0.457      0.386      0.324      0.724      1.626      0.068      1.177      0.275      0.555      0.870     -1.920      0.866      0.812      0.350      0.623     -0.460      0.325      0.516     -0.444      0.119     -0.758     -0.135      0.366      0.092      0.395     -0.035      0.138      0.049      0.247      0.695      0.769      0.793      0.031      0.109     -0.082     -1.316      0.895      0.427
    -1.093      0.696      0.839     -1.816      0.037      0.324      1.093      1.543      0.386     -0.676      0.724      0.626      1.068     -1.823      0.275      1.555      0.870      1.080      1.866      0.812      0.738      0.427      0.632     -0.563      0.028     -1.795      0.233      0.098     -1.288      0.071     -0.508      0.650      0.816      0.931     -0.740     -0.591      0.112      0.193     -1.119      0.159      0.723      0.221      0.165      2.076      0.720
    -1.093     -0.304      0.839     -0.816     -0.963     -0.676      0.093      0.543      0.386     -0.676     -0.276     -0.374      0.068     -0.823      0.275      0.555      0.870      1.080     -0.134     -0.188      0.049      0.135     -0.058     -0.209     -0.892     -1.307     -0.355      0.796     -0.476      0.057     -0.827     -0.122      0.480      0.401     -0.125     -0.251     -0.615      0.078     -0.633      0.519      0.502      0.681      1.148      0.075      0.517
     0.907     -0.304     -1.161      0.184      1.037      0.324     -1.907     -1.457      0.386      0.324      1.724      0.626      0.068     -0.823      0.275      0.555     -0.130     -0.920     -1.134      0.812      0.862     -0.082     -0.206      0.182      1.272      0.000     -0.238     -0.953      0.040     -0.342     -0.531     -2.002     -1.048      0.410     -0.544      0.223      0.791      0.490     -0.951     -0.124     -0.492     -0.287     -0.662     -1.294     -0.488
     0.907      0.696     -1.161      0.184      0.037      0.324      1.093     -1.457      0.386      1.324      0.724      0.626      1.068      1.177      0.275      1.555      0.870      1.080     -0.134      0.812      0.596      0.555      0.649      0.383      1.514      0.287      0.263     -1.989     -0.238     -1.510     -0.297      0.404     -2.261      0.009      0.554     -0.218     -0.304      0.167      0.836     -0.530      0.904      0.246      0.267     -0.278     -0.541
    -2.093      0.696     -0.161      0.184     -0.963      0.324      1.093     -1.457      0.386      0.324     -2.276     -0.374     -0.932      0.177     -0.725     -1.445      0.870     -0.920      0.866      0.812     -1.317     -0.133     -0.766      1.241     -0.481     -0.735      0.783      0.510     -1.168     -0.478      1.649      1.187     -0.690     -0.490      0.455     -0.160     -0.252      0.116     -0.884     -0.386     -0.008      1.116      0.224      0.135      1.391
    -0.093     -0.304     -0.161      0.184      0.037     -1.676      0.093     -0.457      0.386     -0.676     -0.276      0.626      0.068      0.177     -0.725     -0.445     -0.130      0.080     -0.134     -1.188     -0.134     -0.078     -0.081     -0.167     -0.446      0.023     -0.197     -0.187      0.355      0.514     -1.634      0.205     -0.442      0.417     -0.468     -0.064      0.568      0.156      0.180     -0.485     -0.329      0.075      0.207     -0.207     -0.760
    -2.093      0.696      0.839      1.184      1.037      1.324      1.093      0.543      1.386      1.324     -2.276      1.626      0.068      1.177      0.275     -1.445      0.870      1.080      0.866      0.812     -1.256      0.905      0.368      1.514      0.895     -0.757     -0.374      0.519     -0.429      0.019      2.504      0.108     -0.026      0.148      0.970     -0.087      0.319     -0.435     -0.098     -0.029      0.034     -0.387      0.532      0.015     -0.033
    -0.093      0.696      0.839     -0.816     -0.963      0.324      0.093      0.543     -0.614      1.324     -0.276     -0.374      0.068     -0.823      1.275     -0.445     -0.130      1.080     -2.134     -0.188     -0.342      0.472      0.049     -0.060      0.221      0.162      0.247      0.782     -0.579     -1.213      0.374     -0.434      0.623     -0.532      1.252      0.341     -0.943      0.115     -0.668      1.010      0.068     -0.678      1.030     -1.910     -0.281
    -1.093     -3.304     -2.161      2.184      1.037     -1.676     -1.907     -2.457     -0.614     -1.676      0.724      1.626     -2.932      2.177      1.275      0.555     -0.130     -1.920      1.866      0.812      0.366     -0.065     -1.613      0.918      0.052     -1.470     -3.228     -0.523      1.260      0.745     -1.959     -1.655     -0.587     -1.616     -1.573      0.122      1.683     -0.785      1.355      1.240      0.018      0.134      0.283      1.422      0.520
     1.907     -1.304      0.839     -1.816      1.037      1.324      0.093     -0.457     -1.614      0.324      1.724     -1.374     -0.932     -1.823     -0.725      0.555      0.870      1.080     -1.134      0.812      1.068      0.370      0.267     -1.218      0.159      0.728     -1.646      0.731     -0.676      0.660      0.213     -0.196     -0.726     -0.695      0.040      0.065     -1.781     -1.122     -1.007     -0.688     -0.729      0.522      0.774     -0.389      0.647
    -2.093      0.696      1.839     -0.816      1.037     -1.676      1.093      0.543     -1.614      1.324     -0.276     -0.374      1.068     -1.823      1.275     -0.445     -2.130      1.080      1.866      0.812     -0.712     -0.559      0.798     -1.237     -0.125     -1.173      1.330      1.072      0.398      1.030     -1.141      1.764     -0.267     -0.568      1.289      0.767      0.535     -0.077     -0.681      1.391      0.400     -1.294     -0.075      2.480      0.922
     0.907      0.696      0.839     -0.816      1.037      1.324      1.093     -1.457     -0.614      0.324      1.724      0.626      0.068      1.177      1.275      0.555      0.870      0.080     -1.134      0.812      0.900      0.539     -0.032      0.310      1.436     -0.288      0.117      0.779     -1.213     -0.407      0.483      0.366     -1.319     -0.917     -0.447      0.427     -0.102      0.184      0.935      0.495     -0.525      0.017      0.145     -1.249     -0.472
    -0.093      0.696      0.839      2.184      0.037      1.324      1.093      0.543     -0.614      1.324      1.724      0.626      1.068     -0.823      0.275     -0.445      0.870      0.080      0.866     -0.188      0.726      0.719      0.594      0.622      0.236     -0.903     -0.037      0.237      1.589     -0.031      0.750      0.322     -0.109     -1.058      1.173      0.643     -0.487      0.426     -1.222      0.112     -1.359     -0.002     -0.830      0.516     -0.507
     1.907     -1.304     -0.161      0.184      1.037      1.324     -0.907     -0.457     -1.614      1.324      1.724     -1.374      1.068      2.177      1.275      1.555      0.870      1.080     -1.134      0.812      1.162     -0.382      0.114      0.115      0.456      0.725     -0.972     -0.332     -0.059      0.725      0.273     -0.445     -0.429     -1.686      0.971     -0.208     -0.829      0.761      2.075      0.994      0.198      1.183      0.984     -1.089      0.449
    -2.093     -1.304     -2.161      0.184     -1.963     -2.676     -0.907     -0.457      2.386     -0.676     -0.276     -0.374     -1.932      2.177     -0.725     -2.445     -2.130     -0.920      1.866     -2.188     -0.926     -0.613     -0.469      2.029     -1.440     -1.055     -0.714     -1.743     -1.837     -0.590     -1.759     -0.265      0.000      0.728      0.012      1.170      0.540     -1.389      0.354      0.043     -1.460     -1.241     -0.345      0.993     -1.045
    -1.093     -0.304      0.839     -1.816      1.037      0.324      1.093      0.543      1.386     -0.676      0.724      1.626      0.068     -1.823     -2.725      0.555      0.870      1.080      1.866      0.812      0.168      0.813      0.590     -0.820      0.375     -1.278     -1.174      0.179     -0.980      0.643      0.266      0.238     -0.201      1.904     -0.904      0.467      0.533     -0.781     -1.133     -2.709      0.220     -0.079      0.176      2.110      0.333
    -0.093      0.696      1.839     -1.816      1.037      1.324      0.093      1.543     -0.614     -0.676      0.724     -0.374      1.068     -1.823      0.275      0.555      0.870      1.080      1.866      0.812      0.548      0.240      0.554     -1.302      0.766     -0.524      0.352      1.380     -0.469      0.327      0.737     -0.229      1.048      0.404     -0.914     -0.024     -0.542      0.279     -0.550     -0.065     -0.099      0.593      0.140      2.452      0.048
     0.907     -0.304     -0.161      1.184      0.037      0.324      1.093      1.543      0.386      1.324      0.724     -1.374      0.068      1.177      1.275      1.555      0.870      1.080      0.866      0.812      0.641     -0.084      0.448      0.629      0.430      0.336     -0.181     -0.498      0.470     -0.389     -0.232      0.985      1.076     -0.100      1.034     -0.351     -1.151     -0.506      0.502      0.946      0.668      0.979      0.443      0.380      0.250
     0.907     -0.304     -1.161     -1.816     -0.963      0.324     -0.907     -0.457      0.386     -0.676      0.724      0.626     -0.932     -1.823     -0.725     -0.445     -0.130      1.080      1.866      0.812      0.116     -0.113      0.028     -0.500     -0.170      0.586     -0.245     -1.080     -1.199     -0.727      0.207     -0.663     -0.507      0.859     -0.621      0.490      0.865     -1.025     -1.391     -0.750     -0.532      0.010      0.999      2.132      0.958
     0.907      0.696     -1.161      0.184      1.037      0.324      1.093     -1.457     -0.614     -1.676      0.724      0.626     -0.932      1.177     -2.725     -0.445      0.870     -1.920      0.866      0.812      0.020      0.720     -1.194      0.177      0.832      0.976     -0.073      0.045      0.007      0.256      0.379      0.341     -0.181     -0.749     -2.085      0.652     -0.371      0.749      0.974     -3.159     -0.658      0.114     -0.354      0.576      0.108
    -2.093      0.696      1.839      1.184      0.037      0.324      1.093      0.543      1.386      1.324     -2.276      1.626      1.068      2.177      1.275     -0.445     -1.130      1.080     -0.134      0.812     -1.122      0.475      1.027      1.443      0.419     -1.083      0.210      0.898     -0.163     -0.300      1.129      0.528     -0.672      0.214      1.081     -0.480      0.961     -0.286      0.729      1.032      0.831     -1.625     -0.395     -0.756      0.471
    -1.093     -1.304      0.839      0.184      0.037      0.324     -0.907      0.543     -0.614      0.324     -0.276     -0.374      0.068      0.177     -0.725     -0.445     -1.130     -0.920      0.866     -0.188     -0.181     -0.392      0.167     -0.362      0.270     -1.004     -0.985      0.749      0.532     -0.256      0.413     -0.432      0.306     -0.328      0.045      0.153      0.229     -0.248      0.459     -1.030     -0.309     -0.807     -1.106      0.957     -0.305
     1.907      0.696      1.839      0.184     -0.963     -0.676     -0.907     -0.457      1.386     -0.676     -0.276      1.626     -0.932     -0.823      0.275      1.555     -0.130     -2.920     -0.134     -1.188      0.640      0.085     -1.014      1.134     -0.632      1.146      0.605      2.972     -1.134     -0.366     -1.231     -0.823      0.600      0.652     -0.453     -1.259      1.569      0.626     -1.711      0.408      0.905     -0.125     -1.366     -0.691     -0.625
    -2.093     -1.304      0.839      0.184      0.037     -2.676     -1.907      0.543     -0.614     -0.676     -1.276     -1.374      0.068     -0.823     -0.725     -2.445     -1.130      0.080     -1.134     -0.188     -1.344     -1.173     -0.027     -0.354     -0.784     -0.816     -0.111      0.872      0.517      0.748     -1.527     -0.640      0.694     -0.258     -0.331      0.990      0.348      0.179     -0.514     -0.334     -0.809      0.409      0.057     -1.242      0.389
     0.907     -0.304      1.839      2.184      1.037      1.324     -0.907     -1.457      0.386      0.324     -2.276     -0.374      0.068      0.177     -0.725      0.555     -1.130      0.080      0.866      0.812     -0.410     -0.491      0.448      0.835      0.140      1.548      0.161      1.377      1.288      1.005      1.742     -0.443     -2.005     -0.391      0.177     -1.277      0.279     -0.524     -0.479     -0.674      0.972     -0.408     -0.604      0.316      0.713
    -1.093     -1.304      0.839      0.184      0.037      0.324      1.093      1.543     -0.614      0.324     -0.276      0.626      0.068     -0.823     -0.725      0.555      0.870      0.080      1.866      0.812     -0.049     -0.168      0.043      0.180     -0.888     -1.117     -1.083      0.640     -0.008      0.904      0.408      1.144      1.476     -0.720      0.479     -0.304      0.767     -0.097     -0.955     -0.239      0.637      1.198     -0.005      1.750      1.520
     0.907      0.696     -2.161     -1.816      1.037      1.324      1.093     -1.457     -0.614      1.324      1.724      1.626     -0.932     -0.823      0.275      1.555      0.870     -1.920     -1.134     -3.188      0.921      0.789     -0.802     -0.578      0.376     -0.003      0.058     -1.379     -1.207      0.721      0.407      0.116     -0.441     -0.240      1.072      0.377      0.406      0.271     -0.375     -0.050      0.302     -0.151     -0.696     -0.785     -3.477
    -2.093     -1.304     -0.161      0.184      1.037     -2.676     -1.907     -1.457      0.386      1.324     -0.276      0.626      0.068      1.177     -2.725     -0.445     -1.130     -2.920     -1.134     -1.188      0.110     -0.597     -0.741     -0.309      0.479     -2.131     -0.704      0.727      0.513      0.420     -2.759     -1.168     -0.534      0.487      0.959     -0.384      1.637      0.970      1.484     -2.759     -0.534     -0.460     -1.805     -0.909     -1.596
     0.907      0.696      1.839      2.184     -1.963      1.324     -0.907     -1.457      2.386      1.324     -1.276      0.626      1.068      2.177     -0.725      0.555     -0.130     -0.920     -1.134     -2.188     -0.341      0.181      0.097      1.789     -1.418      1.280      0.470      1.837      0.484     -0.539      1.681     -1.148     -1.463      0.953      1.997     -0.757      0.442      0.854      0.668     -0.177      0.812     -0.406     -1.050     -2.180     -1.048
    -0.093      0.696      1.839     -1.816     -0.963     -0.676     -0.907      1.543     -0.614      0.324     -0.276     -0.374     -0.932     -1.823      1.275     -0.445     -1.130      0.080      1.866      0.812     -0.524     -0.072     -0.100     -0.203      0.007      0.234      0.733      1.874     -1.522     -1.324     -0.111     -0.849      1.665     -0.474      0.176      0.505     -0.166     -0.808     -1.693      1.455      0.076     -0.911      0.219      1.879      0.729
     0.907     -0.304      0.839     -0.816      0.037     -0.676      0.093     -0.457     -0.614      0.324      0.724      0.626      0.068     -0.823      0.275     -0.445     -0.130      0.080      0.866     -0.188      0.310      0.263      0.202     -1.063     -0.112      0.587     -0.645      0.627      0.255      0.136     -1.061     -0.020     -0.901      0.337      0.440      0.280      0.311     -0.276      0.148      0.364     -0.944     -0.549     -0.287      1.352      0.021
    -0.093      0.696     -0.161      1.184     -0.963     -1.676      1.093      1.543      0.386      0.324      0.724          *      1.068      0.177      1.275     -0.445      0.870      0.080      0.866     -0.188     -0.068      0.540      0.216      0.874      0.005     -0.080      0.206     -0.343      0.324     -0.905     -1.744      0.470      1.450     -0.363      0.255      0.678     -0.935      0.816     -0.573      1.425     -0.103      0.238     -0.293      0.473     -0.323
     0.907     -0.304      0.839      0.184      1.037     -0.676     -0.907      0.543     -0.614     -0.676     -0.276     -1.374      0.068     -0.823      0.275      0.555     -0.130      0.080      0.866      0.812     -0.194     -0.209      0.161     -0.106      1.190      0.902     -0.017      0.677      0.152     -0.136     -0.426     -0.773      0.368     -0.553     -1.315      0.003     -1.227     -0.073     -0.716     -0.329      0.888      0.335     -0.295      0.986     -0.078
    -1.093     -1.304     -1.161      1.184     -0.963     -0.676     -0.907     -0.457      0.386     -0.676     -0.276     -0.374     -0.932      0.177      0.275      0.555     -0.130     -0.920     -0.134     -2.188     -0.162     -0.647     -0.163      0.773     -0.604     -0.816     -0.493     -1.090      0.487     -0.310     -0.339     -0.321     -0.419     -0.150     -0.350     -0.126      0.472     -0.644     -0.391      0.601      0.681      0.676     -0.630     -0.414     -1.831
    -2.093      0.696      0.839      0.184      1.037     -1.676      1.093     -1.457     -0.614      0.324      1.724      1.626      1.068      2.177      0.275     -2.445      0.870      1.080     -0.134      0.812     -0.125      0.653      1.049      0.075      0.743     -1.890      0.137     -0.275      0.102      0.098     -1.634      0.450     -2.638     -0.566      0.111      1.872      0.604     -0.309      2.313     -0.112     -2.306      0.076     -0.339     -0.227      0.209
    -2.093     -1.304     -2.161     -1.816      1.037     -0.676      0.093     -2.457     -1.614      1.324     -2.276     -2.374     -2.932     -1.823     -0.725     -0.445     -2.130     -2.920     -2.134      0.812     -0.912     -1.281     -2.073     -1.330      1.006     -1.067     -0.003     -0.233     -0.497     -0.140      0.329      1.326     -0.369     -0.473      0.900     -0.761     -0.736     -0.098     -0.701     -1.066      0.725     -0.492      0.066     -1.282     -0.117
     0.907      0.696     -0.161      1.184      0.037     -0.676      0.093      0.543     -0.614     -0.676     -0.276      0.626     -0.932     -0.823     -0.725     -0.445     -0.130     -0.920     -0.134     -0.188     -0.114      0.527     -0.657     -0.619     -0.357      1.024      0.141      0.718      1.645      0.124     -0.703     -0.396      1.422     -0.137     -0.515      0.001     -0.004      0.020     -0.400     -0.732     -0.171     -0.828     -0.059      0.249     -0.001
     0.907      0.696     -1.161      1.184     -0.963      0.324      1.093      1.543     -0.614      0.324      1.724      0.626      1.068     -0.823      1.275      1.555      0.870      1.080     -1.134     -0.188      1.377      0.538      0.689     -0.449     -0.873     -0.443      0.340     -1.825      1.486      0.010     -0.739      0.380      0.830     -0.233      0.635     -0.476     -0.094      0.100     -0.355      1.620      0.070      0.289      0.212     -0.900      0.548
    -0.093      0.696     -1.161      1.184      0.037      1.324      0.093     -2.457      0.386      1.324     -1.276     -0.374      1.068      1.177      0.275      0.555      0.870     -1.920     -1.134      0.812     -0.122      0.255     -0.031      0.403      0.217     -0.027      0.305     -0.979      0.771     -0.294      1.596     -0.144     -2.288     -0.033      1.143     -0.941     -0.624      1.013      0.894      0.115      0.827      0.433     -1.941     -1.160      0.475
     0.907      0.696     -0.161     -1.816      0.037      0.324      1.093     -1.457     -1.614      1.324      1.724     -0.374      0.068     -1.823      1.275      1.555      0.870      1.080     -2.134      0.812      1.078      0.274      0.477     -1.238      0.368     -0.119      0.294     -0.494     -0.524     -0.318     -0.701      0.891     -1.977     -0.488      1.196     -0.045     -0.601     -0.556     -0.695      1.038      0.181      0.537      0.588     -1.567      0.457
     1.907      0.696     -1.161      1.184      1.037      1.324      1.093     -0.457      1.386     -0.676      0.724     -0.374     -0.932      0.177     -0.725      1.555      0.870      0.080      0.866      0.812      0.931      0.294     -0.555      0.823      0.868      0.980      0.399     -0.691      0.409      0.096      0.660      0.740      0.141      0.785     -1.137     -1.013     -0.903     -0.215     -0.476     -1.323      0.434      0.812      0.938      0.434     -0.070
     0.907     -0.304     -0.161      2.184      0.037     -1.676      0.093     -1.457      2.386      0.324     -1.276      0.626     -0.932      1.177      0.275      0.555     -0.130     -1.920      0.866      0.812     -0.397      0.108     -0.356      1.413      0.118      1.211     -0.414      0.143      0.764     -0.159     -1.420      0.011     -1.110      1.320      0.132     -0.657      0.446     -0.354     -0.016      0.151      0.956     -0.214     -1.218      0.231      0.781
     0.907     -0.304      0.839     -0.816      0.037      1.324      0.093      1.543     -1.614      0.324      0.724      0.626      0.068     -0.823      0.275      1.555      0.870      0.080     -1.134     -0.188      0.583      0.678     -0.320     -0.178     -0.065      0.250     -0.951      1.293     -0.691      0.169      0.488     -0.447      1.822     -1.473      0.287     -0.214     -0.461      0.517     -0.666      0.272      0.823      0.073      0.637     -0.982      0.004
     1.907      0.696      0.839     -1.816      1.037      1.324     -0.907      0.543      0.386      1.324      1.724      0.626      0.068     -0.823      1.275      1.555      0.870      1.080     -1.134      0.812      1.337      0.324      0.339     -0.719      1.333      0.558      0.243      0.427     -1.156     -0.464      0.018     -1.381      0.135      1.076      0.787     -0.411      0.263     -0.349     -0.241      0.705     -0.048      0.428      0.422     -0.837     -0.345
     0.907      0.696      1.839      2.184      1.037     -2.676      1.093      1.543     -1.614     -0.676      1.724      1.626      1.068      0.177     -0.725     -0.445     -1.130      1.080      1.866      0.812      0.310      0.167      0.806      0.316     -0.525      0.720      0.682      1.157      1.755      1.484     -3.100      0.882      0.691     -1.924     -0.399      1.169      1.357     -0.160     -0.047     -0.311     -0.898     -1.326     -0.045      1.725      1.141
     1.907      0.696     -0.161      1.184      0.037      1.324      1.093      0.543      0.386      0.324      0.724      0.626      0.068      0.177      0.275      1.555      0.870      1.080      0.866      0.812      1.056      0.755      0.425      0.903      0.434      0.894     -0.106     -0.650      0.215     -0.343      0.375      0.318      0.021     -0.252      0.149     -0.869     -0.406     -0.554     -0.560     -0.017      0.173     -0.163      0.445      0.459      0.453
    -0.093      0.696      0.839     -1.816     -2.963      0.324      0.093     -1.457     -0.614     -0.676      0.724     -0.374      0.068      0.177      0.275     -0.445      0.870      1.080     -0.134     -0.188      0.045      0.360      0.342     -0.920     -1.361     -0.204      0.301      0.470     -0.963     -1.234      0.384     -0.347     -1.750      0.214     -0.049      0.629     -0.785     -0.372      0.987      0.731     -0.617      0.611      0.695      0.277      1.028
    -0.093      0.696      1.839     -0.816     -1.963      1.324     -0.907      1.543      2.386      1.324     -2.276     -0.374      1.068      0.177     -0.725     -0.445      0.870      1.080      1.866      0.812     -0.787      0.066      0.497      0.589     -0.940      0.669      0.727      1.448     -1.353     -1.145      2.094     -0.946      1.045      1.852      1.643     -0.982     -0.423      0.440     -0.456     -0.229      0.599      0.762      0.415      1.475      1.547
    -0.093     -0.304      1.839      0.184      1.037     -1.676     -0.907     -0.457     -0.614     -2.676     -1.276     -1.374      1.068     -0.823      0.275     -0.445     -1.130      1.080      1.866      0.812     -0.663     -0.636      0.456     -0.541      0.459      0.825      0.133      1.295      0.786      0.378     -1.161     -0.278     -0.888     -0.169     -2.896     -0.262     -0.450      0.349     -0.337      0.098      0.176     -0.355      0.434      2.104      0.428
    -0.093     -0.304     -1.161     -1.816      0.037      1.324      0.093      1.543      1.386      0.324      0.724     -0.374     -0.932     -0.823      0.275      0.555      0.870     -1.920     -1.134      0.812      0.470      0.124     -0.402     -0.414      1.302     -0.625     -0.135     -0.695     -1.529     -1.269      0.911      0.071      2.063      1.847     -0.259     -0.089     -0.624     -0.457     -0.364     -0.332     -0.069      0.681     -1.241     -1.070     -0.373
     0.907      0.696     -0.161     -0.816      1.037      1.324     -1.907     -0.457     -1.614      1.324      1.724      0.626     -0.932     -0.823     -0.725      1.555      0.870      1.080      1.866      0.812      1.086      0.324     -0.095     -0.035      1.623     -0.187      0.449     -0.074     -0.705     -0.665      0.210     -2.263     -0.498     -1.662      0.515     -0.045      0.077     -0.958     -0.809     -1.404      0.288      0.399      1.274      1.840     -0.627
    -0.093      0.696     -1.161      2.184      1.037      0.324      0.093     -2.457      2.386      1.324      0.724     -0.374     -1.932      1.177      0.275      1.555     -0.130     -0.920      0.866      0.812      0.527      0.284     -0.704      2.180      0.792     -0.734      0.179     -0.645     -0.061      0.208     -0.237     -0.257     -1.737      0.696      0.891     -0.154     -0.747     -0.796     -0.664     -0.105      0.853     -0.353      0.128     -0.261      0.096
     0.907      0.696      1.839      2.184      1.037      0.324     -2.907     -1.457     -0.614     -1.676      0.724      1.626      1.068      2.177      0.275      0.555     -0.130      0.080      1.866      0.812      0.450     -0.013      0.463      1.305      0.743      0.349      0.563      1.306      0.925      0.334      0.001     -2.779     -1.900     -1.748     -1.890      0.069      1.526      0.467      1.110     -0.091     -0.094     -0.025     -0.376      1.345      0.109
    -0.093      0.696      1.839     -0.816     -1.963     -0.676      0.093      1.543      0.386     -0.676      0.724      0.626      1.068     -0.823     -0.725      0.555     -0.130      1.080     -1.134     -2.188      0.362      0.074      0.731     -0.130     -1.024     -0.432      0.779      1.049     -0.651     -0.936     -1.101      0.001      0.764      0.219     -0.235      0.050      0.632     -0.033     -0.620     -0.286      0.212     -0.192      0.088     -1.228     -1.243
     0.907     -0.304     -0.161     -1.816      1.037      1.324      1.093      0.543     -1.614      0.324      1.724     -0.374      0.068     -1.823      0.275     -0.445      0.870      1.080      1.866      0.812      0.717      0.151      0.159     -1.925      1.378      0.049     -0.364     -0.350      0.242     -0.423      0.383      1.116      0.298      0.081     -0.103      0.483     -0.484      0.061     -0.169     -0.408     -1.136      0.681      0.726      2.785     -0.331
    -1.093      0.696      0.839     -1.816      1.037     -1.676     -0.907      0.543     -1.614      1.324     -1.276      1.626      0.068     -0.823      1.275     -1.445     -1.130      0.080      0.866      0.812     -1.128      0.389      0.140     -0.683      0.864      0.023      0.199      0.750     -1.114      0.172     -0.496     -1.160      0.233     -1.191      0.884      0.421      1.064     -0.073     -0.268      0.987     -0.100     -1.682     -0.038      1.216      0.181
     0.907      0.696     -1.161      0.184      1.037     -0.676      0.093     -1.457     -0.614     -0.676      0.724      1.626     -0.932      0.177      0.275     -0.445     -0.130     -1.920     -1.134      0.812     -0.056      0.555     -0.722     -0.763      0.387      0.970      0.205     -0.399      0.903      0.566     -0.729     -0.425     -0.650      0.177     -1.012      0.976      0.958      0.017      0.922      0.159     -0.589     -0.766     -0.850     -0.785      0.561
     0.907     -0.304      0.839      2.184      1.037     -0.676     -1.907     -1.457     -0.614     -1.676      0.724      0.626      0.068      1.177     -1.725     -0.445     -1.130     -0.920     -0.134     -2.188      0.100     -0.593     -0.216      0.993     -0.184      0.704      0.328      0.950      1.100      1.162     -0.829     -1.384     -1.151     -1.644     -1.608      0.393      1.281      0.257      0.294     -1.586     -0.571     -0.320     -0.478     -0.630     -2.159
    -2.093     -0.304     -1.161     -0.816      0.037      1.324      1.093      0.543      0.386      0.324     -1.276     -2.374     -0.932     -0.823      0.275     -1.445     -0.130      1.080     -0.134     -0.188     -1.125     -0.576     -0.018      0.412     -0.443     -0.967      0.203     -1.163     -1.361      0.441      2.420      1.790      0.768     -0.073      0.546      0.606     -1.561     -0.814     -1.243      0.526     -0.126      0.557      1.044     -0.299      0.128
     0.907      0.696     -0.161      0.184     -0.963      0.324      0.093      0.543      0.386     -0.676     -1.276     -0.374      1.068      1.177     -0.725      0.555     -0.130      1.080     -1.134     -0.188     -0.207     -0.259      1.068      0.063     -0.694      1.346      0.860     -1.262      0.280     -0.235      0.530      0.448     -0.617      0.213     -0.616     -0.954      0.014     -0.443      1.088     -0.485      0.774      0.127     -0.536     -1.238      0.434
     1.907     -0.304     -1.161      0.184      0.037      1.324     -1.907     -1.457      0.386      0.324      0.724     -2.374      0.068      1.177      1.275      1.555     -1.130      1.080     -1.134      0.812      0.791     -0.644     -0.117      1.014      0.421      1.087      0.358     -0.954     -0.765     -0.386      0.532     -1.202     -1.226     -0.711      0.224     -0.506     -1.434      0.059      0.439      1.149      0.630     -0.293      1.329     -1.756      0.410
    -2.093     -0.304     -0.161      0.184     -0.963     -0.676      1.093      0.543      2.386     -0.676     -1.276      0.626     -0.932      0.177     -0.725      0.555     -0.130      0.080     -0.134     -0.188     -0.339      0.151      0.275      0.507     -0.659     -1.859     -0.419     -0.440     -0.278     -0.300     -0.315      0.882      0.175      1.950     -0.441     -0.739      0.543     -1.159     -0.229     -0.392      0.993     -0.296     -0.199     -0.509      0.373
     0.907     -0.304     -1.161     -1.816      0.037     -0.676      1.093     -2.457     -1.614      0.324      1.724     -1.374     -1.932     -1.823      0.275      0.555      0.870      1.080      1.866      0.812      0.726     -0.062     -0.276     -1.272      0.281      0.145     -0.415     -0.666     -0.731     -0.220     -1.418      1.021     -2.003     -0.691      0.380      0.642     -1.245     -1.449     -0.773      0.149     -0.212      0.920      1.442      2.291      0.435
     0.907      0.696     -2.161     -1.816      1.037     -1.676      1.093      1.543     -1.614      1.324     -2.276      0.626      1.068     -1.823      1.275      1.555      0.870      1.080     -1.134      0.812     -0.486      0.500      0.384     -0.812      2.030      1.456      0.106     -2.609     -0.979     -0.999     -1.289      0.495      0.878     -0.911      0.412     -1.401     -0.173      0.486     -1.054      0.378      2.116      0.256      0.491     -0.645     -0.889
    -1.093      0.696      1.839     -1.816      0.037     -1.676      0.093      1.543     -0.614      0.324     -1.276     -1.374      1.068     -1.823      1.275      0.555     -0.130      1.080     -2.134     -0.188     -0.278     -0.228      0.689     -1.188      0.147     -0.696      0.859      1.131     -0.554     -0.106     -1.320      0.335      0.877      0.488      0.057     -0.676     -0.952      0.185     -0.839      1.201      0.781      0.058      0.037     -1.609     -0.311
     1.907      0.696      1.839     -0.816      1.037      0.324      0.093      1.543     -0.614      1.324      1.724     -0.374      1.068     -1.823      1.275      1.555      0.870      1.080      0.866      0.812      0.807     -0.116      0.390     -2.281      1.237      1.162      0.834      1.383      1.272     -0.197     -0.401      0.338      1.124      1.144      0.629      0.289     -0.189      0.439     -0.010      0.695      0.635      0.932      0.491      2.060     -0.319
    -0.093      0.696     -0.161     -0.816     -2.963     -1.676     -1.907      0.543     -1.614     -0.676      0.724      0.626      0.068      2.177     -1.725     -0.445     -0.130      0.080     -1.134     -3.188      0.059     -0.079     -0.204     -0.212     -2.456     -0.035      0.623     -0.100     -0.600     -0.561     -1.645     -1.869      0.685     -1.528      0.380      0.556      0.739      0.235      2.417     -0.737     -0.425     -0.039      0.185     -0.970     -1.110
     0.907      0.696     -1.161     -1.816     -0.963      1.324      1.093     -2.457      1.386     -1.676      1.724      1.626     -1.932     -1.823     -1.725      1.555      0.870     -1.920      0.866     -1.188      0.737      0.659     -1.354     -0.811     -0.491      0.115      0.081      0.195     -0.826     -0.535      0.652      0.463     -0.858      2.015     -1.668      0.466      0.608     -0.104     -1.252     -1.682      0.764      0.140      0.021      1.230     -0.722
    -0.093     -0.304     -0.161     -1.816      0.037     -0.676     -1.907      0.543     -1.614      0.324      1.724     -1.374     -0.932     -1.823      1.275      0.555     -1.130      0.080      1.866     -0.188      0.617     -0.876     -0.465     -1.291     -0.161     -0.727      0.579      0.262     -0.576      0.240     -1.171     -0.989      1.026     -0.584      0.480      0.807      0.011     -0.517     -0.647      1.481     -0.192      0.137      0.871      2.602     -0.164
     0.907     -1.304     -2.161      1.184      0.037      1.324     -0.907     -1.457      0.386      1.324      0.724     -2.374      1.068      1.177      1.275      1.555     -2.130      0.080     -2.134      0.812      0.495     -0.893      0.219      0.885      0.201      0.386     -0.348     -2.415      0.257     -0.262      0.529     -0.009     -1.737     -0.255      1.061     -0.204     -1.016      0.824      0.404      0.991      0.944     -1.059     -0.147     -2.411      0.559
     1.907      0.696     -0.161     -0.816      1.037     -0.676     -0.907     -0.457     -1.614      0.324     -0.276      0.626      0.068      1.177      0.275     -1.445     -0.130      0.080     -1.134      0.812     -0.353      0.240      0.238     -1.490      0.425      2.302      0.548     -0.287      0.707      0.455     -0.512     -0.923     -0.548     -0.243      0.276      0.345      0.443     -0.298      2.420     -0.074     -1.083     -0.399     -0.218     -0.554      0.319
    -0.093      0.696     -1.161      0.184      0.037      0.324      0.093     -0.457     -1.614     -0.676     -0.276      0.626     -0.932     -0.823      0.275     -1.445      0.870     -1.920     -1.134     -0.188     -0.616      1.091     -0.939     -0.271     -0.040      0.277     -0.397     -0.352      0.221      0.008      0.881     -1.073      0.607     -1.384     -0.598      0.645     -0.863      0.168     -0.949      0.377     -0.672     -0.521     -0.722     -0.942     -0.277
    -1.093     -0.304     -0.161     -1.816      0.037     -0.676      0.093      1.543     -0.614      1.324      0.724      0.626     -0.932     -1.823      1.275     -0.445     -0.130          *     -1.134     -0.188      0.167      0.068     -0.126     -0.844     -0.838     -1.000     -0.343      0.190     -1.103      0.811     -0.827      0.165      1.707      0.096      1.785      0.415      0.400     -0.840     -1.145      1.552     -0.541     -0.188      0.019     -0.928      0.328
    -0.093      0.696     -2.161     -0.816     -0.963     -0.676      1.093     -1.457     -1.614      0.324      0.724      1.626     -1.932     -0.823      0.275      0.555      0.870     -0.920     -1.134     -0.188      0.398      0.751     -0.741     -0.236     -0.108     -0.545      0.219     -1.510     -0.531     -0.772     -1.123      0.400     -0.567     -1.581      0.352      0.001      0.462     -0.849     -0.625      0.422     -0.050      0.084      0.211     -0.965     -0.030
    -1.093      0.696     -0.161      0.184      0.037      0.324      1.093      0.543     -1.614      0.324     -1.276      0.626      1.068     -0.823      1.275      1.555      0.870      1.080      0.866      0.812     -0.027      0.187      0.563     -0.024      0.652     -1.221      0.523     -0.648      0.358     -0.319      0.240      0.956      0.108     -1.479      0.006     -1.143      0.281      0.167     -0.746      1.078      1.642      0.549      0.277      0.845      0.092
    -1.093      0.696     -2.161      2.184     -0.963     -0.676      1.093     -2.457      0.386     -0.676     -1.276      0.626      0.068      1.177     -0.725     -1.445     -0.130     -0.920      1.866     -1.188     -0.971      0.128     -0.213      1.318     -1.283     -0.055      0.539     -1.874      0.865      0.185      0.153      1.015     -2.071     -0.611     -0.093      0.380      0.372      0.358      0.148     -0.007     -0.155     -0.312     -0.671      1.187     -0.145
    -0.093     -3.304     -0.161      0.184      0.037     -1.676      0.093     -0.457      0.386      0.324     -1.276      0.626      0.068      1.177     -0.725     -2.445     -0.130     -0.920      0.866     -0.188     -1.277      0.009     -0.093      0.095     -0.313      1.034     -3.288     -0.026      0.126      0.370     -0.629      0.153     -0.180      0.332      0.446      0.722      0.664      0.264      1.130     -0.626     -0.858      0.119     -0.908      0.770     -0.047
    -1.093     -0.304     -2.161      1.184     -1.963     -2.676     -0.907      0.543     -0.614     -0.676     -2.276      0.626      0.068      1.177      0.275     -2.445     -0.130      1.080      0.866     -1.188     -1.609      0.151      0.266      0.993     -1.137      0.593     -0.591     -2.185      0.024     -0.829     -1.124     -1.071      0.242     -1.549     -0.138      0.280      0.473     -0.240      0.160      0.891     -0.596     -0.351      0.529      0.372     -0.461
     0.907     -0.304     -0.161      0.184      0.037      0.324      0.093     -0.457      1.386      0.324      0.724      0.626     -0.932      1.177     -0.725      0.555     -0.130     -0.920     -0.134     -0.188      0.196      0.247      0.072      0.670     -0.218      0.813     -0.539     -0.245     -0.571      0.131      0.049     -0.155     -0.411      0.735      0.254      0.375      0.362     -1.112      0.530     -0.684      0.230     -0.386     -0.964     -0.595     -0.110
    -0.093     -2.304     -0.161      0.184      1.037      1.324     -2.907      1.543     -0.614      0.324     -1.276     -1.374     -1.932     -0.823     -1.725     -1.445     -1.130      0.080      0.866     -1.188     -0.350     -1.024     -0.647     -0.056      0.662      0.386     -1.263      0.519      0.331      0.326      1.709     -1.755      2.325     -0.493      0.070     -0.605      0.118     -0.947     -0.767     -2.071     -0.944      0.375      1.168      0.759     -1.877
    -0.093      0.696     -1.161     -0.816      0.037      0.324      1.093      0.543     -0.614      0.324      0.724      0.626      0.068     -0.823      0.275      0.555      0.870      0.080      0.866      0.812      0.331      0.314      0.107     -0.142      0.150     -0.510      0.493     -1.150     -0.689     -0.031      0.117      0.824      0.449     -0.483      0.067      0.203      0.283     -0.216     -0.755      0.249     -0.075      0.508     -0.126      0.815      0.764
    -2.093     -2.304      0.839      2.184     -2.963      1.324      0.093      0.543      0.386     -1.676     -0.276     -0.374     -0.932     -0.823      0.275      1.555     -1.130      1.080      0.866     -0.188      0.083     -0.573      0.176      0.944     -1.601     -2.210     -1.719      0.741      0.961     -1.246      1.131      0.555      0.151     -0.258     -0.930     -0.416      0.357     -1.096     -1.546      0.906      1.315     -0.328      0.773      0.317      1.229
    -0.093     -2.304     -0.161     -0.816     -1.963      0.324      0.093      1.543      2.386      1.324     -2.276     -2.374     -0.932      0.177     -0.725     -0.445     -1.130     -0.920     -0.134     -0.188     -0.897     -1.043     -0.162      0.483     -1.281      0.909     -1.249     -0.149     -1.206     -0.543      1.253      1.112      1.677      1.817      1.990     -0.807     -0.937     -0.534     -0.229     -0.129      0.687      0.111     -0.454     -0.477      0.959
    -1.093     -0.304      0.839      1.184      0.037     -1.676      0.093      0.543     -0.614     -1.676     -0.276     -1.374      0.068      0.177     -1.725          *     -0.130      1.080      0.866     -3.188     -0.560     -0.305      0.375      0.154     -1.499     -0.564      0.051      0.339      1.069      1.504     -1.200      0.372      0.204     -0.799     -1.163      0.662     -1.010     -0.504      0.216     -1.058     -0.563      0.205      0.548      0.662     -1.989
    -1.093     -0.304      0.839     -1.816      0.037      1.324      0.093      0.543     -0.614     -1.676     -1.276     -0.374      0.068     -0.823      1.275     -1.445     -0.130      0.080     -1.134      0.812     -1.107      0.158      0.422     -1.848      0.806      0.085     -0.486      0.284      0.038     -0.816      2.321     -0.011      0.053      0.942     -1.983      0.481     -0.390     -0.565      0.647      0.989     -0.202     -0.340     -0.403     -0.091      0.000
    -0.093      0.696     -0.161      0.184      0.037      0.324      0.093     -0.457     -0.614     -1.676     -0.276      0.626      0.068      0.177     -0.725     -0.445     -0.130      0.080     -0.134     -0.188     -0.053      0.324     -0.229      0.338     -0.435      0.083      0.566      0.020     -0.362      0.327      0.471     -0.225     -0.304     -0.994     -1.468      0.042      0.061      0.457     -0.224     -0.600     -0.410     -0.622      0.468     -0.386      0.037
    -0.093     -0.304      0.839      2.184      1.037      1.324      1.093      0.543      0.386      1.324     -0.276      0.626     -0.932     -1.823      0.275      0.555      0.870     -0.920     -0.134     -0.188      0.088      0.035     -0.410     -0.083      1.052     -0.171     -0.281      1.430      2.146     -0.016      1.448      1.155      0.987      0.375      0.835     -0.402      0.513     -0.523     -1.734     -0.120      0.376      0.846     -0.220     -0.139     -1.108
     0.907     -0.304     -0.161     -1.816      1.037      1.324      0.093      0.543     -0.614      0.324      1.724     -0.374      0.068     -0.823      0.275      0.555      0.870      1.080     -1.134      0.812      1.209     -0.176      0.102     -0.804      1.003     -0.205     -0.218     -0.299     -0.859      0.015      0.166      0.292      0.587      0.172     -0.121     -0.014     -0.203     -0.006     -0.153     -0.261     -0.803      1.074      0.751     -0.828     -0.148
    -0.093      0.696     -0.161     -0.816      1.037      0.324      1.093      0.543     -1.614      1.324      0.724      0.626     -0.932      0.177      1.275     -0.445      0.870      0.080     -0.134     -3.188      0.215      0.602     -0.119     -0.444     -0.696     -0.357      0.096     -0.040     -0.419      1.458     -0.053      0.405      0.520     -1.367      1.397      0.285     -0.187     -0.767      0.665      1.642     -0.577      0.132      0.279      0.279     -2.508
    -0.093      0.696     -1.161      1.184      0.037     -2.676      1.093     -2.457      1.386      1.324     -2.276      1.626     -0.932      1.177      0.275     -1.445      0.870      1.080     -0.134     -0.188     -1.339      0.936     -0.258      0.596      0.154      1.200     -0.267     -0.839      0.610      0.034     -1.478      0.165     -2.133      0.911      1.289     -0.212      0.146     -0.517      0.618      0.100      0.112     -0.335      1.410     -0.620     -0.126
     0.907     -0.304     -0.161      0.184      0.037      1.324      1.093     -1.457     -0.614      1.324      0.724      0.626      0.068      1.177      1.275      1.555      0.870      0.080     -1.134      0.812      0.757      0.821      0.212     -0.007      0.297      0.283     -0.966     -0.384      0.170     -0.126      0.555      0.321     -1.592     -0.686      1.091     -0.413     -0.488     -0.456      0.959      1.024      0.623     -0.164     -0.149     -1.093      0.676
    -0.093      0.696      0.839      0.184      1.037     -0.676      1.093     -0.457     -0.614      1.324     -1.276      1.626      0.068      0.177      1.275     -1.445      0.870     -0.920      1.866      0.812     -0.910      1.117      0.023      0.881      1.347      0.823     -0.264      0.788     -0.728     -0.407      0.217      0.015     -0.489     -1.323      0.807      0.125      0.009     -0.062     -0.510      0.721     -0.561     -0.467     -0.901      1.485     -0.193
     1.907      0.696      0.839      2.184      1.037      1.324      0.093      0.543     -0.614      0.324      0.724      0.626      1.068      1.177     -1.725          *      0.870      1.080      0.866      0.812      1.070      0.441      0.403      0.930      0.815      0.824      0.315      0.344      1.201      0.255      0.143     -0.329     -0.115     -1.394     -0.119     -1.139     -0.078      0.526      0.398     -2.041      0.257      0.407      0.600      0.302      0.269
    -1.093     -0.304     -2.161      1.184      1.037     -0.676      0.093      0.543     -0.614     -0.676     -1.276      0.626      0.068      0.177     -0.725     -1.445     -0.130     -1.920      0.866      0.812     -0.715      0.188     -0.702      0.949      0.366     -0.315     -0.383     -1.399      0.237      0.697     -0.030      0.075      1.284     -1.388     -1.005     -0.250      0.360      0.956     -0.654     -0.852     -0.560     -0.273     -0.945      0.392      0.461
    -0.093      0.696     -0.161      2.184      1.037      1.324      1.093     -0.457      0.386      0.324     -0.276      0.626     -0.932      2.177     -0.725     -0.445     -0.130     -0.920     -0.134     -0.188      0.092      0.077     -0.460      0.614      0.244     -0.200      0.751      0.376      1.459      0.728      1.383      0.930      0.138     -0.181      0.118     -0.382      0.523     -0.308      1.491     -0.904     -0.412     -0.187     -0.201     -0.519     -0.405
    -1.093      0.696     -0.161     -0.816      1.037      0.324      0.093     -1.457     -0.614     -0.676      0.724      0.626     -0.932     -1.823      1.275     -1.445     -0.130     -1.920     -2.134      0.812     -0.187     -0.026     -1.081     -1.018      0.410     -1.099      0.759      0.797      0.019      0.403      0.388      0.016     -0.192      0.085     -0.902      1.096      0.766      0.589     -0.986      1.106     -1.212      0.130     -0.332     -1.626      0.449
     0.907      0.696      1.839     -0.816      1.037      0.324      1.093     -2.457     -0.614      1.324      0.724     -0.374     -0.932     -0.823      1.275      1.555      0.870      0.080     -1.134      0.812      0.763      0.206     -0.720     -0.836      0.638      0.024      0.524      2.564     -0.029      0.369     -0.393      0.864     -1.580     -0.062      1.056     -0.533     -0.724      0.151     -0.128      0.976      0.676      0.645      1.173     -0.883      0.250
    -2.093      0.696      0.839     -1.816      1.037     -2.676      1.093      1.543     -1.614      1.324     -2.276     -0.374      1.068     -1.823      1.275     -2.445      0.870      1.080     -0.134      0.812     -1.476      0.516      0.958     -1.799      1.285     -0.698      0.300     -0.019      0.022     -0.163     -1.241      0.562      0.538      0.010      0.701      0.140     -1.165     -0.159     -0.405      0.648     -0.674      0.319     -0.285      0.875     -0.154
    -2.093      0.696      0.839      1.184      0.037     -2.676      0.093     -2.457     -0.614      0.324     -1.276      1.626      0.068      1.177     -0.725     -0.445     -0.130      0.080      0.866     -0.188     -0.703      0.492      0.061      0.978     -0.163     -1.366      0.245      0.796      0.159      0.177     -1.979     -0.426     -2.316     -1.299      0.619     -0.102      0.814     -0.142      0.447     -0.710      0.464     -0.674      0.079      0.449     -0.088
    -2.093      0.696     -0.161     -0.816      1.037     -1.676      1.093     -1.457      0.386      1.324     -2.276      1.626     -0.932      0.177      1.275     -2.445     -0.130      0.080     -0.134      0.812     -1.523      0.349     -0.330     -0.267      0.624     -0.459      0.477      0.183     -0.642      0.463     -0.209      0.781     -0.937      0.600      0.991      0.248      0.963     -0.568      0.486      0.898     -0.666     -0.511      0.721     -0.175      0.379
     0.907      0.696      0.839      1.184      1.037      0.324      1.093      1.543      0.386      1.324      0.724      0.626     -0.932     -1.823      1.275      0.555     -1.130     -1.920     -0.134      0.812      0.493      0.280     -0.537      0.154      0.917      0.243      0.517      1.266      1.071      0.213     -0.170      0.999      1.945      0.331      0.964     -0.008      0.337     -0.055     -1.831      0.777     -0.109     -1.550     -0.869     -0.273      0.079
    -1.093     -1.304     -2.161     -0.816      1.037     -2.676     -1.907      1.543     -1.614      1.324     -2.276     -1.374      0.068      2.177      1.275     -0.445     -2.130      1.080     -2.134      0.812     -0.987     -1.007      0.214     -0.089      0.502     -0.093     -0.197     -2.128     -0.730      0.593     -1.778     -0.833      1.342     -1.428      0.905     -0.680      0.121     -0.162      2.086      1.035      0.685     -0.843      0.749     -2.043      0.333
    -0.093     -3.304     -1.161      0.184      0.037     -1.676      0.093     -0.457     -0.614      0.324     -0.276     -0.374      0.068      1.177      0.275      0.555      0.870      0.080     -0.134     -0.188     -0.213      0.140     -0.278     -0.279     -0.055      0.179     -3.489     -0.906      0.491      0.078     -1.375      0.010     -0.156     -0.384      0.400      0.025     -0.706      0.516      1.515      0.349      0.799      0.845      0.348     -0.033     -0.140
     0.907     -3.304      0.839      0.184     -1.963      0.324      0.093     -1.457      0.386     -1.676     -1.276     -2.374     -1.932     -0.823      1.275      1.555      0.870      0.080     -2.134     -2.188     -0.249     -0.652     -0.612      0.404     -1.147      1.069     -2.515      1.373     -0.256     -0.889      0.544      0.568     -0.714     -0.093     -1.021     -0.893     -1.461     -1.083     -1.210      1.651      1.858      1.720      0.858     -2.207     -1.172
    -2.093      0.696     -2.161     -0.816     -0.963      0.324      0.093      0.543     -1.614     -0.676     -0.276     -0.374     -1.932      2.177      0.275     -0.445     -1.130      0.080      0.866     -1.188     -0.246     -0.229     -0.661     -0.398     -0.352     -1.864      0.845     -1.545     -0.458     -0.394      0.402      0.342      1.262     -1.242     -0.484      0.055      0.033     -0.897      2.461      0.328     -0.145     -0.852      1.053      1.043     -0.897
    -1.093      0.696     -2.161      0.184     -0.963      0.324      1.093      1.543      1.386      0.324      0.724     -2.374      1.068      1.177     -0.725      0.555      0.870      1.080      1.866      0.812      0.377      0.135      0.629      0.900     -0.363     -1.505      0.468     -2.913     -0.809     -0.480     -0.218      0.928      0.854      0.663      0.216      0.160     -2.560      0.301      0.487     -0.559      0.059      0.641      0.070      1.499      1.126
    -0.093      0.696     -0.161      0.184     -0.963     -1.676      0.093      1.543      1.386      1.324     -1.276     -0.374      0.068      1.177      0.275      0.555      0.870      1.080      1.866     -1.188     -0.398      0.119      0.591      2.038     -0.508      0.564      0.407     -0.829     -1.846     -0.516     -1.300      0.000      1.050     -0.421      1.493     -0.544     -0.474     -0.729     -0.475      0.596      1.084      0.556      0.186      0.678     -0.672
    -2.093     -0.304      0.839     -1.816     -0.963     -2.676     -1.907      1.543     -0.614      1.324     -2.276      0.626      1.068     -1.823      1.275     -2.445     -1.130      1.080      0.866      0.812     -1.502     -0.771      0.828     -1.172     -0.264     -0.556      0.473     -0.016     -0.592     -0.679     -1.285     -1.144      0.585      0.227      1.429      0.100      1.704     -0.007     -0.773      1.256     -0.684     -0.334     -0.132      1.569      1.099
    -1.093      0.696      0.839     -1.816     -0.963      0.324      1.093     -1.457     -0.614     -0.676      0.724     -1.374     -2.932     -0.823     -0.725      0.555      0.870      1.080     -1.134     -0.188      0.402     -0.018     -0.447     -0.944     -0.170     -1.402      0.726      1.376     -0.921     -0.830     -0.129      1.143     -0.942      0.169     -0.643     -0.045     -1.497     -2.186      0.007     -0.584     -0.026      1.087      1.653     -0.766     -0.180
    -1.093      0.696      0.839      1.184      1.037     -1.676      1.093      0.543      1.386      1.324     -0.276      0.626      0.068      1.177      0.275     -0.445     -0.130      0.080     -1.134     -0.188     -0.324      0.025      0.518      1.119      0.590     -0.679      0.642      0.263      0.236      0.501     -1.311      1.151      0.040      0.570      1.062      0.195      0.532     -0.618      0.159      0.093     -0.115     -0.176     -0.592     -1.522     -0.612
    -1.093      0.696      0.839     -1.816      0.037      1.324      1.093      1.543     -0.614     -0.676      0.724     -1.374      1.068      0.177      0.275     -1.445     -0.130      1.080     -1.134     -0.188     -0.009     -0.072      0.656     -0.650      0.115     -1.008      0.733      0.361     -1.102     -0.118      1.290      1.378      0.771     -0.064     -0.878      0.756     -1.316      0.061      0.713      0.101     -1.293      0.054     -0.058     -0.872     -0.266
     1.907      0.696     -1.161      2.184     -1.963      1.324      1.093      1.543      1.386     -0.676      0.724      1.626      0.068      2.177     -0.725     -0.445      0.870     -1.920     -2.134     -2.188      0.111      0.402     -0.328      1.771     -1.143      1.835      0.394     -0.685      0.523     -0.738      1.225      0.594      1.932     -0.079     -0.111      0.459      1.083      0.391      0.595     -0.034     -0.562      0.358     -1.301     -2.838     -1.235
     0.907      0.696     -0.161      1.184      1.037      1.324      1.093     -1.457      1.386      1.324      0.724     -0.374      0.068      1.177      1.275      1.555      0.870     -0.920     -1.134      0.812      0.646      0.193     -0.065      0.836      1.009      0.191      0.577     -0.224      0.244     -0.029      0.790      0.838     -1.359      0.660      0.831     -0.497     -0.625      0.347      0.514      0.821      0.856      0.695     -0.847     -1.681     -0.004
    -0.093      0.696      1.839     -1.816      1.037      1.324      1.093      1.543     -1.614     -0.676      1.724      0.626      1.068     -1.823     -0.725     -0.445      0.870      1.080     -2.134      0.812      0.502      0.117      0.668     -1.783      0.329     -0.593      0.426      1.300      0.079      0.765      0.934      1.057      0.883     -0.084     -0.723      0.958      0.458      0.205     -0.308     -0.818     -0.966      0.622      0.292     -1.164      0.557
    -1.093     -0.304     -1.161      2.184      0.037     -1.676      0.093     -0.457      1.386     -0.676      0.724     -1.374     -0.932      1.177     -0.725      0.555     -2.130     -0.920     -0.134     -0.188      0.409     -1.026     -0.858      1.620      0.063     -1.492      0.572     -0.161      0.530     -0.111     -2.097      1.133      0.585      0.039     -0.831      0.090      0.021      0.239     -0.287     -0.707      0.136     -0.779      0.262     -0.804     -0.337
    -0.093      0.696      0.839     -0.816      0.037      1.324      1.093      1.543     -0.614      1.324      0.724      0.626      0.068      0.177      0.275     -0.445      0.870     -0.920     -0.134      0.812      0.096      0.440      0.086     -0.107      0.134     -0.009      0.186      0.541     -0.842     -0.209      1.330      0.587      1.395     -0.612      1.112      0.476     -0.145     -0.002      0.206      0.197     -0.593      0.308     -0.922      0.051      0.745
     0.907     -0.304     -1.161      1.184      1.037     -1.676      0.093     -2.457      2.386     -0.676     -2.276      0.626      0.068     -0.823      0.275      0.555     -0.130     -0.920      0.866     -0.188     -0.988     -0.067     -0.595      1.234      0.096      1.761     -0.352     -0.618     -0.026      0.815     -0.740      0.229     -1.752      1.483     -0.584     -0.738      0.753      1.028     -1.938      0.097      1.736      0.079     -0.162      0.248     -0.378
    -0.093      0.696     -0.161     -0.816      0.037      0.324      1.093     -0.457     -0.614      1.324      0.724      0.626     -0.932     -0.823      0.275     -0.445      0.870      1.080     -0.134     -0.188     -0.259      0.601      0.201     -0.348      0.756      0.180      0.118     -0.375     -0.535     -0.757      0.529      0.414     -0.690     -0.152      0.803      1.185     -0.168     -1.169     -0.560     -0.070     -0.183     -0.009      0.604      0.013     -0.748
     0.907     -0.304     -1.161     -1.816      1.037      0.324      0.093     -1.457     -0.614      0.324      0.724     -0.374      0.068     -1.823     -0.725      0.555     -0.130      1.080     -1.134      0.812      0.423      0.069      0.544     -1.176      1.341      0.662     -0.366     -1.566     -0.722     -0.397     -0.030     -0.053     -1.965      0.558     -0.249      0.112     -0.523     -0.528     -0.903     -1.240      0.108     -0.148      0.324     -0.520     -0.473
    -0.093     -0.304     -1.161      2.184      1.037      1.324      0.093     -1.457      0.386      0.324     -1.276     -1.374      0.068      2.177      0.275      0.555     -0.130     -0.920     -1.134      0.812     -0.460     -0.313     -0.065      0.892      1.007      0.329     -0.046     -1.016      1.279      0.045      1.871      0.406     -1.389     -0.264     -0.087     -0.615     -0.847      0.150      1.326     -0.077      1.145      0.134     -0.708     -1.548     -0.084
    -2.093      0.696      1.839      1.184     -0.963      0.324      0.093      1.543      2.386      0.324     -2.276      0.626      0.068      0.177     -0.725      0.555     -0.130      1.080      0.866     -1.188     -0.541      0.281      0.638      0.173     -1.372     -1.491      0.302      1.058      1.075      0.374      0.844     -0.028      0.911      2.038      0.938     -1.285      0.317     -0.915     -0.033     -0.118      1.226     -0.464      0.142      0.891     -0.101
    -0.093      0.696      0.839     -0.816      0.037     -0.676      0.093      1.543     -1.614     -0.676     -1.276      1.626      0.068      0.177     -0.725      0.555     -0.130      1.080     -1.134      0.812     -0.159      0.569      0.411     -0.792     -0.351      0.065      0.165      0.468      0.033      0.349     -0.508     -0.422      1.168     -0.718     -0.401     -1.012      0.705     -0.402      0.982     -0.722      0.735     -0.813      0.283     -0.873      1.237
     0.907     -0.304     -1.161      0.184      0.037     -0.676      0.093     -1.457      1.386     -0.676     -0.276      0.626     -0.932     -0.823     -0.725     -0.445     -0.130     -0.920     -1.134      0.812     -0.246      0.266     -0.418     -0.014      0.340      1.202     -0.436     -0.675      0.284     -0.315     -0.376     -0.187     -1.099      1.251     -0.899      0.153      0.211     -0.355     -0.842     -0.905     -0.249     -0.333     -0.296     -1.107      0.539
    -1.093     -0.304      1.839     -0.816      1.037     -1.676     -0.907      0.543     -0.614     -0.676     -0.276     -1.374      0.068      0.177      0.275     -0.445     -1.130      0.080      0.866      0.812     -0.315     -0.549      0.204      0.201      0.914     -0.789      0.307      1.629     -0.954      0.140     -1.437     -0.349      0.378     -0.755     -1.188      0.151     -0.509     -0.146     -0.096     -0.161     -0.152     -0.338     -0.040      0.852     -0.112
    -0.093     -0.304      0.839     -1.816     -0.963      0.324      1.093      0.543     -1.614     -0.676      0.724      0.626      1.068     -0.823     -0.725     -1.445      0.870      1.080      1.866     -1.188      0.036      0.381      0.562     -1.577     -0.809     -0.221     -0.706      0.402     -0.323     -0.256      0.391      0.664      0.066     -0.308     -0.480      0.558      0.209      0.327      0.468     -0.586     -1.363      0.535      0.076      2.509     -0.521
    -1.093     -2.304     -1.161      0.184     -1.963      1.324      1.093      0.543     -0.614     -2.676      0.724      0.626      0.068      1.177      0.275      0.555      0.870     -1.920     -1.134     -1.188      0.361      0.153     -0.913     -0.186     -0.618     -1.363     -2.521     -0.238      0.337     -1.457      0.938      0.843      1.593     -0.468     -2.283      0.069      0.342      1.290      1.371      0.580      0.288      0.697     -0.477     -0.989     -0.838
     1.907      0.696     -0.161     -1.816      1.037      1.324     -0.907      1.543     -0.614      1.324     -1.276     -0.374      1.068     -1.823      1.275     -1.445     -1.130     -0.920      1.866      0.812     -0.468     -0.297      0.300     -0.709      0.370      2.516      0.836     -0.447     -1.069      0.649      1.719     -0.541      1.249     -0.054      1.167     -0.454     -0.007      0.772     -1.164      1.217     -0.863     -0.704     -1.273      2.317      0.509
     0.907     -0.304     -0.161      0.184      1.037      0.324      0.093     -0.457      0.386      1.324      0.724     -0.374     -0.932      0.177      1.275     -0.445      0.870     -0.920      0.866      0.812      0.182     -0.294     -0.764     -0.208      0.262      0.846      0.092      0.715      0.363      0.756      0.216      0.249      0.392      0.522      1.195      0.411     -0.102      0.081      0.595      1.002     -0.741      1.298      0.084      0.817      0.381
    -2.093      0.696      0.839     -0.816     -1.963     -0.676      0.093     -0.457     -0.614      0.324     -1.276      1.626      1.068      0.177     -0.725     -2.445      0.870      1.080      0.866     -1.188     -1.098      0.515      1.137     -0.174     -1.148     -1.022      0.320     -0.337     -0.765     -0.818      0.125     -0.389     -1.723     -0.618      0.865      0.511      0.890     -0.427      0.338     -0.178     -1.058      0.155     -0.466      0.916     -0.268
    -1.093     -0.304     -0.161     -0.816     -0.963     -2.676      1.093      0.543     -1.614      0.324     -1.276     -1.374      0.068     -0.823      0.275     -1.445     -0.130      1.080     -0.134     -0.188     -1.038     -0.319      0.199     -0.572     -0.538      0.007     -0.031     -0.394     -0.249     -0.503     -1.861      1.324      0.383     -0.989      0.590      0.282     -0.812     -0.097     -0.341      0.645     -0.279      0.192      0.984      0.216      0.133
    -0.093     -2.304     -2.161      1.184     -0.963      0.324     -0.907     -1.457      1.386     -0.676      0.724     -2.374     -0.932      1.177      0.275      1.555     -1.130     -0.920      1.866     -0.188      0.687     -1.048     -0.668      0.846     -0.762     -0.838     -1.067     -1.517      0.289     -0.059     -0.147      0.263     -0.792      0.866     -0.402     -0.365     -1.043      0.062      0.334      0.619      0.627      0.174     -0.085      1.397      0.361
     0.907      0.696      0.839     -1.816      0.037      1.324      1.093      0.543     -0.614      0.324      0.724      0.626      1.068      1.177     -0.725      0.555     -0.130      0.080      1.866     -2.188      0.542      0.364     -0.074     -0.056     -0.218      0.481      0.289      0.934     -1.659      0.200      0.621      0.969      0.781     -0.605      0.355     -0.083      0.088      0.977      1.279     -0.481     -0.160     -0.682      0.320      1.926     -1.972
    -0.093     -0.304     -0.161     -0.816      0.037      0.324      0.093      1.543     -0.614      0.324     -0.276     -1.374      0.068      2.177     -0.725      0.555     -0.130      0.080      1.866      0.812      0.028     -0.282     -0.198     -0.032     -0.401     -0.168     -0.087      0.112     -0.735      0.308      0.228      0.223      1.856     -0.535      0.327     -0.372     -1.036      0.373      2.144     -0.684      0.431      0.311      0.351      1.933      1.138
    -2.093     -0.304     -2.161      2.184      0.037      0.324      1.093     -2.457     -0.614      1.324     -1.276     -0.374     -2.932     -0.823      0.275     -2.445     -2.130      0.080     -1.134      0.812     -0.857     -0.238     -1.045      0.588      0.494     -1.429     -0.079     -1.020      1.751     -0.453      1.103      1.243     -1.203     -1.094      1.129      0.365     -0.093     -1.288     -1.441      0.071     -1.255     -1.849      1.620     -1.198      0.302
    -0.093     -0.304     -2.161      0.184      0.037      1.324      1.093      0.543      1.386     -0.676     -1.276     -0.374      1.068      2.177      0.275     -1.445      0.870      1.080     -2.134      0.812     -0.462      0.313      0.632      1.439      0.701      0.334     -0.441     -2.684     -1.240     -0.604      1.793      0.703     -0.227      0.328     -0.832     -0.544     -0.909      0.139      0.966     -0.103     -0.818      0.445     -0.031     -2.715      0.191
    -1.093     -2.304     -1.161      0.184     -0.963     -0.676     -0.907     -0.457      0.386     -0.676     -0.276     -0.374     -0.932      0.177     -0.725     -0.445     -1.130     -0.920     -0.134     -1.188     -0.113     -0.614     -0.201      0.396     -1.268     -0.912     -1.573     -0.921     -0.382      0.092     -0.742     -0.176     -0.237      0.179     -0.236     -0.073      0.475     -0.678     -0.124     -0.333     -0.350     -0.327     -0.650     -0.212     -0.220
    -0.093      0.696     -2.161      1.184      0.037      0.324     -0.907     -2.457     -0.614      0.324     -1.276     -0.374     -0.932      0.177      0.275     -1.445     -2.130      1.080      0.866     -0.188     -0.765     -0.497      0.051      0.192      0.041      0.616      1.147     -2.233      1.034     -0.024      1.106     -0.442     -2.535     -0.773      0.153     -0.028      0.398     -0.851      0.010      0.147     -0.510     -1.410      0.917      0.779     -0.351
     0.907     -0.304      1.839      1.184      0.037     -1.676      0.093      0.543     -0.614      0.324     -1.276      0.626      1.068     -0.823      0.275     -1.445     -0.130      0.080      0.866     -0.188     -0.899      0.045      0.537     -0.109     -0.936      1.800     -0.427      1.311      1.341      1.056     -0.841      0.217     -0.059     -0.416      0.749      0.236      0.560      0.352     -0.818      0.654     -0.594     -0.083     -0.633      0.935      0.541
    -0.093      0.696     -2.161     -0.816      1.037     -0.676     -0.907     -1.457      0.386     -1.676     -0.276     -1.374      0.068      0.177      0.275     -0.445      0.870      1.080     -0.134      0.812     -0.391     -0.214     -0.017      0.050      0.115      0.208      0.932     -2.113     -1.041      0.757     -0.244     -0.776     -1.464      0.448     -1.523      0.218     -1.071      0.091      0.071      0.227     -0.069      1.133      1.160     -0.144      0.750
    -0.093      0.696      0.839      2.184     -0.963     -1.676      1.093     -2.457      0.386     -0.676     -1.276      1.626      1.068      1.177     -0.725     -1.445      0.870      1.080      0.866      0.812     -1.287      0.678      0.380      1.309     -0.289      1.043     -0.206      0.500      0.719     -0.720     -0.482      0.571     -2.772     -0.650     -0.577      0.833      0.614      0.497     -0.054     -0.693     -0.092     -0.052      0.538      0.302      1.017
    -2.093     -0.304     -0.161     -0.816      0.037     -1.676      0.093     -1.457      0.386     -0.676     -1.276     -0.374     -0.932      0.177     -0.725      0.555     -0.130      0.080     -1.134     -0.188     -0.532     -0.128     -0.641      0.136      0.361     -1.642     -0.066      0.391     -0.965     -0.338     -1.243      0.225     -0.752      0.422     -0.980     -0.379     -0.243     -0.147      0.017     -0.931      1.063     -0.078      1.052     -1.219     -0.645
    -0.093      0.696      0.839      1.184      1.037      1.324     -0.907      1.543      1.386     -0.676     -1.276     -1.374      1.068      0.177      0.275      1.555     -0.130      1.080     -1.134      0.812     -0.005     -0.160      0.100      0.839      0.967     -0.021      0.792      0.819      0.298      0.018      1.328     -0.791      1.661      0.784     -1.081     -1.255     -1.065      0.939     -0.557     -0.129      1.501      0.041      1.038     -1.531     -0.251
     0.907      0.696     -0.161     -0.816      1.037      0.324      0.093      0.543      0.386      1.324     -0.276     -0.374     -0.932     -0.823      0.275     -0.445     -0.130      1.080     -2.134      0.812     -0.251     -0.119      0.081     -0.678      1.301      1.150      0.645     -0.325     -0.268     -0.325      0.499      0.298      0.580      0.895      0.737      0.125     -0.283     -1.040     -0.273     -0.406     -0.183      0.144      1.107     -1.791     -0.227
    -0.093      0.696     -2.161      0.184     -0.963      0.324      1.093     -2.457      1.386      0.324     -1.276     -1.374     -0.932      0.177     -1.725      0.555      0.870     -1.920     -1.134      0.812     -0.196     -0.289     -1.178      0.111     -0.315     -0.014      0.873     -1.105     -0.124     -0.719      0.522      1.565     -1.150      1.128      0.544     -0.838     -1.105      0.970      0.032     -1.484      0.701      1.123     -0.362     -1.257      1.277
    -0.093     -0.304     -2.161     -0.816      1.037      1.324      0.093     -1.457      0.386      0.324     -0.276     -1.374     -1.932      1.177      0.275     -0.445     -0.130      0.080     -0.134      0.812      0.024     -0.485     -0.728      0.047      1.065     -0.238      0.304     -1.482     -0.920      0.031      1.267      0.575     -0.567      0.320     -0.187     -0.184     -0.647     -0.895      1.236     -0.170     -0.397      0.427      1.269     -0.248      0.006
     0.907     -0.304      0.839     -1.816      0.037      1.324      1.093      1.543     -0.614     -0.676      0.724     -0.374      1.068      0.177      0.275      1.555     -1.130      1.080     -0.134      0.812      0.707      0.134      0.817     -1.244      0.303      0.087     -0.544      0.071     -0.417     -0.321      0.629      0.907      0.626      0.489     -0.715     -0.435     -0.740      0.141      1.256      0.277      0.601     -1.260     -0.133      0.627      0.450
    -1.093      0.696     -2.161      2.184      0.037     -0.676      0.093     -1.457     -0.614      0.324     -0.276      1.626      1.068      1.177      0.275     -1.445     -0.130     -1.920      1.866     -0.188     -0.456      0.662     -0.190      1.346     -0.191     -0.548      0.055     -1.967      0.768      0.320     -0.306     -0.811     -1.305     -1.861      0.339      0.361      0.688      1.484      0.030      0.337     -1.004     -0.928     -1.604      1.329     -0.095
     0.907      0.696     -0.161      0.184      1.037      1.324     -2.907     -0.457      0.386      1.324      1.724     -0.374      1.068      0.177      0.275     -0.445     -1.130     -2.920     -0.134      0.812      0.788     -0.919     -0.595      0.500      0.526      0.054      1.607      0.285     -0.276      0.287      0.555     -1.777      0.187     -0.025      1.049      0.650      0.919      1.928     -0.148      0.025     -1.313      0.199     -1.984     -0.204      0.248
    -0.093     -0.304      1.839      2.184      0.037     -1.676      0.093      1.543      0.386      0.324     -0.276     -2.374      1.068      0.177     -0.725     -0.445     -0.130      0.080      1.866     -0.188     -0.163     -0.366      0.390      1.569     -0.170     -0.050      0.179      1.524      0.639      0.311     -1.449      0.445      1.099     -1.119      0.368     -0.047     -1.932      0.437     -1.086     -0.744     -0.273      0.187     -0.403      1.081     -0.214
    -1.093      0.696      0.839     -0.816     -0.963      0.324     -1.907      1.543      0.386     -0.676     -2.276     -2.374      0.068     -0.823      1.275     -1.445      0.870      1.080      0.866      0.812     -1.330     -0.316      0.232      0.243      0.294      0.181      1.008      0.533     -1.076     -1.199      1.696     -1.516      1.420      0.124     -0.723     -0.149     -1.874     -0.313     -1.038      1.166      0.002      1.314      0.671      0.831      0.456
    -0.093     -0.304      0.839      0.184     -1.963     -1.676      0.093      0.543     -1.614     -0.676     -1.276      0.626      1.068      0.177     -0.725     -0.445     -0.130      0.080     -1.134     -2.188     -0.730      0.160     -0.170     -0.105     -1.102      0.543     -0.437      1.002      0.379     -0.751     -0.865      0.129      0.655     -1.476     -0.225     -0.086      0.568      1.354      0.090     -0.299      0.473     -0.216      0.286     -1.171     -1.248
    -0.093      0.696     -1.161      1.184     -2.963      1.324      1.093     -2.457      0.386     -0.676      0.724      1.626     -2.932     -1.823     -0.725      0.555      0.870     -1.920      0.866     -3.188      0.590      0.907     -1.262      0.422     -2.667     -0.708     -0.364      0.053      0.829     -0.447      0.732      0.153     -1.151     -0.211      0.636     -0.283      0.249     -0.945     -2.188      0.547     -0.308     -0.251     -0.009      0.759     -0.910
     1.907      0.696     -1.161      1.184      0.037      1.324      0.093     -1.457      0.386     -1.676      0.724      0.626     -0.932      1.177     -1.725      1.555      0.870     -1.920      1.866      0.812      0.581      0.355     -1.089      0.573     -0.256      1.407      0.225     -0.035      0.671      0.305      0.669     -0.263     -0.304     -0.245     -1.430     -0.464      0.022      0.660      0.738     -1.499      0.895      0.458     -0.371      1.596      1.069
    -0.093      0.696     -1.161      1.184      0.037      0.324      0.093      1.543     -1.614     -0.676     -1.276     -1.374      0.068      2.177     -0.725     -2.445     -0.130      1.080      0.866      0.812     -1.099     -0.235      0.459      0.719     -0.181      1.043      0.828     -1.732      0.502      0.284      1.268      0.399      0.932     -2.034     -0.649      0.481     -0.931     -0.649      1.618     -0.799     -1.171      0.119      0.222      0.474      0.882
     0.907     -2.304     -1.161      2.184      1.037      1.324      1.093      0.543      0.386      0.324     -1.276     -2.374      1.068     -0.823      1.275      1.555      0.870     -2.920     -0.134      0.812      0.172     -0.425     -0.532      1.303      0.361      0.828     -1.666     -0.534      0.789      0.650      1.095      1.505      1.039     -0.706      0.169     -1.472     -1.663      1.629     -1.905      0.928      1.322      1.473     -2.198     -0.874      0.355
     0.907     -0.304     -0.161      1.184      1.037      0.324     -0.907     -0.457      1.386     -0.676      0.724     -0.374     -0.932      2.177      0.275      0.555     -2.130      0.080      0.866      0.812      0.689     -0.479     -0.028      1.241      0.376      0.022      0.143     -0.210      0.009      0.703     -0.372     -0.364     -0.318      0.435     -0.916     -0.440      0.285     -0.640      1.166      0.132     -0.053     -1.302      0.151      0.270      0.346
    -2.093      0.696     -1.161      0.184      1.037      0.324     -1.907     -1.457     -1.614      1.324     -2.276     -1.374      0.068     -1.823      1.275      0.555      0.870     -0.920     -0.134      0.812     -0.697     -0.209     -0.612     -1.030      1.183     -1.367      0.906     -0.650      1.289     -0.216      0.915     -1.553     -0.769     -0.593      0.674     -1.093     -1.164      0.891     -0.802      0.582      1.334      1.282     -0.118      0.477     -0.100
    -2.093      0.696     -1.161     -1.816      1.037     -0.676      1.093      1.543     -0.614      0.324     -2.276      0.626      1.068     -0.823     -0.725     -0.445     -2.130      1.080     -1.134      0.812     -0.976     -0.511      0.667     -1.364      0.698     -1.115      1.167     -1.790     -0.473      0.355      0.169      1.673      0.697      0.581      0.084     -0.691      1.387      0.172      0.246     -0.979      0.830     -1.360      0.284     -0.334      0.239
    -0.093      0.696     -0.161      0.184      1.037     -0.676      1.093     -0.457     -0.614     -1.676      0.724      0.626      1.068     -0.823      0.275     -2.445      0.870      1.080     -0.134      0.812     -0.342      0.135      0.904     -0.005      0.440      0.160      0.542     -1.063      0.422      0.482     -0.435      1.003     -1.251     -0.568     -2.044      1.426      0.243     -0.223     -0.822      0.019     -2.158      0.989     -0.341     -0.088      0.448
    -1.093     -0.304     -0.161     -0.816      0.037      0.324     -1.907     -1.457     -0.614     -0.676     -1.276     -1.374      0.068     -0.823      0.275     -0.445     -2.130      0.080     -0.134     -0.188     -0.755     -0.947      0.095     -0.620     -0.509     -0.486      0.524     -0.241     -0.194      0.421      0.983     -0.985     -1.379      0.019     -0.506     -0.027      0.070     -0.125     -0.327      0.506      0.480     -1.048      0.004      0.154      0.263
    -2.093      0.696      1.839      2.184     -2.963     -1.676      0.093     -1.457      2.386     -0.676     -2.276      0.626      1.068      2.177     -0.725     -2.445     -0.130     -1.920      1.866     -3.188     -1.515     -0.014     -0.308      2.116     -1.961     -0.507      0.708      2.304      0.170     -1.056     -0.174      0.104     -1.291      0.748      0.296      0.295      0.670      1.421      0.265      0.308     -0.606     -0.003     -1.530      0.831     -1.594
    -0.093     -0.304      0.839      1.184      1.037      0.324      0.093      0.543      1.386     -0.676     -0.276      0.626      1.068      2.177     -1.725      0.555     -0.130      1.080     -1.134      0.812      0.131      0.204      0.716      0.740      0.435     -0.362     -0.621      0.241      0.251      0.802     -0.115      0.003     -0.212      0.684     -0.918     -0.556      0.304      0.090      1.521     -1.843      0.437     -0.283      0.070     -1.545      0.481
     0.907      0.696     -0.161     -1.816      0.037     -0.676     -1.907     -0.457     -1.614      1.324      1.724     -0.374     -1.932     -1.823      1.275     -1.445      0.870      0.080      1.866     -0.188      0.421      0.214     -0.388     -0.586      0.105      0.365      0.459      0.164     -1.041     -0.053     -0.887     -2.218      0.000     -1.148      1.250      0.960     -0.591     -1.431     -1.303      1.241     -1.951      0.627      0.718      2.027     -0.403
    -0.093      0.696      0.839     -0.816      1.037      0.324      0.093      1.543     -1.614      0.324      0.724     -1.374      0.068     -1.823      1.275      0.555     -0.130      1.080     -2.134      0.812      0.616     -0.306      0.227     -1.214      1.264     -0.659      1.099      0.591      0.295     -0.323     -0.161      0.447      1.357     -0.522     -0.091     -0.064     -1.057     -0.182     -0.835      0.550     -0.123      0.351      0.838     -1.435     -0.523
     0.907     -0.304     -1.161      0.184     -0.963     -0.676      0.093     -0.457     -0.614      0.324      0.724      0.626      1.068      1.177      1.275      0.555      0.870      0.080     -1.134      0.812      0.227     -0.040      0.279      0.943     -0.468      0.445     -0.216     -1.584     -0.714     -0.520     -0.816      0.307     -0.787     -1.281      0.453      0.387      0.589      0.590      0.460      1.410      0.316      0.853     -0.155     -1.808      1.119
     1.907      0.696      1.839      0.184      1.037      1.324      1.093      1.543     -0.614      1.324      1.724      0.626      1.068      0.177     -1.725      1.555      0.870      1.080     -0.134      0.812      1.142      0.478      0.625      0.314      1.107      0.804      0.114      1.125     -0.134      0.106      0.116      0.542      0.997     -0.841      0.639      0.124     -0.034      0.302     -0.054     -2.238      0.194      0.447      0.167     -0.119     -0.319
    -0.093     -1.304     -0.161      0.184     -0.963     -0.676     -0.907     -0.457      0.386     -0.676     -0.276      0.626      1.068      0.177     -1.725     -0.445     -3.130     -0.920     -2.134     -2.188     -0.387     -0.928     -0.005     -0.324     -0.957      0.217     -0.264      0.089      0.714     -0.053     -0.274      0.014     -0.441      0.466     -0.217      0.539      2.080      1.112      0.696     -1.279      0.117     -2.083     -0.816     -2.007     -1.463
     1.907     -0.304     -0.161      2.184      1.037      1.324      1.093      1.543     -0.614     -0.676      0.724      0.626      1.068      1.177     -0.725      0.555     -0.130      1.080      1.866      0.812      0.519     -0.275      0.508      0.748      0.101      1.170     -0.196     -0.641      1.319      0.671      0.907      1.391      1.237     -1.233     -0.601     -0.190      0.987      0.471      0.728     -0.796      0.072      0.213      0.057      1.314      0.710
    -0.093     -0.304      0.839     -0.816     -0.963      0.324     -1.907      1.543      0.386     -0.676      0.724      0.626      0.068     -0.823     -0.725     -0.445     -0.130      0.080     -1.134     -1.188      0.031      0.178      0.014     -0.351     -1.522     -0.336     -0.310      0.955     -0.614      0.458      0.336     -2.020      1.565      0.754     -0.055      0.478      0.282      0.025     -0.497     -0.009     -0.445     -0.363      0.268     -0.856      0.197
    -0.093     -0.304      0.839     -1.816     -2.963     -0.676          *      0.543      0.386     -0.676     -0.276     -0.374      1.068     -0.823     -0.725     -0.445     -1.130     -0.920     -0.134     -1.188     -0.384     -0.832      0.522     -0.475     -2.339      0.225      0.569      0.444     -1.198     -0.554     -0.324     -1.183      0.092      0.630      0.434      0.384      0.849      0.345     -0.329      0.228     -0.109     -0.062     -1.723      0.338      0.644
     1.907      0.696      1.839      1.184      1.037      1.324      1.093     -0.457     -1.614      1.324      1.724      0.626     -0.932      0.177     -0.725     -0.445     -0.130     -1.920     -0.134     -1.188      0.342      0.390     -0.467     -0.669      0.820      1.631      0.258      2.306      1.936      0.307      1.034      0.626     -0.038     -0.967      0.904      1.033      0.150     -0.211      0.684     -1.082     -0.863     -0.646     -0.904      0.203     -1.833
     0.907     -1.304      1.839      1.184      1.037      1.324      0.093      1.543      1.386      1.324      1.724      0.626      1.068      1.177      1.275      1.555     -1.130      1.080      0.866      0.812      1.299     -0.266      0.873      0.784      0.582     -0.551     -1.107      1.054      0.394      0.455      0.065      0.460      0.643      0.715      0.932     -0.379      1.150     -0.177      0.323      1.057      0.039     -0.756     -0.128      0.520      0.284
     0.907      0.696     -1.161     -1.816      1.037      1.324      1.093      1.543     -1.614      1.324      1.724      1.626      1.068     -1.823      1.275      0.555     -0.130      1.080     -2.134      0.812      1.153      0.457      0.395     -2.069      1.466     -0.098      0.048     -1.569      0.420     -0.325      0.395      0.600      1.063      0.214      0.617     -0.038      1.066      0.299     -0.004      0.571     -0.881     -0.748      0.531     -1.014     -0.579
    -0.093      0.696      0.839      2.184      0.037      1.324      1.093     -2.457      0.386      0.324      0.724      0.626      1.068      1.177     -0.725     -1.445      0.870     -1.920      0.866     -1.188     -0.325      0.645     -0.285      1.501     -0.406      0.223      0.190      1.176      0.557      0.370      1.608      0.539     -2.108     -0.670      0.531      1.191     -0.279      1.524     -0.095     -0.385     -1.036      0.053     -1.453     -0.158     -0.849
    -2.093      0.696      1.839     -0.816      1.037      1.324      1.093      0.543      0.386      0.324      1.724      0.626      0.068     -0.823     -1.725      0.555      0.870     -0.920      1.866     -0.188      0.646      0.498     -0.082     -0.625      0.119     -2.736      0.344      1.948     -0.375      0.828      0.583      0.588      0.571      1.091      0.126      0.614     -0.085      0.089     -0.188     -1.750     -0.292      0.253     -0.799      1.967     -0.330
    -0.093      0.696     -0.161      0.184     -1.963      0.324      1.093      1.543      0.386     -0.676     -1.276     -0.374     -0.932     -1.823      0.275     -2.445      0.870      1.080     -1.134     -2.188     -0.728      0.819      0.108      0.462     -0.767      0.781     -0.145     -0.290     -0.332     -1.226      1.185      0.376      1.592     -0.109     -0.343     -0.227     -1.292     -1.042     -2.204      0.689     -1.634      0.014      1.001     -1.316     -1.538
     0.907     -1.304     -0.161      1.184      0.037     -0.676     -1.907      0.543     -0.614     -0.676     -0.276     -0.374      1.068      0.177     -0.725     -0.445     -1.130      0.080     -2.134     -0.188     -0.177     -0.480      0.781     -0.136     -0.268      0.963     -0.633     -0.940      1.394      0.255     -0.374     -1.448     -0.447     -0.440     -0.664     -0.214      0.350      0.147      0.317     -0.618     -0.160     -0.490     -1.034     -1.920      0.128
    -0.093      0.696      1.839      0.184     -0.963      1.324     -0.907     -2.457      0.386     -0.676      1.724     -0.374      1.068     -1.823      0.275     -0.445     -0.130      0.080      1.866     -2.188      0.641      0.196      0.360      0.531     -1.080     -0.778      0.398      1.561     -0.442      0.304      0.635     -1.184     -2.819     -0.021     -0.201      0.818     -0.709      0.470     -2.136      0.762     -1.203     -0.230     -0.224      1.481     -1.194
    -2.093      0.696      0.839     -0.816      0.037      1.324      1.093      0.543     -1.614      1.324     -2.276      1.626      0.068     -1.823      0.275     -2.445      0.870     -2.920     -0.134      0.812     -1.238      0.736     -0.477     -0.566      0.465     -0.943     -0.076      1.168     -0.403     -0.490      2.561      0.426      1.068     -1.182      0.999     -0.196      0.384      0.540     -1.302      0.015     -0.888     -0.006     -2.481      0.124      0.396
    -0.093      0.696     -1.161      1.184     -0.963     -0.676      0.093      0.543      0.386      0.324     -0.276      0.626      1.068      2.177      0.275      0.555     -0.130      0.080     -0.134     -1.188      0.067      0.165      0.500      1.263     -0.632      0.035      0.603     -1.701     -0.057     -0.391     -0.857      0.149      0.119     -0.756      0.707     -0.351      0.414      0.366      1.014      0.513      0.392     -0.222     -0.743     -0.822     -0.868
     0.907     -0.304     -2.161     -0.816     -0.963      0.324      0.093     -1.457     -1.614     -0.676      1.724      0.626     -0.932      1.177      0.275      1.555      0.870     -1.920     -1.134     -1.188      1.121      0.285     -0.700      0.271     -0.036     -0.306     -0.471     -1.546     -1.142     -0.949     -0.621     -0.158     -0.762     -1.786     -0.713     -0.054      0.260      0.264      0.957      0.092      0.190      0.449     -0.940     -1.301     -1.073
    -0.093      0.696      1.839      0.184     -0.963      0.324      1.093     -1.457      1.386      1.324     -1.276      0.626     -0.932     -0.823      1.275      0.555      0.870      1.080     -0.134      0.812      0.058      0.588      0.042      0.568      0.190     -0.041      0.183      1.797     -0.390     -1.153      0.377      0.492     -1.539      0.979      1.120     -1.299     -0.268     -0.860     -1.337      1.186      0.507      0.020      1.100     -0.406      0.721
    -1.093     -0.304     -0.161     -1.816     -0.963      0.324     -0.907     -0.457     -0.614      0.324     -0.276      0.626     -0.932     -1.823      0.275     -1.445     -0.130      0.080     -0.134     -1.188     -0.766      0.038     -0.402     -1.756     -1.803     -0.390     -0.282      0.281      0.006      0.910      1.056     -0.986      0.043      0.733      1.310      0.872      0.575     -0.242     -0.454      1.083     -0.655     -0.402      0.734      0.741      0.149
    -0.093     -1.304      0.839      0.184     -0.963     -0.676     -0.907     -0.457      0.386     -0.676     -0.276     -0.374     -0.932      0.177     -0.725     -0.445     -1.130     -0.920     -0.134     -0.188     -0.261     -0.556     -0.555      0.178     -0.830      0.010     -0.664      1.539     -0.020      0.132     -0.462     -0.036      0.134      0.186     -0.414      0.051      0.458     -0.183      0.112     -0.304     -0.182     -0.479     -0.138     -0.347      0.484
     0.907     -0.304     -0.161     -0.816      0.037      0.324      0.093     -0.457      1.386     -0.676      0.724      0.626      0.068      0.177      0.275      0.555     -0.130     -0.920      1.866     -1.188      0.388      0.471      0.216      0.139      0.226      0.378     -0.751     -0.413     -0.979     -0.256     -0.089     -0.444     -0.718      1.375     -0.960      0.012      0.095     -0.162     -0.034      0.104      0.017     -0.654     -1.239      1.861     -1.446
    -0.093     -0.304      0.839     -1.816     -0.963      1.324      1.093      0.543      0.386      0.324     -0.276     -0.374      1.068     -1.823      0.275      0.555     -0.130      1.080     -1.134     -0.188      0.003      0.308      1.423     -0.671     -0.512     -0.263     -0.489     -0.468     -1.247     -0.443      1.466      0.684     -1.112      0.887      0.510     -0.255     -0.658     -0.814     -1.175      0.555      0.506     -0.360     -0.829     -0.855      0.263
     1.907      0.696      0.839      1.184      1.037      1.324     -1.907      0.543      2.386     -0.676      1.724      0.626      0.068      0.177     -1.725      1.555     -2.130     -2.920     -2.134      0.812      1.235     -0.350     -0.964      1.065      0.663      0.703      0.884      1.807      0.086      0.424      0.126     -1.421      1.635      1.395     -1.047     -0.234      1.033      1.450     -0.626     -1.928      0.196     -1.676     -1.594     -2.727      0.414
    -1.133     -1.206     -0.936      0.424      0.185     -0.736      0.121      0.687     -0.493      0.419     -1.476     -0.280     -0.709      0.251     -0.549     -1.379     -0.178      1.245      0.886      0.021     -1.103     -0.120      0.265      0.381      0.142     -0.267     -1.239     -1.164      0.058     -0.032      0.365      0.217      0.364     -0.929      0.278      0.326      0.001     -1.219     -0.078     -0.572     -0.158      0.114      0.906      0.641     -0.234
     0.867      0.794      0.064      0.424      1.185      0.264      0.121      0.687     -1.493     -0.581      0.524      1.720      1.291     -1.749      0.451     -0.379     -0.178      1.245      0.886      1.021      0.422      0.861      1.257     -0.101      0.985      0.361     -0.042     -0.948      0.546      0.155     -0.214     -0.783     -0.626     -1.279     -1.086     -0.270      0.579     -0.335     -1.576     -0.088     -0.894     -1.337     -0.511      0.816      0.067
    -1.133     -1.206     -1.936     -1.576     -0.815      0.264     -2.879     -0.313     -1.493      0.419     -0.476     -2.280     -0.709      0.251      1.451     -1.379     -2.178      1.245     -0.114     -0.979     -0.418     -0.687     -0.004     -0.361     -1.048     -0.662     -0.458     -1.981     -1.117      0.296      0.540     -2.067     -0.263     -1.138      1.012      0.114     -1.444     -0.626      0.419      1.904     -1.074     -1.221      1.335      0.139     -0.003
     0.867      0.794      0.064     -1.576      1.185      1.264      1.121     -1.313     -1.493      1.419      1.524      0.720     -0.709     -1.749      1.451      1.621      0.822      1.245     -2.114      1.021      1.013      0.381      0.371     -1.297      0.660      0.101      0.345     -0.452     -0.444      0.526      0.474      0.809     -1.587     -0.543      0.850     -0.049      0.269     -1.299     -0.670      1.266      0.401      0.381      0.772     -1.355      0.297
     0.867     -0.206     -0.936     -0.576      0.185      1.264      0.121     -1.313     -0.493      0.419      1.524      1.720      0.291      1.251      0.451      0.621      0.822     -0.755     -1.114      1.021      0.673      0.795      0.040     -0.350      1.045      0.206     -0.926     -1.069     -0.172     -1.095      0.537     -0.509     -1.353     -0.224     -0.161      0.467      0.700      0.354      1.585     -0.135     -0.236     -0.125     -0.852     -1.010      0.132
    -0.133      0.794     -0.936      0.424      0.185      1.264      1.121     -2.313      1.507     -2.581     -0.476     -0.280      0.291      2.251     -2.549      0.621      0.822     -0.755      0.886     -0.979      0.005      0.189     -0.036      0.827     -0.169     -0.224      0.633     -0.902     -0.600      0.272      1.352      0.902     -2.084      0.700     -2.599     -0.553     -0.547      0.520      1.571     -2.420      0.682      0.517     -0.773      0.351     -0.753
    -1.133     -0.206      1.064      0.424      0.185     -0.736      0.121     -1.313      2.507     -1.581     -2.476     -1.280      0.291      1.251     -1.549     -2.379      0.822      0.245      0.886     -0.979     -1.560     -0.104      0.386      0.633     -0.018      0.357     -0.109      0.769     -0.216      0.084      0.739      0.185     -1.504      1.809     -1.488      0.017     -1.132     -0.104      0.721     -1.593     -0.609      1.096     -0.319      0.514     -0.876
    -1.133     -0.206      0.064     -1.576     -1.815      1.264      0.121      1.687     -0.493     -0.581     -2.476     -1.280      0.291     -0.749     -0.549     -1.379     -0.178      0.245     -0.114     -0.979     -1.372     -0.382      0.527     -0.290     -0.473      0.264      0.303     -0.469     -1.333     -1.329      2.536      0.522      1.131     -0.400     -0.364     -0.173     -0.753     -0.423     -0.382     -0.009      0.228      0.409     -0.549      0.062     -0.386
     0.867     -0.206     -0.936      0.424     -0.815     -1.736      0.121      1.687     -1.493     -0.581      0.524     -0.280     -1.709     -1.749     -1.549     -0.379     -0.178      1.245     -1.114     -1.979      0.098     -0.502     -0.091     -0.166     -0.840      0.759      0.229     -0.842      0.604     -0.053     -1.699      0.622      1.843     -1.458     -0.234      0.337      0.306     -1.451     -1.627     -1.118     -0.452      0.479      1.503     -0.929     -1.286
    -2.133     -0.206     -0.936     -1.576     -0.815     -2.736      0.121      0.687     -1.493     -1.581     -2.476      0.720      1.291      1.251     -2.549     -2.379     -0.178      0.245     -0.114     -0.979     -1.838      0.263      0.295     -0.316     -0.516     -0.393     -0.539     -1.256     -1.169     -0.370     -0.885     -0.138      0.260     -1.254     -1.223      0.295      0.332      0.766      1.564     -1.996     -0.232     -0.617     -0.144      0.230     -0.725
     0.867      0.794     -0.936      0.424      1.185      1.264      0.121     -1.313     -0.493      0.419      1.524      0.720     -0.709     -0.749     -0.549      0.621      0.822      0.245     -1.114      1.021      0.777      0.486     -0.147     -0.242      0.617      0.101      0.209     -0.750      0.457      0.630      0.350     -0.353     -1.169     -0.321      0.055      0.276      0.077     -0.425     -0.486     -0.828     -0.379      0.304      0.484     -1.091      0.515
     1.867     -0.206     -1.936      0.424      0.185      1.264      1.121      0.687     -0.493      0.419      1.524     -1.280     -2.709      1.251      0.451     -2.379      0.822      1.245      0.886      1.021      0.129     -0.109     -0.702      0.256      0.272      2.024     -0.071     -1.150      0.435     -0.173      1.060      1.232      1.540     -0.702      0.136      1.431     -1.049     -1.603      1.077      0.238     -2.385      0.908      2.144      0.977      0.702
     0.867     -0.206      0.064     -0.576      0.185      0.264      0.121      1.687      0.507      0.419      0.524     -0.280      1.291     -0.749      1.451      0.621      0.822      0.245      0.886      1.021      0.305      0.650      0.486      0.100      1.190      0.500     -0.706     -0.580     -0.638     -0.899     -0.016     -0.511      1.275      0.407     -0.133      0.012     -1.352      0.636     -0.630      0.753      0.340      0.205     -0.509      0.971      0.003
     0.867     -0.206     -0.936      0.424      0.185      0.264      0.121     -0.313      0.507      1.419      0.524     -0.280     -2.709      1.251      0.451      0.621     -0.178     -1.755     -0.114      0.021      0.728      0.015     -1.371      0.596      0.429      0.210     -0.431      0.587     -0.065     -0.274     -0.313      0.077      1.126     -0.233      1.180     -0.597     -0.181     -0.688      0.672      0.386     -0.235     -0.057      0.036     -0.413     -0.465
     0.867     -0.206      1.064      1.424     -0.815      1.264      0.121      0.687      1.507     -0.581      0.524     -0.280      0.291      1.251      0.451     -1.379     -0.178     -1.755      0.886      0.021      0.107      0.042     -0.263      1.538      0.019      0.644     -0.234      1.239     -0.018     -0.833      1.238      0.083      0.991      0.245     -0.748      0.515     -0.379      0.624     -0.024      0.503     -1.475     -0.343     -1.356      0.293     -0.156
    -0.133     -0.206     -0.936     -1.576     -0.815      0.264      1.121      1.687     -1.493     -0.581      1.524     -1.280     -0.709     -1.749     -0.549     -0.379     -0.178      1.245     -1.114      0.021      0.634     -0.128     -0.251     -1.021      0.871     -0.690     -0.104     -0.696     -0.746     -1.612     -0.321      1.493      1.946     -0.563     -1.013      0.462     -1.171     -0.535     -0.916     -0.966     -1.055     -0.061      1.461     -0.369     -0.467
     0.867     -0.206      1.064     -0.576      1.185      1.264      0.121      1.687     -0.493      1.419      1.524     -1.280      1.291      1.251      1.451      0.621     -0.178      1.245     -1.114      1.021      0.678     -0.130      0.587      0.283      1.504      0.210     -0.122      0.433     -0.982     -0.391      0.487      0.335      1.041     -0.725      0.867      0.603     -1.108      0.509      1.003      0.729     -0.236      0.002      0.292     -1.450     -0.299
     0.867      0.794     -1.936      1.424      1.185      1.264      0.121     -1.313      2.507      1.419      1.524      0.720      0.291      1.251      0.451      1.621      0.822      1.245      1.886      1.021      1.221      0.628      0.205      1.443      1.972     -0.334      0.089     -1.974     -0.191     -0.564      0.184     -0.374     -1.557      1.248      0.633     -0.479     -0.217     -0.166      0.034     -0.574      0.215      0.099      0.922      1.165     -0.579
    -0.133          *      1.064      1.424     -1.815      0.264      1.121      1.687      2.507     -0.581      0.524      1.720      1.291      1.251     -1.549     -0.379      0.822      1.245     -1.114     -0.979     -0.066      0.431      0.984      1.495     -1.174     -0.059     -0.105     -0.018     -0.276     -0.808      0.365      0.650      0.663      1.290     -0.092      0.435      1.020     -0.122     -0.207     -1.018     -0.365      0.191     -0.050     -1.903     -0.020
    -2.133      0.794      0.064      2.424      1.185     -1.736      0.121      1.687      2.507      0.419     -2.476      0.720      1.291      1.251      0.451     -2.379     -1.178      1.245      1.886      1.021     -1.633     -0.138      0.595      1.600      0.746     -0.294      0.932     -0.701      0.805      0.633     -0.176      0.298      1.241      1.070      0.164      0.106      0.874      0.445     -0.063      0.074     -0.353     -1.212      0.463      1.034      0.402
    -0.133     -0.206      1.064     -1.576     -2.815      1.264      1.121      0.687      0.507     -0.581     -0.476      0.720      1.291     -1.749     -0.549      0.621      0.822      0.245     -2.114      1.021     -0.005      0.526      0.359     -1.066      0.011     -0.075     -0.813      0.685     -0.613     -2.657      1.388      0.704      0.240      1.339     -0.462     -0.518      0.002      0.825     -0.905     -0.631      0.664      0.272     -0.180     -1.613      0.914
    -0.133      0.794      0.064     -0.576      1.185      0.264      0.121      1.687     -1.493      1.419     -1.476     -1.280      0.291      1.251      1.451      0.621      0.822      1.245     -0.114      1.021     -0.493      0.120      0.820     -0.883      2.063      0.389      0.449     -0.705      0.453     -0.784      0.809      0.010      0.765     -0.618      0.583     -0.852     -1.216     -0.686      1.834      0.627      1.275      0.612      0.253      0.128     -0.652
     0.867      0.794      0.064     -0.576      0.185      0.264      1.121      0.687     -0.493      0.419      0.524      1.720      0.291      1.251      0.451      1.621      0.822      0.245     -2.114      1.021      0.487      0.507      0.512      0.086      0.536      0.122      0.304     -0.435     -0.547     -0.391     -0.088      0.549      0.089     -0.479      0.033     -0.257      1.003     -0.532      1.153      0.227      1.085      0.298     -0.391     -2.033      0.598
     0.867      0.794     -1.936     -0.576      1.185      1.264     -1.879     -0.313      0.507      0.419      1.524      0.720     -0.709     -0.749      1.451      0.621      0.822     -0.755     -1.114      1.021      0.968      0.325     -0.544     -0.564      1.032     -0.016      0.505     -1.234      0.061      0.182      0.352     -2.295      0.264      1.009      0.074     -0.044      0.204     -0.119     -0.216      0.961     -0.588      0.387      0.077     -0.816      0.132
    -2.133      0.794      1.064      1.424      0.185     -1.736      0.121      0.687      1.507      0.419     -2.476      0.720      1.291      2.251     -1.549     -1.379     -0.178      1.245      0.886      0.021     -1.323      0.365      0.835      1.078     -0.222     -0.957      0.382      0.248      0.343      0.294     -0.527     -0.148     -0.246      0.771      0.602     -0.302      0.197     -0.039      1.272     -1.418      0.268     -0.601      0.126      0.106      0.379
     0.867     -0.206      0.064      2.424     -1.815      0.264     -1.879      0.687      0.507     -2.581     -1.476     -0.280     -1.709      0.251      0.451     -1.379     -1.178     -2.755     -1.114     -2.979     -0.724     -0.619     -1.004      0.659     -1.952      1.622      0.448      1.070      1.783      0.115      0.983     -1.092      1.739     -0.096     -1.653     -0.321      0.630     -0.440     -0.386      1.194     -0.450     -0.315     -1.280     -1.509     -1.302
    -1.133      0.794     -0.936      0.424     -1.815     -0.736      0.121     -0.313      0.507      0.419      0.524     -0.280      0.291      2.251     -0.549     -1.379     -0.178     -1.755      0.886     -1.979     -0.401      0.113     -0.313      0.866     -0.237     -0.769      0.637     -0.493     -0.379     -1.524     -0.250     -0.030      0.136     -0.210      0.442      1.138     -0.311      0.758      1.614     -0.448     -0.894     -0.150     -1.291      0.295     -1.931
    -1.133     -0.206     -0.936      0.424     -0.815      0.264      0.121      1.687      1.507     -1.581     -2.476     -0.280      1.291     -0.749     -0.549     -0.379     -0.178      1.245     -2.114      0.021     -1.050     -0.075      0.782      0.349      0.230     -0.043     -0.190     -1.542      0.324     -0.986      1.335      0.331      0.998      1.156     -1.676     -0.812     -0.236      0.283     -1.075     -0.483      0.636      0.181      0.149     -2.270     -0.217
     1.867     -3.206     -1.936      0.424     -0.815      1.264      1.121      1.687      0.507     -0.581     -2.476     -1.280     -1.709     -0.749     -0.549     -0.379     -0.178      0.245     -0.114     -0.979     -1.056     -0.847     -0.131      0.850     -0.378      2.851     -2.468     -1.813     -0.433     -0.414      2.292      1.984      1.863     -0.219     -0.484     -0.668     -0.216     -1.512     -1.445     -0.342      0.841      0.898      0.237     -0.787     -0.763
     1.867     -0.206     -1.936      2.424      1.185      1.264      0.121     -1.313      0.507      1.419      1.524      0.720     -2.709      0.251      1.451      0.621      0.822     -2.755     -0.114      1.021      0.930      0.014     -1.739      1.616      1.038      0.885     -0.232     -0.043      0.839      0.200      0.206      0.070      0.529     -0.717      0.915     -0.005      0.735     -0.427     -1.027      0.967     -0.451      0.738     -0.288     -0.761      0.094
    -0.133      0.794     -0.936      0.424      0.185      0.264      1.121     -1.313      0.507      1.419     -0.476      1.720     -0.709      0.251      0.451     -0.379     -3.178     -0.755      0.886      0.021     -0.396     -0.089     -0.262      0.175      0.245      0.021      1.058     -0.704      0.261     -0.025      0.655      1.049     -0.788      0.233      1.211      0.249      1.658     -0.253      0.035      0.362      0.044     -2.930     -0.209      0.644     -0.350
     0.867     -0.206     -0.936      2.424      0.185      1.264      0.121      0.687      2.507      1.419      0.524     -1.280     -1.709     -0.749      1.451      1.621      0.822      0.245      0.886      0.021      0.490     -0.276     -0.419      2.017     -0.083      0.412      0.201     -0.373      0.336      0.123      0.813      0.421      1.088      0.983      1.443     -0.483     -0.964     -1.246     -2.520      1.471      1.054      1.155      0.658     -0.252      0.263
     0.867     -0.206     -0.936     -0.576     -0.815      1.264     -2.879     -1.313     -0.493      0.419      0.524      0.720     -2.709     -0.749     -0.549      1.621      0.822     -0.755     -1.114      0.021      0.956      0.137     -1.128     -0.097      0.000     -0.241     -0.271      0.313     -0.471     -0.762      0.302     -3.056     -0.242     -0.416      0.409     -0.963      0.449     -1.069     -0.495     -0.513      0.534      0.733      1.061     -1.052     -0.033
     0.867     -0.206      2.064     -0.576      0.185      1.264      1.121      1.687     -0.493      1.419      1.524     -0.280      0.291     -0.749      1.451      1.621      0.822      1.245     -0.114      1.021      0.859      0.057      0.518     -0.505      1.269      0.068     -0.201      1.575     -0.210     -1.118      0.479      1.127      1.059     -0.028      0.691      0.132     -0.578     -0.652     -0.291      0.875      0.515      0.869      0.550      0.174     -0.101
    -2.133      0.794      1.064      1.424     -1.815     -0.736     -0.879      0.687      0.507     -0.581      0.524      0.720      1.291      0.251      1.451     -0.379      0.822      1.245     -0.114     -0.979      0.081      0.558      0.520      0.891     -1.331     -2.183      0.090      0.519      0.421     -0.438     -0.736     -1.332      0.122     -0.147      0.041      0.421     -0.096      0.650     -0.535      1.942     -0.468      0.146      0.592     -0.526      0.067
    -2.133     -3.206     -0.936     -1.576      1.185     -0.736     -1.879      0.687     -0.493      0.419     -2.476     -2.280      0.291     -1.749      0.451     -1.379     -1.178      0.245     -1.114      0.021     -1.154     -1.016      0.279     -1.370      0.944     -0.852     -2.266     -1.078     -0.120      0.217      0.136     -0.664      0.490      0.638      0.063     -0.642     -0.819     -0.274     -0.589      0.208     -0.178     -0.052     -0.081     -0.503     -0.722
     0.867      0.794      1.064      0.424      1.185      1.264      1.121      0.687     -0.493      1.419      0.524      1.720      1.291      1.251      1.451      0.621      0.822      1.245     -0.114      1.021      0.444      0.795      0.765      0.375      1.818      0.537      0.227      0.156      0.223     -0.799      0.935      0.424     -0.284     -0.928      0.270     -0.155      0.749      0.273      1.005      0.519     -0.086     -0.058      0.326     -0.311     -0.560
     1.867      0.794      0.064      1.424     -2.815     -1.736     -0.879      1.687     -0.493     -0.581      1.524     -0.280      0.291     -0.749     -0.549     -0.379     -3.178     -1.755      0.886     -0.979      0.846     -1.150     -0.514      0.239     -2.204      0.910      1.980      0.670      1.237     -0.715     -2.471      0.457      2.329     -0.486      0.446      0.273      1.381      0.903     -0.716      0.518     -1.417     -1.706     -1.134      0.740      0.936
    -1.133     -0.206      0.064     -0.576      0.185     -0.736     -0.879     -0.313     -1.493      1.419      1.524     -2.280      0.291     -1.749      1.451     -1.379     -0.178      0.245     -0.114      1.021      0.301     -0.649      0.284     -0.677      0.188     -1.273      0.249     -0.165     -0.036      0.036     -0.953     -0.086     -0.659     -0.740      1.258      0.994     -1.298     -0.348     -1.149      1.463     -1.758      0.632     -0.044      0.177      0.917
     0.867     -2.206     -0.936      0.424      0.185      1.264      0.121     -1.313     -1.493      0.419      0.524      0.720     -0.709     -1.749     -0.549      0.621     -1.178     -0.755     -1.114     -0.979      0.262     -0.949     -0.238     -0.898      0.007      0.527     -1.291     -0.648      1.169      0.069      1.196      1.000     -1.015     -0.674      0.357     -0.006      2.137     -0.366     -1.037     -0.732      0.238     -0.034     -0.422     -0.692     -1.086
     0.867      0.794      0.064      1.424      0.185      0.264      0.121     -0.313      0.507     -0.581     -0.476     -0.280      0.291      0.251     -0.549      0.621     -0.178      0.245      0.886      0.021      0.060      0.139      0.202      0.813      0.143      0.719      0.665     -0.077      0.494      0.072      0.131      0.268     -0.389     -0.150     -0.444     -0.632     -0.560      0.013     -0.497     -0.631      0.497     -0.343     -0.109      0.476      0.019
    -1.133     -0.206     -0.936     -0.576      0.185     -0.736      0.121     -1.313     -0.493      1.419     -1.476      0.720     -0.709     -1.749      0.451     -2.379     -2.178      0.245      0.886      0.021     -1.189     -0.645     -0.138     -1.022      0.270      0.144      0.552     -0.676      0.401     -0.206      0.340      0.764     -1.092      0.288      1.223      0.537      1.509     -0.493     -0.917      0.243     -0.910     -1.529      0.433      1.417     -0.359
     0.867      0.794     -0.936      1.424      1.185      1.264      1.121     -1.313      1.507      0.419      0.524      0.720     -1.709      2.251      0.451      0.621      0.822     -2.755      1.886      1.021      0.359      0.338     -1.475      1.462     -0.037      0.482      0.471      0.587     -0.020      1.090      0.964      0.823      0.424      0.183      0.532     -0.097      0.263      0.264      1.098      0.475      0.181      0.282     -0.420      1.110      0.966
     0.867     -0.206      1.064      1.424      0.185     -1.736     -1.879     -1.313     -1.493     -1.581      0.524      0.720      0.291      1.251     -1.549     -1.379     -2.178     -1.755     -1.114     -1.979     -0.314     -0.395     -0.199     -0.082     -1.512      1.048      0.043      1.280      1.454      1.576     -1.402     -1.434     -1.014     -1.328     -0.930      0.818      1.425      0.608      1.250     -0.792     -0.936     -1.705     -1.514     -0.950     -0.882
     0.867     -1.206      1.064     -0.576      0.185      0.264      0.121     -1.313     -0.493      0.419     -0.476     -1.280      0.291     -0.749     -0.549      0.621     -1.178     -0.755     -1.114     -0.979      0.164     -0.782     -0.091     -0.822      0.237      0.603     -0.376      1.191      0.256     -0.074     -0.016      1.115     -1.117      0.329      0.271     -0.790     -0.010      0.383      0.116     -0.718      0.455     -0.231     -0.892     -0.706     -1.082
    -0.133      0.794      0.064     -1.576     -0.815      1.264      1.121     -1.313     -0.493      0.419      1.524     -1.280      0.291     -1.749     -1.549      0.621      0.822      0.245     -1.114     -1.979      0.675     -0.182      0.289     -1.526     -0.617     -0.935      0.985     -0.297     -0.118     -0.212      0.599      1.217     -1.548      0.779      0.725      0.565     -0.895     -0.008     -0.476     -1.284     -0.164      0.782     -0.202     -0.237     -1.405
     0.867      0.794     -1.936     -1.576      0.185      1.264      1.121      1.687     -1.493      1.419      1.524     -1.280     -0.709     -1.749      1.451     -0.379      0.822      1.245     -2.114      1.021      0.726      0.068     -0.008     -1.572      1.281      0.183      0.757     -1.962     -0.028     -1.159      0.697      1.016      1.802     -0.158      0.917      0.186     -1.417     -0.531     -0.272      0.710     -1.269      0.776      1.209     -1.398     -0.071
     0.867      0.794      0.064     -0.576      0.185     -0.736      1.121     -2.313     -0.493      1.419      0.524      1.720      1.291      0.251      0.451     -0.379      0.822      1.245     -1.114      1.021      0.009      0.721      0.578     -0.703     -0.490      0.723      0.119     -0.608      0.163      0.536     -0.705      0.348     -2.985      0.078      1.488      0.322      0.722      0.542      0.706      0.642     -0.461     -0.185      0.365     -0.635      1.479
     1.867     -0.206      2.064      0.424      0.185     -2.736     -0.879     -0.313      1.507      0.419     -1.476     -0.280      1.291      1.251      0.451     -0.379     -1.178     -1.755      1.886      1.021     -0.589     -0.154      0.000      0.939      0.728      2.523      0.097      2.156     -0.349     -0.580     -2.382     -0.772     -0.177      0.820      0.072     -0.427      0.088      1.304      0.465      0.251      0.525     -1.029     -1.767      1.463      0.393
    -0.133      0.794      1.064     -0.576      0.185      0.264      1.121      0.687      0.507      0.419      0.524      0.720      0.291      0.251      0.451      0.621      0.822          *      0.886     -0.979      0.479      0.358      0.108      0.316      0.389     -0.465      0.360      0.917     -0.994     -0.162     -0.141      0.786      0.547      0.165      0.255     -0.214      0.301      0.190     -0.007      0.395     -0.053      0.318      0.442      0.652     -1.478
     0.867      0.794      2.064      0.424      1.185     -1.736      1.121      1.687     -0.493     -2.581     -0.476     -0.280      1.291      0.251      1.451     -0.379      0.822      1.245      0.886      1.021     -0.194      0.197      0.663      0.601      0.716      1.092      0.881      1.508     -0.114      0.407     -1.523      0.968      0.992     -0.870     -2.930     -0.038     -0.579      0.438     -0.266      1.172      0.010      0.614      0.288      0.544      0.475
     0.867      0.794      1.064     -0.576     -1.815      1.264      1.121     -0.313      0.507     -0.581      1.524      0.720      0.291      1.251     -0.549      1.621      0.822      1.245     -1.114      0.021      1.032      0.475      0.252     -0.820     -1.101     -0.230      0.294      0.877      0.229     -0.731      0.212      0.634     -0.659      1.050      0.072     -0.272     -0.077     -0.156      1.953     -0.040      0.294      0.257      0.937     -0.597      1.018
     0.867     -0.206     -0.936      0.424      1.185      0.264     -0.879     -0.313      2.507     -0.581      1.524     -1.280     -0.709      0.251      0.451      1.621     -1.178     -0.755      0.886      1.021      0.726     -0.823     -0.505      0.794      0.281      0.039      0.608     -0.460     -0.135      0.963     -0.172     -0.152      0.190      1.729     -0.716      0.263     -0.293     -0.072     -0.438      0.327      0.735     -0.146      0.168      0.573      0.717
    -0.133     -1.206     -0.936     -0.576      0.185      1.264      0.121      1.687      0.507      1.419      1.524     -0.280      0.291     -1.749      1.451      0.621     -3.178      1.245     -1.114     -0.979      0.562     -0.872      0.209      0.219     -0.297     -0.661     -0.307     -1.234     -0.761      0.384      0.767      0.930      1.253      0.283      1.497      0.728      0.834      0.096     -2.081      1.435     -0.165     -2.052      1.047     -1.196     -0.609
    -2.133     -0.206     -0.936      0.424      0.185     -1.736      0.121     -1.313      0.507     -1.581     -0.476      0.720      0.291      1.251     -1.549     -1.379     -0.178      0.245     -0.114      0.021     -0.766     -0.242      0.236      0.890      0.203     -1.255      0.089     -1.083     -0.509     -0.091     -0.820      0.388     -1.487     -0.228     -1.923      0.620      1.106      0.020      0.471     -1.737     -0.419      0.145     -0.117     -0.468     -0.095
    -0.133     -0.206      0.064      1.424     -0.815     -0.736      0.121     -1.313      0.507     -0.581      0.524      0.720      1.291      2.251     -0.549     -1.379     -0.178      0.245     -1.114      0.021     -0.119     -0.013      0.374      1.077     -0.871      0.062      0.001     -0.267      0.390      0.142     -0.721      0.155     -1.757     -0.214     -0.077      0.655      0.763      0.656      1.482     -0.081     -1.179     -0.159     -0.397     -1.626      0.670
     0.867      0.794      0.064     -0.576      0.185     -0.736     -0.879      0.687     -1.493     -0.581      0.524      1.720      1.291      0.251      0.451      1.621     -2.178      0.245      0.886     -0.979      0.666     -0.173      0.787     -0.061      0.151      0.272      0.983     -0.597     -0.372      0.071     -1.431     -0.844     -0.312     -1.457     -0.749     -0.324      2.021      0.224      0.380      0.273      0.753     -1.869     -0.900      0.905     -1.064
    -2.133     -0.206     -0.936     -1.576     -0.815     -2.736      0.121      1.687     -1.493      0.419     -0.476     -1.280      1.291     -1.749      0.451     -2.379     -2.178      1.245      0.886     -0.979     -0.987     -0.600      0.958     -0.654     -0.254     -1.207      0.504     -1.920     -1.002     -0.596     -1.877      0.814      0.664     -1.092      0.381      1.021     -0.361      0.140     -1.196      0.587     -1.144     -1.346     -0.166      1.045     -0.864
     0.867     -2.206     -0.936     -1.576      0.185      0.264     -1.879      0.687     -0.493     -0.581      1.524     -2.280      0.291     -0.749     -0.549      0.621     -2.178      0.245     -1.114      0.021      0.657     -1.625     -0.006     -0.785     -0.210      0.393     -0.486     -0.760     -0.684      0.397     -0.238     -0.151      0.649      0.126     -0.516      0.285     -0.149      0.257     -0.022     -0.526     -0.303     -0.175      0.135     -0.704      0.215
    -0.133     -0.206     -0.936     -1.576      0.185      1.264      0.121      1.687     -0.493      1.419      1.524     -0.280      0.291     -0.749      0.451      1.621      0.822      1.245     -2.114      1.021      1.081      0.287      0.348     -0.728      0.462     -1.239     -0.382     -1.210     -0.862     -0.401      0.273     -0.135      1.348      0.240      1.210     -0.296     -0.762      0.053     -0.001      0.181      0.397      0.513      0.706     -1.661      0.550
     0.867     -1.206      2.064     -0.576     -1.815      0.264     -1.879     -1.313      1.507     -0.581      1.524     -1.280      0.291      0.251     -1.549     -0.379     -0.178      0.245     -1.114     -1.979      0.490     -0.613      0.103      0.002     -1.442      0.622     -0.523      1.766     -0.457     -0.366     -0.449     -1.272     -1.485      1.367      0.120      0.820     -0.493     -0.082      0.300     -0.945     -0.907      0.709     -0.028     -1.080     -0.475
    -0.133     -1.206      1.064     -0.576      1.185     -0.736     -0.879      1.687     -1.493      1.419      1.524     -1.280      0.291     -1.749      0.451      0.621     -1.178      1.245     -1.114      0.021      0.792     -0.629      0.946     -0.946      0.686     -0.860     -0.625      0.091      0.227      0.463     -1.510     -0.345      0.687     -0.806      1.242      0.314     -0.357     -0.955     -0.793      0.099     -0.393     -0.414      0.074     -0.701     -0.450
     0.867     -0.206      0.064     -1.576     -0.815      0.264     -0.879      0.687     -0.493      1.419      0.524     -2.280     -0.709     -1.749     -1.549     -0.379      0.822      0.245     -2.114     -1.979      0.132     -0.513     -0.369     -0.891     -0.351      0.701      0.197      0.349     -0.737     -0.452      0.033     -0.418      1.113      0.284      1.507      0.383     -1.623     -0.170     -0.853     -1.269     -0.613      1.333      0.928     -1.566     -1.544
    -0.133     -1.206      2.064      0.424      0.185      0.264      0.121     -0.313     -1.493      0.419     -2.476     -0.280      0.291      1.251      0.451      0.621     -0.178     -0.755     -1.114      0.021     -0.910     -0.239     -0.201      0.491      0.257      0.704     -0.865      2.143     -0.167     -0.115      0.996      0.444     -0.079     -1.892      0.334     -1.138      0.029      0.569      1.009      0.164      1.590      0.120     -0.501     -1.398     -0.159
    -0.133     -1.206      0.064      0.424     -0.815     -0.736     -0.879     -0.313      0.507     -0.581     -0.476     -0.280     -0.709      0.251     -0.549     -0.379     -1.178     -0.755     -0.114     -0.979     -0.744     -0.762     -0.364     -0.140     -1.239      0.571     -0.609      0.339      0.622      0.552     -0.137     -0.026      0.097      0.640     -0.032      0.707      0.675      0.077      0.285      0.064      0.495     -0.170     -0.136     -0.063      0.097
     0.867     -0.206     -0.936     -0.576      1.185      0.264     -0.879      1.687      0.507     -0.581      0.524     -0.280      0.291      0.251     -1.549     -0.379     -0.178      0.245      0.886      0.021      0.123     -0.063      0.341     -0.273      0.223      0.511     -0.166     -1.368     -0.476      0.930      0.119     -0.774      1.333      0.743     -0.933      0.322     -0.166     -0.098      0.431     -1.752     -0.647      0.005     -0.182      0.996     -0.321
     0.867      0.794      0.064     -1.576     -0.815      0.264      0.121      1.687     -0.493     -1.581      1.524     -1.280      0.291     -1.749     -1.549      1.621      0.822      1.245     -1.114     -0.979      1.077      0.236      0.670     -0.952     -0.779     -0.237      0.681     -0.601     -0.585     -0.194     -0.719     -0.124      0.912      0.423     -1.345     -0.245     -1.587     -0.561     -0.982     -1.262      0.163      0.653      0.306     -0.670     -0.373
    -0.133      0.794      0.064     -0.576      0.185      0.264      0.121      1.687     -0.493      0.419      0.524     -0.280      0.291     -0.749      0.451     -0.379      0.822      0.245     -0.114      0.021      0.291      0.275      0.354      0.201     -0.012     -0.250      0.450     -0.204     -0.791      0.357     -0.074     -0.187      1.368     -0.734      0.417      0.027     -0.651      0.038     -0.794      0.334     -0.746      0.316     -0.411     -0.432      0.011
     1.867     -0.206      0.064     -1.576      1.185      1.264     -1.879     -0.313     -0.493      0.419      0.524      0.720     -0.709     -0.749      0.451      1.621      0.822      0.245     -0.114      1.021      0.703      0.408     -0.291     -1.003      0.174      1.094     -0.437      0.564     -0.479      0.953      0.486     -2.342     -0.038      0.399      0.271     -0.618      0.190     -0.350      0.334      0.397      0.805      0.300      0.667      0.424      0.876
    -0.133      0.794      1.064      1.424     -2.815      1.264      1.121      1.687      0.507     -0.581      1.524     -0.280      1.291      1.251     -0.549     -1.379      0.822      1.245     -1.114     -2.979      0.304     -0.113      0.808      0.279     -2.129     -0.362      1.045      0.160      1.268     -0.896      0.780      1.196      0.887      0.133      0.449      1.141     -0.197      0.180      0.939      0.400     -1.696      0.755      0.007     -1.369     -1.254
    -1.133      0.794      0.064     -1.576      1.185      1.264      1.121      1.687     -0.493      1.419     -1.476      1.720     -0.709     -0.749      1.451      1.621      0.822      1.245     -0.114      1.021     -0.099      0.810      0.350     -1.482      1.034     -1.197     -0.106     -0.423      0.006      0.169      1.292      0.337      1.398      0.801      0.858     -1.242      0.744     -1.220      0.326      0.990      1.701     -0.196      0.771      0.403      0.278
    -0.133      0.794     -0.936     -0.576      1.185      1.264     -1.879      0.687     -1.493     -0.581      0.524      1.720     -0.709     -0.749      0.451      0.621      0.822     -0.755     -1.114      1.021      0.104     -0.236     -0.340     -0.538      0.790     -0.343      1.188     -0.556     -0.026      0.268      1.036     -1.598      0.953     -0.908     -0.936      0.264      1.965     -0.361     -0.191      0.179      0.553      1.274     -0.280     -0.881      0.369
    -1.133      0.794      1.064     -1.576     -2.815      0.264     -2.879      1.687     -0.493     -2.581      0.524      0.720      1.291     -0.749      0.451      0.621      0.822      1.245      1.886     -2.979      0.377      0.359      0.813     -0.649     -2.424     -1.530      0.343      0.146     -0.922     -0.340     -0.067     -3.245      0.937     -0.006     -1.356      0.020      0.259      0.192     -0.170      1.437      0.243      0.307      0.056      2.135     -1.069
    -1.133      0.794     -1.936     -0.576      0.185     -1.736      1.121     -1.313     -0.493     -0.581     -0.476     -1.280      0.291     -0.749     -0.549     -1.379      0.822     -1.755     -0.114      1.021     -0.409      0.406     -0.539     -0.819     -0.637     -0.790      0.267     -1.453      0.262      0.879     -1.387      0.841     -0.804      0.104     -0.290      0.127     -1.849      0.815     -0.166     -0.460     -0.838      0.305     -0.828      0.469      1.523
    -2.133     -1.206      0.064      0.424     -0.815     -0.736     -0.879     -0.313      0.507     -0.581     -0.476     -0.280     -0.709      0.251     -0.549     -0.379     -1.178     -0.755     -0.114     -0.979     -0.455     -0.234     -0.431     -0.235     -0.801     -1.577     -0.940      0.430      0.662      0.067     -0.264     -0.622      0.077      0.614     -0.285      0.227     -0.011     -0.089      0.384     -0.174      0.225     -0.798      0.134      0.135     -0.319
    -0.133     -0.206     -0.936     -1.576     -0.815      0.264      0.121     -2.313     -1.493      0.419      0.524     -0.280     -0.709     -0.749      0.451      1.621      0.822      0.245      1.886      0.021      0.566      0.439     -0.604     -1.151     -1.022     -0.756     -0.659     -0.355     -0.493      0.318     -0.389     -0.429     -1.445     -0.614      1.039     -0.430     -0.794      0.219      0.158      0.989      0.878      0.221      1.135      2.379      1.074
     0.867     -0.206      1.064      0.424      0.185      0.264      0.121      0.687     -0.493      0.419      0.524     -0.280     -0.709     -0.749      1.451      0.621     -0.178      0.245      0.886      1.021      0.420     -0.220      0.222     -0.159      0.727      0.489     -0.079      0.893      0.540     -0.637     -0.136      0.411      0.432     -0.327      0.100     -0.090     -0.047     -0.917     -0.594      1.201      0.248      0.007     -0.049      0.955      0.379
    -0.133     -0.206      0.064     -1.576      0.185      1.264      1.121     -0.313     -0.493      0.419      0.524     -1.280     -1.709     -0.749      0.451      0.621      0.822      1.245      0.886      1.021      0.329      0.321     -0.274     -0.990      0.989     -0.419     -0.521      0.372     -0.648     -0.790      0.892      0.781     -0.071      0.306     -0.025     -0.081     -1.695     -1.423      0.171     -0.108      0.235      0.399      1.519      1.521      0.268
    -2.133     -0.206      1.064     -1.576     -2.815      1.264      1.121      0.687      2.507     -1.581     -2.476     -2.280      1.291     -0.749      0.451     -2.379     -2.178     -1.755     -1.114      0.021     -1.556     -0.968     -0.177      0.470     -1.352     -0.558      0.669      1.077     -2.107     -1.446      2.747      2.152      0.840      1.969     -0.838      0.101     -0.992      1.657     -1.152      1.185     -0.446     -0.892     -1.404     -1.254      1.146
    -0.133      0.794          *     -1.576      1.185      0.264      1.121     -1.313     -0.493      1.419      1.524      0.720      0.291     -1.749      1.451      1.621      0.822     -0.755     -2.114      1.021      1.271      0.977     -0.090     -1.224      1.361     -1.293     -0.206     -0.496     -0.452     -0.338     -0.929      0.198     -1.286      0.484      0.863     -0.533     -0.710      0.542     -0.556      0.838      0.056     -0.381     -0.556     -1.484     -0.016
     0.867      0.794     -0.936      1.424     -0.815      0.264      0.121      0.687      2.507      1.419      0.524      0.720     -0.709     -0.749      1.451      0.621      0.822     -0.755      0.886      1.021      0.168      0.521     -0.376      1.472      0.560      0.735      0.290     -0.603     -0.171     -1.123      0.110     -0.449      1.015      1.289      1.102      0.322      0.023     -0.065     -2.050      1.093      0.300      0.111      0.016      0.080      0.511
    -0.133      0.794     -0.936      0.424      0.185     -0.736      1.121      1.687     -1.493      1.419     -2.476      1.720     -0.709     -1.749      0.451     -0.379     -1.178     -0.755     -1.114      1.021     -1.077      0.411     -0.519     -0.181      1.170      0.799      0.400     -0.441      0.473     -0.832      0.218      0.742      2.251     -1.239      0.786     -0.637      1.214     -0.002     -1.527     -0.144      0.981     -1.777     -0.055     -1.036      0.010
     0.867     -0.206     -0.936      2.424      0.185      1.264      1.121     -1.313     -0.493      1.419     -0.476     -0.280     -1.709      1.251      0.451      0.621      0.822     -1.755      1.886     -1.979      0.316     -0.134     -0.915      0.413     -0.975      0.644     -0.043     -0.017      2.024      1.216      0.866      1.123     -0.355     -0.800      1.890     -1.084     -0.111     -0.500      0.938      0.849      0.156      1.090     -0.330      1.596     -1.141
     0.867     -0.206      0.064     -1.576      1.185      1.264      0.121     -0.313     -0.493      0.419     -1.476     -1.280      0.291     -0.749      0.451     -0.379      0.822      0.245     -1.114      1.021     -0.478     -0.452     -0.085     -0.704      0.996      1.482      0.244     -0.028     -0.910      0.393      1.586      0.572     -0.104      0.142     -0.168     -0.798     -0.654      0.591     -0.086      0.012      0.122      1.416      0.381     -0.566      0.242
     0.867     -1.206      2.064      0.424      0.185      1.264     -0.879     -1.313     -0.493     -0.581      1.524     -0.280      0.291     -0.749     -0.549      0.621     -1.178      0.245     -0.114     -0.979      0.663     -0.315      0.379      0.346      0.216      0.094     -0.963      1.808     -0.043      0.050      0.587     -0.378     -1.746     -0.864     -0.620      0.459      0.177     -0.176     -1.155     -0.666     -0.169     -0.697     -0.435     -0.366     -1.223
    -0.133     -0.206     -0.936     -0.576     -0.815     -0.736      0.121     -0.313     -0.493      0.419      0.524      0.720      1.291     -0.749      0.451     -0.379     -0.178      1.245     -1.114     -0.979      0.170      0.313      0.845      0.332     -1.069     -0.299     -0.499     -1.763     -0.918      0.307     -0.989     -0.155     -1.221     -0.831      0.929      0.113      0.109      0.176     -1.017      1.040     -0.400     -0.481      0.023     -1.215     -0.174
    -1.133      0.794     -0.936     -1.576     -0.815      0.264      1.121     -2.313      2.507     -1.581     -1.476      0.720      0.291      1.251     -1.549      0.621      0.822      0.245     -2.114      0.021     -0.677      0.541     -0.134      0.093     -0.718     -0.455      0.489     -0.717     -1.587     -0.095      0.899      0.474     -2.086      2.452     -1.187     -0.440      0.065      0.423      1.261     -1.443      1.327      0.051      0.387     -1.968      0.482
     0.867      0.794     -0.936     -0.576      1.185      0.264     -2.879     -1.313      1.507     -0.581     -1.476      0.720      1.291     -0.749      0.451     -1.379      0.822     -1.755     -1.114      0.021     -1.035      0.285     -0.350      0.253      0.478      1.878      0.652     -0.723     -0.760      0.738      1.168     -3.193     -0.944      1.382     -0.912      0.227      0.409      1.751     -1.230      0.154     -0.236      0.444     -1.191     -1.320     -0.493
     0.867      0.794      0.064      2.424      0.185      1.264      0.121      0.687      1.507     -0.581     -0.476      0.720      1.291      1.251     -1.549      0.621      0.822     -0.755      0.886     -1.979      0.160      0.956      0.307      1.238     -0.805      0.688     -0.173      0.012      1.132      1.037      1.042     -0.688      0.480      0.599     -0.229     -0.952     -0.577      0.911      0.328     -1.115      0.336     -0.552     -1.148      0.320     -1.392
    -0.133      0.794     -0.936      1.424     -0.815     -0.736      0.121     -0.313     -0.493     -0.581     -1.476      0.720     -0.709      0.251     -0.549      0.621     -0.178     -0.755     -0.114     -0.979     -0.661      0.011     -0.420     -0.050     -0.753      0.477      0.798     -0.625      1.573     -0.067     -0.040     -0.031      0.150     -0.579     -0.334     -0.311      0.631     -0.048      0.370     -0.079      1.400     -0.281     -0.243     -0.035     -0.303
    -0.133     -0.206     -0.936     -0.576     -1.815     -0.736      0.121      0.687     -1.493     -0.581      0.524      0.720      0.291     -1.749     -0.549     -0.379      0.822      0.245     -0.114     -1.979      0.290      0.388      0.295     -0.843     -1.029     -0.369     -0.523     -1.222      0.233     -0.759     -1.036     -0.353      0.342     -0.978     -0.184      0.134      0.087     -0.128     -1.079     -0.034     -0.754      0.319     -0.156      0.237     -1.239
     0.867     -0.206      0.064     -1.576     -1.815     -0.736     -0.879      1.687     -1.493     -0.581     -0.476     -0.280      1.291     -1.749      0.451      0.621     -0.178      1.245     -2.114     -1.979      0.019     -0.094      0.739     -1.232     -0.898      1.024     -0.152     -0.836     -0.450     -1.028     -0.849     -0.770      0.933     -0.527      0.008     -0.327     -0.093      0.415     -0.709      0.743      0.523      0.088      0.268     -1.628     -1.155
     0.867     -0.206      0.064     -0.576      0.185      0.264     -0.879      1.687     -0.493      0.419          *     -0.280     -0.709      0.251     -0.549     -0.379      0.822      0.245     -0.114      0.021      0.873      0.188     -0.393     -0.215      0.919      0.047     -0.369      0.647     -0.289     -0.713     -0.498     -1.088      2.024     -0.295     -0.089      0.736     -0.523     -0.190      0.359     -0.937     -1.484      0.623      0.854     -0.151     -0.644
     0.867      0.794     -0.936     -1.576      1.185      1.264      1.121     -2.313      1.507     -1.581     -1.476      1.720      0.291      1.251     -1.549      0.621      0.822      0.245     -1.114      1.021     -0.596      0.543      0.034     -0.148      0.702      1.416      0.171     -0.967     -1.438      0.402      1.871      0.395     -2.346      1.583     -1.950     -0.517      0.865      0.496      1.455     -1.922      1.243      0.296      0.073     -1.035      0.405
    -0.133      0.794     -0.936     -0.576      0.185      1.264      1.121     -0.313      0.507      0.419      0.524      0.720     -0.709     -0.749      0.451      0.621      0.822     -0.755     -0.114      1.021      0.345      0.683     -0.743     -0.008      0.078     -0.514      0.227     -0.299     -0.500      0.148      0.829      0.360      0.551      0.437      0.360     -0.001     -0.378      0.490     -0.844      0.393      0.224     -0.121      0.177     -0.113      1.165
     0.867     -0.206      0.064     -0.576      0.185      1.264     -1.879      0.687     -0.493      0.419      0.524     -0.280     -1.709     -0.749      0.451     -0.379      0.822      1.245     -0.114      0.021      0.017     -0.283     -0.193     -0.460     -0.211      0.960      0.011      0.207     -0.120      0.341      1.155     -1.564      1.059     -0.018      0.445      0.483      0.087     -1.431     -0.310      0.635     -0.442      1.188      1.487      0.077      0.074
     0.867      0.794     -1.936     -1.576      1.185      1.264      1.121     -1.313     -0.493      1.419      1.524      1.720     -1.709      1.251      1.451      1.621      0.822      1.245     -0.114      1.021      1.022      0.898     -0.326     -0.967      1.110     -0.128      0.038     -1.738     -0.768      0.053      0.294      0.276     -0.873      0.271      0.797     -0.200      0.539     -1.259      2.040      0.895      0.372     -0.296      1.707      0.367     -0.044
     0.867      0.794     -1.936      1.424     -0.815      1.264      0.121      0.687      1.507      0.419     -0.476     -1.280      1.291     -0.749     -1.549      0.621     -0.178      1.245     -1.114      0.021      0.175     -0.176      0.645      1.263     -0.298      0.713      1.073     -2.505      0.126     -0.570      1.118      0.303     -0.034      0.436      0.571     -0.784     -0.924      0.404     -1.843     -1.264      0.474     -0.029      0.273     -1.608      0.423
    -0.133     -0.206     -0.936      0.424      1.185     -0.736     -0.879      0.687     -1.493      1.419     -0.476      0.720     -0.709      0.251      1.451     -0.379     -0.178     -0.755     -1.114      1.021     -0.194     -0.055     -0.116     -0.452      0.895     -0.004     -0.119     -0.733      0.832      0.288     -0.790     -0.925      0.990     -1.057      1.115     -0.048      0.824     -0.354      0.662      1.101      0.085     -0.171     -0.463     -1.078      0.088
    -0.133     -1.206      1.064      0.424      0.185     -0.736     -0.879      1.687     -0.493     -0.581     -0.476     -1.280      1.291      0.251     -0.549     -1.379     -0.178      1.245     -1.114      1.021     -0.591     -0.593      1.112     -0.547     -0.057      0.573     -0.603      0.046      0.978      0.274     -0.177     -0.322      0.590      0.070     -0.531      0.505     -0.579     -0.106      0.975     -0.473     -0.694      0.702     -0.594     -0.690      0.978
    -1.133      0.794      1.064     -0.576      0.185     -1.736      1.121     -1.313     -1.493      0.419     -1.476      0.720      0.291     -0.749     -1.549     -2.379      0.822     -1.755     -0.114      1.021     -1.113      0.413     -0.393     -0.301      0.199      0.122      0.297      1.387     -0.411      0.057     -0.626      0.643     -0.964     -1.100      0.359      0.253      0.287      0.906     -0.572     -1.600     -1.127      0.279     -1.187     -0.132      0.773
    -0.133     -0.206     -1.936      2.424     -1.815     -1.736      0.121     -2.313      1.507      1.419     -0.476     -1.280     -0.709      1.251     -1.549     -0.379      0.822     -0.755      1.886     -1.979     -0.540     -0.443     -0.252      1.525     -2.330      0.537      0.313     -1.652      0.848      0.329     -1.103      0.564     -1.921      0.234      2.412      0.361     -0.729     -0.265     -0.005     -0.433      0.123      1.254     -0.465      1.031      0.035
    -0.133     -0.206     -0.936      0.424     -0.815      1.264      0.121      0.687      0.507     -0.581      1.524     -0.280     -0.709      0.251     -0.549     -1.379      0.822      0.245     -0.114      0.021      0.267     -0.008     -0.045     -0.032     -0.561     -0.563     -0.020     -1.021      0.376     -0.448      0.879      0.147      0.683      0.456     -0.302      0.991     -0.281     -0.629      0.177     -0.233     -1.702      0.813      0.373      0.044      0.624
    -0.133     -1.206      2.064      0.424     -1.815      1.264      0.121      1.687      1.507     -1.581      0.524     -1.280      0.291      1.251     -0.549      0.621     -0.178      1.245     -0.114      0.021      0.320     -0.372      0.589      0.614     -1.165     -0.497     -0.636      1.383     -0.194     -0.688      1.064      0.518      1.118      0.840     -1.067      0.195     -0.753     -0.521      0.764     -0.033      0.136      0.232      0.462     -0.454      0.916
     0.867     -0.206     -0.936     -1.576     -0.815      1.264      0.121     -1.313     -0.493     -1.581      1.524     -1.280      1.291     -0.749      0.451      0.621     -0.178      1.245      0.886      0.021      0.553     -0.354      0.656     -0.503     -0.478      0.298      0.128     -1.489     -1.151     -0.369      0.812      0.558     -1.946     -0.096     -1.470      0.492     -0.860      0.439     -0.290      0.597     -0.129      0.200      0.258      0.892      0.491
    -0.133      0.794      0.064      1.424      1.185     -2.736      0.121      0.687      0.507     -0.581     -2.476      0.720      1.291      0.251     -1.549     -1.379     -0.178     -0.755     -1.114      0.021     -1.798     -0.207      0.449      0.771     -0.057      1.665      1.082     -0.330      0.587      1.344     -1.161      0.252      0.316     -0.152     -0.592      0.130      1.078      0.828     -0.367     -1.304      0.712      0.197     -1.247     -1.566      0.043
    -0.133     -0.206      1.064     -0.576      0.185      1.264      1.121     -1.313      0.507      0.419      1.524     -1.280      0.291     -0.749      1.451     -1.379      0.822     -0.755      0.886      1.021      0.210      0.127      0.003     -0.743      0.154     -0.315     -0.307      0.982     -0.066     -0.007      1.065      1.055     -1.365      1.210      0.308      1.265     -1.445      0.274     -0.033      1.293     -1.860      0.756     -0.809      1.377      0.929
     1.867      0.794      0.064     -0.576      1.185      1.264      1.121     -1.313      1.507      1.419      1.524      0.720      0.291     -0.749      1.451      0.621      0.822     -0.755      0.886      1.021      1.089      0.580     -0.210     -0.739      0.520      0.697      0.304      0.235      0.115      0.782      0.181      0.597     -1.093      2.141      1.083     -0.259     -0.083      0.569     -0.013      1.044     -0.484      0.276     -0.387      1.262      0.480
     0.867     -1.206      0.064     -0.576     -2.815      0.264      0.121      1.687      0.507     -2.581      1.524     -2.280      1.291     -0.749     -1.549      1.621     -0.178      1.245     -1.114     -2.979      0.844     -0.283      0.731     -0.674     -2.236     -0.263     -0.689     -0.486     -0.056     -0.543     -0.412      0.431      0.844      0.995     -1.514      0.221     -1.813      0.388     -0.195     -0.537      0.560      0.170      0.179     -0.735     -0.988
     0.867      0.794      0.064     -1.576      0.185      1.264      0.121      0.687     -0.493      0.419      1.524     -0.280      0.291     -0.749      0.451      0.621     -0.178      0.245     -2.114      0.021      0.791     -0.101      0.221     -1.087     -0.063      0.186      0.891     -0.050     -0.410      0.066      0.533      0.204      0.492      0.358      0.470      0.713     -0.242     -0.020      0.255      0.556     -0.290      0.000      0.047     -1.531      0.139
    -0.133      0.794     -0.936      2.424      0.185     -1.736      1.121      0.687     -0.493      0.419      0.524     -0.280      0.291      1.251      0.451     -1.379      0.822     -1.755      1.886      1.021     -0.175      0.446     -0.626      0.612     -0.477      0.018      0.270     -0.068      1.745      0.631     -1.495      0.739      1.477     -0.864      0.722      0.766     -0.936      1.277      0.675      0.610     -1.168      0.300     -0.628      1.326      1.436
     0.867      0.794      0.064     -1.576      1.185      1.264      1.121      0.687     -0.493     -0.581      1.524      1.720      0.291      0.251     -0.549      0.621      0.822      1.245      0.886      1.021      0.689      0.842      0.669     -0.555      1.499      0.266      0.065     -0.848     -1.182     -0.282      0.720      0.402     -0.102     -0.055     -1.329      0.350      0.404     -0.483      0.865     -1.294     -0.135     -0.175      0.297      1.175     -0.091
     0.867      0.794      0.064      1.424      1.185      1.264      1.121      1.687      0.507      1.419      1.524      1.720      1.291      1.251      0.451      1.621      0.822      1.245      1.886      1.021      0.742      0.580      0.340     -0.067      1.263      0.015      0.175     -0.322      1.377     -0.006      0.398      0.755      1.499      0.552      0.895      0.435      0.788      0.984      1.119     -0.200      0.601      0.145      0.791      1.748     -0.148
     0.867     -0.206      1.064      1.424      0.185     -0.736      1.121     -1.313     -0.493     -0.581      0.524      0.720      0.291      1.251     -0.549      0.621     -1.178     -0.755      0.886      0.021      0.207     -0.244     -0.049      0.823     -0.288      0.732      0.165      1.186      0.738      0.401     -1.046      1.333     -1.320     -1.204     -0.460      0.307      1.199      0.322      0.636     -0.466      0.220     -0.710     -0.731      0.444      0.428
    -0.133     -0.206      1.064     -0.576      0.185      0.264      0.121      1.687     -0.493      0.419     -0.476      0.720      0.291     -0.749      0.451      0.621     -0.178      0.245     -1.114      0.021      0.086      0.328      0.146     -0.517      0.199     -0.188     -0.517      0.861     -0.101      0.068      0.314     -0.122      1.472     -0.054      0.284     -0.582      0.269      0.015     -0.288      0.421      0.584     -0.590      0.192     -0.742     -0.215
         *     -0.206     -0.936     -1.576      0.185     -1.736     -0.879     -2.313     -0.493      0.419     -1.476      0.720      0.291     -0.749     -0.549     -1.379     -0.178     -1.755      0.886      1.021     -0.857      0.234     -0.300     -0.493      0.499     -1.360     -0.377     -0.701     -1.071     -0.346     -0.886     -1.207     -2.019     -0.198      0.212     -0.105      0.421      0.526     -0.103     -0.728     -0.411     -0.680     -1.307      1.058      0.505
     0.867     -0.206     -0.936      0.424      1.185      0.264      0.121     -1.313      0.507      1.419      1.524      1.720     -0.709      0.251      0.451     -0.379     -0.178      0.245     -0.114      1.021      0.505      0.099     -0.515      0.293      0.883      0.426     -0.332     -0.658      0.213      0.243     -0.123      0.066     -0.844      0.181      0.933      0.716      1.460      0.000     -0.080      0.011     -0.824     -0.444      1.186     -0.329      0.197
    -1.133     -0.206     -0.936     -0.576      1.185      0.264      0.121     -1.313      1.507      0.419      0.524     -1.280      1.291      1.251      0.451     -0.379     -0.178      1.245      0.886      1.021      0.086     -0.639      0.643      0.441      1.269     -1.092      0.369     -1.488     -1.015     -0.156      0.244      0.842     -1.988      1.146     -0.292      0.227     -0.308      0.412      0.868     -0.107     -0.514      0.653      0.267      0.728     -0.126
    -0.133     -1.206      0.064      0.424     -0.815     -0.736     -1.879      0.687      0.507      1.419     -1.476      0.720     -0.709      0.251     -1.549     -0.379     -0.178     -0.755     -1.114      0.021     -0.700     -0.270     -0.547      0.541     -0.269      0.645     -0.915      0.711     -0.069     -0.623     -0.062     -1.682      1.183      0.058      1.556     -0.410      0.966     -0.071     -0.231     -1.192      0.383      0.176      0.237     -1.362      0.298
    -0.133     -0.206      0.064     -0.576      0.185      1.264      1.121      0.687     -0.493      0.419      1.524     -0.280      0.291     -0.749      0.451      1.621      0.822      0.245     -0.114      0.021      0.926      0.089      0.107     -0.501      0.151     -0.941     -0.317      0.074     -0.101      0.029      0.447      1.010      0.403     -0.219      0.491      0.131     -0.363      0.186     -0.252      0.171      0.473      0.473      0.253      0.112     -0.054
     0.867      0.794     -1.936     -1.576     -1.815      1.264      1.121     -0.313     -1.493      1.419      1.524      1.720      1.291     -0.749      1.451     -0.379      0.822     -2.755      0.886     -2.979      0.333      0.412     -0.140     -1.101     -0.934      0.594      0.421     -1.751     -0.456     -0.848      1.093      0.725     -0.145     -0.390      1.893      0.917      1.228      1.441      0.304      1.775     -0.702      0.247     -2.397      1.367     -2.075
     0.867     -0.206      1.064     -1.576     -1.815      0.264      0.121      0.687     -0.493      0.419     -0.476     -1.280      0.291      1.251      0.451      0.621     -0.178      0.245      1.886      1.021     -0.114     -0.174      0.042      0.248     -0.259      0.907      0.117      0.970     -1.733     -1.520      0.309      0.464      0.687     -0.617      0.446     -0.317     -1.060      0.301      1.079      0.437      0.721     -0.073      0.293      1.733      1.265
    -0.133      0.794      0.064      0.424      0.185     -2.736     -0.879     -0.313      0.507     -0.581     -2.476     -0.280     -0.709      1.251     -0.549     -0.379     -1.178     -0.755     -0.114     -0.979     -1.301     -0.717     -0.164      1.045     -0.611      1.094      1.432      0.276     -0.446      0.606     -1.492     -0.060     -0.123     -0.520     -0.223     -0.528      0.834     -0.464      0.435     -0.255      0.780     -0.148     -0.465     -0.591     -0.470
    -0.133     -2.206      0.064      2.424      0.185     -0.736      0.121     -0.313      1.507     -1.581      0.524     -1.280      0.291      1.251      0.451     -1.379     -1.178     -0.755     -0.114      0.021      0.100     -0.580      0.304      1.740     -0.071     -0.226     -1.392     -0.222      0.617      0.134     -0.852      0.627     -0.859      0.025     -1.569      0.316     -0.402     -0.117     -0.280      0.467     -1.547     -0.481     -1.107     -0.637      0.082
    -0.133      0.794      1.064      0.424      1.185     -0.736      0.121      1.687     -0.493      0.419      0.524     -0.280      0.291      2.251      1.451      0.621      0.822      0.245      0.886      1.021      0.352      0.347      0.022      0.207      1.392     -0.426      0.406      1.010      0.120     -0.132     -1.070     -0.282      1.709     -0.584     -0.375      0.080     -0.524      0.351      2.035      0.677      0.132      0.542      0.316      0.740     -0.248
    -0.133      0.794      1.064      0.424     -1.815     -0.736     -0.879      1.687      0.507     -0.581      0.524      0.720      1.291     -0.749      1.451     -0.379     -2.178      1.245     -0.114     -1.979     -0.347     -0.676      0.924      0.315     -2.294      0.152      1.596      0.156      0.219      0.347     -0.407     -0.059      0.591     -0.011      0.529      1.149      1.497     -0.024     -1.095      2.384      0.059     -1.277     -0.205     -0.447      0.064
    -0.133     -2.206      1.064      0.424      1.185     -0.736     -1.879      0.687      0.507     -2.581      0.524     -0.280     -0.709      0.251     -0.549     -0.379     -1.178     -0.755     -0.114     -0.979     -0.127     -0.783      0.016      0.125     -0.536     -0.216     -1.382      1.215      0.318      1.823     -0.591     -0.997      0.857      0.435     -2.325      0.759      0.592     -0.826      0.134     -0.225     -0.260     -0.233     -0.812     -0.140     -0.485
     0.867     -0.206      0.064      0.424      0.185      0.264      0.121     -0.313      0.507      0.419      0.524     -0.280      0.291      0.251     -0.549      0.621      0.822      1.245      0.886      1.021      0.383      0.271      0.206      0.047      0.693      0.453     -0.482     -0.017      0.393     -0.496      0.082     -0.169     -0.608      0.647     -0.025     -0.095     -0.639      0.001      0.206     -0.660      0.020      0.373      0.970      1.076      0.469
     0.867      0.794     -0.936     -1.576      0.185      1.264      1.121     -1.313     -1.493      0.419      1.524     -0.280      0.291     -1.749      0.451      0.621      0.822      0.245     -1.114      1.021      1.045      0.605     -0.190     -1.237      0.897     -0.146      0.222     -0.890     -0.206     -0.779      0.179      0.519     -1.096     -0.681      0.122     -0.292     -1.044      0.559     -0.650      0.104     -0.602      0.077      0.554     -0.618      0.231
    -0.133     -0.206      0.064      0.424      0.185      0.264     -0.879     -0.313      0.507     -0.581     -0.476     -0.280     -0.709      0.251     -0.549     -0.379     -1.178     -0.755     -0.114     -0.979     -0.687     -0.414     -0.283     -0.312      0.022      0.647      0.084      0.235      0.703      0.207      0.818     -0.364     -0.055      0.850     -0.469      0.540      0.233     -0.315      0.568     -0.551      0.450     -0.687     -0.440     -0.007     -0.930
    -1.133      0.794      1.064     -0.576      0.185      1.264      1.121     -2.313     -0.493      0.419      1.524      0.720     -1.709      1.251      0.451      0.621      0.822     -1.755     -0.114      1.021      0.747      0.566     -1.170      0.101      1.002     -1.856      0.206      2.208     -0.455     -0.703      0.465      0.502     -0.901     -0.642     -0.101      0.396      0.098     -0.187      1.135     -0.205     -0.400      0.104     -0.049     -0.205      0.136
    -1.133     -1.206     -0.936      0.424     -0.815     -0.736     -0.879     -0.313      0.507     -0.581     -0.476     -0.280     -0.709      0.251     -0.549     -0.379     -0.178      0.245     -0.114      0.021     -0.510     -0.271      0.156      0.518     -0.903     -0.609     -0.918     -0.943      0.005      0.044     -0.255     -0.478     -0.457     -0.049     -0.202      0.268      0.063     -0.828     -0.250     -0.210      0.302      0.211      0.098     -0.437      0.693
     0.867     -1.206      2.064      0.424     -0.815      0.264      0.121      1.687      0.507      0.419      0.524     -1.280      1.291      0.251     -1.549      0.621     -0.178      0.245     -1.114      0.021      0.496     -0.661      0.607      0.673      0.191      0.440     -0.634      1.302     -0.225     -0.870     -0.279      0.870      0.923      0.043      0.307     -0.274     -0.154      0.335     -0.213     -1.437     -0.180      0.634     -0.699     -1.346     -0.158
     0.867      0.794      0.064     -1.576      1.185      0.264      1.121     -0.313     -1.493      1.419      1.524      1.720      0.291     -1.749      1.451      0.621      0.822      1.245     -1.114      1.021      0.846      1.116      0.420     -1.639      1.195      0.151     -0.174     -0.329      0.018      0.026     -0.545     -0.016     -0.523     -0.040      0.745      0.014      0.167     -0.378     -0.363      0.802     -0.310     -0.531      0.566     -0.336      0.026
     0.867     -0.206      0.064     -0.576     -0.815      0.264      0.121      0.687     -1.493      0.419      0.524     -2.280      0.291     -0.749      0.451     -1.379     -0.178      1.245     -1.114      0.021     -0.037     -0.103      0.640     -0.853     -0.094      0.905     -0.363     -0.574      0.273     -0.684      0.407      0.259      0.012     -0.752      0.517      0.565     -1.963     -0.575      0.070      0.659     -1.146     -0.055      0.102     -0.703      0.050
    -0.133      0.794     -1.936      1.424      1.185      0.264      0.121      1.687      0.507          *      0.524      0.720     -2.709     -1.749          *      0.621      0.822      0.245      0.886      1.021      0.113      0.522     -0.767      1.234      1.889     -0.221      0.332     -1.271      0.158     -0.793      0.034     -0.534      2.616     -0.599      0.784      0.346     -0.151     -1.584     -2.792      1.665      0.438      0.064      1.336      0.259     -0.441
    -0.133      0.794      0.064     -0.576      0.185      1.264      1.121     -1.313      1.507     -0.581      1.524      1.720     -0.709     -0.749     -0.549     -0.379     -0.178     -0.755      0.886      0.021      0.498      0.390     -0.191      0.269     -0.061     -0.477      0.424      0.208     -0.437      0.303      0.677      0.567     -1.158      1.226     -0.522      0.731      1.110     -0.344     -0.985     -0.590     -0.991     -0.795     -0.546      0.751      0.141
    -0.133      0.794     -0.936      2.424      1.185     -0.736      1.121      0.687     -0.493      1.419      0.524      1.720     -0.709      2.251      1.451     -0.379     -0.178      1.245     -0.114      1.021      0.185      0.485      0.269      0.547      0.613     -0.339      0.194     -1.157      1.813      0.451     -0.783      0.593      0.544     -0.950      1.105      0.179      1.159     -1.027      1.801      1.187     -0.489     -0.654      0.855     -0.567      0.437
    -0.133     -3.206      2.064      2.424     -1.815      1.264     -1.879      1.687      1.507     -2.581      0.524     -2.280      1.291      2.251     -2.549      0.621     -2.178      1.245      1.886     -1.979      0.187     -1.856      0.765      1.755     -2.173     -0.340     -1.186      1.221      0.600      0.359      1.119      0.151      0.874     -0.026     -1.595      0.126      0.324      0.220      0.572     -1.717      0.407      0.141      0.174      1.008     -0.314
    -1.133     -0.206      1.064     -1.576     -1.815      0.264      0.121      1.687     -0.493     -1.581     -1.476     -1.280      1.291     -0.749      0.451     -1.379     -1.178      1.245     -2.114     -0.979     -0.887     -0.842      1.112     -1.232     -1.279     -0.250      0.580     -0.066     -0.172     -0.427      1.132      0.903      0.659      0.471     -0.966      0.087     -0.095     -0.129      0.297      1.049     -0.174     -0.084     -0.415     -1.455      0.257
     0.867      0.794     -1.936      2.424      1.185      1.264      1.121     -1.313      0.507      1.419     -0.476      1.720      0.291      0.251      1.451      1.621      0.822     -1.755      0.886      1.021     -0.069      0.985      0.052      0.355      0.511      0.972     -0.254     -2.169      1.960      0.709      1.298      0.202     -1.436      0.112      1.129     -0.262      0.190      0.254     -0.127      0.999      1.666     -0.410     -1.856      0.718      0.688
    -1.133      0.794      2.064     -0.576      0.185      1.264      1.121      1.687      1.507      1.419      0.524      1.720      1.291      1.251      1.451     -1.379      0.822      1.245      0.886      1.021     -0.191      0.407      0.500      0.504      0.625     -0.992      0.402      1.647     -1.236     -0.310      1.526      0.716      1.053      0.997      1.197      0.914      1.180      0.623      0.874      1.071     -1.071      0.321      0.533      0.615      0.466
     1.867     -1.206      2.064      2.424      1.185     -0.736     -2.879     -0.313     -0.493      1.419     -2.476     -2.280      1.291      0.251     -2.549     -2.379      0.822      1.245      1.886      1.021     -1.224     -0.597      0.303      0.854      0.346      3.086     -0.568      1.661      1.491      0.757      0.567     -2.306     -0.723     -1.216      1.220     -0.554     -1.244      0.774     -0.557     -2.837     -0.789      1.582      0.711      1.419      0.556
     0.867      0.794      1.064      0.424      1.185      1.264      1.121      1.687      1.507     -0.581          *      1.720     -0.709      1.251      0.451      1.621      0.822      1.245     -1.114      1.021      1.022      0.768      0.297      0.649      0.747     -0.062      0.106      0.819     -0.363      0.496      0.242      0.107      1.477      1.119     -0.995     -0.263      0.632     -1.068      0.683      0.046      0.523     -0.199      0.553     -1.551      0.376
    -0.133     -0.206     -0.936     -1.576     -0.815      0.264     -1.879     -1.313     -0.493      1.419      1.524      0.720     -0.709     -1.749     -0.549      0.621     -0.178     -1.755     -1.114      0.021      1.002     -0.250     -0.692     -1.228      0.417     -1.082      0.042     -0.381     -0.296     -1.216     -0.722     -1.572     -0.443      0.517      1.027     -0.173      0.924      0.254     -0.801     -0.553     -0.552      0.121     -0.648     -0.566     -0.456
     0.867      0.794     -0.936      0.424     -0.815     -2.736      1.121     -0.313      0.507      0.419      0.524      1.720      0.291      1.251      0.451      0.621      0.822     -0.755      0.886      0.021      0.186      0.996     -0.298      0.221     -0.467      0.569     -0.198     -0.712      0.179     -0.312     -2.982      0.103      0.155      0.242      0.786      0.261      0.381      0.653      1.139      0.518      0.494     -0.394     -0.340      0.713      0.410
     0.867     -0.206     -1.936      1.424      1.185      0.264      0.121     -1.313      1.507      0.419      0.524     -1.280      0.291      1.251     -0.549     -1.379     -0.178     -1.755      0.886      1.021     -0.010     -0.012     -0.422      0.664     -0.138      0.773     -0.277     -1.505      0.871      1.264      0.301      0.211     -0.870      1.085      0.565      0.546     -1.228      1.017      0.745     -0.523     -1.430     -0.241     -1.168      0.687      1.031
     0.867      0.794     -1.936      0.424      1.185      1.264      0.121      0.687      0.507      1.419      1.524     -0.280     -1.709      2.251      1.451      1.621      0.822     -0.755     -1.114      1.021      1.150      0.643     -1.034      0.730      1.431     -0.287      0.095     -0.933     -0.402     -0.156      0.103     -0.536      1.605     -0.146      0.576     -0.337     -1.262     -0.399      1.417      0.840      0.288      0.096      0.750     -1.337     -0.240
     0.867      0.794      0.064     -1.576     -0.815     -1.736      0.121     -1.313     -0.493     -0.581      0.524     -0.280      0.291     -0.749     -0.549      0.621      0.822     -0.755     -1.114      0.021      0.087      0.117      0.028     -0.441     -0.472      0.714      0.621      0.046     -1.181     -0.249     -1.820     -0.063     -1.483     -0.237     -0.367      0.291     -0.386      0.391     -0.358     -0.521      0.596      0.732     -0.725     -0.936      0.457
    -1.133     -0.206      0.064      0.424     -0.815     -1.736      0.121     -2.313     -0.493      0.419     -2.476     -0.280     -0.709     -0.749     -0.549     -1.379     -1.178     -2.755     -0.114     -0.979     -1.374     -0.642     -0.973      0.964     -0.122      0.376      0.487      0.892     -0.528     -0.501     -0.590      0.892     -1.180     -1.430      0.499     -0.383      0.449      0.685     -1.534     -0.565      0.204     -0.326     -1.260     -0.639     -0.906
    -0.133      0.794      1.064      0.424      0.185      0.264      1.121     -1.313      0.507     -0.581      0.524      0.720      0.291      0.251      1.451      0.621      0.822     -0.755     -2.114      1.021      0.400      0.805      0.072     -0.130     -0.154     -0.554     -0.045      1.020      0.646      0.189     -0.061      0.204     -1.306      0.630     -0.487      0.085     -0.507      0.273      0.367      1.456      0.054     -0.200     -0.881     -2.135      1.208
    -2.133     -0.206     -0.936      1.424     -1.815      0.264      0.121     -0.313      0.507     -1.581     -2.476     -0.280      0.291      1.251     -0.549     -1.379     -0.178      0.245      0.886      0.021     -1.604      0.012      0.315      1.629     -0.982     -0.643     -0.070     -1.228     -0.261     -0.867      1.729      0.179     -0.489     -0.852     -1.086      0.174     -0.346     -0.159     -0.071     -0.159      0.426      0.004     -0.214      0.097      0.971
     0.867     -3.206     -0.936      0.424      1.185     -0.736      0.121     -2.313      0.507     -0.581     -1.476      0.720     -0.709     -1.749     -2.549      0.621     -0.178     -0.755     -0.114     -1.979     -0.347     -0.922     -0.638     -0.484     -0.750      1.210     -2.273     -0.304      0.852      1.867     -0.299      1.117     -1.681      0.873     -0.232     -0.804      1.912      0.295     -1.398     -2.031      0.809      0.818      0.174      0.051     -1.163
    -1.133     -0.206     -1.936     -1.576      1.185     -0.736      1.121      0.687     -1.493      1.419      0.524      0.720      0.291     -1.749      0.451     -0.379      0.822      1.245     -0.114      0.021      0.036      0.455      0.551     -1.485      0.921     -1.092     -0.699     -2.585     -0.162      0.352     -0.825      0.533      0.069     -0.222      1.024      0.529     -0.132     -0.395     -0.481     -0.135     -0.553      0.076      0.361      0.446     -0.755
    -0.133      0.794      1.064      1.424     -0.815      1.264      1.121     -0.313      0.507     -0.581      0.524      0.720      0.291     -0.749     -0.549      0.621      0.822      0.245     -0.114      0.021      0.228      0.545     -0.049      1.332     -0.288     -0.221      0.323      1.189      0.316     -0.522      0.949      0.483     -0.251     -0.731     -0.438      0.064      0.130      0.590     -1.870     -0.414      0.222      0.137      0.325     -0.751      0.347
    -0.133      0.794      1.064      1.424      1.185      0.264      1.121      1.687      0.507     -0.581     -1.476     -0.280      0.291      0.251      0.451     -0.379     -0.178      1.245     -1.114      1.021     -0.651     -0.563      0.633      0.386      0.815      0.609      1.500      0.263      0.998      0.212      0.867      1.702      1.276      0.190     -1.057     -0.604      0.571     -0.511     -0.010     -0.057      0.230      0.464      0.544     -1.391      0.334
    -1.133      0.794      1.064     -1.576     -2.815      1.264      1.121     -1.313      0.507     -0.581     -0.476      0.720     -0.709      0.251     -0.549      0.621      0.822     -0.755     -0.114     -1.979     -0.048      0.497     -0.406     -0.222     -2.506     -1.184      0.273      1.550     -1.308     -0.331      1.248      0.634     -0.908      0.794      0.620     -0.306      0.013     -0.109      0.573      0.684      0.680      0.322     -0.276     -0.109      0.106
    -0.133     -0.206      1.064      0.424     -0.815      0.264      0.121      0.687      0.507     -1.581     -1.476      0.720      0.291      1.251      0.451     -1.379     -0.178      0.245     -0.114      0.021     -0.953     -0.051      0.321      0.934     -0.889      0.887     -0.184      0.767     -0.598      0.304      1.413      0.224      0.317     -0.300     -1.229      0.073      0.656     -0.102      0.475      1.013     -0.322      0.023     -0.223     -0.734      0.757
     0.867     -0.206     -0.936      0.424     -0.815      0.264     -0.879     -0.313     -0.493     -0.581      0.524     -0.280      0.291      1.251     -2.549      1.621     -0.178      0.245     -1.114     -0.979      0.513     -0.386     -0.141      0.026     -0.687      0.408      0.376     -0.911      0.327     -0.348     -0.197     -0.539     -0.093     -0.469     -0.296     -0.108      0.026      0.484      1.147     -2.280      1.037      0.345      0.546     -1.116     -0.412
     0.867      0.794      2.064     -0.576      1.185      1.264      1.121      0.687     -0.493      1.419      1.524      0.720      0.291      0.251      1.451      0.621      0.822     -0.755     -1.114      1.021      0.970      0.255     -0.082     -0.904      1.255     -0.155      0.656      2.048      0.255     -0.109      0.282      1.149      0.863      0.499      0.873     -0.039      0.486      0.556      0.837      1.046     -0.418      0.364     -0.583     -0.696     -0.065
    -0.133     -2.206     -1.936      1.424     -1.815     -0.736     -1.879      1.687      2.507      1.419      0.524     -1.280      1.291      1.251      0.451      0.621     -0.178     -1.755      1.886     -0.979      0.116     -0.155     -0.159      1.071     -0.928     -0.383     -2.064     -1.630      0.206     -0.893     -0.917     -1.569      1.854      1.750      1.725      0.311     -1.062      1.561      0.299      0.836      0.385     -0.093     -1.437      1.206     -0.041
     0.867     -0.206      0.064      0.424      1.185      0.264      0.121      0.687     -0.493     -0.581      1.524      0.720      0.291     -0.749     -0.549      0.621      0.822     -0.755     -1.114      1.021      0.653      0.518     -0.288      0.150      0.600      0.259     -0.634      0.275      0.295      0.573     -0.341     -0.379      0.794     -0.533     -1.010      0.398      0.046      0.775     -0.961     -0.678      0.028      0.113     -0.454     -1.356      0.521
    -1.133     -0.206     -1.936     -0.576     -0.815     -0.736      0.121     -2.313      0.507     -0.581      0.524     -0.280     -0.709     -0.749     -1.549      0.621     -0.178     -1.755     -1.114      0.021      0.166      0.061     -0.723     -0.093     -1.019     -1.289     -0.047     -1.237     -0.346      0.180     -1.005      0.042     -1.745      0.425     -0.252      0.122     -0.566      0.368     -0.697     -1.037      0.373     -0.428     -0.623     -1.133      0.718
     0.867      0.794      0.064     -0.576      0.185      1.264      1.121     -1.313     -1.493      0.419      0.524      0.720      0.291     -0.749      0.451      0.621     -0.178     -0.755     -0.114      0.021      0.093      0.653     -0.331      0.175      0.049      0.747      0.151      0.351     -0.771      0.098      1.168      0.508     -0.948     -1.435      0.299      0.507     -0.183      0.799     -0.803      0.320      0.301     -0.925     -0.271     -0.062     -0.109
    -1.133      0.794      1.064     -0.576     -0.815      0.264      0.121     -1.313     -0.493      0.419      0.524      0.720      0.291      1.251      0.451     -1.379     -0.178      0.245     -0.114      0.021     -0.002      0.354     -0.018     -0.259      0.370     -1.050      0.321      1.368     -0.287     -1.297      0.280     -0.319     -1.305     -0.295      0.353      0.528      0.051      0.193      1.357      0.295     -1.400     -0.668      0.286      0.088     -0.317
    -1.133     -0.206      0.064     -1.576     -0.815      0.264     -0.879      0.687     -1.493     -0.581     -0.476     -0.280     -0.709     -1.749     -0.549     -0.379     -1.178     -0.755     -1.114     -0.979     -0.283     -0.603     -0.435     -1.330     -0.793     -0.940      0.439      0.431     -0.244      0.010      0.414     -0.113      1.195     -0.369     -0.171     -0.092      0.555     -0.032     -0.614     -0.191      0.048     -0.402     -0.105     -0.435     -0.417
    -0.133      0.794     -0.936     -1.576     -0.815      0.264      1.121     -1.313      1.507     -1.581      1.524      0.720      1.291     -0.749     -1.549     -1.379      0.822     -0.755     -1.114      0.021      0.188      0.507      0.060     -0.195     -0.037     -0.490      0.295     -0.960     -1.304     -0.737      0.002      0.546     -1.129      1.610     -1.638      1.133      0.096      1.213     -0.320     -1.499     -1.471      0.313     -0.920     -1.001      0.138
    -0.133     -0.206     -0.936     -0.576      0.185     -0.736      0.121     -1.313     -0.493      1.419      0.524     -1.280      0.291      0.251      1.451      0.621     -0.178      0.245     -1.114      1.021     -0.030     -0.199     -0.077      0.242      1.021     -0.257      0.039     -0.881     -0.728     -0.776     -0.707      0.404     -1.307     -0.571      0.860      0.404     -0.984      0.308      0.095      0.994      0.632      0.029      0.321     -1.201      0.162
     0.867     -0.206      0.064     -0.576     -0.815      1.264      1.121      0.687     -0.493     -1.581      1.524      0.720      1.291      0.251     -1.549     -0.379      0.822     -0.755     -1.114     -0.979      0.812      0.481      0.162     -0.001     -1.523      0.147     -0.724     -0.114     -0.331      0.610      0.340      0.617      0.386     -0.517     -0.792      0.084      0.135      1.015      0.529     -0.755     -1.317      0.201     -1.073     -1.152      0.283
    -1.133      0.794     -0.936     -0.576     -0.815     -0.736     -1.879      0.687     -0.493     -1.581     -1.476     -2.280     -0.709     -0.749     -0.549     -1.379     -0.178     -1.755      0.886     -0.979     -0.923     -0.333     -0.625      0.049     -0.782     -0.212      1.151     -0.564     -0.556     -0.134      0.191     -1.408      1.364     -0.556     -1.234      0.024     -1.651      0.109     -0.640     -0.399     -0.281      0.381     -0.647      0.996     -0.213
    -1.133      0.794      1.064      0.424     -1.815     -0.736      1.121      0.687      0.507      1.419     -0.476      1.720      1.291      1.251     -0.549     -1.379     -0.178     -0.755     -0.114     -0.979     -0.497      0.725      0.346      0.605     -0.522     -0.453     -0.012      0.783     -0.147     -1.313     -0.227      0.345      0.233      0.130      1.762      0.241      0.867      0.693      0.730     -0.349     -1.001     -1.105     -0.993     -0.375     -0.522
    -1.133     -1.206     -1.936     -0.576      1.185     -1.736     -0.879      0.687     -1.493      1.419     -1.476     -1.280     -2.709     -1.749      0.451     -1.379     -0.178      0.245     -2.114      1.021     -0.936     -0.349     -0.756     -0.847      0.638     -0.071     -0.914     -1.314      0.272      0.427     -0.824     -0.405      1.462     -0.871      1.297      0.091     -0.922     -1.529     -1.020      0.285     -0.193      0.124      1.340     -1.796      0.573
    -0.133     -0.206      1.064     -0.576     -0.815     -0.736      0.121     -0.313      0.507          *      0.524     -0.280      0.291      0.251      0.451     -0.379     -0.178      0.245     -0.114      0.021     -0.073     -0.256      0.515      0.083     -0.610     -0.128     -0.083      0.514     -0.797     -0.191     -0.753      0.272     -0.809      0.320     -1.193      0.723      0.081     -0.427      0.242      0.797     -0.159      0.112     -0.633     -0.167      0.507
     0.867      0.794     -0.936          *     -1.815      1.264      1.121      1.687     -1.493      1.419      0.524      0.720     -1.709      1.251      1.451      0.621      0.822      1.245     -1.114     -0.979      0.180      0.407     -0.230      0.136     -0.282      0.597      0.341     -0.647      0.162     -1.637      1.125      0.687      1.901     -1.669      1.372     -0.006      0.176     -1.422      1.102      1.533      0.559      0.397      1.615     -1.120     -0.868
     0.867     -0.206      2.064     -0.576      1.185      1.264     -0.879     -1.313     -1.493      1.419      1.524      0.720      1.291     -1.749      1.451      1.621      0.822      0.245     -1.114      1.021      0.891      0.275      0.788     -1.691      0.462     -0.071     -0.291      1.181      1.116      0.612      0.389     -1.198     -2.079      0.020      1.099     -0.022      0.234      0.236     -0.351      1.289      0.394      0.515     -0.865     -0.247      0.613
    -0.133     -0.206      1.064     -0.576      0.185      0.264      0.121      1.687     -0.493     -1.581     -1.476      0.720      1.291     -1.749      0.451     -1.379      0.822      1.245     -2.114     -1.979     -0.979      0.740      0.918     -1.532      0.122      0.932     -0.899      0.147      1.048      0.088      1.194     -0.749      0.599      0.750     -1.517      0.210     -0.337     -0.130     -0.450      0.290     -0.212     -0.165     -0.092     -1.153     -2.061
    -0.133     -0.206     -0.936      0.424      0.185      1.264      1.121      1.687     -1.493      1.419      1.524      0.720      0.291      1.251      0.451      1.621      0.822      1.245      1.886      1.021      0.857     -0.091      0.043     -0.258      0.701     -1.029     -0.013     -0.940      0.631     -0.346      0.501      1.077      1.906     -1.306      1.180      0.023      0.879      0.273      1.441      0.283      0.638      0.967      1.156      1.832      0.481
    -2.133     -0.206      1.064      0.424     -1.815     -1.736     -0.879     -1.313     -0.493      0.419      0.524      0.720     -0.709      1.251     -0.549     -2.379     -1.178      0.245      0.886      0.021     -0.683      0.139      0.008      0.918     -0.710     -1.420     -0.336      1.144     -0.417     -0.939     -1.146     -1.032     -1.306     -1.277      0.623      1.643      0.584     -0.641      0.408     -0.248     -1.591     -1.241      0.233      0.494      0.597
    -1.133      0.794     -1.936      0.424      0.185      0.264      1.121     -0.313      0.507     -0.581     -1.476     -1.280     -0.709      0.251     -0.549      0.621      0.822     -0.755      0.886      0.021     -0.516      0.378     -0.249      1.241     -0.132     -0.612      0.322     -1.673     -0.781      0.221      0.733      0.448     -0.004     -0.564     -0.484     -0.685     -1.804     -0.417     -0.792     -0.558      1.153      0.355     -0.422      0.235      0.118
    -1.133     -0.206     -0.936     -0.576      1.185     -1.736     -1.879     -1.313     -0.493      0.419     -1.476     -2.280      0.291     -0.749      0.451     -0.379     -2.178      1.245      0.886      1.021     -0.768     -1.310      0.414     -0.506      0.762     -0.298      1.034     -1.182     -0.054      0.606     -0.966     -0.531     -1.896     -0.055      0.095     -0.209     -0.440     -0.395     -0.445      0.107      0.470     -0.512      0.750      1.233      0.485
    -2.133      0.794      2.064      1.424     -1.815     -1.736      0.121      1.687      1.507     -0.581     -2.476      0.720      0.291      1.251     -0.549      1.621     -0.178      0.245      0.886     -0.979     -0.697      0.199      0.280      1.453     -0.206     -1.345      0.517      1.711     -0.063     -1.500     -1.365      0.048      1.372      0.342     -0.554     -1.228      0.355     -0.210      0.087     -0.327      2.350     -0.387     -0.224      0.028     -0.678
     0.867      0.794     -0.936     -1.576      0.185      1.264      1.121     -1.313     -0.493      0.419      1.524     -0.280     -0.709     -1.749      0.451     -0.379      0.822      1.245     -0.114      1.021      0.455      0.480      0.166     -1.820      0.599      0.463      0.075     -1.125      0.054     -0.634      0.743      0.545     -1.520      1.121      0.227      0.732     -0.937     -0.979      0.011      0.054     -1.012      0.356      1.050      0.793      0.409
     0.867     -0.206      1.064      1.424      0.185     -1.736     -0.879     -0.313      1.507      0.419     -1.476     -1.280      0.291      1.251     -1.549     -0.379     -0.178      0.245      0.886      0.021     -0.503     -0.112     -0.008      0.854     -0.573      1.332     -0.068      1.057      0.704      0.871     -1.312     -0.832     -0.191      0.727      0.744     -0.600     -1.163      0.397      0.519     -1.318      0.337      0.027      0.383      0.392      0.385
     0.867     -0.206      1.064     -0.576     -0.815      1.264      0.121      1.687      1.507     -0.581     -1.476     -1.280      0.291      0.251      0.451      0.621      0.822      1.245      0.886      1.021     -0.272     -0.203      0.852      0.784      0.151      1.178      0.095      0.321     -1.283     -0.910      1.483      0.355      0.771      0.836     -0.620     -0.948     -0.972     -0.843     -0.416      0.581      0.904      0.953     -0.054      0.572      0.993
    -0.133     -0.206      1.064     -0.576     -1.815      0.264      0.121      0.687     -0.493      0.419      0.524     -0.280      0.291     -0.749      0.451     -0.379     -0.178      0.245     -0.114     -0.979      0.283     -0.034      0.244     -0.053     -1.166     -0.413     -0.287      0.754     -0.604     -0.634     -0.026      0.334      0.542     -0.415      0.923      0.056     -0.319      0.053     -0.671      0.902     -0.792     -0.315     -0.107     -0.054      0.040
    -0.133      0.794      2.064      0.424      0.185      1.264      0.121     -1.313      2.507      0.419      0.524      0.720      1.291      2.251     -0.549      1.621     -0.178      1.245     -0.114     -1.979      0.434     -0.003      0.698      1.274     -0.632     -0.435      0.974      1.387     -0.887      0.769      0.753      0.096     -2.175      1.391      0.670     -0.170      0.676      0.207      0.984     -0.277      1.162     -0.081      0.060     -0.694     -1.403
    -1.133     -2.206      0.064      0.424      0.185     -0.736     -1.879     -2.313     -1.493     -0.581      1.524     -1.280     -1.709     -0.749     -0.549      0.621     -2.178     -2.755      0.886     -1.979      0.337     -1.208     -1.601     -0.665     -1.242     -1.394     -0.945      1.639      1.166      1.358     -1.053     -0.644     -0.743     -1.045      0.047      0.763      0.488      0.533     -0.203     -0.025      0.177     -0.751     -0.410      1.168     -0.946
     0.867     -0.206     -0.936      1.424      1.185      1.264     -1.879      0.687      0.507      0.419      0.524      0.720      0.291     -0.749      0.451     -0.379     -3.178     -1.755      0.886      0.021      0.294     -1.125     -0.461      0.955      0.255      0.519      0.876     -0.374      0.566      0.821      0.995     -0.679      1.198     -0.346      0.176      0.064      2.194      0.926     -1.434      0.394     -0.638     -1.579     -1.184      0.618     -0.144
     0.867      0.794      1.064     -0.576      1.185      0.264      1.121     -0.313      0.507      0.419     -0.476      0.720     -0.709      0.251      0.451      0.621      0.822      0.245     -0.114      1.021     -0.043      0.514      0.076      0.444      1.158      0.848      0.292      1.046     -1.033      0.033      0.324      0.340     -0.397      0.104     -0.233     -0.442      0.092     -0.777      0.068     -0.036      0.407      0.376      0.154     -0.157      0.044
    -0.133     -0.206      1.064      0.424      0.185     -0.736     -1.879      0.687      1.507     -1.581      0.524     -1.280      1.291     -0.749     -1.549      0.621     -1.178      0.245     -0.114      0.021      0.544     -0.978      0.333      0.035     -0.033     -0.771      0.862      0.667      0.352      0.331     -1.291     -0.825      0.438      1.462     -1.345     -0.305      0.090      0.802     -0.686     -1.533      0.019      0.069     -0.334     -0.091      0.019
    -0.133     -0.206      0.064     -0.576      1.185      0.264     -1.879      1.687     -0.493      0.419      1.524     -1.280      1.291      1.251      0.451      0.621     -1.178      0.245     -0.114      1.021      0.607     -0.941      0.220     -0.494      1.124     -0.597      0.823     -0.294      0.024      0.146     -0.366     -0.663      1.383     -0.072     -0.027      0.512      0.024      1.000      1.762      0.003     -0.148     -0.082     -0.159     -0.032      0.176
     0.867      0.794      0.064      1.424      0.185      0.264      1.121     -0.313      1.507      0.419      1.524      1.720      0.291     -1.749      0.451     -0.379      0.822      0.245      0.886      0.021      0.556      0.700     -0.052      0.600      1.185      0.394     -0.005      0.294      0.721     -0.964     -0.300      0.457     -0.347      0.833     -0.115      0.649      0.602      0.321     -2.052     -0.187     -1.116      0.036      0.156      0.764     -0.911
     0.867     -1.206     -1.936     -1.576     -0.815     -0.736      0.121      0.687      0.507     -0.581      0.524     -0.280      0.291      1.251     -0.549      0.621     -1.178      0.245     -1.114     -2.979      0.161     -0.567      0.036     -0.272     -0.534      0.775     -0.570     -1.907     -1.328     -0.192     -0.902      0.669      0.690      0.904     -0.188      0.020      0.600      0.281      1.545     -0.217      0.509     -0.488      0.322     -0.957     -2.634
     0.867     -1.206     -0.936     -1.576     -0.815     -0.736     -1.879      0.687     -1.493     -0.581      0.524     -1.280      0.291     -0.749     -0.549      0.621     -1.178      0.245     -2.114      0.021      0.334     -0.510      0.398     -1.515     -0.289      0.588     -0.621     -1.158     -0.024     -0.621     -1.037     -1.373      0.242     -0.159     -0.498     -0.082     -0.634     -0.090      0.559     -0.437      0.224     -0.358     -0.302     -1.464      0.264
    -1.133      0.794      0.064     -1.576     -1.815      0.264      1.121      0.687     -0.493     -0.581      0.524     -0.280     -0.709      1.251     -1.549      0.621      0.822      1.245     -1.114     -0.979      0.435      0.239      0.289     -0.040     -1.249     -1.529      0.629     -0.370     -1.452     -0.608     -0.126      1.131      0.402     -0.426      0.053     -0.164     -0.797     -0.959      1.324     -0.775      0.054      0.475      0.817     -0.885     -0.066
     1.867      0.794      0.064     -1.576      0.185      1.264      1.121     -0.313     -1.493      1.419      1.524      0.720      0.291     -0.749      1.451      1.621      0.822     -1.755     -1.114      1.021      1.065      0.332     -0.160     -0.846      0.841      0.771      0.645      0.230     -0.601     -0.589      0.350      0.890     -0.152     -0.724      0.950     -0.267      0.267      0.498     -0.005      1.157      0.448      0.440     -1.622     -0.628      0.530
     0.867      0.794     -1.936      1.424      0.185      1.264      0.121      0.687     -0.493     -0.581      0.524      0.720      0.291      1.251      0.451      0.621      0.822      0.245      0.886      0.021      0.409      0.374     -0.338      0.347     -0.125      0.539      0.508     -1.680      0.967      0.334      1.047     -0.381      0.991     -0.635     -0.492     -0.215      0.311      0.767      1.008      0.416     -0.031      0.306      0.738      0.664      0.024
     0.867      0.794     -1.936      0.424      0.185     -1.736      1.121      0.687     -1.493     -0.581     -0.476      0.720      1.291      1.251     -0.549     -0.379      0.822      0.245     -0.114      0.021     -0.002      0.456      0.062     -1.008     -0.007      0.906      0.303     -1.835      1.302      0.292     -1.807      0.735      0.503     -0.579     -0.535     -0.436      0.330      1.226      1.958     -0.520     -0.468      0.240      0.294      0.422      0.076
    -1.133      0.794     -1.936     -0.576      1.185      1.264     -2.879      0.687     -1.493      1.419      1.524      0.720     -2.709     -0.749      1.451      1.621      0.822      0.245     -1.114      1.021      1.284      0.248     -0.810     -0.668      0.861     -2.582      0.617     -1.107      0.160      0.323     -0.094     -3.179      1.497     -1.039      0.772     -0.361      0.263     -1.542     -0.020      0.995     -0.015      0.461      1.415     -0.686      0.225
     0.867      0.794      2.064     -1.576     -0.815      1.264      0.121      1.687      0.507     -2.581      1.524     -0.280      1.291      1.251      1.451      1.621     -0.178      1.245     -2.114     -0.979      1.040     -0.189      0.786     -0.379     -0.052     -0.075      0.938      1.131     -1.225     -0.818      0.258      0.250      0.874      0.758     -2.531     -0.005      0.077      0.294      1.592      1.478      0.426      0.103      0.030     -1.950     -0.988
    -0.133      0.794     -0.936     -1.576      1.185      0.264      0.121     -0.313     -1.493      0.419      1.524      0.720      1.291     -1.749     -0.549     -1.379     -1.178     -1.755     -0.114     -2.979      0.173     -0.182     -0.197     -1.932     -0.346     -0.192      0.820     -0.704      0.171      1.513     -0.047      0.364     -0.173      0.010      0.791      1.213      1.041      1.599     -0.153     -0.289     -1.663     -0.872     -1.435      0.775     -2.603
    -0.133     -0.206      1.064     -0.576      0.185      0.264     -1.879      1.687     -0.493     -0.581      0.524      0.720      0.291     -1.749      0.451     -0.379     -0.178      1.245     -0.114      0.021     -0.105     -0.014      0.970      0.096      0.360     -0.124     -0.245      0.141     -0.548     -0.145      0.408     -1.894      0.699     -0.694     -0.759      0.598      0.683     -0.991     -1.767      0.175     -0.121     -0.193     -0.170     -0.143     -0.243
     0.867     -1.206     -0.936      1.424      0.185      0.264     -0.879     -1.313      0.507     -1.581     -1.476     -1.280      0.291      1.251     -1.549     -1.379     -2.178      0.245      1.886     -1.979     -0.901     -0.923      0.129      1.866     -1.381      1.793     -0.220     -1.090     -0.319      1.567      1.056      0.135     -1.400     -1.132     -0.753     -0.281     -0.155      0.038     -0.226     -0.935     -0.311     -0.922      0.030      1.067     -0.800
    -0.133      0.794      0.064      1.424     -0.815     -1.736      0.121      1.687      0.507      0.419     -0.476      0.720     -0.709      0.251      1.451     -0.379     -0.178      1.245     -0.114      0.021     -0.637      0.275      0.099      0.772      0.574      0.536      0.564     -0.028      0.529     -1.252     -1.318     -0.286      1.601     -0.034      0.192      0.793      0.412     -0.716     -0.397      1.194      0.479     -0.504      0.980     -0.563     -0.428
    -0.133     -0.206      1.064     -0.576      1.185     -0.736      0.121     -0.313     -0.493      0.419     -1.476     -0.280     -0.709     -0.749      0.451     -0.379     -0.178      0.245     -0.114      0.021     -0.493     -0.032      0.091     -0.976      0.418      0.243     -0.063      0.836      0.454      0.763     -0.048      0.219     -0.381      0.425      0.246     -0.635     -0.287     -0.726      0.045      0.170      0.250     -0.089      0.067      0.466     -0.276
    -0.133     -1.206      1.064      2.424      0.185     -1.736      0.121     -1.313      0.507     -0.581     -1.476     -1.280      1.291      1.251     -0.549     -0.379     -1.178      1.245      0.886     -0.979     -0.703     -0.860      0.525      0.638     -0.392      0.604     -0.427      0.564      1.681      0.551     -1.092      0.966     -1.737      0.131     -0.549     -0.476     -0.074      0.622      0.613     -0.417      0.313     -0.019      0.359      0.393     -0.560
    -2.133     -2.206      0.064      0.424     -0.815      1.264      0.121     -1.313      0.507      0.419     -1.476     -1.280      0.291     -0.749     -1.549     -1.379     -0.178      0.245      0.886     -1.979     -0.714     -0.635      0.125     -0.720     -1.478     -1.434     -1.516     -0.099      1.057      0.508      2.018      0.797     -1.354      1.052      1.133     -0.490     -0.189      0.048     -0.187     -0.798     -0.488      0.676      0.075      1.272     -0.881
    -1.133     -2.206      2.064      1.424     -0.815      0.264     -1.879     -2.313     -0.493     -0.581     -1.476     -1.280      1.291     -0.749     -0.549     -1.379      0.822      1.245      1.886     -1.979     -0.896     -0.477      0.637      0.235     -1.363     -0.147     -1.668      1.472      1.223      0.593      1.196     -1.170     -2.834     -0.796     -0.022      0.015     -0.525      0.410     -0.910      0.010     -0.487      1.404      0.260      1.770     -0.808
    -0.133      0.794     -1.936      2.424      1.185     -0.736      1.121     -2.313      2.507      1.419      1.524      1.720      1.291      2.251      1.451      0.621      0.822     -1.755      1.886      1.021      0.694      0.752      0.223      1.494      0.901     -0.734     -0.012     -2.323      0.914      0.385     -1.426      0.329     -2.517      1.280      1.174      0.404      0.709      1.005      0.727      1.062     -0.275     -0.069     -2.055      1.091      0.085
     0.867     -0.206      1.064     -0.576      0.185      1.264      0.121     -1.313     -0.493      0.419     -0.476      0.720     -1.709      1.251      0.451     -1.379     -0.178      0.245      0.886     -1.979     -0.429      0.103     -0.199      0.106     -0.019      1.217     -0.221      1.294     -0.854      0.294      1.741      0.154     -0.960     -0.628      0.381      0.344      0.530     -1.191      1.206      0.462     -0.905     -0.195      0.631      0.843     -2.078
    -2.133     -0.206     -1.936      0.424     -1.815     -2.736      0.121      0.687      1.507      0.419     -0.476     -1.280      0.291      1.251      0.451     -1.379     -0.178      0.245      0.886     -1.979     -0.672     -0.406      0.269      0.545     -1.398     -1.369      0.155     -2.093     -0.322     -0.368     -1.940      0.612      0.303      0.949      1.051      0.655     -0.812     -0.116      0.937      1.164     -0.571      0.266      0.045      0.548     -0.822
     0.867      0.794      0.064      0.424      0.185      1.264     -0.879      0.687      0.507     -1.581     -1.476      0.720     -0.709      0.251      0.451      1.621      0.822      0.245     -0.114      0.021     -0.096     -0.128     -0.238      0.968      0.080      1.133      1.028      0.247     -0.458      0.040      1.339     -0.854      1.033     -0.259     -1.517     -1.238      0.870     -0.469     -0.485      0.295      1.678      1.016      0.601     -0.488     -0.134
    -0.133     -1.206      0.064     -1.576     -0.815     -1.736     -0.879     -0.313     -1.493     -0.581      0.524      0.720      0.291     -0.749      0.451      0.621     -0.178      0.245     -2.114      0.021     -0.189     -0.082      0.116     -1.175     -0.763     -0.014     -1.010      0.005     -0.421      0.068     -1.447     -0.805     -0.280     -0.492     -0.402      0.704      0.822      0.119      0.287      0.738      0.708      0.077      0.130     -1.512      0.707
    -0.133     -1.206      1.064     -1.576      0.185     -0.736     -0.879      0.687     -0.493     -0.581     -0.476     -1.280     -0.709     -0.749      0.451      0.621     -0.178      0.245     -1.114      1.021      0.117     -0.641     -0.329     -1.117      0.305     -0.167     -0.438      1.478     -0.439     -0.150     -0.831     -0.277      0.965      0.352     -0.683     -0.452     -0.338     -0.322      0.144      0.332      0.637      0.740      0.706     -0.514      0.795
     0.867     -0.206      1.064     -0.576     -0.815     -0.736      1.121      1.687     -0.493     -0.581     -0.476      0.720      1.291     -0.749     -0.549      0.621     -0.178      0.245     -1.114     -0.979     -0.220      0.073      0.746     -0.671     -0.750      1.009     -0.397      0.478      0.173     -0.091     -0.556      1.142      0.887      0.040     -0.414     -0.252      0.519      0.341     -0.178     -0.276      0.997     -0.242     -0.795     -0.641     -0.451
    -1.133     -0.206      0.064      1.424      0.185      1.264      0.121      0.687      0.507      0.419      0.524     -0.280      0.291     -0.749      0.451      1.621      0.822      0.245     -0.114      0.021      0.533     -0.025      0.100     -0.416      0.690     -1.667      0.049     -0.211      1.791     -0.446      0.636      0.156      0.693      0.862      0.018     -0.361     -0.351      0.046     -0.287      0.111      0.732      0.874      0.185      0.096     -0.716
     0.867     -3.206      1.064     -1.576      1.185      0.264      1.121     -2.313     -1.493      1.419      1.524      0.720      1.291     -1.749      1.451      1.621      0.822     -0.755     -1.114     -0.979      1.035     -0.059     -0.092     -0.796      0.440     -0.229     -3.083      1.181     -0.647      0.814     -0.816      1.216     -2.479     -0.957      1.120     -0.112      0.843      1.285     -1.300      1.141      0.423      0.924     -0.617     -0.749     -1.487
     0.867      0.794     -0.936     -1.576     -0.815      1.264      1.121     -2.313     -0.493     -0.581      1.524     -0.280      0.291      1.251      0.451      0.621      0.822     -0.755     -1.114     -0.979      0.611      0.348     -0.211     -1.039      0.104      0.145      0.378     -0.863     -0.607     -0.949      0.687      0.854     -1.954      0.441     -0.391      0.498     -0.766      0.649      2.311      0.238     -0.168      0.529     -0.523     -0.578     -1.260
    -1.133     -3.206      1.064      0.424      1.185     -2.736      1.121     -1.313      2.507     -2.581     -1.476      1.720      0.291      1.251     -2.549     -2.379      0.822     -0.755      0.886      0.021     -0.981      0.508     -0.034      0.702      0.219     -0.330     -3.783      0.978     -0.240      0.811     -1.880      0.770     -1.335      1.959     -2.607      0.032      1.037      0.464      0.634     -2.562     -1.142      0.167     -0.520      0.405     -0.098
     0.867      0.794      1.064      1.424      0.185      1.264      1.121      1.687     -1.493      1.419      0.524      1.720      1.291      2.251      1.451     -1.379     -0.178     -0.755      1.886      1.021     -0.346      0.138      0.852      0.606     -0.032      1.155      0.719      0.087      0.534      0.201      1.597      0.886      0.746     -1.913      1.425      1.023      1.396      0.079      1.661      1.488     -0.909     -0.285     -1.915      1.640      1.092
    -0.133     -1.206      0.064      0.424     -0.815     -0.736     -0.879     -0.313      0.507     -0.581     -0.476     -0.280     -0.709      0.251     -0.549     -0.379     -1.178     -0.755     -0.114     -0.979     -0.438     -0.472     -0.845      0.334     -0.533      0.369     -0.865      0.913      0.218     -0.223     -0.307     -0.423      0.533      0.273     -0.398      0.268      0.346      0.388     -0.012     -0.386      0.121     -0.783      0.639     -0.269     -0.397
    -0.133     -0.206      1.064     -0.576      0.185      1.264      0.121     -1.313     -1.493      0.419      0.524     -0.280      0.291     -0.749     -1.549      0.621      0.822      0.245     -2.114      0.021      0.234      0.397      0.140     -1.100      0.355     -0.265     -0.573      0.942      0.705     -0.364      0.954     -0.152     -1.375     -0.604      0.197      0.075     -0.732      0.066      0.234     -1.757      0.240      0.326     -0.100     -1.497     -0.256
     0.867      0.794     -1.936      2.424      1.185      0.264      1.121     -1.313     -1.493      1.419     -1.476      1.720     -1.709      1.251      0.451     -1.379     -0.178      0.245      0.886      1.021     -0.908      0.482     -0.782      0.694      0.618      1.461      0.164     -1.121      1.647      0.547      1.234      0.701     -0.535     -2.203      1.197     -0.052      1.321     -0.730      0.595      0.218     -0.196     -0.802      1.217      0.580      0.450
     0.867     -0.206      0.064     -0.576      0.185      0.264     -1.879     -1.313     -0.493      1.419      0.524     -0.280     -0.709     -0.749      1.451     -0.379      0.822      0.245     -1.114      0.021     -0.045      0.128     -0.056     -0.457      0.130      0.844     -0.228      0.075     -0.129      0.026      0.281     -1.936     -1.211     -0.172      1.366      0.546     -0.648     -0.588     -0.524      1.298     -0.423      0.810      0.267     -0.826     -0.023
    -0.133     -0.206      1.064     -0.576      1.185      1.264      0.121      0.687      0.507      1.419     -0.476      0.720     -1.709      0.251      0.451      0.621      0.822      0.245     -0.114      1.021     -0.197      0.308     -0.299     -0.019      0.553      0.275     -0.573      1.315     -0.545      0.467      1.322     -0.030      0.900      0.652      1.190     -0.175      0.042     -1.147      0.503      0.002      0.706      0.406      0.739     -0.175      0.397
    -0.133     -0.206      0.064     -1.576     -0.815     -0.736     -0.879     -0.313     -0.493     -0.581     -0.476     -0.280      0.291     -1.749     -0.549     -0.379     -1.178      0.245      1.886     -0.979     -0.550     -0.484     -0.354     -1.016     -0.113      0.445      0.310      0.512     -0.559     -0.674     -0.160     -0.180      0.226      0.305     -0.534      0.363      0.494      0.701     -0.857     -0.574      0.185     -0.685      0.742      2.481     -0.864
     0.867      0.794     -0.936     -1.576      0.185      1.264     -2.879     -1.313     -1.493      1.419      0.524      0.720      0.291     -1.749      1.451      1.621     -0.178      1.245     -2.114      1.021      0.855     -0.224      0.301     -1.366      1.050     -0.015      1.227     -1.279     -0.406     -0.744      0.480     -2.584     -1.542      0.010      0.676     -0.859      0.828     -0.017     -0.532      1.019      0.590      0.240      0.746     -1.448      0.257
    -1.133      0.794      1.064      1.424      0.185     -1.736      0.121     -1.313      0.507     -0.581      0.524     -1.280      0.291      1.251     -0.549     -1.379     -0.178      0.245      0.886      0.021     -0.146     -0.103      0.272      0.664     -0.721     -1.099      0.886      0.815      0.713      0.938     -1.436      0.216     -1.442     -0.087     -0.264      0.543     -1.002     -0.041      0.744     -0.210     -1.198     -0.008     -0.158      0.478      0.567
    -2.133      0.794      0.064      0.424      0.185      0.264     -2.879     -1.313      2.507     -2.581     -0.476      0.720      1.291      0.251      0.451     -1.379     -2.178     -2.755     -0.114     -1.979     -0.615     -0.300     -0.263      0.775     -1.474     -1.566      1.140      0.331     -0.326      1.728      0.805     -2.593     -0.869      1.739     -1.883      0.527      1.013      1.739     -0.489      1.035     -0.523     -1.733     -2.299     -0.416     -0.572
     0.867     -0.206      0.064     -0.576     -0.815      1.264      1.121     -0.313      1.507     -0.581     -0.476     -2.280      0.291     -0.749     -0.549      1.621     -0.178     -0.755     -0.114      0.021      0.303     -0.317     -0.020      0.129      0.674      0.510      0.194     -0.105     -0.784     -1.484      0.976      1.525     -0.194      1.296     -0.987     -0.992     -1.793      0.371     -0.831     -0.805      1.323      0.212     -0.642     -0.232     -0.545
    -0.133     -0.206      0.064      1.424      1.185     -1.736      0.121     -0.313      0.507      0.419     -0.476     -0.280     -0.709      1.251     -0.549     -1.379     -1.178     -0.755      1.886      1.021     -0.501     -0.509     -0.737      0.535      0.352      0.331      0.198      0.912      0.834      0.829     -1.097      0.678      0.433      0.037      0.212      0.136      0.207      0.218      0.804     -0.867     -0.702     -0.239      0.382      1.604      0.652
    -0.133      0.794      2.064     -0.576     -1.815      0.264      1.121      1.687      0.507      1.419      0.524     -0.280      0.291     -0.749      0.451     -0.379      0.822      1.245     -0.114     -0.979      0.189      0.117      0.661      0.132     -0.530     -0.491      0.725      1.349     -0.765     -1.347     -0.063      1.170      0.957      0.443      1.674      0.383     -0.416     -0.544     -0.791      0.790     -0.760      0.587      0.267     -0.211     -0.423
     0.867      0.794     -0.936     -1.576      1.185     -0.736      0.121      0.687      1.507      1.419      1.524      0.720      0.291      0.251      1.451     -0.379     -1.178      1.245      0.886      1.021      0.388     -0.010      1.137     -0.314      0.615      0.626      0.801     -1.892     -1.204      0.604     -1.250      0.333     -0.507      1.593      1.154      0.866      0.540     -1.185      0.467      1.023     -0.961     -0.850     -0.442      1.075      0.446
     1.867      0.794      1.064      1.424      1.185      1.264      0.121     -0.313     -0.493      1.419      1.524      0.720     -0.709     -0.749      0.451      1.621      0.822      0.245     -0.114      0.021      1.331      0.829      0.182      0.082      1.936      0.375     -0.092      0.870      1.304     -0.801     -0.074     -0.548     -0.493     -0.561      0.582     -0.565     -0.314     -0.972     -0.701     -0.242      0.175     -0.258      0.157     -0.068     -1.613
     1.867      0.794      2.064      0.424      1.185      1.264      1.121     -1.313     -1.493      1.419      1.524     -0.280      1.291      2.251      1.451      1.621      0.822     -0.755      0.886      1.021      1.132      0.476      0.291      0.056      0.988      0.658      0.329      1.830      0.249      0.049      0.248      0.708     -1.483     -1.587      0.839     -0.295     -0.974      0.733      2.225      1.041      0.405      0.292     -0.768      0.707      0.153
    -2.133     -1.206     -1.936     -0.576     -1.815     -1.736     -0.879      0.687     -0.493     -1.581     -1.476     -0.280      0.291      0.251     -0.549     -0.379     -1.178      0.245     -0.114     -1.979     -0.934     -0.415      0.001     -0.185     -1.756     -1.230     -0.542     -1.776     -0.359     -0.366     -0.875     -0.552      0.864     -0.312     -0.815     -0.209      0.305      0.138      0.499      0.163      0.711     -0.538      0.273      0.143     -0.479
    -1.133      0.794      1.064     -1.576     -2.815      1.264     -0.879      0.687     -1.493     -0.581      0.524      0.720      0.291     -1.749      0.451     -0.379      0.822      1.245     -0.114      1.021      0.140      0.632      0.798     -1.092     -0.998     -1.233     -0.022      0.411     -0.460     -1.595      0.986     -1.540     -0.214     -0.554     -0.063      0.312     -0.229     -0.799     -0.864      0.934     -0.414      0.221      0.147      0.494      1.744
     0.867     -0.206      0.064      2.424      1.185     -2.736     -0.879     -1.313     -1.493     -0.581     -2.476     -0.280      1.291      1.251     -1.549     -2.379     -1.178      1.245     -0.114      1.021     -1.398     -0.435      0.296      0.508     -0.025      2.146      0.362     -0.057      1.968      1.238     -1.449     -0.680     -1.598     -1.946     -0.620     -0.241      0.374      0.798      0.997     -1.480     -0.749     -0.702      0.813     -0.359      0.978
     0.867      0.794     -0.936      1.424      1.185      0.264      0.121     -0.313      0.507      1.419     -1.476     -0.280     -2.709      0.251      1.451      1.621     -0.178      0.245     -0.114      1.021     -0.324     -0.130     -0.767      0.893      0.764      1.193      0.986     -0.218      0.427      0.297      0.652      0.470      0.531     -0.165      1.376     -0.895     -0.036     -1.731     -0.413      1.048      1.960      0.065      1.279     -0.494      0.282
     0.867      0.794     -0.936     -0.576      1.185      0.264     -2.879     -2.313     -1.493      1.419      0.524      1.720     -1.709      2.251      1.451     -1.379      0.822     -1.755      1.886      1.021      0.008      0.407     -1.088      0.259      0.698      0.805      0.417      0.161     -0.799      0.353      0.289     -3.267     -1.029     -1.509      0.957      0.435      1.074     -0.127      1.949      1.036     -1.138      0.245     -0.197      1.901      0.360
    -0.133     -0.206     -1.936      0.424      1.185      1.264      1.121     -1.313     -1.493      1.419      0.524     -1.280     -0.709     -1.749      1.451      1.621      0.822      1.245     -1.114      1.021      0.535     -0.083     -0.050     -0.497      0.636     -0.767     -0.141     -1.841      0.677      0.611      0.727      1.068     -1.251     -1.192      0.955     -0.336     -1.223     -0.780     -1.228      1.267      1.014      0.901      1.177     -0.832      0.385
    -1.133     -1.206     -1.936      1.424     -0.815     -2.736     -0.879     -2.313     -0.493     -0.581     -1.476     -0.280      0.291     -1.749     -1.549     -1.379     -1.178     -0.755      1.886     -0.979     -0.993     -0.503     -0.042     -0.467     -0.214     -0.154     -0.658     -1.951      1.635     -0.672     -1.809     -0.615     -2.403     -0.119     -0.568      0.144      0.481      0.316     -1.482     -1.380     -0.268     -0.458     -0.727      2.122     -0.682
    -1.133     -2.206      1.064     -1.576      0.185     -1.736     -0.879     -2.313      0.507     -0.581     -0.476     -1.280      0.291      0.251     -0.549     -1.379     -1.178      0.245     -0.114      1.021     -0.892     -0.964     -0.219      0.125     -0.281     -0.050     -1.283      1.249     -1.505      0.436     -0.960      0.232     -2.136      0.301     -0.464      0.801     -0.007      0.635      0.317     -0.645     -0.235     -0.087      0.655     -0.332      1.310
    -0.133     -1.206      0.064      1.424     -0.815      0.264     -0.879     -1.313      0.507      0.419     -0.476      0.720     -0.709     -0.749     -0.549     -1.379     -3.178      1.245     -1.114      0.021     -0.659     -0.976      0.167      1.132     -0.369      0.419     -0.278     -0.012      0.096     -0.385      0.804      0.098     -1.698     -0.552      0.543      0.399      2.087     -1.067     -1.608     -0.367     -0.554     -1.950      0.964     -1.627      0.311
    -0.133     -1.206      0.064     -0.576      0.185     -1.736     -0.879     -1.313      0.507     -2.581     -0.476     -1.280      0.291     -0.749     -1.549     -0.379     -2.178      1.245     -0.114     -0.979     -0.458     -0.558      0.016     -0.138     -0.635      0.361     -0.730      0.110     -0.353      0.728     -1.184     -0.124     -1.226      0.543     -2.295      0.150     -0.422      0.121     -0.464     -1.287      0.121     -1.531      1.128     -0.189     -0.525
    -2.133     -2.206     -0.936      1.424     -0.815     -1.736      1.121     -2.313      1.507     -0.581     -0.476      0.720     -0.709     -0.749     -1.549      0.621     -0.178     -0.755     -0.114      1.021     -0.424      0.325     -0.450      0.555      0.145     -1.619     -2.508     -0.485      0.986     -0.875     -1.376      0.850     -1.894      0.936     -0.607      0.217      0.176     -0.041     -1.192     -1.646      1.119     -0.453     -0.111     -0.494      0.950
     0.867     -1.206      0.064      0.424     -0.815     -0.736      0.121     -0.313      0.507     -0.581     -0.476     -0.280     -0.709      0.251     -0.549     -0.379     -1.178     -0.755     -0.114     -0.979     -0.432     -0.880     -0.507     -0.061     -1.151      1.214     -0.393      0.610      0.582      0.487     -0.317      0.803      0.414      0.576     -0.092      0.166      0.757      0.035      0.399     -0.182      0.075     -0.139     -0.159     -0.104     -0.081
    -0.133      0.794      0.064      0.424      0.185     -0.736      1.121     -0.313      0.507      0.419      0.524      0.720     -0.709     -0.749      0.451     -1.379      0.822     -0.755     -0.114      1.021     -0.165      0.635      0.031      0.067      0.452      0.032      0.109      0.122      0.303     -0.336     -0.653      0.328     -0.383      0.432      0.130      0.788     -0.073     -0.694     -0.745      0.228     -1.279      0.171     -0.804     -0.087      0.653
    -2.133     -0.206      0.064      1.424     -0.815      0.264      0.121      0.687      1.507      0.419     -1.476     -1.280     -1.709     -0.749      0.451      0.621      0.822      0.245      0.886      0.021     -0.617     -0.221     -0.385      0.779     -0.441     -1.474      0.249      0.420      0.617     -0.312      0.809      0.220      1.173      0.681      0.707     -0.615     -1.068     -1.174     -1.444      0.620      1.207      1.161      0.837      0.380      0.110
     0.867      0.794     -0.936     -0.576      0.185      0.264      1.121     -0.313     -1.493      1.419     -0.476     -0.280      0.291     -0.749      0.451     -0.379      0.822     -1.755     -0.114      0.021     -0.326      0.378     -0.366     -0.729      0.271      1.168      0.386     -0.584      0.361     -0.227      0.493      0.872      0.083     -0.605      1.226     -0.010     -0.797      0.806      0.018      0.257      0.137      0.185     -1.171      0.118     -0.112
     0.867      0.794      0.064      0.424      0.185      1.264      1.121     -1.313      0.507     -0.581      0.524      0.720     -0.709      0.251     -0.549     -0.379     -1.178     -0.755      0.886      1.021      0.207      0.138     -0.789      0.428      0.243      0.554      0.483      0.845     -0.026     -0.108      0.876      1.026     -0.522     -0.066     -0.455      0.038      0.567      0.303     -0.218     -0.666     -0.698     -1.443      0.401      0.299      0.828
    -0.133     -0.206      1.064      0.424     -0.815      0.264     -1.879      0.687      0.507     -0.581      0.524     -0.280      0.291     -0.749     -0.549     -0.379     -0.178      0.245     -1.114     -0.979      0.136     -0.280      0.731      0.332     -0.134     -0.322      0.060      0.338      0.024     -0.558      0.165     -1.446     -0.030      0.219     -0.460      0.367     -0.045     -0.666     -0.928     -0.462     -0.514      0.239     -0.684     -1.134     -0.997
    -1.133      0.794     -0.936      1.424      1.185      0.264     -1.879     -1.313      1.507      1.419     -1.476      0.720      1.291      1.251      0.451     -1.379     -0.178      0.245      0.886      0.021     -1.009      0.006      0.560      1.083      0.607      0.018      0.867     -1.482      0.228      0.635      1.241     -1.815     -1.938      0.555      1.366      0.138      0.848      0.434      0.524      0.242     -0.060     -0.315     -0.591      0.361     -0.589
    -0.133     -0.206      0.064     -0.576      0.185      0.264      1.121     -0.313     -0.493     -0.581     -1.476     -0.280     -0.709     -0.749     -0.549     -0.379      0.822     -0.755     -1.114      0.021     -0.564      0.349     -0.498     -1.018     -0.148      0.460     -0.846      0.564      0.416      0.302      0.704      0.778      0.149      0.191     -0.403     -0.633     -0.932     -0.114      0.160     -0.702      0.267      0.482     -0.106     -0.499      0.092
    -0.133      0.794      1.064      2.424      1.185      0.264     -1.879      1.687      2.507      1.419     -0.476     -0.280      0.291      2.251      1.451     -0.379     -1.178     -1.755      1.886      1.021     -0.315     -0.193     -0.199      2.469      0.480      0.268      1.243      1.385     -0.162      0.754      0.527     -1.547      1.858      0.427      1.170     -0.021     -0.025      0.498      0.079      1.299      0.086     -1.048     -1.400      0.706      0.671
     0.867     -0.206      0.064      0.424      0.185      1.264      0.121      0.687     -0.493     -0.581      0.524     -0.280      0.291     -0.749      0.451      0.621     -0.178      0.245     -1.114      0.021      0.380      0.099     -0.070      0.214     -0.338      0.536     -0.319      0.223      0.203      0.519      0.849     -0.133      0.775     -0.548     -0.388     -0.300     -0.517      0.483     -0.834      0.606      0.095     -0.362      0.428     -1.248      0.326
     0.867      0.794     -0.936     -1.576      1.185      1.264      1.121      0.687     -0.493      1.419      1.524      1.720      0.291     -1.749      1.451      1.621      0.822      1.245     -1.114      1.021      1.188      0.928      0.456     -1.431      1.731     -0.341     -0.104     -1.280     -0.183     -0.480      0.221      0.233      0.125      0.649      0.537     -0.540      0.230     -0.324     -0.652      0.659      0.111     -0.210      0.831     -0.301     -0.527
    -1.133     -0.206      2.064      1.424     -0.815     -1.736      0.121      1.687      0.507      0.419      0.524     -0.280      1.291      0.251      0.451     -0.379     -0.178      1.245      1.886      0.021     -0.247     -0.159      1.237     -0.239     -0.543     -0.944      0.041      0.963      1.528     -0.439     -1.427      0.456      0.347      0.703      0.583      0.862     -0.247     -0.543      0.590      0.640     -0.243      0.122     -0.642      1.914      0.355
     0.867     -0.206      1.064      1.424      1.185      0.264     -1.879     -2.313     -1.493     -1.581      1.524      0.720      0.291      0.251      0.451     -0.379      0.822     -1.755     -1.114      1.021      0.484      0.035     -0.315     -0.354      1.098      0.320     -0.258      1.458      1.767      0.094     -0.188     -1.847     -1.873     -1.289     -2.097      0.802      0.599      0.674      0.674     -0.013     -1.042      0.711     -1.276     -0.956      0.257
    -1.133      0.794     -0.936      1.424     -0.815      0.264      0.121     -1.313      0.507      0.419     -0.476     -1.280      0.291      2.251     -1.549      0.621     -0.178     -0.755     -0.114     -0.979     -0.041      0.041     -0.162      1.155     -1.009     -1.071      0.660     -0.887      0.374      0.100      0.140      0.035     -1.066     -0.484      0.901     -0.359     -1.360      0.482      1.224     -0.914      0.615     -0.195     -0.478     -0.795     -0.228
    -0.133      0.794     -0.936     -1.576     -0.815     -1.736      1.121     -1.313     -1.493     -0.581     -1.476      0.720      0.291     -0.749     -1.549     -0.379      0.822     -1.755     -0.114     -0.979     -0.707      0.714     -0.492     -1.389     -0.834      0.556      0.169     -0.507     -0.209      0.084     -0.995      0.407     -0.584     -0.313     -0.276     -0.279     -0.220      1.133      0.348     -1.220      0.418      0.023     -1.236      0.446     -0.286
     1.867      0.794      1.064     -1.576      1.185      1.264      1.121     -1.313     -1.493      1.419      1.524      0.720     -0.709     -1.749      1.451      1.621      0.822      1.245     -2.114      1.021      1.192      0.900      0.396     -1.546      1.701      0.635     -0.125      0.757      0.029     -0.511      0.223      0.303     -1.729     -0.252      0.611     -0.320     -0.516     -1.309     -0.316      0.822      0.167     -0.096      0.674     -1.410     -0.528
     0.867     -0.206      1.064     -1.576     -0.815      1.264      0.121      1.687     -0.493      0.419      0.524     -0.280      0.291     -1.749      0.451     -0.379      0.822      1.245      1.886      1.021     -0.119     -0.430      0.239     -0.658      0.010      1.012      0.033      0.859     -0.894     -0.890      1.440      0.573      1.410      0.104      0.470      0.381      0.267     -0.148     -1.378      0.527     -0.294      1.240      0.939      2.057      1.063
    -1.133      0.794      1.064      0.424      0.185     -0.736      1.121      1.687     -0.493     -1.581      0.524     -0.280      0.291      0.251     -0.549      0.621      0.822      0.245     -0.114      0.021      0.391      0.478      0.350     -0.700     -0.281     -1.264      0.122      0.868      1.046      0.405     -0.976      0.671      1.288     -0.101     -1.527     -0.077     -0.956     -0.145      0.708     -0.614      0.202      0.405     -0.267      0.268      0.199
     1.867     -0.206      0.064      1.424      0.185      1.264      0.121      0.687     -0.493     -0.581      0.524     -1.280     -0.709     -0.749     -1.549      0.621     -0.178     -1.755     -1.114     -1.979      0.817     -0.609     -0.795      0.129     -0.474      0.992      0.284      0.660      1.235      0.658      0.706      0.828      1.525     -0.642     -0.271     -0.631     -0.324      0.396     -0.663     -1.476     -0.174      0.653     -0.677     -1.135     -1.686
    -0.133     -0.206     -1.936      2.424      0.185     -0.736      0.121     -2.313      0.507     -0.581     -1.476     -0.280     -2.709     -0.749     -0.549      1.621      0.822     -2.755     -2.114      1.021     -0.217      0.030     -1.867      1.696      0.729      0.028     -0.222     -0.234      0.648     -0.610     -0.614     -0.012     -0.288     -0.866     -0.753     -1.127     -0.457     -0.194     -2.235     -0.856      1.727      0.707     -0.053     -3.028      0.325
    -0.133     -0.206      1.064     -0.576      0.185     -0.736      0.121      0.687     -0.493     -0.581      0.524     -1.280     -0.709     -0.749      0.451     -0.379     -0.178      0.245      1.886      1.021     -0.025     -0.296      0.312     -0.168      0.297     -0.054      0.107      0.848     -0.648     -0.100     -0.626      0.549      0.579     -0.353     -0.657      0.505     -0.948     -1.081     -0.514      0.324     -0.131      0.178     -0.291      1.815      0.889
    -1.133     -1.206      0.064      0.424      0.185     -0.736      0.121     -0.313     -1.493     -1.581     -0.476     -1.280      0.291     -0.749     -0.549      0.621     -0.178      0.245     -0.114      0.021     -0.236     -0.027     -0.032     -0.370      0.111     -0.964     -1.339      0.110      0.773      0.143     -0.647      0.283     -0.161     -1.120     -1.689      0.075     -1.397      0.341     -0.366     -0.703      0.914      0.020      0.380      0.227     -0.145
    -2.133     -0.206      0.064     -0.576      0.185     -2.736     -1.879     -1.313      0.507      0.419     -1.476      0.720      0.291      0.251      0.451     -1.379     -2.178      0.245     -0.114      0.021     -0.945     -0.481      0.238     -0.427      0.740     -1.042      0.215     -0.263     -0.195     -0.449     -1.790     -1.380     -1.581      0.881      0.237      0.200      1.463      0.088      0.493     -0.019     -0.323     -1.558     -0.103     -0.027     -0.470
    -2.133     -0.206      0.064     -1.576     -0.815      0.264      0.121      1.687     -0.493      0.419     -0.476     -0.280      1.291      0.251     -0.549      0.621      0.822      1.245     -0.114      1.021     -0.304      0.520      0.394     -1.055     -0.213     -2.003     -0.633     -0.298     -0.476     -0.747      0.410     -0.187      1.310      0.461      0.412      0.027     -0.981      0.745      1.232     -0.468      0.907      0.276      0.518      0.592      1.101
    -0.133     -0.206     -1.936     -0.576      1.185      0.264     -1.879     -2.313     -1.493     -2.581      1.524     -2.280     -0.709      0.251     -0.549     -0.379     -1.178     -1.755     -1.114      1.021      0.820     -0.535     -0.855     -0.141     -0.150     -0.856      0.185     -0.887     -0.421      1.272     -0.294     -1.087     -1.428     -1.395     -2.630      0.339     -1.513      0.520      0.355     -0.551     -1.210     -0.361     -0.455     -0.937      0.950
     0.867      0.794      1.064      0.424      1.185      1.264      1.121     -1.313     -0.493     -0.581      0.524      0.720     -0.709      1.251      0.451      0.621      0.822     -0.755      0.886      1.021      0.429      0.441     -0.188      0.014      0.507      0.405      0.223      1.281      0.412      0.610      0.929      0.827     -0.974     -0.759     -0.708     -0.045      0.156     -0.401      1.007      0.168      0.151      0.130     -0.612      0.679      0.454
     0.867      0.794      0.064     -1.576      0.185      0.264      0.121      0.687     -0.493      0.419      1.524      0.720      0.291     -0.749      0.451      0.621     -0.178      1.245     -0.114      1.021      0.960      0.525      0.447     -0.618      0.683     -0.299      0.308     -0.318     -0.974     -0.470     -0.572     -0.317      0.178      0.164      0.050      0.078      0.070     -0.400     -0.220      0.011     -0.437     -0.820      0.516     -0.020      0.302
    -2.133      0.794      1.064      1.424      1.185     -0.736      1.121      1.687      0.507     -0.581     -2.476     -1.280      1.291      2.251     -0.549     -0.379      0.822     -0.755      1.886      1.021     -1.118     -0.055      0.083      0.741     -0.064     -1.041      0.540      1.121      0.592      1.268      0.405      1.287      1.699     -0.015     -0.577     -0.571     -1.171      1.136      1.896     -0.728      1.087      0.926     -0.777      1.497      0.984
    -1.133      0.794     -1.936      1.424     -0.815     -0.736      0.121     -1.313      0.507     -1.581     -0.476     -0.280     -0.709      2.251     -1.549     -1.379      0.822     -0.755      0.886     -0.979     -0.410      0.257     -0.662      1.338     -0.539     -0.674      0.502     -1.080      0.044     -0.439     -0.359     -0.140     -0.514     -0.638     -1.022      0.149     -0.600      0.300      1.100     -1.383     -0.880      0.648      0.187      0.263     -0.567
    -1.133     -0.206      0.064      1.424     -0.815     -0.736      0.121     -1.313      0.507      0.419     -0.476      0.720     -0.709     -0.749     -0.549     -1.379     -2.178     -2.755      0.886     -0.979     -0.815     -0.423     -0.560      0.297     -0.742     -0.360      0.296      0.615      1.045     -0.332     -0.005      0.573     -0.527      0.422      0.868      0.759      1.342      0.000     -1.034     -0.055     -0.410     -1.727     -1.971      0.567     -0.551
     0.867     -0.206     -0.936      1.424      1.185     -1.736      0.121     -1.313     -0.493     -0.581      0.524     -1.280     -1.709     -1.749     -1.549      0.621     -0.178      0.245     -0.114      0.021      0.239      0.136     -0.462      1.044      0.172      0.513     -0.181     -0.336      0.653      1.176     -1.860      0.073     -0.737     -1.396     -0.521      0.164     -1.388     -0.984     -2.641     -1.715      0.446     -0.229      0.918     -0.636     -0.274
     0.867     -0.206     -0.936      0.424      0.185     -0.736      0.121     -0.313     -0.493     -0.581      0.524     -0.280      0.291      0.251     -0.549      0.621      0.822     -0.755     -0.114      0.021      0.428      0.577     -0.083     -0.392     -0.094      0.285     -0.855     -0.961      0.977      0.188     -1.280     -0.497     -0.184     -0.097     -0.398     -0.126     -1.023      0.400      0.601     -0.519     -0.015      0.162     -0.575      0.064     -0.052
     0.867      0.794      1.064      1.424      0.185      0.264      1.121      1.687      1.507      0.419      0.524     -0.280      0.291     -0.749      0.451      0.621     -1.178      0.245      0.886      0.021      0.617      0.239      0.369      0.892      0.901      0.140      0.533      0.768      0.318     -0.666     -0.247      0.612      1.206      0.685     -0.050     -0.519     -0.633     -0.208     -1.371      0.147     -0.164     -1.511     -0.264      0.393     -0.690
    -2.133      0.794      1.064      1.424      0.185      0.264      1.121      0.687     -0.493      0.419     -1.476      0.720      1.291     -0.749      0.451     -1.379     -0.178      1.245      0.886     -0.979     -0.835      0.198      0.818     -0.157      0.903     -1.307      0.626      0.037      1.640     -0.685      0.907      0.957     -0.178     -0.405      0.118     -0.025      0.373      0.027     -0.491      0.035     -0.309     -0.299      0.095      0.979     -1.780
    -0.133      0.794     -0.936     -1.576      1.185      0.264      1.121      1.687      0.507      0.419      0.524      0.720      0.291     -0.749      1.451      0.621      0.822      1.245     -0.114      1.021      0.262      0.770      0.104     -0.972      0.384     -0.446     -0.108     -1.078     -0.642      0.609     -0.027      0.518      1.420      1.409      0.061      0.129     -0.379      0.268     -0.026      1.407      0.248     -0.144      0.898      0.345      0.665
    -0.133     -3.206     -1.936     -0.576      0.185      1.264     -1.879     -2.313      2.507     -1.581     -0.476     -2.280      1.291     -0.749     -0.549      0.621     -1.178     -0.755      0.886      0.021     -0.302     -1.145      0.247      0.375     -0.018      0.248     -2.047     -2.156     -0.974      0.145      1.471     -0.562     -2.541      2.192     -1.510     -0.140     -0.828      0.725     -1.115     -0.482      1.003      0.272     -1.040      0.656      0.117
     0.867      0.794      1.064     -1.576      1.185      1.264      1.121      1.687     -1.493      0.419      1.524      1.720      1.291     -1.749      1.451      1.621      0.822      1.245      0.886      1.021      1.256      0.838      1.042     -1.062      2.166     -0.173      0.034      0.110     -0.525     -1.009      0.039      0.298      0.429     -0.551     -0.621     -0.479      0.457     -0.168     -0.833      0.494      0.111     -0.141     -0.147      1.330     -0.800
     0.867     -0.206     -0.936     -1.576     -0.815      0.264     -0.879      0.687     -0.493     -0.581      1.524     -2.280     -0.709     -0.749     -0.549      0.621     -0.178      0.245     -1.114      0.021      0.786     -0.440     -0.291     -1.255     -0.462      0.127      0.163     -0.678     -0.290     -0.266     -0.389     -0.205      0.972      0.576     -0.314      0.351     -1.422     -0.399      0.365     -0.548     -0.233      0.047      0.778     -0.397      0.257
     0.867     -0.206     -1.936     -1.576      1.185      1.264      1.121     -2.313     -0.493     -0.581      0.524     -0.280     -0.709     -0.749      0.451      0.621      0.822      0.245     -1.114      1.021      0.376      0.347     -0.782     -1.047      0.625      0.649     -0.329     -1.054     -0.591      0.387      0.871      0.797     -1.498      0.316     -0.996     -0.033     -0.755      0.318      0.155      0.156      0.253      0.445      1.470     -0.576      0.606
    -1.133      0.794     -1.936      1.424      1.185     -2.736      1.121     -0.313     -0.493     -0.581     -1.476      0.720     -0.709      0.251     -1.549     -1.379      0.822     -1.755      0.886      1.021     -1.110      0.962     -0.826      1.094      0.966      0.097     -0.224     -1.231      0.361      0.242     -1.697      0.100      0.496     -1.253     -0.899      0.274     -0.694      0.333     -0.820     -1.786     -0.124     -0.256     -0.455      0.118      0.114
    -1.133      0.794      0.064      0.424      0.185     -1.736     -0.879      0.687     -1.493      0.419     -1.476     -0.280     -0.709     -0.749      0.451     -2.379     -0.178     -0.755      1.886      0.021     -1.378     -0.376     -0.197     -0.733     -0.523      0.384      1.134      0.289      1.013      0.740     -0.418     -0.419      0.912     -0.926      0.555      0.672      0.175     -0.245     -0.167      0.631     -0.690      0.263     -0.481      2.187      0.449
    -0.133     -0.206      1.064      0.424     -1.815      0.264      0.121      0.687      2.507      0.419      0.524     -1.280      0.291      0.251     -0.549     -0.379     -0.178      0.245     -0.114      0.021      0.196     -0.516      0.243      1.046     -0.371     -0.247      0.418      0.913     -0.546     -1.348      0.175      0.486      0.413      1.648      0.542      0.152     -0.602      0.000     -0.679     -0.400     -0.471      0.566     -0.109     -0.615      0.073
     0.867      0.794     -1.936      0.424      0.185      0.264      1.121      1.687      0.507      0.419      0.524     -0.280     -1.709      2.251      0.451      0.621      0.822     -2.755      0.886      1.021      0.218      0.250     -1.001      0.859      0.114      0.638      0.689     -1.005     -0.653     -0.066      0.082      0.721      2.779     -0.214      0.419      0.120     -0.626     -0.392      1.292      0.318      0.238      0.439     -1.310      0.635      0.848
    -0.133      0.794     -1.936     -0.576      0.185      1.264      0.121     -2.313     -1.493     -1.581     -1.476      0.720     -2.709     -1.749      0.451     -0.379      0.822     -2.755     -0.114      1.021     -0.600      0.737     -2.016     -0.604     -0.540      0.249      0.060      0.031      0.002      0.787      1.848     -0.625     -0.142     -1.095     -1.149     -0.528     -0.225      0.249     -1.124      0.558      0.275     -0.070      0.057      0.281      1.578
    -2.133     -0.206      1.064      1.424      1.185      0.264      0.121     -0.313      0.507     -0.581     -1.476     -0.280      0.291      2.251     -0.549     -2.379     -0.178     -0.755     -0.114     -0.979     -1.247      0.043     -0.260      0.930     -0.565     -0.645     -0.411      1.354      0.387      1.749      1.396      0.066      0.004     -0.206     -0.206      0.591     -0.274      0.737      1.681     -0.225     -0.981     -0.123     -0.572     -0.691     -0.349
     0.867     -0.206      2.064      1.424      1.185     -0.736      1.121      1.687      2.507      0.419      1.524      1.720     -2.709     -1.749      0.451      0.621      0.822      1.245      0.886      1.021      0.550      0.625      0.038      0.951      1.052      0.319     -0.599      1.967      0.404     -0.008     -1.290      0.484      1.541      1.845     -0.087      0.660      0.906     -2.504     -2.749     -0.071     -0.047      0.162      1.257      0.452      0.129
[truncated: 3,842,686 more chars]
