# Supplementary material for: Modeling Measurement as a Sequential Process: Autoregressive Confirmatory Factor Analysis (AR-CFA)
Source: Front Psychol. 2019 Sep 20;10:2108. doi: 10.3389/fpsyg.2019.02108 (PMC6763968; doi:10.3389/fpsyg.2019.02108)
Supplement: Supplementary file 2 [file Data_Sheet_1.ZIP › Mplus files and data for AR-CFA paper/AR-CFA Bayes files/PV20.6.dat]

    -1.093     -0.304      0.839      1.184     -1.963      0.324     -0.907     -1.457     -0.614     -1.676     -2.276     -1.374      1.068      1.177     -1.725      0.555     -0.130      0.080      1.866     -2.188     -0.665     -0.683      0.429      1.502     -1.951     -0.257      0.339      0.228     -0.151      0.008      0.967     -0.305     -2.025     -1.772     -0.756     -1.178     -0.353      0.633     -0.178     -0.845      1.337      0.731     -0.582      1.039     -0.594
    -2.093      0.696      0.839      2.184     -1.963     -2.676     -1.907     -1.457      1.386     -0.676     -2.276      0.626      1.068      2.177     -0.725     -1.445     -0.130      1.080      1.866     -0.188     -1.501     -0.281      0.635      2.757     -1.718     -0.682      1.145      0.143     -0.486     -0.294     -1.379     -1.601     -2.065     -0.790      0.132     -0.023      1.078      0.343     -0.054     -0.003      0.430      0.223      0.253      0.462      1.279
    -1.093      0.696     -0.161      1.184      1.037     -1.676      1.093     -0.457     -0.614      1.324     -1.276      1.626      1.068     -1.823      1.275     -1.445      0.870     -0.920     -1.134      0.812     -1.044      0.836      0.345     -0.994      1.231     -0.078     -0.153     -0.693      1.997     -0.172     -0.597      0.235     -0.738      0.044      0.695      0.590      0.325      0.592     -0.867      0.534     -0.327     -0.012     -1.284     -0.578     -0.257
    -2.093     -1.304     -0.161      0.184     -0.963     -0.676     -0.907     -0.457     -1.614     -0.676     -0.276     -0.374     -0.932      0.177     -0.725     -0.445     -1.130     -0.920     -0.134     -1.188     -0.486     -0.623     -0.496     -0.297     -0.877     -1.692     -0.667      0.270      0.429     -0.144     -0.301     -0.259     -0.024     -1.433     -0.116      0.500      0.642     -0.280      0.356     -0.216      0.200     -0.293     -0.316     -0.214     -0.508
    -0.093      0.696     -0.161     -1.816      1.037     -0.676      0.093      0.543     -0.614      0.324      0.724      0.626      0.068     -1.823      1.275      0.555     -0.130      1.080     -0.134      0.812      0.615     -0.016      0.352     -1.112      0.963     -0.611      0.673     -0.587     -0.717      0.006     -1.099      0.201      0.153      0.062     -0.067     -0.238      0.869     -0.426     -0.903      0.933     -0.173     -0.111      0.557      0.487      0.032
     0.907      0.696      1.839      0.184     -0.963     -1.676      1.093      0.543     -1.614     -2.676      1.724      1.626      0.068      1.177     -2.725     -2.445     -0.130      0.080     -1.134     -1.188      0.120      0.384      0.127      0.133     -1.768      0.851      0.298      1.545      0.081      0.849     -1.693      0.757      0.345     -1.718     -1.847      1.520      0.740     -0.088      1.008     -1.830     -2.592     -0.475     -0.042     -1.134      0.160
     1.907      0.696      1.839      0.184      1.037      1.324      1.093      1.543      0.386      0.324      1.724      0.626      1.068      0.177     -0.725      0.555          *      1.080     -0.134     -0.188      0.824      0.917      0.892      0.117      1.382      1.003     -0.117      0.970      0.140     -0.344      0.337      0.044      0.558      0.060     -0.350      0.306     -0.933     -0.283     -0.014     -1.247     -0.427      0.000     -0.275     -0.194     -1.439
    -0.093     -0.304      0.839      2.184      0.037     -2.676     -0.907      1.543      0.386     -0.676     -0.276     -0.374      1.068      1.177     -0.725      1.555     -1.130      1.080     -0.134      0.812     -0.175     -0.658      0.799      1.645     -0.688      0.049      0.274      0.130      0.389      0.696     -2.465     -0.376      0.719     -1.040     -0.278     -0.039      0.725     -0.010     -0.167     -0.279      1.526     -0.285     -0.134     -1.034      1.264
     1.907     -2.304     -2.161      1.184      1.037     -2.676      0.093     -2.457      1.386      0.324      1.724     -1.374     -2.932      1.177      0.275      1.555     -0.130     -2.920      1.866      0.812      0.832     -0.049     -1.489      0.277      1.371      1.026     -2.342     -0.517      0.719     -0.141     -3.500      0.233     -0.867      1.074     -0.465      0.488     -1.323     -0.978      0.907     -0.491      0.474      0.017     -0.930      1.522     -0.497
     0.907      0.696     -1.161      2.184      1.037      1.324      1.093     -0.457      1.386      0.324      1.724     -0.374     -0.932      0.177      0.275     -0.445     -0.130     -0.920     -1.134      0.812      0.518      0.117     -0.335      1.108      0.678      0.347      0.559     -0.698      1.178      0.393      0.848      0.883     -0.111      0.447     -0.158      0.719     -0.329     -0.481     -0.763     -0.085     -0.969     -0.138     -0.405     -1.803      0.248
    -2.093      0.696      0.839      1.184      1.037     -1.676      1.093     -1.457     -1.614      0.324      1.724     -0.374      1.068      1.177      0.275     -2.445      0.870      1.080      0.866     -0.188      0.067      0.297      0.435      0.824      0.787     -2.175      0.353      0.495      0.350      0.362     -1.832      0.754     -2.053     -2.218      0.017      1.567     -0.624      0.465      0.653     -0.067     -2.516      0.307      0.529      0.324     -0.805
    -1.093     -0.304     -0.161     -1.816      0.037     -1.676     -1.907     -0.457     -0.614      1.324     -0.276     -0.374     -1.932      0.177      1.275      0.555     -0.130      0.080     -1.134      0.812      0.041     -0.861     -0.803     -1.087      0.887     -1.148      0.583      0.474     -0.849     -0.879     -1.703     -1.005      0.583      0.062      0.970     -0.444      0.978     -0.924      1.118      1.005      0.521      0.846      1.180     -0.592      0.159
    -1.093     -1.304     -1.161      0.184      1.037      0.324     -1.907     -0.457      1.386      1.324     -0.276     -2.374      0.068     -1.823      0.275      0.555     -0.130     -0.920      0.866      0.812      0.194     -0.903      0.059      0.906      1.189     -1.304     -0.460     -1.197     -0.506     -0.194      0.290     -0.830     -0.683      0.811      0.700     -0.597     -1.157     -0.026     -2.528     -0.362      0.247      0.930     -1.036      0.442     -0.190
    -1.093      0.696      1.839      0.184      0.037     -0.676      1.093      0.543      0.386      0.324     -0.276      0.626      0.068     -0.823      0.275     -0.445     -0.130      0.080      1.866      0.812     -0.233      0.340      0.142     -0.537      0.602     -0.949      0.438      1.599      0.620     -0.558     -0.560      0.612      0.455      0.733     -0.084     -0.063      0.103     -0.145     -0.559     -0.026     -0.143     -0.764     -0.049      2.119      0.245
    -0.093     -0.304     -1.161      0.184     -0.963     -1.676      0.093      1.543      0.386      1.324     -1.276      0.626     -0.932     -0.823      1.275      0.555     -0.130      1.080      1.866      0.812     -0.504      0.105     -0.154      0.361     -0.002      0.440     -0.392     -0.885     -0.234     -0.873     -1.149     -0.085      1.799      0.189      1.208     -0.413      0.478     -0.743     -1.125      1.350      1.134     -0.315      1.166      1.625      0.740
    -1.093      0.696      0.839      1.184      1.037      0.324      1.093      0.543      1.386      1.324     -1.276      0.626      1.068      1.177     -1.725      0.555     -0.130      0.080      0.866     -3.188     -0.362      0.563     -0.030      0.831     -0.432     -0.688      0.270      0.742      0.320      1.520      0.485      0.511      0.386      0.682      1.564     -0.575     -0.179      1.125      0.546     -1.469      1.055     -0.756      0.109      0.495     -2.723
    -2.093      0.696     -0.161      0.184      0.037     -2.676      0.093      1.543      1.386     -0.676     -2.276      0.626     -0.932      0.177     -0.725     -2.445     -1.130     -0.920     -1.134     -0.188     -1.531     -0.152     -0.287      0.585      0.309     -0.752      0.855      0.007     -0.315     -0.334     -1.134      0.303      1.836      1.071     -0.834      0.059      0.898     -0.386     -0.419     -0.595     -0.678     -0.789     -0.556     -1.494     -0.579
    -1.093      0.696     -2.161      1.184      1.037      0.324     -1.907     -2.457      1.386     -0.676      1.724      0.626      1.068      2.177     -0.725      0.555      0.870      1.080     -2.134      0.812      0.869      0.803      0.336      0.210      1.143     -1.843     -0.095     -2.570      1.046     -0.246     -0.541     -2.832     -2.666      1.136     -1.243      0.249     -0.425      0.564      1.776     -1.329     -0.587     -0.199      0.478     -2.222     -0.174
    -2.093      0.696      1.839      1.184      1.037     -2.676      0.093      1.543      0.386     -0.676     -2.276      0.626      1.068     -1.823     -0.725     -2.445     -0.130      1.080     -1.134      0.812     -1.380     -0.017      0.837      0.222      0.771     -0.767      0.709      0.784      0.909      0.245     -1.305      0.248      0.650      0.331     -1.159      0.133      0.355     -0.059     -1.845     -0.951     -0.833      0.007     -0.101     -1.152      0.184
    -0.093     -1.304     -1.161     -1.816      1.037      0.324      0.093     -1.457     -0.614      0.324     -0.276     -1.374     -0.932     -1.823     -0.725      0.555     -0.130     -0.920     -1.134      0.812      0.019     -0.586     -0.928     -1.640      0.126     -0.101     -0.766     -0.159      0.056      0.705      0.204      0.722     -0.498      0.612      0.164     -0.303     -0.529      0.414     -0.325     -0.695      0.385      0.700      0.512     -0.342      0.631
    -2.093     -1.304     -0.161     -0.816      0.037     -2.676      0.093      0.543      0.386     -0.676     -2.276     -1.374      1.068     -0.823      0.275     -1.445     -0.130      0.080      0.866     -0.188     -1.492     -0.555      0.205      0.512      0.446     -0.753     -0.938     -0.243     -1.181     -0.536     -1.112      0.607      0.305     -0.254     -1.009      0.247     -0.487      0.696     -1.100      0.196      0.165      0.660     -0.167      0.667     -0.458
    -1.093     -0.304     -0.161      1.184      1.037      0.324      0.093      0.543      1.386      0.324     -0.276      0.626      0.068      0.177      0.275     -0.445     -0.130      0.080     -0.134      0.812     -0.270      0.085      0.431      1.327      0.540     -0.877     -0.430     -0.476     -0.154      0.494      0.506     -0.056      0.028      0.357      0.050      0.109      0.557     -0.349     -1.006      0.290     -0.165     -0.245     -0.527     -0.823      0.439
     1.907      0.696     -0.161      0.184      1.037      1.324      1.093      0.543     -0.614     -2.676      0.724      1.626      1.068     -1.823      1.275      1.555      0.870      1.080     -2.134      0.812      0.636      0.426      0.738     -0.551      0.056      1.331      0.119     -1.138      0.699      0.956      0.769      0.617     -0.252     -0.249     -2.624     -0.373      0.983     -0.013     -1.412      1.121      0.709      0.369      0.048     -1.871      0.748
    -2.093      0.696     -2.161     -0.816      1.037     -1.676      1.093     -2.457     -0.614      1.324     -1.276      0.626     -1.932     -0.823      1.275     -1.445      0.870     -1.920     -0.134      0.812     -1.075      0.351     -0.996     -0.248      0.912     -1.099      0.427     -1.228     -0.544      0.220     -0.712      0.711     -1.231     -0.251      0.797      0.518     -0.052     -0.607     -0.607      0.797     -0.276      0.542     -0.469      0.027     -0.381
    -0.093      0.696     -1.161      1.184      0.037     -0.676      1.093     -1.457     -0.614      0.324      0.724      0.626      0.068      0.177      0.275     -1.445     -0.130     -0.920     -1.134     -1.188      0.034     -0.098     -0.206     -0.068      0.115     -0.052      0.793     -0.935      1.219     -0.096     -0.775      1.101     -1.315     -0.522      0.296      0.770      0.785      0.568      0.278      0.269     -1.521      0.007     -0.711     -1.025     -1.322
    -2.093      0.696      1.839      1.184      1.037     -1.676      1.093      1.543      1.386      1.324     -2.276      1.626      1.068      2.177      1.275     -2.445     -0.130      1.080     -0.134      0.812     -1.303      0.106      0.382      1.379      1.203     -0.699      0.632      1.373     -0.158     -0.260     -0.341      1.067      1.085      0.230      0.657     -0.100      1.368      0.527      1.202      0.683     -0.843     -0.220      0.858     -0.814     -0.260
    -1.093     -0.304      1.839     -1.816      1.037      1.324      1.093     -0.457      0.386     -2.676     -1.276     -2.374      1.068      0.177     -1.725      0.555      0.870      1.080      1.866      0.812     -0.108     -0.305      0.650     -0.122     -0.285     -1.083      0.019      1.262     -1.613      1.131      1.334      1.374     -1.059      0.278     -2.560     -1.145     -2.000      0.192      0.252     -1.694      0.701      1.497      0.255      1.659      1.168
    -0.093      0.696      1.839      0.184      1.037      0.324     -0.907     -0.457      0.386      1.324      1.724      1.626     -0.932      0.177      1.275      0.555     -1.130     -0.920     -0.134     -1.188      0.970      0.321     -0.694      0.845      0.306     -1.032      0.433      2.570     -0.637      0.886     -0.588     -1.166      0.348     -0.227      1.117     -0.016      1.344      0.067     -0.445      1.039     -0.568     -1.603     -0.004     -0.276     -1.466
     1.907     -1.304      1.839      2.184      1.037      0.324     -0.907      0.543      2.386      1.324      1.724     -1.374     -2.932      1.177      0.275      1.555      0.870     -1.920     -0.134      0.812      0.893     -0.102     -0.731      1.619      0.102      0.899     -1.203      2.489      0.615      0.899     -0.665     -0.678      1.536      1.141      1.335      0.394     -1.270     -1.840     -0.328      0.152      0.449      1.005     -0.658     -0.955      0.906
    -0.093      0.696      0.839      1.184      1.037      1.324      0.093     -0.457     -0.614      1.324     -0.276      1.626      0.068      1.177      1.275     -0.445      0.870      0.080     -0.134      0.812      0.055      0.665      0.028      0.971      0.811     -0.200      0.090      0.765      0.027      0.094      1.414     -0.568     -0.326     -1.304      0.905     -0.343      0.733      0.061      0.196      0.620     -0.477     -0.077     -0.010     -0.732     -0.066
     1.907     -3.304      0.839      0.184     -1.963      1.324     -2.907      0.543      1.386     -2.676      1.724     -2.374      1.068      1.177     -1.725      0.555     -2.130      1.080      1.866     -2.188      0.726     -1.434      0.345      0.403     -1.504      1.294     -1.823      0.624     -0.147     -0.446      0.534     -1.442      0.241      1.178     -1.757      0.568     -0.121      0.587      0.809     -1.002     -0.262     -0.040      0.628      1.648     -0.803
     1.907     -0.304      1.839      2.184     -0.963      0.324      0.093      1.543      1.386     -2.676      1.724     -0.374      1.068      1.177     -1.725      1.555      0.870      1.080      0.866     -1.188      1.043      0.035      0.241      1.656     -1.984      0.775     -0.339      1.590      0.547      1.027     -0.596      0.001      1.227      0.088     -1.666      0.191     -0.374      0.589     -0.164     -0.772      0.468      0.814      0.645     -0.080      0.450
    -2.093      0.696      0.839      1.184      0.037      0.324      1.093     -1.457      2.386      0.324     -1.276      0.626      1.068      1.177      0.275     -1.445      0.870      1.080     -1.134     -0.188     -0.505      0.778      0.429      0.296     -0.203     -1.543     -0.282      0.461      0.945      0.299      0.844      0.239     -1.944      2.116      0.447     -0.491     -0.477      0.431      1.141      0.349     -0.809     -0.068      0.288     -1.310      0.008
    -0.093      0.696     -2.161      1.184      1.037     -0.676      0.093      1.543      2.386     -0.676     -0.276     -0.374      1.068      1.177      1.275      0.555     -0.130      0.080      1.866      0.812     -0.266     -0.281      0.237      0.780      0.669      0.041      1.190     -2.399      0.369      0.415     -0.317      0.349      1.405      1.595     -0.852      0.276      0.172      0.869      0.557      0.990      0.834      0.250     -0.179      1.479      0.245
    -2.093     -1.304      1.839      2.184      1.037     -2.676     -1.907      1.543     -0.614      1.324     -2.276     -1.374      1.068      2.177      1.275     -2.445     -0.130      1.080     -0.134      0.812     -1.691     -0.608      0.551      1.495     -0.302     -0.523     -0.668      1.359      0.694      1.413     -1.008     -1.147      0.981     -1.686      1.488      0.444     -0.539      0.447      0.792      1.478     -0.461      0.545      0.252     -0.896      0.991
     0.907      0.696      0.839      1.184      1.037      1.324      1.093     -1.457      0.386      1.324     -0.276      1.626      1.068      1.177      0.275      0.555      0.870      1.080      0.866      0.812     -0.035      0.661      0.187      0.342      1.312      0.863     -0.034      0.653      0.888     -0.191      1.276      0.364     -1.616      0.280      0.618     -0.326      0.649      0.788      0.723     -0.170      0.516     -0.075      0.831      0.650     -0.356
    -1.093     -0.304     -0.161     -1.816     -1.963     -1.676      1.093      1.543      1.386     -1.676      0.724      0.626      0.068      1.177      1.275      0.555      0.870      1.080      0.866     -1.188     -0.231      0.505      0.204      0.619     -1.578     -0.792     -0.721     -0.369     -2.379     -0.312     -1.601      0.571      1.468      0.872     -0.839      0.846     -0.164     -0.026      0.587      1.963      0.928      0.134      0.835      0.546      0.237
    -0.093      0.696     -0.161          *     -0.963      1.324      1.093      1.543      0.386          *          *          *      0.068          *          *          *          *          *          *     -1.188      0.679      0.105      0.634      0.145     -0.201     -0.803      0.405     -0.899     -0.253     -0.889      0.612      0.948      0.773      0.340     -0.766      0.493     -0.064     -0.854     -1.496     -1.167     -0.350     -0.721      0.996     -1.213     -0.941
    -0.093      0.696     -0.161      0.184      0.037      0.324      1.093      0.543      0.386      1.324      1.724      1.626      1.068      0.177      1.275      0.555      0.870      1.080     -0.134     -0.188      0.855      0.711      0.356      0.708     -0.311     -0.875     -0.048     -0.388     -0.460      0.379     -0.411      0.283      0.243     -0.252      1.512      0.440      0.507      0.571     -0.385      1.298     -0.413     -0.028      0.522     -0.616     -0.018
    -0.093     -0.304     -0.161     -0.816     -0.963     -0.676     -0.907      0.543     -0.614     -0.676     -0.276     -0.374     -0.932     -0.823     -0.725     -0.445     -0.130      0.080     -1.134     -0.188     -0.343     -0.510     -0.455     -0.622     -0.126      0.224      0.253      0.379     -0.229     -0.896     -0.467     -0.326      0.993     -0.023     -0.633      0.352      0.123     -0.343     -0.278     -0.646      0.078      0.592      0.737     -0.709     -0.076
    -0.093      0.696     -2.161     -1.816     -0.963      1.324      1.093     -2.457      0.386     -0.676      1.724     -0.374     -1.932     -1.823     -0.725     -1.445      0.870     -0.920     -0.134     -1.188      0.688      0.276     -0.995     -0.189     -0.217     -0.664      0.517     -1.192     -1.691     -0.578      0.534      0.918     -1.545      0.604     -0.557      0.727     -0.997     -0.529     -1.678     -0.692     -2.180      0.657      0.483     -0.133     -0.825
    -0.093     -2.304     -1.161      2.184     -2.963     -0.676      0.093      0.543     -0.614     -1.676     -1.276     -2.374     -1.932     -0.823     -1.725      1.555     -2.130      0.080     -1.134     -0.188     -0.252     -1.172     -0.344      0.186     -2.460      0.337     -1.251     -0.824      2.031     -0.383     -0.494      1.221      0.767     -0.790     -0.374     -0.939     -0.440     -1.389     -1.170     -0.331      1.731     -0.456      0.529     -1.169      1.976
     0.907     -0.304      0.839     -0.816      0.037     -0.676      0.093      0.543      1.386      0.324      1.724     -0.374     -0.932      1.177     -0.725      0.555     -0.130      1.080      1.866     -1.188      0.831     -0.106     -0.033      0.083     -0.349      0.067     -0.247      0.841     -0.985      0.472     -1.392      0.202      0.566      1.413      0.444      0.416     -0.316     -0.937      0.982     -0.452     -0.560      0.068      0.966      1.822     -0.947
    -1.093      0.696      0.839     -0.816     -1.963      0.324      0.093      1.543      1.386      0.324      0.724      0.626      1.068      1.177      0.275     -1.445      0.870      1.080     -1.134      0.812      0.096      0.092      0.569      0.705     -0.384     -1.131      0.604      0.232     -1.622     -1.582      0.219      0.026      0.818      0.796      0.484      0.663      0.555      0.244      0.529      0.310     -1.591      0.716      0.290     -1.629      1.120
     0.907      0.696     -1.161      0.184      1.037      1.324      1.093     -1.457     -0.614      0.324      0.724      1.626     -0.932     -1.823      0.275      1.555     -0.130     -0.920     -1.134     -3.188      0.784      0.370     -0.640     -1.052     -1.076      0.082      0.317     -0.571      1.095      2.156      0.396      0.910     -0.638      0.194      0.862     -0.547      1.048      0.176     -1.038      0.823      0.780     -0.576     -0.012     -0.817     -2.262
    -0.093      0.696     -1.161      0.184      0.037      0.324      1.093     -1.457      1.386      1.324      0.724      0.626      0.068     -0.823      0.275      0.555      0.870      0.080     -0.134     -0.188      0.377      0.348     -0.287     -0.092     -0.150     -0.584      0.489     -0.856      0.235      0.059     -0.110      0.771     -1.042      1.397      1.451      0.126      0.072      0.240     -0.793      0.378      0.006      0.527      0.559     -0.162      0.003
     1.907      0.696      0.839     -1.816      1.037      1.324     -1.907     -0.457     -0.614     -1.676     -0.276      0.626     -2.932     -1.823      0.275     -1.445     -2.130     -0.920     -0.134     -1.188     -0.204     -0.564     -1.120     -1.747     -0.066      2.240      1.169      1.985     -0.015      0.987      1.485     -1.457      0.805      0.832     -1.557      0.008      1.480     -1.372     -0.432      0.385     -1.183     -1.554      0.667      0.837     -1.373
     0.907     -1.304     -0.161     -1.816      1.037     -1.676      0.093     -1.457     -0.614     -0.676      0.724     -2.374      1.068     -1.823      1.275      1.555     -0.130      1.080     -1.134     -0.188      0.593     -1.028      0.509     -1.383      0.585      0.160     -0.300     -0.642     -0.587      0.432     -2.237      1.082     -1.917      0.452     -1.026     -0.304     -0.740      0.296     -0.599      0.999      0.872      1.250      0.064     -0.460     -0.638
    -1.093     -1.304     -1.161     -1.816     -1.963     -1.676      1.093     -1.457      1.386     -0.676     -1.276      1.626     -1.932      1.177     -1.725      0.555      0.870      0.080      1.866      0.812     -0.454      0.518     -0.440      0.146     -1.009     -0.759     -1.706     -0.619     -1.813     -0.995     -1.425      0.362     -1.086      1.182     -0.131     -0.497      0.777     -1.256      0.987     -1.149      1.129      0.280      0.787      1.818      1.756
    -0.093      0.696     -0.161      1.184     -0.963     -0.676      0.093      0.543      0.386     -0.676      0.724     -0.374      1.068      0.177     -0.725     -1.445     -0.130      1.080     -0.134     -1.188     -0.248     -0.383      0.604      0.856     -0.751     -0.065      0.940     -0.680      0.330     -0.334     -0.481      0.527     -0.110     -0.256     -0.261      1.076      0.345      0.113     -0.709     -0.315     -0.864      0.315      0.208     -0.286     -0.483
    -0.093     -1.304     -0.161      0.184     -0.963     -0.676     -0.907      1.543      0.386     -0.676     -0.276     -0.374     -0.932      0.177     -0.725     -0.445     -1.130     -0.920     -0.134     -1.188     -0.030     -0.566     -0.490      0.014     -1.642      0.099     -0.606      0.505      0.210      0.809     -0.717     -0.334      2.208      0.487      0.083     -0.268      0.545     -0.195      0.278      0.287     -0.450     -0.520     -0.192     -0.247      0.134
    -0.093     -1.304     -0.161      1.184     -1.963     -1.676     -1.907      1.543      1.386     -0.676     -0.276     -0.374      1.068      0.177     -0.725     -1.445      0.870      1.080     -1.134     -0.188     -0.460     -0.070      0.942      0.398     -0.532      0.199     -1.214     -1.150      0.607     -1.249     -1.250     -1.879      0.559      0.999     -0.513      0.511     -0.337     -0.293     -0.086     -0.544     -0.833      0.866     -0.229     -1.136      0.356
    -2.093      0.696      0.839      1.184      0.037     -2.676      0.093     -1.457      0.386      0.324     -2.276      1.626      1.068      2.177      0.275     -2.445     -0.130     -1.920     -1.134     -2.188     -1.593      0.133     -0.791      0.298     -0.589     -0.479      0.654      1.700      0.896      0.603     -1.191     -0.145     -0.458      0.084      0.683      0.363      1.402      2.031      1.720      0.495     -0.573     -0.337     -1.044     -1.186     -1.781
    -0.093     -0.304     -1.161     -1.816      1.037      0.324      0.093     -0.457     -1.614      1.324      1.724     -0.374     -0.932     -1.823      1.275      0.555     -1.130     -1.920     -2.134      0.812      0.764     -0.346     -0.790     -1.213      1.203     -0.848      0.074     -0.403     -0.602     -0.169     -0.420      0.468      0.536     -0.611      0.634      0.562     -0.004      0.408     -0.658      0.829     -0.454     -0.595     -0.763     -1.513     -0.299
     0.907     -0.304     -1.161      0.184      0.037      0.324     -1.907     -1.457      0.386      0.324      0.724      0.626      0.068     -0.823      0.275      0.555      0.870     -0.920     -0.134     -0.188      0.168      0.259     -0.089     -0.080      0.491      0.807     -0.526     -1.134      0.139     -0.497      0.063     -2.337     -1.380      0.430      0.119      0.429      0.237      0.281     -0.734      0.194      0.451      0.472     -0.804     -0.162     -0.522
    -0.093     -0.304     -2.161      1.184     -1.963      0.324      1.093     -2.457     -0.614     -0.676     -1.276     -1.374     -0.932     -0.823     -1.725      0.555     -0.130     -1.920     -0.134     -2.188     -0.541     -0.399     -1.278      0.119     -1.852      0.487     -0.106     -0.694      1.006     -0.144      0.772      1.475     -0.920     -0.725      0.295     -0.451     -0.803      0.880     -0.855     -0.903      1.057      0.359     -0.190     -0.389     -0.635
    -0.093     -1.304     -1.161      1.184      1.037     -1.676     -0.907     -0.457     -0.614      1.324     -0.276     -1.374      0.068      1.177      1.275      0.555     -1.130     -1.920      0.866      0.812     -0.209     -0.719     -0.392      0.657     -0.295      0.068     -0.722     -0.648      0.659      1.178     -1.417     -0.029      0.083     -1.266      1.299     -0.008     -0.039      0.631      0.602      1.317      0.955      0.014     -1.269      0.389      0.871
     0.907     -0.304      0.839     -0.816      0.037      0.324     -1.907     -1.457     -0.614     -1.676      0.724      0.626      0.068      1.177     -1.725      0.555     -0.130      1.080      1.866      0.812      0.378     -0.170     -0.053     -0.963      0.069      0.599     -0.004      1.112      0.230     -0.168     -0.125     -1.779     -1.584      0.220     -1.798      0.171      1.026      0.020      1.839     -1.778      0.204      0.012      1.185      2.282      0.711
    -0.093     -0.304     -0.161     -0.816      0.037     -0.676      0.093      0.543     -0.614      1.324     -0.276     -0.374     -0.932     -0.823      0.275     -0.445     -0.130     -0.920     -0.134     -2.188     -0.171     -0.232     -0.623     -0.176      0.069      0.033     -0.118      0.440     -0.646      0.019     -0.417      0.188      1.221     -0.442      1.181      0.052     -0.016     -0.030     -0.616      0.230     -0.366      0.130      0.040      0.016     -2.100
     0.907     -0.304     -0.161      0.184     -1.963      0.324      0.093     -1.457     -0.614     -0.676      0.724     -0.374      0.068     -1.823      0.275     -1.445     -0.130      0.080     -1.134     -1.188      0.122      0.161     -0.215      0.433     -0.607      0.840     -0.123      0.021     -0.253     -1.185      0.259     -0.034     -1.325     -0.819     -0.486      0.612     -0.475      0.559     -2.208      0.766     -1.722     -0.349      0.249     -1.217     -0.677
    -0.093     -0.304     -0.161     -0.816     -0.963      0.324      0.093      0.543     -0.614      1.324      0.724      0.626      0.068     -0.823      0.275     -0.445     -0.130      1.080     -1.134     -0.188      0.163     -0.144      0.053     -0.642      0.034     -0.347     -0.215     -0.205     -0.262     -1.163      0.132      0.096      0.593     -0.036      1.291      0.627      0.844     -0.004     -0.220      0.309     -0.645      0.084      0.973     -0.810     -0.235
    -0.093      0.696      0.839      0.184     -0.963     -2.676      0.093     -0.457      0.386     -0.676     -0.276      1.626      1.068      2.177      0.275     -2.445      0.870     -0.920      0.866     -0.188     -0.996      0.557      0.120      1.499     -0.726      0.886     -0.035      0.427     -1.555     -0.363     -1.797     -0.439     -0.647     -0.836     -0.195      1.415      0.900      0.686      0.985      0.648     -1.202      0.170     -1.042      0.037      0.605
     0.907      0.696     -1.161     -1.816      1.037     -0.676     -2.907      1.543      2.386      1.324     -0.276     -2.374      1.068      2.177      1.275     -0.445     -2.130      1.080      1.866      0.812     -0.380     -1.415      0.429      0.897      0.613      1.242      2.183     -1.478     -2.731      0.407     -0.201     -1.305      0.934      1.813      1.068      0.269     -0.163      0.465      1.345      0.919      0.007     -0.236      0.570      1.424      0.301
     0.907      0.696      1.839      0.184      0.037      0.324      1.093      1.543     -0.614      1.324      0.724      1.626      1.068     -0.823      0.275      1.555      0.870      1.080     -1.134      0.812      0.944      0.951      0.812      0.040      0.042      0.151     -0.140      1.047      0.089     -0.005     -0.522      0.067      0.720     -0.822      1.426     -0.659      0.245      0.030     -0.646      0.498      0.321     -0.266     -0.095     -1.182      0.784
     0.907      0.696     -0.161      1.184      0.037     -0.676      1.093      0.543     -1.614     -1.676     -1.276      0.626     -2.932      2.177      0.275     -2.445      0.870      0.080      0.866     -0.188     -0.982      0.512     -0.950      1.069     -0.646      1.730      0.337      0.883     -0.075      0.597      0.190      0.475      1.590     -2.438     -1.142      0.230     -0.152     -1.518      1.200      0.691     -1.153      0.189      1.435      0.130      0.424
    -0.093     -0.304      0.839     -1.816      0.037      0.324     -1.907      0.543      1.386     -1.676     -0.276     -0.374      1.068     -1.823     -0.725      0.555     -0.130      0.080     -1.134     -0.188      0.153     -0.296      0.279     -1.273     -0.040     -0.215     -0.122      0.608     -0.631      0.118      0.247     -1.705      0.216      2.258     -1.753     -0.423      0.150      0.665     -0.739     -0.679      0.325      0.150     -0.433     -0.673     -0.034
    -0.093      0.696      1.839     -1.816      1.037      0.324     -0.907      1.543      0.386      1.324      0.724     -1.374      1.068      0.177     -0.725     -0.445      0.870      1.080     -2.134      0.812     -0.002     -0.216      0.605     -0.941      0.046     -0.072      1.121      1.393     -0.928      0.946      0.356     -0.702      1.013      1.146      1.223      0.750     -1.001      0.368      0.954     -0.738     -0.506      1.248      0.255     -1.729      0.833
    -0.093      0.696      0.839      0.184      0.037      0.324      0.093      1.543     -1.614      1.324      1.724      0.626      1.068      0.177      1.275      0.555     -1.130      1.080     -1.134      0.812      0.858     -0.220      0.720     -0.193      0.425     -0.833      0.943     -0.042      0.381     -0.393     -0.591      0.240      0.822     -1.586      1.064      0.394      0.975      0.143      0.335      1.106     -0.433     -0.885      0.096     -1.078      0.400
     1.907     -1.304      1.839     -0.816      1.037      1.324     -0.907     -0.457      1.386     -2.676      1.724     -0.374      1.068      1.177     -0.725      0.555     -1.130      0.080     -1.134      0.812      1.237     -0.349     -0.043      0.364      0.059      0.726     -0.894      1.968     -1.336      1.081      0.061     -0.582     -0.364      1.235     -2.545     -0.308      0.369      1.117      0.881     -0.658     -0.825     -0.617      0.134     -1.464      0.718
     1.907     -0.304     -1.161     -1.816      1.037      1.324      1.093     -2.457     -1.614     -0.676      1.724     -0.374     -1.932     -1.823     -0.725      1.555      0.870     -2.920     -2.134      0.812      1.157      0.207     -1.221     -1.372      0.651      0.659     -0.379      0.162     -0.535      0.257      0.296      0.864     -1.082     -0.662     -1.186     -0.093     -0.551     -0.253     -0.673     -1.007      0.229      0.695     -1.189     -1.441      0.277
     0.907      0.696     -2.161      1.184      1.037      1.324      1.093     -1.457      1.386      0.324      0.724     -1.374      0.068      2.177      1.275     -0.445     -1.130     -2.920      1.866      0.812      0.393     -0.316     -1.080      0.614      0.218      0.522      0.964     -1.145      0.620      0.845      1.044      1.314     -0.171      0.996      0.308      0.142     -0.818      1.461      1.615      1.083     -0.901     -0.661     -1.242      1.601      0.670
    -0.093     -2.304     -2.161      1.184      1.037      1.324     -1.907      0.543     -0.614      1.324      0.724     -2.374     -1.932      1.177      1.275      0.555     -2.130     -1.920     -0.134     -0.188      0.472     -1.417     -0.774     -0.494      0.461     -0.551     -0.868     -1.427      1.744      0.485      0.678     -0.525      1.407     -0.226      0.906     -0.092     -0.023     -0.888      1.645      0.972     -0.049     -0.284     -0.842      0.175     -0.494
     0.907      0.696      1.839      2.184      1.037      1.324      1.093      1.543      1.386     -1.676     -1.276      1.626      1.068      2.177      0.275     -1.445      0.870      1.080      1.866      0.812     -0.676      0.822      0.474      1.337      0.692      1.562     -0.022      1.347      0.840      0.228      2.023      0.277      0.804      0.376     -1.987      0.037      0.300      0.476      0.968     -0.138     -0.483     -0.069      0.267      1.026      0.184
     0.907      0.696      1.839      1.184      1.037      1.324      1.093      1.543      2.386     -0.676      1.724      0.626      1.068      2.177     -0.725      1.555      0.870      1.080      0.866      0.812      1.103      0.670      0.730      1.586      1.209     -0.226      0.084      0.963     -0.167     -0.065      0.313      0.520      0.623      1.152     -1.329      0.073     -0.668      0.145      0.696     -1.202      0.263      0.036      0.087     -0.066     -0.180
     0.907      0.696     -0.161     -0.816     -0.963      1.324      1.093      0.543      0.386      1.324      1.724     -0.374      1.068      1.177      0.275      1.555      0.870     -0.920     -0.134     -0.188      0.940      0.181      0.130     -0.492     -0.187      0.043      0.289     -0.345     -0.344     -0.670      0.474      0.672      0.321      0.773      1.360      0.340     -0.500      0.926      1.570      0.337      0.334      0.602     -0.956      0.192      0.019
    -2.093      0.696      0.839     -0.816      0.037     -1.676      1.093     -1.457      1.386      0.324     -2.276      1.626      0.068      1.177      0.275     -2.445      0.870      0.080     -1.134     -0.188     -1.635      0.574      0.023      0.110     -0.586     -0.642      0.005      0.760     -1.050      0.709     -0.212      0.466     -1.667      1.234      0.541      0.397      0.717      0.024      0.956      0.391     -0.566      0.179      0.209     -1.111      0.374
     1.907      0.696     -2.161     -1.816      1.037      1.324     -2.907     -2.457     -1.614     -2.676      1.724      1.626     -2.932     -1.823      1.275      1.555      0.870      1.080     -2.134      0.812      1.163      0.669     -1.013     -2.053      0.705      0.827      0.174     -1.164      0.167      0.292      0.158     -3.458     -1.361     -0.026     -3.079     -0.218      0.547     -1.647     -0.098      0.783      0.211     -0.084      2.497     -1.112     -0.140
    -0.093      0.696      0.839      2.184      1.037     -2.676      1.093     -0.457     -0.614      1.324      0.724      1.626     -0.932      1.177      0.275     -2.445      0.870     -0.920      1.866     -0.188     -0.621      0.497     -0.778      1.490      0.251      0.470      0.051      1.444      0.565      0.834     -2.139      0.643      0.397     -1.615      1.102      1.575      0.705      0.034     -0.239      0.020     -1.739      0.112      0.174      1.072     -0.509
    -0.093      0.696      0.839     -0.816      0.037     -0.676     -1.907      0.543     -0.614      0.324     -0.276      1.626      0.068     -0.823      0.275     -0.445      0.870      0.080     -1.134     -0.188      0.183      0.626     -0.029     -0.417      0.303     -0.234     -0.076      0.879     -0.444     -0.187     -0.753     -2.482      0.555     -0.180      0.220     -0.542      0.559      0.134     -0.447      0.183     -0.591     -0.032      0.062     -0.824     -0.487
     0.907      0.696      1.839      0.184      0.037      0.324      1.093     -0.457     -0.614      0.324      0.724     -0.374      1.068      1.177      0.275      0.555     -1.130      1.080      0.866     -0.188      0.784     -0.771      0.666     -0.482     -1.175     -0.004      1.297      1.291      0.392      1.171     -0.323      1.789     -1.167     -0.271      1.006     -0.453      0.646      0.309      1.698      0.900     -0.544     -0.072      0.245      1.145      0.717
    -2.093     -1.304     -0.161      1.184     -1.963     -1.676      0.093     -0.457      0.386     -0.676     -0.276     -1.374      0.068      0.177     -0.725     -0.445     -1.130     -0.920     -1.134     -2.188     -0.315     -0.903     -0.043      0.424     -2.107     -1.742     -0.398      0.038      0.855      0.257     -1.457      0.928     -0.522      0.095      0.474      0.167     -0.253      0.142     -0.120      0.339     -0.030     -0.064     -0.643     -1.279     -0.495
     0.907      0.696      0.839      1.184     -0.963     -1.676      0.093      0.543     -0.614      0.324     -2.276     -1.374      0.068     -0.823      0.275     -1.445     -0.130      1.080      1.866      0.812     -1.362     -0.203      0.375      0.635     -0.187      2.238      0.833      0.713      0.682     -0.821     -0.286      0.279      0.107     -1.115      0.402     -0.213     -0.955     -0.411     -1.268      0.367      0.136     -0.060      0.537      1.515      0.913
    -1.093      0.696      0.839      1.184     -0.963     -0.676      0.093      1.543     -1.614     -0.676     -1.276     -0.374      0.068     -0.823     -0.725     -0.445     -0.130      0.080     -0.134     -1.188     -0.483     -0.185      0.846     -0.493     -0.764     -0.714      0.753     -0.067      1.378     -0.254     -0.335      0.210      0.541     -1.084     -0.186     -0.314     -0.083     -1.113     -0.543     -0.523      0.055      0.036     -0.982      0.216     -0.554
     0.907      0.696      1.839     -0.816      0.037      0.324      1.093      1.543      0.386      0.324      1.724     -0.374     -2.932      0.177      0.275     -0.445      0.870      1.080     -2.134     -0.188      0.359      0.307     -0.396     -0.764     -0.131      0.700      0.350      2.137      0.071      0.165     -0.053      0.672      1.956      1.045      0.407      1.104     -0.748     -2.203      0.789      0.576     -0.785      0.509      1.587     -1.842      0.111
     0.907     -0.304     -1.161     -0.816     -0.963     -1.676      0.093     -1.457     -0.614     -0.676     -0.276      0.626      0.068      1.177     -0.725      0.555     -1.130     -0.920     -1.134     -2.188     -0.204     -0.301     -0.600     -0.444     -1.292      1.148      0.017     -0.627     -0.335      0.345     -1.519      0.428     -0.753     -0.302     -0.067      0.121      0.991      0.724      1.685     -0.125      0.875     -0.704     -0.194     -0.868     -1.038
     1.907      0.696      1.839     -0.816     -0.963      1.324      1.093      0.543      2.386     -0.676      1.724      1.626      0.068     -1.823      0.275     -0.445      0.870      1.080      0.866     -1.188      0.532      0.651      0.718     -0.110     -0.953      1.442      0.007      1.106     -0.836     -0.051      0.773      0.487     -0.392      2.482     -0.290      0.769      0.636     -0.939     -1.734      0.668     -1.108      0.123      0.277      0.997     -0.368
     0.907      0.696     -0.161      1.184      1.037      1.324      0.093      0.543      0.386     -0.676      1.724      0.626      1.068      0.177      0.275      1.555      0.870      1.080     -0.134      0.812      1.201     -0.005      0.338      0.133      0.107     -0.248      0.750     -0.440      1.304      0.849      0.316     -0.013      0.300      0.361     -0.544     -0.085      0.667      0.488      0.067      0.230      0.258      0.832      0.666     -0.142      0.798
     1.907      0.696     -2.161     -1.816      0.037      1.324      0.093     -2.457     -1.614      0.324     -0.276     -2.374     -0.932      0.177     -0.725      0.555     -0.130     -2.920     -0.134      0.812     -0.006     -0.788     -1.125     -1.654      0.336      1.779      1.566     -0.951     -0.219     -0.161      1.296      0.832     -1.196     -0.447      0.214     -0.241     -1.179      0.597      1.509     -0.806      0.623      0.934     -1.136      0.843      0.400
     0.907      0.696     -0.161      0.184      0.037      0.324      0.093     -1.457      0.386      0.324      0.724     -0.374      0.068     -0.823     -0.725     -0.445     -0.130      0.080     -0.134     -0.188      0.012     -0.087     -0.132      0.704     -0.289      0.633      0.687     -0.119     -0.454      0.387      0.138     -0.005     -1.320     -0.248      0.537      0.677     -0.048      0.076     -1.378     -0.534     -0.413      0.062      0.186     -0.535      0.024
     0.907     -1.304      0.839     -1.816      1.037      1.324      0.093      1.543     -0.614      1.324      0.724     -1.374      1.068     -0.823      1.275      1.555      0.870      1.080     -1.134      0.812      0.562      0.164      0.727     -1.138      1.394      0.234     -1.442      0.155     -0.703     -0.380      0.578     -0.137      0.699      0.322      0.609     -0.182     -1.765      0.032      0.153      0.764      0.758      0.545      0.029     -0.562     -0.366
     1.907      0.696     -0.161      2.184      0.037     -0.676      1.093     -0.457     -0.614     -0.676      1.724     -0.374      0.068      2.177      0.275      1.555      0.870      1.080     -0.134     -0.188      1.185      0.593      0.340      1.158     -0.444      0.680      0.168     -0.587      1.022      0.562     -1.840      0.479     -0.701     -1.581     -0.427     -0.260     -1.277     -0.368      1.311      0.559      0.049      0.139      0.501     -0.829     -0.070
     0.907      0.696      0.839     -1.816      1.037      1.324     -0.907     -1.457     -0.614      0.324      1.724      0.626      1.068      0.177      1.275      1.555      0.870      1.080     -2.134      0.812      1.002      0.506      0.506     -1.536      1.385     -0.113      0.187      0.528     -0.011     -0.372      0.202     -1.622     -2.048      0.543     -0.461     -0.008     -0.111      0.396      1.427      0.459      0.502      0.237      0.383     -1.368     -0.258
    -0.093     -2.304     -0.161      1.184      0.037     -0.676     -1.907      0.543      0.386     -0.676     -1.276     -1.374      0.068      1.177      0.275     -0.445     -0.130     -0.920     -0.134      0.812     -0.774     -0.968     -0.496      1.330     -0.247      0.566     -1.276      0.464     -0.206      0.255      0.160     -0.869      1.200     -0.598     -0.575     -0.082      0.208      0.709      0.220      0.575      0.578      1.290     -0.145     -0.842      0.948
    -0.093     -0.304     -0.161      1.184      1.037      0.324      0.093      0.543     -1.614     -0.676     -0.276     -0.374      0.068     -1.823     -0.725     -0.445     -0.130     -0.920     -0.134      0.812      0.118     -0.133     -0.245      0.186      0.332     -0.275     -0.096      0.265      1.231      0.705      0.060      0.360      0.938     -1.537     -0.770     -0.456     -0.176      0.227     -2.033     -0.866     -0.829     -0.010     -0.597     -0.244      0.587
    -0.093      0.696      1.839      2.184      1.037     -2.676      1.093     -0.457      0.386      1.324      0.724     -1.374     -0.932     -0.823      1.275          *     -1.130     -0.920     -0.134      0.812     -0.339     -0.554     -0.547     -0.314      0.714      0.238      1.201      2.278      2.505      0.459     -2.283      1.622      0.080      0.715      1.043      1.333     -0.459     -0.091     -0.573      0.863     -0.431     -0.518     -0.220      0.018      0.093
     0.907      0.696     -2.161      1.184      1.037     -2.676      1.093     -0.457     -1.614      1.324     -1.276      0.626     -0.932     -1.823      1.275     -2.445      0.870      1.080     -0.134      0.812     -1.006      0.491     -0.309     -0.965      0.373      1.790      0.254     -1.796      2.042      0.791     -1.541      0.626     -0.166     -0.994      1.173      0.254     -0.196     -0.531     -0.918      0.878     -1.104      0.334      1.175      0.477      0.503
    -1.093     -0.304      0.839      1.184      1.037      0.324      0.093     -0.457     -0.614     -1.676      0.724     -1.374      0.068     -0.823      0.275      0.555     -0.130      0.080     -1.134     -0.188      0.119     -0.185      0.126      0.485      0.679     -1.373      0.156      0.759      0.797      0.318      0.170      0.340     -0.686     -1.084     -1.801      0.463     -1.234     -0.267     -1.195      0.055      0.364      0.222      0.016     -1.268     -0.818
    -2.093      0.696      1.839      1.184     -2.963     -2.676      1.093      1.543      2.386     -2.676     -2.276     -2.374      1.068      1.177     -2.725     -2.445      0.870      1.080      0.866     -3.188     -1.698     -0.421      0.849      1.966     -2.024     -0.477      1.069      0.950     -0.807     -0.869     -0.980      1.595      0.515      0.907     -1.763      0.360     -1.581     -0.033     -0.402     -1.548     -0.551      1.332     -0.245     -0.172     -1.407
     0.907     -2.304     -2.161     -0.816      1.037      1.324      1.093     -1.457      1.386      1.324      1.724     -2.374      0.068      1.177      1.275      1.555      0.870      1.080      0.866      0.812      1.190     -0.496      0.242      0.114      1.105     -0.280     -1.857     -2.417     -0.750     -0.091      0.128      1.454     -1.560      1.232      0.906     -0.199     -1.631     -0.263      1.149      0.701      0.125      1.462      0.890      0.648      0.011
    -0.093     -1.304      0.839      1.184      0.037      1.324      1.093      1.543      0.386      0.324      0.724      0.626     -0.932     -0.823      0.275      1.555      0.870      1.080      0.866      0.812      0.805      0.058      0.360     -0.150     -0.458     -0.825     -1.331      0.466      1.276      0.477      0.647      1.033      1.199      0.286      0.489     -0.454      0.438     -1.210     -0.832      0.672      0.689      0.743      0.544      0.908      1.233
    -2.093     -0.304     -0.161      1.184     -2.963      0.324     -0.907     -0.457      0.386     -0.676     -1.276     -0.374      0.068      1.177     -0.725     -0.445     -1.130      0.080     -0.134     -2.188     -0.626     -0.479      0.564      0.933     -2.082     -1.464      0.077     -0.798      0.307     -0.908      1.019     -0.401     -1.050     -0.405      0.337     -0.202      0.269     -0.758      0.389      0.369      0.404     -0.525     -0.586     -0.790     -0.312
     0.907     -0.304     -1.161      0.184      1.037      1.324     -0.907     -1.457     -0.614     -0.676     -0.276     -0.374     -0.932      0.177     -0.725     -0.445     -1.130     -0.920     -0.134      0.812     -0.146     -0.301     -0.516      0.508      0.609      1.239     -0.008     -0.548     -0.302      0.467      1.548     -0.698     -0.961     -1.048     -1.006     -0.090      0.124     -0.144     -0.131     -0.925     -0.441     -0.859      0.030     -0.494      0.270
     0.907     -0.304      1.839     -0.816     -2.963      0.324     -0.907     -0.457      0.386     -0.676     -0.276      1.626      1.068      2.177     -2.725     -2.445     -1.130     -0.920     -0.134     -0.188     -0.358      0.358      0.130      0.083     -1.730      1.358     -0.423      1.641     -1.170     -1.269      0.702     -1.122     -0.609      0.356      0.189      0.291      0.968      0.830      2.086     -1.807     -1.961     -1.642     -0.842     -0.223      1.242
    -0.093      0.696      0.839     -1.816      1.037      1.324      1.093      0.543      1.386     -0.676     -1.276     -0.374     -2.932      2.177      1.275      0.555     -0.130     -0.920      1.866      0.812     -0.428      0.005     -1.196      0.400      1.179      0.177      0.828      1.913     -2.125     -0.170      1.812      0.991      1.967      0.986     -1.401     -0.497     -0.256     -1.402      1.549      0.646      1.020     -0.074      0.676      1.724     -0.262
    -0.093     -0.304     -1.161     -1.816      1.037     -0.676     -0.907      1.543     -1.614      1.324     -0.276      0.626      1.068     -1.823      1.275      0.555     -1.130     -0.920     -2.134      0.812     -0.174      0.001      0.199     -0.965      0.153      0.002     -0.258     -1.542     -0.894      0.817     -0.464     -0.928      1.491     -0.925      1.292      0.074      0.614      0.781     -1.031      1.178      0.778     -0.952     -1.228     -1.481      0.648
     0.907     -0.304      1.839     -0.816     -1.963      0.324      0.093      1.543     -0.614     -0.676     -1.276      0.626      1.068      1.177     -1.725     -0.445     -0.130      1.080      0.866     -1.188     -0.531      0.072      0.596     -0.310     -0.695      1.509     -0.348      1.162     -0.467     -1.096      0.810      0.019      0.948     -0.381     -0.225     -0.284      0.300      0.413      1.401     -1.505      0.148     -0.054      0.236      1.219     -0.745
    -1.093     -0.304     -2.161      2.184     -0.963      0.324      0.093      0.543     -0.614      0.324      1.724     -0.374     -0.932      0.177      0.275      0.555      0.870      0.080      0.866      0.812      0.547      0.103     -0.219      1.216     -0.040     -1.504     -0.485     -1.910      0.957     -0.808     -0.328     -0.104      0.742     -1.558      0.209      0.739     -0.656     -0.708     -1.034      0.338     -0.154      0.567      0.458      0.310      0.973
    -0.093     -0.304     -1.161     -0.816     -1.963      1.324      0.093      0.543      0.386      0.324     -1.276     -1.374      1.068     -0.823      0.275     -0.445     -0.130      0.080      0.866     -0.188     -0.658     -0.309      0.774      0.132     -0.289      0.374      0.161     -1.980     -1.095     -1.675      1.944      0.264     -0.419      0.164      0.270     -0.285     -0.906     -0.153     -0.790      0.475      0.378      0.195     -1.050      0.850      0.332
    -0.093     -1.304      0.839      0.184      0.037      1.324      1.093     -1.457      2.386     -0.676      0.724     -2.374      1.068     -1.823      0.275     -0.445     -1.130      1.080      1.866      0.812      0.276     -0.947      0.904      0.259     -0.189     -0.361     -0.221      0.001     -0.166      0.132      1.057      2.025     -2.377      2.247     -0.430      0.324     -0.808      0.045     -1.919      0.415     -0.803     -0.028     -0.380      1.701      0.823
    -1.093     -0.304     -0.161      1.184      0.037      0.324      0.093     -0.457     -0.614      0.324     -0.276     -1.374      0.068     -0.823      0.275      0.555     -0.130      0.080     -1.134     -2.188      0.245     -0.238     -0.160      0.442     -0.188     -1.527     -0.042      0.115      0.747      0.140      0.061      0.411     -0.420     -0.973      0.414     -0.645     -1.038      0.267     -1.213      0.357      0.320      0.159      0.138     -1.404     -1.981
     1.907     -0.304     -0.161      0.184      0.037      0.324     -1.907      1.543      0.386      1.324      1.724      0.626      0.068     -0.823      0.275      0.555     -0.130     -0.920     -1.134     -0.188      0.966     -0.089     -0.088     -0.740     -0.820      0.850     -0.090     -0.092      0.849      0.736     -0.734     -1.859      1.595      0.923      1.777      0.231      0.724      0.173     -0.383      0.597     -0.496     -0.193     -0.851     -0.864      0.503
     0.907     -0.304     -0.161     -1.816      1.037      1.324      0.093      1.543      0.386     -2.676      0.724      0.626      1.068      1.177      0.275      1.555      0.870      1.080     -2.134     -1.188      0.698      0.776      0.727     -0.560      0.356      0.201     -1.112     -0.907     -1.260      0.722      0.652     -0.561      0.727      0.934     -2.980     -0.399     -0.490      0.109      1.547      0.003      0.674      0.094      0.068     -1.958     -1.626
    -0.093      0.696      0.839      0.184      0.037      1.324      1.093      1.543      0.386      1.324     -1.276     -0.374      1.068      0.177      1.275      1.555      0.870      1.080     -1.134      0.812      0.058      0.313      0.964     -0.442      0.446     -0.039      0.404      0.043      0.667     -0.470      1.155      0.842      0.461      0.736      1.101     -1.243     -0.804     -0.156      0.548      0.954      1.421      0.466     -0.272     -0.955      0.369
     0.907      0.696      0.839      1.184     -0.963      0.324      1.093      0.543      2.386      1.324      0.724      1.626      0.068     -0.823     -0.725      1.555      0.870      0.080      0.866     -1.188      0.528      0.750      0.225      0.931     -0.975      0.302     -0.229      0.565      0.344     -0.101     -0.233      0.419      0.314      1.616      1.734     -0.142      0.605     -0.143     -1.692     -0.104      0.914     -0.270     -0.263      0.471     -0.239
    -1.093     -0.304      0.839      0.184      1.037     -0.676      1.093      0.543     -1.614      0.324      0.724      0.626      1.068      0.177      0.275      0.555      0.870      1.080     -0.134      0.812      0.353      0.315      0.490      0.125      0.799     -1.703     -0.633      0.295      0.142      0.219     -1.008      0.827      0.093     -1.832     -0.135      0.274      0.190      0.599      0.107     -0.025      0.103      0.464      0.413     -0.071     -0.122
    -1.093     -0.304     -2.161      1.184      0.037     -0.676      0.093     -2.457      1.386      0.324     -1.276     -2.374      0.068      1.177     -0.725     -0.445     -0.130     -2.920      0.866     -0.188     -0.700     -0.502     -0.591      1.211      0.319     -0.543      0.148     -1.473      0.113     -0.195     -0.034      0.416     -1.656      0.512      0.090     -0.219     -1.660      0.852      0.253     -0.856      0.309      0.526     -2.084      0.187     -0.404
    -0.093      0.696      0.839      1.184      1.037      1.324      1.093     -1.457      1.386      1.324      0.724     -0.374      1.068      2.177     -0.725      0.555      0.870      0.080     -0.134      0.812      0.332      0.224      0.201      1.171      0.548     -0.291      0.457      0.821      0.012      0.474      1.118      0.787     -1.656      0.618      0.964      0.195     -0.622      0.917      1.269     -0.966      0.102      0.694     -0.038     -0.829      0.240
    -0.093     -0.304     -2.161     -0.816      0.037      1.324     -1.907     -2.457     -0.614     -2.676     -2.276      1.626      1.068      2.177     -2.725     -1.445     -0.130     -1.920     -1.134      0.812     -1.253      0.307     -0.454     -0.715     -0.030      1.226     -0.578     -1.675     -0.155     -0.019      2.603     -2.100     -1.970     -0.153     -2.555     -0.059      1.202      1.729      2.870     -2.724      0.177     -0.476     -1.200     -0.707      0.857
    -0.093      0.696      1.839      2.184      0.037      1.324      1.093      1.543      0.386     -0.676     -0.276     -0.374      0.068      1.177     -1.725      0.555     -0.130      1.080      0.866     -0.188     -0.110     -0.138      0.169      1.374     -0.405     -0.036      0.682      1.612      0.849      0.340      1.245      1.071      1.357     -0.637     -0.441     -0.187     -0.274      0.020      0.156     -1.442      0.723      0.087      0.748      0.213      0.060
    -0.093     -0.304      0.839     -0.816      0.037      0.324      1.093      1.543     -0.614      0.324     -0.276      0.626      1.068     -0.823      1.275      1.555     -0.130      0.080     -0.134     -0.188      0.275      0.018      0.336     -0.802     -0.510     -0.485     -0.154      0.533     -0.123      0.588      0.100      0.986      1.333     -0.100      0.602     -0.821      0.550      0.494     -0.177      1.483      1.342     -0.220     -0.510      0.305      0.434
     1.907     -0.304     -0.161      0.184      0.037      1.324      0.093     -0.457     -0.614     -0.676      1.724     -0.374      0.068      0.177     -0.725      1.555      0.870      0.080      0.866     -0.188      0.766      0.230     -0.049     -0.149      0.571      1.309     -0.358     -0.082      0.334     -0.462      0.606     -0.107     -0.441     -0.586     -0.961      0.466     -0.635      0.177      0.318     -0.966      0.657      0.793      0.187      0.768     -0.908
    -0.093     -0.304     -2.161      1.184     -0.963      0.324      0.093      1.543      0.386     -0.676     -1.276     -0.374     -1.932      0.177     -0.725     -1.445     -0.130      1.080      0.866     -1.188     -0.590      0.254     -0.719      0.380     -1.394      0.451     -0.505     -1.422      0.846      0.393      0.930     -0.078      2.424      0.232     -0.068     -0.345     -0.600     -0.878     -0.128      0.095     -0.638     -0.454      2.035      0.807      0.176
    -0.093      0.696      1.839     -0.816      1.037      1.324      1.093      1.543      0.386      0.324      1.724      1.626      1.068     -0.823      0.275     -0.445      0.870     -1.920      0.866      0.812      0.871      0.483     -0.158      0.051      1.239     -1.020      0.096      2.027     -0.836     -0.173      0.462      0.583      1.580      0.253     -0.281      0.112      0.763      1.325     -0.812     -0.386     -1.281      0.381     -1.662      0.764     -0.022
     1.907     -1.304     -1.161      1.184     -1.963      1.324      1.093      1.543      0.386     -1.676     -1.276      0.626      0.068      1.177     -1.725      1.555      0.870      1.080      0.866     -0.188      0.300      0.562      0.158      1.140     -0.728      1.481     -1.896     -1.381      0.067     -1.119      0.906      0.534      1.264     -0.609     -1.328     -1.732     -0.222     -0.205      0.358     -1.336      1.253      0.296      0.696      0.421      0.531
    -0.093     -0.304     -1.161      1.184     -0.963      0.324      1.093     -1.457      0.386     -1.676     -0.276      0.626      1.068      2.177      0.275     -0.445     -0.130      1.080      0.866     -1.188     -0.407     -0.138      0.619      0.693     -0.779      0.237     -0.131     -1.741      0.305     -0.246      0.895      1.276     -1.913     -0.018     -1.277      0.350      0.769      0.114      1.679      0.413     -0.031     -0.023      0.032      0.282     -0.564
    -0.093      0.696     -0.161      0.184     -0.963     -0.676     -0.907      0.543     -0.614      0.324      1.724      0.626      0.068     -0.823      0.275     -0.445      0.870      0.080      1.866      0.812      0.510      0.316     -0.300     -0.434     -0.294     -0.718      0.216      0.194      0.612     -0.758     -1.253     -1.201      0.929     -0.254      0.576      1.029      0.103      0.502     -0.363      0.467     -0.956      0.529      0.394      1.967      1.118
     0.907     -0.304      1.839     -1.816      1.037     -0.676     -2.907      1.543     -1.614      1.324      1.724     -0.374      1.068     -0.823      1.275     -0.445     -2.130      1.080      1.866      0.812      0.230     -0.664      1.022     -1.045      0.612      0.529      0.376      0.857     -0.883      0.296     -1.095     -2.187      0.430     -0.771      1.010      1.366      0.602     -0.453      0.049      0.848     -0.694     -1.254     -0.494      2.386      0.223
    -2.093     -0.304     -0.161     -0.816      1.037     -1.676      1.093      1.543     -1.614     -0.676     -1.276     -1.374     -2.932     -1.823     -0.725     -0.445     -1.130      1.080     -1.134      0.812     -0.644     -0.770     -0.656     -0.793      0.046     -1.402      0.567      0.450      0.214      0.962     -1.170      1.924      2.147     -1.053     -0.746     -0.202     -0.070     -1.971     -1.193     -0.895      0.308     -0.352      2.028     -0.898      0.602
    -2.093     -0.304     -1.161     -0.816      0.037      0.324      0.093      1.543      0.386      1.324     -1.276     -1.374     -1.932     -0.823      0.275      0.555     -1.130     -0.920      0.866     -0.188     -0.294     -0.525     -1.122     -0.310      0.572     -1.708      0.217     -0.049     -0.275     -0.712      0.499      0.486      2.960      0.563      0.964     -0.767     -0.707     -0.220     -0.627      0.179      0.669     -0.363      0.691      1.035     -0.834
    -0.093      0.696      1.839      0.184      0.037     -0.676      1.093      0.543     -1.614      0.324     -0.276      0.626      1.068      0.177     -0.725      0.555     -0.130      1.080     -1.134      0.812     -0.008      0.100      0.438     -0.343      0.883     -0.033      0.499      1.159      0.570     -0.714     -0.554      0.759      0.046     -1.369     -0.295     -0.396      0.526      0.441      0.566     -1.192      0.458     -0.261      0.523     -0.947      0.112
    -2.093      0.696      0.839      1.184      0.037      1.324      1.093     -0.457      0.386      0.324      1.724      1.626      1.068      1.177      0.275      0.555      0.870      0.080      0.866      0.812      0.682      0.567      0.202      0.655      0.412     -2.909     -0.217      0.654      0.537     -0.206      0.675      0.365     -0.785      0.017      0.045      0.715      0.833      0.671      0.646     -0.024     -0.437      0.072     -0.317      0.516      0.483
     0.907     -1.304      0.839      0.184      0.037      1.324     -0.907      0.543      0.386     -0.676      1.724     -0.374      0.068     -0.823      0.275      1.555      0.870      0.080     -0.134      0.812      0.964      0.430      0.113      0.220      0.050     -0.012     -1.575      0.858     -0.050     -0.087      0.134     -1.310      0.315      0.185     -0.615     -0.072     -0.954      0.033     -0.882      0.415      0.399      0.374     -0.024     -0.322      0.838
     0.907      0.696      0.839     -1.816      1.037      1.324      1.093      1.543     -0.614      0.324      0.724      0.626      0.068     -1.823      1.275      0.555      0.870      1.080     -1.134      0.812      0.493      0.550      0.356     -1.535      1.071      0.444      0.218      0.592     -0.298     -0.020      0.990      0.456      1.184      0.569     -0.319     -0.106     -0.086     -0.471     -0.456      0.669     -0.127      0.171      0.603     -0.323     -0.127
     0.907      0.696     -1.161      1.184      0.037      0.324      0.093     -1.457     -0.614      0.324      0.724      0.626      0.068      1.177      0.275      0.555     -0.130      0.080      0.866     -0.188      0.172     -0.057      0.040      0.249     -0.570      0.695      0.704     -1.069      1.006      0.397      0.059      0.222     -1.555     -0.907      0.530      0.392      0.710     -0.095      0.845      0.464      0.338     -0.187      0.084      0.797      0.288
     0.907      0.696     -2.161      1.184      0.037      1.324      1.093     -1.457     -0.614      0.324      1.724      0.626      0.068     -0.823      0.275      0.555      0.870     -0.920      0.866      0.812      0.992      0.457     -0.383      0.929      0.955     -0.048      0.187     -1.809      0.127     -0.931      0.358      0.603     -1.067     -1.354     -0.132      0.192      0.051      0.432     -1.537     -0.179     -0.722      0.264     -0.380      0.323     -0.199
    -1.093      0.696      0.839      0.184      1.037     -0.676      0.093      1.543     -0.614      0.324     -1.276      0.626      1.068     -1.823      0.275     -1.445     -0.130      1.080      0.866     -0.188     -0.894      0.107      0.796     -0.396      0.257     -0.180      0.705      0.087      0.542      0.628      0.077     -0.026      0.570     -0.118      0.253      0.233      0.495     -0.053     -1.453      0.162     -0.401     -0.266     -0.239      0.894     -0.216
     0.907     -0.304     -2.161     -1.816      0.037     -1.676     -0.907     -0.457     -0.614     -0.676      1.724      0.626     -1.932      1.177     -0.725     -0.445      0.870     -1.920     -0.134     -0.188      0.608      0.488     -0.985     -0.307      0.304      0.280     -0.895     -1.183     -1.424     -0.164     -2.079     -1.269      0.653     -0.234     -0.889      0.780     -0.065     -0.655      1.400     -0.752     -1.045      0.275     -0.542      0.060     -0.481
     0.907      0.696      0.839     -1.816     -0.963     -0.676      0.093      1.543     -0.614      0.324      1.724     -0.374      0.068     -1.823      1.275      0.555      0.870      1.080      1.866      0.812      0.668     -0.017      0.289     -1.551      0.697      0.115      0.755      0.443     -0.296     -1.689     -1.383      0.117      1.343      0.673      0.049      0.608     -0.301     -0.324     -0.583      1.115     -0.187      0.868      0.604      2.779      0.082
     0.907      0.696      1.839      0.184      1.037      1.324      1.093     -1.457      1.386      0.324     -1.276      0.626      1.068      1.177     -1.725      1.555      0.870      1.080     -1.134      0.812     -0.017      0.427      0.729      1.166      0.515      0.963      0.273      1.077     -0.940      0.485      1.258      0.701     -2.061      0.474     -0.122     -1.128     -0.025     -0.169      0.134     -1.836      1.481      0.247      0.158     -1.545      0.458
    -0.093     -0.304     -1.161      0.184      0.037     -0.676     -0.907     -1.457      0.386     -0.676     -0.276     -0.374      0.068     -0.823     -0.725     -1.445     -1.130     -1.920      0.866     -2.188     -0.043     -0.328     -0.376     -0.390     -1.442     -0.068      0.074     -0.736      0.646      1.528     -0.728     -0.606     -1.017      0.796      0.127     -0.244      0.198      0.546     -0.647      0.112     -1.327     -0.881     -1.380      0.965     -0.983
    -0.093     -1.304     -1.161      0.184     -1.963     -0.676     -0.907     -0.457      0.386     -0.676     -1.276     -0.374     -0.932     -0.823      0.275     -0.445     -1.130     -0.920      0.866     -0.188     -0.740     -0.463     -0.208      0.475     -1.091      0.514     -0.683     -0.931     -0.345     -0.856      0.181     -0.341     -0.184      0.003     -0.147      0.026      0.323     -0.662     -1.339      0.912      0.576     -0.444     -0.621      0.608      0.684
     0.907      0.696     -2.161      1.184      1.037      1.324      0.093     -2.457      0.386      0.324      1.724     -2.374     -0.932      1.177      0.275      1.555      0.870     -1.920      0.866      0.812      1.161     -0.474     -0.957      0.838      0.817     -0.282      1.092     -1.234      0.133      0.548      0.143      0.702     -1.434     -0.383     -0.141     -0.261     -1.579      0.412      0.515     -0.191     -0.060      1.540     -0.465      0.597      0.005
     0.907     -0.304     -1.161     -0.816      1.037      0.324     -2.907     -1.457      0.386     -0.676      1.724      1.626     -1.932     -0.823      1.275      1.555      0.870      1.080     -0.134      0.812      1.051      0.400     -0.517     -0.953      0.434     -0.232     -0.786     -0.313      0.135      0.567     -0.710     -3.336     -0.757      0.973     -0.904      0.023      1.026     -1.369     -0.052      1.071      0.494      0.187      1.919      0.391      0.273
     1.907      0.696     -1.161     -0.816      1.037      1.324      1.093     -0.457     -0.614      1.324      1.724      1.626     -0.932     -0.823      1.275      1.555      0.870      1.080      1.866      0.812      0.723      0.720      0.141     -0.855      1.259      1.021      0.093     -1.368     -0.099     -0.398      0.548      0.253     -0.435     -0.146      0.733      0.535      0.471     -1.067      0.037      0.645      0.842      0.195      0.998      2.183     -0.276
    -1.093      0.696      0.839     -0.816      1.037     -0.676      1.093      1.543     -0.614      0.324      0.724      1.626      0.068     -0.823     -0.725     -0.445     -0.130      0.080     -0.134      0.812     -0.071      0.696      0.352     -0.683      0.496     -0.995      0.195      0.444     -0.158      0.557     -0.601      0.451      1.203      0.082     -0.126      0.830      0.715     -0.400     -0.254     -1.009     -0.136     -0.847     -0.409      0.290      0.408
     0.907      0.696      1.839      2.184     -0.963      1.324      1.093      1.543     -0.614      0.324     -0.276      0.626      1.068      2.177     -0.725      0.555      0.870      1.080     -0.134      0.812      0.191      0.477      0.629      0.426     -0.376      0.848      0.127      1.108      1.639     -0.568      0.997      0.573      0.738     -1.057      0.403     -0.647     -0.191      0.088      1.825     -0.422      0.440      0.374      0.226     -0.478      1.071
    -0.093      0.696     -2.161      1.184      1.037      0.324      1.093     -2.457      1.386      0.324     -1.276      0.626      1.068      0.177      0.275     -1.445     -0.130     -0.920      0.866      0.812     -0.396      0.450     -0.273      0.934      0.620      0.210      0.064     -2.039      0.145      0.579      0.568      0.705     -2.319      0.522      0.141     -0.588      0.061      1.456     -0.682     -0.186     -0.943     -0.804     -0.684      0.345      0.063
     0.907     -0.304     -1.161      1.184      1.037      0.324      1.093     -1.457     -0.614      0.324      0.724      0.626     -0.932      1.177      0.275      1.555      0.870     -0.920     -0.134      0.812      0.742      0.322     -0.814      0.244      0.261      0.094     -0.606     -0.388      0.836      0.822     -0.482      0.835     -0.518     -0.819      0.261     -0.284      0.387      0.227      1.033      0.172      0.639      0.504      0.121     -0.535      0.689
    -0.093     -0.304     -0.161     -0.816      1.037     -0.676      0.093     -1.457      2.386      1.324     -0.276      1.626     -0.932     -0.823      1.275      1.555     -0.130     -1.920      1.866      0.812      0.021      0.339     -0.758      0.714      1.226     -0.028     -0.614      0.562     -1.452     -0.286     -0.838     -0.242     -0.683      1.815      0.716     -0.570      1.231      0.139     -1.587      0.589      1.326     -0.713     -0.848      1.546     -0.286
     0.907      0.696     -0.161      1.184      0.037     -0.676     -0.907      0.543      1.386      1.324      0.724     -1.374     -0.932      0.177      0.275     -0.445     -2.130     -0.920      1.866     -0.188     -0.068     -1.079     -1.094      0.760      0.237      0.740      1.764      1.010      0.439     -0.274     -0.569      0.111      1.882      0.770      1.007      0.887      0.247      0.526     -0.624      0.096     -0.415     -0.740      0.649      1.509     -0.331
     0.907     -1.304      0.839      1.184      1.037     -0.676     -0.907     -1.457     -0.614     -0.676     -0.276     -0.374      0.068     -0.823     -0.725      1.555     -0.130     -0.920     -2.134      0.812      0.404     -0.041      0.035     -0.869      0.831      0.302     -1.138      0.757      2.021      0.180     -1.041     -1.020     -1.601      0.063     -0.886     -0.922     -0.413     -0.004     -0.215     -1.005      1.084      0.059     -1.295     -1.671      0.036
    -1.093      0.696      0.839      0.184      1.037     -0.676      0.093      1.543      0.386      1.324     -1.276     -0.374     -0.932     -0.823      1.275     -0.445     -0.130      0.080      0.866      0.812     -0.574     -0.351     -0.535     -0.096      0.209     -0.621      1.002      1.365      0.368      0.925     -0.204      0.411      2.214      0.392      1.176     -0.304      0.254     -0.250     -0.741      1.083      0.213      0.311      0.939      0.805      0.624
    -1.093     -0.304      1.839      0.184      1.037      0.324      0.093      1.543     -1.614     -2.676     -1.276     -0.374      1.068     -0.823     -1.725     -1.445     -0.130      0.080     -0.134     -0.188     -1.182     -0.013      0.532     -0.158      0.381      0.170     -0.311      1.270      0.433      0.658      1.462      0.204      0.992     -1.596     -2.840      0.562     -0.430      0.147     -0.550     -1.903      0.071     -0.029     -0.792     -0.095     -0.557
    -2.093      0.696     -1.161      0.184      1.037     -0.676      0.093      1.543     -1.614      0.324     -2.276     -1.374      1.068     -0.823      0.275     -1.445     -0.130      1.080      0.866     -0.188     -1.226     -0.389      0.529     -0.751      0.529     -0.964      1.038     -1.459      0.871      0.496      0.704      0.492      0.930     -1.064      0.157     -0.213     -0.530      0.502     -0.155      0.074      0.059      0.184      0.440      1.312     -0.712
    -0.093     -0.304     -1.161      1.184      1.037     -0.676     -0.907     -1.457      2.386     -1.676     -1.276     -0.374      1.068      2.177     -1.725      0.555     -1.130     -1.920      1.866      0.812     -0.771     -0.500     -0.442      1.170     -0.115      0.709      0.052     -0.482     -0.007      1.140      0.148     -0.300     -0.860      1.273     -1.507     -0.079      0.262      1.687      1.100     -1.584      1.083     -0.323     -1.251      1.281      1.005
     0.907     -0.304      0.839     -0.816      0.037      0.324     -0.907      0.543     -0.614     -0.676      0.724     -0.374      0.068      0.177      0.275     -0.445     -0.130      0.080     -0.134     -0.188      0.202     -0.437      0.047     -0.929      0.292      0.687      0.111      0.838     -0.099     -0.297      0.010     -0.390      0.528      0.142     -0.849      0.472      0.377      0.132      0.895      0.025     -0.676      0.241     -0.042      0.361     -0.496
    -0.093      0.696     -1.161     -1.816      0.037      1.324     -2.907     -1.457     -0.614     -0.676     -1.276      0.626      0.068      0.177     -0.725      0.555     -0.130     -0.920     -1.134      0.812     -0.336      0.068      0.061     -1.600     -0.231      0.127      0.617     -1.129     -0.159      0.423      1.747     -3.093     -1.656      0.702     -0.509     -0.759      0.344      0.137      1.466     -0.606      0.928     -0.228     -0.985     -0.389      1.062
    -0.093     -0.304     -2.161      0.184     -1.963      0.324      1.093     -1.457      0.386     -1.676      0.724     -2.374     -0.932      1.177      0.275     -0.445      0.870     -0.920     -0.134     -2.188      0.129     -0.660     -0.918      0.914     -1.404     -0.206      0.395     -1.398     -0.966     -0.650      0.159      1.780     -0.451     -0.311     -1.151      0.555     -1.297      0.428      0.337      0.991     -0.503      1.543      0.455     -0.741     -0.874
    -0.093     -3.304      0.839      0.184     -1.963     -0.676     -1.907      0.543      0.386     -0.676     -1.276     -2.374      1.068      0.177     -0.725     -0.445     -2.130      1.080     -0.134     -1.188     -0.440     -1.263      1.031      0.043     -1.306      0.228     -2.054     -0.211      0.093     -0.557     -0.340     -0.645     -0.506      0.476      0.149     -0.557     -0.492     -0.304      0.218      0.074     -0.059     -0.520     -0.575     -0.200     -0.282
    -0.093     -0.304      0.839      0.184     -0.963     -1.676      0.093      0.543      0.386      0.324      0.724      0.626      1.068     -0.823      0.275     -0.445     -0.130      0.080     -0.134     -1.188      0.275      0.139      0.803     -0.109     -1.404     -0.125     -0.437      0.071      0.244      0.408     -1.849     -0.215     -0.239      0.454      1.142      0.432      0.365      0.189     -0.906      0.960     -0.737     -0.402     -1.067     -0.173      0.080
    -0.093      0.696      1.839     -1.816      1.037      1.324      1.093      1.543     -1.614     -0.676      1.724      0.626      0.068     -1.823      0.275      1.555      0.870      1.080     -2.134      0.812      1.018      0.430      0.300     -1.226      0.159     -1.107      0.298      1.652     -0.450      1.028      0.297      0.656      1.276     -0.660     -0.754     -0.133      0.144     -0.401     -0.809      0.070      0.194      0.224      0.632     -1.449      0.586
     0.907     -0.304     -2.161     -0.816      0.037      1.324      1.093     -2.457     -1.614     -0.676      1.724     -1.374     -1.932      0.177      1.275      1.555     -0.130     -2.920     -1.134     -0.188      0.976     -0.401     -1.754     -0.711      0.188     -0.024      0.010     -0.421     -0.204     -0.045      0.439      1.437     -0.512     -1.029     -0.707      0.074     -0.811      0.618      0.792      1.132      0.275      0.293     -0.295     -0.869     -0.287
    -0.093     -1.304     -1.161     -0.816      0.037     -1.676     -0.907     -0.457      0.386     -1.676      0.724     -0.374     -0.932      0.177     -1.725     -1.445     -1.130     -0.920     -0.134     -2.188      0.095     -0.387     -0.298     -0.198     -1.269     -0.326     -0.719     -1.016     -0.661      1.202     -2.037     -0.562     -0.097      0.595     -1.153      0.607      0.296     -0.474      0.417     -1.018     -1.584     -0.614     -0.594     -0.149     -1.085
     1.907     -0.304     -0.161      0.184      0.037      1.324     -0.907      1.543      1.386      1.324      0.724     -2.374     -0.932      1.177      1.275      1.555      0.870      1.080     -0.134      0.812      0.829     -0.530      0.034      0.180     -0.068      0.990      0.203     -0.201      0.001      0.398      0.411     -0.571      1.519      1.109      1.437     -0.657     -1.371     -0.933      1.053      1.270      0.645      1.565      1.143     -0.010      0.770
    -2.093     -2.304     -2.161      2.184      1.037     -1.676     -1.907     -0.457      0.386     -2.676     -1.276     -2.374     -0.932      2.177     -2.725     -0.445     -1.130     -0.920     -1.134      0.812     -0.376     -0.819     -0.737      1.159     -0.728     -1.648     -1.364     -1.417      1.035      1.794     -1.381     -0.997      0.343     -0.393     -2.197     -0.604     -0.979      0.032      1.032     -2.512      0.040     -0.238     -0.112     -1.726      1.639
     0.907      0.696      0.839     -1.816      1.037      0.324      0.093      0.543      0.386      1.324      1.724     -0.374     -1.932     -0.823      0.275      0.555     -0.130      1.080     -0.134      0.812      0.808     -0.067     -0.381     -0.184      0.481      0.188      0.666      1.164     -1.704      0.517     -0.421      0.219      0.783      0.317      0.966      0.410     -0.190     -1.445     -0.714      0.134     -0.364     -0.101      1.494     -0.001      0.453
    -0.093      0.696     -2.161      1.184      1.037      1.324      1.093     -2.457     -0.614      1.324     -2.276      1.626     -2.932      0.177     -0.725     -0.445     -0.130     -2.920      0.866      0.812     -0.790      0.328     -1.885      0.671      0.806      0.734      0.603     -0.250      0.387      0.214      2.032      0.627     -0.247     -1.137      0.908     -1.138      1.142     -0.476     -0.298     -1.056      0.357     -0.443     -0.223      0.362      0.057
    -0.093     -0.304     -2.161      2.184      0.037      1.324      1.093      1.543      0.386     -0.676     -0.276      0.626      0.068      2.177     -0.725     -0.445      0.870     -0.920      0.866     -1.188     -0.008      0.567     -0.517      1.176     -0.455     -0.275     -0.935     -1.629      0.968      0.540      1.223      0.502      2.071     -0.645     -0.277     -0.091     -0.029      0.809      1.080     -0.587     -0.561      0.295     -0.052      0.115     -0.704
     0.907     -0.304      0.839     -1.816      1.037      1.324      0.093      0.543     -0.614      1.324      1.724      0.626      1.068     -1.823      1.275      1.555      0.870      1.080     -1.134      0.812      1.203      0.445      0.339     -1.251      0.973     -0.269     -0.638      0.369     -0.749      0.135      0.084     -0.258      0.012      0.271      0.978     -0.189     -0.019      0.610     -0.763      0.726      0.054      0.337      0.588     -0.524      0.028
    -2.093     -1.304      0.839     -0.816     -1.963     -1.676      1.093      0.543     -1.614     -2.676     -1.276      1.626     -1.932     -0.823     -0.725     -1.445     -0.130      0.080     -0.134     -1.188     -1.232      0.175     -0.974      0.342     -1.200     -0.863     -1.514      1.821     -1.326     -0.921     -0.456      0.895      1.487     -1.929     -1.914      0.570      1.165     -0.636     -1.014      0.024      0.149     -0.166      1.202     -0.343     -0.147
    -1.093      0.696      1.839      1.184      0.037     -1.676      1.093      1.543      0.386      0.324     -1.276      0.626      1.068      0.177      0.275     -2.445      0.870      1.080     -0.134      0.812     -1.091      0.559      0.729      0.856      0.399      0.171      0.134      1.197      0.341     -0.419     -0.460      0.443      0.816     -0.080      0.136      0.496     -0.368      0.182     -0.488      0.050     -0.930      0.316      0.049     -0.759      0.438
    -0.093     -0.304     -0.161      0.184      0.037     -0.676      0.093      0.543     -0.614     -0.676      0.724     -0.374      0.068      0.177     -0.725      0.555     -0.130      1.080     -0.134      0.812      0.540     -0.057      0.160      0.193      0.060     -0.954     -0.270     -0.464     -0.121     -0.008     -1.249      0.141      0.322     -0.737     -0.673     -0.212     -0.355     -0.177     -0.074     -0.678     -0.097     -0.146      0.936     -0.377      0.596
    -1.093     -1.304      0.839     -0.816     -0.963      1.324      1.093     -1.457      1.386     -2.676     -0.276      0.626      1.068      1.177     -0.725      0.555     -1.130      1.080     -1.134     -1.188      0.162     -0.018      0.644     -0.063      0.072     -1.367     -1.197      0.225     -0.930     -1.154      1.155      1.069     -2.114      1.503     -2.566     -0.590      0.810      0.188      1.250     -0.846      0.268     -1.040     -0.125     -1.155     -1.141
     0.907      0.696      1.839     -1.816      1.037      1.324     -2.907     -1.457     -1.614      0.324      1.724     -0.374      0.068     -1.823      1.275      1.555      0.870      0.080     -0.134      0.812      1.107     -0.047      0.238     -1.402      0.777     -0.152      0.876      1.671     -0.376      0.343      0.227     -2.850     -1.694     -0.630     -0.055     -0.317     -0.429     -0.277     -0.621      1.187      0.268      0.901     -0.322      0.658      0.127
    -0.093     -0.304     -0.161     -0.816      0.037     -2.676     -1.907     -0.457     -0.614     -1.676     -1.276     -1.374      0.068     -0.823      0.275     -0.445     -1.130     -0.920     -0.134     -0.188     -0.670     -0.557     -0.567     -0.376     -0.012      0.640      0.258      0.502     -0.368      0.060     -1.969     -1.298      0.282     -0.307     -1.530     -0.305     -0.706      0.933     -0.525      0.401      0.467     -0.382     -0.116      0.151     -0.087
    -1.093      0.696     -0.161     -0.816     -1.963      0.324     -1.907      0.543      1.386     -0.676     -0.276      1.626      0.068      1.177     -0.725     -0.445     -1.130      0.080      0.866     -2.188     -0.481      0.104      0.080      0.487     -1.356     -0.509      0.512     -0.429     -1.324     -0.702      0.639     -1.872      0.543      0.977      0.021      0.396      1.369      0.035      0.836      0.077      0.076     -1.360     -0.259      0.606     -1.044
    -2.093      0.696      0.839     -0.816      1.037     -0.676      1.093      0.543      1.386     -0.676     -2.276     -2.374      1.068      2.177     -0.725     -0.445      0.870      1.080     -1.134      0.812     -0.830     -0.208      0.382      0.294      0.689     -1.424      1.017      0.563     -1.252      0.263      0.269      1.411      0.014      1.088     -0.992     -0.783     -2.055      0.711      1.902     -1.051      0.515      1.325      0.461     -1.269      0.340
    -1.093     -0.304     -2.161      2.184     -0.963     -1.676     -1.907     -1.457      2.386      0.324     -1.276     -0.374      0.068      2.177      0.275      0.555     -2.130     -0.920      1.866     -0.188     -0.606     -0.784     -0.339      1.566     -1.154     -0.467      0.559     -1.753      0.348      0.281     -1.148     -1.075     -1.087      1.180      0.760     -0.378      0.812      0.305      0.869      0.866      1.132     -1.112     -0.654      0.946      0.881
    -2.093      0.696      0.839      1.184      1.037     -2.676      0.093      1.543      1.386      1.324     -0.276      0.626      0.068     -0.823      1.275     -2.445      0.870      1.080      0.866      0.812     -0.668      0.713      0.527      1.081      0.413     -1.502      0.038      0.190     -0.052      0.754     -2.030     -0.643      0.923      0.563      0.946      0.791     -0.492     -0.879     -1.715      0.963     -1.492     -0.113      0.210      0.326      0.486
     0.907     -0.304      0.839      1.184     -2.963      1.324      1.093     -2.457     -1.614     -2.676      1.724      1.626     -2.932      0.177     -0.725      0.555      0.870     -1.920     -0.134     -2.188      0.797      0.420     -1.814     -0.130     -1.833      0.175     -0.780      2.472      1.227     -1.160      0.384      0.627     -0.485     -1.384     -1.748      0.385      1.027     -0.326      0.242      0.187     -0.490      0.304      0.617     -0.050     -0.655
     1.907      0.696     -2.161      1.184      1.037      1.324      1.093     -1.457      1.386      1.324      1.724      0.626     -1.932     -0.823      1.275      1.555      0.870      0.080     -0.134      0.812      1.218      0.453     -0.973      1.059      0.677      0.735      0.238     -0.990      0.162      0.337      0.160      0.713     -0.453      0.558      0.928     -0.301     -0.050     -0.678     -1.683      0.808      0.324      0.307      1.571     -0.649      0.166
     0.907     -0.304     -1.161      0.184     -0.963      1.324      0.093     -2.457      0.386      0.324      0.724      0.626      0.068      1.177      1.275      0.555     -1.130     -1.920      0.866     -1.188      0.535     -0.087     -0.867      0.808     -0.532      0.433     -0.366     -0.394     -0.651     -0.598      0.684      0.454     -1.458     -0.377      0.598     -0.121      0.770      1.175      0.612      1.531     -0.105     -1.071     -0.738      0.379     -0.861
    -0.093     -0.304     -1.161      0.184     -0.963      0.324     -0.907     -1.457     -0.614      0.324     -0.276     -0.374     -0.932      0.177      0.275     -0.445     -1.130     -1.920      0.866     -2.188     -0.196     -0.291     -0.864     -0.216     -1.512      0.117     -0.166     -0.179      0.443      0.530      0.310     -0.592     -0.509     -0.374      1.244     -0.039     -0.120      0.284      0.399      0.987     -0.202     -0.598     -0.675      1.075     -0.811
     0.907      0.696      0.839      0.184      0.037      1.324      0.093     -0.457      0.386     -0.676      0.724     -0.374      1.068      0.177     -0.725      0.555     -0.130      1.080     -0.134      0.812      0.396     -0.046      0.198      0.300      0.028      0.300      0.662      0.658     -0.109     -0.009      0.809     -0.165     -0.576      0.222     -0.688      0.058     -0.194      0.860     -0.194     -0.696      0.057     -0.008      0.811     -0.335      0.630
    -2.093      0.696     -2.161      2.184      0.037     -1.676      0.093      0.543     -1.614      0.324     -2.276      0.626      0.068      1.177      0.275     -1.445     -2.130      0.080     -1.134     -0.188     -1.243     -0.446      0.018      0.007      0.442     -0.659      1.091     -2.005      2.003     -0.417     -0.489      0.635      0.465     -1.660      0.220     -0.227      1.216      0.062      1.313      0.012      0.054     -1.410      0.027     -1.148     -0.505
     0.907     -0.304     -1.161      2.184     -1.963      0.324     -1.907     -0.457      2.386      0.324     -0.276     -0.374     -2.932      0.177     -0.725     -1.445     -1.130      1.080      1.866     -1.188     -0.750     -0.714     -1.020      1.880     -1.299      1.590      0.435     -0.076      0.210     -0.567      1.021     -1.302      0.782      0.870      0.941      0.831      0.608     -1.542     -1.343      0.041     -0.530     -0.144      2.463      0.724      0.099
    -0.093     -0.304      0.839     -0.816     -0.963      0.324      1.093      1.543      0.386     -0.676     -0.276     -0.374      0.068      0.177     -0.725      0.555      0.870      1.080      1.866     -0.188      0.018      0.300      0.487      0.573     -0.192      0.027     -0.532      0.368     -1.554     -0.588      0.192      0.758      1.017      0.038     -0.585     -0.353     -0.690     -0.384     -0.340     -0.776      0.464      0.460      0.324      1.523     -0.171
    -1.093     -0.304     -2.161      0.184      0.037      1.324      1.093      1.543      0.386      1.324     -0.276      0.626      0.068     -0.823      1.275     -0.445      0.870      1.080      1.866      0.812     -0.014      0.169     -0.083      0.774     -0.081     -1.055     -0.366     -1.988     -0.517      0.254      1.472      0.844      1.655     -0.236      1.304     -0.162      0.388      0.177     -1.515      1.373     -0.540      0.864      1.231      1.463      0.924
     0.907      0.696      0.839     -0.816      0.037      0.324      0.093      0.543     -0.614      1.324      1.724      0.626      0.068     -0.823      1.275      1.555      0.870      0.080      1.866     -0.188      1.209      0.606      0.242     -0.720      0.571     -0.227      0.059      0.398     -0.244     -0.379     -0.755     -0.757      0.198      0.044      0.964     -0.249     -0.408     -0.347     -0.205      1.152      0.094      0.109     -0.128      2.293     -0.741
    -0.093      0.696     -0.161      0.184      0.037     -0.676      0.093      0.543     -1.614      0.324      1.724      1.626      1.068      0.177      0.275     -0.445     -0.130      1.080     -0.134     -1.188      0.547      0.730      0.626     -1.030     -0.977     -0.546     -0.175     -0.768      1.011      0.828     -1.303     -0.621     -0.179     -0.844      0.822      0.930      0.497      0.100      1.089      0.738     -1.181     -1.140      0.103      0.368     -0.281
     1.907      0.696     -0.161     -0.816      0.037      0.324     -1.907     -0.457     -0.614      0.324      0.724     -0.374     -0.932     -0.823      0.275      0.555     -2.130     -0.920     -1.134     -0.188      0.159     -0.746     -0.777     -0.560      0.516      1.911      1.354      0.698     -0.368     -0.459      0.109     -1.201      0.398     -0.181      0.236      0.489      0.721      0.157     -0.516      0.056      0.180     -1.168      0.251     -0.718     -0.820
     0.907      0.696      1.839     -1.816     -0.963      0.324      1.093      1.543      0.386     -0.676      0.724      1.626      0.068     -1.823     -0.725      0.555      0.870      1.080      0.866     -1.188      0.326      0.373      0.519     -0.628     -0.059      0.515      0.198      1.189     -1.246     -1.026      0.169      0.837      0.944      0.730     -0.625      0.194      0.861     -0.676     -1.414     -0.677      0.208      0.375      0.214      1.217     -1.107
    -1.093     -1.304      0.839     -1.816      1.037     -2.676      0.093      1.543     -1.614      1.324     -1.276     -1.374      0.068     -1.823      1.275     -0.445      0.870      1.080     -0.134      0.812     -0.740     -0.139      0.547     -1.177      0.724     -0.388     -1.094      0.289     -0.764      0.465     -2.075      0.293      1.087     -0.644      0.840     -0.078     -1.174     -0.637     -0.784      0.880      0.315      1.097      0.310      0.647      0.049
    -1.093     -0.304      0.839      1.184      0.037     -1.676      0.093      1.543      2.386     -0.676     -0.276     -0.374      1.068      1.177     -0.725     -0.445     -0.130      0.080      0.866      0.812     -0.336     -0.118      0.604      1.500      0.060     -0.737     -0.299      0.150     -0.493      0.083     -1.442      0.294      0.938      1.322     -0.657      0.254     -0.160      0.260     -0.171     -0.857      0.140     -0.083     -0.946      0.150      0.760
    -2.093      0.696     -1.161     -1.816      1.037      1.324      1.093      1.543     -1.614      1.324      1.724      0.626      1.068      1.177      1.275      1.555      0.870      1.080     -2.134      0.812      1.130      0.426      0.603     -1.762      0.951     -3.007      0.278     -1.817     -0.139      0.094      0.287      0.545      0.950     -0.229      0.831     -0.140      0.017      0.344      2.689      0.837      0.175      0.233      0.165     -1.278     -0.061
     0.907     -0.304      0.839     -1.816      0.037      0.324      0.093      1.543     -1.614     -2.676     -0.276     -0.374      0.068     -1.823      1.275     -0.445     -2.130      0.080     -1.134      0.812     -0.064     -0.288      0.450     -1.457      0.222      1.131     -0.084      0.376     -0.354     -0.093      0.474      0.317      1.133     -0.487     -2.730     -0.132      0.215     -0.552     -0.650      0.989     -0.165     -1.630     -0.676     -0.326      0.537
    -0.093      0.696     -0.161      0.184     -0.963     -0.676      1.093      0.543     -0.614     -0.676     -0.276      0.626      1.068      1.177     -0.725      0.555     -1.130      0.080      1.866      0.812      0.073     -0.172      0.437      0.394     -0.191     -0.117      0.836     -0.463     -0.319     -0.548     -0.719      1.181     -0.021     -0.866     -0.467     -0.501      0.998      0.622      0.877     -0.647      0.415     -0.826     -0.516      1.817      0.826
    -1.093     -0.304     -1.161     -0.816      0.037     -0.676     -0.907     -0.457      1.386     -0.676      0.724      0.626      0.068      0.177     -0.725      0.555     -1.130      0.080     -1.134     -2.188      0.621     -0.433     -0.149     -0.443     -0.175     -1.689      0.264     -0.912     -0.425      0.285     -1.272     -0.419     -0.297      1.709     -0.753     -0.224      1.242      0.124      0.423     -0.645     -0.214     -0.568      0.227     -0.867     -1.871
    -0.093     -0.304     -1.161      2.184      0.037      1.324      0.093      0.543      1.386      0.324      0.724      0.626      0.068      2.177      0.275     -0.445     -0.130     -1.920     -2.134     -0.188      0.430      0.035     -0.337      0.800     -0.204     -0.473     -0.477     -0.773      1.277      0.342      1.034      0.122      1.089      0.722      0.447      0.107      0.383      0.561      1.398      0.338     -0.700     -0.145     -1.413     -2.647      0.179
    -0.093     -3.304      0.839      2.184     -2.963     -0.676     -0.907      1.543      1.386      1.324     -0.276     -2.374      1.068     -1.823      1.275     -0.445     -1.130      1.080     -1.134     -1.188      0.013     -1.445      1.126     -0.357     -1.851     -0.219     -1.838     -0.275      2.295     -1.086     -0.678      0.511      0.340      1.701      2.299     -0.409     -0.212     -0.452     -1.571      2.027     -0.324      0.729     -0.452     -0.987      0.323
    -2.093     -1.304     -1.161     -1.816      1.037     -2.676     -0.907     -2.457     -1.614     -0.676     -2.276     -0.374      1.068      2.177      1.275     -1.445     -2.130      0.080     -1.134      0.812     -1.043     -0.610      0.355     -0.878     -0.136     -0.994     -0.767     -1.678     -0.845      1.243     -1.710     -0.433     -2.757     -0.909     -0.589     -0.645      0.406      0.485      2.829      1.284     -0.313     -1.289     -0.412     -0.497      0.898
     0.907      0.696      0.839     -1.816      0.037      0.324     -2.907     -1.457     -0.614     -0.676      0.724      0.626      1.068     -0.823      0.275      1.555      0.870     -0.920      1.866     -0.188      0.537      0.254      0.217     -0.515      0.333      0.311      0.530      0.841     -1.305     -0.149     -0.304     -3.046     -1.706     -0.218     -0.923     -0.137      0.123      0.645     -0.404      0.036      0.700      0.509     -1.213      1.996     -0.558
    -0.093     -0.304     -1.161      0.184     -0.963      0.324     -0.907      0.543     -0.614     -0.676     -1.276     -0.374     -0.932      0.177     -0.725      0.555     -0.130      0.080     -0.134     -0.188     -0.308     -0.349     -0.186      1.165     -0.475      0.143     -0.031     -0.821     -1.179     -0.681      0.437     -0.605      0.573     -1.467     -0.537     -0.795      0.298     -0.767     -0.910     -0.532      0.968      0.019      0.386     -0.832      0.351
     0.907     -0.304     -1.161     -1.816      1.037      0.324      0.093      0.543      0.386      0.324      0.724     -0.374      0.068     -1.823      0.275      1.555      0.870      1.080      1.866      0.812      0.498      0.175      0.205     -0.455      0.992      0.511     -0.304     -1.505     -1.347      0.140     -0.310     -0.138      0.352      0.612     -0.310     -0.294     -0.726     -0.254     -1.343     -0.296      0.785      0.596      0.977      2.102     -0.147
    -2.093     -0.304     -0.161      2.184      1.037     -0.676     -0.907     -1.457      2.386     -0.676     -2.276     -0.374      0.068      2.177     -0.725     -2.445     -1.130     -0.920     -2.134     -0.188     -1.204     -0.085     -0.014      2.053     -0.418     -0.873     -0.199     -0.251      0.111      1.410      0.394     -0.934     -1.319      0.606     -0.383     -0.362     -0.141      0.146      0.382     -0.624     -0.825     -1.114     -0.893     -3.425      0.173
    -2.093      0.696     -0.161     -0.816     -2.963      0.324     -2.907     -1.457     -0.614     -0.676     -0.276      0.626      1.068      0.177     -0.725     -2.445      0.870      1.080     -2.134     -2.188     -0.978      0.238     -0.031     -0.336     -1.620     -1.038      0.418     -0.021     -0.539     -1.281      1.305     -3.269     -1.312     -0.508      0.354      1.201      0.472      0.993      0.418      0.277     -1.260      0.549      1.099     -1.930     -0.606
     0.907      0.696      1.839      0.184      0.037      0.324      1.093      0.543      0.386      1.324      0.724      0.626      0.068      0.177      1.275      0.555      0.870      0.080     -1.134     -0.188      0.890      0.579      0.230      0.320     -0.159      0.113      0.058      1.587     -0.110      0.244     -0.662      0.397      0.137      0.178      1.301     -0.598     -0.150     -0.229     -0.050      1.376     -0.434      0.051     -0.245     -1.326     -0.098
     1.907      0.696      1.839      0.184      0.037      1.324     -0.907      0.543      0.386     -0.676     -0.276      1.626      1.068      1.177      0.275      1.555     -1.130      1.080      0.866      0.812      0.223      0.387      0.422      0.275      0.384      1.547      0.200      1.387      0.000     -0.275      0.943     -1.342      0.108      0.163     -0.896     -0.680      1.130      0.559      0.908     -0.143      1.351     -1.736      0.491      0.770      0.553
    -2.093     -0.304      0.839     -1.816      0.037     -0.676     -0.907      1.543     -1.614      1.324     -0.276     -2.374      1.068     -0.823      1.275     -0.445      0.870      1.080      1.866      0.812     -0.235     -0.693      0.702     -1.640      0.269     -2.137      0.490      0.120     -0.102     -0.163     -0.517     -0.314      0.559     -0.411      1.187      0.034     -1.260      0.114      0.630      1.178     -0.223      1.775     -0.008      2.593      0.599
    -2.093     -0.304     -0.161      2.184      0.037     -2.676     -1.907     -1.457      0.386      0.324     -1.276     -1.374      0.068      1.177      0.275     -2.445     -0.130     -0.920      0.866     -0.188     -1.376     -0.511     -0.244      1.189     -0.165     -0.754      0.379      0.168      1.206      0.135     -1.251     -1.385     -1.129     -0.750      0.377      0.931     -0.521      0.361      0.185      0.151     -0.766      0.626     -0.678      0.342     -0.134
     1.907      0.696     -1.161      0.184      1.037      1.324      1.093     -0.457     -0.614          *     -0.276      0.626     -0.932      0.177          *      0.555      0.870     -0.920      0.866     -0.188      0.368      0.458     -0.531      0.080      0.083      1.450      0.324     -0.497      0.133      0.905      0.960      0.524      0.119     -0.612     -0.471     -0.853     -0.169     -0.204      0.099     -0.426      0.092      0.273     -0.250      0.776     -0.359
    -0.093     -0.304      0.839      1.184     -0.963      0.324      1.093     -1.457      1.386     -0.676     -0.276      0.626      1.068      2.177     -0.725      0.555     -0.130     -0.920      0.866     -0.188     -0.252      0.402     -0.043      1.197     -0.053      0.066     -0.631      0.936     -0.162     -0.827      0.658      0.813     -1.426      0.474     -0.628      0.036      0.073      1.069      1.236     -0.619      0.716     -0.678     -0.932      0.223     -0.150
     0.907      0.696     -1.161      1.184     -0.963      0.324      0.093     -1.457      1.386      0.324      1.724      1.626     -0.932      1.177     -0.725      0.555     -0.130     -0.920     -0.134     -0.188      0.881      0.211     -0.406      1.540     -0.433      0.116      0.375     -0.732     -0.349     -0.319     -0.688     -0.251     -0.973      0.491      0.705      0.257      1.291     -0.411     -0.092     -0.579     -0.645     -0.415     -0.251     -1.064      0.251
    -2.093     -1.304     -0.161     -1.816      0.037     -1.676     -0.907      0.543      1.386      0.324     -2.276     -0.374      1.068      0.177     -0.725     -1.445     -2.130      1.080      1.866      0.812     -1.014     -0.749      0.532      0.849      0.050     -0.957     -0.682     -0.689     -2.574      0.145     -0.638     -0.151     -0.150      0.602      0.371     -0.694      0.751      0.423     -0.512     -0.654     -0.129     -1.155      0.462      1.586      0.656
     0.907      0.696     -1.161     -1.816      1.037      0.324      0.093     -1.457     -1.614      1.324      0.724     -0.374      1.068     -0.823      0.275      0.555      0.870      0.080     -1.134     -0.188      0.397      0.187      0.303     -1.201      0.077      0.369      0.533     -1.439     -0.761      0.936     -0.213     -0.147     -1.872     -0.655      1.158     -0.097     -0.575      0.451     -0.022      0.253      0.042      0.609     -0.199     -0.643     -0.216
     0.907      0.696     -1.161     -1.816      0.037      1.324      0.093      0.543     -0.614      0.324      1.724      0.626      1.068     -0.823      0.275      1.555      0.870      1.080     -1.134      0.812      1.128      0.757      0.533     -1.275      0.186     -0.220     -0.037     -1.527     -0.531     -0.181      0.091     -0.748     -0.054      0.365      0.180     -0.314     -0.354      0.475      0.208      0.138      0.275     -0.006      0.382     -0.450      0.627
    -0.093      0.696      0.839      0.184      0.037      1.324      1.093      1.543      1.386      0.324      0.724      1.626      1.068      0.177     -0.725     -0.445     -0.130     -0.920      0.866     -0.188      0.461      0.550      0.247      0.846      0.637     -0.490      0.110      0.759     -0.834     -0.566      0.923      0.508      1.112      0.713     -0.016      0.121      0.719      0.762     -0.563     -1.014     -1.026     -0.710     -1.306      0.396     -0.820
    -1.093      0.696      1.839     -1.816     -0.963      1.324      1.093      1.543     -0.614      1.324     -1.276      0.626     -1.932     -1.823      0.275     -2.445      0.870      1.080      0.866     -0.188     -0.842      0.660     -0.334     -0.799     -0.145     -0.260      0.061      2.096     -1.128     -0.840      2.048      0.516      1.958     -0.061      1.300      0.135     -0.559     -1.469     -1.011      0.291     -1.290      0.114      1.465      1.163     -0.001
    -2.093     -3.304     -1.161     -1.816      1.037     -1.676      1.093      1.543     -1.614     -0.676     -0.276      1.626      1.068      0.177      0.275      1.555      0.870      1.080     -0.134      0.812     -0.087      0.816      0.458     -2.066      1.203     -1.954     -4.071     -1.594      0.375     -0.152     -1.579      0.221      1.074      0.092     -1.277     -0.093      0.482      0.503      2.120     -0.303      1.479     -0.136      0.379      1.134     -0.232
    -1.093      0.696     -0.161      1.184     -0.963     -2.676     -0.907      0.543     -1.614      1.324     -0.276     -1.374      0.068     -0.823     -0.725     -0.445     -0.130      1.080      0.866     -1.188     -0.209     -0.896      0.160     -0.171     -0.560     -0.736      1.575     -0.109      1.193     -0.271     -2.398      0.007      0.329     -1.346      1.623      0.111      0.093     -0.079     -0.721     -0.480     -0.216      0.948      1.015      0.913     -0.646
     0.907      0.696     -0.161     -1.816      1.037      0.324     -0.907      0.543     -1.614      1.324     -0.276     -1.374      0.068     -0.823      1.275      0.555      0.870      0.080     -1.134      0.812     -0.073     -0.236      0.163     -1.560      0.052      1.050      0.671     -0.328     -0.211      0.962      0.272     -0.731      0.398     -0.449      1.125     -0.273     -1.053     -0.214      0.535      1.223      0.586      1.104     -0.220     -0.289      0.660
     1.907      0.696      0.839     -1.816      1.037      0.324     -2.907      0.543     -0.614      1.324      1.724      0.626      0.068     -0.823      1.275      0.555      0.870      1.080     -2.134      0.812      0.980      0.461      0.384     -1.675      0.816      1.059      0.382      0.623     -0.153      0.118     -0.692     -3.349      0.210      0.655      0.953      0.070     -0.174     -0.395      0.595      0.979     -0.637      0.380      0.566     -1.347      0.105
    -0.093      0.696      1.839      0.184      0.037      0.324      0.093      0.543      1.386      0.324      0.724      0.626      1.068      1.177     -0.725      0.555     -0.130      0.080     -0.134      0.812      0.228     -0.036      0.556      1.034      0.763     -0.359      0.553      1.240     -0.959     -0.770      0.044      0.225     -0.235      0.690     -0.077      0.378      0.561      0.259      0.285     -1.220      0.397      0.112     -0.752     -0.673      0.063
    -1.093     -1.304     -1.161     -1.816     -1.963      0.324      1.093      1.543      1.386      1.324     -0.276     -2.374     -2.932     -1.823      1.275     -1.445     -0.130      1.080      0.866     -0.188     -0.234     -1.167     -0.575      0.015      0.172     -0.829     -0.131     -0.596     -1.884     -2.218      0.417      2.222      2.288      1.368      1.125      0.007     -0.732     -2.166     -2.013      1.158     -1.095      1.319      1.900      0.719     -0.394
     0.907     -0.304      1.839      0.184      0.037      1.324      0.093     -0.457      1.386     -0.676     -0.276      0.626      0.068      0.177     -0.725      1.555      0.870      0.080      0.866      0.812      0.424      0.191     -0.318      0.871      0.411      0.459     -0.540      2.147     -0.754     -0.315      1.040     -0.240     -0.275      0.670     -0.803     -0.820      0.207      0.410     -0.565     -0.906      1.052      0.547      0.461      0.334      0.427
     0.907      0.696     -1.161      0.184      1.037      1.324      1.093     -2.457     -0.614      1.324      1.724      1.626     -0.932      0.177      1.275      1.555      0.870     -1.920     -0.134      0.812      1.168      0.824     -0.795     -1.293      0.756     -0.071     -0.101     -0.337      1.585      0.347      0.184      0.183     -1.601      0.246      1.080     -0.263      0.447      0.188      1.204      0.943      0.047     -0.277     -0.689      0.473      0.240
    -0.093      0.696     -0.161     -1.816      0.037      1.324      0.093     -0.457      1.386      1.324     -1.276     -1.374      1.068      0.177      0.275      1.555      0.870     -0.920     -2.134      0.812     -0.070      0.264      0.066     -1.221      1.101     -0.191      0.411     -0.067     -0.651     -1.154      1.225     -0.309     -0.532      2.293      0.706     -1.057     -1.909      0.838      1.206     -0.290      1.618      0.534     -1.055     -1.498     -0.091
     0.907      0.696      0.839      1.184      0.037      0.324      0.093      0.543      1.386      0.324     -1.276      0.626      0.068      1.177      0.275      0.555     -0.130      0.080      0.866     -0.188     -0.623      0.138     -0.048      0.786      0.049      1.471      0.508      0.781      0.534     -0.139      0.895     -0.075      0.591      0.575      0.209     -0.326      0.228      0.000      0.457      0.304      1.372     -0.332     -0.070      0.359     -0.387
    -1.093     -2.304     -1.161      0.184     -0.963      1.324     -0.907     -0.457      1.386      0.324     -0.276     -0.374     -1.932      2.177     -0.725      0.555     -1.130     -0.920      0.866     -1.188     -0.180     -0.587     -1.161      2.064      0.296     -0.976     -1.664     -0.135     -1.984     -1.465      1.600     -0.338      0.654     -0.061      0.166      0.175      0.578     -0.265      0.397     -0.892      0.771     -0.275      0.752     -0.257     -1.519
     0.907     -0.304     -1.161     -0.816      1.037      0.324     -0.907      0.543      1.386      0.324     -0.276     -0.374      0.068     -1.823      0.275      1.555     -1.130      0.080      0.866      0.812      0.186     -0.503     -0.016     -0.328      0.572      0.733      0.196     -1.203     -0.737      0.364      0.038     -0.511      0.421      1.680      0.078     -0.683      0.317     -0.087     -1.485      0.028      1.131     -0.452      0.089      0.904      0.285
    -2.093      0.696      0.839      1.184      0.037     -2.676      0.093     -1.457     -1.614      1.324     -1.276      0.626      1.068      1.177     -0.725     -0.445     -1.130      0.080     -1.134     -0.188     -0.850     -0.318      0.422      0.377     -0.010     -1.249      0.990      0.358      0.672     -0.010     -1.775      0.354     -1.861     -1.772      1.309     -0.102      1.081      0.452      0.726     -0.618      0.568     -0.632     -0.537     -1.239     -0.120
    -0.093     -0.304     -1.161     -1.816      0.037      1.324      1.093     -2.457     -1.614      0.324      0.724      0.626      1.068     -1.823      1.275      1.555      0.870     -0.920     -2.134      0.812      0.612      0.520     -0.083     -1.697      0.442     -0.690     -0.625     -1.178     -0.035     -0.272      0.710      0.522     -2.280     -0.310      0.075     -0.308     -0.242      1.169     -0.421      1.083      0.768      0.089     -0.627     -1.268      0.445
    -0.093      0.696     -0.161      1.184      1.037     -1.676      0.093      1.543     -0.614      0.324      0.724      0.626      1.068      1.177     -1.725     -1.445     -1.130     -1.920     -1.134      0.812     -0.108     -0.005     -0.034     -0.103      0.616     -0.103      0.828      0.076      1.328      0.295     -1.577      0.149      1.485     -0.540     -0.033      0.897      0.621      1.046      1.136     -2.073     -1.194     -1.072     -1.768     -0.895      0.309
    -0.093     -0.304     -1.161     -1.816      1.037     -2.676     -0.907      1.543     -0.614      1.324     -0.276      0.626     -0.932     -0.823     -0.725     -1.445     -1.130      0.080     -1.134      0.812     -0.530     -0.400     -0.479     -2.131      0.900      0.490      0.219     -0.816      0.272      0.134     -2.224     -0.550      2.154      1.018      0.826      0.731      1.395     -0.476      1.048     -1.094     -0.587     -0.508      0.768     -0.130     -0.077
    -1.093     -0.304      0.839     -1.816     -2.963      0.324      0.093      1.543     -1.614     -0.676      0.724     -0.374      1.068     -0.823      0.275      0.555      0.870      1.080      0.866      0.812      0.328     -0.034      0.634     -1.233     -1.175     -1.349     -0.260      0.286     -0.800     -1.778      0.108      0.184      0.891     -0.638      0.009      0.258     -0.328      0.246      0.326      0.746      0.023      0.866      0.263      1.696      1.887
     1.907      0.696     -0.161     -1.816      0.037      1.324      1.093      1.543     -1.614     -0.676      1.724     -0.374      1.068      0.177     -0.725      1.555     -1.130     -0.920     -0.134      0.812      1.039      0.033      0.461     -1.270     -0.252      0.782      0.925     -0.772     -0.516      0.208      0.173      1.045      0.895     -0.647     -0.559      0.142     -0.468      0.574      1.140     -0.497      0.294     -1.082     -1.653      0.484      1.048
    -0.093      0.696     -2.161     -0.816      0.037      1.324      1.093     -2.457     -1.614      1.324     -2.276      0.626     -1.932     -1.823      1.275      0.555      0.870      1.080      0.866      0.812     -0.776      0.244     -0.285     -0.956     -0.019      0.731      0.675     -1.814      0.038      0.154      2.194      1.177     -2.259     -0.759      1.236     -1.275      0.048     -1.562     -1.189      1.194      1.491      0.527      1.643      1.357      0.845
    -0.093      0.696      1.839     -0.816     -0.963      0.324      1.093      1.543     -0.614      0.324      0.724      0.626      1.068     -1.823      0.275      0.555      0.870      1.080     -0.134     -1.188      0.615      0.383      0.758     -0.298     -0.639     -0.717      0.305      1.037     -0.525     -0.171     -0.232      0.583      0.847     -0.316      0.777     -0.197      0.050      0.036     -1.687      0.632     -0.403      0.342     -0.054      0.161     -0.749
     0.907      0.696      1.839      1.184     -1.963      1.324      1.093      0.543      1.386     -1.676     -1.276      0.626      1.068      1.177     -1.725      0.555      0.870      0.080      0.866     -2.188     -0.038      0.620      0.667      1.493     -1.952      0.938      0.010      1.089     -0.402     -0.012      1.361      0.321     -0.124      0.215     -0.548     -1.247     -0.510      0.172      0.080     -0.989      0.502      0.132     -0.904      0.071     -0.549
     1.907      0.696      1.839     -0.816      0.037      1.324     -0.907      1.543      0.386     -0.676     -0.276     -0.374      0.068     -1.823      0.275     -0.445     -0.130      1.080     -0.134      0.812     -0.289     -0.361      0.495     -0.396      0.080      2.159      0.836      1.237     -0.306      0.053      1.518     -0.583      0.853      0.937     -0.738      0.201      0.282     -0.654     -1.588      0.164     -0.172      0.280      0.286      0.101      0.804
     0.907     -0.304     -0.161     -0.816      0.037      1.324      0.093      0.543     -0.614     -0.676      0.724      0.626     -0.932     -1.823     -0.725      1.555     -0.130      0.080      1.866     -0.188      0.628      0.093      0.288     -1.230     -1.131      0.249     -0.419     -0.406      0.507      1.306      0.838      0.018      0.121      0.336      0.137     -0.296      0.389     -1.309     -0.769     -0.074      0.767     -0.218     -0.400      2.532      0.730
    -2.093     -0.304      0.839      1.184     -0.963     -1.676     -1.907     -2.457      1.386     -1.676     -2.276     -0.374     -1.932      1.177     -1.725     -2.445     -0.130     -0.920      0.866     -1.188     -1.550      0.200     -0.985      1.503     -1.100     -0.377     -0.474      1.670     -0.549      0.131     -0.214     -2.035     -1.367      0.124     -1.185      0.308     -0.578     -0.747     -0.224     -1.035     -0.633     -0.417      0.537      0.242     -0.235
    -0.093      0.696     -1.161      0.184     -0.963      1.324     -0.907      0.543     -1.614     -0.676     -1.276     -1.374     -0.932      1.177      1.275     -0.445     -0.130      0.080     -1.134     -2.188     -0.786     -0.687     -0.504     -0.237     -0.450      0.450      1.415     -0.586      0.353     -0.651      1.968     -0.223      1.236     -1.390     -0.547     -0.002     -0.232     -0.035      1.481      1.354      0.486      0.704      0.616     -1.102     -1.820
     1.907     -1.304      0.839     -1.816      1.037      1.324     -1.907     -0.457     -1.614      0.324      1.724     -2.374     -0.932     -1.823      1.275      1.555      0.870      0.080     -2.134      0.812      1.146     -0.546     -0.371     -2.460      0.804      0.974     -0.691      1.070      0.532      0.013      0.210     -1.315     -0.012      0.310     -0.131     -0.132     -1.513     -0.513      0.206      1.031      0.086      1.504      0.772     -0.815     -0.079
    -0.093      0.696     -1.161     -0.816      1.037      0.324      1.093     -0.457     -0.614      1.324      1.724      1.626      1.068      1.177      0.275      0.555      0.870      1.080     -1.134      0.812      1.015      0.539      0.467     -0.700      0.930     -0.789      0.093     -1.607     -0.182      0.007     -0.775      0.708     -1.067      0.017      0.860      0.068      0.565      0.499      1.726     -0.113     -0.559      0.136      0.321     -0.745     -0.047
     1.907      0.696      1.839     -1.816      1.037      1.324      1.093      1.543      0.386     -0.676      1.724      0.626     -0.932     -0.823     -0.725      1.555      0.870      1.080      1.866      0.812      0.885      0.338      0.069     -0.794      1.174      1.066      0.235      1.832     -1.096     -0.204      0.411      0.693      1.407      1.017     -1.320      0.248     -0.045     -0.857     -0.310     -1.435      0.602      0.393      1.063      2.177     -0.213
     1.907     -0.304      0.839     -1.816      1.037      1.324      1.093      0.543     -1.614          *      0.724     -2.374      1.068     -1.823          *      1.555      0.870      1.080     -2.134      0.812      0.607     -0.463      0.503     -2.257      0.584      1.182      0.270      0.403      0.520      0.415      0.897      1.495      0.033      0.158      1.007     -0.343     -1.757      0.466      0.144      0.750      0.651      1.407      0.443     -1.037      0.311
    -1.093     -0.304     -0.161     -0.816     -0.963      0.324     -0.907      0.543      0.386     -1.676     -0.276     -1.374      0.068      1.177     -0.725     -1.445     -0.130     -0.920      0.866     -2.188     -0.561     -0.637     -0.304     -0.146     -0.812     -0.560      0.322      0.243     -0.618     -0.141      0.830     -0.234      0.848      0.515     -1.269      0.560     -0.444      0.546      1.341     -0.258     -0.876      0.640     -0.409      0.864     -1.466
    -0.093      0.696      1.839     -0.816     -1.963     -1.676      1.093      1.543     -1.614     -1.676      1.724      1.626      1.068      0.177     -2.725      0.555      0.870      1.080     -1.134     -2.188      0.753      0.997      0.915     -0.622     -1.649     -0.811     -0.256      1.004     -0.183     -0.286     -2.555      0.182      0.519     -1.145     -0.669      0.535      0.228     -0.211      0.653     -1.886     -0.344     -0.364     -0.337     -0.676     -0.601
    -2.093      0.696     -2.161     -0.816      0.037     -0.676      0.093     -1.457      0.386      0.324     -1.276      1.626      0.068     -0.823      0.275      0.555      0.870      0.080     -0.134     -0.188     -0.262      0.320     -0.099     -0.307     -0.221     -1.970      0.413     -2.043     -0.471      0.147     -0.502     -0.272     -1.254      0.744      0.375     -0.655      0.952      0.202     -0.548      0.356      0.897      0.225      0.117      0.232      0.099
     1.907      0.696      1.839     -1.816      1.037      1.324      1.093      1.543     -1.614     -2.676      1.724      1.626      1.068     -1.823      1.275     -2.445     -3.130      0.080     -2.134      0.812      0.289     -0.374      0.888     -1.900      1.084      1.687      1.092      0.911      0.086     -0.031      1.070      1.522      0.636     -0.086     -3.127      1.393      2.194     -0.111     -0.193      0.678     -2.820     -2.565     -1.199     -1.072     -0.250
    -0.093     -2.304      0.839      0.184      0.037     -0.676      0.093     -2.457      1.386     -0.676     -1.276     -1.374     -0.932     -0.823      0.275     -0.445     -0.130      1.080      0.866     -0.188     -0.443     -0.739     -0.360      0.322     -0.541      0.492     -1.656      1.271     -0.204      0.444     -0.222      0.901     -2.019      1.217     -0.407     -0.410     -0.283     -0.532     -0.962      0.675      0.181      0.786      1.583      0.597      0.302
     0.907      0.696     -2.161      1.184     -0.963      0.324      0.093     -0.457     -0.614     -0.676      1.724     -0.374      0.068      0.177     -0.725      1.555     -0.130     -0.920      1.866     -0.188      1.086     -0.069     -0.490      1.047     -0.347     -0.241      0.618     -1.721      0.137     -0.492     -0.932      0.147      0.072     -1.213     -0.357      0.090     -0.390      0.720     -0.598     -0.626      0.237      0.055     -0.249      1.273      0.048
    -0.093      0.696     -0.161      0.184      0.037     -0.676      0.093      0.543      1.386      0.324     -1.276     -0.374     -0.932     -0.823      0.275     -1.445     -0.130      0.080      0.866      0.812     -0.763     -0.355     -0.265      1.030     -0.075      0.748      0.954      0.079     -0.737     -0.002     -0.061      0.443      0.649      0.428      0.514     -0.037      0.114     -0.543     -1.566      0.327     -0.635      0.324      0.421      0.450      1.004
    -0.093     -2.304      0.839      2.184     -2.963      0.324     -0.907      1.543      1.386     -2.676     -2.276     -0.374      1.068      2.177     -2.725     -0.445      0.870      1.080      0.866     -3.188     -0.815     -0.299      0.537      1.005     -2.735      0.870     -2.025      0.371      1.153     -0.123      1.205     -0.746      1.235      0.649     -1.280     -0.937      0.113      0.338      1.317     -1.346      0.671      1.284      0.357      0.248     -0.516
    -0.093      0.696     -1.161     -1.816      0.037      1.324      0.093     -2.457      0.386      0.324      1.724     -2.374      1.068     -1.823     -1.725     -0.445      0.870      1.080     -2.134     -0.188      0.636     -0.092      0.163     -1.070      0.875     -0.877      0.790     -1.515     -0.726     -0.733      0.750      0.216     -2.525      1.003     -0.379      0.583     -2.139      0.883     -0.912     -2.357     -1.199      1.132      0.771     -1.652     -1.042
    -1.093     -0.304     -1.161      1.184      1.037      0.324      0.093     -0.457      1.386      1.324      0.724      0.626      0.068     -0.823      0.275      0.555     -0.130      0.080      0.866      0.812      0.436      0.012     -0.144      0.923      0.579     -1.568     -0.392     -0.916      0.308      0.490     -0.137      0.120     -0.436      0.563      1.042      0.017      0.302      0.207     -1.677      0.156      0.011     -0.138      0.259      0.286      0.286
    -0.093      0.696     -0.161      1.184     -0.963     -1.676     -0.907      0.543     -0.614      0.324      0.724     -0.374      0.068     -1.823      0.275     -0.445     -0.130      0.080     -0.134     -0.188      0.183     -0.048      0.340      0.403     -0.767     -0.491      0.682     -0.511      0.696     -0.107     -1.939     -0.921      0.205     -0.998      0.757      0.429     -0.260     -0.287     -2.090      0.584     -0.753     -0.045     -0.463     -0.251      0.639
    -1.093     -0.304      0.839     -0.816      0.037      0.324     -0.907     -1.457     -1.614      1.324     -0.276      0.626      0.068     -1.823      1.275      0.555      0.870      0.080     -1.134      0.812     -0.179      0.225      0.586     -1.110      0.877     -0.977     -0.595      0.413      0.268     -0.957      0.557     -1.108     -2.053     -0.732      0.887      0.116      0.383     -0.636     -0.947      0.926      0.750      0.594     -0.705     -0.566     -0.055
    -0.093      0.696     -1.161      1.184     -0.963      0.324      1.093      1.543      0.386      1.324     -1.276     -1.374      0.068     -0.823      1.275      1.555     -0.130      1.080      1.866      0.812     -0.150     -0.004      0.230      0.672      0.025      0.227      0.682     -1.475      0.386     -0.755      0.478      0.850      1.333     -0.173      1.320     -1.132     -1.185     -0.327     -1.227      1.260      1.817     -0.119      0.814      1.562      0.751
     0.907      0.696      0.839      0.184      1.037     -1.676     -1.907      1.543     -0.614     -0.676     -1.276      1.626      1.068      1.177     -0.725      0.555     -2.130      0.080     -1.134     -0.188     -0.519     -0.594      0.687     -0.429      0.463      1.628      1.327      0.345      0.464      0.678     -1.234     -1.392      0.650     -0.242     -0.928     -0.420      2.605      0.172      1.584     -0.852      1.069     -1.461     -0.972     -1.186     -0.669
     0.907     -1.304     -1.161      1.184      0.037     -0.676      0.093     -1.457      1.386      0.324     -0.276     -2.374      0.068      2.177     -0.725     -0.445     -1.130     -1.920     -1.134     -0.188     -0.157     -1.061     -0.119      0.723     -0.101      1.031     -0.228     -0.793      0.409     -0.024     -0.598      0.944     -1.158      0.819      0.350     -0.007     -0.620      0.146      1.638     -0.720     -0.145      0.333     -1.767     -1.416     -0.036
    -0.093      0.696      1.839     -0.816      0.037      0.324      1.093      1.543     -1.614      1.324      0.724     -0.374      1.068     -1.823      1.275     -0.445      0.870      1.080      1.866      0.812      0.195      0.170      0.581     -0.884      0.833     -0.102      0.637      1.034      0.012     -0.734      0.159      0.927      0.908     -1.203      1.048      0.354     -0.728      0.226     -1.121      0.869     -0.727      0.833      0.170      2.180      0.001
    -1.093     -0.304      1.839      1.184      1.037     -0.676      0.093     -2.457      1.386      0.324     -2.276          *      1.068      0.177      0.275     -0.445     -0.130      0.080      0.866     -0.188     -0.900     -0.088      0.261      0.707      0.698     -0.224     -0.240      1.500      0.479      0.293      0.114      0.091     -2.659      0.875      0.000     -0.823      0.516      0.753     -0.405      0.079      0.538     -0.016     -0.207      0.458     -0.706
    -1.093      0.696     -0.161     -1.816      1.037     -0.676      0.093     -0.457     -0.614     -1.676     -0.276      0.626      0.068     -1.823     -1.725     -0.445     -0.130     -1.920     -1.134      0.812     -0.265      0.401     -0.313     -0.972      0.113     -0.808      0.303      0.049     -0.765      0.907     -0.347     -0.366     -0.056      0.177     -1.816      0.098      0.089      0.415     -1.146     -1.818     -0.159     -0.553     -1.433     -0.487      0.509
    -0.093      0.696      0.839     -1.816      1.037     -1.676      1.093      1.543     -1.614      1.324     -0.276     -0.374      0.068     -1.823      1.275     -0.445      0.870      1.080      1.866      0.812     -0.397      0.428      0.210     -1.115      0.918      0.253      0.121      0.534     -0.738     -0.008     -1.285      0.616      1.459     -0.730      0.852      0.441     -0.862     -0.088     -0.862      0.709      0.002      0.364      0.787      2.331     -0.040
     1.907      0.696      0.839     -1.816      0.037      1.324      0.093      1.543     -0.614     -0.676      0.724     -1.374      0.068     -1.823     -0.725      0.555      0.870      0.080     -1.134     -0.188      0.595      0.083      0.083     -1.368      0.155      1.316      0.608      0.644     -0.441      0.050      0.758      0.142      1.490      0.532     -0.648     -0.318     -1.555     -0.032     -0.556     -0.722     -0.228      0.647     -0.114     -0.417     -0.385
    -1.093     -0.304     -0.161     -1.816     -0.963     -1.676     -0.907      1.543     -1.614      0.324      0.724     -1.374     -0.932     -1.823      0.275     -0.445      0.870      1.080      0.866      0.812      0.022     -0.028      0.024     -2.081     -0.829     -1.097     -0.370     -0.085      0.135     -0.096     -1.754     -0.831      1.368      0.065      0.889      0.670     -1.386     -1.061     -0.090      0.601     -0.533      0.832      0.970      1.819      1.783
     0.907     -0.304      1.839      0.184      0.037      1.324     -0.907      0.543      0.386     -0.676     -0.276     -0.374      1.068      1.177     -0.725     -1.445     -1.130      0.080     -0.134     -0.188     -0.183     -0.604      0.293      0.708      0.350      1.063      0.130      1.395     -0.596     -0.320      1.493     -0.363      0.177      0.082     -0.854      0.096      0.375      0.731      0.527     -0.830     -1.283     -0.342     -0.221     -0.525     -0.588
     0.907     -2.304     -0.161     -0.816     -1.963      0.324      1.093     -2.457      0.386     -0.676     -0.276      1.626      1.068      1.177     -1.725     -1.445     -3.130     -2.920      0.866     -0.188     -0.427     -0.486     -0.513      0.413     -0.996      1.183     -1.810      0.261     -1.265     -1.102      0.636      1.563     -1.738      0.090     -0.303      0.436      2.315      1.839      0.734     -1.197     -0.729     -2.386     -2.127      0.605      0.743
     0.907      0.696      1.839     -1.816      0.037      1.324      1.093      0.543     -0.614     -0.676     -1.276     -0.374      0.068      1.177     -0.725      1.555      0.870      1.080     -1.134      0.812     -0.026      0.138     -0.064     -0.701      0.781      0.823      0.538      2.016     -1.167     -0.622      1.392      0.991      0.847      0.019     -1.093     -1.100     -0.633      0.059      1.900     -1.018      1.532      0.746      1.097     -0.688      0.228
     1.907      0.696     -2.161      2.184      1.037      1.324      1.093     -2.457     -0.614     -0.676      1.724      1.626     -2.932      2.177     -0.725      1.555      0.870     -1.920      0.866      0.812      1.282      0.902     -1.891      1.220      0.395      0.510     -0.099     -0.309      0.765      0.588      0.049      0.317     -0.368     -1.597     -1.041     -0.235      0.176     -0.276      1.298     -0.983      0.026     -0.260      0.624      0.246      0.554
     0.907      0.696     -0.161      0.184     -0.963      1.324      0.093     -0.457     -0.614      1.324      0.724     -0.374      0.068      1.177      1.275      1.555      0.870      1.080     -0.134      0.812      0.467      0.276      0.549     -0.138     -0.226      0.395      0.442     -0.637      0.259     -0.778      0.886     -0.148     -1.119     -0.661      1.414     -0.147     -0.740     -0.642      1.221      1.386      0.921      0.521      0.340     -0.075      0.919
     0.907     -1.304     -0.161     -0.816     -0.963     -0.676     -0.907     -0.457     -0.614     -0.676     -1.276     -1.374      0.068     -0.823     -0.725      0.555     -1.130      1.080      0.866     -1.188     -0.389     -0.708      0.364     -0.610     -0.484      1.135     -0.544     -0.498     -0.258     -0.288     -0.242     -0.279     -0.814     -0.345     -0.358     -0.626     -0.210     -0.481     -0.309     -0.493      1.188     -0.386      0.422      1.215     -0.567
     0.907      0.696      0.839      0.184      1.037      0.324     -1.907      0.543     -0.614      0.324      0.724     -0.374      0.068     -0.823     -0.725      1.555      0.870      1.080      0.866      0.812      0.626      0.303      0.550     -0.051      0.903      0.398      0.348      0.124      0.290      0.237     -0.116     -2.319     -0.235     -0.725     -0.012     -0.254     -0.827     -0.725     -0.643     -1.389      0.759      0.400      0.318      0.932     -0.012
    -0.093      0.696      1.839      0.184      1.037      1.324      1.093      1.543     -1.614     -0.676     -0.276      1.626      0.068     -0.823      0.275      0.555      0.870      1.080     -1.134      0.812      0.428      0.413      0.200     -0.271      0.594     -0.699      0.266      1.523      0.558      0.540      0.760      0.667      1.246     -1.340     -1.049     -0.964      1.070     -0.191     -0.777     -0.010     -0.160      0.309      0.828     -1.064      0.268
     1.907     -0.304     -1.161      0.184     -0.963      1.324     -0.907     -0.457      1.386      1.324      1.724     -1.374      1.068     -1.823      1.275      1.555      0.870      1.080     -0.134      0.812      0.783     -0.138      0.506      0.311     -0.192      1.143     -0.205     -1.711     -0.156     -0.777      0.383     -0.748     -1.165      1.298      1.287      0.575     -0.990      0.340     -1.959      1.580      0.742      0.954      0.231     -0.352      1.034
    -0.093     -0.304      0.839      1.184      0.037      0.324      0.093      0.543      1.386      0.324      0.724      0.626      1.068      0.177      0.275      0.555     -0.130      0.080     -0.134     -0.188      0.244      0.113      0.519      0.924     -0.177     -0.387     -0.379      0.264      0.410      0.074      0.004     -0.115     -0.099      0.831      0.248      0.223      0.555      0.253     -0.394      0.266      0.345     -0.218     -0.618     -0.684     -0.014
     0.907      0.696      0.839      0.184      0.037     -1.676      0.093     -2.457      0.386      1.324     -0.276      0.626     -0.932      1.177     -0.725     -1.445     -1.130      1.080      0.866      0.812     -0.192     -0.113     -0.153      0.395     -0.072      1.054      0.909      1.034     -0.290      0.075     -1.468      0.144     -2.215      0.093      1.398      0.125      0.910     -0.654      0.945     -0.619     -1.337     -1.054      1.128      0.719      0.740
     1.907      0.696      1.839     -0.816      1.037      1.324     -2.907     -0.457     -0.614      1.324      1.724      1.626      1.068      2.177      1.275     -2.445     -0.130     -0.920     -0.134      0.812      0.365      0.086     -0.030      0.286      0.722      1.450      0.491      1.886     -1.241      0.309      1.128     -2.864     -0.578     -0.798      0.869      1.218      1.560      0.978      1.782      0.912     -2.828     -0.311     -0.946     -0.081      0.269
     0.907     -0.304      1.839      1.184      1.037      0.324      0.093      1.543      1.386      0.324      1.724      0.626      1.068     -0.823      0.275      0.555     -0.130      1.080      1.866      0.812      0.815     -0.005      0.826      0.778      0.205      0.049     -0.334      0.995      0.589      0.720     -0.595      0.141      0.661      0.600      0.158      0.545      0.642     -0.130     -1.418      0.045     -0.541     -0.215     -0.302      1.547      0.647
    -2.093      0.696     -1.161     -0.816     -0.963     -1.676      0.093      0.543     -0.614      1.324      0.724     -0.374     -0.932     -1.823      1.275     -0.445     -0.130     -0.920     -1.134     -0.188      0.048     -0.161     -0.599     -1.245     -0.485     -2.241      0.858     -0.444      0.373     -0.442     -1.802      0.122      1.168      0.142      1.529      0.651     -0.104     -0.070     -0.741      1.508     -0.347     -0.035     -0.097     -0.415      0.417
    -0.093      0.696      0.839      0.184      0.037     -0.676      0.093      0.543     -0.614      1.324     -0.276      0.626      0.068     -0.823      0.275     -1.445     -0.130      0.080      0.866      0.812     -0.326     -0.064      0.292     -0.041      0.152      0.167      0.778      0.513      0.111     -0.200     -0.222      0.183      0.293     -0.552      1.242      0.225      0.603     -0.237     -0.966      0.108     -0.986     -0.074     -0.400      0.912      0.701
     1.907      0.696     -1.161     -1.816      1.037      1.324      1.093      0.543     -1.614     -2.676      0.724     -2.374      0.068     -0.823     -2.725     -0.445     -0.130      0.080     -2.134      0.812      0.933     -0.266     -0.371     -1.393      0.698      1.007      0.852     -0.885     -0.391      0.150      0.472      1.374      1.011     -0.376     -2.928     -0.800     -2.088      0.688      0.220     -3.053     -1.564      0.309      0.578     -1.448      0.166
     0.907      0.696     -0.161     -1.816      1.037      1.324     -0.907      1.543      0.386      1.324      1.724     -2.374     -0.932     -1.823      1.275      1.555      0.870      1.080     -2.134      0.812      1.494     -0.420      0.023     -0.875      1.568     -0.581      1.130     -0.278     -0.938     -0.539     -0.179     -0.783      1.586      1.045      0.463     -0.756     -1.902     -1.023     -0.938      0.549     -0.472      1.494      1.159     -1.759     -0.531
     0.907      0.696      1.839      2.184      0.037      1.324      1.093      0.543      0.386      0.324      0.724      1.626      1.068      1.177      0.275      0.555     -0.130      0.080     -0.134     -1.188      0.244      0.585      0.266      0.902      0.134      0.742      0.113      1.457      1.132     -0.065      1.343      0.319      0.149     -0.358      0.450      0.315      0.809      0.749      0.406      0.193      0.237     -0.986     -0.268     -0.522     -1.481
    -0.093      0.696      0.839     -0.816      1.037      0.324      1.093      0.543      0.386      0.324      0.724      0.626      0.068      0.177     -0.725     -0.445     -0.130      0.080     -1.134      0.812      0.324      0.245      0.224      0.034      1.020     -0.390      0.447      0.575     -0.974      0.052      0.093      0.895      0.266      0.309     -0.210      0.009      0.361     -0.065      0.255     -1.270     -0.933     -0.426     -0.153     -1.035     -0.199
     0.907     -0.304      0.839      0.184     -2.963     -1.676      0.093     -1.457      1.386     -0.676     -2.276     -1.374      0.068     -0.823     -0.725     -1.445     -2.130      0.080      0.866     -1.188     -0.986     -0.892      0.162      1.578     -1.858      1.961      0.643      0.618     -1.369     -0.933     -0.799      0.940     -1.469      0.230      0.367     -0.639     -0.053     -0.161     -2.013      0.001     -0.266     -0.954     -0.180      0.130      0.320
     0.907      0.696      1.839     -0.816      1.037      1.324     -0.907      0.543     -0.614      1.324     -2.276     -0.374      0.068     -1.823      0.275      1.555     -0.130     -0.920     -2.134      0.812     -0.410     -0.545     -0.131     -1.084      0.658      1.471      1.309      1.990      0.120      0.503      1.746     -0.438      0.762      0.177      1.051     -1.741      0.395      0.141     -1.018     -0.041      2.008      0.680     -0.809     -1.614      0.273
    -0.093      0.696     -1.161     -1.816     -1.963      0.324      1.093      0.543     -1.614     -0.676      1.724      1.626      0.068     -1.823     -0.725      0.555      0.870     -0.920      0.866     -0.188      0.703      0.759      0.040     -1.384     -0.574     -0.842     -0.031     -1.243     -0.377     -1.538     -0.372      0.311      0.454     -0.552     -0.418      0.518      0.348      0.162     -0.762     -0.488     -0.296      0.036     -1.024      1.570      0.313
    -0.093     -0.304      1.839      1.184     -0.963     -0.676      0.093      1.543      0.386     -0.676     -1.276     -0.374      0.068      1.177     -0.725     -0.445     -1.130      0.080     -0.134     -1.188     -0.699     -0.487      0.335      1.593      0.092      0.340      0.242      1.508     -0.522     -1.009     -0.016      0.422      1.263     -0.737     -0.547     -0.202      0.426     -0.353     -0.193     -0.656      0.285     -0.444     -0.371     -1.081     -1.086
    -2.093     -2.304     -0.161     -0.816      0.037      0.324      0.093      1.543      1.386      0.324     -2.276      1.626     -0.932      0.177      1.275      0.555     -0.130      0.080      0.866     -2.188     -0.824      0.323     -0.369     -0.388     -0.521     -1.043     -2.532      0.234     -0.413      0.472      0.824     -0.387      1.973      1.573      0.661     -0.817      1.237     -0.394      0.569      1.459      1.411     -0.806      0.535      1.110     -1.895
     0.907     -2.304     -0.161      2.184      1.037      0.324     -2.907      0.543      0.386      1.324     -1.276     -0.374      0.068      2.177      1.275     -0.445     -1.130     -0.920     -0.134      0.812     -0.632     -0.752     -0.069      0.835      0.694      1.333     -1.567     -0.121      1.169      0.283      1.073     -2.061      0.630     -0.275      0.914     -0.322      0.921      0.069      1.551      0.981      0.374     -0.164     -0.826     -0.584      0.133
     0.907      0.696      0.839     -1.816      1.037      0.324      0.093      0.543     -1.614      1.324      1.724     -0.374      0.068     -1.823      1.275      0.555      0.870      0.080     -2.134      0.812      0.576      0.164      0.115     -1.157      0.875      0.429      0.432      0.779     -0.576      0.172     -0.059     -0.052      0.508     -0.747      0.933      0.576     -0.508     -0.077     -0.794      0.890      0.066      0.546     -0.124     -1.639      0.073
    -2.093     -0.304     -0.161      0.184      0.037      1.324      1.093      1.543      2.386     -0.676     -0.276     -2.374      1.068      0.177      0.275      0.555      0.870      0.080     -0.134     -0.188     -0.248     -0.502     -0.020      0.459     -0.393     -1.818      0.146     -0.216     -0.308      0.408      1.427      1.485      1.500      1.943     -0.560     -0.063     -1.642      1.194     -0.022      0.394      0.918      1.527      0.027     -0.380      0.206
     0.907      0.696      0.839      1.184      1.037      1.324      1.093      0.543     -0.614      0.324      0.724      0.626     -0.932     -0.823      0.275      0.555     -0.130      1.080      0.866      0.812      0.317      0.041      0.217      0.365      1.035      0.553      0.481      0.719      0.815      0.002      0.877      0.921      0.349     -0.681     -0.464      0.281      0.652     -1.225     -1.091     -0.098     -0.017     -0.121      0.755      0.704     -0.104
     1.907     -1.304      1.839      2.184      1.037      1.324      0.093      1.543      1.386     -1.676      1.724     -2.374      1.068      1.177      1.275      1.555     -1.130      1.080      0.866      0.812      1.087     -0.782      0.382      1.371     -0.017      0.635     -0.594      1.492      0.705      0.797      0.340      0.942      1.198      0.499     -1.500     -0.213     -1.031      0.443      0.162      1.354      0.254     -0.124      0.507      0.199      0.876
     0.907      0.696     -2.161      0.184      1.037     -0.676      0.093      0.543      0.386      0.324     -0.276     -1.374     -0.932     -0.823     -0.725      0.555     -0.130      0.080      0.866     -1.188     -0.048     -0.324     -0.214     -0.224     -0.175      1.128      1.056     -2.121      0.342      1.238     -0.585      0.382      0.559      0.408      0.337     -0.262     -0.957     -0.535     -0.807     -0.619      0.463      0.344      0.300      0.931     -1.090
    -0.093     -3.304     -0.161     -1.816      0.037     -0.676      1.093      1.543      1.386      1.324     -0.276      1.626      1.068     -1.823      1.275      1.555      0.870      1.080      1.866     -0.188      0.280      0.469      0.552     -0.324      0.237     -0.374     -3.765     -0.732     -1.634     -0.184     -0.842      0.689      0.885      1.590      1.251     -0.574      0.827      0.216     -1.561      1.339      0.981      0.206      0.311      2.089     -0.459
     0.907     -0.304      0.839      0.184      1.037      1.324      1.093     -0.457      0.386      0.324      0.724      0.626      0.068     -1.823     -0.725      0.555      0.870      0.080      0.866      0.812      0.256      0.453      0.006      0.103      1.142      0.695     -0.784      0.667     -0.008      0.041      1.230      0.583     -0.363      0.310     -0.378      0.290     -0.174      0.012     -2.023     -1.218      0.241      0.174      0.190      0.894     -0.211
    -1.093     -0.304     -0.161      0.184     -1.963      0.324     -1.907     -0.457      1.386     -0.676      0.724      0.626      1.068      1.177     -1.725      0.555     -2.130      0.080     -1.134     -3.188      0.337     -0.676      0.271      1.973     -2.140     -1.374      0.413     -0.304     -1.736      0.090      0.092     -1.200     -0.738     -0.306      0.442      0.204      1.609      0.761     -0.474     -0.703      0.179     -1.448     -0.333     -2.277     -1.489
    -0.093     -0.304     -1.161     -0.816     -2.963     -1.676     -1.907      0.543     -0.614     -1.676      0.724     -0.374     -0.932     -0.823     -1.725      1.555      0.870      0.080      1.866     -0.188      0.483      0.005     -0.481     -0.340     -1.521     -0.503     -0.448     -0.775     -0.487     -1.234     -2.094     -1.769      1.034     -0.423     -0.818     -0.193     -0.316     -0.240     -0.589     -0.967      1.039      0.957      0.608      2.139      1.052
     0.907     -1.304     -0.161      0.184     -0.963      0.324      0.093     -0.457     -0.614     -0.676     -1.276      0.626     -1.932      0.177     -1.725     -0.445     -3.130     -0.920      0.866     -0.188     -0.283     -0.539     -0.568     -0.224     -0.652      1.346     -0.702      0.381      0.319     -0.225      0.612      0.645      0.178     -0.356     -0.537     -0.861      1.418     -1.002      0.259     -1.337     -0.160     -2.267     -0.102      0.876      0.351
     1.907      0.696      0.839      1.184     -0.963      1.324     -0.907      1.543      0.386     -0.676      0.724      0.626      0.068      1.177     -0.725      1.555      0.870      1.080     -0.134      0.812      0.559      0.055      0.500      0.698     -0.292      1.329      0.757      0.177      0.296     -0.713      0.689     -1.087      1.028     -0.249     -0.571     -0.213      0.446     -0.486      0.552     -0.666      0.903      0.717      0.423     -0.452      1.122
    -0.093     -0.304      0.839     -0.816     -0.963     -0.676      0.093     -0.457      0.386      0.324      0.724     -0.374      1.068     -0.823      0.275      0.555     -0.130      0.080      1.866     -1.188      0.021      0.340      0.871     -0.158     -0.562     -0.122     -0.610      0.106     -0.663     -0.454     -0.732     -0.268     -1.426      0.493      0.709      0.762     -0.714     -0.077     -0.625      0.549      0.526     -0.833     -1.085      1.728     -0.590
     0.907     -0.304     -1.161      0.184     -1.963      0.324      1.093     -0.457     -0.614     -0.676      0.724      0.626      0.068      0.177      0.275      0.555      0.870      0.080     -0.134     -1.188      0.260      0.465      0.135      0.249     -1.044      0.776     -0.687     -1.309     -0.075     -0.806      0.019      0.717     -0.595     -0.841      0.005      0.241     -0.036     -0.026      0.077      0.711      0.067      0.233     -0.184     -0.416     -0.196
     0.907     -0.304     -0.161     -0.816      0.037      0.324      0.093     -1.457      0.386     -1.676      0.724     -0.374      0.068     -0.823     -0.725      0.555     -0.130      0.080     -0.134     -0.188      0.367     -0.305      0.258     -0.322      0.028      0.572      0.180     -0.493     -0.696     -0.131     -0.045      0.741     -1.735      0.579     -1.682      0.151      0.128     -0.297     -0.625     -0.806      0.176      0.319     -0.342      0.011     -0.310
    -2.093     -0.304     -1.161      1.184     -0.963     -1.676     -0.907     -0.457      0.386     -0.676     -2.276     -0.374      1.068      1.177     -0.725     -0.445     -1.130      0.080     -1.134     -1.188     -1.195     -0.367      0.204     -0.005     -0.559     -0.802     -0.017     -1.470      1.181     -0.479     -0.514     -0.477     -0.641      0.404     -0.427     -0.376      0.240      1.034      1.075     -0.408      0.943     -0.631     -0.337     -1.221     -0.655
    -2.093      0.696      1.839      1.184      1.037     -2.676     -2.907      1.543     -1.614     -2.676     -2.276     -2.374      1.068      2.177      1.275      1.555      0.870     -2.920     -2.134     -3.188     -1.018     -0.217     -0.290     -0.317     -1.171     -1.195      0.770      2.123      1.495      2.155     -1.698     -2.671      1.958     -1.508     -2.045     -0.750     -1.895      1.500      2.620      1.835      2.536      1.010     -2.638     -1.778     -2.020
     1.907      0.696     -1.161      2.184      1.037      1.324      1.093      0.543      1.386      1.324      1.724      1.626      0.068      2.177      1.275      1.555      0.870     -1.920      0.866      0.812      0.753      0.899     -0.415      2.193      0.662      1.202     -0.225     -0.612     -0.093      0.484      0.541      0.286      1.043     -0.255      1.096      0.264      0.220      0.482      0.344      1.055      0.645     -0.236     -1.122     -0.213      0.242
    -1.093      0.696     -2.161      2.184     -0.963     -1.676     -1.907      0.543      1.386      0.324      0.724      0.626      1.068      2.177     -0.725      1.555      0.870     -1.920     -2.134     -0.188      0.649      0.455     -0.555      0.874     -0.461     -1.613      0.220     -1.732      1.194     -0.561     -2.189     -2.200      1.275      0.587      0.559     -0.303      0.060      1.777      1.584     -0.727      0.850      0.046     -1.004     -2.543      0.153
    -1.093     -0.304     -0.161     -1.816      1.037      0.324     -1.907      1.543     -1.614      1.324     -1.276     -2.374     -0.932      1.177      0.275     -1.445     -1.130      1.080     -1.134      0.812     -0.993     -0.873      0.043     -0.547      1.144      0.028      0.569     -0.167     -1.259     -0.139      1.148     -1.028      1.495     -0.987      0.706      0.205     -1.194     -0.799      1.581     -0.263     -0.380      0.198      0.918     -0.931     -0.100
    -0.093      0.696     -0.161     -1.816      1.037     -0.676     -0.907     -2.457     -0.614     -2.676     -0.276      1.626      1.068     -0.823     -0.725     -0.445     -1.130          *      0.866      0.812     -0.522     -0.071      0.425     -1.145      1.206      0.429      0.680     -0.683     -0.626     -0.221     -0.155     -0.860     -2.874      0.239     -3.290      0.474      1.807      0.467      0.024     -1.399      0.200     -0.918      0.103      1.310     -0.257
     1.907      0.696     -1.161      1.184      0.037      0.324      0.093      0.543      0.386     -0.676      0.724      1.626      1.068      0.177     -0.725     -1.445      0.870     -0.920      0.866     -0.188      0.566      0.561      0.122      0.459     -1.204      1.476     -0.059     -1.148      0.554      1.243     -0.148     -0.478      0.308      0.001     -0.282      0.006      0.712      0.807     -0.302      0.006     -2.117      0.121     -1.116      0.592      0.967
    -2.093     -0.304     -0.161      1.184      1.037      1.324     -2.907     -1.457     -1.614      1.324      0.724     -0.374     -0.932     -0.823      1.275     -0.445      0.870      0.080     -1.134      0.812      0.000      0.144     -0.390     -0.660      0.921     -2.053     -0.256      0.113      1.727      0.004      1.293     -3.212     -1.026     -1.029      0.818      0.406     -0.568     -0.374     -0.224      0.882     -0.475      0.681      0.549     -0.887      0.172
     0.907     -1.304     -2.161     -1.816      1.037     -0.676     -1.907     -0.457     -1.614     -0.676      0.724      0.626      0.068      0.177      0.275      0.555      0.870      1.080     -1.134      0.812      0.583      0.047      0.404     -1.366      0.073      0.104     -1.269     -2.451     -0.446      0.979     -1.510     -1.865     -0.695     -0.625     -0.959     -0.101      0.587     -0.484      1.342      0.160     -0.171      0.840      0.693     -0.424      0.713
     1.907      0.696      1.839     -0.816      1.037      1.324      1.093      1.543     -1.614      1.324      0.724     -0.374      1.068     -1.823      1.275      0.555      0.870      1.080     -1.134      0.812      0.427      0.311      0.308     -1.686      0.916      1.518      0.141      1.573      0.756      0.208      1.054      0.660      1.139     -0.205      0.684      0.050     -0.881      0.641     -0.476      0.764      0.021      0.529      0.616     -0.346      0.070
    -0.093      0.696      1.839      1.184      1.037      1.324     -0.907      1.543      0.386     -0.676     -1.276     -0.374      1.068      2.177     -0.725     -1.445     -0.130      1.080     -1.134      0.812     -0.822     -0.111      0.588      0.756      0.352      0.934      0.776      1.234      0.462      0.753      2.292     -0.911      0.920     -0.044     -0.699      0.046     -0.108      0.109      1.588     -0.864     -0.568      0.171      0.245     -1.426      0.514
    -0.093      0.696     -1.161      0.184      0.037      1.324      1.093      0.543      0.386     -0.676     -2.276      1.626      0.068     -1.823     -0.725     -0.445     -0.130      1.080     -0.134      0.812     -0.765      0.479      0.894      0.276     -0.260      0.586      0.172     -2.090     -0.316      0.336      2.096      0.664     -0.445      0.141     -0.526     -1.086      0.928     -0.957     -2.203     -0.478      0.534     -0.739     -0.152     -0.183      0.913
     1.907      0.696     -0.161      0.184      1.037      1.324      1.093     -2.457      2.386      1.324      1.724     -1.374     -0.932      1.177     -0.725      1.555      0.870     -1.920     -0.134      0.812      1.235      0.182     -0.657      1.159      1.144      0.751      0.619      0.617     -1.011     -0.155      0.180      0.929     -1.659      1.435      0.392     -0.280     -1.455     -0.002      0.138     -1.139      0.031      0.625     -0.873     -0.805     -0.224
    -0.093     -0.304     -2.161      2.184      1.037      0.324     -1.907      1.543      2.386      0.324     -0.276      0.626      1.068      2.177      0.275     -0.445     -0.130     -1.920     -2.134     -0.188     -0.184      0.191     -0.104      2.077      0.482     -0.023     -0.506     -2.000      0.126      0.592      0.491     -2.056      1.764      0.782      0.091      0.150      0.391      1.261      0.414      0.060     -0.359     -0.298     -1.840     -3.056     -0.574
    -1.093      0.696     -2.161      0.184      1.037     -1.676      1.093      0.543      0.386      0.324     -2.276      0.626     -0.932      1.177      0.275     -1.445      0.870      0.080     -1.134      0.812     -1.018      0.562     -0.094     -0.143      1.023      0.006      0.041     -2.178      0.313     -0.053     -0.683      0.590      0.621      0.464     -0.004     -0.374     -0.295     -0.744      1.374     -0.023     -0.310      0.219      0.217     -1.140     -0.040
     0.907      0.696     -1.161     -1.816     -0.963      1.324      1.093      1.543     -1.614      1.324      0.724      1.626      1.068     -1.823      1.275      0.555      0.870      1.080     -2.134      0.812      0.225      0.640      0.477     -0.718      0.361      0.680      0.071     -1.614     -0.943     -1.332      1.124      0.484      0.926     -0.952      1.114      0.342      0.620      0.240     -1.264      1.050      0.192     -0.106      0.320     -1.816      0.369
    -2.093     -1.304     -0.161      0.184      0.037     -2.676     -0.907     -0.457     -1.614     -0.676     -2.276     -2.374     -1.932      0.177     -0.725     -2.445     -1.130      1.080     -1.134     -0.188     -1.420     -1.293     -0.506      0.016     -0.372     -0.562      0.086      0.420      0.180      0.506     -1.293      0.281      0.091     -1.816     -0.557      0.219     -0.458     -1.317      0.113     -0.460     -0.707      0.615      1.743     -1.005      0.153
    -0.093      0.696     -0.161     -0.816      1.037     -0.676      1.093      1.543      0.386     -0.676     -0.276      1.626      1.068     -0.823     -0.725     -0.445      0.870      0.080     -0.134      0.812     -0.080      0.766      0.422     -0.309      0.912      0.002     -0.004     -0.568     -0.412      0.038     -0.670      0.476      1.172      0.485     -1.190     -0.317      0.374      0.498     -0.600     -1.247     -0.658     -0.036     -0.592      0.043      0.020
    -0.093     -1.304     -0.161      0.184     -0.963     -0.676     -0.907     -0.457      0.386     -0.676     -0.276     -0.374     -0.932      0.177     -0.725     -0.445     -1.130     -0.920     -0.134     -1.188     -0.173     -0.700     -0.786      1.040     -0.744     -0.007     -0.589      0.576     -0.924     -0.303     -0.753     -0.285      0.404     -0.547     -0.257      0.229      0.523      0.258     -0.751     -0.319     -0.200     -0.204      0.217     -0.614     -0.383
    -1.093     -0.304     -1.161     -0.816      0.037      0.324      0.093      0.543     -0.614     -1.676     -1.276     -1.374      0.068     -1.823      0.275     -0.445      0.870      1.080     -1.134      0.812     -1.130     -0.135      0.791     -0.511     -0.026      0.163     -0.190     -1.924     -0.437     -0.101      1.382      0.190     -0.369     -0.315     -1.832      0.429     -1.142     -0.965     -1.402      0.265      0.817      1.039     -0.002     -0.786      1.087
    -0.093     -0.304      0.839      0.184      0.037      0.324      0.093      0.543     -0.614     -0.676     -0.276      0.626      1.068     -0.823     -0.725     -1.445     -0.130      0.080     -0.134     -0.188     -0.077     -0.042      0.438     -0.483     -0.161      0.051     -0.100      0.530      0.589      0.320      0.550      0.152      0.077     -0.099     -0.609     -0.207      0.784      0.369     -0.289     -0.576     -1.526     -0.062     -0.580     -0.089     -0.051
    -0.093      0.696     -1.161      0.184      1.037      0.324      1.093     -0.457      0.386      0.324      0.724      1.626      0.068      1.177      0.275      0.555      0.870     -1.920      0.866      0.812      0.058      0.644     -0.314      0.617      1.131      0.006     -0.001     -0.757     -0.169     -0.100      0.312      0.579     -0.184     -0.175     -0.391      0.455      0.675      0.696      0.660     -0.265      0.452      0.063     -1.343      0.694     -0.213
    -1.093      0.696      0.839     -1.816      0.037      0.324      1.093      1.543      0.386     -0.676      0.724      0.626      1.068     -1.823      0.275      1.555      0.870      1.080      1.866      0.812      0.373      0.378      0.798     -0.718     -0.088     -1.460      0.106      0.042     -1.029     -0.048     -0.122      0.780      0.711      0.796     -0.751      0.112     -0.008     -0.059     -1.273      0.162      1.204      0.322     -0.026      2.239      0.807
    -1.093     -0.304      0.839     -0.816     -0.963     -0.676      0.093      0.543      0.386     -0.676     -0.276     -0.374      0.068     -0.823      0.275      0.555      0.870      1.080     -0.134     -0.188     -0.176      0.162      0.220     -0.791     -1.127     -0.882     -0.454      0.520     -0.028      0.098     -0.722      0.054      0.300      0.844      0.025      0.272     -0.638     -0.261     -0.136      0.746      0.780      0.742      0.984      0.283      0.758
     0.907     -0.304     -1.161      0.184      1.037      0.324     -1.907     -1.457      0.386      0.324      1.724      0.626      0.068     -0.823      0.275      0.555     -0.130     -0.920     -1.134      0.812      0.626      0.049     -0.252      0.044     -0.008      0.226     -0.516     -0.958      0.054      1.157     -0.398     -1.927     -1.040      0.368      0.221      0.707      0.599      0.435     -0.874      0.356     -0.139      0.077     -0.514     -1.208      0.744
     0.907      0.696     -1.161      0.184      0.037      0.324      1.093     -1.457      0.386      1.324      0.724      0.626      1.068      1.177      0.275      1.555      0.870      1.080     -0.134      0.812      0.682      0.304      0.191      0.000      0.616      0.202      0.390     -1.135      0.117     -0.417     -0.268      0.722     -1.458      0.270      0.985     -0.338      0.235      0.784      1.218      0.069      0.670      0.512      0.830     -0.195      0.365
    -2.093      0.696     -0.161      0.184     -0.963      0.324      1.093     -1.457      0.386      0.324     -2.276     -0.374     -0.932      0.177     -0.725     -1.445      0.870     -0.920      0.866      0.812     -1.121      0.407     -1.199      0.999     -0.905     -1.183      0.114      1.184     -1.006     -0.091      1.311      0.874      0.136     -0.381      0.775     -0.598     -0.995      0.515     -0.849     -0.284      0.074      0.360      0.902      0.384      1.504
    -0.093     -0.304     -0.161      0.184      0.037     -1.676      0.093     -0.457      0.386     -0.676     -0.276      0.626      0.068      0.177     -0.725     -0.445     -0.130      0.080     -0.134     -1.188     -0.309     -0.048      0.400     -0.145     -0.689      0.230     -0.154     -0.475      0.206      0.784     -1.299      0.103     -0.887      0.435     -0.304      0.165      0.780     -0.565      0.380     -0.287      0.088     -0.119     -0.511     -0.114     -0.557
    -2.093      0.696      0.839      1.184      1.037      1.324      1.093      0.543      1.386      1.324     -2.276      1.626      0.068      1.177      0.275     -1.445      0.870      1.080      0.866      0.812     -1.207      0.821      0.354      1.283      1.542     -1.057     -0.211      0.394     -0.147     -0.762      2.494      0.138      0.211      0.318      0.485     -0.247      0.309     -0.620     -0.097     -0.454      0.052     -0.062      0.380      0.102     -0.610
    -0.093      0.696      0.839     -0.816     -0.963      0.324      0.093      0.543     -0.614      1.324     -0.276     -0.374      0.068     -0.823      1.275     -0.445     -0.130      1.080     -2.134     -0.188     -0.371      0.020      0.717      0.013      0.146      0.333      0.458      0.114     -0.894     -1.096      0.643      0.085     -0.064     -0.469      1.365      0.458     -0.548     -0.755     -1.015      1.182      0.108     -0.260      0.158     -2.175     -0.306
    -1.093     -3.304     -2.161      2.184      1.037     -1.676     -1.907     -2.457     -0.614     -1.676      0.724      1.626     -2.932      2.177      1.275      0.555     -0.130     -1.920      1.866      0.812      0.274      0.036     -1.418      1.371      0.493     -1.352     -3.258     -0.770      0.789      0.618     -1.855     -1.970     -0.979     -1.640     -1.891      0.428      1.397     -0.977      1.146      1.165      0.136     -0.222      0.155      1.072      0.521
     1.907     -1.304      0.839     -1.816      1.037      1.324      0.093     -0.457     -1.614      0.324      1.724     -1.374     -0.932     -1.823     -0.725      0.555      0.870      1.080     -1.134      0.812      1.129     -0.143      0.144     -1.959      0.880      0.741     -1.026      0.824      0.115      0.074      0.185      0.204     -0.805      0.017     -0.206      0.003     -1.124     -1.128     -0.035     -1.026     -0.777      1.007      0.941     -0.201      0.129
    -2.093      0.696      1.839     -0.816      1.037     -1.676      1.093      0.543     -1.614      1.324     -0.276     -0.374      1.068     -1.823      1.275     -0.445     -2.130      1.080      1.866      0.812     -0.034     -0.181      0.654     -0.618      1.249     -2.054      0.875      1.114     -0.135     -0.174     -1.721      1.191     -0.263     -1.106      0.746     -0.232     -0.153      0.117     -1.245      0.841     -0.476     -1.794      0.285      2.173     -0.322
     0.907      0.696      0.839     -0.816      1.037      1.324      1.093     -1.457     -0.614      0.324      1.724      0.626      0.068      1.177      1.275      0.555      0.870      0.080     -1.134      0.812      0.907      0.329     -0.806     -0.202      0.746      0.020      0.474      1.642     -0.490      0.262      0.452      0.886     -0.461     -0.409      0.147      0.279      0.153      1.021      1.608      1.070     -0.383      0.381      1.087     -1.084      0.073
    -0.093      0.696      0.839      2.184      0.037      1.324      1.093      0.543     -0.614      1.324      1.724      0.626      1.068     -0.823      0.275     -0.445      0.870      0.080      0.866     -0.188      0.696      0.474      0.458      0.143      0.304     -0.832      0.032      0.434      2.219     -0.291      0.452      0.705      0.122     -0.769      1.314      0.578     -0.148      0.315     -0.883      0.235     -1.379      0.167     -0.604      0.852     -0.377
     1.907     -1.304     -0.161      0.184      1.037      1.324     -0.907     -0.457     -1.614      1.324      1.724     -1.374      1.068      2.177      1.275      1.555      0.870      1.080     -1.134      0.812      1.004     -0.061      0.387     -0.254      0.531      1.028     -1.231     -0.439      0.400      0.552      0.196     -0.738     -1.161     -1.321      1.082      0.077     -1.112      0.742      2.315      1.060      0.298      0.815      0.442     -1.079      0.364
    -2.093     -1.304     -2.161      0.184     -1.963     -2.676     -0.907     -0.457      2.386     -0.676     -0.276     -0.374     -1.932      2.177     -0.725     -2.445     -2.130     -0.920      1.866     -2.188     -0.635     -0.567     -0.867      1.072     -1.460     -1.374     -0.792     -1.207     -0.859     -0.455     -2.142     -0.486      0.689      1.538     -0.011      0.921      0.634     -0.695      1.290     -0.056     -1.637     -1.489      0.164      1.430     -1.004
    -1.093     -0.304      0.839     -1.816      1.037      0.324      1.093      0.543      1.386     -0.676      0.724      1.626      0.068     -1.823     -2.725      0.555      0.870      1.080      1.866      0.812      0.531      0.415      0.331     -0.824      1.102     -1.628     -0.671      0.709     -1.151     -0.055     -0.250      0.765      0.321      2.046     -1.136     -0.065      0.945     -0.449     -1.259     -3.243     -0.131      0.364      0.615      2.347     -0.231
    -0.093      0.696      1.839     -1.816      1.037      1.324      0.093      1.543     -0.614     -0.676      0.724     -0.374      1.068     -1.823      0.275      0.555      0.870      1.080      1.866      0.812      0.608      0.219      1.039     -0.800      0.522     -0.776      0.491      0.738     -0.999      0.278      0.792     -0.115      0.292     -0.173     -0.863     -0.310     -0.744     -0.333     -1.289     -0.002     -0.055      0.546     -0.326      2.158      0.315
     0.907     -0.304     -0.161      1.184      0.037      0.324      1.093      1.543      0.386      1.324      0.724     -1.374      0.068      1.177      1.275      1.555      0.870      1.080      0.866      0.812      0.333     -0.270      0.672      0.339      0.037      0.435     -0.170     -0.850      0.888      0.142     -0.129      1.280      0.929      0.126      1.197      0.161     -1.162     -0.797      0.795      1.233      1.236      1.116      0.058      0.770      0.727
     0.907     -0.304     -1.161     -1.816     -0.963      0.324     -0.907     -0.457      0.386     -0.676      0.724      0.626     -0.932     -1.823     -0.725     -0.445     -0.130      1.080      1.866      0.812      0.110     -0.134      0.303     -0.334     -0.950      0.972     -0.205     -1.517     -1.600      0.034      0.201     -0.823     -0.846      0.465     -0.204      0.571      0.938     -1.347     -1.594     -0.285     -0.589     -0.028      0.643      1.955      1.536
     0.907      0.696     -1.161      0.184      1.037      0.324      1.093     -1.457     -0.614     -1.676      0.724      0.626     -0.932      1.177     -2.725     -0.445      0.870     -1.920      0.866      0.812      0.547      0.440     -0.902      0.314      0.436      0.604      0.200     -0.342     -0.207      0.468     -0.231      0.692     -0.358     -0.955     -1.770     -0.041     -0.061      0.365      0.907     -2.938     -0.943      0.296     -0.519      0.862      0.532
    -2.093      0.696      1.839      1.184      0.037      0.324      1.093      0.543      1.386      1.324     -2.276      1.626      1.068      2.177      1.275     -0.445     -1.130      1.080     -0.134      0.812     -1.007     -0.049      0.524      1.464      0.069     -1.075      0.494      1.444     -0.150     -0.143      1.251      1.069     -0.054      0.273      1.217     -0.595      1.739      0.143      1.005      1.164      0.962     -1.178      0.306     -1.014      0.636
    -1.093     -1.304      0.839      0.184      0.037      0.324     -0.907      0.543     -0.614      0.324     -0.276     -0.374      0.068      0.177     -0.725     -0.445     -1.130     -0.920      0.866     -0.188      0.028     -0.860     -0.083     -0.567     -0.121     -1.293     -0.366      0.831      0.807      0.374      0.197      0.018      0.493     -0.181      0.401     -0.389      0.963      0.370      0.561     -0.554     -0.505      0.107     -0.854      1.077      0.078
     1.907      0.696      1.839      0.184     -0.963     -0.676     -0.907     -0.457      1.386     -0.676     -0.276      1.626     -0.932     -0.823      0.275      1.555     -0.130     -2.920     -0.134     -1.188      0.311      0.142     -0.615      1.256     -0.675      1.684      0.554      2.438     -1.271     -0.332     -1.023     -1.241      0.258      0.527     -0.137     -0.721      1.444     -0.061     -1.852      0.649      1.193     -0.317     -1.919     -0.759     -0.541
    -2.093     -1.304      0.839      0.184      0.037     -2.676     -1.907      0.543     -0.614     -0.676     -1.276     -1.374      0.068     -0.823     -0.725     -2.445     -1.130      0.080     -1.134     -0.188     -1.097     -0.809      0.239     -0.886     -0.098     -1.186     -0.503      0.420      1.095      0.225     -1.556     -1.025      0.212      0.055     -0.766      0.384      0.030     -0.290     -0.095     -0.567     -1.140     -0.085     -0.299     -0.683     -0.055
     0.907     -0.304      1.839      2.184      1.037      1.324     -0.907     -1.457      0.386      0.324     -2.276     -0.374      0.068      0.177     -0.725      0.555     -1.130      0.080      0.866      0.812     -0.735     -0.457      0.202      1.062     -0.007      1.551      0.312      1.501      1.161      1.145      1.945     -0.501     -1.686     -0.527      0.353     -1.100      0.349     -0.351     -0.635     -0.713      1.459     -0.417     -0.354      0.364      0.636
    -1.093     -1.304      0.839      0.184      0.037      0.324      1.093      1.543     -0.614      0.324     -0.276      0.626      0.068     -0.823     -0.725      0.555      0.870      0.080      1.866      0.812     -0.156      0.752      0.103      0.216      0.161     -0.998     -2.048      0.968     -0.003     -0.142      0.412      0.144      1.301     -0.874      0.316     -0.043     -0.663      0.019     -1.104     -0.882      0.623      0.120     -0.008      1.737      0.484
     0.907      0.696     -2.161     -1.816      1.037      1.324      1.093     -1.457     -0.614      1.324      1.724      1.626     -0.932     -0.823      0.275      1.555      0.870     -1.920     -1.134     -3.188      0.997      0.796     -1.247     -1.652      0.622     -0.020     -0.029     -0.863     -0.267      0.566      0.478      0.272     -0.008      0.704      1.022      0.076      0.337      0.751      0.371      0.078      0.400     -0.395     -0.183     -0.437     -3.750
    -2.093     -1.304     -0.161      0.184      1.037     -2.676     -1.907     -1.457      0.386      1.324     -0.276      0.626      0.068      1.177     -2.725     -0.445     -1.130     -2.920     -1.134     -1.188     -0.325     -0.207     -0.528      0.563     -0.047     -1.827     -1.130      0.306     -0.303      1.010     -2.130     -1.708     -0.851      0.087      1.047      0.158      0.950      0.634      0.765     -2.797     -0.092     -0.849     -2.285     -1.484     -1.166
     0.907      0.696      1.839      2.184     -1.963      1.324     -0.907     -1.457      2.386      1.324     -1.276      0.626      1.068      2.177     -0.725      0.555     -0.130     -0.920     -1.134     -2.188     -0.088     -0.008     -0.151      1.707     -0.779      0.874      0.619      2.072      0.514     -1.028      1.222     -0.892     -1.306      1.107      1.746     -1.286      0.602      1.252      0.701     -0.208      0.636     -0.159     -0.678     -1.908     -1.460
    -0.093      0.696      1.839     -1.816     -0.963     -0.676     -0.907      1.543     -0.614      0.324     -0.276     -0.374     -0.932     -1.823      1.275     -0.445     -1.130      0.080      1.866      0.812     -0.224     -0.517      0.239     -0.792     -0.030      0.128      1.197      1.551     -0.927     -1.013     -0.466     -0.520      1.376     -0.091      0.160      0.093      0.531     -1.235     -1.460      1.300      0.025     -0.424     -0.377      2.399      0.875
     0.907     -0.304      0.839     -0.816      0.037     -0.676      0.093     -0.457     -0.614      0.324      0.724      0.626      0.068     -0.823      0.275     -0.445     -0.130      0.080      0.866     -0.188      0.266      0.133      0.537     -0.314      0.240      0.643     -0.431      0.365     -0.415     -0.258     -0.917     -0.035     -0.978     -0.322      0.119      0.383      0.350     -0.797     -0.699      0.177     -0.528     -0.299     -0.611      0.992     -0.159
    -0.093      0.696     -0.161      1.184     -0.963     -1.676      1.093      1.543      0.386      0.324      0.724          *      1.068      0.177      1.275     -0.445      0.870      0.080      0.866     -0.188     -0.112      0.095      0.340      0.419     -1.096      0.074      0.606     -0.560      0.642      0.221     -1.680      0.821      1.142      0.192      1.015      0.881      0.445      0.701     -0.217      1.719     -0.215      0.682     -0.444      0.542      0.768
     0.907     -0.304      0.839      0.184      1.037     -0.676     -0.907      0.543     -0.614     -0.676     -0.276     -1.374      0.068     -0.823      0.275      0.555     -0.130      0.080      0.866      0.812      0.104     -0.264      0.334      0.247      0.780      0.731     -0.055      0.554     -0.012      0.359     -0.719     -0.664      0.179     -0.707     -1.157     -0.374     -0.981     -0.447     -1.051     -0.069      0.411      0.208     -0.234      0.723     -0.022
    -1.093     -1.304     -1.161      1.184     -0.963     -0.676     -0.907     -0.457      0.386     -0.676     -0.276     -0.374     -0.932      0.177      0.275      0.555     -0.130     -0.920     -0.134     -2.188     -0.278     -0.151     -0.644      0.984     -1.378     -0.715     -1.141     -0.581      0.274      0.555     -0.404     -0.860      0.375     -0.460      0.105      0.054      0.032     -0.244     -0.674      1.034      0.850      0.138     -0.075     -0.549     -0.901
    -2.093      0.696      0.839      0.184      1.037     -1.676      1.093     -1.457     -0.614      0.324      1.724      1.626      1.068      2.177      0.275     -2.445      0.870      1.080     -0.134      0.812     -0.158      0.441      0.523      0.851      0.871     -1.937      0.155      0.389     -0.681      0.159     -1.471      0.569     -1.940     -1.263     -0.185      1.928      0.976      0.267      1.528     -0.137     -2.295      0.328      0.278     -0.524      0.094
    -2.093     -1.304     -2.161     -1.816      1.037     -0.676      0.093     -2.457     -1.614      1.324     -2.276     -2.374     -2.932     -1.823     -0.725     -0.445     -2.130     -2.920     -2.134      0.812     -1.424     -1.262     -2.042     -1.048      0.420     -0.650      0.051      0.016     -0.769      0.578      0.778      1.351     -0.242     -0.841      1.045     -0.069     -0.621     -0.100     -0.848     -0.850      1.367     -0.579      0.023     -1.495      0.536
     0.907      0.696     -0.161      1.184      0.037     -0.676      0.093      0.543     -0.614     -0.676     -0.276      0.626     -0.932     -0.823     -0.725     -0.445     -0.130     -0.920     -0.134     -0.188      0.047      0.319     -0.504     -0.206     -0.302      0.847      0.490      0.281      1.339      0.222     -0.770     -0.191      1.155     -0.461     -0.697     -0.252     -0.055     -0.185     -0.805     -0.598     -0.515     -0.555     -0.148     -0.039      0.117
     0.907      0.696     -1.161      1.184     -0.963      0.324      1.093      1.543     -0.614      0.324      1.724      0.626      1.068     -0.823      1.275      1.555      0.870      1.080     -1.134     -0.188      0.877      0.518      0.587      0.194     -1.088      0.021      0.174     -1.718      0.989      0.180     -0.398      0.520      1.021     -0.710      0.922      0.064     -0.133      0.300     -1.092      1.854      0.473      0.136      0.250     -1.274      0.809
    -0.093      0.696     -1.161      1.184      0.037      1.324      0.093     -2.457      0.386      1.324     -1.276     -0.374      1.068      1.177      0.275      0.555      0.870     -1.920     -1.134      0.812     -0.187      0.074     -0.602     -0.247      0.101     -0.010      0.695     -0.543      1.220     -0.006      1.529      0.134     -1.841      0.581      1.217     -0.844     -0.490      1.987      1.407      0.273      0.829      0.850     -1.181     -1.083      0.670
     0.907      0.696     -0.161     -1.816      0.037      0.324      1.093     -1.457     -1.614      1.324      1.724     -0.374      0.068     -1.823      1.275      1.555      0.870      1.080     -2.134      0.812      1.039      0.357      0.441     -1.473      0.522     -0.207      0.408     -0.539     -0.368     -0.451     -0.802      0.739     -1.830     -0.537      1.248      0.148     -0.981     -0.435     -0.520      1.223      0.128      0.403      0.502     -1.359      0.515
     1.907      0.696     -1.161      1.184      1.037      1.324      1.093     -0.457      1.386     -0.676      0.724     -0.374     -0.932      0.177     -0.725      1.555      0.870      0.080      0.866      0.812      0.908      0.102     -0.365      0.498      0.547      1.099      0.578     -0.938      0.502      0.460      0.624      0.932     -0.109      0.898     -0.795     -0.862     -0.561     -0.285     -0.088     -1.074      0.577      0.594      0.523      0.489      0.324
     0.907     -0.304     -0.161      2.184      0.037     -1.676      0.093     -1.457      2.386      0.324     -1.276      0.626     -0.932      1.177      0.275      0.555     -0.130     -1.920      0.866      0.812     -0.307     -0.254     -1.138      1.830      0.601      1.037      0.000      1.000      0.425     -0.513     -1.156      0.546     -0.072      1.091      0.091     -0.807      0.956      0.657     -0.232      0.029      0.840      0.345     -0.383      0.011      0.345
     0.907     -0.304      0.839     -0.816      0.037      1.324      0.093      1.543     -1.614      0.324      0.724      0.626      0.068     -0.823      0.275      1.555      0.870      0.080     -1.134     -0.188      0.402      0.520      0.272     -0.917     -0.237      0.375     -0.814      0.762      0.189      0.261      0.973     -0.474      1.270     -1.052      0.439     -0.168     -0.184     -0.401     -0.072      0.599      0.961      0.100     -0.333     -0.663     -0.047
     1.907      0.696      0.839     -1.816      1.037      1.324     -0.907      0.543      0.386      1.324      1.724      0.626      0.068     -0.823      1.275      1.555      0.870      1.080     -1.134      0.812      0.891      0.386      0.709     -1.247      1.638      1.003      0.379      0.184     -0.582     -0.457      0.561     -1.065     -0.225      1.214      0.479      0.396      0.054     -0.793      0.361      0.327      0.500      0.402      0.004     -0.574     -0.600
     0.907      0.696      1.839      2.184      1.037     -2.676      1.093      1.543     -1.614     -0.676      1.724      1.626      1.068      0.177     -0.725     -0.445     -1.130      1.080      1.866      0.812      0.464      0.017      0.348      0.363      0.522      0.525      0.709      1.379      1.788      0.504     -3.175      0.958      1.112     -1.816     -0.958      0.996      1.565      0.557     -0.113     -1.065     -1.048     -1.229      0.511      1.580      0.322
     1.907      0.696     -0.161      1.184      0.037      1.324      1.093      0.543      0.386      0.324      0.724      0.626      0.068      0.177      0.275      1.555      0.870      1.080      0.866      0.812      0.955      0.706     -0.013      0.485      0.567      1.136      0.014     -0.224      0.695     -0.528      0.427      0.114      0.511      0.076      0.116     -0.842     -0.426      0.098     -0.143      0.111      0.418     -0.287      0.908      0.593      0.264
    -0.093      0.696      0.839     -1.816     -2.963      0.324      0.093     -1.457     -0.614     -0.676      0.724     -0.374      0.068      0.177      0.275     -0.445      0.870      1.080     -0.134     -0.188      0.204      0.312      0.280     -0.939     -0.849     -0.312      0.485      0.575     -0.937     -2.109     -0.118     -0.245     -1.490      0.231     -0.479      0.462     -0.817     -0.256      1.119      0.545     -0.666      0.365      0.597      0.311      0.514
    -0.093      0.696      1.839     -0.816     -1.963      1.324     -0.907      1.543      2.386      1.324     -2.276     -0.374      1.068      0.177     -0.725     -0.445      0.870      1.080      1.866      0.812     -0.652      0.264      0.649      0.698     -0.202      0.412      0.327      1.159     -1.554     -1.816      1.902     -1.077      0.908      1.901      1.448     -1.118     -0.805      0.349     -0.417     -0.679      0.289      0.589      0.230      1.488      1.021
    -0.093     -0.304      1.839      0.184      1.037     -1.676     -0.907     -0.457     -0.614     -2.676     -1.276     -1.374      1.068     -0.823      0.275     -0.445     -1.130      1.080      1.866      0.812     -0.746     -0.716      0.632      0.582      0.337      0.612      0.352      1.315     -0.466      0.757     -0.929     -0.169     -1.320     -1.202     -2.718     -0.069     -0.203      0.272     -1.262      0.183      0.155     -0.145      0.239      1.577      0.537
    -0.093     -0.304     -1.161     -1.816      0.037      1.324      0.093      1.543      1.386      0.324      0.724     -0.374     -0.932     -0.823      0.275      0.555      0.870     -1.920     -1.134      0.812      0.853      0.041     -0.816     -0.807      1.210     -0.865     -0.360     -0.357     -1.209     -1.219      0.479     -0.048      2.462      1.968     -0.190     -0.635     -0.424     -0.044     -0.204     -0.263     -0.238      0.866     -0.834     -0.758     -0.253
     0.907      0.696     -0.161     -0.816      1.037      1.324     -1.907     -0.457     -1.614      1.324      1.724      0.626     -0.932     -0.823     -0.725      1.555      0.870      1.080      1.866      0.812      1.402      0.404      0.077     -0.969      0.852     -0.544      0.389     -0.201      0.086      0.302     -0.208     -2.182     -0.522     -0.809      0.997     -0.531      0.025     -1.083      0.046     -1.066     -0.133      0.374      1.094      2.446      0.199
    -0.093      0.696     -1.161      2.184      1.037      0.324      0.093     -2.457      2.386      1.324      0.724     -0.374     -1.932      1.177      0.275      1.555     -0.130     -0.920      0.866      0.812      0.485     -0.048     -0.338      1.423      0.470     -0.502      0.820     -0.750      0.718      0.719     -0.083      0.073     -1.879      1.173      1.065     -0.114     -0.250     -1.522     -0.118     -0.140      0.923     -0.075     -0.441      0.114      0.586
     0.907      0.696      1.839      2.184      1.037      0.324     -2.907     -1.457     -0.614     -1.676      0.724      1.626      1.068      2.177      0.275      0.555     -0.130      0.080      1.866      0.812      0.359      0.654      0.277      1.592      0.827      0.600      0.038      1.670      0.450      0.344     -0.055     -3.527     -1.541     -1.969     -2.131     -0.056      0.626      0.577      0.889     -0.086     -0.087     -1.134     -0.313      1.119      0.250
    -0.093      0.696      1.839     -0.816     -1.963     -0.676      0.093      1.543      0.386     -0.676      0.724      0.626      1.068     -0.823     -0.725      0.555     -0.130      1.080     -1.134     -2.188      0.172      0.163      0.674     -0.762     -1.831     -0.187      0.614      1.029     -0.041     -0.208     -0.870      0.086      0.854      0.983      0.160      0.309      0.241      0.238     -0.104      0.181      0.272     -0.378      0.175     -0.666     -0.460
     0.907     -0.304     -0.161     -1.816      1.037      1.324      1.093      0.543     -1.614      0.324      1.724     -0.374      0.068     -1.823      0.275     -0.445      0.870      1.080      1.866      0.812      0.734      0.023      0.634     -1.327      0.380      0.188     -0.491     -0.811     -0.616      0.632      0.453      1.034     -0.164     -0.641      0.196      0.548     -0.407     -0.770     -0.709      0.139     -1.291      1.028     -0.033      2.750      0.378
    -1.093      0.696      0.839     -1.816      1.037     -1.676     -0.907      0.543     -1.614      1.324     -1.276      1.626      0.068     -0.823      1.275     -1.445     -1.130      0.080      0.866      0.812     -0.839      0.130      0.301     -1.069      0.575     -0.187      0.516      0.673     -0.652      0.564     -0.765     -1.177      0.121     -0.825      1.055      0.158      1.388     -0.398      0.086      0.844     -0.451     -1.250     -0.357      1.536      0.124
     0.907      0.696     -1.161      0.184      1.037     -0.676      0.093     -1.457     -0.614     -0.676      0.724      1.626     -0.932      0.177      0.275     -0.445     -0.130     -1.920     -1.134      0.812      0.281      0.827     -0.564     -0.277      0.235      0.588     -0.079     -0.636      0.476      0.765     -0.846     -0.668     -0.714     -0.347     -0.844      0.318      0.140     -0.297      0.515      0.243     -0.751     -1.106     -1.045     -1.069      0.435
     0.907     -0.304      0.839      2.184      1.037     -0.676     -1.907     -1.457     -0.614     -1.676      0.724      0.626      0.068      1.177     -1.725     -0.445     -1.130     -0.920     -0.134     -2.188      0.276     -0.165     -0.424      1.010     -1.515      0.691      0.052      1.414      1.257      2.585     -1.113     -1.653     -1.118     -1.258     -1.003      0.146      0.804      0.583      0.467     -1.158     -0.935     -0.838     -0.377     -0.553     -0.914
    -2.093     -0.304     -1.161     -0.816      0.037      1.324      1.093      0.543      0.386      0.324     -1.276     -2.374     -0.932     -0.823      0.275     -1.445     -0.130      1.080     -0.134     -0.188     -0.604     -0.468     -0.046     -0.453      1.068     -1.507      0.195     -1.087     -0.283     -0.992      1.902      1.489      0.751      0.624     -0.192     -0.217     -1.573     -0.537     -0.565     -0.374     -0.774      0.510      1.021     -0.065     -1.178
     0.907      0.696     -0.161      0.184     -0.963      0.324      0.093      0.543      0.386     -0.676     -1.276     -0.374      1.068      1.177     -0.725      0.555     -0.130      1.080     -1.134     -0.188     -0.523      0.005      0.542      0.187     -0.080      1.605      0.600     -0.797      0.041     -0.700      0.753      0.163      0.093      0.107     -0.718     -0.336     -0.420      0.505      1.174     -0.739      1.204     -0.139      0.351     -1.408     -0.125
     1.907     -0.304     -1.161      0.184      0.037      1.324     -1.907     -1.457      0.386      0.324      0.724     -2.374      0.068      1.177      1.275      1.555     -1.130      1.080     -1.134      0.812      0.960     -1.123      0.207      0.109      0.325      0.997      0.923     -1.286      0.069     -0.197      0.507     -0.730     -1.724      0.347      0.229     -0.701     -0.639     -0.222      1.071      1.155      0.424      0.426      0.659     -1.229      0.432
    -2.093     -0.304     -0.161      0.184     -0.963     -0.676      1.093      0.543      2.386     -0.676     -1.276      0.626     -0.932      0.177     -0.725      0.555     -0.130      0.080     -0.134     -0.188     -0.457      0.351     -0.265     -0.068     -0.591     -1.514     -0.690     -0.062      0.347     -0.421     -0.221      0.611      0.876      2.461     -0.323     -0.493      0.244     -0.518      0.111     -0.356      1.149     -0.470      0.502     -0.174      0.440
     0.907     -0.304     -1.161     -1.816      0.037     -0.676      1.093     -2.457     -1.614      0.324      1.724     -1.374     -1.932     -1.823      0.275      0.555      0.870      1.080      1.866      0.812      0.848     -0.284     -0.789     -1.296     -0.381      0.087      0.007     -0.311     -0.488      0.404     -1.635      1.525     -1.673     -0.796      0.609      0.067     -1.098     -0.757     -0.814      0.485     -0.556      1.101      2.001      2.466      1.142
     0.907      0.696     -2.161     -1.816      1.037     -1.676      1.093      1.543     -1.614      1.324     -2.276      0.626      1.068     -1.823      1.275      1.555      0.870      1.080     -1.134      0.812     -0.611      0.520      0.701     -1.478      0.981      1.630      0.219     -2.880     -0.319      0.086     -0.973      0.730      0.662     -0.445      0.986     -1.271     -0.333      0.175     -0.536      0.925      2.442      0.161     -0.140     -0.709      0.096
    -1.093      0.696      1.839     -1.816      0.037     -1.676      0.093      1.543     -0.614      0.324     -1.276     -1.374      1.068     -1.823      1.275      0.555     -0.130      1.080     -2.134     -0.188     -0.247     -0.561      0.115     -1.255      0.566     -0.816      1.029      1.673     -0.418     -0.595     -1.607      0.623      1.373      0.315     -0.146     -0.867     -0.489      0.982     -0.978      1.012      0.846      0.611      1.059     -1.605     -0.621
     1.907      0.696      1.839     -0.816      1.037      0.324      0.093      1.543     -0.614      1.324      1.724     -0.374      1.068     -1.823      1.275      1.555      0.870      1.080      0.866      0.812      1.132      0.186      0.850     -1.173      0.496      0.895      0.555      1.012      0.388      0.464     -0.724     -0.016      0.656      0.169      1.318     -0.077     -0.574     -0.050     -0.870      1.207      0.140      0.635     -0.105      1.275      0.317
    -0.093      0.696     -0.161     -0.816     -2.963     -1.676     -1.907      0.543     -1.614     -0.676      0.724      0.626      0.068      2.177     -1.725     -0.445     -0.130      0.080     -1.134     -3.188     -0.196     -0.105     -0.009     -0.423     -3.153      0.104      0.650     -0.160     -0.239      0.125     -1.386     -1.696      0.504     -1.156      1.010      1.077      0.842      0.073      2.444     -0.018     -0.365      0.139      0.088     -0.850     -0.695
     0.907      0.696     -1.161     -1.816     -0.963      1.324      1.093     -2.457      1.386     -1.676      1.724      1.626     -1.932     -1.823     -1.725      1.555      0.870     -1.920      0.866     -1.188      1.185      0.720     -1.256     -0.652     -1.302     -0.277     -0.185      0.017     -1.142      0.524      0.188      0.324     -0.973      1.932     -0.946     -0.098      0.529     -0.146     -1.327     -0.997      0.332      0.128     -0.125      1.262      0.008
    -0.093     -0.304     -0.161     -1.816      0.037     -0.676     -1.907      0.543     -1.614      0.324      1.724     -1.374     -0.932     -1.823      1.275      0.555     -1.130      0.080      1.866     -0.188      0.729     -0.745     -0.051     -1.618     -0.181     -0.863      0.291     -0.131     -0.265      0.290     -1.395     -1.145      0.424     -0.363      0.229      0.541     -0.060     -0.672     -0.562      1.098     -0.203     -0.166      0.142      2.515      0.097
     0.907     -1.304     -2.161      1.184      0.037      1.324     -0.907     -1.457      0.386      1.324      0.724     -2.374      1.068      1.177      1.275      1.555     -2.130      0.080     -2.134      0.812      0.551     -1.457      0.007      0.910      0.215      0.361      0.124     -2.178      0.277     -0.066      0.833      0.417     -1.490     -0.344      1.166     -0.242     -0.095      1.015      0.468      1.387      0.974     -0.155     -0.035     -2.627      0.720
     1.907      0.696     -0.161     -0.816      1.037     -0.676     -0.907     -0.457     -1.614      0.324     -0.276      0.626      0.068      1.177      0.275     -1.445     -0.130      0.080     -1.134      0.812     -0.277      0.008      0.014     -0.748      0.645      2.270      0.822      0.074      0.134      0.376     -0.453     -0.931     -0.504     -0.981     -0.133      0.278      0.594      0.138      1.816     -0.158     -1.008     -0.354      0.094     -0.816      0.334
    -0.093      0.696     -1.161      0.184      0.037      0.324      0.093     -0.457     -1.614     -0.676     -0.276      0.626     -0.932     -0.823      0.275     -1.445      0.870     -1.920     -1.134     -0.188     -0.244      0.301     -0.874     -0.468      0.447      0.158      0.226     -0.227      0.555     -0.382      0.406     -0.175      0.394     -1.223     -0.877      0.130      0.234      0.382     -0.448      0.138     -1.083      0.377     -0.727     -0.821     -0.528
    -1.093     -0.304     -0.161     -1.816      0.037     -0.676      0.093      1.543     -0.614      1.324      0.724      0.626     -0.932     -1.823      1.275     -0.445     -0.130          *     -1.134     -0.188      0.296      0.188     -0.390     -0.279     -0.075     -1.322     -0.486      0.277     -1.535      0.154     -0.937     -0.226      2.165     -0.269      1.358      0.262      0.374     -0.347     -1.532      1.156     -0.764     -0.357      0.381     -1.086      0.000
    -0.093      0.696     -2.161     -0.816     -0.963     -0.676      1.093     -1.457     -1.614      0.324      0.724      1.626     -1.932     -0.823      0.275      0.555      0.870     -0.920     -1.134     -0.188      0.543      0.588     -1.068     -0.928      0.116     -0.702      0.185     -1.180      0.045     -1.080     -1.281      0.463     -0.304     -0.805      0.125     -0.166      0.665     -0.376     -0.142      0.058      0.086      0.208      0.540     -0.661     -0.415
    -1.093      0.696     -0.161      0.184      0.037      0.324      1.093      0.543     -1.614      0.324     -1.276      0.626      1.068     -0.823      1.275      1.555      0.870      1.080      0.866      0.812     -0.122      0.654      0.977      0.235      0.516     -0.911      0.191     -1.217     -0.148     -0.626      0.384      0.393     -0.642     -1.796      0.053     -1.156     -0.398     -0.271     -1.031      0.813      1.640      0.002     -0.265      0.736      0.093
    -1.093      0.696     -2.161      2.184     -0.963     -0.676      1.093     -2.457      0.386     -0.676     -1.276      0.626      0.068      1.177     -0.725     -1.445     -0.130     -0.920      1.866     -1.188     -1.021      0.642     -0.343      1.934     -1.404     -0.128      0.095     -1.800      0.194      0.367      0.373      0.589     -2.059     -1.030      0.330      0.372     -0.275      0.692     -0.473     -0.057     -0.127     -0.835     -0.396      0.851      0.001
    -0.093     -3.304     -0.161      0.184      0.037     -1.676      0.093     -0.457      0.386      0.324     -1.276      0.626      0.068      1.177     -0.725     -2.445     -0.130     -0.920      0.866     -0.188     -0.915      0.153     -0.410     -0.188      0.390      0.761     -3.355      0.270      0.428     -0.081     -0.814     -0.027      0.003      0.398     -0.044      0.299      0.165      0.854      1.423     -0.921     -1.235     -0.291     -0.281      1.041     -0.473
    -1.093     -0.304     -2.161      1.184     -1.963     -2.676     -0.907      0.543     -0.614     -0.676     -2.276      0.626      0.068      1.177      0.275     -2.445     -0.130      1.080      0.866     -1.188     -1.689     -0.156      0.227      1.310     -1.476      0.570     -0.058     -2.373     -0.125     -0.526     -1.066     -0.736      0.380     -1.552     -0.015      0.472      0.728     -0.179      0.132      1.108     -0.499      0.259      0.494      0.171      0.067
     0.907     -0.304     -0.161      0.184      0.037      0.324      0.093     -0.457      1.386      0.324      0.724      0.626     -0.932      1.177     -0.725      0.555     -0.130     -0.920     -0.134     -0.188      0.245     -0.116     -0.295      0.654     -0.554      0.733     -0.219      0.308     -0.700      0.582      0.083      0.261     -0.057      0.853      0.366      0.309      0.784     -0.535      0.693     -0.340      0.207      0.000     -0.520     -0.560      0.209
    -0.093     -2.304     -0.161      0.184      1.037      1.324     -2.907      1.543     -0.614      0.324     -1.276     -1.374     -1.932     -0.823     -1.725     -1.445     -1.130      0.080      0.866     -1.188     -0.933     -0.823     -0.511     -0.051     -0.083      0.749     -1.392      0.525      0.294      1.298      2.019     -2.179      2.006     -0.491      0.555      0.364     -0.321     -1.176     -0.845     -1.529     -0.410     -0.018      0.739      0.828     -1.033
    -0.093      0.696     -1.161     -0.816      0.037      0.324      1.093      0.543     -0.614      0.324      0.724      0.626      0.068     -0.823      0.275      0.555      0.870      0.080      0.866      0.812      0.053      0.821      0.196     -0.530      0.476     -0.105     -0.228     -1.388     -0.316     -0.384      0.268      0.348      0.369     -0.295     -0.097      0.469     -0.713     -0.251     -0.301      0.133      0.549     -0.080     -0.054      1.361      0.477
    -2.093     -2.304      0.839      2.184     -2.963      1.324      0.093      0.543      0.386     -1.676     -0.276     -0.374     -0.932     -0.823      0.275      1.555     -1.130      1.080      0.866     -0.188      0.036     -0.594      0.031      1.859     -1.449     -2.115     -1.728      0.807      0.198     -1.377      1.215      0.762      0.585     -1.144     -1.043     -0.308      0.387     -1.090     -2.354      1.043      1.589     -0.368      0.988     -0.101      0.984
    -0.093     -2.304     -0.161     -0.816     -1.963      0.324      0.093      1.543      2.386      1.324     -2.276     -2.374     -0.932      0.177     -0.725     -0.445     -1.130     -0.920     -0.134     -0.188     -0.992     -1.336     -0.285      0.478     -0.672      0.973     -1.013      0.122     -1.273     -1.234      1.285      1.390      1.954      2.047      1.601     -0.595     -0.348     -0.461     -0.220     -0.353      0.777      0.508     -0.506     -0.423      0.391
    -1.093     -0.304      0.839      1.184      0.037     -1.676      0.093      0.543     -0.614     -1.676     -0.276     -1.374      0.068      0.177     -1.725          *     -0.130      1.080      0.866     -3.188     -0.481     -0.134      0.200      0.488     -1.521     -0.607     -0.201      0.348      0.742      1.392     -1.286      0.315      0.468     -1.050     -0.917      0.168     -1.148     -0.183      0.055     -0.865      0.749     -0.040      0.743      0.522     -1.760
    -1.093     -0.304      0.839     -1.816      0.037      1.324      0.093      0.543     -0.614     -1.676     -1.276     -0.374      0.068     -0.823      1.275     -1.445     -0.130      0.080     -1.134      0.812     -0.451     -0.189      0.399     -0.607     -0.343     -0.613     -0.122      0.287     -1.231      0.416      1.649      0.299     -0.031     -0.250     -1.375     -0.491     -0.243     -0.508     -0.383      1.519     -0.855      0.101     -0.345     -0.768      1.336
    -0.093      0.696     -0.161      0.184      0.037      0.324      0.093     -0.457     -0.614     -1.676     -0.276      0.626      0.068      0.177     -0.725     -0.445     -0.130      0.080     -0.134     -0.188     -0.011      0.609     -0.025     -0.387     -0.924     -0.128      0.221     -0.212      0.510      0.927      0.459     -0.352     -0.196     -0.329     -1.252     -0.411     -0.174      0.165      0.533     -0.316     -0.594     -1.012      0.123     -0.013      0.680
    -0.093     -0.304      0.839      2.184      1.037      1.324      1.093      0.543      0.386      1.324     -0.276      0.626     -0.932     -1.823      0.275      0.555      0.870     -0.920     -0.134     -0.188      0.269      0.451     -0.156      0.483      0.703     -0.391     -0.704      1.089      1.475      0.470      0.897      0.626      0.651      0.013      0.929     -0.814     -0.032     -0.633     -2.253     -0.015      0.080      0.083     -0.627     -0.246     -0.760
     0.907     -0.304     -0.161     -1.816      1.037      1.324      0.093      0.543     -0.614      0.324      1.724     -0.374      0.068     -0.823      0.275      0.555      0.870      1.080     -1.134      0.812      0.730     -0.024     -0.139     -0.470      0.561      0.092     -0.299      0.207     -1.325      0.425      0.647      0.097      0.785     -0.267      0.126      0.487     -0.447      0.504     -0.348      0.124     -0.240      0.800      1.323     -0.841      0.256
    -0.093      0.696     -0.161     -0.816      1.037      0.324      1.093      0.543     -1.614      1.324      0.724      0.626     -0.932      0.177      1.275     -0.445      0.870      0.080     -0.134     -3.188      0.214      0.233     -0.221     -0.579      0.015     -0.233      0.414      0.139     -0.369      0.862     -0.017      0.930      0.916     -1.287      1.261      0.432      0.379     -0.591      0.628      1.206     -0.716      0.543      0.398      0.092     -3.109
    -0.093      0.696     -1.161      1.184      0.037     -2.676      1.093     -2.457      1.386      1.324     -2.276      1.626     -0.932      1.177      0.275     -1.445      0.870      1.080     -0.134     -0.188     -1.501      0.673     -0.116      1.286      0.389      1.342      0.160     -1.169     -0.243     -0.406     -1.149      0.325     -2.188      0.238      1.302      0.293      0.600     -0.668      0.018      0.015      0.363      0.048      1.136     -0.801     -0.322
     0.907     -0.304     -0.161      0.184      0.037      1.324      1.093     -1.457     -0.614      1.324      0.724      0.626      0.068      1.177      1.275      1.555      0.870      0.080     -1.134      0.812      0.638      0.249      0.081      0.292      0.989      0.230     -0.674     -0.361     -0.224     -1.025      0.675      0.639     -1.402     -0.869      0.586     -0.284      0.309     -0.082      0.821      0.873      0.836      0.519      0.092     -1.293      0.019
    -0.093      0.696      0.839      0.184      1.037     -0.676      1.093     -0.457     -0.614      1.324     -1.276      1.626      0.068      0.177      1.275     -1.445      0.870     -0.920      1.866      0.812     -0.788      0.636      0.027      0.154      1.025      0.851      0.113      0.641     -0.100      0.301      0.262      0.585     -0.413     -0.573      0.639     -0.087      0.618     -0.081     -0.041      0.927     -0.597      0.035     -1.091      1.703     -0.033
     1.907      0.696      0.839      2.184      1.037      1.324      0.093      0.543     -0.614      0.324      0.724      0.626      1.068      1.177     -1.725          *      0.870      1.080      0.866      0.812      0.326      0.722      0.716      0.338      0.622      1.470     -0.107      0.150      1.805      0.351      0.938     -0.722     -0.397     -0.861     -0.181      0.195     -0.605      0.225      0.849     -2.191     -0.024      0.051      0.042      0.677      0.244
    -1.093     -0.304     -2.161      1.184      1.037     -0.676      0.093      0.543     -0.614     -0.676     -1.276      0.626      0.068      0.177     -0.725     -1.445     -0.130     -1.920      0.866      0.812     -0.779      0.110     -0.658      0.873      0.493     -0.168     -0.565     -1.494      0.188      0.402      0.044      0.008      1.209     -1.268     -0.912     -0.031      0.403      0.935     -0.493     -0.838     -0.535     -0.227     -0.779      0.502      0.347
    -0.093      0.696     -0.161      2.184      1.037      1.324      1.093     -0.457      0.386      0.324     -0.276      0.626     -0.932      2.177     -0.725     -0.445     -0.130     -0.920     -0.134     -0.188     -0.123     -0.092     -0.658      1.553      0.338      0.024      0.665      0.515      0.678      0.561      1.299      1.191      0.253     -0.813      0.083     -0.013      0.661     -0.025      0.997     -0.922     -0.216      0.080      0.026     -0.884     -0.594
    -1.093      0.696     -0.161     -0.816      1.037      0.324      0.093     -1.457     -0.614     -0.676      0.724      0.626     -0.932     -1.823      1.275     -1.445     -0.130     -1.920     -2.134      0.812     -0.182     -0.069     -0.789     -0.828      0.746     -0.799      0.707      0.670      0.045      0.220      0.759      0.119     -0.524      0.011     -1.137      1.105      0.704      0.118     -1.151      0.929     -1.247     -0.266     -0.804     -1.674      0.249
     0.907      0.696      1.839     -0.816      1.037      0.324      1.093     -2.457     -0.614      1.324      0.724     -0.374     -0.932     -0.823      1.275      1.555      0.870      0.080     -1.134      0.812      0.844      0.232     -0.220     -0.420      0.665      0.144      0.533      1.925     -0.549      0.292     -0.640      0.586     -2.061     -0.301      1.122     -0.673     -0.634     -0.654     -0.463      0.912      0.392      0.530      0.370     -1.230      0.256
    -2.093      0.696      0.839     -1.816      1.037     -2.676      1.093      1.543     -1.614      1.324     -2.276     -0.374      1.068     -1.823      1.275     -2.445      0.870      1.080     -0.134      0.812     -1.620      0.128      0.826     -1.483      0.398     -0.396      0.452      0.067     -0.220      0.540     -1.060      1.048      0.696     -0.334      1.054      0.217     -0.597      0.053     -0.622      1.125     -0.340      0.672      0.020      0.607      0.496
    -2.093      0.696      0.839      1.184      0.037     -2.676      0.093     -2.457     -0.614      0.324     -1.276      1.626      0.068      1.177     -0.725     -0.445     -0.130      0.080      0.866     -0.188     -0.947      0.463     -0.119      0.600     -0.275     -1.019      0.190      0.960      0.400      0.309     -1.643     -0.360     -2.245     -1.033      0.423      0.226      0.780      0.152      0.726     -0.555      0.671     -0.725      0.319      0.594      0.288
    -2.093      0.696     -0.161     -0.816      1.037     -1.676      1.093     -1.457      0.386      1.324     -2.276      1.626     -0.932      0.177      1.275     -2.445     -0.130      0.080     -0.134      0.812     -1.675      0.546     -0.247      0.217      0.789     -0.679      0.177      0.239     -0.956      0.175     -0.044      0.352     -1.274      0.214      0.940      0.251      0.705     -0.543      0.027      0.839     -0.435     -1.088      0.448     -0.477      0.019
     0.907      0.696      0.839      1.184      1.037      0.324      1.093      1.543      0.386      1.324      0.724      0.626     -0.932     -1.823      1.275      0.555     -1.130     -1.920     -0.134      0.812      0.168      0.115     -0.521      0.094     -0.024      0.969      0.495      1.468      0.960      1.174      0.169      0.847      2.130      0.541      1.467      0.265      0.408     -0.148     -1.987      1.303      0.303     -1.116     -1.327     -0.123      0.964
    -1.093     -1.304     -2.161     -0.816      1.037     -2.676     -1.907      1.543     -1.614      1.324     -2.276     -1.374      0.068      2.177      1.275     -0.445     -2.130      1.080     -2.134      0.812     -1.004     -1.212      0.484     -0.676      0.645     -0.244     -0.084     -2.639     -0.190      0.466     -1.674     -0.744      0.990     -1.011      1.213     -0.451      0.493     -0.785      2.610      0.928      0.722     -0.576      0.354     -1.809      0.264
    -0.093     -3.304     -1.161      0.184      0.037     -1.676      0.093     -0.457     -0.614      0.324     -0.276     -0.374      0.068      1.177      0.275      0.555      0.870      0.080     -0.134     -0.188     -0.105     -0.048     -0.690      0.133     -0.934     -0.111     -3.209     -0.575      0.059      1.002     -1.541      0.012      0.462     -0.623      0.895     -0.113     -0.349      1.025      1.102      0.796      0.704      0.919      0.938     -0.476      0.411
     0.907     -3.304      0.839      0.184     -1.963      0.324      0.093     -1.457      0.386     -1.676     -1.276     -2.374     -1.932     -0.823      1.275      1.555      0.870      0.080     -2.134     -2.188     -0.365     -0.867     -1.091      0.042     -1.323      1.414     -2.472      1.914      0.013     -0.572      0.789      1.004     -0.336      0.386     -1.018     -0.673     -1.018     -0.380     -1.003      2.106      1.830      1.958      1.754     -2.104     -1.093
    -2.093      0.696     -2.161     -0.816     -0.963      0.324      0.093      0.543     -1.614     -0.676     -0.276     -0.374     -1.932      2.177      0.275     -0.445     -1.130      0.080      0.866     -1.188     -0.132     -0.004     -0.632      0.438     -0.119     -1.837      0.691     -1.357     -1.308     -0.905      0.302      0.006      1.166     -1.897     -0.547     -0.003     -0.246     -0.965      1.810      0.186     -0.354     -1.154      1.022      0.476     -0.980
    -1.093      0.696     -2.161      0.184     -0.963      0.324      1.093      1.543      1.386      0.324      0.724     -2.374      1.068      1.177     -0.725      0.555      0.870      1.080      1.866      0.812      0.342     -0.967      0.470      0.987     -0.635     -1.340      1.654     -2.553     -0.791     -0.291      0.105      2.156      1.249      0.538      0.766      0.267     -1.090      0.410      0.056     -0.440      0.198      2.251      0.276      1.325      1.446
    -0.093      0.696     -0.161      0.184     -0.963     -1.676      0.093      1.543      1.386      1.324     -1.276     -0.374      0.068      1.177      0.275      0.555      0.870      1.080      1.866     -1.188     -0.366      0.317      0.422      0.357     -0.218      0.167      0.405     -0.580     -0.188     -0.922     -1.194     -0.137      0.992      1.267      1.432     -0.617     -0.906     -0.518      0.968      0.392      0.950      0.410      0.348      1.760     -0.739
    -2.093     -0.304      0.839     -1.816     -0.963     -2.676     -1.907      1.543     -0.614      1.324     -2.276      0.626      1.068     -1.823      1.275     -2.445     -1.130      1.080      0.866      0.812     -1.706     -0.424      0.810     -0.891     -0.122     -0.444      0.113      0.123     -0.955     -0.649     -1.103     -1.404      0.692     -0.022      1.267      0.461      1.431      0.094     -1.075      1.551     -0.186     -0.673      0.069      1.257      0.839
    -1.093      0.696      0.839     -1.816     -0.963      0.324      1.093     -1.457     -0.614     -0.676      0.724     -1.374     -2.932     -0.823     -0.725      0.555      0.870      1.080     -1.134     -0.188      0.264      0.151     -0.785     -0.190     -0.239     -1.303      0.382      1.662     -1.648     -0.901      0.221      1.001     -0.571     -0.698     -0.457      0.389     -1.555     -1.782     -0.579     -0.547      0.150      0.692      2.035     -0.835     -0.001
    -1.093      0.696      0.839      1.184      1.037     -1.676      1.093      0.543      1.386      1.324     -0.276      0.626      0.068      1.177      0.275     -0.445     -0.130      0.080     -1.134     -0.188     -0.470      0.491      0.153      1.170      1.062     -0.700      0.327      0.688     -0.089      0.109     -1.292      0.647      0.372      0.415      0.717      0.482     -0.165     -0.156      0.127     -0.257     -0.009     -1.018     -0.058     -1.735     -1.011
    -1.093      0.696      0.839     -1.816      0.037      1.324      1.093      1.543     -0.614     -0.676      0.724     -1.374      1.068      0.177      0.275     -1.445     -0.130      1.080     -1.134     -0.188      0.049     -0.266      0.550     -1.548      0.057     -1.219      0.983      0.448     -0.279     -0.064      1.386      1.353      1.024      0.643     -0.758      0.614     -0.993      0.210      1.462      0.210     -1.614      0.065      0.127     -0.401     -0.195
     1.907      0.696     -1.161      2.184     -1.963      1.324      1.093      1.543      1.386     -0.676      0.724      1.626      0.068      2.177     -0.725     -0.445      0.870     -1.920     -2.134     -2.188      0.391      0.841     -0.031      1.313     -1.810      1.451     -0.140     -1.161      0.835     -0.022      0.902      0.275      1.503      0.410      0.245      0.008      0.533      0.370      1.227      0.015     -0.882     -0.292     -1.848     -2.839     -0.575
     0.907      0.696     -0.161      1.184      1.037      1.324      1.093     -1.457      1.386      1.324      0.724     -0.374      0.068      1.177      1.275      1.555      0.870     -0.920     -1.134      0.812      0.945      0.110     -0.730      0.408      1.146     -0.127      0.742      0.514      0.563      0.019      0.326      0.862     -0.420      0.902      0.738     -0.715     -0.521      0.856      0.955      0.762      0.564      0.759      0.093     -1.363     -0.295
    -0.093      0.696      1.839     -1.816      1.037      1.324      1.093      1.543     -1.614     -0.676      1.724      0.626      1.068     -1.823     -0.725     -0.445      0.870      1.080     -2.134      0.812      0.736      0.795      0.593     -1.751      0.569     -0.830     -0.070      1.368     -0.216      0.622      0.632      0.151      0.877     -0.240     -1.019      0.615     -0.584      0.263     -0.389     -1.016     -1.257     -0.226      0.138     -1.364      0.262
    -1.093     -0.304     -1.161      2.184      0.037     -1.676      0.093     -0.457      1.386     -0.676      0.724     -1.374     -0.932      1.177     -0.725      0.555     -2.130     -0.920     -0.134     -0.188     -0.138     -1.173     -0.620      0.757     -0.385     -0.919      0.920     -0.544      1.201      0.318     -1.622      1.399      0.234      0.797     -0.466      0.935      0.477     -0.151      0.440     -0.325      0.938     -0.596     -0.181     -0.496      0.155
    -0.093      0.696      0.839     -0.816      0.037      1.324      1.093      1.543     -0.614      1.324      0.724      0.626      0.068      0.177      0.275     -0.445      0.870     -0.920     -0.134      0.812      0.342      0.460     -0.026     -0.898      0.427     -0.393      0.255      0.740     -0.103     -0.309      1.114      0.657      1.644      0.007      1.101      0.235     -0.087      0.111      0.912      0.320     -0.683      0.359     -0.999      0.291      0.384
     0.907     -0.304     -1.161      1.184      1.037     -1.676      0.093     -2.457      2.386     -0.676     -2.276      0.626      0.068     -0.823      0.275      0.555     -0.130     -0.920      0.866     -0.188     -0.850     -0.299     -0.393      1.025      0.071      1.679      0.000     -0.560      0.219      1.101     -0.661      0.209     -2.005      1.620     -0.712     -0.911      0.993      0.563     -1.649      0.198      1.671      0.212     -0.625      0.260     -0.413
    -0.093      0.696     -0.161     -0.816      0.037      0.324      1.093     -0.457     -0.614      1.324      0.724      0.626     -0.932     -0.823      0.275     -0.445      0.870      1.080     -0.134     -0.188      0.087      0.309     -0.276     -0.154      0.393     -0.254      0.459      0.310     -0.657     -0.570      0.228      0.732     -0.260     -0.363      1.129      0.481      0.227     -0.527     -0.778      0.025     -0.607      0.375      1.711     -0.120     -0.606
     0.907     -0.304     -1.161     -1.816      1.037      0.324      0.093     -1.457     -0.614      0.324      0.724     -0.374      0.068     -1.823     -0.725      0.555     -0.130      1.080     -1.134      0.812      0.536     -0.240      0.134     -0.684      0.774      0.378      0.050     -1.255     -1.152      0.507     -0.509      0.426     -1.667     -0.034     -0.221     -0.207      0.049     -0.126     -1.367     -1.061     -0.189      0.139      0.959     -0.875      0.096
    -0.093     -0.304     -1.161      2.184      1.037      1.324      0.093     -1.457      0.386      0.324     -1.276     -1.374      0.068      2.177      0.275      0.555     -0.130     -0.920     -1.134      0.812     -0.423     -0.258     -0.616      0.862      1.481      0.358     -0.165     -0.610      1.347     -0.399      1.680      0.141     -0.903     -0.314     -0.358     -0.352     -1.001      0.841      1.388     -0.547      1.053      0.326      0.027     -1.430     -0.560
    -2.093      0.696      1.839      1.184     -0.963      0.324      0.093      1.543      2.386      0.324     -2.276      0.626      0.068      0.177     -0.725      0.555     -0.130      1.080      0.866     -1.188     -1.128      0.111      0.872      0.913     -0.399     -0.900      0.616      1.014      0.272     -0.687      1.427      0.029      0.663      1.674      0.357     -0.273      0.513     -0.966     -0.573     -0.509      1.728     -0.308     -0.041      0.282     -0.839
    -0.093      0.696      0.839     -0.816      0.037     -0.676      0.093      1.543     -1.614     -0.676     -1.276      1.626      0.068      0.177     -0.725      0.555     -0.130      1.080     -1.134      0.812     -0.202      0.377      0.320     -0.266     -0.596      0.114      0.260      0.455     -0.493      0.608     -0.437     -0.294      1.183     -1.132     -0.366     -1.084      1.054     -0.213      0.266     -0.396      0.727     -0.787      0.652     -1.005      1.208
     0.907     -0.304     -1.161      0.184      0.037     -0.676      0.093     -1.457      1.386     -0.676     -0.276      0.626     -0.932     -0.823     -0.725     -0.445     -0.130     -0.920     -1.134      0.812     -0.576      0.157     -0.489     -0.343     -0.038      1.507     -0.320     -0.643      0.416      0.144     -0.003     -0.077     -0.915      1.755     -0.539      0.378      0.326     -0.124     -0.536     -0.618      0.107     -0.313     -0.289     -1.055      0.830
    -1.093     -0.304      1.839     -0.816      1.037     -1.676     -0.907      0.543     -0.614     -0.676     -0.276     -1.374      0.068      0.177      0.275     -0.445     -1.130      0.080      0.866      0.812     -0.330     -0.598      0.152     -0.933      0.760     -0.654      0.323      1.518      0.064      0.147     -1.352     -0.429      0.362      0.082     -0.838      0.243     -0.393     -0.180      0.887      0.015     -0.039     -0.353     -0.160      1.321      0.109
    -0.093     -0.304      0.839     -1.816     -0.963      0.324      1.093      0.543     -1.614     -0.676      0.724      0.626      1.068     -0.823     -0.725     -1.445      0.870      1.080      1.866     -1.188     -0.334      0.215      0.637     -0.891     -1.710      0.352     -0.501      0.282     -0.917      0.829      0.607      0.870     -0.012     -0.857      0.180      1.209      0.110      0.213     -0.113      0.101     -0.935      0.496      0.067      2.444      0.273
    -1.093     -2.304     -1.161      0.184     -1.963      1.324      1.093      0.543     -0.614     -2.676      0.724      0.626      0.068      1.177      0.275      0.555      0.870     -1.920     -1.134     -1.188      0.184      0.185     -0.828      0.525     -1.729     -1.429     -2.425     -0.335     -0.418     -0.172      1.150      0.742      1.353     -1.019     -1.840      0.333      0.302      1.143      0.710      0.998      0.533      0.756     -0.698     -1.415      0.554
     1.907      0.696     -0.161     -1.816      1.037      1.324     -0.907      1.543     -0.614      1.324     -1.276     -0.374      1.068     -1.823      1.275     -1.445     -1.130     -0.920      1.866      0.812     -0.379     -0.211      0.375     -1.464      0.345      2.105      1.029     -0.634     -0.333      0.657      1.736     -0.844      1.285      0.692      1.185     -0.665     -0.071      0.416     -0.414      1.117     -0.894     -0.814     -1.227      2.489      0.306
     0.907     -0.304     -0.161      0.184      1.037      0.324      0.093     -0.457      0.386      1.324      0.724     -0.374     -0.932      0.177      1.275     -0.445      0.870     -0.920      0.866      0.812      0.172     -0.042     -0.505      0.049      1.039      0.855     -0.255      0.490      0.364     -0.152      0.135      0.058      0.252      0.293      0.882      0.484     -0.288     -0.204      0.005      0.677     -0.628      0.818     -0.223      0.806     -0.018
    -2.093      0.696      0.839     -0.816     -1.963     -0.676      0.093     -0.457     -0.614      0.324     -1.276      1.626      1.068      0.177     -0.725     -2.445      0.870      1.080      0.866     -1.188     -1.277      0.428      0.995     -0.145     -1.029     -0.874      0.336     -0.101     -0.904     -0.720      0.393     -0.264     -1.514     -0.602      0.825      0.704      0.982     -0.278      0.351     -0.005     -0.985      0.323     -0.388      0.901     -0.255
    -1.093     -0.304     -0.161     -0.816     -0.963     -2.676      1.093      0.543     -1.614      0.324     -1.276     -1.374      0.068     -0.823      0.275     -1.445     -0.130      1.080     -0.134     -0.188     -0.610     -0.437      0.270     -0.749     -0.854     -0.537      0.105     -0.429     -0.246     -0.090     -1.971      1.291      0.263     -1.072      0.586     -0.278     -0.536     -0.106     -0.105      0.770     -0.841      0.427      0.763      0.417      0.543
    -0.093     -2.304     -2.161      1.184     -0.963      0.324     -0.907     -1.457      1.386     -0.676      0.724     -2.374     -0.932      1.177      0.275      1.555     -1.130     -0.920      1.866     -0.188      0.563     -1.242     -0.832      1.264     -0.866     -0.750     -1.348     -1.325     -0.085     -0.055     -0.244      0.231     -0.411      0.376     -0.117     -0.380     -0.260      0.259      0.020      0.774      0.839      0.447      0.271      1.231      0.556
     0.907      0.696      0.839     -1.816      0.037      1.324      1.093      0.543     -0.614      0.324      0.724      0.626      1.068      1.177     -0.725      0.555     -0.130      0.080      1.866     -2.188      0.506      0.226      0.159     -1.168     -1.469      0.473      0.479      0.681     -0.605      1.551      0.859      0.999      0.500      0.329      0.927     -0.055      0.374      0.710      2.170      0.014     -0.036     -0.511     -0.155      2.358     -0.885
    -0.093     -0.304     -0.161     -0.816      0.037      0.324      0.093      1.543     -0.614      0.324     -0.276     -1.374      0.068      2.177     -0.725      0.555     -0.130      0.080      1.866      0.812     -0.104     -0.674      0.127      0.371      0.186      0.060      0.204     -0.210     -1.074     -0.266      0.569      0.670      1.419     -0.870      0.123     -0.033     -0.306     -0.160      1.884     -0.854      0.681      0.940     -0.083      1.567      0.695
    -2.093     -0.304     -2.161      2.184      0.037      0.324      1.093     -2.457     -0.614      1.324     -1.276     -0.374     -2.932     -0.823      0.275     -2.445     -2.130      0.080     -1.134      0.812     -0.894     -0.417     -1.271      0.044     -0.274     -1.085      0.158     -0.757      2.287      0.337      1.053      1.650     -0.933     -0.757      1.358      0.125      0.263     -1.313     -0.923      0.450     -1.297     -1.522      1.857     -1.261      0.868
    -0.093     -0.304     -2.161      0.184      0.037      1.324      1.093      0.543      1.386     -0.676     -1.276     -0.374      1.068      2.177      0.275     -1.445      0.870      1.080     -2.134      0.812     -0.674      0.249      0.724      0.575      0.096      0.550     -0.368     -3.016     -0.344     -0.086      1.815      0.786     -0.148      1.134     -0.577     -0.195     -0.778      0.095      1.591      0.143     -0.553      0.527     -0.028     -2.320      0.762
    -1.093     -2.304     -1.161      0.184     -0.963     -0.676     -0.907     -0.457      0.386     -0.676     -0.276     -0.374     -0.932      0.177     -0.725     -0.445     -1.130     -0.920     -0.134     -1.188     -0.391     -0.393     -0.906      0.274     -1.168     -0.710     -1.848     -0.098     -0.126      0.201     -0.294     -0.461      0.624      0.022      0.016      0.392      0.378      0.279      0.016     -0.064      0.110     -0.562      0.463     -0.219     -0.098
    -0.093      0.696     -2.161      1.184      0.037      0.324     -0.907     -2.457     -0.614      0.324     -1.276     -0.374     -0.932      0.177      0.275     -1.445     -2.130      1.080      0.866     -0.188     -0.886     -0.781     -0.170      1.424     -0.356      0.608      1.342     -1.904     -0.134      0.499      1.190     -0.230     -2.247     -1.669      0.537      0.103      0.755     -0.711     -1.039      0.541     -0.400     -1.110      1.151      0.146      0.087
     0.907     -0.304      1.839      1.184      0.037     -1.676      0.093      0.543     -0.614      0.324     -1.276      0.626      1.068     -0.823      0.275     -1.445     -0.130      0.080      0.866     -0.188     -0.803      0.007      0.624      0.506     -0.244      1.655     -0.244      1.175      0.890      0.302     -0.938      0.092     -0.283     -0.983      0.505      0.000      0.532      0.052     -1.136      0.395     -0.460     -0.030     -0.654      0.513      0.014
    -0.093      0.696     -2.161     -0.816      1.037     -0.676     -0.907     -1.457      0.386     -1.676     -0.276     -1.374      0.068      0.177      0.275     -0.445      0.870      1.080     -0.134      0.812     -0.035     -0.119     -0.044     -0.663      0.124     -0.061      0.948     -2.119     -0.208      0.890     -0.581     -0.937     -1.480      1.077     -1.615     -0.160     -1.024      0.129      0.720      0.051     -0.330      1.004      1.193     -0.006      0.702
    -0.093      0.696      0.839      2.184     -0.963     -1.676      1.093     -2.457      0.386     -0.676     -1.276      1.626      1.068      1.177     -0.725     -1.445      0.870      1.080      0.866      0.812     -0.736      1.130      0.827      1.270     -1.056      0.705     -0.238     -0.178      0.773      0.012     -0.994     -0.165     -3.217     -0.639     -0.098     -0.079     -0.107     -0.038      0.203     -0.340     -0.494     -0.502     -0.123      0.196      1.488
    -2.093     -0.304     -0.161     -0.816      0.037     -1.676      0.093     -1.457      0.386     -0.676     -1.276     -0.374     -0.932      0.177     -0.725      0.555     -0.130      0.080     -1.134     -0.188     -0.555     -0.054     -0.550     -0.829     -0.555     -1.707     -0.407      0.531     -0.035      0.455     -1.340      0.108     -1.050      1.074     -0.229     -0.513     -0.169     -0.002      0.714     -0.285      1.111      0.060      0.704     -0.682      0.282
    -0.093      0.696      0.839      1.184      1.037      1.324     -0.907      1.543      1.386     -0.676     -1.276     -1.374      1.068      0.177      0.275      1.555     -0.130      1.080     -1.134      0.812      0.005     -0.420      0.829      0.527      0.691      0.052      0.972      0.014      0.683      0.333      1.419     -0.534      0.624      1.053     -0.917     -1.344     -0.716     -0.250     -0.246      0.039      1.527      0.509     -0.187     -1.534      0.199
     0.907      0.696     -0.161     -0.816      1.037      0.324      0.093      0.543      0.386      1.324     -0.276     -0.374     -0.932     -0.823      0.275     -0.445     -0.130      1.080     -2.134      0.812     -0.140     -0.222      0.307     -0.310      0.462      0.907      0.869     -0.563     -0.620      0.589      0.340      0.478      0.238      0.565      0.997     -0.081      0.200     -1.382     -0.771     -0.096     -0.429      0.041      0.574     -1.928      0.614
    -0.093      0.696     -2.161      0.184     -0.963      0.324      1.093     -2.457      1.386      0.324     -1.276     -1.374     -0.932      0.177     -1.725      0.555      0.870     -1.920     -1.134      0.812     -0.212     -0.049     -1.566      0.706     -0.506     -0.045      0.713     -0.448     -0.296     -0.380      0.425      1.267     -0.637      0.902      0.639     -0.818     -1.286      1.108     -0.521     -1.461      0.794      0.949      0.335     -1.581      1.281
    -0.093     -0.304     -2.161     -0.816      1.037      1.324      0.093     -1.457      0.386      0.324     -0.276     -1.374     -1.932      1.177      0.275     -0.445     -0.130      0.080     -0.134      0.812      0.136     -0.212     -0.802      0.316      0.520     -0.187      0.073     -1.457     -1.249      0.428      1.220      0.177     -0.688      0.028     -0.024     -0.451     -1.118     -0.872      0.940     -0.038     -0.430     -0.054      1.227     -0.209      0.386
     0.907     -0.304      0.839     -1.816      0.037      1.324      1.093      1.543     -0.614     -0.676      0.724     -0.374      1.068      0.177      0.275      1.555     -1.130      1.080     -0.134      0.812      0.384     -0.623      1.029     -1.743      0.681      0.501      0.307     -0.212     -0.231     -0.701      0.926      1.601      0.171      0.804     -0.960      0.108      0.618     -0.287      1.670      0.101      1.131     -0.133     -0.472      0.674      0.241
    -1.093      0.696     -2.161      2.184      0.037     -0.676      0.093     -1.457     -0.614      0.324     -0.276      1.626      1.068      1.177      0.275     -1.445     -0.130     -1.920      1.866     -0.188     -0.324      0.483     -0.441      1.130     -0.340     -0.544      0.060     -1.863      1.026      0.520     -0.433     -0.403     -0.964     -1.450      0.494      0.235      0.817      1.534      0.428      0.406     -1.081     -0.717     -1.434      1.355      0.218
     0.907      0.696     -0.161      0.184      1.037      1.324     -2.907     -0.457      0.386      1.324      1.724     -0.374      1.068      0.177      0.275     -0.445     -1.130     -2.920     -0.134      0.812      0.724     -0.304     -0.171      0.176      1.434      0.209      0.971     -0.190      0.080     -0.662      0.671     -2.631     -0.141      0.283      0.500      0.479      0.152      1.331     -0.093     -0.379     -1.176     -0.597     -2.739     -0.303     -0.421
    -0.093     -0.304      1.839      2.184      0.037     -1.676      0.093      1.543      0.386      0.324     -0.276     -2.374      1.068      0.177     -0.725     -0.445     -0.130      0.080      1.866     -0.188     -0.288     -0.840      0.046      1.564     -0.168      0.174      0.414      1.792      0.680      0.181     -1.299      0.877      1.402     -0.895      0.423      0.308     -1.047      0.757     -1.050     -0.511      0.061      0.975      0.131      1.090      0.039
    -1.093      0.696      0.839     -0.816     -0.963      0.324     -1.907      1.543      0.386     -0.676     -2.276     -2.374      0.068     -0.823      1.275     -1.445      0.870      1.080      0.866      0.812     -1.379     -0.209      0.650     -0.236      0.408      0.258      0.636      0.146     -0.598     -1.388      1.741     -1.879      0.915      0.683     -1.018     -0.020     -1.865     -0.730     -0.699      1.092      0.333      1.025      0.106      1.004      0.365
    -0.093     -0.304      0.839      0.184     -1.963     -1.676      0.093      0.543     -1.614     -0.676     -1.276      0.626      1.068      0.177     -0.725     -0.445     -0.130      0.080     -1.134     -2.188     -0.464     -0.062      0.504     -0.066     -1.030      0.236     -0.061      0.261      0.272     -0.877     -1.300     -0.049     -0.077     -1.625     -0.202     -0.601      0.729      0.092      0.222     -0.220      0.253     -0.241     -0.606     -1.229     -1.240
    -0.093      0.696     -1.161      1.184     -2.963      1.324      1.093     -2.457      0.386     -0.676      0.724      1.626     -2.932     -1.823     -0.725      0.555      0.870     -1.920      0.866     -3.188      0.276      0.668     -1.606      0.840     -2.329     -0.383     -0.085      0.423      0.085     -0.510      1.079      0.329     -0.577     -0.138      0.567      0.141      0.445     -0.623     -2.445      0.537      0.206     -0.006      0.307      0.441     -1.186
     1.907      0.696     -1.161      1.184      0.037      1.324      0.093     -1.457      0.386     -1.676      0.724      0.626     -0.932      1.177     -1.725      1.555      0.870     -1.920      1.866      0.812      0.834      0.529     -0.837      0.274     -0.406      0.973      0.203     -0.420      1.067      0.518      0.374     -0.398     -0.598      0.099     -1.560     -0.836     -0.244      0.226      0.806     -1.639      0.406      0.242     -0.596      1.697      0.976
    -0.093      0.696     -1.161      1.184      0.037      0.324      0.093      1.543     -1.614     -0.676     -1.276     -1.374      0.068      2.177     -0.725     -2.445     -0.130      1.080      0.866      0.812     -1.001     -0.306      0.223      1.332     -0.021      0.913      0.990     -1.182     -0.139      0.120      1.197      0.543      1.296     -2.721     -0.665      0.436     -0.862     -0.348      1.080     -0.625     -1.326      0.201      0.822      0.371      0.910
     0.907     -2.304     -1.161      2.184      1.037      1.324      1.093      0.543      0.386      0.324     -1.276     -2.374      1.068     -0.823      1.275      1.555      0.870     -2.920     -0.134      0.812      0.073     -0.028     -0.254      0.840      1.109      0.830     -2.429     -0.993      1.303     -0.154      1.207      1.289      0.999     -0.073     -0.112     -1.285     -2.463      1.475     -1.474      0.700      1.536      0.813     -2.510     -0.629     -0.201
     0.907     -0.304     -0.161      1.184      1.037      0.324     -0.907     -0.457      1.386     -0.676      0.724     -0.374     -0.932      2.177      0.275      0.555     -2.130      0.080      0.866      0.812      0.469     -0.441     -0.631      1.135      0.334      0.371      0.160      0.703      0.110      0.758     -0.165     -0.580      0.112      0.632     -0.834     -0.242      0.209     -0.148      1.169      0.066      0.055     -1.434      1.175      0.227      0.374
    -2.093      0.696     -1.161      0.184      1.037      0.324     -1.907     -1.457     -1.614      1.324     -2.276     -1.374      0.068     -1.823      1.275      0.555      0.870     -0.920     -0.134      0.812     -0.970     -0.399     -0.364     -0.795      0.061     -1.104      1.051     -0.668      0.914      0.917      1.327     -1.588     -1.145     -0.968      1.396     -0.859     -0.866      0.576     -1.171      1.282      1.831      1.274     -0.446      0.199      0.715
    -2.093      0.696     -1.161     -1.816      1.037     -0.676      1.093      1.543     -0.614      0.324     -2.276      0.626      1.068     -0.823     -0.725     -0.445     -2.130      1.080     -1.134      0.812     -1.191     -0.433      0.517     -0.600      1.020     -0.871      1.217     -1.783     -0.976     -0.252      0.491      1.486      1.021     -0.139     -0.243     -0.331      1.300      0.283     -0.389     -1.176      1.008     -1.593      0.405     -0.640     -0.163
    -0.093      0.696     -0.161      0.184      1.037     -0.676      1.093     -0.457     -0.614     -1.676      0.724      0.626      1.068     -0.823      0.275     -2.445      0.870      1.080     -0.134      0.812     -0.411      0.486      0.466      0.569     -0.257      0.323      0.271     -0.628     -0.583      1.442     -0.343      0.551     -0.887     -0.895     -1.524      1.463     -0.179      0.636     -1.394      0.235     -2.001      0.219      0.548     -0.313      1.046
    -1.093     -0.304     -0.161     -0.816      0.037      0.324     -1.907     -1.457     -0.614     -0.676     -1.276     -1.374      0.068     -0.823      0.275     -0.445     -2.130      0.080     -0.134     -0.188     -0.673     -1.030      0.009     -0.084     -0.129     -0.462      0.517     -0.154     -0.551      0.167      0.827     -0.751     -1.531     -0.538     -0.620     -0.135      0.273      0.064     -0.624      0.356      0.303     -0.782      0.170     -0.147     -0.052
    -2.093      0.696      1.839      2.184     -2.963     -1.676      0.093     -1.457      2.386     -0.676     -2.276      0.626      1.068      2.177     -0.725     -2.445     -0.130     -1.920      1.866     -3.188     -1.617     -0.014      0.252      1.905     -2.543     -0.477      0.571      1.627      0.104     -0.339     -0.003      0.047     -1.696      1.000      0.612      0.187      0.660      0.731      0.562      0.438     -0.570     -0.152     -2.268      0.720     -0.885
    -0.093     -0.304      0.839      1.184      1.037      0.324      0.093      0.543      1.386     -0.676     -0.276      0.626      1.068      2.177     -1.725      0.555     -0.130      1.080     -1.134      0.812      0.123      0.061      0.913      0.982      0.135     -0.289     -0.469     -0.090      0.070      0.966      0.235      0.024     -0.512      0.482     -0.631     -0.417      0.508     -0.232      1.257     -1.583      0.456      0.088     -0.245     -1.401      0.821
     0.907      0.696     -0.161     -1.816      0.037     -0.676     -1.907     -0.457     -1.614      1.324      1.724     -0.374     -1.932     -1.823      1.275     -1.445      0.870      0.080      1.866     -0.188      0.355      0.117     -0.438     -0.967      0.404      0.645      0.605      0.363     -0.892     -0.366     -1.005     -1.684     -0.180     -0.875      1.208      1.231     -0.615     -1.330     -1.178      1.266     -1.756      0.568      0.775      2.345     -0.426
    -0.093      0.696      0.839     -0.816      1.037      0.324      0.093      1.543     -1.614      0.324      0.724     -1.374      0.068     -1.823      1.275      0.555     -0.130      1.080     -2.134      0.812      0.229     -0.583      0.063     -2.012      1.484     -0.548      1.252      0.633      1.050     -0.494      0.106      0.636      1.563     -0.125     -0.430      0.324     -0.383     -0.195     -0.183      0.563      0.239      0.515      1.010     -1.130     -0.430
     0.907     -0.304     -1.161      0.184     -0.963     -0.676      0.093     -0.457     -0.614      0.324      0.724      0.626      1.068      1.177      1.275      0.555      0.870      0.080     -1.134      0.812      0.214      0.453      0.040      0.647      0.579      0.794     -0.717     -1.406     -0.401     -1.551     -1.001     -0.446     -0.431     -1.028      0.050      0.466     -0.060      1.101      0.618      0.860      0.196      0.283     -0.052     -1.546      0.329
     1.907      0.696      1.839      0.184      1.037      1.324      1.093      1.543     -0.614      1.324      1.724      0.626      1.068      0.177     -1.725      1.555      0.870      1.080     -0.134      0.812      1.278      0.423      0.788      0.199      0.554      0.780      0.277      1.019     -0.191      0.424      0.074      0.637      0.750     -0.886      1.018     -0.177      0.069      0.129     -0.177     -2.012     -0.061      0.338     -0.017     -0.228      0.442
    -0.093     -1.304     -0.161      0.184     -0.963     -0.676     -0.907     -0.457      0.386     -0.676     -0.276      0.626      1.068      0.177     -1.725     -0.445     -3.130     -0.920     -2.134     -2.188     -0.556     -0.682      0.231     -0.470     -1.430      0.519     -0.443     -0.263      0.595      0.326     -0.185     -0.280     -0.786      0.627      0.089      0.441      1.615      0.552      0.538     -1.024      0.155     -2.088     -1.247     -1.878     -0.920
     1.907     -0.304     -0.161      2.184      1.037      1.324      1.093      1.543     -0.614     -0.676      0.724      0.626      1.068      1.177     -0.725      0.555     -0.130      1.080      1.866      0.812      0.370      0.141      1.113      1.584      0.742      1.438     -0.382     -1.173      0.666      0.222      0.867      0.944      0.358     -1.746     -1.043      0.048      0.356     -0.602     -0.019     -1.165      0.180     -0.262     -0.630      1.120      0.159
    -0.093     -0.304      0.839     -0.816     -0.963      0.324     -1.907      1.543      0.386     -0.676      0.724      0.626      0.068     -0.823     -0.725     -0.445     -0.130      0.080     -1.134     -1.188      0.142     -0.143      0.232     -0.450     -0.497     -0.291     -0.393      0.543     -0.186     -0.605      0.157     -1.788      1.377      0.693     -0.608      0.533      0.973     -0.230     -0.454     -0.544     -0.491      0.021     -0.253     -0.913     -0.714
    -0.093     -0.304      0.839     -1.816     -2.963     -0.676          *      0.543      0.386     -0.676     -0.276     -0.374      1.068     -0.823     -0.725     -0.445     -1.130     -0.920     -0.134     -1.188     -0.496     -0.645      0.021     -0.925     -1.225      0.199      0.422      0.839     -0.976     -1.674     -0.238     -0.349      0.610      1.186     -0.125      0.555      0.520      1.046     -0.081     -0.056     -0.012     -0.204     -0.874      0.153      0.060
     1.907      0.696      1.839      1.184      1.037      1.324      1.093     -0.457     -1.614      1.324      1.724      0.626     -0.932      0.177     -0.725     -0.445     -0.130     -1.920     -0.134     -1.188      0.879      0.301     -0.905      0.300      1.108      1.031      0.478      2.595      0.859      0.019      0.441      0.815      0.393     -1.824      0.721      0.459      0.245      0.214     -0.038     -1.306     -1.455     -0.398     -0.667     -0.274     -2.250
     0.907     -1.304      1.839      1.184      1.037      1.324      0.093      1.543      1.386      1.324      1.724      0.626      1.068      1.177      1.275      1.555     -1.130      1.080      0.866      0.812      1.050     -0.175      0.407      0.362      0.444     -0.237     -1.001      1.511      0.761      0.613      0.307      0.214      1.315      1.157      1.203      0.228      0.942      0.279      0.725      1.183      0.349     -0.930      0.414      0.561      0.412
     0.907      0.696     -1.161     -1.816      1.037      1.324      1.093      1.543     -1.614      1.324      1.724      1.626      1.068     -1.823      1.275      0.555     -0.130      1.080     -2.134      0.812      0.673      0.228      0.642     -2.325      1.216      0.367      0.510     -1.844      0.184      0.003      0.586      0.860      0.759      0.110      0.636      0.771      1.168      0.287      0.247      0.677     -0.227     -0.446     -0.091     -0.834     -0.141
    -0.093      0.696      0.839      2.184      0.037      1.324      1.093     -2.457      0.386      0.324      0.724      0.626      1.068      1.177     -0.725     -1.445      0.870     -1.920      0.866     -1.188     -0.145      0.529     -0.654      2.196     -0.798      0.006      0.236      1.447     -0.113      0.870      1.399      0.339     -1.733     -1.161      0.692      1.033     -0.174      2.052     -0.763     -0.331     -1.383      0.169     -1.003     -0.240     -0.501
    -2.093      0.696      1.839     -0.816      1.037      1.324      1.093      0.543      0.386      0.324      1.724      0.626      0.068     -0.823     -1.725      0.555      0.870     -0.920      1.866     -0.188      0.798      0.798      0.089     -0.268      0.542     -2.778      0.065      1.748     -0.597      0.694      0.510      0.150      0.475      0.621      0.028      0.431     -0.629      0.036     -0.789     -1.895     -0.415     -0.116     -1.202      1.923     -0.539
    -0.093      0.696     -0.161      0.184     -1.963      0.324      1.093      1.543      0.386     -0.676     -1.276     -0.374     -0.932     -1.823      0.275     -2.445      0.870      1.080     -1.134     -2.188     -0.829      0.046      0.055      0.596     -2.235      0.659      0.536     -0.345     -0.367      0.313      0.948      1.049      1.500      0.036      0.497     -0.045     -0.525     -1.071     -2.365      1.344     -1.500      0.718      1.113     -1.630     -0.184
     0.907     -1.304     -0.161      1.184      0.037     -0.676     -1.907      0.543     -0.614     -0.676     -0.276     -0.374      1.068      0.177     -0.725     -0.445     -1.130      0.080     -2.134     -0.188     -0.067     -0.677      0.174     -0.485     -0.465      1.042     -0.632     -0.432      1.534      0.570     -0.761     -1.183      0.394     -0.232     -0.332     -0.086      0.671      0.862      0.608     -0.442     -0.170     -0.377     -0.106     -1.853      0.133
    -0.093      0.696      1.839      0.184     -0.963      1.324     -0.907     -2.457      0.386     -0.676      1.724     -0.374      1.068     -1.823      0.275     -0.445     -0.130      0.080      1.866     -2.188      0.664     -0.383      0.253     -0.788     -0.988     -0.618      1.160      1.524      1.076      0.108      0.692     -0.574     -2.774      0.947      0.004      0.476      0.271      0.737     -0.984      0.618     -1.286      0.416     -0.037      2.060     -1.292
    -2.093      0.696      0.839     -0.816      0.037      1.324      1.093      0.543     -1.614      1.324     -2.276      1.626      0.068     -1.823      0.275     -2.445      0.870     -2.920     -0.134      0.812     -1.236      0.744     -0.449     -1.168      0.677     -0.694     -0.122      1.222      0.440     -0.622      2.481      0.365      1.049     -0.883      1.065     -0.202      0.434      0.705     -0.786     -0.143     -1.080     -0.100     -2.322      0.552      0.282
    -0.093      0.696     -1.161      1.184     -0.963     -0.676      0.093      0.543      0.386      0.324     -0.276      0.626      1.068      2.177      0.275      0.555     -0.130      0.080     -0.134     -1.188     -0.376      0.220      0.209      1.232     -0.333      0.194      0.778     -1.377     -0.100     -0.754     -0.217     -0.266      0.244     -0.393      0.544      0.416      0.234      0.744      1.118      0.503      0.931     -0.341     -0.215     -0.689     -0.774
     0.907     -0.304     -2.161     -0.816     -0.963      0.324      0.093     -1.457     -1.614     -0.676      1.724      0.626     -0.932      1.177      0.275      1.555      0.870     -1.920     -1.134     -1.188      0.895      0.505     -1.327      0.027      0.055      0.050     -0.763     -0.933     -0.851     -1.033     -0.600     -0.184     -0.043     -1.653     -0.773      0.123     -0.139      0.771      1.221      0.076      0.551      0.243     -0.079     -1.191     -1.312
    -0.093      0.696      1.839      0.184     -0.963      0.324      1.093     -1.457      1.386      1.324     -1.276      0.626     -0.932     -0.823      1.275      0.555      0.870      1.080     -0.134      0.812     -0.239      0.727      0.039      0.548      0.596      0.243      0.012      1.741     -0.585     -1.433      0.526      0.403     -1.421      0.930      1.068     -0.916     -0.434     -1.095     -1.162      1.000      0.713     -0.058      1.214     -0.550      0.206
    -1.093     -0.304     -0.161     -1.816     -0.963      0.324     -0.907     -0.457     -0.614      0.324     -0.276      0.626     -0.932     -1.823      0.275     -1.445     -0.130      0.080     -0.134     -1.188     -0.250      0.125     -0.359     -0.865     -0.576     -0.890     -0.520      0.229     -0.910     -0.337      0.144     -0.931      0.083      0.055      0.622      0.180      0.272     -0.648     -1.086      0.694     -1.041     -0.352      0.590      0.256     -0.667
    -0.093     -1.304      0.839      0.184     -0.963     -0.676     -0.907     -0.457      0.386     -0.676     -0.276     -0.374     -0.932      0.177     -0.725     -0.445     -1.130     -0.920     -0.134     -0.188     -0.257     -0.619     -0.573      0.484     -0.549      0.161     -0.734      1.478     -0.236     -0.277     -0.462     -0.421      0.299     -0.016     -0.383      0.205      0.607     -0.276     -0.273     -0.398     -0.038     -0.434     -0.123     -0.389      0.494
     0.907     -0.304     -0.161     -0.816      0.037      0.324      0.093     -0.457      1.386     -0.676      0.724      0.626      0.068      0.177      0.275      0.555     -0.130     -0.920      1.866     -1.188      0.125      0.198     -0.389      0.262     -0.239      0.565     -0.579      0.140     -1.106      0.299      0.188     -0.015      0.073      1.126     -0.520      0.370      0.405      0.657     -0.162      0.339      0.495     -0.394     -0.360      1.485     -0.961
    -0.093     -0.304      0.839     -1.816     -0.963      1.324      1.093      0.543      0.386      0.324     -0.276     -0.374      1.068     -1.823      0.275      0.555     -0.130      1.080     -1.134     -0.188      0.142     -0.285      0.989     -0.579     -0.811     -0.346     -0.152     -0.063     -1.276     -0.250      1.198      1.368     -0.470      0.714      0.726     -0.446      0.026     -0.205     -1.353      0.565      0.341      0.218     -0.449     -0.804      0.591
     1.907      0.696      0.839      1.184      1.037      1.324     -1.907      0.543      2.386     -0.676      1.724      0.626      0.068      0.177     -1.725      1.555     -2.130     -2.920     -2.134      0.812      1.533     -0.348     -0.835      1.293     -0.054      0.246      1.037      1.572     -0.093      0.968      0.041     -1.683      1.396      1.347     -0.678     -0.693      1.078      1.243     -0.874     -1.693     -0.277     -1.788     -1.789     -2.958      0.833
    -1.133     -1.206     -0.936      0.424      0.185     -0.736      0.121      0.687     -0.493      0.419     -1.476     -0.280     -0.709      0.251     -0.549     -1.379     -0.178      1.245      0.886      0.021     -0.988     -0.007     -0.102     -0.617     -0.150     -0.076     -1.302     -0.787      0.787      0.381      0.050      0.078      0.929     -0.021      0.491      0.232     -0.231     -0.528      0.670     -0.399     -0.324     -0.124      1.500      1.298      0.061
     0.867      0.794      0.064      0.424      1.185      0.264      0.121      0.687     -1.493     -0.581      0.524      1.720      1.291     -1.749      0.451     -0.379     -0.178      1.245      0.886      1.021      0.188      0.428      0.782     -0.129      0.462      0.589      0.162     -0.650      0.596      0.485      0.055     -0.236     -0.146     -1.376     -0.899      0.176      1.001      0.286     -1.592      0.220     -0.708     -0.553      0.005      1.019      0.673
    -1.133     -1.206     -1.936     -1.576     -0.815      0.264     -2.879     -0.313     -1.493      0.419     -0.476     -2.280     -0.709      0.251      1.451     -1.379     -2.178      1.245     -0.114     -0.979     -0.500     -1.403     -0.013     -0.082     -0.037     -0.520      0.331     -1.978     -1.355     -0.750      0.727     -1.605     -0.133     -1.354      0.452      0.297     -0.134     -0.768      0.459      1.554     -0.649     -0.366      1.306      0.049     -1.156
     0.867      0.794      0.064     -1.576      1.185      1.264      1.121     -1.313     -1.493      1.419      1.524      0.720     -0.709     -1.749      1.451      1.621      0.822      1.245     -2.114      1.021      1.028      0.331     -0.145     -1.854      1.208     -0.067      0.489      0.205      0.316     -0.009      0.342      0.739     -1.195     -0.058      0.780     -0.128      0.212     -0.549     -0.308      0.935      0.298      0.262      1.579     -0.950      0.027
     0.867     -0.206     -0.936     -0.576      0.185      1.264      0.121     -1.313     -0.493      0.419      1.524      1.720      0.291      1.251      0.451      0.621      0.822     -0.755     -1.114      1.021      0.538      0.636     -0.040     -0.819      1.211      0.325     -0.672     -1.128      0.201     -0.977      0.571     -0.642     -1.491      0.018     -0.088      0.633      0.602      0.430      1.845     -0.076     -0.007     -0.006     -0.732     -0.765     -0.056
    -0.133      0.794     -0.936      0.424      0.185      1.264      1.121     -2.313      1.507     -2.581     -0.476     -0.280      0.291      2.251     -2.549      0.621      0.822     -0.755      0.886     -0.979     -0.126      0.103     -0.590      0.509     -0.436     -0.124      0.740     -0.364     -0.142      0.580      1.434      0.926     -1.553      1.195     -2.375     -0.274     -0.456      0.989      1.834     -2.216      0.664      0.564      0.083      0.745     -0.600
    -1.133     -0.206      1.064      0.424      0.185     -0.736      0.121     -1.313      2.507     -1.581     -2.476     -1.280      0.291      1.251     -1.549     -2.379      0.822      0.245      0.886     -0.979     -0.939      0.046      0.246      1.128     -0.529     -0.277     -0.280      0.735     -0.562      0.540      0.397     -0.163     -1.631      1.506     -1.292     -0.832     -1.084     -0.120      0.283     -1.402     -1.076      0.723     -0.148      0.299     -0.509
    -1.133     -0.206      0.064     -1.576     -1.815      1.264      0.121      1.687     -0.493     -0.581     -2.476     -1.280      0.291     -0.749     -0.549     -1.379     -0.178      0.245     -0.114     -0.979     -0.985     -0.259      0.568     -0.936     -1.472     -0.218      0.189     -0.519     -0.783     -0.265      2.170      0.347      1.058      0.178      0.198     -0.719     -0.822     -0.384      0.207      0.082     -0.114      0.129     -0.606      0.344      0.254
     0.867     -0.206     -0.936      0.424     -0.815     -1.736      0.121      1.687     -1.493     -0.581      0.524     -0.280     -1.709     -1.749     -1.549     -0.379     -0.178      1.245     -1.114     -1.979      0.421     -0.401     -0.260     -0.820     -1.088      0.316      0.171     -0.699      1.086      0.135     -2.147      0.466      1.966     -1.006     -0.119      0.018      0.461     -1.319     -0.844     -1.034     -0.956      0.327      1.652     -0.663     -0.903
    -2.133     -0.206     -0.936     -1.576     -0.815     -2.736      0.121      0.687     -1.493     -1.581     -2.476      0.720      1.291      1.251     -2.549     -2.379     -0.178      0.245     -0.114     -0.979     -1.386      0.327      0.171     -1.050     -0.766     -0.857     -0.631     -0.889     -0.510     -0.100     -1.584     -0.259      0.414     -0.692     -1.112     -0.196      0.122      0.920      2.099     -2.277     -0.701     -0.456     -0.036      0.469     -0.324
     0.867      0.794     -0.936      0.424      1.185      1.264      0.121     -1.313     -0.493      0.419      1.524      0.720     -0.709     -0.749     -0.549      0.621      0.822      0.245     -1.114      1.021      0.972      0.360     -0.030      0.002      0.612     -0.099      0.198     -0.845      0.388      0.643      0.289     -0.222     -1.220     -0.628      0.050      0.160      0.283     -0.682     -0.752     -0.910     -0.404      0.320      0.257     -1.041      0.601
     1.867     -0.206     -1.936      0.424      0.185      1.264      1.121      0.687     -0.493      0.419      1.524     -1.280     -2.709      1.251      0.451     -2.379      0.822      1.245      0.886      1.021      0.500      0.494     -0.732      1.006      1.613      1.347     -0.585     -1.162     -0.791     -1.407      0.728      0.589      1.369     -1.128     -0.378      0.750     -2.180     -1.690      0.363     -0.426     -2.952      0.090      2.349      0.490     -0.529
     0.867     -0.206      0.064     -0.576      0.185      0.264      0.121      1.687      0.507      0.419      0.524     -0.280      1.291     -0.749      1.451      0.621      0.822      0.245      0.886      1.021      0.329      0.204      0.482     -0.118      0.134      0.530     -0.359     -0.521     -0.431     -0.024     -0.321      0.074      1.038      0.486      0.254      0.098     -0.460      0.754     -0.659      1.243      0.193      0.671     -0.569      0.824      0.770
     0.867     -0.206     -0.936      0.424      0.185      0.264      0.121     -0.313      0.507      1.419      0.524     -0.280     -2.709      1.251      0.451      0.621     -0.178     -1.755     -0.114      0.021      0.450     -0.422     -1.263     -0.271      0.319      0.381      0.041      0.171      0.727      0.003     -0.132      0.519      1.162      0.835      1.232     -0.166      0.305     -1.028      1.557      0.138      0.119      0.301     -0.016      0.037     -0.352
     0.867     -0.206      1.064      1.424     -0.815      1.264      0.121      0.687      1.507     -0.581      0.524     -0.280      0.291      1.251      0.451     -1.379     -0.178     -1.755      0.886      0.021      0.328     -0.325     -0.275      0.745      0.045      0.665      0.218      1.263      0.574     -0.747      0.899      0.371      1.160      0.989     -0.580      0.019      0.225      0.585      0.553      0.194     -1.678      0.346     -1.192      0.528     -0.135
    -0.133     -0.206     -0.936     -1.576     -0.815      0.264      1.121      1.687     -1.493     -0.581      1.524     -1.280     -0.709     -1.749     -0.549     -0.379     -0.178      1.245     -1.114      0.021      0.561     -0.489      0.250     -1.218     -0.274     -0.743      0.319     -1.124     -0.624     -0.606     -0.173      1.585      1.407     -0.462     -0.250      0.574     -0.609     -1.036     -0.693     -0.569     -1.011      0.500      0.773     -0.343      0.189
     0.867     -0.206      1.064     -0.576      1.185      1.264      0.121      1.687     -0.493      1.419      1.524     -1.280      1.291      1.251      1.451      0.621     -0.178      1.245     -1.114      1.021      0.449     -0.475      0.742     -0.123      1.052      0.445      0.454      0.160     -0.679      0.211      0.682      0.758      0.675     -0.372      0.919      0.712     -0.494      0.313      1.351      0.776     -0.038      0.460      0.290     -0.974      0.024
     0.867      0.794     -1.936      1.424      1.185      1.264      0.121     -1.313      2.507      1.419      1.524      0.720      0.291      1.251      0.451      1.621      0.822      1.245      1.886      1.021      1.143      0.568      0.258      1.190      1.122     -0.384      0.142     -2.206      0.154     -0.074      0.101     -0.472     -1.483      1.490      0.721     -0.162     -0.128     -0.088      0.388      0.012      0.223      0.006      0.828      1.261      0.062
    -0.133          *      1.064      1.424     -1.815      0.264      1.121      1.687      2.507     -0.581      0.524      1.720      1.291      1.251     -1.549     -0.379      0.822      1.245     -1.114     -0.979      0.065      0.919      0.725      2.223     -1.099     -0.309      0.314      0.324     -0.865     -0.696      0.294      0.186      0.947      0.764     -0.001      0.489      0.359      0.328     -0.563     -0.962     -0.561     -0.325      0.270     -2.172     -0.090
    -2.133      0.794      0.064      2.424      1.185     -1.736      0.121      1.687      2.507      0.419     -2.476      0.720      1.291      1.251      0.451     -2.379     -1.178      1.245      1.886      1.021     -1.650     -0.161      0.704      2.633      1.919     -0.467      0.990     -0.541     -0.297     -0.774     -0.031      0.230      1.102      0.384     -0.663      0.287      1.027      0.386     -0.917     -0.537     -0.453     -0.918      0.299      0.386     -0.695
    -0.133     -0.206      1.064     -1.576     -2.815      1.264      1.121      0.687      0.507     -0.581     -0.476      0.720      1.291     -1.749     -0.549      0.621      0.822      0.245     -2.114      1.021     -0.315      0.444      0.619     -0.714     -1.005      0.164     -0.756      0.408     -0.932     -1.832      1.412      0.689      0.002      1.069     -0.129     -0.049      0.129      0.396     -1.120     -0.105      0.816      0.273     -0.709     -1.704      1.812
    -0.133      0.794      0.064     -0.576      1.185      0.264      0.121      1.687     -1.493      1.419     -1.476     -1.280      0.291      1.251      1.451      0.621      0.822      1.245     -0.114      1.021     -0.672     -0.176      1.019     -0.312      1.095      0.466      0.950     -1.000     -0.127      0.036      0.756      0.248      0.484     -1.386      0.848     -0.257     -1.119     -1.075      1.557      0.828      1.284      0.889     -0.075      0.079      0.119
     0.867      0.794      0.064     -0.576      0.185      0.264      1.121      0.687     -0.493      0.419      0.524      1.720      0.291      1.251      0.451      1.621      0.822      0.245     -2.114      1.021      0.554      0.971      0.160     -0.370      0.557      0.303     -0.222     -0.007     -0.232     -0.388     -0.222      0.268      0.572     -0.310      0.113     -0.463      0.429      0.009      1.490      0.105      1.046     -0.338     -0.128     -2.046      0.361
     0.867      0.794     -1.936     -0.576      1.185      1.264     -1.879     -0.313      0.507      0.419      1.524      0.720     -0.709     -0.749      1.451      0.621      0.822     -0.755     -1.114      1.021      0.656      0.288     -0.533      0.263      0.573      0.346      0.420     -1.488     -0.858      0.646      0.466     -2.219      0.164      0.276      0.227      0.441      0.222      0.017     -0.857      1.061     -0.185      0.175     -0.061     -1.475      0.501
    -2.133      0.794      1.064      1.424      0.185     -1.736      0.121      0.687      1.507      0.419     -2.476      0.720      1.291      2.251     -1.549     -1.379     -0.178      1.245      0.886      0.021     -1.593      0.413      0.561      0.971     -0.462     -0.492      0.453      0.584      0.404      0.503     -0.061     -0.306      0.104      0.914      0.723      0.072      0.066      0.695      1.202     -1.203      0.521     -0.690      0.540      0.372      0.414
     0.867     -0.206      0.064      2.424     -1.815      0.264     -1.879      0.687      0.507     -2.581     -1.476     -0.280     -1.709      0.251      0.451     -1.379     -1.178     -2.755     -1.114     -2.979     -0.561     -0.314     -0.899      1.512     -2.092      1.282      0.018      1.042      1.041      0.304      0.631     -1.523      1.742     -0.737     -1.432     -0.422      0.218     -0.473     -1.081      1.363     -0.665     -0.785     -1.435     -1.834     -1.018
    -1.133      0.794     -0.936      0.424     -1.815     -0.736      0.121     -0.313      0.507      0.419      0.524     -0.280      0.291      2.251     -0.549     -1.379     -0.178     -1.755      0.886     -1.979     -0.205      0.000     -0.279      0.029     -1.323     -1.055      0.765     -0.513      0.314     -0.561     -0.400      0.200      0.107      0.485      1.217      0.838     -0.308      0.668      2.121      0.150     -1.038     -0.290     -1.362      0.778     -0.917
    -1.133     -0.206     -0.936      0.424     -0.815      0.264      0.121      1.687      1.507     -1.581     -2.476     -0.280      1.291     -0.749     -0.549     -0.379     -0.178      1.245     -2.114      0.021     -0.959      0.174      0.943      0.460     -0.106     -0.034     -0.493     -1.861     -0.267     -0.624      1.070     -0.092      0.434      1.164     -1.382     -1.013     -0.776     -0.074     -1.091     -0.526      0.882     -0.291     -0.106     -2.337     -0.045
     1.867     -3.206     -1.936      0.424     -0.815      1.264      1.121      1.687      0.507     -0.581     -2.476     -1.280     -1.709     -0.749     -0.549     -0.379     -0.178      0.245     -0.114     -0.979     -0.724     -0.577     -0.220      0.732     -0.672      2.661     -2.706     -1.703     -0.484     -0.321      1.833      1.771      1.757      0.013     -0.291     -1.326     -0.458     -1.409     -1.352     -0.243      0.474      0.374      0.554     -0.591     -0.432
     1.867     -0.206     -1.936      2.424      1.185      1.264      0.121     -1.313      0.507      1.419      1.524      0.720     -2.709      0.251      1.451      0.621      0.822     -2.755     -0.114      1.021      0.693      0.723     -1.573      0.999      1.568      0.954     -0.901     -0.367      1.379     -0.241      0.685     -0.777      0.469     -0.200      0.609      0.393     -0.255     -0.636     -0.704      0.661     -0.200     -0.305     -0.435     -0.726     -0.421
    -0.133      0.794     -0.936      0.424      0.185      0.264      1.121     -1.313      0.507      1.419     -0.476      1.720     -0.709      0.251      0.451     -0.379     -3.178     -0.755      0.886      0.021     -0.425     -0.055     -0.309      0.823      0.457      0.456      0.773     -0.555     -0.515     -0.176      0.727      1.251     -0.863     -0.137      0.887      0.226      1.843     -0.195     -0.552      0.119      0.040     -3.118     -0.311      0.382     -0.211
     0.867     -0.206     -0.936      2.424      0.185      1.264      0.121      0.687      2.507      1.419      0.524     -1.280     -1.709     -0.749      1.451      1.621      0.822      0.245      0.886      0.021      0.508      0.111     -0.351      0.572      0.035      0.518     -0.274     -0.572      1.860      0.252      0.635     -0.145      0.990      2.075      1.334     -0.403     -1.639     -1.311     -1.196      1.309      1.107      0.642      0.888      0.401      0.022
     0.867     -0.206     -0.936     -0.576     -0.815      1.264     -2.879     -1.313     -0.493      0.419      0.524      0.720     -2.709     -0.749     -0.549      1.621      0.822     -0.755     -1.114      0.021      0.628      0.636     -1.141     -0.900     -0.311      0.230     -1.088      0.276      0.459     -0.322      0.579     -3.099      0.186      0.184      0.527     -0.722     -0.076     -1.171     -0.090     -0.461      0.670     -0.165      0.877     -0.608      0.251
     0.867     -0.206      2.064     -0.576      0.185      1.264      1.121      1.687     -0.493      1.419      1.524     -0.280      0.291     -0.749      1.451      1.621      0.822      1.245     -0.114      1.021      0.892      0.394      0.431     -0.369      0.361     -0.108     -0.586      1.644     -0.213     -0.302      0.266      0.802      1.213     -0.321      1.107     -0.003     -0.954     -0.369     -0.448      1.224      0.420      0.305      0.705      0.039      0.760
    -2.133      0.794      1.064      1.424     -1.815     -0.736     -0.879      0.687      0.507     -0.581      0.524      0.720      1.291      0.251      1.451     -0.379      0.822      1.245     -0.114     -0.979     -0.102      0.516      0.972      1.161     -0.581     -2.066      0.204      0.023      0.147     -0.939     -0.530     -1.330     -0.297     -0.360     -0.261      0.712     -0.064      0.082     -0.582      1.840     -0.278     -0.087     -0.232     -0.631     -0.466
    -2.133     -3.206     -0.936     -1.576      1.185     -0.736     -1.879      0.687     -0.493      0.419     -2.476     -2.280      0.291     -1.749      0.451     -1.379     -1.178      0.245     -1.114      0.021     -1.552     -1.248      0.046     -0.695      0.223     -0.637     -1.835     -1.021     -0.933      1.023      0.623     -0.786      0.777     -0.049      0.252     -0.050     -0.399      0.077     -1.162      0.468      0.540      0.359      0.207     -0.723     -0.203
     0.867      0.794      1.064      0.424      1.185      1.264      1.121      0.687     -0.493      1.419      0.524      1.720      1.291      1.251      1.451      0.621      0.822      1.245     -0.114      1.021      0.284      0.788      0.490      0.451      0.907      0.435     -0.099      0.485     -0.052      0.249      0.991      0.195      0.063     -0.887      1.057      0.275      0.458      0.586      0.782      0.904      0.324     -0.106      0.439     -0.349      0.271
     1.867      0.794      0.064      1.424     -2.815     -1.736     -0.879      1.687     -0.493     -0.581      1.524     -0.280      0.291     -0.749     -0.549     -0.379     -3.178     -1.755      0.886     -0.979      0.467     -0.973     -0.276      0.186     -1.892      1.456      1.814      0.211      1.129     -0.973     -2.325      0.067      1.920     -0.691      0.491      1.009      1.419      0.546     -0.878      0.372     -0.861     -1.915     -1.265      1.041      0.726
    -1.133     -0.206      0.064     -0.576      0.185     -0.736     -0.879     -0.313     -1.493      1.419      1.524     -2.280      0.291     -1.749      1.451     -1.379     -0.178      0.245     -0.114      1.021      0.202     -0.548     -0.247     -1.613      0.870     -1.405      0.394      0.390      0.985     -0.624     -1.029     -0.344     -0.060     -0.304      1.022      1.137     -1.428      0.817     -0.210      0.960     -1.608      0.684      0.450      0.746      0.326
     0.867     -2.206     -0.936      0.424      0.185      1.264      0.121     -1.313     -1.493      0.419      0.524      0.720     -0.709     -1.749     -0.549      0.621     -1.178     -0.755     -1.114     -0.979      0.617     -0.113     -0.510     -0.604     -0.337      0.324     -2.017     -0.364      0.977      0.503      0.722      0.225     -0.674     -1.067      0.646     -0.400      0.901      0.115     -1.233     -0.391     -0.306     -0.986      0.130     -0.720     -0.646
     0.867      0.794      0.064      1.424      0.185      0.264      0.121     -0.313      0.507     -0.581     -0.476     -0.280      0.291      0.251     -0.549      0.621     -0.178      0.245      0.886      0.021     -0.198     -0.295     -0.161      0.948      0.786      1.076      1.131      0.303      0.511     -0.668      0.425      0.258     -0.116     -0.105     -0.980      0.063      0.141      0.489     -0.637     -1.096      0.763      0.188      0.205      0.273     -0.642
    -1.133     -0.206     -0.936     -0.576      0.185     -0.736      0.121     -1.313     -0.493      1.419     -1.476      0.720     -0.709     -1.749      0.451     -2.379     -2.178      0.245      0.886      0.021     -1.298     -0.650     -0.377     -0.437      0.968      0.118      0.499     -0.570     -0.236     -0.918      0.593      0.705     -0.854     -0.227      0.990      0.430      1.786     -0.256     -1.488     -0.136     -0.779     -1.240      0.738      1.063     -0.788
     0.867      0.794     -0.936      1.424      1.185      1.264      1.121     -1.313      1.507      0.419      0.524      0.720     -1.709      2.251      0.451      0.621      0.822     -2.755      1.886      1.021      0.621      0.591     -1.653      1.226      1.346      0.343      0.156      0.708      0.155     -0.365      0.610      0.463      0.498      0.420     -0.218     -0.389     -0.226      0.506      1.260     -0.217     -0.142      0.151     -0.483      1.345      0.011
     0.867     -0.206      1.064      1.424      0.185     -1.736     -1.879     -1.313     -1.493     -1.581      0.524      0.720      0.291      1.251     -1.549     -1.379     -2.178     -1.755     -1.114     -1.979     -0.246     -0.690     -0.018     -0.955     -1.381      1.186      0.444      1.109      2.261      1.537     -1.536     -1.109     -1.295     -0.634     -0.991      0.890      1.889      0.400      1.940     -0.767     -1.221     -1.202     -1.810     -0.664     -0.901
     0.867     -1.206      1.064     -0.576      0.185      0.264      0.121     -1.313     -0.493      0.419     -0.476     -1.280      0.291     -0.749     -0.549      0.621     -1.178     -0.755     -1.114     -0.979     -0.086     -0.823     -0.223     -1.028      0.239      0.988     -0.251      1.157      0.445     -0.010      0.164      0.886     -1.096      0.246      0.429     -0.157      0.030      0.595      0.194     -0.599      0.547     -0.121     -0.270     -0.616     -1.102
    -0.133      0.794      0.064     -1.576     -0.815      1.264      1.121     -1.313     -0.493      0.419      1.524     -1.280      0.291     -1.749     -1.549      0.621      0.822      0.245     -1.114     -1.979      0.629     -0.038      0.525     -1.189     -0.771     -0.703      0.955     -0.418     -0.528      0.156      0.661      1.042     -1.988      0.534      0.780      0.498     -1.189     -0.393     -0.782     -1.149     -0.004      0.759     -0.584     -0.450     -1.150
     0.867      0.794     -1.936     -1.576      0.185      1.264      1.121      1.687     -1.493      1.419      1.524     -1.280     -0.709     -1.749      1.451     -0.379      0.822      1.245     -2.114      1.021      0.343      0.110      0.131     -1.028      1.132      0.385      0.722     -1.994     -0.463     -1.112      0.900      1.087      1.526     -0.854      0.816      0.933     -1.366     -0.865     -1.019      1.033     -0.852      0.702      1.051     -1.596      0.129
     0.867      0.794      0.064     -0.576      0.185     -0.736      1.121     -2.313     -0.493      1.419      0.524      1.720      1.291      0.251      0.451     -0.379      0.822      1.245     -1.114      1.021      0.073      0.703      0.394     -0.862      0.143      0.730      0.319     -0.388      0.379      0.033     -0.825      0.228     -2.710      0.306      1.320      0.394      0.664      0.882      0.924      0.341     -0.499     -0.033      0.701     -0.499      0.867
     1.867     -0.206      2.064      0.424      0.185     -2.736     -0.879     -0.313      1.507      0.419     -1.476     -0.280      1.291      1.251      0.451     -0.379     -1.178     -1.755      1.886      1.021     -0.617     -0.207     -0.111      1.001      1.211      2.300     -0.085      2.181     -0.541     -1.128     -2.080     -0.723     -0.215      0.672     -0.261     -0.543     -0.031      1.439      0.333     -0.212      0.311     -0.898     -1.631      1.307     -0.094
    -0.133      0.794      1.064     -0.576      0.185      0.264      1.121      0.687      0.507      0.419      0.524      0.720      0.291      0.251      0.451      0.621      0.822          *      0.886     -0.979      0.310      0.243      0.672     -0.748     -0.181     -0.477      0.520      0.244      0.220      0.398     -0.037      0.792     -0.097      1.084      0.442      0.068      0.188     -0.626      0.906      0.585      0.206      0.496      0.258      1.111     -0.995
     0.867      0.794      2.064      0.424      1.185     -1.736      1.121      1.687     -0.493     -2.581     -0.476     -0.280      1.291      0.251      1.451     -0.379      0.822      1.245      0.886      1.021     -0.667      0.369      1.006     -0.278     -0.078      1.507      0.419      1.173      0.936      1.098     -1.058      0.666      0.482     -0.359     -2.555      0.412     -0.855     -0.208      0.446      1.468      0.410      0.381     -0.271      1.158      0.956
     0.867      0.794      1.064     -0.576     -1.815      1.264      1.121     -0.313      0.507     -0.581      1.524      0.720      0.291      1.251     -0.549      1.621      0.822      1.245     -1.114      0.021      0.924      0.513      0.045     -0.065     -0.706     -0.102      0.426      1.024     -0.453     -1.136      0.503      0.407     -0.306      0.666     -0.314     -0.032     -0.090      0.148      1.134     -0.058      0.442      0.284      1.050     -0.963      0.768
     0.867     -0.206     -0.936      0.424      1.185      0.264     -0.879     -0.313      2.507     -0.581      1.524     -1.280     -0.709      0.251      0.451      1.621     -1.178     -0.755      0.886      1.021      0.862     -0.495     -0.589      1.168      0.583      0.053      0.207     -0.593     -0.764      0.603     -0.634     -0.538      0.310      1.764     -0.883      0.113     -0.592     -0.076     -0.690      0.259      0.622     -0.553     -0.028      0.407      0.409
    -0.133     -1.206     -0.936     -0.576      0.185      1.264      0.121      1.687      0.507      1.419      1.524     -0.280      0.291     -1.749      1.451      0.621     -3.178      1.245     -1.114     -0.979      0.467     -0.952      0.607     -0.928      0.714     -0.746     -0.422     -1.466      0.248     -0.584      0.735      1.198      1.120      1.171      1.107      0.699      0.941     -0.641     -0.750      0.966      0.099     -1.852      0.401     -0.560     -1.656
    -2.133     -0.206     -0.936      0.424      0.185     -1.736      0.121     -1.313      0.507     -1.581     -0.476      0.720      0.291      1.251     -1.549     -1.379     -0.178      0.245     -0.114      0.021     -0.595     -0.266      0.335      0.002     -0.312     -1.680      0.233     -1.096      0.343      0.363     -1.211      0.573     -1.641      0.559     -1.389      0.409      1.095     -0.181      1.216     -1.379     -0.626      0.161     -0.304     -0.127      0.349
    -0.133     -0.206      0.064      1.424     -0.815     -0.736      0.121     -1.313      0.507     -0.581      0.524      0.720      1.291      2.251     -0.549     -1.379     -0.178      0.245     -1.114      0.021     -0.193     -0.029      0.338      1.555     -0.121     -0.094     -0.148     -0.242     -0.121     -0.580     -0.551      0.353     -1.612     -0.632     -0.411      0.856      0.775      0.774      1.079     -0.335     -1.259     -0.139     -0.187     -1.952      0.027
     0.867      0.794      0.064     -0.576      0.185     -0.736     -0.879      0.687     -1.493     -0.581      0.524      1.720      1.291      0.251      0.451      1.621     -2.178      0.245      0.886     -0.979      0.615     -0.399      0.422     -0.988      0.518      0.190      1.237     -0.520      0.321     -0.306     -1.432     -0.388      0.215     -0.642     -0.815     -0.543      2.293      0.538      0.847      0.029      0.781     -1.622     -0.332      1.391     -1.432
    -2.133     -0.206     -0.936     -1.576     -0.815     -2.736      0.121      1.687     -1.493      0.419     -0.476     -1.280      1.291     -1.749      0.451     -2.379     -2.178      1.245      0.886     -0.979     -0.566     -0.820      0.705     -0.728     -0.210     -1.515      0.787     -1.589     -0.999     -0.446     -2.272      0.884      1.025     -0.953      0.704      0.492      0.039      0.294     -1.150      0.745     -1.703     -0.825      0.430      1.340     -0.804
     0.867     -2.206     -0.936     -1.576      0.185      0.264     -1.879      0.687     -0.493     -0.581      1.524     -2.280      0.291     -0.749     -0.549      0.621     -2.178      0.245     -1.114      0.021      0.533     -1.343     -0.154     -0.778      0.531      0.290     -0.817     -0.815     -0.673     -0.424     -0.116     -0.691      0.864     -0.011     -0.998      0.691     -0.108      0.478     -0.034     -0.849      0.037     -0.378      0.333     -0.703     -0.444
    -0.133     -0.206     -0.936     -1.576      0.185      1.264      0.121      1.687     -0.493      1.419      1.524     -0.280      0.291     -0.749      0.451      1.621      0.822      1.245     -2.114      1.021      1.134      0.254      0.689     -1.315      0.554     -1.232     -0.354     -1.604     -0.178     -0.393      0.216     -0.194      0.888      0.408      1.132     -0.382     -0.645     -0.524      0.389      0.180      0.167      0.432      0.330     -1.489      0.607
     0.867     -1.206      2.064     -0.576     -1.815      0.264     -1.879     -1.313      1.507     -0.581      1.524     -1.280      0.291      0.251     -1.549     -0.379     -0.178      0.245     -1.114     -1.979      0.377     -0.440      0.218     -0.046     -1.505      0.600     -0.607      1.944     -0.580     -0.363     -0.110     -1.546     -1.157      1.551      0.360      0.905     -0.578     -0.040      0.285     -0.643     -0.850      0.442     -0.092     -0.832     -0.590
    -0.133     -1.206      1.064     -0.576      1.185     -0.736     -0.879      1.687     -1.493      1.419      1.524     -1.280      0.291     -1.749      0.451      0.621     -1.178      1.245     -1.114      0.021      0.965     -1.158      0.670     -1.173      0.128     -1.078      0.016      0.376      0.675      0.805     -1.557      0.308      0.809     -0.586      1.254     -0.127      0.306     -0.513     -0.686      0.404     -0.590      0.394      0.155     -0.513     -0.120
     0.867     -0.206      0.064     -1.576     -0.815      0.264     -0.879      0.687     -0.493      1.419      0.524     -2.280     -0.709     -1.749     -1.549     -0.379      0.822      0.245     -2.114     -1.979      0.273     -0.191     -0.084     -1.826     -1.290      0.409      0.037      0.146      0.354      0.561     -0.198     -0.652      0.812      0.992      2.173      0.051     -2.009     -0.535     -0.180     -0.877     -0.782      1.002      0.150     -1.162     -0.975
    -0.133     -1.206      2.064      0.424      0.185      0.264      0.121     -0.313     -1.493      0.419     -2.476     -0.280      0.291      1.251      0.451      0.621     -0.178     -0.755     -1.114      0.021     -0.278     -0.623      0.251     -0.382     -0.063      0.192     -0.706      1.927      0.779      0.261      0.509      0.750     -0.508     -1.249      0.369     -1.859      0.690      0.069      1.452      0.480      0.985      0.558     -1.025     -0.944      0.341
    -0.133     -1.206      0.064      0.424     -0.815     -0.736     -0.879     -0.313      0.507     -0.581     -0.476     -0.280     -0.709      0.251     -0.549     -0.379     -1.178     -0.755     -0.114     -0.979     -0.167     -0.840     -0.303     -0.592     -0.825      0.029     -0.319      0.318      1.143      0.187     -0.528      0.041      0.047      0.947     -0.177     -0.106      0.978     -0.317      0.894     -0.272     -0.140     -0.137     -0.302      0.154     -0.314
     0.867     -0.206     -0.936     -0.576      1.185      0.264     -0.879      1.687      0.507     -0.581      0.524     -0.280      0.291      0.251     -1.549     -0.379     -0.178      0.245      0.886      0.021      0.193     -0.038      0.173     -0.708     -0.282      0.622     -0.250     -1.076      0.219      1.380      0.106     -1.097      1.613      1.066     -0.457      0.093     -0.418      0.142      0.711     -1.643     -0.628     -0.278     -0.096      1.220      0.364
     0.867      0.794      0.064     -1.576     -0.815      0.264      0.121      1.687     -0.493     -1.581      1.524     -1.280      0.291     -1.749     -1.549      1.621      0.822      1.245     -1.114     -0.979      0.919      0.049      0.635     -1.813     -1.226     -0.113      0.781     -0.442      0.209      0.254     -0.591      0.042      1.002      1.046     -0.880     -0.006     -1.272     -0.634     -0.245     -1.077      0.470      0.648      0.375     -0.152      0.080
    -0.133      0.794      0.064     -0.576      0.185      0.264      0.121      1.687     -0.493      0.419      0.524     -0.280      0.291     -0.749      0.451     -0.379      0.822      0.245     -0.114      0.021     -0.287      0.069      0.105      0.286      1.076      0.175      0.565     -0.118     -0.797     -0.817      0.388      0.062      1.363     -0.597     -0.091      0.938     -0.518      0.195     -0.969     -0.139     -0.104      0.706      0.127     -0.310     -0.713
     1.867     -0.206      0.064     -1.576      1.185      1.264     -1.879     -0.313     -0.493      0.419      0.524      0.720     -0.709     -0.749      0.451      1.621      0.822      0.245     -0.114      1.021      0.740      0.714     -0.349     -0.937      1.082      1.200     -0.677      0.344     -0.765     -0.077      0.623     -2.533      0.114      0.230     -0.118     -0.756     -0.211     -0.166      0.032     -0.067      0.782     -0.123      0.807      0.487      0.104
    -0.133      0.794      1.064      1.424     -2.815      1.264      1.121      1.687      0.507     -0.581      1.524     -0.280      1.291      1.251     -0.549     -1.379      0.822      1.245     -1.114     -2.979      0.078      0.417      0.954      0.457     -1.865     -0.254      0.379      0.156      0.814     -0.907      1.194      0.875      0.657      0.250      0.328      1.361     -0.845      0.030      0.935      0.485     -1.587      0.234     -0.142     -1.440     -1.340
    -1.133      0.794      0.064     -1.576      1.185      1.264      1.121      1.687     -0.493      1.419     -1.476      1.720     -0.709     -0.749      1.451      1.621      0.822      1.245     -0.114      1.021     -0.276      0.956      0.049     -0.728      1.979     -0.927     -0.061      0.003     -0.974     -0.755      1.375      0.100      1.648      0.162      0.518     -1.195      0.316     -0.682     -0.104      0.658      1.995     -0.393      1.087      0.212     -0.703
    -0.133      0.794     -0.936     -0.576      1.185      1.264     -1.879      0.687     -1.493     -0.581      0.524      1.720     -0.709     -0.749      0.451      0.621      0.822     -0.755     -1.114      1.021      0.295      0.926     -0.495     -0.347      1.554     -0.430     -0.008     -0.406     -0.344     -0.391      1.048     -2.772      1.367     -1.245     -1.259     -0.058      0.203     -0.135     -0.392     -0.295      0.109     -0.334     -0.050     -0.877     -0.356
    -1.133      0.794      1.064     -1.576     -2.815      0.264     -2.879      1.687     -0.493     -2.581      0.524      0.720      1.291     -0.749      0.451      0.621      0.822      1.245      1.886     -2.979      0.449      0.219      0.683     -0.454     -1.806     -1.701      0.693      0.428     -1.138     -0.943     -0.136     -3.237      1.085     -0.251     -1.641     -0.065      0.464      0.305     -0.355      1.284      0.016      0.554      0.102      2.155     -1.305
    -1.133      0.794     -1.936     -0.576      0.185     -1.736      1.121     -1.313     -0.493     -0.581     -0.476     -1.280      0.291     -0.749     -0.549     -1.379      0.822     -1.755     -0.114      1.021     -0.273     -0.345     -0.612     -0.420     -0.397     -1.033      1.140     -1.223     -0.171      0.533     -1.405      1.515     -0.570     -0.087     -0.412     -0.043     -0.709      1.047     -0.444     -0.352     -0.977      1.334     -0.900     -0.036      1.385
    -2.133     -1.206      0.064      0.424     -0.815     -0.736     -0.879     -0.313      0.507     -0.581     -0.476     -0.280     -0.709      0.251     -0.549     -0.379     -1.178     -0.755     -0.114     -0.979     -0.402     -0.377     -0.820      0.072     -1.670     -1.911     -0.819      0.851      0.435      0.952     -0.249     -0.863      0.520      0.595      0.280      0.293      0.400      0.415      0.288      0.381      0.041     -0.774      0.466     -0.129      0.344
    -0.133     -0.206     -0.936     -1.576     -0.815      0.264      0.121     -2.313     -1.493      0.419      0.524     -0.280     -0.709     -0.749      0.451      1.621      0.822      0.245      1.886      0.021      0.539      0.334     -0.451     -0.540     -0.053     -0.701     -0.687     -0.500     -1.164     -0.768     -0.470     -0.496     -1.897     -1.045      0.292     -0.401     -0.864      0.042     -0.299      0.513      0.969      0.297      0.798      2.108      0.020
     0.867     -0.206      1.064      0.424      0.185      0.264      0.121      0.687     -0.493      0.419      0.524     -0.280     -0.709     -0.749      1.451      0.621     -0.178      0.245      0.886      1.021      0.274      0.020     -0.052     -0.079      0.174      0.729     -0.304      1.079      0.553      0.055      0.161      0.102      0.675     -0.589      0.431     -0.090     -0.293     -0.610     -0.732      1.342      0.454     -0.172      0.518      0.883      0.841
    -0.133     -0.206      0.064     -1.576      0.185      1.264      1.121     -0.313     -0.493      0.419      0.524     -1.280     -1.709     -0.749      0.451      0.621      0.822      1.245      0.886      1.021      0.535      0.041     -0.063     -1.095      0.700     -0.727     -0.239      0.038     -0.575     -0.559      0.604      1.140     -0.431      0.224      0.326     -0.289     -1.189     -1.619     -0.005      0.119     -0.111      0.791      1.431      1.586      0.331
    -2.133     -0.206      1.064     -1.576     -2.815      1.264      1.121      0.687      2.507     -1.581     -2.476     -2.280      1.291     -0.749      0.451     -2.379     -2.178     -1.755     -1.114      0.021     -1.246     -1.265     -0.307     -0.014     -1.093     -0.796      1.076      1.513     -1.521     -1.729      2.358      2.365      1.192      2.352     -0.865     -0.476     -0.255      1.577     -0.676      0.929     -0.851     -0.588     -1.386     -1.126      0.822
    -0.133      0.794          *     -1.576      1.185      0.264      1.121     -1.313     -0.493      1.419      1.524      0.720      0.291     -1.749      1.451      1.621      0.822     -0.755     -2.114      1.021      1.185      0.540     -0.419     -2.552      0.621     -1.328      0.194      0.373      0.956      0.420     -0.909      0.750     -0.852      1.343      1.246     -0.429     -0.169      0.794      0.416      0.936      0.242      0.057     -0.166     -0.859      0.331
     0.867      0.794     -0.936      1.424     -0.815      0.264      0.121      0.687      2.507      1.419      0.524      0.720     -0.709     -0.749      1.451      0.621      0.822     -0.755      0.886      1.021      0.369     -0.017     -0.522      1.842     -0.198      0.648      0.700     -0.332     -0.699     -0.796     -0.018      0.178      1.115      1.041      1.325      0.079      0.883     -0.058     -2.307      1.586      0.202      0.618      0.008     -0.142      1.157
    -0.133      0.794     -0.936      0.424      0.185     -0.736      1.121      1.687     -1.493      1.419     -2.476      1.720     -0.709     -1.749      0.451     -0.379     -1.178     -0.755     -1.114      1.021     -1.176      0.042     -0.004     -0.252      0.852      0.985      0.666     -0.789      0.644     -0.615      0.320      1.190      1.635     -1.284      0.995     -0.624      1.573     -0.575     -1.492      0.087      1.274     -1.222     -0.892     -0.986      0.237
     0.867     -0.206     -0.936      2.424      0.185      1.264      1.121     -1.313     -0.493      1.419     -0.476     -0.280     -1.709      1.251      0.451      0.621      0.822     -1.755      1.886     -1.979     -0.092      0.277     -0.972      1.914     -0.734      0.871     -0.454      0.070      0.494      0.898      1.393      0.818     -0.191     -2.043      1.660     -0.241     -0.729     -0.349     -0.559      0.899      0.706      0.325     -0.317      0.831     -1.194
     0.867     -0.206      0.064     -1.576      1.185      1.264      0.121     -0.313     -0.493      0.419     -1.476     -1.280      0.291     -0.749      0.451     -0.379      0.822      0.245     -1.114      1.021     -0.532      0.227      0.393     -0.723      0.634      1.349     -0.517     -0.275     -0.980      0.435      1.567     -0.125     -0.546      0.019      0.168     -0.480     -1.729     -0.166     -0.096      0.029      0.217      0.591     -0.520     -0.740      0.535
     0.867     -1.206      2.064      0.424      0.185      1.264     -0.879     -1.313     -0.493     -0.581      1.524     -0.280      0.291     -0.749     -0.549      0.621     -1.178      0.245     -0.114     -0.979      0.614     -0.627     -0.010     -0.933      0.225      0.137     -0.473      2.002      1.549     -0.145      0.639     -0.370     -1.419      0.149     -0.547      0.519      0.590      0.138      0.027     -0.832      0.019     -0.480      0.127      0.523     -1.044
    -0.133     -0.206     -0.936     -0.576     -0.815     -0.736      0.121     -0.313     -0.493      0.419      0.524      0.720      1.291     -0.749      0.451     -0.379     -0.178      1.245     -1.114     -0.979      0.247     -0.083      0.758      0.082     -0.383     -0.315      0.004     -1.653     -0.750     -0.385     -0.937      0.261     -1.091     -0.357      0.607      0.192      0.772      0.257     -0.878      0.750     -0.674      0.049      0.118     -1.118     -0.642
    -1.133      0.794     -0.936     -1.576     -0.815      0.264      1.121     -2.313      2.507     -1.581     -1.476      0.720      0.291      1.251     -1.549      0.621      0.822      0.245     -2.114      0.021     -0.398      0.598     -0.287      0.758     -0.502     -0.664      0.335     -0.770     -2.347     -0.417      0.717      0.569     -1.948      1.969     -1.293     -1.099     -0.264      0.791      0.670     -1.276      1.027     -0.011      0.314     -2.494      0.543
     0.867      0.794     -0.936     -0.576      1.185      0.264     -2.879     -1.313      1.507     -0.581     -1.476      0.720      1.291     -0.749      0.451     -1.379      0.822     -1.755     -1.114      0.021     -0.837      0.156      0.056     -0.210      0.531      1.718      0.555     -0.954     -0.475      0.620      1.170     -2.996     -1.400      1.540     -1.038     -0.133      0.527      1.137     -0.600      0.081     -0.384      0.684     -1.801     -1.003     -0.250
     0.867      0.794      0.064      2.424      0.185      1.264      0.121      0.687      1.507     -0.581     -0.476      0.720      1.291      1.251     -1.549      0.621      0.822     -0.755      0.886     -1.979      0.055      0.146      0.277      0.768     -0.267      0.783      0.565     -0.281      1.703      0.355      1.013      0.050      0.439      0.941     -0.431     -0.487      0.468      0.922      0.353     -1.384      0.349      0.565     -1.227      0.511     -1.743
    -0.133      0.794     -0.936      1.424     -0.815     -0.736      0.121     -0.313     -0.493     -0.581     -1.476      0.720     -0.709      0.251     -0.549      0.621     -0.178     -0.755     -0.114     -0.979     -0.271      0.063     -0.353      0.667     -0.929      0.298      0.762     -0.423      0.576      0.062     -0.389      0.068     -0.197     -1.114     -0.161     -1.018      0.496     -0.204     -0.338     -0.083      0.881     -0.279     -0.141     -0.571     -0.141
    -0.133     -0.206     -0.936     -0.576     -1.815     -0.736      0.121      0.687     -1.493     -0.581      0.524      0.720      0.291     -1.749     -0.549     -0.379      0.822      0.245     -0.114     -1.979      0.050      0.354     -0.272     -0.140     -1.102     -0.098     -0.612     -0.554     -0.505     -0.660     -0.883     -0.224      0.938     -1.384      0.074      0.435      0.431      0.767     -1.589      0.062     -0.287      0.502      0.755     -0.150     -0.856
     0.867     -0.206      0.064     -1.576     -1.815     -0.736     -0.879      1.687     -1.493     -0.581     -0.476     -0.280      1.291     -1.749      0.451      0.621     -0.178      1.245     -2.114     -1.979      0.096     -0.276      0.749     -1.194     -1.174      0.726      0.187     -0.650     -0.265     -0.629     -0.802     -0.595      0.864     -0.687      0.044     -0.571      0.049      0.291     -0.609      0.976      0.271      0.270      0.048     -1.416     -0.836
     0.867     -0.206      0.064     -0.576      0.185      0.264     -0.879      1.687     -0.493      0.419          *     -0.280     -0.709      0.251     -0.549     -0.379      0.822      0.245     -0.114      0.021     -0.123      0.159     -0.391      0.065     -0.047      0.900     -0.212      0.445     -0.746      0.186      0.377     -0.952      2.235     -0.624      0.468     -0.434     -0.451     -0.363      0.106     -0.566     -0.090      0.572      0.624     -0.174      0.001
     0.867      0.794     -0.936     -1.576      1.185      1.264      1.121     -2.313      1.507     -1.581     -1.476      1.720      0.291      1.251     -1.549      0.621      0.822      0.245     -1.114      1.021     -0.098      0.711     -0.066     -0.235      0.894      0.908      0.050     -0.916     -1.394      0.331      1.313      0.637     -2.060      1.579     -2.229     -1.312      0.551      0.325      1.277     -1.725      0.822      0.000      0.496     -0.922      0.141
    -0.133      0.794     -0.936     -0.576      0.185      1.264      1.121     -0.313      0.507      0.419      0.524      0.720     -0.709     -0.749      0.451      0.621      0.822     -0.755     -0.114      1.021      0.233      0.479     -0.561     -0.151      0.334     -0.495      0.115     -0.170     -0.337     -0.062      1.086      0.702      0.403      0.591      0.205      0.055     -0.120      0.116     -0.660      0.245      0.437      0.198      0.136     -0.289      0.480
     0.867     -0.206      0.064     -0.576      0.185      1.264     -1.879      0.687     -0.493      0.419      0.524     -0.280     -1.709     -0.749      0.451     -0.379      0.822      1.245     -0.114      0.021      0.186     -0.054     -0.028     -0.539      0.592      0.695     -0.160      0.116     -0.029     -0.566      1.186     -1.674      0.745     -0.302      0.159      0.057     -0.303     -1.561     -0.071      0.172     -0.493      0.861      1.498      0.168     -0.432
     0.867      0.794     -1.936     -1.576      1.185      1.264      1.121     -1.313     -0.493      1.419      1.524      1.720     -1.709      1.251      1.451      1.621      0.822      1.245     -0.114      1.021      1.097      1.052     -0.057     -0.727      1.770     -0.258     -0.263     -1.800     -0.979     -0.570      0.192      0.178     -1.052     -0.058      0.619     -0.243      0.084     -1.750      1.862      0.655      0.181     -0.417      1.346      0.172     -0.503
     0.867      0.794     -1.936      1.424     -0.815      1.264      0.121      0.687      1.507      0.419     -0.476     -1.280      1.291     -0.749     -1.549      0.621     -0.178      1.245     -1.114      0.021     -0.077     -0.500      0.358      0.381     -0.831      0.879      1.107     -2.069      0.992      0.228      1.266      0.628      0.136      1.098      0.958     -0.205     -0.458      0.812     -0.969     -1.005      0.745      0.468      0.654     -1.563      0.723
    -0.133     -0.206     -0.936      0.424      1.185     -0.736     -0.879      0.687     -1.493      1.419     -0.476      0.720     -0.709      0.251      1.451     -0.379     -0.178     -0.755     -1.114      1.021     -0.244      0.044     -0.331      0.027      1.081      0.007     -0.100     -0.434      0.545      0.010     -0.574     -0.877      1.131     -1.324      0.949     -0.158      0.739     -0.376      0.241      1.000     -0.029     -0.284     -0.452     -0.858      0.039
    -0.133     -1.206      1.064      0.424      0.185     -0.736     -0.879      1.687     -0.493     -0.581     -0.476     -1.280      1.291      0.251     -0.549     -1.379     -0.178      1.245     -1.114      1.021     -0.523     -0.732      0.837      0.581     -0.401      0.478     -0.460      0.341     -0.343      0.557     -0.359      0.023      0.630     -0.996     -0.480      0.414     -0.250      0.114     -0.278     -0.322     -0.652      0.661     -0.074     -1.398      1.415
    -1.133      0.794      1.064     -0.576      0.185     -1.736      1.121     -1.313     -1.493      0.419     -1.476      0.720      0.291     -0.749     -1.549     -2.379      0.822     -1.755     -0.114      1.021     -1.053      0.743      0.004     -0.444      0.856     -0.109      0.090      0.800     -0.137     -0.614     -0.920      0.472     -1.277     -1.241     -0.112      0.276     -0.303      0.381     -0.278     -1.877     -1.189     -0.128     -1.788      0.406      0.120
    -0.133     -0.206     -1.936      2.424     -1.815     -1.736      0.121     -2.313      1.507      1.419     -0.476     -1.280     -0.709      1.251     -1.549     -0.379      0.822     -0.755      1.886     -1.979     -0.179      0.139     -0.485      1.898     -1.624      0.057     -0.250     -1.303      0.578     -0.436     -1.396      0.048     -1.745      0.131      2.163     -0.240     -1.325      0.191     -0.329     -0.639     -0.198      0.749     -0.016      0.863     -0.463
    -0.133     -0.206     -0.936      0.424     -0.815      1.264      0.121      0.687      0.507     -0.581      1.524     -0.280     -0.709      0.251     -0.549     -1.379      0.822      0.245     -0.114      0.021      0.283      0.132     -0.061      0.606      0.117     -0.266     -0.327     -0.763     -0.205     -0.922      0.854     -0.059      0.796     -0.073     -0.720      1.006     -0.525     -0.845     -0.226     -0.537     -1.659      0.519      0.451     -0.318     -0.074
    -0.133     -1.206      2.064      0.424     -1.815      1.264      0.121      1.687      1.507     -1.581      0.524     -1.280      0.291      1.251     -0.549      0.621     -0.178      1.245     -0.114      0.021      0.502     -0.163      0.599      0.469     -0.563     -0.485     -0.975      1.401     -0.109     -1.164      0.696      0.293      1.152      1.089     -1.328     -0.352     -1.006     -0.492      0.860     -0.295     -0.060      0.061      0.301     -0.427      0.493
     0.867     -0.206     -0.936     -1.576     -0.815      1.264      0.121     -1.313     -0.493     -1.581      1.524     -1.280      1.291     -0.749      0.451      0.621     -0.178      1.245      0.886      0.021      0.895     -0.430      0.260     -0.129      0.159     -0.129      0.221     -1.260     -1.323     -1.010      0.553      0.613     -1.744     -0.386     -1.613      0.317     -0.658      1.134     -0.713      0.368     -0.427      0.331      0.903      0.856     -0.088
    -0.133      0.794      0.064      1.424      1.185     -2.736      0.121      0.687      0.507     -0.581     -2.476      0.720      1.291      0.251     -1.549     -1.379     -0.178     -0.755     -1.114      0.021     -1.458     -0.113      0.230      0.123     -0.440      1.464      1.008     -0.230      1.133      1.497     -1.254      0.352      0.489      0.481     -0.396     -0.133      0.705      1.115      0.197     -1.199      0.292      0.023     -1.062     -1.068      0.407
    -0.133     -0.206      1.064     -0.576      0.185      1.264      1.121     -1.313      0.507      0.419      1.524     -1.280      0.291     -0.749      1.451     -1.379      0.822     -0.755      0.886      1.021      0.208     -0.270     -0.595     -0.279      1.472     -0.290      0.059      1.554     -0.353     -1.284      1.030      1.292     -0.767      0.818     -0.457      1.153     -0.665      1.075     -0.441      0.680     -1.455      1.099     -0.068      0.897     -0.333
     1.867      0.794      0.064     -0.576      1.185      1.264      1.121     -1.313      1.507      1.419      1.524      0.720      0.291     -0.749      1.451      0.621      0.822     -0.755      0.886      1.021      0.829      0.381     -0.214      0.214      1.355      1.271      0.567      0.339     -1.012     -0.083      0.423      0.721     -1.021      1.416      0.786      0.208      0.055      0.410     -0.914      0.580     -0.480      0.292     -0.467      0.822     -0.012
     0.867     -1.206      0.064     -0.576     -2.815      0.264      0.121      1.687      0.507     -2.581      1.524     -2.280      1.291     -0.749     -1.549      1.621     -0.178      1.245     -1.114     -2.979      0.881     -0.339      0.802     -0.188     -2.468     -0.067     -0.895     -0.912     -0.504     -0.176     -0.611      0.405      0.779      0.771     -1.313      0.043     -1.939      0.198     -0.632     -0.379      0.446      0.199      0.077     -0.955     -0.847
     0.867      0.794      0.064     -1.576      0.185      1.264      0.121      0.687     -0.493      0.419      1.524     -0.280      0.291     -0.749      0.451      0.621     -0.178      0.245     -2.114      0.021      0.856     -0.146      0.078     -0.893      0.455      0.083      0.786      0.117     -0.668     -0.295      0.324      0.350      0.521      0.140      0.229      0.126     -0.024      0.280      0.085      0.119     -0.348     -0.027      0.031     -1.542     -0.272
    -0.133      0.794     -0.936      2.424      0.185     -1.736      1.121      0.687     -0.493      0.419      0.524     -0.280      0.291      1.251      0.451     -1.379      0.822     -1.755      1.886      1.021     -0.297      0.050     -0.272      0.982      0.211      0.106      0.621     -0.769      1.258     -0.242     -1.501      1.209      1.025     -1.260      0.279      0.891     -0.294      0.579      0.487      0.515     -1.067      0.706     -1.297      1.321      1.106
     0.867      0.794      0.064     -1.576      1.185      1.264      1.121      0.687     -0.493     -0.581      1.524      1.720      0.291      0.251     -0.549      0.621      0.822      1.245      0.886      1.021      0.664      0.864      0.390     -0.645      1.498     -0.020     -0.155     -0.335     -1.002     -0.038      0.460      0.306      0.346      0.095     -1.349      0.682      0.370     -0.275      0.722     -1.118     -0.119     -0.388      0.521      1.277     -0.169
     0.867      0.794      0.064      1.424      1.185      1.264      1.121      1.687      0.507      1.419      1.524      1.720      1.291      1.251      0.451      1.621      0.822      1.245      1.886      1.021      0.697      0.731      0.818      2.001      1.576      0.024      0.015     -0.738     -0.599     -0.439      0.429      0.349      0.798     -1.203      0.420      0.316      0.554      0.218     -0.404     -0.301      0.767     -0.069      0.148      0.841     -0.405
     0.867     -0.206      1.064      1.424      0.185     -0.736      1.121     -1.313     -0.493     -0.581      0.524      0.720      0.291      1.251     -0.549      0.621     -1.178     -0.755      0.886      0.021      0.555     -0.066     -0.247      0.494     -0.231      0.392     -0.247      1.400      0.606      0.415     -1.196      1.336     -1.019     -0.857     -0.400     -0.364      0.810      0.746      0.838     -0.440     -0.056     -0.960     -0.526      0.525      0.357
    -0.133     -0.206      1.064     -0.576      0.185      0.264      0.121      1.687     -0.493      0.419     -0.476      0.720      0.291     -0.749      0.451      0.621     -0.178      0.245     -1.114      0.021     -0.116      0.187      0.638     -0.651     -1.023     -0.141     -0.398      0.409      0.042      1.067      0.170      0.012      0.885     -0.019      0.904     -0.315      0.378     -0.560     -0.206      0.957      0.731     -0.384     -0.662     -0.792      1.037
         *     -0.206     -0.936     -1.576      0.185     -1.736     -0.879     -2.313     -0.493      0.419     -1.476      0.720      0.291     -0.749     -0.549     -1.379     -0.178     -1.755      0.886      1.021     -0.960      0.405     -0.415     -0.563     -0.326      0.191     -0.925     -0.401     -1.150      0.546     -0.742     -1.352     -1.593     -0.067      0.710      0.160      0.319      0.930     -0.003     -0.198     -0.127     -0.727     -1.102      1.077      1.271
     0.867     -0.206     -0.936      0.424      1.185      0.264      0.121     -1.313      0.507      1.419      1.524      1.720     -0.709      0.251      0.451     -0.379     -0.178      0.245     -0.114      1.021      0.412      0.458     -0.309      0.622      0.307      0.453     -0.607     -0.308     -0.069      0.844     -0.032     -0.419     -1.033      0.031      1.282      0.872      0.892     -0.499     -0.242      0.377     -0.916     -0.770      0.678     -0.357      0.704
    -1.133     -0.206     -0.936     -0.576      1.185      0.264      0.121     -1.313      1.507      0.419      0.524     -1.280      1.291      1.251      0.451     -0.379     -0.178      1.245      0.886      1.021      0.073     -0.722      0.390     -0.037      0.603     -1.303      0.479     -1.390     -0.555      0.571      0.257      0.821     -1.691      1.583     -0.065      0.667     -0.233      0.668      1.492      0.151     -0.439      0.668      0.590      0.902      0.310
    -0.133     -1.206      0.064      0.424     -0.815     -0.736     -1.879      0.687      0.507      1.419     -1.476      0.720     -0.709      0.251     -1.549     -0.379     -0.178     -0.755     -1.114      0.021     -0.869     -0.287      0.076      0.067     -0.538      0.589     -0.768      0.021      0.249     -0.066      0.074     -1.653      0.643      0.282      1.648     -0.140      1.100     -0.825      0.130     -0.964      0.620      0.202     -0.865     -1.178      0.480
    -0.133     -0.206      0.064     -0.576      0.185      1.264      1.121      0.687     -0.493      0.419      1.524     -0.280      0.291     -0.749      0.451      1.621      0.822      0.245     -0.114      0.021      1.109      0.268      0.346     -0.421      0.012     -1.231     -0.464     -0.191     -0.109      0.225     -0.009      0.734      0.298     -0.113      0.341     -0.379     -0.786     -0.095     -0.448      0.473      0.216      0.617     -0.258      0.118      0.011
     0.867      0.794     -1.936     -1.576     -1.815      1.264      1.121     -0.313     -1.493      1.419      1.524      1.720      1.291     -0.749      1.451     -0.379      0.822     -2.755      0.886     -2.979      0.695      0.820     -0.256     -1.403     -0.759      0.286     -0.103     -1.625     -0.136     -0.873      0.512      0.172     -0.050     -0.231      2.000      0.374      0.374      1.398      0.313      1.794     -1.151     -0.104     -2.163      1.565     -2.252
     0.867     -0.206      1.064     -1.576     -1.815      0.264      0.121      0.687     -0.493      0.419     -0.476     -1.280      0.291      1.251      0.451      0.621     -0.178      0.245      1.886      1.021      0.143     -0.132      0.255      0.276     -0.992      0.663     -0.100      0.689     -1.749     -0.750      0.193      0.130      0.608     -0.542      1.047     -0.605     -1.184      0.113      1.079      1.055      0.466     -0.277     -0.086      1.885      1.952
    -0.133      0.794      0.064      0.424      0.185     -2.736     -0.879     -0.313      0.507     -0.581     -2.476     -0.280     -0.709      1.251     -0.549     -0.379     -1.178     -0.755     -0.114     -0.979     -1.227     -0.513     -0.196      0.927     -0.665      1.113      1.270      0.204     -0.513      0.810     -1.573     -0.442     -0.126     -0.239     -0.272     -0.544      0.492     -0.304      0.426     -0.287      1.073     -0.488     -0.532     -0.657     -0.204
    -0.133     -2.206      0.064      2.424      0.185     -0.736      0.121     -0.313      1.507     -1.581      0.524     -1.280      0.291      1.251      0.451     -1.379     -1.178     -0.755     -0.114      0.021      0.056     -0.748     -0.300      1.951     -0.431     -0.132     -1.485      0.245      0.531      0.638     -0.811      1.047     -0.086      0.112     -1.268      0.290     -0.160      0.625     -0.447      0.832     -1.569     -0.240     -0.304     -1.123      0.211
    -0.133      0.794      1.064      0.424      1.185     -0.736      0.121      1.687     -0.493      0.419      0.524     -0.280      0.291      2.251      1.451      0.621      0.822      0.245      0.886      1.021      0.213      0.054      0.436      0.384      0.478     -0.274      0.705      0.612      0.114      0.703     -0.879      0.102      1.187     -0.780      0.193      0.177     -0.348     -0.355      2.024      1.276      0.354      0.827     -0.318      0.729      0.369
    -0.133      0.794      1.064      0.424     -1.815     -0.736     -0.879      1.687      0.507     -0.581      0.524      0.720      1.291     -0.749      1.451     -0.379     -2.178      1.245     -0.114     -1.979      0.144     -0.587      0.908      0.166     -1.649     -0.256      1.353      0.122      0.452     -0.193     -0.798     -0.095      0.532      0.410      0.535      0.409      1.563      0.053     -1.040      2.284     -0.523     -1.158     -0.140     -0.084     -0.577
    -0.133     -2.206      1.064      0.424      1.185     -0.736     -1.879      0.687      0.507     -2.581      0.524     -0.280     -0.709      0.251     -0.549     -0.379     -1.178     -0.755     -0.114     -0.979     -0.270     -0.861     -0.045     -0.241      0.165      0.314     -1.152      1.207      0.554      0.861     -0.204     -1.121      0.784      0.793     -2.589      1.059      1.035     -0.740      0.384     -0.534     -0.054     -0.136     -0.747      0.030     -1.013
     0.867     -0.206      0.064      0.424      0.185      0.264      0.121     -0.313      0.507      0.419      0.524     -0.280      0.291      0.251     -0.549      0.621      0.822      1.245      0.886      1.021      0.312      0.226      0.639      0.332      0.773      0.652     -0.471     -0.483      0.061     -0.618     -0.013     -0.162     -0.959      0.261     -0.103     -0.047     -0.493     -0.515     -0.047     -0.727      0.057      0.504      0.363      0.785      0.162
     0.867      0.794     -0.936     -1.576      0.185      1.264      1.121     -1.313     -1.493      0.419      1.524     -0.280      0.291     -1.749      0.451      0.621      0.822      0.245     -1.114      1.021      0.720      0.442      0.217     -1.325      0.597      0.242      0.387     -1.031     -0.110     -0.171      0.601      0.712     -1.318     -0.271      0.078      0.336     -0.952     -0.002     -0.652      0.096     -0.175      0.224      0.114     -0.394      0.319
    -0.133     -0.206      0.064      0.424      0.185      0.264     -0.879     -0.313      0.507     -0.581     -0.476     -0.280     -0.709      0.251     -0.549     -0.379     -1.178     -0.755     -0.114     -0.979     -0.281     -0.463     -0.434      0.006     -0.346      0.049      0.204      0.674      0.365      0.435      0.326     -0.485      0.171      0.584     -0.164     -0.056      0.402     -0.108      0.193     -0.100     -0.152     -0.540     -0.148     -0.208     -0.654
    -1.133      0.794      1.064     -0.576      0.185      1.264      1.121     -2.313     -0.493      0.419      1.524      0.720     -1.709      1.251      0.451      0.621      0.822     -1.755     -0.114      1.021      0.787      0.668     -1.249      0.078      0.642     -1.875      0.094      2.242     -0.742     -0.388      0.403      0.397     -1.109     -0.470      0.070      0.283     -0.283      0.028      1.175      0.220     -0.513      0.082     -0.059     -0.183      0.391
    -1.133     -1.206     -0.936      0.424     -0.815     -0.736     -0.879     -0.313      0.507     -0.581     -0.476     -0.280     -0.709      0.251     -0.549     -0.379     -0.178      0.245     -0.114      0.021     -0.337     -0.162     -0.430      0.396     -0.580     -0.806     -1.012     -0.417     -0.129     -0.356     -0.649     -0.692      0.105      0.219     -0.312      0.027      0.037     -0.064     -0.188     -0.280      0.090     -0.083      0.637     -0.358      0.471
     0.867     -1.206      2.064      0.424     -0.815      0.264      0.121      1.687      0.507      0.419      0.524     -1.280      1.291      0.251     -1.549      0.621     -0.178      0.245     -1.114      0.021      0.383     -0.461      0.518      0.302     -0.290      0.578     -0.603      1.447      0.169     -0.512     -0.137      0.733      1.084      0.241      0.519     -0.219     -0.559      0.614     -0.086     -1.236      0.187      0.356     -0.392     -1.205      0.072
     0.867      0.794      0.064     -1.576      1.185      0.264      1.121     -0.313     -1.493      1.419      1.524      1.720      0.291     -1.749      1.451      0.621      0.822      1.245     -1.114      1.021      0.974      0.685      0.514     -1.875      1.436     -0.112      0.286     -0.315      0.301     -0.227     -0.762      0.489     -0.882     -0.019      0.642     -0.003      0.676     -0.389     -0.163      0.813     -0.397     -0.075      0.454     -0.026     -0.381
     0.867     -0.206      0.064     -0.576     -0.815      0.264      0.121      0.687     -1.493      0.419      0.524     -2.280      0.291     -0.749      0.451     -1.379     -0.178      1.245     -1.114      0.021     -0.133     -0.762      0.386     -2.136     -0.593      1.004      0.413     -0.477      1.553     -0.290      0.502      0.882      0.399      0.003      0.694      0.577     -0.904     -0.390      1.264      0.791     -1.166      0.843      0.680      0.101      0.528
    -0.133      0.794     -1.936      1.424      1.185      0.264      0.121      1.687      0.507          *      0.524      0.720     -2.709     -1.749          *      0.621      0.822      0.245      0.886      1.021      0.432      0.087     -1.156     -0.047     -0.245     -0.486      0.754     -0.894      1.432      1.442     -0.221     -0.002      3.001      0.552     -0.368     -0.091      0.563     -1.192     -1.626      0.055     -0.031      0.628      1.850      0.887      1.314
    -0.133      0.794      0.064     -0.576      0.185      1.264      1.121     -1.313      1.507     -0.581      1.524      1.720     -0.709     -0.749     -0.549     -0.379     -0.178     -0.755      0.886      0.021      0.906      0.801     -0.345      0.068     -0.195     -0.930      0.060      0.515     -0.562      0.442      0.169      0.188     -0.951      1.565     -0.439      0.111      0.429     -0.122     -0.774     -0.343     -1.530     -1.047     -0.101      0.875      0.338
    -0.133      0.794     -0.936      2.424      1.185     -0.736      1.121      0.687     -0.493      1.419      0.524      1.720     -0.709      2.251      1.451     -0.379     -0.178      1.245     -0.114      1.021      0.097      0.348     -0.059      1.554      0.459     -0.304      0.532     -0.750      0.834      0.745     -0.759      0.762      0.871     -1.881      1.152      0.265      1.227     -0.727      0.964      1.348     -0.721     -0.784      1.236     -0.853      0.803
    -0.133     -3.206      2.064      2.424     -1.815      1.264     -1.879      1.687      1.507     -2.581      0.524     -2.280      1.291      2.251     -2.549      0.621     -2.178      1.245      1.886     -1.979      0.236     -1.635      0.676      1.955     -1.310     -0.364     -1.431      1.415      0.394     -0.562      1.172     -0.337      0.819      0.100     -1.917      0.319      0.165      0.212      0.523     -1.738      0.478      0.061      0.290      0.885     -0.716
    -1.133     -0.206      1.064     -1.576     -1.815      0.264      0.121      1.687     -0.493     -1.581     -1.476     -1.280      1.291     -0.749      0.451     -1.379     -1.178      1.245     -2.114     -0.979     -1.130     -0.539      1.134     -1.106     -1.563     -0.009      0.266      0.037     -0.692     -0.199      1.265      0.673      0.501      0.247     -0.539      0.309     -0.377     -0.177      0.070      1.246      0.067     -0.654     -0.372     -1.701      0.329
     0.867      0.794     -1.936      2.424      1.185      1.264      1.121     -1.313      0.507      1.419     -0.476      1.720      0.291      0.251      1.451      1.621      0.822     -1.755      0.886      1.021      0.467      0.802     -0.513      1.159      0.709      0.356     -0.105     -1.317      1.340      0.530      0.890      0.431     -0.708     -0.367      1.022     -1.053      0.523      1.031     -0.706      0.984      1.071     -0.282     -0.763      0.177      0.431
    -1.133      0.794      2.064     -0.576      0.185      1.264      1.121      1.687      1.507      1.419      0.524      1.720      1.291      1.251      1.451     -1.379      0.822      1.245      0.886      1.021     -0.219      0.762      0.558      1.043      0.000     -0.820     -0.009      1.412     -1.684     -0.052      1.410      0.474      1.011      0.737      1.347      0.754      0.514      0.471      0.340      1.284     -1.219     -0.038      0.383      0.270      1.031
     1.867     -1.206      2.064      2.424      1.185     -0.736     -2.879     -0.313     -0.493      1.419     -2.476     -2.280      1.291      0.251     -2.549     -2.379      0.822      1.245      1.886      1.021     -1.059     -0.654      0.760      0.241      0.304      2.808     -0.541      1.411      2.180      0.800      0.256     -2.270     -1.176     -0.628      1.129     -0.574     -1.320      0.356      0.002     -2.516     -1.053      1.792      0.318      1.903      0.666
     0.867      0.794      1.064      0.424      1.185      1.264      1.121      1.687      1.507     -0.581          *      1.720     -0.709      1.251      0.451      1.621      0.822      1.245     -1.114      1.021      1.302      0.604      0.279      0.712      0.946     -0.455      0.206      0.899     -0.263      0.273      0.015      0.465      1.168      1.047     -1.194     -0.181      0.768     -0.987      0.686     -0.133      0.122      0.004      0.785     -1.409      0.121
    -0.133     -0.206     -0.936     -1.576     -0.815      0.264     -1.879     -1.313     -0.493      1.419      1.524      0.720     -0.709     -1.749     -0.549      0.621     -0.178     -1.755     -1.114      0.021      0.727     -0.127     -0.741     -1.095     -0.919     -0.740     -0.076     -0.097     -0.497      0.026     -0.460     -1.836     -0.201      0.385      1.944      0.408      0.839      0.434     -0.572      0.038     -0.293      0.013     -0.713     -0.625      0.801
     0.867      0.794     -0.936      0.424     -0.815     -2.736      1.121     -0.313      0.507      0.419      0.524      1.720      0.291      1.251      0.451      0.621      0.822     -0.755      0.886      0.021      0.216      0.392     -0.286      0.603      0.006      0.798      0.466     -0.629     -0.290     -1.009     -2.960      0.673     -0.064     -0.046      0.313      0.159      0.920      0.832      0.798      0.240      0.348      0.334     -0.221      0.588      0.116
     0.867     -0.206     -1.936      1.424      1.185      0.264      0.121     -1.313      1.507      0.419      0.524     -1.280      0.291      1.251     -0.549     -1.379     -0.178     -1.755      0.886      1.021     -0.267     -0.408     -0.813      1.305      0.421      1.086      0.187     -1.104      0.094      0.845      0.636      0.414     -0.440      0.558     -0.051      0.879     -0.496      1.400      0.075     -0.564     -1.240      0.422     -0.731      0.342      0.707
     0.867      0.794     -1.936      0.424      1.185      1.264      0.121      0.687      0.507      1.419      1.524     -0.280     -1.709      2.251      1.451      1.621      0.822     -0.755     -1.114      1.021      1.073     -0.028     -0.471     -0.186      1.300     -0.227      0.826     -1.492      0.500     -0.122      0.405      0.233      1.236      0.479      0.651     -0.413     -0.388     -0.957      2.283      0.723      0.308      0.707     -0.166     -1.126     -0.245
     0.867      0.794      0.064     -1.576     -0.815     -1.736      0.121     -1.313     -0.493     -0.581      0.524     -0.280      0.291     -0.749     -0.549      0.621      0.822     -0.755     -1.114      0.021      0.320      0.255      0.149     -1.196     -0.427      0.590      0.426     -0.005     -0.514     -0.504     -2.239     -0.178     -1.431      0.512     -0.464     -0.016     -0.615      0.150      0.216     -0.317      0.313      0.509     -1.128     -0.446      0.388
    -1.133     -0.206      0.064      0.424     -0.815     -1.736      0.121     -2.313     -0.493      0.419     -2.476     -0.280     -0.709     -0.749     -0.549     -1.379     -1.178     -2.755     -0.114     -0.979     -1.132     -0.468     -1.103     -0.416     -0.715     -0.100      0.179      1.255      0.778     -0.095     -0.542      0.520     -1.137     -0.167      0.736     -0.599      0.368      0.711     -0.239     -0.201     -0.084     -0.518     -1.097      0.041     -0.491
    -0.133      0.794      1.064      0.424      0.185      0.264      1.121     -1.313      0.507     -0.581      0.524      0.720      0.291      0.251      1.451      0.621      0.822     -0.755     -2.114      1.021      0.526      0.340     -0.307     -0.447      0.525     -0.633      0.306      1.210      0.721     -0.426     -0.281      0.792     -0.831      0.826     -0.819     -0.286      0.377      0.843      0.537      1.070      0.016      0.434     -0.310     -1.889      0.564
    -2.133     -0.206     -0.936      1.424     -1.815      0.264      0.121     -0.313      0.507     -1.581     -2.476     -0.280      0.291      1.251     -0.549     -1.379     -0.178      0.245      0.886      0.021     -1.390     -0.355      0.043      1.067     -1.416     -0.762      0.106     -1.027      0.465     -0.403      1.485      0.477     -0.408     -0.315     -0.892     -0.309      0.309      0.234      0.321      0.128      0.232      0.102      0.108      0.392      1.210
     0.867     -3.206     -0.936      0.424      1.185     -0.736      0.121     -2.313      0.507     -0.581     -1.476      0.720     -0.709     -1.749     -2.549      0.621     -0.178     -0.755     -0.114     -1.979     -0.350     -0.144     -0.547     -0.697     -0.718      1.156     -3.144     -0.479      1.089      1.875     -0.394      0.355     -1.757      0.996     -0.239     -0.663      1.053     -0.030     -1.062     -2.088      1.014     -0.058      0.053      0.213     -1.089
    -1.133     -0.206     -1.936     -1.576      1.185     -0.736      1.121      0.687     -1.493      1.419      0.524      0.720      0.291     -1.749      0.451     -0.379      0.822      1.245     -0.114      0.021      0.121      0.760      0.653     -0.879     -0.005     -1.291     -1.098     -2.540     -0.599      1.226     -0.754      0.437      0.174     -0.645      1.395      0.269     -0.358     -0.515     -1.081      0.470     -0.546     -0.154      0.237      0.426      0.170
    -0.133      0.794      1.064      1.424     -0.815      1.264      1.121     -0.313      0.507     -0.581      0.524      0.720      0.291     -0.749     -0.549      0.621      0.822      0.245     -0.114      0.021      0.387      0.168      0.458     -0.051     -0.281     -0.515      0.646      0.718      1.435     -0.606      0.870      0.893     -1.085      0.598     -0.588     -0.233      0.704     -0.264     -0.538     -0.472      0.060      0.501     -0.338      0.016      0.169
    -0.133      0.794      1.064      1.424      1.185      0.264      1.121      1.687      0.507     -0.581     -1.476     -0.280      0.291      0.251      0.451     -0.379     -0.178      1.245     -1.114      1.021     -0.727      0.124      0.437      0.873      0.883      0.670      0.580      0.512      0.776      0.288      0.909      1.064      1.265     -0.200     -1.116     -0.293     -0.318     -0.305     -0.372      0.063      0.451     -0.319      0.825     -1.559      0.190
    -1.133      0.794      1.064     -1.576     -2.815      1.264      1.121     -1.313      0.507     -0.581     -0.476      0.720     -0.709      0.251     -0.549      0.621      0.822     -0.755     -0.114     -1.979      0.051      0.382     -0.491     -0.188     -1.632     -1.092      0.547      1.690     -1.163     -1.309      1.266      0.699     -0.722      0.673      0.204     -0.570      0.188      0.047      0.473      0.209      0.688      0.315     -0.058     -0.128     -0.630
    -0.133     -0.206      1.064      0.424     -0.815      0.264      0.121      0.687      0.507     -1.581     -1.476      0.720      0.291      1.251      0.451     -1.379     -0.178      0.245     -0.114      0.021     -0.634      0.100      0.421      0.479     -1.179      0.477     -0.048      0.651     -0.166      0.496      0.867      0.055      0.179      0.344     -0.797     -0.251      0.586     -0.351      0.819      1.038     -0.809     -0.305     -0.343     -0.405      0.931
     0.867     -0.206     -0.936      0.424     -0.815      0.264     -0.879     -0.313     -0.493     -0.581      0.524     -0.280      0.291      1.251     -2.549      1.621     -0.178      0.245     -1.114     -0.979      0.498     -0.226     -0.121      0.571     -0.830      0.343      0.120     -0.919     -0.081      0.057     -0.185     -0.733      0.043     -1.034     -0.178     -0.486     -0.021      0.340      0.663     -2.127      0.988      0.375      0.336     -1.270     -0.387
     0.867      0.794      2.064     -0.576      1.185      1.264      1.121      0.687     -0.493      1.419      1.524      0.720      0.291      0.251      1.451      0.621      0.822     -0.755     -1.114      1.021      0.780      0.447     -0.204     -0.607      1.308      0.108      0.291      2.171     -0.135     -0.030      0.697      0.552      0.800     -0.061      0.875      0.243     -0.044      0.503      0.844      0.700     -0.332      0.149     -0.362     -0.801      0.007
    -0.133     -2.206     -1.936      1.424     -1.815     -0.736     -1.879      1.687      2.507      1.419      0.524     -1.280      1.291      1.251      0.451      0.621     -0.178     -1.755      1.886     -0.979      0.314     -0.580     -0.015      0.513     -0.287     -0.491     -1.698     -1.776      0.860     -1.439     -1.012     -1.269      1.714      2.090      1.655     -0.027     -0.327      1.448      0.821      0.503      0.263      0.649     -1.613      1.456     -0.535
     0.867     -0.206      0.064      0.424      1.185      0.264      0.121      0.687     -0.493     -0.581      1.524      0.720      0.291     -0.749     -0.549      0.621      0.822     -0.755     -1.114      1.021      0.768      0.536     -0.180     -0.789      0.485      0.076     -0.785      0.112      1.147      0.788     -0.593     -0.474      0.726      0.220     -0.788      0.213     -0.145      0.599     -0.241     -0.751     -0.419      0.296     -0.440     -0.823      0.475
    -1.133     -0.206     -1.936     -0.576     -0.815     -0.736      0.121     -2.313      0.507     -0.581      0.524     -0.280     -0.709     -0.749     -1.549      0.621     -0.178     -1.755     -1.114      0.021      0.218      0.027     -0.473      0.155     -0.178     -1.311     -0.288     -1.348     -0.833     -0.668     -1.031      0.174     -1.941      0.249     -0.590      0.016     -0.241     -0.091     -0.778     -1.513      0.329      0.005     -1.214     -1.110      0.134
     0.867      0.794      0.064     -0.576      0.185      1.264      1.121     -1.313     -1.493      0.419      0.524      0.720      0.291     -0.749      0.451      0.621     -0.178     -0.755     -0.114      0.021      0.485      0.305     -0.001     -0.306      0.179      0.250      0.381      0.101     -0.311      0.058      0.738      0.687     -1.179     -1.174      0.297     -0.374      0.346      0.354     -0.546      0.312      0.055     -0.722     -0.865     -0.005     -0.188
    -1.133      0.794      1.064     -0.576     -0.815      0.264      0.121     -1.313     -0.493      0.419      0.524      0.720      0.291      1.251      0.451     -1.379     -0.178      0.245     -0.114      0.021      0.116      0.321     -0.286      0.144     -0.163     -1.417      0.510      1.234     -0.821     -0.545      0.108      0.039     -0.990     -0.750      0.399      0.332      0.293      0.614      1.157      0.495     -1.630     -0.688      0.722     -0.306      0.152
    -1.133     -0.206      0.064     -1.576     -0.815      0.264     -0.879      0.687     -1.493     -0.581     -0.476     -0.280     -0.709     -1.749     -0.549     -0.379     -1.178     -0.755     -1.114     -0.979     -0.431     -0.182     -0.541     -0.605     -0.368     -0.744     -0.037      0.586     -1.116     -0.471      0.747     -0.758      1.209     -0.853     -0.260      0.206     -0.128      0.045     -1.155     -0.512      0.218     -1.023     -0.077     -0.766     -0.597
    -0.133      0.794     -0.936     -1.576     -0.815      0.264      1.121     -1.313      1.507     -1.581      1.524      0.720      1.291     -0.749     -1.549     -1.379      0.822     -0.755     -1.114      0.021      0.346      0.464     -0.181     -0.385      0.035     -0.575      0.315     -0.687     -1.247     -0.742     -0.145      0.632     -1.130      1.767     -1.408      0.962      0.029      1.576     -0.305     -1.493     -1.870      0.279     -0.452     -0.950      0.001
    -0.133     -0.206     -0.936     -0.576      0.185     -0.736      0.121     -1.313     -0.493      1.419      0.524     -1.280      0.291      0.251      1.451      0.621     -0.178      0.245     -1.114      1.021      0.702     -0.248     -0.060     -0.029      0.328     -0.851     -0.055     -0.828     -0.689     -0.054     -1.446      0.361     -1.237     -0.364      1.366     -0.618     -0.797      0.225      0.307      1.176     -0.248      0.204      0.365     -1.074      0.724
     0.867     -0.206      0.064     -0.576     -0.815      1.264      1.121      0.687     -0.493     -1.581      1.524      0.720      1.291      0.251     -1.549     -0.379      0.822     -0.755     -1.114     -0.979      0.505      0.319      0.538     -0.731     -0.798      0.198     -0.534     -0.505      0.108     -0.021      0.714      0.737      0.250      0.110     -0.972      0.597      0.351      0.442      0.753     -1.058     -1.040      0.330     -1.753     -0.834     -0.346
    -1.133      0.794     -0.936     -0.576     -0.815     -0.736     -1.879      0.687     -0.493     -1.581     -1.476     -2.280     -0.709     -0.749     -0.549     -1.379     -0.178     -1.755      0.886     -0.979     -0.646     -0.598     -0.673     -1.174     -0.795     -0.509      1.444     -0.182      0.571     -0.029     -0.283     -1.263      1.450      0.358     -1.199     -0.535     -1.289      0.154      0.037     -0.167     -0.634      0.727     -0.804      1.593     -0.332
    -1.133      0.794      1.064      0.424     -1.815     -0.736      1.121      0.687      0.507      1.419     -0.476      1.720      1.291      1.251     -0.549     -1.379     -0.178     -0.755     -0.114     -0.979     -0.584      0.253     -0.132      0.953     -0.748     -0.447      0.407      1.072     -0.504     -1.016     -0.252      0.817      0.850     -0.252      1.780      0.499      1.378      1.786      0.505     -0.132     -0.569     -0.427     -0.485     -0.513     -0.357
    -1.133     -1.206     -1.936     -0.576      1.185     -1.736     -0.879      0.687     -1.493      1.419     -1.476     -1.280     -2.709     -1.749      0.451     -1.379     -0.178      0.245     -2.114      1.021     -0.799     -0.478     -1.272     -0.998      0.895     -0.406     -0.728     -0.553      0.316      0.173     -1.077     -0.337      1.982     -0.591      0.896     -0.263     -0.534     -0.963     -0.958      0.246     -0.338      0.665      2.023     -1.724      0.303
    -0.133     -0.206      1.064     -0.576     -0.815     -0.736      0.121     -0.313      0.507          *      0.524     -0.280      0.291      0.251      0.451     -0.379     -0.178      0.245     -0.114      0.021     -0.031     -0.105      0.479     -0.263     -0.071      0.037     -0.238      0.594     -0.363     -0.928     -0.758      0.162     -0.776      0.631      1.649      0.710      0.041     -0.302      0.399      0.511     -0.283      0.089     -0.246     -0.115     -0.026
     0.867      0.794     -0.936          *     -1.815      1.264      1.121      1.687     -1.493      1.419      0.524      0.720     -1.709      1.251      1.451      0.621      0.822      1.245     -1.114     -0.979      0.554      0.229     -0.236      0.456     -0.547      0.249      0.613     -0.646     -0.377     -1.225      0.662      0.895      2.082     -1.869      1.714     -0.380      0.274     -1.531      0.764      1.608     -0.029      0.502      1.478     -1.440     -0.521
     0.867     -0.206      2.064     -0.576      1.185      1.264     -0.879     -1.313     -1.493      1.419      1.524      0.720      1.291     -1.749      1.451      1.621      0.822      0.245     -1.114      1.021      0.946      0.037     -0.001     -1.046      0.502     -0.027     -0.099      1.771      0.400      0.428      0.366     -1.031     -1.372     -0.812      1.176      0.052      0.755      1.193     -0.785      1.140      0.490      0.912      0.159     -0.548      0.429
    -0.133     -0.206      1.064     -0.576      0.185      0.264      0.121      1.687     -0.493     -1.581     -1.476      0.720      1.291     -1.749      0.451     -1.379      0.822      1.245     -2.114     -1.979     -0.969      0.444      0.796     -0.726     -0.295      0.962     -0.561      0.389     -0.039      0.626      1.239     -0.100      0.860      0.069     -1.444      0.146     -0.062      0.148     -1.276      0.643     -0.209      0.015      0.031     -1.675     -1.540
    -0.133     -0.206     -0.936      0.424      0.185      1.264      1.121      1.687     -1.493      1.419      1.524      0.720      0.291      1.251      0.451      1.621      0.822      1.245      1.886      1.021      0.706      0.288      0.500     -0.760      0.693     -0.809     -0.342     -1.442      1.238     -0.483      0.623      0.753      1.136     -0.787      0.918      0.233      0.198     -0.344      1.939      0.168      0.482      0.316      0.335      2.351      0.230
    -2.133     -0.206      1.064      0.424     -1.815     -1.736     -0.879     -1.313     -0.493      0.419      0.524      0.720     -0.709      1.251     -0.549     -2.379     -1.178      0.245      0.886      0.021     -0.600     -0.336     -0.501      1.048     -0.935     -1.558      0.050      1.570     -0.579     -0.890     -1.069     -0.392     -0.768     -1.388      0.826      1.425      1.256     -0.269      0.391     -0.121     -1.736     -0.802      0.961      0.326      0.893
    -1.133      0.794     -1.936      0.424      0.185      0.264      1.121     -0.313      0.507     -0.581     -1.476     -1.280     -0.709      0.251     -0.549      0.621      0.822     -0.755      0.886      0.021     -0.428      0.201     -0.572      1.024      0.219     -0.710      0.608     -1.396     -0.772     -0.029      0.633      0.882      0.348     -0.276     -0.675     -0.910     -1.610      0.031     -0.614     -0.671      1.148      0.659      0.089      0.446     -0.018
    -1.133     -0.206     -0.936     -0.576      1.185     -1.736     -1.879     -1.313     -0.493      0.419     -1.476     -2.280      0.291     -0.749      0.451     -0.379     -2.178      1.245      0.886      1.021     -0.782     -1.355      0.397      0.020      1.211     -0.212      1.079     -1.332     -0.694      0.017     -1.096     -0.600     -1.605     -0.719     -0.307     -0.140     -0.164     -0.228     -0.496     -0.211      0.642     -0.336      0.524      0.913     -0.072
    -2.133      0.794      2.064      1.424     -1.815     -1.736      0.121      1.687      1.507     -0.581     -2.476      0.720      0.291      1.251     -0.549      1.621     -0.178      0.245      0.886     -0.979     -0.605      0.310      0.113      0.372     -1.294     -1.467      0.487      2.016      0.922     -0.434     -1.144     -0.201      1.703      1.132      0.264     -1.448      0.150      0.167      0.845      0.187      2.199     -0.677      0.105      0.792      0.165
     0.867      0.794     -0.936     -1.576      0.185      1.264      1.121     -1.313     -0.493      0.419      1.524     -0.280     -0.709     -1.749      0.451     -0.379      0.822      1.245     -0.114      1.021      0.679      0.424      0.372     -0.959      0.110      0.285      0.220     -1.303     -0.611     -0.117      0.666      0.847     -1.672      0.205      0.368      0.325     -0.917     -1.297     -0.904      0.518     -1.195      0.380      0.807      0.189      0.932
     0.867     -0.206      1.064      1.424      0.185     -1.736     -0.879     -0.313      1.507      0.419     -1.476     -1.280      0.291      1.251     -1.549     -0.379     -0.178      0.245      0.886      0.021     -0.522     -0.358      0.628      1.626     -0.303      1.442      0.283      0.386     -0.242      0.617     -1.542     -0.512     -0.901      0.276      0.427     -0.579     -0.704     -0.469      0.056     -1.333      0.203      0.254     -0.693      0.084      0.299
     0.867     -0.206      1.064     -0.576     -0.815      1.264      0.121      1.687      1.507     -0.581     -1.476     -1.280      0.291      0.251      0.451      0.621      0.822      1.245      0.886      1.021     -0.287     -0.117      0.345      0.509      0.578      1.053     -0.215      0.608     -0.866     -1.371      1.550      0.349      1.206      0.971     -0.872     -0.910     -0.933     -0.275      0.047      0.051      0.955      1.066      0.747      0.545      0.633
    -0.133     -0.206      1.064     -0.576     -1.815      0.264      0.121      0.687     -0.493      0.419      0.524     -0.280      0.291     -0.749      0.451     -0.379     -0.178      0.245     -0.114     -0.979      0.006     -0.275      0.236     -0.089     -1.203     -0.021      0.174      0.697     -0.341     -0.683      0.275      0.381      0.342     -0.310      0.988      0.465      0.119     -0.065     -0.687      1.182     -0.484      0.193     -0.122     -0.111      0.084
    -0.133      0.794      2.064      0.424      0.185      1.264      0.121     -1.313      2.507      0.419      0.524      0.720      1.291      2.251     -0.549      1.621     -0.178      1.245     -0.114     -1.979      0.482      0.299      0.781      1.069      0.116     -0.768      0.522      1.357     -0.574      0.043      0.930     -0.342     -2.091      1.578      0.298     -0.236      0.252      0.426      1.503     -0.549      0.870     -0.514      0.301     -0.587     -2.252
    -1.133     -2.206      0.064      0.424      0.185     -0.736     -1.879     -2.313     -1.493     -0.581      1.524     -1.280     -1.709     -0.749     -0.549      0.621     -2.178     -2.755      0.886     -1.979      0.393     -0.976     -1.256     -0.165     -0.580     -1.589     -1.144      1.248      0.524      0.520     -1.232     -0.768     -1.038     -1.356     -0.289      0.823      0.238      0.016     -0.446     -0.277      0.136     -0.819     -0.932      0.937     -1.324
     0.867     -0.206     -0.936      1.424      1.185      1.264     -1.879      0.687      0.507      0.419      0.524      0.720      0.291     -0.749      0.451     -0.379     -3.178     -1.755      0.886      0.021      0.050     -0.552     -0.267      0.579      0.822      0.806      0.276     -0.555      0.916      0.341      1.057     -1.364      1.146      0.152      0.072      0.281      1.480      0.491     -1.238      0.191     -0.464     -2.116     -1.382      0.640     -0.668
     0.867      0.794      1.064     -0.576      1.185      0.264      1.121     -0.313      0.507      0.419     -0.476      0.720     -0.709      0.251      0.451      0.621      0.822      0.245     -0.114      1.021      0.216      0.567     -0.100     -0.031      1.397      0.665      0.293      1.242     -0.564     -0.086     -0.032      0.591     -0.231      0.373     -0.402     -0.817     -0.087     -0.563      0.310     -0.293      0.396      0.215      0.448      0.016     -0.253
    -0.133     -0.206      1.064      0.424      0.185     -0.736     -1.879      0.687      1.507     -1.581      0.524     -1.280      1.291     -0.749     -1.549      0.621     -1.178      0.245     -0.114      0.021      0.450     -0.778      0.152      0.171     -0.254     -0.363      0.579      0.909      0.337      0.544     -1.165     -1.083      0.490      1.444     -1.441     -0.087     -0.025      1.056     -0.946     -1.183      0.096     -0.133      0.022     -0.252      0.027
    -0.133     -0.206      0.064     -0.576      1.185      0.264     -1.879      1.687     -0.493      0.419      1.524     -1.280      1.291      1.251      0.451      0.621     -1.178      0.245     -0.114      1.021      0.808     -0.544      0.538     -0.628      0.602     -1.114      0.323     -0.506      0.051      0.588     -0.498     -1.373      1.316      0.145     -0.002      0.178     -0.510      0.640      1.944      0.206     -0.527     -0.317     -0.532      0.338      0.550
     0.867      0.794      0.064      1.424      0.185      0.264      1.121     -0.313      1.507      0.419      1.524      1.720      0.291     -1.749      0.451     -0.379      0.822      0.245      0.886      0.021      0.573      1.155      0.482      0.865      0.017      0.270     -0.382     -0.330      0.467     -0.030     -0.182      0.044     -0.877      0.832      0.531      0.553     -0.172     -0.283     -2.356      0.411     -0.986     -0.584     -0.375      0.680      0.055
     0.867     -1.206     -1.936     -1.576     -0.815     -0.736      0.121      0.687      0.507     -0.581      0.524     -0.280      0.291      1.251     -0.549      0.621     -1.178      0.245     -1.114     -2.979      0.284     -0.786     -0.065     -0.779     -1.467      0.413     -0.536     -1.705     -0.791      0.759     -1.029      0.815      0.957      0.952      0.227     -0.097      1.070      0.303      2.015      0.124      0.231     -0.259      0.342     -0.655     -1.785
     0.867     -1.206     -0.936     -1.576     -0.815     -0.736     -1.879      0.687     -1.493     -0.581      0.524     -1.280      0.291     -0.749     -0.549      0.621     -1.178      0.245     -2.114      0.021      0.344     -0.803      0.213     -0.772     -0.475      0.295     -0.320     -1.107     -0.750     -0.360     -1.017     -1.053      0.526     -0.971     -0.413     -0.057     -0.045      0.210     -0.196     -0.207      0.107     -0.031     -0.055     -1.751      0.348
    -1.133      0.794      0.064     -1.576     -1.815      0.264      1.121      0.687     -0.493     -0.581      0.524     -0.280     -0.709      1.251     -1.549      0.621      0.822      1.245     -1.114     -0.979      0.462      0.065     -0.101     -0.742     -1.371     -1.583      0.701      0.061     -1.036     -0.606     -0.328      1.094      0.739     -0.156      0.122     -0.162     -0.348     -0.742      1.870     -0.899      0.203      0.850      1.384     -0.765      0.065
     1.867      0.794      0.064     -1.576      0.185      1.264      1.121     -0.313     -1.493      1.419      1.524      0.720      0.291     -0.749      1.451      1.621      0.822     -1.755     -1.114      1.021      1.231      0.860     -0.072     -1.394      0.944      0.590      0.097      0.266     -0.063     -0.701      0.097      0.364     -0.058     -0.515      0.880     -0.614     -0.595      0.474      0.359      0.863      0.052     -0.216     -1.634     -0.300      0.170
     0.867      0.794     -1.936      1.424      0.185      1.264      0.121      0.687     -0.493     -0.581      0.524      0.720      0.291      1.251      0.451      0.621      0.822      0.245      0.886      0.021      0.444      0.294      0.396      0.547      0.542      0.359      0.502     -2.260      0.934     -0.284      0.669     -0.222      0.206     -1.074     -0.804     -0.212      0.188     -0.301      0.883      0.237      0.149      0.224     -0.356      0.715     -0.255
     0.867      0.794     -1.936      0.424      0.185     -1.736      1.121      0.687     -1.493     -0.581     -0.476      0.720      1.291      1.251     -0.549     -0.379      0.822      0.245     -0.114      0.021     -0.456      0.580      0.446      0.572     -0.115      1.437      0.204     -2.451     -0.190      0.363     -1.365      0.442      0.327     -1.857     -0.575      0.227     -0.201      0.545      0.772     -0.396      0.103     -0.042     -0.394     -0.401      0.084
    -1.133      0.794     -1.936     -0.576      1.185      1.264     -2.879      0.687     -1.493      1.419      1.524      0.720     -2.709     -0.749      1.451      1.621      0.822      0.245     -1.114      1.021      0.142      0.273     -1.067     -0.700      0.612     -1.103      0.616     -0.888      0.080      0.517      0.974     -2.965      1.781     -1.012      0.904      1.231      0.238     -1.267     -0.147      1.231      1.268      0.443      1.765     -0.783      0.565
     0.867      0.794      2.064     -1.576     -0.815      1.264      0.121      1.687      0.507     -2.581      1.524     -0.280      1.291      1.251      1.451      1.621     -0.178      1.245     -2.114     -0.979      0.841     -0.032      1.205     -0.585     -0.751      0.017      0.745      0.708     -1.126     -0.008      0.237     -0.077      0.205      0.904     -2.025      0.208     -0.243     -0.365      1.683      1.858      0.410     -0.098     -0.539     -1.791     -0.245
    -0.133      0.794     -0.936     -1.576      1.185      0.264      0.121     -0.313     -1.493      0.419      1.524      0.720      1.291     -1.749     -0.549     -1.379     -1.178     -1.755     -0.114     -2.979      0.432     -0.066      0.027     -0.471     -0.366     -0.701      0.748     -1.002     -1.030      1.486     -0.156      0.162     -0.400     -1.111      0.652      0.688      0.815      1.383     -1.296     -0.504     -1.974     -0.965     -1.657      0.155     -2.499
    -0.133     -0.206      1.064     -0.576      0.185      0.264     -1.879      1.687     -0.493     -0.581      0.524      0.720      0.291     -1.749      0.451     -0.379     -0.178      1.245     -0.114      0.021      0.371     -0.035      0.304     -0.816     -0.079     -0.585     -0.168      0.715      0.299      0.292     -0.139     -1.759      1.439      0.052     -0.427     -0.054      0.784     -0.166     -1.157      0.701     -0.847     -0.160      0.863      0.581     -0.002
     0.867     -1.206     -0.936      1.424      0.185      0.264     -0.879     -1.313      0.507     -1.581     -1.476     -1.280      0.291      1.251     -1.549     -1.379     -2.178      0.245      1.886     -1.979     -1.009     -1.226     -0.128      0.584     -0.959      1.936     -0.005     -0.893      0.911      1.119      1.258      0.319     -1.274      0.002     -1.218      0.220      0.621      0.633      0.742     -1.099     -0.016     -0.607      0.437      1.582     -1.042
    -0.133      0.794      0.064      1.424     -0.815     -1.736      0.121      1.687      0.507      0.419     -0.476      0.720     -0.709      0.251      1.451     -0.379     -0.178      1.245     -0.114      0.021     -0.242      0.471      0.447      0.707     -0.471      0.120      0.364     -0.531      0.538     -0.269     -1.495     -0.426      1.053     -0.113      0.557     -0.004      0.004     -1.148     -0.539      1.693     -0.111     -0.862      0.545     -0.423      0.357
    -0.133     -0.206      1.064     -0.576      1.185     -0.736      0.121     -0.313     -0.493      0.419     -1.476     -0.280     -0.709     -0.749      0.451     -0.379     -0.178      0.245     -0.114      0.021     -0.852     -0.330      0.138     -0.350      0.743      0.537      0.055      0.864     -0.122      0.581      0.017      0.615     -0.414     -0.237      0.150      0.129      0.266     -0.939     -0.489      0.166      0.526      0.211      0.070      0.183     -0.626
    -0.133     -1.206      1.064      2.424      0.185     -1.736      0.121     -1.313      0.507     -0.581     -1.476     -1.280      1.291      1.251     -0.549     -0.379     -1.178      1.245      0.886     -0.979     -0.958     -0.819      0.552      1.688     -0.014      0.675     -0.450      0.475      0.728      0.174     -0.793      0.993     -1.845     -0.746     -0.700     -0.037     -0.009      0.688     -0.205     -0.414      0.740     -0.141      0.467      0.070     -0.921
    -2.133     -2.206      0.064      0.424     -0.815      1.264      0.121     -1.313      0.507      0.419     -1.476     -1.280      0.291     -0.749     -1.549     -1.379     -0.178      0.245      0.886     -1.979     -0.578     -0.729      0.002      0.805     -0.567     -1.599     -1.526      0.073     -0.290     -0.242      1.776      0.794     -1.210     -0.125      0.642     -0.430     -0.188      0.172     -1.424     -1.116     -0.786      0.654      0.209      0.329     -1.501
    -1.133     -2.206      2.064      1.424     -0.815      0.264     -1.879     -2.313     -0.493     -0.581     -1.476     -1.280      1.291     -0.749     -0.549     -1.379      0.822      1.245      1.886     -1.979     -0.669     -0.506      0.271      0.323     -1.249     -0.533     -1.540      1.855      1.274      0.436      0.815     -1.382     -2.614     -0.819     -0.074     -0.325     -0.424      0.936     -1.029      0.087     -0.666      1.539      0.925      1.695     -0.940
    -0.133      0.794     -1.936      2.424      1.185     -0.736      1.121     -2.313      2.507      1.419      1.524      1.720      1.291      2.251      1.451      0.621      0.822     -1.755      1.886      1.021      0.726      0.595     -0.473      2.012      0.394     -0.737      0.211     -1.512      0.426      0.821     -1.440      0.494     -1.849      0.981      1.076      0.262      1.030      1.607      0.535      1.176     -0.205     -0.041     -0.929      0.764      0.604
     0.867     -0.206      1.064     -0.576      0.185      1.264      0.121     -1.313     -0.493      0.419     -0.476      0.720     -1.709      1.251      0.451     -1.379     -0.178      0.245      0.886     -1.979     -0.311      0.119     -0.604      0.375     -0.260      1.254     -0.470      1.614     -0.864      0.400      1.652     -0.029     -0.659     -0.798      0.723     -0.030      0.618     -0.771      0.984      0.551     -0.984     -0.048      0.984      0.549     -1.541
    -2.133     -0.206     -1.936      0.424     -1.815     -2.736      0.121      0.687      1.507      0.419     -0.476     -1.280      0.291      1.251      0.451     -1.379     -0.178      0.245      0.886     -1.979     -0.665      0.094      0.283      0.178     -0.812     -1.268     -0.314     -2.192      0.150     -0.955     -2.117      0.165      0.259      1.341      0.775      0.795     -1.395      0.036      1.051      0.697     -0.717     -0.279     -0.215      0.987     -1.283
     0.867      0.794      0.064      0.424      0.185      1.264     -0.879      0.687      0.507     -1.581     -1.476      0.720     -0.709      0.251      0.451      1.621      0.822      0.245     -0.114      0.021     -0.238      0.333      0.323      0.452     -0.059      1.252      0.637     -0.212      0.050      0.305      1.404     -1.107      0.299      0.098     -1.557     -1.128      0.154     -0.986      0.042      0.501      1.928      0.232     -0.260     -0.295      0.066
    -0.133     -1.206      0.064     -1.576     -0.815     -1.736     -0.879     -0.313     -1.493     -0.581      0.524      0.720      0.291     -0.749      0.451      0.621     -0.178      0.245     -2.114      0.021      0.245     -0.255      0.363     -0.849      0.039     -0.295     -1.106     -0.497     -0.676     -0.994     -1.892     -0.478     -0.662     -0.983     -0.605      0.093      1.066     -0.128     -0.012      0.495      0.382      0.032     -0.322     -1.783     -0.228
    -0.133     -1.206      1.064     -1.576      0.185     -0.736     -0.879      0.687     -0.493     -0.581     -0.476     -1.280     -0.709     -0.749      0.451      0.621     -0.178      0.245     -1.114      1.021     -0.203     -0.710     -0.344     -0.456      0.960      0.103     -0.262      1.388     -1.215     -0.725     -0.607     -0.161      1.063     -0.183     -0.784     -0.191     -0.032     -0.215     -0.284     -0.100      0.801      0.789      0.735     -0.852      0.022
     0.867     -0.206      1.064     -0.576     -0.815     -0.736      1.121      1.687     -0.493     -0.581     -0.476      0.720      1.291     -0.749     -0.549      0.621     -0.178      0.245     -1.114     -0.979     -0.230      0.260      0.434     -1.120     -1.039      1.056     -0.351      0.585      0.435      0.143     -0.518      0.839      1.438      0.237     -0.226     -0.218      0.203      0.675      0.259     -0.114      0.866     -0.630     -0.593     -0.661     -0.019
    -1.133     -0.206      0.064      1.424      0.185      1.264      0.121      0.687      0.507      0.419      0.524     -0.280      0.291     -0.749      0.451      1.621      0.822      0.245     -0.114      0.021      0.480      0.297      0.216     -0.302      0.273     -1.537     -0.690     -0.099      1.637     -0.045      0.928     -0.157      0.456      0.724      0.341     -0.298     -0.613     -0.065     -0.590      0.266      0.779      0.236      0.065      0.115     -0.254
     0.867     -3.206      1.064     -1.576      1.185      0.264      1.121     -2.313     -1.493      1.419      1.524      0.720      1.291     -1.749      1.451      1.621      0.822     -0.755     -1.114     -0.979      0.933      0.266     -0.274     -2.380      1.205     -0.102     -3.214      1.405      0.817     -0.047     -0.544      0.886     -2.054      0.347      0.684      0.021      0.336      1.742      0.229      0.736      0.510      0.329     -0.466     -0.016     -2.028
     0.867      0.794     -0.936     -1.576     -0.815      1.264      1.121     -2.313     -0.493     -0.581      1.524     -0.280      0.291      1.251      0.451      0.621      0.822     -0.755     -1.114     -0.979      0.792      0.170     -0.168     -0.993      0.256      0.089      0.659     -0.839     -0.581     -1.120      0.517      0.901     -2.250      0.286     -0.683      0.153     -0.643      0.455      2.102      0.421     -0.239      0.575     -0.537     -0.602     -1.282
    -1.133     -3.206      1.064      0.424      1.185     -2.736      1.121     -1.313      2.507     -2.581     -1.476      1.720      0.291      1.251     -2.549     -2.379      0.822     -0.755      0.886      0.021     -1.406      0.238     -0.303      1.028      0.348      0.355     -3.277      1.184     -0.503      0.727     -1.291      0.961     -0.943      1.643     -2.728      0.779      1.165      0.674      0.391     -2.772     -0.699      0.361     -0.376      0.406     -0.299
     0.867      0.794      1.064      1.424      0.185      1.264      1.121      1.687     -1.493      1.419      0.524      1.720      1.291      2.251      1.451     -1.379     -0.178     -0.755      1.886      1.021     -0.066      0.669      0.291      2.043      1.115      1.001      0.199      0.712     -0.577     -0.894      1.339      0.323      1.358     -2.960      0.699      0.637      0.572      0.771      0.504      0.921     -1.360     -0.951     -1.247      0.857      0.032
    -0.133     -1.206      0.064      0.424     -0.815     -0.736     -0.879     -0.313      0.507     -0.581     -0.476     -0.280     -0.709      0.251     -0.549     -0.379     -1.178     -0.755     -0.114     -0.979     -0.267     -0.329     -0.219      0.468     -0.903      0.283     -0.962      0.265     -0.102     -0.014     -0.546     -0.578     -0.033      0.215     -0.191      0.021      0.385     -0.328     -0.030      0.079     -0.150     -0.834     -0.314     -0.297     -0.198
    -0.133     -0.206      1.064     -0.576      0.185      1.264      0.121     -1.313     -1.493      0.419      0.524     -0.280      0.291     -0.749     -1.549      0.621      0.822      0.245     -2.114      0.021      0.547      0.131      0.253     -0.535      0.011     -0.696     -0.563      0.766      0.114      0.203      0.677     -0.063     -1.481     -1.178      0.377     -0.451     -0.738      0.058     -0.344     -1.415     -0.012      0.762     -0.167     -1.844      0.025
     0.867      0.794     -1.936      2.424      1.185      0.264      1.121     -1.313     -1.493      1.419     -1.476      1.720     -1.709      1.251      0.451     -1.379     -0.178      0.245      0.886      1.021     -0.800      0.415     -0.792      1.125      0.266      1.975      0.345     -1.155      1.366      0.777      0.965      0.563     -0.414     -2.402      1.326     -0.102      1.130     -0.609      0.539      0.327     -0.281     -0.574      1.266      0.286      0.881
     0.867     -0.206      0.064     -0.576      0.185      0.264     -1.879     -1.313     -0.493      1.419      0.524     -0.280     -0.709     -0.749      1.451     -0.379      0.822      0.245     -1.114      0.021      0.129      0.350     -0.287     -1.451      0.092      0.726     -0.478      0.248      0.921      0.040      0.102     -2.135     -1.064      0.667      1.449      0.360     -0.898     -0.307      0.527      1.304     -0.517      0.461      0.699     -0.182     -0.098
    -0.133     -0.206      1.064     -0.576      1.185      1.264      0.121      0.687      0.507      1.419     -0.476      0.720     -1.709      0.251      0.451      0.621      0.822      0.245     -0.114      1.021     -0.338      0.282     -0.059      0.191      1.335      0.097     -0.639      0.934     -0.666     -0.246      1.549     -0.164      0.669      0.272      0.703      0.028      0.472     -1.542      0.176     -0.302      0.932      0.387      0.336     -0.329     -0.166
    -0.133     -0.206      0.064     -1.576     -0.815     -0.736     -0.879     -0.313     -0.493     -0.581     -0.476     -0.280      0.291     -1.749     -0.549     -0.379     -1.178      0.245      1.886     -0.979     -0.109     -0.290      0.206     -0.600     -0.318     -0.303      0.043     -0.172     -1.001     -0.577     -0.696     -0.705     -0.701      0.132     -0.473     -0.282      0.115     -0.121     -1.396     -0.321     -0.147     -0.828      0.001      2.115     -0.794
     0.867      0.794     -0.936     -1.576      0.185      1.264     -2.879     -1.313     -1.493      1.419      0.524      0.720      0.291     -1.749      1.451      1.621     -0.178      1.245     -2.114      1.021      0.481      0.201      0.054     -1.960      0.333      0.497      0.691     -0.923      0.338     -0.131      0.706     -3.061     -1.195     -0.035      1.167     -0.310      0.576      0.109     -0.046      1.460      0.901     -0.422      1.163     -1.226      0.730
    -1.133      0.794      1.064      1.424      0.185     -1.736      0.121     -1.313      0.507     -0.581      0.524     -1.280      0.291      1.251     -0.549     -1.379     -0.178      0.245      0.886      0.021      0.008     -0.096     -0.397      1.024     -0.392     -1.119      0.822      1.617      0.358      0.498     -1.857      0.028     -0.766     -0.332     -0.385      0.538     -1.129      0.933      0.250     -0.506     -1.361     -0.071      0.695      0.354      0.388
    -2.133      0.794      0.064      0.424      0.185      0.264     -2.879     -1.313      2.507     -2.581     -0.476      0.720      1.291      0.251      0.451     -1.379     -2.178     -2.755     -0.114     -1.979     -0.924     -0.673     -0.554      0.009     -1.011     -1.168      1.476      0.587      0.462      1.104      1.191     -2.245     -0.677      2.387     -1.787      0.889      1.713      2.091      0.111      1.109     -0.308     -1.211     -1.957     -0.072     -1.010
     0.867     -0.206      0.064     -0.576     -0.815      1.264      1.121     -0.313      1.507     -0.581     -0.476     -2.280      0.291     -0.749     -0.549      1.621     -0.178     -0.755     -0.114      0.021      0.173     -0.412      0.012      0.473     -0.240      0.601      0.220      0.043     -1.154     -0.789      1.121      1.589     -0.184      1.179     -0.566     -0.623     -1.624      0.236     -1.048     -0.370      1.389      0.304     -0.474     -0.275      0.388
    -0.133     -0.206      0.064      1.424      1.185     -1.736      0.121     -0.313      0.507      0.419     -0.476     -0.280     -0.709      1.251     -0.549     -1.379     -1.178     -0.755      1.886      1.021     -0.350     -0.382     -0.328      1.739      0.833      0.251      0.273      0.306     -0.401      0.403     -1.311      0.490     -0.017     -0.984     -0.054      0.148      0.353     -0.189     -0.134     -1.039     -0.888     -0.589     -0.395      0.778      0.320
    -0.133      0.794      2.064     -0.576     -1.815      0.264      1.121      1.687      0.507      1.419      0.524     -0.280      0.291     -0.749      0.451     -0.379      0.822      1.245     -0.114     -0.979      0.008      0.338      0.618     -0.076     -0.577     -0.132      0.440      1.370     -0.308     -1.193     -0.041      0.805      1.105      0.524      1.779      0.612     -0.649     -0.655     -0.647      0.906     -0.433      0.353      0.389     -0.200     -0.679
     0.867      0.794     -0.936     -1.576      1.185     -0.736      0.121      0.687      1.507      1.419      1.524      0.720      0.291      0.251      1.451     -0.379     -1.178      1.245      0.886      1.021      0.561      0.050      0.465     -0.333      1.179      0.407      0.839     -1.373     -1.310      0.062     -1.044      0.084      0.238      1.672      0.713      0.544      0.770     -0.254      0.528      0.727     -0.930     -1.208      0.549      1.022     -0.134
     1.867      0.794      1.064      1.424      1.185      1.264      0.121     -0.313     -0.493      1.419      1.524      0.720     -0.709     -0.749      0.451      1.621      0.822      0.245     -0.114      0.021      0.895      0.147     -0.450     -0.235     -0.353      0.964      0.585      1.665      1.635      1.543      0.213     -0.184      0.134     -0.338      1.699      0.024      0.629     -0.244     -0.526      0.715      0.513      0.436      0.720      0.164      0.464
     1.867      0.794      2.064      0.424      1.185      1.264      1.121     -1.313     -1.493      1.419      1.524     -0.280      1.291      2.251      1.451      1.621      0.822     -0.755      0.886      1.021      0.973      0.572      0.234      0.051      1.108      0.941      0.189      1.627      0.415      0.176      0.352      0.475     -1.689     -1.379      1.020     -0.141     -1.115      1.058      2.142      1.021      0.400      0.203     -0.939      0.707      0.056
    -2.133     -1.206     -1.936     -0.576     -1.815     -1.736     -0.879      0.687     -0.493     -1.581     -1.476     -0.280      0.291      0.251     -0.549     -0.379     -1.178      0.245     -0.114     -1.979     -0.730     -1.055      0.308      0.077     -1.538     -1.348     -0.173     -2.381     -0.651     -0.211     -1.010     -0.081      0.378     -0.464     -0.995     -0.258      1.301     -0.290      0.250      0.178      0.402      0.096     -0.279     -0.162     -0.492
    -1.133      0.794      1.064     -1.576     -2.815      1.264     -0.879      0.687     -1.493     -0.581      0.524      0.720      0.291     -1.749      0.451     -0.379      0.822      1.245     -0.114      1.021      0.140      0.352      0.697     -1.742     -1.518     -1.213      0.487      0.253      0.126     -1.331      1.007     -1.141     -0.002     -0.246      0.314      0.251      0.113     -0.579     -0.299      1.073     -0.446      0.372      0.240      0.859      2.284
     0.867     -0.206      0.064      2.424      1.185     -2.736     -0.879     -1.313     -1.493     -0.581     -2.476     -0.280      1.291      1.251     -1.549     -2.379     -1.178      1.245     -0.114      1.021     -1.514     -0.650      0.782      1.042      0.434      2.380      0.402     -0.664      1.352      0.768     -1.424     -0.261     -2.264     -2.245     -0.765     -0.083      0.765      0.347      0.646     -1.578     -0.483     -0.295      0.248     -0.609      0.845
     0.867      0.794     -0.936      1.424      1.185      0.264      0.121     -0.313      0.507      1.419     -1.476     -0.280     -2.709      0.251      1.451      1.621     -0.178      0.245     -0.114      1.021     -0.338      0.015     -0.665      0.581      0.214      1.152      0.859     -0.323      0.928      1.052      0.555      0.181      0.481      0.104      1.057     -0.932     -0.297     -1.762     -0.247      1.294      1.975     -0.042      1.246     -0.416      0.850
     0.867      0.794     -0.936     -0.576      1.185      0.264     -2.879     -2.313     -1.493      1.419      0.524      1.720     -1.709      2.251      1.451     -1.379      0.822     -1.755      1.886      1.021     -0.162      0.550     -1.066      0.122      1.276      1.277      0.209      0.080     -0.841     -0.212      0.321     -3.243     -1.113     -1.416      0.846      0.705      0.874     -0.136      2.133      0.796     -1.101      0.114     -0.226      1.948      0.052
    -0.133     -0.206     -1.936      0.424      1.185      1.264      1.121     -1.313     -1.493      1.419      0.524     -1.280     -0.709     -1.749      1.451      1.621      0.822      1.245     -1.114      1.021      0.408      0.068     -0.143     -0.569      0.548     -0.597     -0.303     -1.784      1.104      0.741      0.822      1.174     -1.221     -1.046      0.992     -0.186     -1.206     -0.615     -1.341      1.109      1.129      0.884      1.508     -1.051      0.382
    -1.133     -1.206     -1.936      1.424     -0.815     -2.736     -0.879     -2.313     -0.493     -0.581     -1.476     -0.280      0.291     -1.749     -1.549     -1.379     -1.178     -0.755      1.886     -0.979     -1.056     -0.547      0.231      0.025     -0.838     -0.184     -0.753     -2.025      1.385     -0.043     -1.851     -0.323     -2.392     -0.521     -0.247      0.121      0.584      0.056     -1.706     -1.125     -0.177     -0.455     -1.098      1.814     -0.254
    -1.133     -2.206      1.064     -1.576      0.185     -1.736     -0.879     -2.313      0.507     -0.581     -0.476     -1.280      0.291      0.251     -0.549     -1.379     -1.178      0.245     -0.114      1.021     -0.447     -0.827     -0.238     -0.285      0.127     -0.545     -1.296      1.136     -1.163      0.109     -1.407     -0.057     -2.104      0.672     -0.543      0.316     -0.013      0.768      0.440     -0.570     -0.821     -0.240      0.391      0.155      0.867
    -0.133     -1.206      0.064      1.424     -0.815      0.264     -0.879     -1.313      0.507      0.419     -0.476      0.720     -0.709     -0.749     -0.549     -1.379     -3.178      1.245     -1.114      0.021     -0.452     -0.556      0.146      0.966     -0.408      0.353     -0.642     -0.123      0.250     -0.423      0.652     -0.196     -1.608     -0.299      0.693      0.186      1.604     -0.787     -1.657     -0.499     -0.685     -2.457      1.070     -1.596      0.283
    -0.133     -1.206      0.064     -0.576      0.185     -1.736     -0.879     -1.313      0.507     -2.581     -0.476     -1.280      0.291     -0.749     -1.549     -0.379     -2.178      1.245     -0.114     -0.979     -0.213     -1.624      0.584     -0.774     -0.978      0.051      0.366     -0.465      0.105      1.117     -1.591      0.620     -1.935      1.030     -1.906     -0.040      1.028     -0.410     -0.121     -1.017     -0.072      0.009      0.371      0.398     -0.162
    -2.133     -2.206     -0.936      1.424     -0.815     -1.736      1.121     -2.313      1.507     -0.581     -0.476      0.720     -0.709     -0.749     -1.549      0.621     -0.178     -0.755     -0.114      1.021     -0.422      0.062     -0.491      0.376      0.377     -1.640     -2.308     -0.528      0.946     -1.171     -1.324      1.142     -2.010      1.137     -0.943      0.186      0.451     -0.148     -0.970     -1.783      1.188     -0.317      0.066     -0.426      0.663
     0.867     -1.206      0.064      0.424     -0.815     -0.736      0.121     -0.313      0.507     -0.581     -0.476     -0.280     -0.709      0.251     -0.549     -0.379     -1.178     -0.755     -0.114     -0.979     -0.315     -0.820     -0.660      0.041     -0.617      1.128     -0.447      0.611      0.630     -0.141     -0.324      1.112      0.395      0.400     -0.313     -0.003      1.004      0.021      0.268     -0.273      0.074     -0.101      0.221      0.039     -0.611
    -0.133      0.794      0.064      0.424      0.185     -0.736      1.121     -0.313      0.507      0.419      0.524      0.720     -0.709     -0.749      0.451     -1.379      0.822     -0.755     -0.114      1.021     -0.040      0.860     -0.414      0.521     -0.385      0.109      0.065      0.543     -0.073      0.563     -0.678      0.207      0.261      0.176      0.820      0.511     -0.620     -0.217     -1.075      0.516     -1.145     -0.300     -0.205     -0.300      1.362
    -2.133     -0.206      0.064      1.424     -0.815      0.264      0.121      0.687      1.507      0.419     -1.476     -1.280     -1.709     -0.749      0.451      0.621      0.822      0.245      0.886      0.021     -0.447     -0.041     -0.362      1.087     -0.139     -1.642     -0.090      0.342      0.421     -0.553      0.774      0.208      1.011      0.622      0.575     -0.958     -1.219     -1.090     -1.630      0.529      1.131      0.776      0.674      0.302      0.089
     0.867      0.794     -0.936     -0.576      0.185      0.264      1.121     -0.313     -1.493      1.419     -0.476     -0.280      0.291     -0.749      0.451     -0.379      0.822     -1.755     -0.114      0.021      0.119      0.003     -0.323     -1.344     -0.296      0.603      0.532     -0.700      0.726      0.454      0.236      1.099      0.054     -0.466      1.488     -0.690     -0.282      0.824      0.465      0.523     -0.479      0.862     -1.200      0.450      0.354
     0.867      0.794      0.064      0.424      0.185      1.264      1.121     -1.313      0.507     -0.581      0.524      0.720     -0.709      0.251     -0.549     -0.379     -1.178     -0.755      0.886      1.021      0.089     -0.033     -0.165     -0.391      0.229      0.752      0.739      0.155      0.862      0.096      1.150      1.264     -1.195      0.799     -0.667      0.383      0.704     -0.446      0.603     -0.662     -0.531     -1.309     -0.570      0.952      0.733
    -0.133     -0.206      1.064      0.424     -0.815      0.264     -1.879      0.687      0.507     -0.581      0.524     -0.280      0.291     -0.749     -0.549     -0.379     -0.178      0.245     -1.114     -0.979      0.102     -0.303      0.301     -0.307     -0.306     -0.273      0.291      0.749      0.643     -0.503      0.110     -1.415      0.409      0.726     -0.380      0.235      0.078     -0.119     -0.486     -0.405     -0.517      0.384     -0.139     -1.022     -0.692
    -1.133      0.794     -0.936      1.424      1.185      0.264     -1.879     -1.313      1.507      1.419     -1.476      0.720      1.291      1.251      0.451     -1.379     -0.178      0.245      0.886      0.021     -0.805      0.138      0.223      0.279      0.499     -0.153      0.514     -1.184      1.379      0.629      0.987     -2.082     -1.516      1.318      1.215     -0.125      0.422      1.045      1.037      0.261     -0.332     -0.332     -0.113      0.808     -0.390
    -0.133     -0.206      0.064     -0.576      0.185      0.264      1.121     -0.313     -0.493     -0.581     -1.476     -0.280     -0.709     -0.749     -0.549     -0.379      0.822     -0.755     -1.114      0.021     -0.492      0.196     -0.619      0.407     -0.411      0.275     -0.393      0.824     -1.053      0.566      0.737      0.991      0.361     -0.811     -0.281     -0.715     -0.459      0.031     -1.005     -0.315     -0.036      0.460      0.145     -1.336      0.380
    -0.133      0.794      1.064      2.424      1.185      0.264     -1.879      1.687      2.507      1.419     -0.476     -0.280      0.291      2.251      1.451     -0.379     -1.178     -1.755      1.886      1.021     -0.401     -0.526     -0.804      1.696      1.449      0.408      1.330      1.748      0.789     -0.155      0.584     -1.286      2.706      1.138      0.609      0.280      0.425      1.449      0.960      0.805      0.071     -0.401     -0.757      1.008     -0.315
     0.867     -0.206      0.064      0.424      0.185      1.264      0.121      0.687     -0.493     -0.581      0.524     -0.280      0.291     -0.749      0.451      0.621     -0.178      0.245     -1.114      0.021      0.364      0.165      0.444     -0.793      0.499      0.555     -0.286     -0.344      1.319     -0.437      0.977      0.001      0.242      0.346     -0.897     -0.259     -0.527     -0.339     -0.147      0.346      0.216     -0.312     -0.356     -0.733     -0.470
     0.867      0.794     -0.936     -1.576      1.185      1.264      1.121      0.687     -0.493      1.419      1.524      1.720      0.291     -1.749      1.451      1.621      0.822      1.245     -1.114      1.021      1.031      0.672      0.643     -1.849      1.999     -0.168      0.139     -1.561      0.392     -0.815      0.281      0.446      0.041      1.064      0.250     -0.212      0.675     -0.404     -0.232      0.506      0.329     -0.044      0.185     -0.289     -0.488
    -1.133     -0.206      2.064      1.424     -0.815     -1.736      0.121      1.687      0.507      0.419      0.524     -0.280      1.291      0.251      0.451     -0.379     -0.178      1.245      1.886      0.021     -0.099     -0.359      0.532      1.102     -0.794     -0.987      0.220      1.543      0.544      0.090     -1.639      0.497      1.261     -0.388      0.937      0.823      0.314      0.613     -0.664      0.823     -0.352      0.261      0.564      1.162      0.677
     0.867     -0.206      1.064      1.424      1.185      0.264     -1.879     -2.313     -1.493     -1.581      1.524      0.720      0.291      0.251      0.451     -0.379      0.822     -1.755     -1.114      1.021      0.421      0.636     -0.452      0.338      0.934      0.631     -1.077      1.444      1.030      0.333     -0.137     -2.463     -1.815     -1.848     -1.962      0.844     -0.241      0.938     -0.113     -0.201     -0.820     -0.161     -1.100     -1.330      0.267
    -1.133      0.794     -0.936      1.424     -0.815      0.264      0.121     -1.313      0.507      0.419     -0.476     -1.280      0.291      2.251     -1.549      0.621     -0.178     -0.755     -0.114     -0.979     -0.025     -0.117     -0.327      0.930     -1.408     -1.239      0.876     -0.614      0.425      0.787      0.119      0.293     -0.923     -0.384      1.147     -0.238     -1.058      0.881      1.512     -0.843      0.659     -0.014     -0.268     -0.626      0.327
    -0.133      0.794     -0.936     -1.576     -0.815     -1.736      1.121     -1.313     -1.493     -0.581     -1.476      0.720      0.291     -0.749     -1.549     -0.379      0.822     -1.755     -0.114     -0.979     -0.558      0.655     -0.413     -2.049     -0.479      0.368      0.233     -0.557      0.509     -0.279     -1.162      0.460     -0.910      0.112     -0.184     -0.560     -0.176      0.750      0.898     -1.167      0.348      0.091     -1.071      0.950     -0.587
     1.867      0.794      1.064     -1.576      1.185      1.264      1.121     -1.313     -1.493      1.419      1.524      0.720     -0.709     -1.749      1.451      1.621      0.822      1.245     -2.114      1.021      1.357      0.760     -0.085     -1.801      1.259      0.512      0.004      1.087      0.097     -0.155      0.007      0.550     -1.130     -0.161      0.752     -0.738     -0.291     -0.611     -0.231      0.804      0.048     -0.133      1.295     -1.142      0.051
     0.867     -0.206      1.064     -1.576     -0.815      1.264      0.121      1.687     -0.493      0.419      0.524     -0.280      0.291     -1.749      0.451     -0.379      0.822      1.245      1.886      1.021      0.114      0.196      0.987     -0.904      0.296      0.815     -0.310      0.072     -0.687     -1.175      1.175     -0.076      0.807      0.271      0.346      0.361     -0.532     -1.150     -0.980      0.328     -0.532      0.553     -0.155      2.235      0.847
    -1.133      0.794      1.064      0.424      0.185     -0.736      1.121      1.687     -0.493     -1.581      0.524     -0.280      0.291      0.251     -0.549      0.621      0.822      0.245     -0.114      0.021      0.060      0.362      0.447      0.347     -0.583     -1.120      0.358      0.561      0.262      0.741     -0.471      0.696      1.157     -0.800     -1.194      0.486     -0.988     -0.312     -0.002     -0.361      0.544      0.316     -0.283     -0.395      0.611
     1.867     -0.206      0.064      1.424      0.185      1.264      0.121      0.687     -0.493     -0.581      0.524     -1.280     -0.709     -0.749     -1.549      0.621     -0.178     -1.755     -1.114     -1.979      0.397     -0.362     -0.700     -0.053     -1.006      1.418     -0.086      0.956      1.425      1.306      0.922      0.518      1.640     -0.510     -0.041     -0.063     -0.827      0.268     -0.716     -1.117      0.035      0.475     -0.830     -1.027     -1.215
    -0.133     -0.206     -1.936      2.424      0.185     -0.736      0.121     -2.313      0.507     -0.581     -1.476     -0.280     -2.709     -0.749     -0.549      1.621      0.822     -2.755     -2.114      1.021     -0.170      0.035     -1.660      1.031     -0.028     -0.200     -0.302      0.025      1.461      0.229     -0.605      0.087     -0.573     -0.310     -0.815     -1.128     -0.362     -0.507     -1.535     -0.461      1.766      0.924     -0.188     -2.554      1.025
    -0.133     -0.206      1.064     -0.576      0.185     -0.736      0.121      0.687     -0.493     -0.581      0.524     -1.280     -0.709     -0.749      0.451     -0.379     -0.178      0.245      1.886      1.021     -0.250     -0.341      0.319      0.302      0.809      0.238      0.018      0.839     -0.722     -0.628     -0.520      0.475      0.331     -0.828     -0.995      0.731     -0.720     -1.163     -1.023     -0.051     -0.281      0.422     -0.071      1.722      0.215
    -1.133     -1.206      0.064      0.424      0.185     -0.736      0.121     -0.313     -1.493     -1.581     -0.476     -1.280      0.291     -0.749     -0.549      0.621     -0.178      0.245     -0.114      0.021     -0.141     -0.473      0.281     -0.822      0.699     -0.907     -0.560     -0.337      1.241     -0.536     -0.431      0.516     -0.575     -0.746     -1.812     -0.195     -0.470     -0.124     -0.248     -0.811      0.764      0.468     -0.229      0.255     -0.299
    -2.133     -0.206      0.064     -0.576      0.185     -2.736     -1.879     -1.313      0.507      0.419     -1.476      0.720      0.291      0.251      0.451     -1.379     -2.178      0.245     -0.114      0.021     -0.782     -0.504      0.203     -0.643     -0.474     -1.398      0.131      0.002     -0.168      0.654     -1.982     -1.232     -1.553      0.925      0.722     -0.047      1.425      0.004      0.923      0.568     -0.343     -1.421     -0.274      0.161      0.446
    -2.133     -0.206      0.064     -1.576     -0.815      0.264      0.121      1.687     -0.493      0.419     -0.476     -0.280      1.291      0.251     -0.549      0.621      0.822      1.245     -0.114      1.021      0.171     -0.164      0.556     -1.213     -0.302     -2.379     -0.145     -0.571     -0.401     -0.499      0.165      0.126      1.072      0.218      0.396     -0.693     -0.152      0.512      1.299     -0.431      0.394      0.918      0.425      0.310      1.390
    -0.133     -0.206     -1.936     -0.576      1.185      0.264     -1.879     -2.313     -1.493     -2.581      1.524     -2.280     -0.709      0.251     -0.549     -0.379     -1.178     -1.755     -1.114      1.021      0.286     -0.819     -0.947     -1.209      0.398     -0.465      0.750     -0.942      0.710      0.874     -0.227     -1.011     -1.218     -0.708     -2.658      0.892     -1.065      0.485      1.231     -0.739     -0.771      0.079     -0.411     -0.561      0.594
     0.867      0.794      1.064      0.424      1.185      1.264      1.121     -1.313     -0.493     -0.581      0.524      0.720     -0.709      1.251      0.451      0.621      0.822     -0.755      0.886      1.021      0.459      0.896     -0.846      0.641      1.808      0.468     -0.173      1.881     -0.175     -0.681      0.812      0.138     -0.231     -0.759     -1.442     -0.247     -0.671      0.368      0.553     -0.347     -0.030     -0.269      0.364      0.312     -0.387
     0.867      0.794      0.064     -1.576      0.185      0.264      0.121      0.687     -0.493      0.419      1.524      0.720      0.291     -0.749      0.451      0.621     -0.178      1.245     -0.114      1.021      0.733      0.203      0.517     -1.407      1.095      0.029      0.638     -0.321     -0.188     -0.835     -0.298     -0.046      0.140      0.701     -0.174      0.338      0.300     -0.386      0.352     -0.070     -0.111     -0.529      0.364      0.392      0.065
    -2.133      0.794      1.064      1.424      1.185     -0.736      1.121      1.687      0.507     -0.581     -2.476     -1.280      1.291      2.251     -0.549     -0.379      0.822     -0.755      1.886      1.021     -0.865      0.035      0.159      1.016      0.380     -1.116      0.590      0.957      0.310      0.813      0.056      0.896      1.493     -0.195     -0.707     -1.103     -1.273      1.142      1.362     -0.778      0.598      0.626     -0.945      1.360      0.864
    -1.133      0.794     -1.936      1.424     -0.815     -0.736      0.121     -1.313      0.507     -1.581     -0.476     -0.280     -0.709      2.251     -1.549     -1.379      0.822     -0.755      0.886     -0.979     -0.697      0.300     -0.818      1.298     -0.358     -0.268      0.589     -1.021      0.019     -0.452     -0.187     -0.120     -0.433     -0.402     -1.424      0.639     -0.717      0.509      1.103     -1.269     -0.574      0.580      0.518      0.145     -0.598
    -1.133     -0.206      0.064      1.424     -0.815     -0.736      0.121     -1.313      0.507      0.419     -0.476      0.720     -0.709     -0.749     -0.549     -1.379     -2.178     -2.755      0.886     -0.979     -0.516     -0.535     -0.874     -0.151     -0.483     -0.662      0.401      0.841      1.523     -0.270     -0.355      0.686     -0.164      0.509      0.552      0.416      1.549      0.740     -0.674     -0.375     -0.799     -1.445     -1.375      0.965     -0.401
     0.867     -0.206     -0.936      1.424      1.185     -1.736      0.121     -1.313     -0.493     -0.581      0.524     -1.280     -1.709     -1.749     -1.549      0.621     -0.178      0.245     -0.114      0.021      0.219     -0.385     -0.573      0.032     -0.348      0.648      0.120     -0.319      1.353      1.438     -1.945      0.533     -0.639     -0.558     -0.484      0.233     -0.572     -1.048     -1.809     -1.200      0.263      0.412      1.155     -0.114      0.346
     0.867     -0.206     -0.936      0.424      0.185     -0.736      0.121     -0.313     -0.493     -0.581      0.524     -0.280      0.291      0.251     -0.549      0.621      0.822     -0.755     -0.114      0.021      0.371      0.312     -0.416      0.172     -0.743      0.387     -0.500     -0.450      0.162      0.912     -1.076     -0.089      0.295     -0.646      0.000     -0.186     -0.713      0.645     -0.045     -0.244      0.234      0.470     -0.291     -0.414      0.568
     0.867      0.794      1.064      1.424      0.185      0.264      1.121      1.687      1.507      0.419      0.524     -0.280      0.291     -0.749      0.451      0.621     -1.178      0.245      0.886      0.021      0.304     -0.096      0.303      0.985     -0.288      0.524      0.781      0.796      0.362      0.606     -0.018      1.157      1.374      0.706      0.592      0.082     -0.165     -0.014     -1.668      0.574      0.392     -1.093     -0.221      0.355      0.455
    -2.133      0.794      1.064      1.424      0.185      0.264      1.121      0.687     -0.493      0.419     -1.476      0.720      1.291     -0.749      0.451     -1.379     -0.178      1.245      0.886     -0.979     -0.763     -0.005      0.925      0.068     -0.970     -1.238      0.723      0.099      1.363      1.113      1.073      1.140     -0.410     -0.539      0.816     -0.211      0.722      0.099     -0.918      0.799     -0.488     -0.136      0.092      0.880     -0.162
    -0.133      0.794     -0.936     -1.576      1.185      0.264      1.121      1.687      0.507      0.419      0.524      0.720      0.291     -0.749      1.451      0.621      0.822      1.245     -0.114      1.021      0.367      0.406      0.328     -1.251      0.904     -0.591      0.343     -1.212     -0.432      0.345     -0.032      0.811      1.292      1.398     -0.234     -0.234      0.199     -0.229      0.250      1.067      0.309      0.235      0.651      0.483      0.155
    -0.133     -3.206     -1.936     -0.576      0.185      1.264     -1.879     -2.313      2.507     -1.581     -0.476     -2.280      1.291     -0.749     -0.549      0.621     -1.178     -0.755      0.886      0.021      0.125     -1.135     -0.367      0.326     -0.434     -0.033     -2.135     -1.516     -1.026      0.633      1.110     -0.571     -1.931      2.199     -1.372     -0.648     -0.654      1.596     -1.094     -0.275      0.517      0.189     -0.228      0.657      0.374
     0.867      0.794      1.064     -1.576      1.185      1.264      1.121      1.687     -1.493      0.419      1.524      1.720      1.291     -1.749      1.451      1.621      0.822      1.245      0.886      1.021      1.154      0.283      0.862     -1.111      0.745     -0.207      0.655      0.247     -0.541      0.561      0.298      0.727      0.831     -0.525      0.026     -0.152      1.378      0.064     -0.668      1.026      0.215      0.467      0.030      1.356      0.405
     0.867     -0.206     -0.936     -1.576     -0.815      0.264     -0.879      0.687     -0.493     -0.581      1.524     -2.280     -0.709     -0.749     -0.549      0.621     -0.178      0.245     -1.114      0.021      0.653     -0.848     -0.123     -0.941      0.041      0.336      0.708     -0.897     -0.788     -0.757     -0.283     -0.124      0.918      0.105     -0.641      0.301     -1.102     -0.481     -0.104     -0.420     -0.285      0.822      0.356     -0.740     -0.170
     0.867     -0.206     -1.936     -1.576      1.185      1.264      1.121     -2.313     -0.493     -0.581      0.524     -0.280     -0.709     -0.749      0.451      0.621      0.822      0.245     -1.114      1.021      0.659      0.317     -0.263     -0.905      0.661      0.193     -0.441     -1.746     -0.509      0.453      0.495      0.945     -2.124      0.163     -0.692     -0.466     -0.569     -0.275      0.143      0.027      0.054      0.366      0.687     -0.645      0.483
    -1.133      0.794     -1.936      1.424      1.185     -2.736      1.121     -0.313     -0.493     -0.581     -1.476      0.720     -0.709      0.251     -1.549     -1.379      0.822     -1.755      0.886      1.021     -0.858      0.874     -0.725      0.485      0.525     -0.279     -0.077     -1.104      0.819      0.413     -1.844      0.182      0.722     -0.933     -0.620     -0.052     -0.688      0.251     -0.226     -1.854     -0.519     -0.408     -0.773      0.665      0.643
    -1.133      0.794      0.064      0.424      0.185     -1.736     -0.879      0.687     -1.493      0.419     -1.476     -0.280     -0.709     -0.749      0.451     -2.379     -0.178     -0.755      1.886      0.021     -1.456      0.002     -0.313     -0.366     -0.497      0.293      0.576      0.242      0.972      0.657     -0.524     -0.968      0.987     -1.086      0.755      0.948     -0.237     -0.264     -0.499      0.764     -0.594     -0.199     -0.447      2.195      0.545
    -0.133     -0.206      1.064      0.424     -1.815      0.264      0.121      0.687      2.507      0.419      0.524     -1.280      0.291      0.251     -0.549     -0.379     -0.178      0.245     -0.114      0.021      0.090     -0.452      0.141      0.837     -0.379     -0.223      0.176      0.809     -0.525     -1.443      0.021      0.488      0.448      1.801      0.598      0.216     -0.564      0.230     -0.424     -0.426     -0.411      0.452     -0.147     -0.351      0.358
     0.867      0.794     -1.936      0.424      0.185      0.264      1.121      1.687      0.507      0.419      0.524     -0.280     -1.709      2.251      0.451      0.621      0.822     -2.755      0.886      1.021      0.074      0.110     -1.445      0.594      0.133      0.855      0.860     -0.351     -0.289      0.077      0.432      0.965      3.254      0.090      0.501      0.323     -0.481      0.458      1.868      0.397      0.328      0.703     -0.622      0.458      1.066
    -0.133      0.794     -1.936     -0.576      0.185      1.264      0.121     -2.313     -1.493     -1.581     -1.476      0.720     -2.709     -1.749      0.451     -0.379      0.822     -2.755     -0.114      1.021     -0.673      0.106     -1.937     -0.445      0.312      0.287      0.497     -0.019     -0.052     -0.002      1.807      0.128     -0.257     -1.329     -1.795     -0.266      0.382     -0.049     -1.510      0.254      0.398      0.648      0.047      0.220      0.829
    -2.133     -0.206      1.064      1.424      1.185      0.264      0.121     -0.313      0.507     -0.581     -1.476     -0.280      0.291      2.251     -0.549     -2.379     -0.178     -0.755     -0.114     -0.979     -1.165     -0.271     -0.486      0.119      0.178     -0.991      0.180      1.430      1.241      0.933      1.422      0.516      0.249      0.303     -0.627      0.411      0.172      0.943      1.942     -0.483     -0.894      0.218     -0.203     -0.212     -1.228
     0.867     -0.206      2.064      1.424      1.185     -0.736      1.121      1.687      2.507      0.419      1.524      1.720     -2.709     -1.749      0.451      0.621      0.822      1.245      0.886      1.021      0.889      0.359     -0.348      0.891      0.855     -0.082     -0.448      2.278      0.560      0.405     -1.583      0.743      2.068      1.738     -0.030     -0.087      1.073     -2.340     -2.646      0.113     -0.242      0.379      1.627      0.503      0.162
[truncated: 3,842,686 more chars]
