# Supplementary material for: Modeling Measurement as a Sequential Process: Autoregressive Confirmatory Factor Analysis (AR-CFA)
Source: Front Psychol. 2019 Sep 20;10:2108. doi: 10.3389/fpsyg.2019.02108 (PMC6763968; doi:10.3389/fpsyg.2019.02108)
Supplement: Supplementary file 2 [file Data_Sheet_1.ZIP › Mplus files and data for AR-CFA paper/AR-CFA Bayes files/PV20.2.dat]

    -1.093     -0.304      0.839      1.184     -1.963      0.324     -0.907     -1.457     -0.614     -1.676     -2.276     -1.374      1.068      1.177     -1.725      0.555     -0.130      0.080      1.866     -2.188     -0.758     -0.798      0.114      1.114     -2.056     -0.440      0.478      0.694      0.105      0.014      1.238      0.069     -1.546     -1.468     -0.645     -1.127     -0.385      0.887      0.262     -0.602      1.561      0.697     -0.132      1.266     -0.273
    -2.093      0.696      0.839      2.184     -1.963     -2.676     -1.907     -1.457      1.386     -0.676     -2.276      0.626      1.068      2.177     -0.725     -1.445     -0.130      1.080      1.866     -0.188     -1.313     -0.254      0.746      2.547     -1.534     -0.867      0.792     -0.094     -0.209     -0.231     -1.479     -1.607     -2.409     -0.733      0.031     -0.278      0.859     -0.095      0.245     -0.045      0.260      0.158      0.074      0.618      1.262
    -1.093      0.696     -0.161      1.184      1.037     -1.676      1.093     -0.457     -0.614      1.324     -1.276      1.626      1.068     -1.823      1.275     -1.445      0.870     -0.920     -1.134      0.812     -1.005      0.999      0.246     -0.290      1.006     -0.065     -0.564     -0.497      1.600      0.087     -0.686      0.111     -0.733     -0.413      0.688      0.156      0.430      0.819     -1.588      0.698     -0.259     -0.152     -1.196     -0.861     -0.274
    -2.093     -1.304     -0.161      0.184     -0.963     -0.676     -0.907     -0.457     -1.614     -0.676     -0.276     -0.374     -0.932      0.177     -0.725     -0.445     -1.130     -0.920     -0.134     -1.188     -0.148     -1.034     -0.352     -0.081     -1.311     -1.917     -0.173      0.174      0.295      0.410     -0.526      0.131      0.000     -1.572      0.014     -0.014      0.959     -0.485      0.263      0.074     -0.101      0.005     -0.396     -0.160      0.001
    -0.093      0.696     -0.161     -1.816      1.037     -0.676      0.093      0.543     -0.614      0.324      0.724      0.626      0.068     -1.823      1.275      0.555     -0.130      1.080     -0.134      0.812      0.326      0.015      0.451     -0.920      0.691     -0.397      0.661     -0.702     -1.001      0.241     -1.008     -0.265     -0.046      0.196     -0.061      0.143      0.555     -0.814     -1.169      0.936      0.032      0.062      0.492      0.203      0.045
     0.907      0.696      1.839      0.184     -0.963     -1.676      1.093      0.543     -1.614     -2.676      1.724      1.626      0.068      1.177     -2.725     -2.445     -0.130      0.080     -1.134     -1.188     -0.571      0.444     -0.119     -1.117     -0.500      1.512      0.370      1.949      1.584     -0.533     -1.326      0.793      0.600     -0.587     -2.307      2.592      1.059      0.341      2.118     -2.484     -1.691     -0.731      0.218     -0.519     -0.819
     1.907      0.696      1.839      0.184      1.037      1.324      1.093      1.543      0.386      0.324      1.724      0.626      1.068      0.177     -0.725      0.555          *      1.080     -0.134     -0.188      0.824      0.131      0.495      0.328      0.013      1.063      0.450      1.350     -0.017      1.000      0.507      0.830      0.835      0.089      0.256      0.533      0.462      0.283     -0.172     -0.615     -0.352      0.800      0.458     -0.207     -0.229
    -0.093     -0.304      0.839      2.184      0.037     -2.676     -0.907      1.543      0.386     -0.676     -0.276     -0.374      1.068      1.177     -0.725      1.555     -1.130      1.080     -0.134      0.812      0.143     -0.563      0.857      1.502     -1.430     -0.334      0.230      0.032      0.550      1.528     -2.754     -0.424      0.542     -0.871      0.035     -0.530      0.288     -0.163      0.047      0.145      1.287     -0.503     -0.323     -0.809      1.975
     1.907     -2.304     -2.161      1.184      1.037     -2.676      0.093     -2.457      1.386      0.324      1.724     -1.374     -2.932      1.177      0.275      1.555     -0.130     -2.920      1.866      0.812      0.943     -0.500     -1.596      0.973      0.387      0.859     -1.911     -0.543      0.235      0.658     -3.715      0.505     -0.800      0.622      0.090      0.432     -0.557     -0.502      0.504      0.189      0.446      0.418     -0.581      1.602      0.488
     0.907      0.696     -1.161      2.184      1.037      1.324      1.093     -0.457      1.386      0.324      1.724     -0.374     -0.932      0.177      0.275     -0.445     -0.130     -0.920     -1.134      0.812      0.627      0.234     -0.403      1.155      1.322      0.327      0.587     -0.853      1.076     -0.271      0.528      0.927     -0.040      0.301     -0.431      0.766     -0.514     -0.348     -0.744     -0.362     -1.324     -0.544     -0.368     -1.654     -0.570
    -2.093      0.696      0.839      1.184      1.037     -1.676      1.093     -1.457     -1.614      0.324      1.724     -0.374      1.068      1.177      0.275     -2.445      0.870      1.080      0.866     -0.188     -0.571      0.049      0.491      0.335     -0.202     -1.573      0.735      0.210      0.997      1.127     -1.141      0.908     -1.993     -1.720      0.338      2.358     -0.431      0.349      0.927      0.308     -1.795      0.713      0.362      0.581     -0.085
    -1.093     -0.304     -0.161     -1.816      0.037     -1.676     -1.907     -0.457     -0.614      1.324     -0.276     -0.374     -1.932      0.177      1.275      0.555     -0.130      0.080     -1.134      0.812      0.105     -0.226     -0.582     -0.473      1.360     -1.303     -0.138      0.349     -1.346     -1.448     -1.604     -1.600      0.360     -0.086      0.430     -0.276     -0.052     -1.104      0.377      0.493      0.351      0.166      0.955     -0.893     -0.535
    -1.093     -1.304     -1.161      0.184      1.037      0.324     -1.907     -0.457      1.386      1.324     -0.276     -2.374      0.068     -1.823      0.275      0.555     -0.130     -0.920      0.866      0.812      0.134     -1.210     -0.335     -0.416      0.233     -1.368     -0.010     -0.799      0.784      0.890      0.285     -0.786     -0.158      1.570      1.266     -0.313     -1.083      0.469     -1.507      0.175      0.321      1.186     -0.278      1.159      0.675
    -1.093      0.696      1.839      0.184      0.037     -0.676      1.093      0.543      0.386      0.324     -0.276      0.626      0.068     -0.823      0.275     -0.445     -0.130      0.080      1.866      0.812     -0.019      0.519     -0.004      0.010     -0.344     -1.113      0.016      1.659      0.145      0.348     -0.620      0.514      0.389      0.176      0.611     -0.391     -0.074     -0.005     -0.728      0.285     -0.503     -0.460      0.085      1.735      1.190
    -0.093     -0.304     -1.161      0.184     -0.963     -1.676      0.093      1.543      0.386      1.324     -1.276      0.626     -0.932     -0.823      1.275      0.555     -0.130      1.080      1.866      0.812     -0.158     -0.047     -0.026     -0.271      0.349      0.055     -0.229     -1.070      0.460     -1.347     -1.597      0.162      1.489      0.479      1.068     -1.207      0.691     -0.808     -0.590      1.134      0.821     -0.196      1.014      2.086      0.447
    -1.093      0.696      0.839      1.184      1.037      0.324      1.093      0.543      1.386      1.324     -1.276      0.626      1.068      1.177     -1.725      0.555     -0.130      0.080      0.866     -3.188     -0.391      0.244      0.325      1.690     -0.960     -0.639      0.421      0.495     -0.609      1.963      0.774      0.901      0.101     -0.038      1.622     -0.795      0.219      0.647     -0.104     -1.207      1.056     -0.378     -0.404      0.111     -2.189
    -2.093      0.696     -0.161      0.184      0.037     -2.676      0.093      1.543      1.386     -0.676     -2.276      0.626     -0.932      0.177     -0.725     -2.445     -1.130     -0.920     -1.134     -0.188     -1.345     -0.147     -0.276      0.827     -0.735     -0.822      0.812      0.006     -0.598      0.736     -1.541      0.151      1.660      0.627     -0.418     -0.204      0.830     -0.356     -0.203     -0.171     -0.947     -1.174     -0.613     -1.405      0.444
    -1.093      0.696     -2.161      1.184      1.037      0.324     -1.907     -2.457      1.386     -0.676      1.724      0.626      1.068      2.177     -0.725      0.555      0.870      1.080     -2.134      0.812      0.485      0.682      0.468      1.307      0.559     -1.597     -0.056     -2.640     -0.026      0.466     -0.215     -2.538     -2.948      0.346     -0.968      1.051     -0.357      0.243      1.103     -0.961     -0.164      0.048      0.431     -2.856      0.084
    -2.093      0.696      1.839      1.184      1.037     -2.676      0.093      1.543      0.386     -0.676     -2.276      0.626      1.068     -1.823     -0.725     -2.445     -0.130      1.080     -1.134      0.812     -1.518      0.048      0.887     -0.445     -0.220     -0.587      0.692      0.904      1.702      1.099     -1.126      0.099      0.578      0.734     -0.562     -0.114      0.577     -0.133     -1.531     -0.711     -0.606     -0.329     -0.367     -1.023      0.843
    -0.093     -1.304     -1.161     -1.816      1.037      0.324      0.093     -1.457     -0.614      0.324     -0.276     -1.374     -0.932     -1.823     -0.725      0.555     -0.130     -0.920     -1.134      0.812      0.193     -1.001     -0.712     -1.492      0.920     -0.165     -0.199     -0.447     -0.545      0.191      0.032      1.030     -0.520      0.723     -0.268     -0.557      0.012      0.060     -0.587     -1.169      0.365      1.039      0.109     -0.449     -0.053
    -2.093     -1.304     -0.161     -0.816      0.037     -2.676      0.093      0.543      0.386     -0.676     -2.276     -1.374      1.068     -0.823      0.275     -1.445     -0.130      0.080      0.866     -0.188     -1.031     -0.357      0.397     -0.537      0.277     -0.903     -0.923     -0.691     -0.136     -0.229     -1.583      0.406      0.059      0.857     -0.720     -0.719     -0.717      0.352     -0.207      0.105     -0.299      0.283     -0.509      0.902     -0.349
    -1.093     -0.304     -0.161      1.184      1.037      0.324      0.093      0.543      1.386      0.324     -0.276      0.626      0.068      0.177      0.275     -0.445     -0.130      0.080     -0.134      0.812      0.235     -0.355      0.023      0.915      0.684     -1.327     -0.060     -0.114      0.131      0.294      0.184      0.407      0.299      0.606      0.035     -0.670      1.270      0.002     -0.658     -0.176     -0.580      0.283      0.151     -0.667      0.025
     1.907      0.696     -0.161      0.184      1.037      1.324      1.093      0.543     -0.614     -2.676      0.724      1.626      1.068     -1.823      1.275      1.555      0.870      1.080     -2.134      0.812      0.419      0.552      0.717     -0.899      0.575      1.428      0.061     -0.826      1.227      0.514      0.685      0.464     -0.241      0.247     -2.967      0.104      1.095      0.018     -1.062      0.746      0.891      0.082     -0.036     -1.555      0.226
    -2.093      0.696     -2.161     -0.816      1.037     -1.676      1.093     -2.457     -0.614      1.324     -1.276      0.626     -1.932     -0.823      1.275     -1.445      0.870     -1.920     -0.134      0.812     -1.174      0.253     -1.178      0.333     -0.041     -0.818      0.475     -1.200     -1.027      1.186     -0.570      0.799     -1.095     -0.831      1.323      0.539      0.439     -0.164     -0.905      1.207     -0.023      0.492     -0.067     -0.258      0.730
    -0.093      0.696     -1.161      1.184      0.037     -0.676      1.093     -1.457     -0.614      0.324      0.724      0.626      0.068      0.177      0.275     -1.445     -0.130     -0.920     -1.134     -1.188      0.166      0.552     -0.421      0.131     -0.369     -0.287     -0.023     -0.710      1.100      0.603     -0.815      0.492     -0.895     -0.676      0.657      0.542      0.125      0.589      0.111      0.446     -1.614     -0.618     -0.160     -1.285     -0.926
    -2.093      0.696      1.839      1.184      1.037     -1.676      1.093      1.543      1.386      1.324     -2.276      1.626      1.068      2.177      1.275     -2.445     -0.130      1.080     -0.134      0.812     -1.250      0.681      0.862      1.572      0.918     -0.653     -0.012      1.074     -0.275     -0.056     -0.411      0.429      0.604      0.148      0.821     -0.549      0.827     -0.291      1.058      0.841     -1.036     -0.893     -0.364     -0.832     -0.072
    -1.093     -0.304      1.839     -1.816      1.037      1.324      1.093     -0.457      0.386     -2.676     -1.276     -2.374      1.068      0.177     -1.725      0.555      0.870      1.080      1.866      0.812     -0.158     -0.459      0.471     -0.438      0.530     -0.881      0.060      1.407     -1.441      0.414      1.425      1.514     -0.954      0.566     -2.798     -1.024     -1.864      0.270      0.611     -1.986      0.785      1.358      0.236      1.977      0.167
    -0.093      0.696      1.839      0.184      1.037      0.324     -0.907     -0.457      0.386      1.324      1.724      1.626     -0.932      0.177      1.275      0.555     -1.130     -0.920     -0.134     -1.188      0.647      0.625     -0.391      0.443      0.303     -0.912      0.065      2.190     -0.173      0.726     -0.372     -1.411      0.018     -0.028      1.202      0.874      0.867     -0.337     -0.303      0.980     -0.378     -1.728     -0.334     -0.341     -1.479
     1.907     -1.304      1.839      2.184      1.037      0.324     -0.907      0.543      2.386      1.324      1.724     -1.374     -2.932      1.177      0.275      1.555      0.870     -1.920     -0.134      0.812      0.919     -0.636     -0.972      1.838      0.630      0.898     -0.692      2.798      0.325      0.416     -0.538     -0.263      1.686      0.946      0.889      0.304     -0.602     -1.246     -0.322     -0.228      0.362      1.608     -0.464     -0.787      0.109
    -0.093      0.696      0.839      1.184      1.037      1.324      0.093     -0.457     -0.614      1.324     -0.276      1.626      0.068      1.177      1.275     -0.445      0.870      0.080     -0.134      0.812     -0.372      0.666      0.157      0.798      0.755      0.085      0.028      0.709      0.272      0.414      1.484     -0.602     -0.527     -1.381      0.960      0.179      0.649     -0.213      0.516      0.829      0.148      0.094     -0.098     -0.540      0.121
     1.907     -3.304      0.839      0.184     -1.963      1.324     -2.907      0.543      1.386     -2.676      1.724     -2.374      1.068      1.177     -1.725      0.555     -2.130      1.080      1.866     -2.188      1.009     -1.395      0.800      0.599     -2.121      0.898     -1.917      0.093     -0.304      0.159      0.459     -1.412     -0.416      0.902     -1.464      0.198     -0.568     -0.168      0.709     -0.523     -0.660     -0.576     -0.091      1.621     -0.026
     1.907     -0.304      1.839      2.184     -0.963      0.324      0.093      1.543      1.386     -2.676      1.724     -0.374      1.068      1.177     -1.725      1.555      0.870      1.080      0.866     -1.188      1.148      0.286      0.363      1.207     -0.765      0.723     -0.647      1.326      0.980     -0.106     -0.656     -0.009      0.949      0.449     -2.202      0.041     -0.648      0.498      0.126     -1.265      0.372      0.697      0.576      0.280     -0.423
    -2.093      0.696      0.839      1.184      0.037      0.324      1.093     -1.457      2.386      0.324     -1.276      0.626      1.068      1.177      0.275     -1.445      0.870      1.080     -1.134     -0.188     -0.717      0.674      0.417      1.513      0.417     -1.465     -0.104      0.563     -0.436     -0.294      1.008      0.351     -1.811      1.124     -0.003     -0.137     -0.312      0.464     -0.118      0.071     -0.594      0.256      0.477     -1.778     -0.815
    -0.093      0.696     -2.161      1.184      1.037     -0.676      0.093      1.543      2.386     -0.676     -0.276     -0.374      1.068      1.177      1.275      0.555     -0.130      0.080      1.866      0.812     -0.174     -0.267      0.595      0.636      0.400      0.073      0.948     -2.758      0.529      0.647     -0.427      0.436      0.749      1.780     -0.750      0.115     -0.026      0.335      0.731      1.047      0.710      0.226     -0.747      1.601      0.395
    -2.093     -1.304      1.839      2.184      1.037     -2.676     -1.907      1.543     -0.614      1.324     -2.276     -1.374      1.068      2.177      1.275     -2.445     -0.130      1.080     -0.134      0.812     -1.720     -0.875      0.993      0.460      0.249     -0.341     -0.606      0.798      1.702      0.855     -0.944     -0.930      0.334     -0.942      1.131      0.306     -0.295     -0.522      1.777      1.185     -0.546      1.014     -0.207     -0.317      0.372
     0.907      0.696      0.839      1.184      1.037      1.324      1.093     -1.457      0.386      1.324     -0.276      1.626      1.068      1.177      0.275      0.555      0.870      1.080      0.866      0.812      0.244      0.649      0.505      0.367      0.986      0.605      0.185      0.323      0.596      0.086      1.106      0.346     -2.068      0.077      0.781     -0.624      0.836      0.193      0.627     -0.433      0.347      0.139      0.408      0.677     -0.189
    -1.093     -0.304     -0.161     -1.816     -1.963     -1.676      1.093      1.543      1.386     -1.676      0.724      0.626      0.068      1.177      1.275      0.555      0.870      1.080      0.866     -1.188      0.349      0.508      0.675      0.026     -1.216     -1.574     -0.891     -0.994     -1.702     -0.793     -2.113      0.435      0.840      1.445     -0.900      0.069     -0.245     -0.929      0.979      1.952      0.088      0.283      0.072      0.913      0.057
    -0.093      0.696     -0.161          *     -0.963      1.324      1.093      1.543      0.386          *          *          *      0.068          *          *          *          *          *          *     -1.188     -0.207      0.405      0.564      0.496     -0.577      0.155      0.148     -0.845     -0.238     -0.408      1.587      0.514      0.908      0.048     -0.960     -0.036      0.855     -0.705     -1.914     -1.910     -0.966     -0.655     -0.032      0.496     -0.614
    -0.093      0.696     -0.161      0.184      0.037      0.324      1.093      0.543      0.386      1.324      1.724      1.626      1.068      0.177      1.275      0.555      0.870      1.080     -0.134     -0.188      0.598      0.767      0.433      0.276      0.666     -0.671     -0.229     -0.502      0.069     -0.610     -0.333      0.444     -0.132      0.084      1.083      0.899      0.676      0.304     -0.049      1.101     -0.122     -0.003      0.475     -0.220     -0.711
    -0.093     -0.304     -0.161     -0.816     -0.963     -0.676     -0.907      0.543     -0.614     -0.676     -0.276     -0.374     -0.932     -0.823     -0.725     -0.445     -0.130      0.080     -1.134     -0.188     -0.235      0.050     -0.426     -0.632     -0.762     -0.005     -0.535      0.364     -0.225     -0.473     -0.437     -0.874      0.928     -0.057     -0.115     -0.019     -0.300     -0.313     -0.391     -0.511     -0.113     -0.213      0.848     -0.699      0.755
    -0.093      0.696     -2.161     -1.816     -0.963      1.324      1.093     -2.457      0.386     -0.676      1.724     -0.374     -1.932     -1.823     -0.725     -1.445      0.870     -0.920     -0.134     -1.188      0.071      0.617     -0.778     -0.799     -0.558     -0.026     -0.034     -1.352     -1.065     -0.415      1.186      0.316     -1.635      1.136     -0.299      1.609     -1.225     -0.943     -1.210     -0.536     -1.629      0.081      0.312      0.167     -0.511
    -0.093     -2.304     -1.161      2.184     -2.963     -0.676      0.093      0.543     -0.614     -1.676     -1.276     -2.374     -1.932     -0.823     -1.725      1.555     -2.130      0.080     -1.134     -0.188     -0.500     -1.692     -0.269      0.767     -1.417      0.456     -0.625     -0.717      1.334     -1.547     -0.277      1.613      0.799     -1.220     -0.900     -0.417     -0.336     -1.479     -1.449     -1.097      2.174     -0.327      0.364     -1.476      1.142
     0.907     -0.304      0.839     -0.816      0.037     -0.676      0.093      0.543      1.386      0.324      1.724     -0.374     -0.932      1.177     -0.725      0.555     -0.130      1.080      1.866     -1.188      0.830      0.087      0.204      0.671     -0.744      0.054     -0.418      0.622     -1.446      0.751     -1.384     -0.125      0.238      0.713      0.754      0.418     -0.429     -1.230      0.723     -0.407     -0.328     -0.263      0.838      1.667     -0.501
    -1.093      0.696      0.839     -0.816     -1.963      0.324      0.093      1.543      1.386      0.324      0.724      0.626      1.068      1.177      0.275     -1.445      0.870      1.080     -1.134      0.812      0.079      0.794      0.571      0.369     -0.249     -1.234     -0.190      0.131     -1.032     -1.532      0.193     -0.719      0.909      1.046      0.455      0.708     -0.480      0.245      0.935      0.367     -1.492      0.223      0.187     -1.360      1.212
     0.907      0.696     -1.161      0.184      1.037      1.324      1.093     -1.457     -0.614      0.324      0.724      1.626     -0.932     -1.823      0.275      1.555     -0.130     -0.920     -1.134     -3.188      0.915      0.547     -0.618     -0.915      0.128      0.191      0.115     -0.599      1.089      0.866      0.448      0.447     -0.923      0.269      0.242     -0.761      0.906      0.029     -1.110      0.241      0.384     -0.473      0.006     -0.631     -3.204
    -0.093      0.696     -1.161      0.184      0.037      0.324      1.093     -1.457      1.386      1.324      0.724      0.626      0.068     -0.823      0.275      0.555      0.870      0.080     -0.134     -0.188      0.076      0.261     -0.213      0.019     -0.121     -0.179      0.388     -0.919      0.017      0.173      0.240      1.014     -1.249      1.472      1.529      0.616      0.280      0.342     -0.919      0.311      0.341      0.549      0.358     -0.089     -0.120
     1.907      0.696      0.839     -1.816      1.037      1.324     -1.907     -0.457     -0.614     -1.676     -0.276      0.626     -2.932     -1.823      0.275     -1.445     -2.130     -0.920     -0.134     -1.188     -0.321     -0.113     -0.812     -1.459      0.121      2.223      0.577      1.549     -0.324      0.902      1.766     -1.674      0.449      0.502     -1.654      0.203      0.689     -1.608     -0.736      0.221     -1.137     -2.010      0.401      0.725     -1.253
     0.907     -1.304     -0.161     -1.816      1.037     -1.676      0.093     -1.457     -0.614     -0.676      0.724     -2.374      1.068     -1.823      1.275      1.555     -0.130      1.080     -1.134     -0.188      0.664     -0.190      0.481     -1.004      1.086      0.196     -1.053     -0.926     -0.822     -0.015     -2.110      0.310     -1.890      0.126     -1.420     -0.376     -2.138      0.373     -0.971      0.610      0.714      0.114      0.281     -0.627     -1.519
    -1.093     -1.304     -1.161     -1.816     -1.963     -1.676      1.093     -1.457      1.386     -0.676     -1.276      1.626     -1.932      1.177     -1.725      0.555      0.870      0.080      1.866      0.812     -0.557      0.700     -0.530      0.153     -0.528     -0.439     -1.977     -0.720     -1.854     -1.540     -1.119      0.372     -0.833      1.415     -0.269     -0.398      0.528     -1.140      1.006     -1.548      1.091      0.043      0.839      1.703      1.336
    -0.093      0.696     -0.161      1.184     -0.963     -0.676      0.093      0.543      0.386     -0.676      0.724     -0.374      1.068      0.177     -0.725     -1.445     -0.130      1.080     -0.134     -1.188      0.162     -0.166      0.701      0.196     -0.522     -0.197      0.767     -0.882      1.070     -0.331     -0.791      0.353     -0.098      0.039     -0.260      0.375     -0.198     -0.080      0.039     -0.470     -1.576      0.006      0.206     -0.176     -0.609
    -0.093     -1.304     -0.161      0.184     -0.963     -0.676     -0.907      1.543      0.386     -0.676     -0.276     -0.374     -0.932      0.177     -0.725     -0.445     -1.130     -0.920     -0.134     -1.188      0.116     -0.419     -0.447      0.160     -0.905     -0.197     -0.771      0.312      0.011     -0.051     -0.627     -0.339      2.017      0.197     -0.270     -0.491      0.313     -0.321      0.170     -0.277     -0.663     -0.416     -0.143     -0.133     -0.287
    -0.093     -1.304     -0.161      1.184     -1.963     -1.676     -1.907      1.543      1.386     -0.676     -0.276     -0.374      1.068      0.177     -0.725     -1.445      0.870      1.080     -1.134     -0.188     -0.327     -0.379      0.535      0.366     -0.818      0.242     -0.925     -0.675      0.902     -1.025     -1.382     -1.417      0.873      1.103     -0.307      0.188      0.310      0.101     -0.011     -0.420     -0.874      1.290      0.404     -1.394      0.520
    -2.093      0.696      0.839      1.184      0.037     -2.676      0.093     -1.457      0.386      0.324     -2.276      1.626      1.068      2.177      0.275     -2.445     -0.130     -1.920     -1.134     -2.188     -1.295      0.258     -0.051      0.778     -1.050     -0.713      0.432      0.951      0.174      1.046     -1.341     -0.247     -1.477     -0.268      1.055     -0.254      1.237      0.978      1.576      0.725     -1.097     -0.539     -1.886     -1.415     -1.154
    -0.093     -0.304     -1.161     -1.816      1.037      0.324      0.093     -0.457     -1.614      1.324      1.724     -0.374     -0.932     -1.823      1.275      0.555     -1.130     -1.920     -2.134      0.812      0.785     -0.366     -0.740     -1.602     -0.018     -0.897     -0.009     -0.476     -0.082      1.039     -0.341      0.558      0.282     -0.201      1.200      0.706     -0.062      0.105     -0.567      1.288     -0.345     -0.916     -0.811     -1.460      0.719
     0.907     -0.304     -1.161      0.184      0.037      0.324     -1.907     -1.457      0.386      0.324      0.724      0.626      0.068     -0.823      0.275      0.555      0.870     -0.920     -0.134     -0.188      0.237      0.405     -0.300     -0.364     -0.082      0.604     -0.632     -0.805      0.549     -0.002      0.142     -2.208     -1.042      0.893      0.358      0.453      0.044      0.326     -0.505      0.162      0.343      0.244     -0.283      0.070     -0.268
    -0.093     -0.304     -2.161      1.184     -1.963      0.324      1.093     -2.457     -0.614     -0.676     -1.276     -1.374     -0.932     -0.823     -1.725      0.555     -0.130     -1.920     -0.134     -2.188      0.361     -0.568     -0.797      0.342     -1.651     -0.438      0.335     -1.442      0.803     -0.328      0.175      1.580     -1.545     -0.951      0.275     -1.856     -0.463      0.248     -0.993     -0.795      0.371      0.347     -0.703     -0.367     -0.567
    -0.093     -1.304     -1.161      1.184      1.037     -1.676     -0.907     -0.457     -0.614      1.324     -0.276     -1.374      0.068      1.177      1.275      0.555     -1.130     -1.920      0.866      0.812     -0.444     -1.245     -0.478      0.625      0.474      0.550     -0.047     -0.822      0.710      0.602     -1.170      0.350      0.274     -1.254      0.887      0.451      0.141      0.846      0.658      1.066      1.014      0.325     -1.281      0.580      0.206
     0.907     -0.304      0.839     -0.816      0.037      0.324     -1.907     -1.457     -0.614     -1.676      0.724      0.626      0.068      1.177     -1.725      0.555     -0.130      1.080      1.866      0.812      0.476     -0.188      0.272      0.142     -0.404      0.390     -0.371      0.592     -0.937      0.313     -0.060     -2.002     -1.666     -0.595     -1.392      0.029      0.972     -0.286      1.240     -1.363     -0.033     -0.013      0.554      1.712      1.174
    -0.093     -0.304     -0.161     -0.816      0.037     -0.676      0.093      0.543     -0.614      1.324     -0.276     -0.374     -0.932     -0.823      0.275     -0.445     -0.130     -0.920     -0.134     -2.188     -0.149     -0.641     -0.640     -0.271     -1.237     -0.019      0.422      0.481     -0.701      1.435     -0.470      0.750      1.162     -0.242      2.102     -0.114      0.376     -0.159     -0.561      0.862     -0.195      0.535      0.071      0.175     -0.932
     0.907     -0.304     -0.161      0.184     -1.963      0.324      0.093     -1.457     -0.614     -0.676      0.724     -0.374      0.068     -1.823      0.275     -1.445     -0.130      0.080     -1.134     -1.188     -0.100      0.004     -0.090     -0.526     -1.777      1.014     -0.339     -0.030      0.850     -0.184      0.473      0.122     -1.136     -0.175      0.294      0.907     -0.502      0.149     -1.425      1.113     -1.244     -0.009      0.175     -0.932      0.556
    -0.093     -0.304     -0.161     -0.816     -0.963      0.324      0.093      0.543     -0.614      1.324      0.724      0.626      0.068     -0.823      0.275     -0.445     -0.130      1.080     -1.134     -0.188      0.325     -0.024      0.658     -0.701      0.085     -0.240     -0.378     -0.803     -0.216     -1.071     -0.079      0.073     -0.279     -0.005      1.224      0.306      0.829     -0.878     -0.358      0.171     -0.712     -0.299      0.241     -0.628     -0.516
    -0.093      0.696      0.839      0.184     -0.963     -2.676      0.093     -0.457      0.386     -0.676     -0.276      1.626      1.068      2.177      0.275     -2.445      0.870     -0.920      0.866     -0.188     -0.922      0.554      0.180      0.498     -0.510      0.765      0.066      0.649     -0.246     -0.345     -1.975     -0.530     -0.758      0.178     -0.342      0.959      0.885      0.884      1.723      0.332     -1.337      0.445     -1.215      0.512      0.340
     0.907      0.696     -1.161     -1.816      1.037     -0.676     -2.907      1.543      2.386      1.324     -0.276     -2.374      1.068      2.177      1.275     -0.445     -2.130      1.080      1.866      0.812     -0.321     -0.866      0.324      0.023      0.517      1.213      1.409     -1.387     -1.890      0.271     -0.391     -1.961      1.224      2.363      0.749      0.185     -1.217      0.576      2.040      1.022     -0.165     -1.230      0.605      1.948      0.270
     0.907      0.696      1.839      0.184      0.037      0.324      1.093      1.543     -0.614      1.324      0.724      1.626      1.068     -0.823      0.275      1.555      0.870      1.080     -1.134      0.812      0.783      0.489      0.778     -0.592      0.562      0.102     -0.003      1.109      0.663     -0.483     -0.330      0.730      0.806     -0.077      1.049     -0.347      0.845     -0.079     -0.301     -0.051      0.732      0.428     -0.108     -0.908      0.239
     0.907      0.696     -0.161      1.184      0.037     -0.676      1.093      0.543     -1.614     -1.676     -1.276      0.626     -2.932      2.177      0.275     -2.445      0.870      0.080      0.866     -0.188     -1.116      0.122     -0.870      0.991     -0.042      2.048      0.371      0.729      0.345      0.077      0.533      0.784      1.751     -2.422     -1.656      0.298      0.469     -1.580      1.392      0.278     -1.108      0.743      1.375      0.363     -0.112
    -0.093     -0.304      0.839     -1.816      0.037      0.324     -1.907      0.543      1.386     -1.676     -0.276     -0.374      1.068     -1.823     -0.725      0.555     -0.130      0.080     -1.134     -0.188      0.044     -0.380      0.264     -1.204     -0.435     -0.037     -0.021      0.470     -0.542      0.540      0.294     -1.568      0.129      2.361     -1.275     -0.324      0.159      0.581     -0.813     -0.617      0.560      0.358     -0.219     -0.640      0.240
    -0.093      0.696      1.839     -1.816      1.037      0.324     -0.907      1.543      0.386      1.324      0.724     -1.374      1.068      0.177     -0.725     -0.445      0.870      1.080     -2.134      0.812      0.438     -0.354      0.687     -0.700      0.590     -0.625      1.149      1.212     -1.117      0.534     -0.116     -0.479      0.715      1.043      0.789      0.169     -0.776      0.056      0.777     -0.928     -1.040      1.164     -0.139     -1.869      0.223
    -0.093      0.696      0.839      0.184      0.037      0.324      0.093      1.543     -1.614      1.324      1.724      0.626      1.068      0.177      1.275      0.555     -1.130      1.080     -1.134      0.812      0.842      0.177      0.798     -0.505      0.376     -1.021      0.261      0.018      0.555     -0.442     -0.317      0.074      0.801     -1.264      1.017      0.595      0.474     -0.072      0.550      0.947     -0.188     -1.293     -0.066     -0.900      0.361
     1.907     -1.304      1.839     -0.816      1.037      1.324     -0.907     -0.457      1.386     -2.676      1.724     -0.374      1.068      1.177     -0.725      0.555     -1.130      0.080     -1.134      0.812      0.788     -0.557      0.419      0.784      0.279      0.891     -0.757      1.409     -1.542      0.859      0.643     -0.238     -0.867      0.895     -2.699      0.640      0.355      0.536      0.618     -0.812     -0.235     -0.328     -0.513     -1.583      0.401
     1.907     -0.304     -1.161     -1.816      1.037      1.324      1.093     -2.457     -1.614     -0.676      1.724     -0.374     -1.932     -1.823     -0.725      1.555      0.870     -2.920     -2.134      0.812      1.363      0.309     -1.351     -2.440      0.707      0.453     -0.635      0.204      0.706      0.414      0.054      1.011     -0.765      0.289     -0.886     -0.151     -0.808      0.027      0.110     -1.080     -0.038      0.446     -0.856     -0.930     -0.016
     0.907      0.696     -2.161      1.184      1.037      1.324      1.093     -1.457      1.386      0.324      0.724     -1.374      0.068      2.177      1.275     -0.445     -1.130     -2.920      1.866      0.812      0.283      0.270     -0.785      1.374      0.361      0.677      0.488     -1.417     -0.093      0.550      1.087      0.787     -0.475      0.475      0.440      0.224     -1.648      1.408      1.110      1.137     -0.776     -1.458     -1.683      1.193      0.466
    -0.093     -2.304     -2.161      1.184      1.037      1.324     -1.907      0.543     -0.614      1.324      0.724     -2.374     -1.932      1.177      1.275      0.555     -2.130     -1.920     -0.134     -0.188      0.280     -1.826     -0.839      0.493      1.157     -0.263     -0.425     -1.348      0.664     -0.068      0.899     -0.017      1.606     -1.075      0.835      0.214     -0.001     -0.715      0.842      0.706      0.108     -0.171     -0.646     -0.425     -1.288
     0.907      0.696      1.839      2.184      1.037      1.324      1.093      1.543      1.386     -1.676     -1.276      1.626      1.068      2.177      0.275     -1.445      0.870      1.080      1.866      0.812     -0.340      0.788      0.531      1.089      0.386      1.249     -0.301      1.179      1.033      0.555      1.635      0.224      1.054      0.534     -1.910     -0.662      0.397      0.325      1.171      0.250     -1.029     -0.254      0.307      1.539      0.448
     0.907      0.696      1.839      1.184      1.037      1.324      1.093      1.543      2.386     -0.676      1.724      0.626      1.068      2.177     -0.725      1.555      0.870      1.080      0.866      0.812      1.065      0.899      0.600      1.749      0.872     -0.222     -0.260      1.337     -0.576      0.171      0.315      0.304      0.820      1.000     -1.179      0.044     -0.361      0.101      0.700     -1.209      0.364     -0.212      0.203      0.026     -0.245
     0.907      0.696     -0.161     -0.816     -0.963      1.324      1.093      0.543      0.386      1.324      1.724     -0.374      1.068      1.177      0.275      1.555      0.870     -0.920     -0.134     -0.188      1.191      0.275     -0.135     -0.490      0.199     -0.216      0.258     -0.091     -0.423     -1.132      0.356      0.675      0.661      0.750      1.308      0.048     -0.643      1.277      1.438      0.178      0.132      0.603     -0.774      0.009     -0.598
    -2.093      0.696      0.839     -0.816      0.037     -1.676      1.093     -1.457      1.386      0.324     -2.276      1.626      0.068      1.177      0.275     -2.445      0.870      0.080     -1.134     -0.188     -1.862      1.100     -0.290      0.257      0.858     -0.351     -0.608      1.077     -1.139     -1.007      0.232      0.053     -1.116      1.234     -0.104      0.281      0.555      0.407      0.980     -0.073     -0.335     -0.253      0.306     -1.060     -1.189
     1.907      0.696     -2.161     -1.816      1.037      1.324     -2.907     -2.457     -1.614     -2.676      1.724      1.626     -2.932     -1.823      1.275      1.555      0.870      1.080     -2.134      0.812      1.036      0.807     -0.681     -1.613      0.712      1.073     -0.333     -1.576     -0.277      0.475      0.197     -3.881     -1.540     -0.414     -2.957      0.132      0.603     -1.781     -0.567      0.882      0.326      0.009      1.859     -1.334     -0.058
    -0.093      0.696      0.839      2.184      1.037     -2.676      1.093     -0.457     -0.614      1.324      0.724      1.626     -0.932      1.177      0.275     -2.445      0.870     -0.920      1.866     -0.188     -0.704      0.487     -0.607      1.084      0.011      0.573      0.167      1.306      0.958      1.023     -2.029      0.587      0.074     -1.478      1.289      1.819      1.062     -0.182      0.345      0.458     -1.711      0.222     -0.137      1.306     -0.272
    -0.093      0.696      0.839     -0.816      0.037     -0.676     -1.907      0.543     -0.614      0.324     -0.276      1.626      0.068     -0.823      0.275     -0.445      0.870      0.080     -1.134     -0.188     -0.031      0.567     -0.394     -0.941     -0.671     -0.173      0.285      1.249      0.048      0.680     -0.660     -2.396      0.983      0.232      0.671     -0.037      0.853      0.495     -0.056      0.670     -0.456      0.238      0.612     -0.778      0.240
     0.907      0.696      1.839      0.184      0.037      0.324      1.093     -0.457     -0.614      0.324      0.724     -0.374      1.068      1.177      0.275      0.555     -1.130      1.080      0.866     -0.188      0.171     -0.065      0.705     -0.295     -0.125      0.607      0.796      1.196      0.492      0.288      0.061      1.202     -1.275     -0.305      0.337      0.239     -0.059     -0.111      1.277      0.354      0.319     -1.077      0.002      1.093     -0.260
    -2.093     -1.304     -0.161      1.184     -1.963     -1.676      0.093     -0.457      0.386     -0.676     -0.276     -1.374      0.068      0.177     -0.725     -0.445     -1.130     -0.920     -1.134     -2.188     -0.394     -0.436     -0.284      1.185     -1.201     -1.673     -0.839      0.071     -0.026     -0.776     -1.482      0.989      0.030     -0.711     -0.189      0.185     -0.793      0.421     -0.684     -0.176     -0.176     -0.710     -0.425     -1.681     -0.930
     0.907      0.696      0.839      1.184     -0.963     -1.676      0.093      0.543     -0.614      0.324     -2.276     -1.374      0.068     -0.823      0.275     -1.445     -0.130      1.080      1.866      0.812     -1.415     -0.467     -0.052      0.649     -0.904      2.331      1.240      0.905      0.676      0.024     -0.117      0.611      0.514     -1.298      0.656     -0.103     -0.734     -0.063     -1.200      0.586      0.162      0.405      1.118      1.491      1.806
    -1.093      0.696      0.839      1.184     -0.963     -0.676      0.093      1.543     -1.614     -0.676     -1.276     -0.374      0.068     -0.823     -0.725     -0.445     -0.130      0.080     -0.134     -1.188     -0.746     -0.259      0.353     -0.458     -1.069     -0.273      1.057      0.307      1.469      0.050      0.044      0.282      1.192     -1.140     -0.065     -0.188     -0.075     -0.432     -0.366     -0.093      0.403      0.072     -0.608      0.099     -0.005
     0.907      0.696      1.839     -0.816      0.037      0.324      1.093      1.543      0.386      0.324      1.724     -0.374     -2.932      0.177      0.275     -0.445      0.870      1.080     -2.134     -0.188      0.513      0.109     -0.566      0.699      0.187      0.303      0.607      2.479     -1.591     -0.333      0.008      1.182      1.990     -0.133      0.131      1.170     -0.537     -2.250     -0.316      0.071     -1.074      0.751      1.850     -2.367     -0.359
     0.907     -0.304     -1.161     -0.816     -0.963     -1.676      0.093     -1.457     -0.614     -0.676     -0.276      0.626      0.068      1.177     -0.725      0.555     -1.130     -0.920     -1.134     -2.188      0.258     -0.372     -0.311     -1.122     -1.432      0.716      0.017     -0.747      0.273      0.440     -1.881      0.540     -1.129      0.321     -0.029     -0.724      1.220      0.475      2.168      0.177      0.170     -0.935     -0.518     -0.564     -0.962
     1.907      0.696      1.839     -0.816     -0.963      1.324      1.093      0.543      2.386     -0.676      1.724      1.626      0.068     -1.823      0.275     -0.445      0.870      1.080      0.866     -1.188      0.610      1.003      0.349     -0.238     -0.989      1.389     -0.219      1.378     -0.616     -0.093      0.732      0.125      0.186      2.647     -0.117      0.912      0.287     -0.286     -1.527      0.635     -1.124     -0.193      0.481      0.904     -0.075
     0.907      0.696     -0.161      1.184      1.037      1.324      0.093      0.543      0.386     -0.676      1.724      0.626      1.068      0.177      0.275      1.555      0.870      1.080     -0.134      0.812      1.236      0.321      0.318      0.820     -0.079     -0.408      0.297     -0.470      0.366      1.104      0.189     -0.255      0.069     -0.354     -0.605      0.016      0.152      0.478     -0.394      0.305      0.307      0.474      0.525     -0.435      0.822
     1.907      0.696     -2.161     -1.816      0.037      1.324      0.093     -2.457     -1.614      0.324     -0.276     -2.374     -0.932      0.177     -0.725      0.555     -0.130     -2.920     -0.134      0.812      0.184     -0.112     -1.385     -1.668      0.931      1.573      0.878     -0.655     -0.183     -0.982      1.024      0.116     -0.947     -0.232     -0.277     -0.696     -2.164      1.113      1.434     -0.992      0.270      0.061     -0.869      0.773     -0.027
     0.907      0.696     -0.161      0.184      0.037      0.324      0.093     -1.457      0.386      0.324      0.724     -0.374      0.068     -0.823     -0.725     -0.445     -0.130      0.080     -0.134     -0.188      0.409      0.024     -0.110     -0.513      0.133      0.536      0.566     -0.057      0.726     -0.129     -0.296      0.141     -1.308      0.713      0.362      0.185     -0.441      0.227     -0.254     -0.606     -0.837     -0.069      0.193     -0.008     -0.394
     0.907     -1.304      0.839     -1.816      1.037      1.324      0.093      1.543     -0.614      1.324      0.724     -1.374      1.068     -0.823      1.275      1.555      0.870      1.080     -1.134      0.812      0.815     -0.766      0.849     -0.335      1.556      0.047     -0.545     -0.151     -1.666     -0.486      0.570      0.858      0.455     -0.322      0.432     -0.492     -0.322     -0.259     -0.385      0.304      0.593      1.802     -0.039     -0.906     -0.705
     1.907      0.696     -0.161      2.184      0.037     -0.676      1.093     -0.457     -0.614     -0.676      1.724     -0.374      0.068      2.177      0.275      1.555      0.870      1.080     -0.134     -0.188      1.211      0.638      0.749      1.041      0.229      0.772      0.116     -0.908      1.279     -0.231     -1.825      0.254     -1.300     -1.677     -0.835     -0.043     -1.080     -0.944      1.267      0.129      0.037      0.218      0.079     -0.611     -0.555
     0.907      0.696      0.839     -1.816      1.037      1.324     -0.907     -1.457     -0.614      0.324      1.724      0.626      1.068      0.177      1.275      1.555      0.870      1.080     -2.134      0.812      1.020      0.847      0.606     -0.121      1.275     -0.133     -0.078      0.205     -1.668     -0.283      0.289     -1.698     -2.267     -0.535     -0.317      0.001     -0.470      0.049      0.216      0.553      0.490     -0.240      0.204     -2.065     -0.300
    -0.093     -2.304     -0.161      1.184      0.037     -0.676     -1.907      0.543      0.386     -0.676     -1.276     -1.374      0.068      1.177      0.275     -0.445     -0.130     -0.920     -0.134      0.812     -0.605     -0.740      0.016      0.812     -0.423      0.587     -1.589     -0.144      0.436      0.564     -0.185     -1.167      0.428     -0.386     -0.500     -0.426     -0.572     -0.096      0.477      0.613      0.110      0.688     -0.827     -0.630      1.293
    -0.093     -0.304     -0.161      1.184      1.037      0.324      0.093      0.543     -1.614     -0.676     -0.276     -0.374      0.068     -1.823     -0.725     -0.445     -0.130     -0.920     -0.134      0.812     -0.253      0.080      0.095     -0.185      0.490      0.061     -0.182     -0.202      1.266      0.528      0.554      0.036      0.341     -1.432     -0.951      0.080     -0.546     -0.032     -1.684     -0.883     -0.227     -0.253     -1.161     -0.224      0.218
    -0.093      0.696      1.839      2.184      1.037     -2.676      1.093     -0.457      0.386      1.324      0.724     -1.374     -0.932     -0.823      1.275          *     -1.130     -0.920     -0.134      0.812     -0.430     -0.222     -0.474      1.110      0.384      0.252      0.957      2.420      0.989      0.669     -2.178      1.172      0.075     -0.439      1.069      1.307     -0.975     -0.375     -1.664      1.144     -2.214     -0.842     -0.292     -0.782      0.411
     0.907      0.696     -2.161      1.184      1.037     -2.676      1.093     -0.457     -1.614      1.324     -1.276      0.626     -0.932     -1.823      1.275     -2.445      0.870      1.080     -0.134      0.812     -1.237      0.810     -0.082     -0.218      0.470      2.000     -0.243     -2.100      1.411      0.565     -1.339      0.338     -0.220     -1.479      1.101      0.708     -0.406     -0.955     -1.515      1.176     -1.179      0.071      1.332     -0.043      0.354
    -1.093     -0.304      0.839      1.184      1.037      0.324      0.093     -0.457     -0.614     -1.676      0.724     -1.374      0.068     -0.823      0.275      0.555     -0.130      0.080     -1.134     -0.188      0.226     -0.645      0.289      0.814      0.709     -1.293      0.257      0.667      0.269      0.349      0.134      0.903     -0.781     -1.361     -2.156      0.496     -0.509     -0.313     -1.559     -0.250      0.336      0.474     -0.453     -1.647     -0.825
    -2.093      0.696      1.839      1.184     -2.963     -2.676      1.093      1.543      2.386     -2.676     -2.276     -2.374      1.068      1.177     -2.725     -2.445      0.870      1.080      0.866     -3.188     -1.710     -0.407      0.781      1.956     -2.921     -0.257      1.127      1.084     -0.726     -0.253     -0.998      1.499      0.713      0.668     -1.033      0.282     -1.699     -0.164     -0.436     -1.454     -0.579      1.184      0.018     -0.095     -0.323
     0.907     -2.304     -2.161     -0.816      1.037      1.324      1.093     -1.457      1.386      1.324      1.724     -2.374      0.068      1.177      1.275      1.555      0.870      1.080      0.866      0.812      1.133     -0.272      0.198      0.298      0.581     -0.217     -2.103     -2.497     -1.015      0.419      0.212      1.585     -1.743      0.992      1.149     -0.204     -2.007     -0.345      1.219      1.038      0.309      1.166      0.781      0.711      0.166
    -0.093     -1.304      0.839      1.184      0.037      1.324      1.093      1.543      0.386      0.324      0.724      0.626     -0.932     -0.823      0.275      1.555      0.870      1.080      0.866      0.812      0.459      0.405      0.006      0.175      0.859     -0.442     -1.696      0.753      0.864     -0.796      0.927      0.676      1.693      0.254     -0.213     -0.137     -0.075     -0.901     -1.008     -0.086      0.930      0.365      1.181      0.807     -0.137
    -2.093     -0.304     -0.161      1.184     -2.963      0.324     -0.907     -0.457      0.386     -0.676     -1.276     -0.374      0.068      1.177     -0.725     -0.445     -1.130      0.080     -0.134     -2.188     -1.017     -0.567      0.238      0.537     -1.661     -0.968      0.157     -0.348      0.702     -1.336      1.231     -0.264     -0.801      0.306      0.243      0.089      0.564     -0.421      0.632      0.226      0.635     -0.511     -0.195     -0.459     -0.576
     0.907     -0.304     -1.161      0.184      1.037      1.324     -0.907     -1.457     -0.614     -0.676     -0.276     -0.374     -0.932      0.177     -0.725     -0.445     -1.130     -0.920     -0.134      0.812     -0.162     -0.287     -0.320      0.089      0.671      0.941     -0.060     -0.991      0.127      0.417      1.374     -0.544     -0.998     -0.867     -1.158      0.014      0.065     -0.341     -0.077     -1.114     -0.217     -1.060     -0.543     -0.108      0.063
     0.907     -0.304      1.839     -0.816     -2.963      0.324     -0.907     -0.457      0.386     -0.676     -0.276      1.626      1.068      2.177     -2.725     -2.445     -1.130     -0.920     -0.134     -0.188     -0.690     -0.308      0.185      0.319     -1.066      1.541     -0.166      1.633     -1.113     -1.928      1.097     -0.437     -0.635      0.146     -0.015      1.096      1.957      0.698      1.980     -2.191     -1.671     -0.676     -1.135      0.017      0.869
    -0.093      0.696      0.839     -1.816      1.037      1.324      1.093      0.543      1.386     -0.676     -1.276     -0.374     -2.932      2.177      1.275      0.555     -0.130     -0.920      1.866      0.812     -0.302     -0.196     -0.762      0.378      0.915      0.166      0.885      1.492     -2.127      0.040      1.672      1.467      1.574      1.083     -1.150     -0.950     -0.078     -1.714      1.713      0.931      0.939      0.166      0.387      1.624     -0.148
    -0.093     -0.304     -1.161     -1.816      1.037     -0.676     -0.907      1.543     -1.614      1.324     -0.276      0.626      1.068     -1.823      1.275      0.555     -1.130     -0.920     -2.134      0.812      0.216     -0.458      0.285     -1.968      1.129     -0.395      0.116     -1.581      0.170      0.013     -0.901     -0.218      1.272     -0.077      0.659     -0.584      1.311      0.599     -0.232      0.640      0.359     -0.499     -1.425     -1.164     -0.103
     0.907     -0.304      1.839     -0.816     -1.963      0.324      0.093      1.543     -0.614     -0.676     -1.276      0.626      1.068      1.177     -1.725     -0.445     -0.130      1.080      0.866     -1.188     -0.803      0.341      0.478     -1.382     -1.270      1.601     -0.823      1.120      0.667     -0.740      1.104     -0.285      0.968      0.576      0.136      0.175     -0.007      0.352      2.181     -1.045      0.628     -0.485      0.223      1.423      0.011
    -1.093     -0.304     -2.161      2.184     -0.963      0.324      0.093      0.543     -0.614      0.324      1.724     -0.374     -0.932      0.177      0.275      0.555      0.870      0.080      0.866      0.812      1.060     -0.032     -0.210      0.876      0.591     -2.091     -0.271     -1.861      1.221     -1.584     -0.732      0.007      0.751     -1.254      0.055      0.167     -0.607     -0.597     -0.478      0.203     -0.623      0.838      0.440      0.478      0.369
    -0.093     -0.304     -1.161     -0.816     -1.963      1.324      0.093      0.543      0.386      0.324     -1.276     -1.374      1.068     -0.823      0.275     -0.445     -0.130      0.080      0.866     -0.188     -0.518     -0.128      0.184     -0.071     -0.477      0.399     -0.216     -1.369     -0.816     -1.343      1.687      0.282      0.326      0.458      0.470     -0.540     -1.088      0.690     -0.926      0.533      0.091      0.105     -0.357      0.810      0.276
    -0.093     -1.304      0.839      0.184      0.037      1.324      1.093     -1.457      2.386     -0.676      0.724     -2.374      1.068     -1.823      0.275     -0.445     -1.130      1.080      1.866      0.812      0.334     -0.408      0.636      1.011     -0.595     -0.185     -0.883      0.229     -0.670      0.602      0.896      1.559     -2.223      1.409     -0.305      0.004     -1.625      0.103     -2.495      0.568     -0.988     -0.533      0.194      1.350      1.322
    -1.093     -0.304     -0.161      1.184      0.037      0.324      0.093     -0.457     -0.614      0.324     -0.276     -1.374      0.068     -0.823      0.275      0.555     -0.130      0.080     -1.134     -2.188     -0.013      0.143     -0.138      0.333     -0.500     -1.112     -0.484      0.032      0.882      0.452      0.433     -0.166     -0.252     -0.663      0.767     -0.159     -1.558      0.234     -1.205      0.558      0.406     -0.274      0.554     -1.178     -1.802
     1.907     -0.304     -0.161      0.184      0.037      0.324     -1.907      1.543      0.386      1.324      1.724      0.626      0.068     -0.823      0.275      0.555     -0.130     -0.920     -1.134     -0.188      0.846      0.415     -0.056     -0.963     -0.125      1.052     -0.714     -0.242      1.330      0.199     -0.478     -2.168      1.687      1.199      1.372      0.533      0.314      0.109      0.106      0.453     -0.573     -0.688     -0.853     -0.534     -0.196
     0.907     -0.304     -0.161     -1.816      1.037      1.324      0.093      1.543      0.386     -2.676      0.724      0.626      1.068      1.177      0.275      1.555      0.870      1.080     -2.134     -1.188      0.429      0.403      0.443     -0.461      0.117      0.576     -0.669     -0.485     -1.323      0.729      0.965     -0.314      1.127      0.765     -2.759     -0.047      0.185      0.421      1.513      0.302      0.916      0.482      0.542     -2.060     -1.386
    -0.093      0.696      0.839      0.184      0.037      1.324      1.093      1.543      0.386      1.324     -1.276     -0.374      1.068      0.177      1.275      1.555      0.870      1.080     -1.134      0.812      0.238      0.479      0.618      0.195      0.541     -0.337      0.206      0.414     -0.010     -0.590      1.073      0.617      0.796      0.268      0.991     -1.553     -0.778      0.169     -0.073      0.887      1.351      0.285      0.162     -1.106      0.383
     0.907      0.696      0.839      1.184     -0.963      0.324      1.093      0.543      2.386      1.324      0.724      1.626      0.068     -0.823     -0.725      1.555      0.870      0.080      0.866     -1.188      0.734      0.543      0.163      0.503     -0.747      0.118      0.272      0.683      0.728     -0.225     -0.383      0.507      0.215      1.936      1.686     -0.265      0.800      0.022     -1.319     -0.206      0.746      0.231     -0.287      0.637     -0.436
    -1.093     -0.304      0.839      0.184      1.037     -0.676      1.093      0.543     -1.614      0.324      0.724      0.626      1.068      0.177      0.275      0.555      0.870      1.080     -0.134      0.812      0.467      0.106      0.500     -0.023      0.220     -1.477     -0.425      0.176      0.289      0.998     -1.140      0.765     -0.087     -1.537      0.380     -0.064      0.581      0.279      0.230      0.172      0.008      0.866      0.271     -0.027      0.630
    -1.093     -0.304     -2.161      1.184      0.037     -0.676      0.093     -2.457      1.386      0.324     -1.276     -2.374      0.068      1.177     -0.725     -0.445     -0.130     -2.920      0.866     -0.188     -0.648     -0.687     -1.151      1.209     -0.451     -0.327      0.429     -0.966     -0.004      0.446      0.241      0.833     -0.904      0.523      0.639     -0.467     -1.274      1.770      0.239     -0.323      0.256      0.693     -1.086      0.350      0.170
    -0.093      0.696      0.839      1.184      1.037      1.324      1.093     -1.457      1.386      1.324      0.724     -0.374      1.068      2.177     -0.725      0.555      0.870      0.080     -0.134      0.812      0.265      0.468      0.255      1.448      0.594     -0.398      0.015      0.778     -0.199      0.472      1.099      0.614     -1.848      0.306      0.925      0.277     -0.912      0.875      1.124     -0.930      0.418      0.115     -0.080     -0.740      0.190
    -0.093     -0.304     -2.161     -0.816      0.037      1.324     -1.907     -2.457     -0.614     -2.676     -2.276      1.626      1.068      2.177     -2.725     -1.445     -0.130     -1.920     -1.134      0.812     -1.216      0.080     -0.416     -0.082     -0.441      1.236     -0.520     -1.837     -0.815      0.437      2.529     -1.927     -1.955     -0.558     -2.674     -0.538      1.668      1.444      2.360     -2.420     -0.062     -0.228     -1.343     -0.999      1.131
    -0.093      0.696      1.839      2.184      0.037      1.324      1.093      1.543      0.386     -0.676     -0.276     -0.374      0.068      1.177     -1.725      0.555     -0.130      1.080      0.866     -0.188      0.337     -0.397      0.117      1.551      0.194     -0.523      1.206      1.783      0.578     -0.138      0.943      1.669      1.373     -1.016     -0.737     -0.665      0.034     -0.025     -0.048     -1.640      0.014      0.283      0.997      0.017     -0.432
    -0.093     -0.304      0.839     -0.816      0.037      0.324      1.093      1.543     -0.614      0.324     -0.276      0.626      1.068     -0.823      1.275      1.555     -0.130      0.080     -0.134     -0.188      0.276      0.830      0.321     -0.092     -0.260     -0.492     -1.115      0.435     -0.926      0.206     -0.123      0.127      1.150     -0.584      0.455     -0.643     -0.472      0.662     -0.561      1.370      1.074     -0.871     -0.231      0.132      0.169
     1.907     -0.304     -0.161      0.184      0.037      1.324      0.093     -0.457     -0.614     -0.676      1.724     -0.374      0.068      0.177     -0.725      1.555      0.870      0.080      0.866     -0.188      1.527     -0.208      0.120     -0.110     -0.178      0.360      0.033     -0.305      0.622      0.146     -0.124      0.464     -0.578     -0.457     -0.516     -0.491     -0.251     -0.027      0.419     -0.656     -0.171      1.003     -0.003      0.856     -0.114
    -0.093     -0.304     -2.161      1.184     -0.963      0.324      0.093      1.543      0.386     -0.676     -1.276     -0.374     -1.932      0.177     -0.725     -1.445     -0.130      1.080      0.866     -1.188     -0.751     -0.044     -0.237      1.218     -1.299      0.737     -0.309     -2.030     -0.178      0.338      1.051      0.126      1.898     -0.743     -0.010     -0.308     -0.462     -1.495     -0.946     -0.081     -0.646     -0.212      1.428      0.332      0.093
    -0.093      0.696      1.839     -0.816      1.037      1.324      1.093      1.543      0.386      0.324      1.724      1.626      1.068     -0.823      0.275     -0.445      0.870     -1.920      0.866      0.812      0.641      1.097      0.049      0.154      0.877     -0.806     -0.436      1.726     -0.980      0.118      0.625      0.000      1.438      0.128     -0.153      0.763      0.079      1.052     -1.200     -0.150     -1.128     -0.416     -1.990      0.752     -0.040
     1.907     -1.304     -1.161      1.184     -1.963      1.324      1.093      1.543      0.386     -1.676     -1.276      0.626      0.068      1.177     -1.725      1.555      0.870      1.080      0.866     -0.188      0.376     -0.144      0.130      0.492     -1.003      1.505     -1.194     -1.277      0.656     -0.857      1.096      1.184      1.218      0.097     -1.282     -1.561      0.840     -0.058      0.613     -1.222      1.115      0.866      0.783      0.543      0.739
    -0.093     -0.304     -1.161      1.184     -0.963      0.324      1.093     -1.457      0.386     -1.676     -0.276      0.626      1.068      2.177      0.275     -0.445     -0.130      1.080      0.866     -1.188     -0.232      0.276      0.630     -0.086     -1.034      0.227     -0.579     -1.978      1.260      0.156      0.585      0.645     -2.144      0.428     -1.203      0.103      0.140     -0.058      2.001      0.533     -0.139     -0.461      0.228      0.974     -0.003
    -0.093      0.696     -0.161      0.184     -0.963     -0.676     -0.907      0.543     -0.614      0.324      1.724      0.626      0.068     -0.823      0.275     -0.445      0.870      0.080      1.866      0.812      0.891      0.495      0.240      0.211     -0.439     -0.921      0.141     -0.397     -0.007     -0.452     -1.393     -1.475      0.378     -0.799      0.648      0.258     -0.285     -0.187     -0.870      0.568     -1.375      0.147     -0.379      1.712      0.999
     0.907     -0.304      1.839     -1.816      1.037     -0.676     -2.907      1.543     -1.614      1.324      1.724     -0.374      1.068     -0.823      1.275     -0.445     -2.130      1.080      1.866      0.812      0.435     -0.543      0.710     -1.527      0.527      0.398      0.294      1.064     -0.351      0.421     -1.002     -2.375      0.697     -0.324      1.074      0.963      0.458     -0.080      0.284      0.956     -0.724     -1.439     -0.165      2.660      0.328
    -2.093     -0.304     -0.161     -0.816      1.037     -1.676      1.093      1.543     -1.614     -0.676     -1.276     -1.374     -2.932     -1.823     -0.725     -0.445     -1.130      1.080     -1.134      0.812     -0.623     -0.793     -0.575     -1.208     -0.777     -1.264      0.349      0.271      0.320      1.681     -0.843      1.827      2.194     -0.563     -0.187     -0.344     -0.419     -2.109     -0.816     -0.339      0.161     -0.067      2.107     -0.445      1.466
    -2.093     -0.304     -1.161     -0.816      0.037      0.324      0.093      1.543      0.386      1.324     -1.276     -1.374     -1.932     -0.823      0.275      0.555     -1.130     -0.920      0.866     -0.188     -0.259     -0.392     -0.708     -0.043      0.369     -1.788     -0.112     -0.407     -0.964     -0.416      0.617      0.440      2.203      0.526      1.078     -0.925     -0.951     -0.884     -0.816      0.033      0.796     -0.539     -0.055      0.988     -0.417
    -0.093      0.696      1.839      0.184      0.037     -0.676      1.093      0.543     -1.614      0.324     -0.276      0.626      1.068      0.177     -0.725      0.555     -0.130      1.080     -1.134      0.812      0.300     -0.070      0.833     -0.387     -0.208     -0.248      0.792      0.915      0.470      0.134     -0.749      1.272     -0.526     -1.194      0.492     -0.782      0.538     -0.026      0.500     -0.737      0.314     -0.167      0.017     -0.816      1.012
    -2.093      0.696      0.839      1.184      0.037      1.324      1.093     -0.457      0.386      0.324      1.724      1.626      1.068      1.177      0.275      0.555      0.870      0.080      0.866      0.812      0.717      0.932      0.564      1.274      0.761     -2.745     -0.311      0.370     -0.033     -0.714      0.698      0.253     -1.064     -0.647     -0.231      0.643      0.557      0.071      0.368     -0.069     -0.344     -0.198     -0.629      0.392      0.137
     0.907     -1.304      0.839      0.184      0.037      1.324     -0.907      0.543      0.386     -0.676      1.724     -0.374      0.068     -0.823      0.275      1.555      0.870      0.080     -0.134      0.812      1.457      0.218      0.210      0.237     -0.298     -0.497     -1.572      0.640      0.008      0.264     -0.065     -1.239      0.284      0.306     -0.556     -0.412     -0.647     -0.370     -1.140      0.370     -0.111      0.548     -0.268     -0.197      1.139
     0.907      0.696      0.839     -1.816      1.037      1.324      1.093      1.543     -0.614      0.324      0.724      0.626      0.068     -1.823      1.275      0.555      0.870      1.080     -1.134      0.812      0.626      0.212      0.408     -1.126      1.403      0.472      0.393      0.422     -0.782     -0.462      0.748      0.843      1.264      0.204     -0.326     -0.216      0.413     -0.585     -0.916      0.512     -0.210      0.691      0.754     -0.651     -0.700
     0.907      0.696     -1.161      1.184      0.037      0.324      0.093     -1.457     -0.614      0.324      0.724      0.626      0.068      1.177      0.275      0.555     -0.130      0.080      0.866     -0.188      0.298     -0.031      0.117      0.426     -1.061      0.542      0.703     -1.319      0.838      0.998      0.137      0.107     -1.579     -0.944      0.757      0.367      0.671     -0.071      0.672      1.073      0.319     -0.053     -0.023      0.648      0.697
     0.907      0.696     -2.161      1.184      0.037      1.324      1.093     -1.457     -0.614      0.324      1.724      0.626      0.068     -0.823      0.275      0.555      0.870     -0.920      0.866      0.812      0.771      0.498     -0.293     -0.175      0.469     -0.026      0.211     -1.741      1.343     -0.496      0.482      0.637     -1.062     -0.456      0.004      0.595      0.044      0.580     -0.822      0.183     -0.297      0.316     -0.444      1.076      0.268
    -1.093      0.696      0.839      0.184      1.037     -0.676      0.093      1.543     -0.614      0.324     -1.276      0.626      1.068     -1.823      0.275     -1.445     -0.130      1.080      0.866     -0.188     -0.733      0.100      0.790     -0.281      0.359     -0.477      0.475      0.096      0.460      0.646      0.107     -0.008      0.632     -0.081      0.158     -0.060      0.458     -0.363     -1.620      0.012     -0.704     -0.213     -0.007      1.001     -0.510
     0.907     -0.304     -2.161     -1.816      0.037     -1.676     -0.907     -0.457     -0.614     -0.676      1.724      0.626     -1.932      1.177     -0.725     -0.445      0.870     -1.920     -0.134     -0.188      0.266     -0.053     -1.529     -0.573     -0.253      0.743     -0.259     -0.662     -1.310      0.217     -1.877     -0.803      1.453     -0.119     -0.550      1.277      0.675      0.419      1.571     -0.335     -0.742      0.855      0.261      0.016      0.060
     0.907      0.696      0.839     -1.816     -0.963     -0.676      0.093      1.543     -0.614      0.324      1.724     -0.374      0.068     -1.823      1.275      0.555      0.870      1.080      1.866      0.812      0.735      0.146      0.205     -1.342      0.033      0.217      0.519      0.577     -0.226     -1.095     -1.380      0.015      1.344      0.322      0.268      0.557     -0.652     -0.232     -0.808      1.214     -0.299      0.683      0.695      2.499      0.504
     0.907      0.696      1.839      0.184      1.037      1.324      1.093     -1.457      1.386      0.324     -1.276      0.626      1.068      1.177     -1.725      1.555      0.870      1.080     -1.134      0.812      0.042      0.748      0.582      0.597      1.127      1.124     -0.042      1.121     -0.463     -0.205      1.234      0.486     -2.144      0.914     -0.297     -1.557     -0.353      0.237      0.631     -2.266      1.570     -0.207      0.243     -1.350     -0.469
    -0.093     -0.304     -1.161      0.184      0.037     -0.676     -0.907     -1.457      0.386     -0.676     -0.276     -0.374      0.068     -0.823     -0.725     -1.445     -1.130     -1.920      0.866     -2.188     -0.492     -0.858     -0.372     -0.025     -1.300      0.336      0.367     -0.781      0.351      1.338     -0.174      0.004     -0.955      0.554      0.029      0.431      0.685      0.725     -0.795     -0.058     -0.879     -0.151     -1.428      0.912     -0.979
    -0.093     -1.304     -1.161      0.184     -1.963     -0.676     -0.907     -0.457      0.386     -0.676     -1.276     -0.374     -0.932     -0.823      0.275     -0.445     -1.130     -0.920      0.866     -0.188     -0.466     -1.199     -0.187      0.308     -1.310      0.499     -0.152     -1.056     -0.050     -0.758     -0.205      0.384     -0.276      0.018     -0.119     -0.569      1.239     -0.627     -1.037      0.767      0.126      0.064     -0.600      0.684      1.170
     0.907      0.696     -2.161      1.184      1.037      1.324      0.093     -2.457      0.386      0.324      1.724     -2.374     -0.932      1.177      0.275      1.555      0.870     -1.920      0.866      0.812      0.990     -0.277     -0.912      0.599      0.534     -0.170      0.925     -1.200      0.608      0.431      0.297      0.313     -1.453     -0.002      0.012      0.274     -2.015      0.324      0.720     -0.040      0.320      1.259     -0.511      0.535      0.276
     0.907     -0.304     -1.161     -0.816      1.037      0.324     -2.907     -1.457      0.386     -0.676      1.724      1.626     -1.932     -0.823      1.275      1.555      0.870      1.080     -0.134      0.812      1.182      0.527     -0.226     -0.260     -0.152     -0.233     -0.776     -0.811     -0.472      1.148     -0.804     -3.356     -1.293      0.583     -0.626     -0.144      1.033     -1.429     -0.537      1.367      0.225      0.297      1.265     -0.052      1.031
     1.907      0.696     -1.161     -0.816      1.037      1.324      1.093     -0.457     -0.614      1.324      1.724      1.626     -0.932     -0.823      1.275      1.555      0.870      1.080      1.866      0.812      1.061      0.601      0.215     -1.019      0.857      0.732      0.169     -1.158      0.078      0.297      0.491      0.453     -0.703      0.027      0.784      0.146      0.755     -1.376      0.148      0.913      0.434     -0.007      0.692      2.363     -0.064
    -1.093      0.696      0.839     -0.816      1.037     -0.676      1.093      1.543     -0.614      0.324      0.724      1.626      0.068     -0.823     -0.725     -0.445     -0.130      0.080     -0.134      0.812     -0.070      0.472      0.022     -0.369      0.501     -0.993      0.305      0.899     -0.315      0.387     -0.570      0.537      1.403     -0.243     -0.051      0.812      1.039      0.074     -0.503     -0.851     -0.289     -0.623      0.018      0.023      0.417
     0.907      0.696      1.839      2.184     -0.963      1.324      1.093      1.543     -0.614      0.324     -0.276      0.626      1.068      2.177     -0.725      0.555      0.870      1.080     -0.134      0.812      0.336      0.653      0.739      0.317     -0.305      0.560      0.127      1.145      1.591     -0.680      1.151      0.385      0.543     -0.847      0.500     -0.879     -0.171      0.026      2.103     -0.496      0.100      0.218      0.042     -0.266      1.253
    -0.093      0.696     -2.161      1.184      1.037      0.324      1.093     -2.457      1.386      0.324     -1.276      0.626      1.068      0.177      0.275     -1.445     -0.130     -0.920      0.866      0.812     -0.938      0.404      0.072      1.736      0.491      0.810      0.190     -2.180     -0.543      0.292      1.383      0.842     -2.334     -0.065      0.085     -0.126      0.108      1.012     -1.170      0.017     -0.289     -0.548     -1.065      0.057      0.356
     0.907     -0.304     -1.161      1.184      1.037      0.324      1.093     -1.457     -0.614      0.324      0.724      0.626     -0.932      1.177      0.275      1.555      0.870     -0.920     -0.134      0.812      0.481      0.464     -0.541      0.298      0.616      0.536     -0.659     -0.558      0.882      0.243      0.080      0.406     -1.037     -0.807      0.019      0.046     -0.020     -0.182      1.039     -0.060      0.896      0.475     -0.085     -0.424      0.214
    -0.093     -0.304     -0.161     -0.816      1.037     -0.676      0.093     -1.457      2.386      1.324     -0.276      1.626     -0.932     -0.823      1.275      1.555     -0.130     -1.920      1.866      0.812      0.333      0.021     -1.106      0.053      0.726     -0.437     -0.361      0.868     -0.763      0.254     -1.097     -0.192     -0.097      2.489      0.860     -0.692      1.483      0.667     -0.752      1.246      0.935     -0.012     -0.363      1.809      0.112
     0.907      0.696     -0.161      1.184      0.037     -0.676     -0.907      0.543      1.386      1.324      0.724     -1.374     -0.932      0.177      0.275     -0.445     -2.130     -0.920      1.866     -0.188      0.132     -0.312     -0.329      1.620     -0.090      0.802      1.127      0.248     -0.456      0.107     -0.635     -0.636      1.055      0.047      1.235      0.525     -0.839     -0.388     -1.049      0.376     -0.605     -1.976     -0.465      1.249     -0.120
     0.907     -1.304      0.839      1.184      1.037     -0.676     -0.907     -1.457     -0.614     -0.676     -0.276     -0.374      0.068     -0.823     -0.725      1.555     -0.130     -0.920     -2.134      0.812      0.532     -0.273      0.008     -0.341     -0.124      0.373     -1.035      0.873      1.410      1.070     -1.161     -0.619     -1.455     -0.214     -0.575     -1.102      0.057      0.071     -0.541     -0.604      0.937      0.370     -1.016     -1.880      0.691
    -1.093      0.696      0.839      0.184      1.037     -0.676      0.093      1.543      0.386      1.324     -1.276     -0.374     -0.932     -0.823      1.275     -0.445     -0.130      0.080      0.866      0.812     -0.855      0.091     -0.116      0.620      0.831     -0.236      0.496      0.946     -0.318      0.109      0.173      0.008      1.858      0.071      0.837     -0.077     -0.505     -0.663     -1.330      0.850      0.342     -0.181      0.241      0.641      0.125
    -1.093     -0.304      1.839      0.184      1.037      0.324      0.093      1.543     -1.614     -2.676     -1.276     -0.374      1.068     -0.823     -1.725     -1.445     -0.130      0.080     -0.134     -0.188     -0.568     -0.102      0.632     -1.106     -0.164     -0.456     -0.328      1.081      1.323      1.102      0.954      0.293      0.719     -0.916     -2.418     -0.449     -0.192      0.157      0.213     -1.605     -0.913     -0.027     -0.741      0.395      0.042
    -2.093      0.696     -1.161      0.184      1.037     -0.676      0.093      1.543     -1.614      0.324     -2.276     -1.374      1.068     -0.823      0.275     -1.445     -0.130      1.080      0.866     -0.188     -1.608      0.029      0.921      0.000     -0.399     -0.722      0.633     -2.009      0.165      1.342      0.746      0.048      0.320     -1.686      0.632      0.064     -1.401     -0.358     -0.979      0.503      0.439      0.081     -0.234      1.006      0.164
    -0.093     -0.304     -1.161      1.184      1.037     -0.676     -0.907     -1.457      2.386     -1.676     -1.276     -0.374      1.068      2.177     -1.725      0.555     -1.130     -1.920      1.866      0.812     -0.441     -0.756     -0.599      1.302      0.406      0.275      0.292     -0.419     -0.136      0.781     -0.261     -0.028     -0.838      1.260     -1.737     -0.443      0.358      1.865      1.056     -1.903      1.153     -0.277     -1.147      1.328      0.392
     0.907     -0.304      0.839     -0.816      0.037      0.324     -0.907      0.543     -0.614     -0.676      0.724     -0.374      0.068      0.177      0.275     -0.445     -0.130      0.080     -0.134     -0.188     -0.279     -0.716     -0.169      0.143     -0.520      1.202      0.485      0.866     -0.831      0.518      0.417     -0.034      0.726     -0.751     -0.468      1.034      0.524      0.288      0.051      0.617     -0.097      0.595      0.444     -0.354      0.321
    -0.093      0.696     -1.161     -1.816      0.037      1.324     -2.907     -1.457     -0.614     -0.676     -1.276      0.626      0.068      0.177     -0.725      0.555     -0.130     -0.920     -1.134      0.812     -0.112      0.121     -0.585     -0.516      0.087     -0.075      0.287     -0.584     -1.273     -0.005      1.410     -2.910     -0.673     -0.245     -0.712     -1.221      0.344      0.774      0.723     -0.866      0.811     -0.124      0.022     -0.871      0.485
    -0.093     -0.304     -2.161      0.184     -1.963      0.324      1.093     -1.457      0.386     -1.676      0.724     -2.374     -0.932      1.177      0.275     -0.445      0.870     -0.920     -0.134     -2.188     -0.050     -0.426     -0.604      0.480     -1.403     -0.065     -0.041     -1.705     -0.204     -0.481      0.566      1.462     -0.644      0.128     -0.918      0.785     -1.818     -0.029      0.755      0.778     -0.522      1.223     -0.086     -0.463     -0.810
    -0.093     -3.304      0.839      0.184     -1.963     -0.676     -1.907      0.543      0.386     -0.676     -1.276     -2.374      1.068      0.177     -0.725     -0.445     -2.130      1.080     -0.134     -1.188     -1.013     -1.682      0.521     -0.303     -1.640      0.906     -1.481      0.436      0.377     -0.564      0.319     -0.326     -0.120      0.611      0.107      0.142      0.016      0.278      0.503      0.179      0.824     -0.272      0.312     -0.062      0.334
    -0.093     -0.304      0.839      0.184     -0.963     -1.676      0.093      0.543      0.386      0.324      0.724      0.626      1.068     -0.823      0.275     -0.445     -0.130      0.080     -0.134     -1.188     -0.188      0.010     -0.077     -0.308     -1.401      0.106     -0.294      0.968      0.332      0.391     -1.632     -0.017      0.595      0.621      0.993      1.078      0.606      1.203     -0.592      0.958     -0.117     -0.225      0.177      0.077      0.221
    -0.093      0.696      1.839     -1.816      1.037      1.324      1.093      1.543     -1.614     -0.676      1.724      0.626      0.068     -1.823      0.275      1.555      0.870      1.080     -2.134      0.812      1.034      0.481      0.707     -2.131      0.610     -1.186      0.249      1.057      0.351      0.503      0.356      0.483      0.921     -0.067     -1.003      0.093      0.006     -1.107      0.046     -0.131      0.239      0.341      0.050     -1.136      0.211
     0.907     -0.304     -2.161     -0.816      0.037      1.324      1.093     -2.457     -1.614     -0.676      1.724     -1.374     -1.932      0.177      1.275      1.555     -0.130     -2.920     -1.134     -0.188      0.730     -0.563     -1.756     -0.504      0.280      0.256      0.141     -0.554     -0.279     -0.353      0.571      1.697     -0.485     -1.431     -0.729      0.700     -0.498      0.512      0.597      1.033      0.621      0.672     -0.347     -0.875     -0.426
    -0.093     -1.304     -1.161     -0.816      0.037     -1.676     -0.907     -0.457      0.386     -1.676      0.724     -0.374     -0.932      0.177     -1.725     -1.445     -1.130     -0.920     -0.134     -2.188     -0.100     -0.955     -0.407     -0.327     -0.998      0.046     -0.387     -0.719     -0.445      0.993     -1.828      0.156      0.037      0.741     -1.027      0.774      0.913     -0.223      0.330     -1.043     -1.281     -0.236     -0.192      0.035     -1.397
     1.907     -0.304     -0.161      0.184      0.037      1.324     -0.907      1.543      1.386      1.324      0.724     -2.374     -0.932      1.177      1.275      1.555      0.870      1.080     -0.134      0.812      0.909     -0.329      0.027      1.128      0.339      0.967     -0.045     -0.171     -0.801     -0.272      0.403     -0.509      1.671      0.431      1.245     -0.576     -1.939     -0.923      0.168      1.038      0.471      1.238      1.215     -0.504      0.300
    -2.093     -2.304     -2.161      2.184      1.037     -1.676     -1.907     -0.457      0.386     -2.676     -1.276     -2.374     -0.932      2.177     -2.725     -0.445     -1.130     -0.920     -1.134      0.812     -0.578     -1.068     -0.611      0.856     -0.170     -1.653     -1.097     -1.499      1.200      1.123     -0.998     -0.724      0.247     -0.164     -2.669     -0.382     -1.078      0.082      1.430     -2.435      0.330      0.030      0.145     -1.558      0.852
     0.907      0.696      0.839     -1.816      1.037      0.324      0.093      0.543      0.386      1.324      1.724     -0.374     -1.932     -0.823      0.275      0.555     -0.130      1.080     -0.134      0.812      1.025     -0.284      0.049     -0.096      1.262     -0.027      1.129      0.713     -1.675     -0.214     -0.598      0.410      0.587      0.485      0.370      0.083     -0.021     -2.116     -0.766     -0.450     -0.673     -0.142      1.221     -0.118     -0.601
    -0.093      0.696     -2.161      1.184      1.037      1.324      1.093     -2.457     -0.614      1.324     -2.276      1.626     -2.932      0.177     -0.725     -0.445     -0.130     -2.920      0.866      0.812     -0.799      0.273     -1.808      0.422      1.294      0.758      0.500     -0.271      0.621     -0.136      2.099      0.629     -0.510     -0.943      0.552     -1.000      1.392     -0.228     -0.147     -1.355      0.399     -0.337     -0.296      0.675     -0.443
    -0.093     -0.304     -2.161      2.184      0.037      1.324      1.093      1.543      0.386     -0.676     -0.276      0.626      0.068      2.177     -0.725     -0.445      0.870     -0.920      0.866     -1.188     -0.218     -0.131     -0.072      0.775     -0.377      0.016     -0.257     -2.080      1.503      0.321      1.631      1.064      1.684     -0.379     -0.424     -0.149      0.771      0.221      1.474     -0.616     -0.372      0.920     -0.809      0.560     -0.711
     0.907     -0.304      0.839     -1.816      1.037      1.324      0.093      0.543     -0.614      1.324      1.724      0.626      1.068     -1.823      1.275      1.555      0.870      1.080     -1.134      0.812      0.958      0.294      0.525     -1.723      1.114      0.038     -0.690      0.309     -0.253      0.121      0.348     -0.172     -0.068      0.680      0.718      0.254      0.037      0.113     -0.504      0.754      0.596      0.699      0.390     -0.184     -0.307
    -2.093     -1.304      0.839     -0.816     -1.963     -1.676      1.093      0.543     -1.614     -2.676     -1.276      1.626     -1.932     -0.823     -0.725     -1.445     -0.130      0.080     -0.134     -1.188     -0.773     -0.160     -0.464     -0.094     -1.242     -1.282     -1.164      1.213     -0.588     -0.816     -0.859      1.147      1.107     -1.608     -1.934     -0.044      1.770     -1.238     -0.718     -0.302     -0.577     -0.169      0.640     -0.122     -0.026
    -1.093      0.696      1.839      1.184      0.037     -1.676      1.093      1.543      0.386      0.324     -1.276      0.626      1.068      0.177      0.275     -2.445      0.870      1.080     -0.134      0.812     -0.705      0.852      0.722      0.666      0.457     -0.467     -0.243      1.035      0.517     -0.355     -0.893      0.210      0.690     -0.154      0.144     -0.284     -0.378      0.065     -0.451     -0.086     -1.451      0.137     -0.089     -0.453      0.374
    -0.093     -0.304     -0.161      0.184      0.037     -0.676      0.093      0.543     -0.614     -0.676      0.724     -0.374      0.068      0.177     -0.725      0.555     -0.130      1.080     -0.134      0.812      0.473     -0.123      0.397     -0.092      0.587     -0.531     -0.333     -0.501      0.281     -0.525     -1.235      0.232      0.091     -0.455     -0.885      0.051     -0.159     -0.608      0.381     -1.135      0.055      0.092      0.477     -0.066      0.195
    -1.093     -1.304      0.839     -0.816     -0.963      1.324      1.093     -1.457      1.386     -2.676     -0.276      0.626      1.068      1.177     -0.725      0.555     -1.130      1.080     -1.134     -1.188      0.047     -0.044      0.693      0.319     -1.055     -1.075     -1.283      0.270     -1.096      0.037      1.155      1.187     -2.179      1.174     -2.014     -0.356      0.689     -0.097      0.841     -0.318      0.496     -1.011      0.215     -1.342     -0.157
     0.907      0.696      1.839     -1.816      1.037      1.324     -2.907     -1.457     -1.614      0.324      1.724     -0.374      0.068     -1.823      1.275      1.555      0.870      0.080     -0.134      0.812      1.171     -0.139      0.155     -1.207      0.365     -0.303      1.025      1.721     -0.685      0.641      0.132     -2.907     -1.652     -0.577      0.236     -0.046     -0.345     -0.308     -0.861      1.158      0.084      0.761     -0.066      0.308      0.289
    -0.093     -0.304     -0.161     -0.816      0.037     -2.676     -1.907     -0.457     -0.614     -1.676     -1.276     -1.374      0.068     -0.823      0.275     -0.445     -1.130     -0.920     -0.134     -0.188     -0.721     -0.548     -0.062     -0.907     -0.524      0.647      0.230     -0.110      0.007      0.598     -1.916     -1.396     -0.308      0.344     -1.440     -0.310     -0.608      0.348     -0.011      0.577      0.361     -0.481     -0.825      0.106      0.327
    -1.093      0.696     -0.161     -0.816     -1.963      0.324     -1.907      0.543      1.386     -0.676     -0.276      1.626      0.068      1.177     -0.725     -0.445     -1.130      0.080      0.866     -2.188     -0.277      0.168     -0.063      0.795     -1.451     -0.775      0.581     -0.225     -1.456     -0.461      0.595     -2.034      0.518      0.651      0.254      0.101      1.316     -0.014      0.689      0.147     -0.157     -1.242      0.145      0.469     -0.532
    -2.093      0.696      0.839     -0.816      1.037     -0.676      1.093      0.543      1.386     -0.676     -2.276     -2.374      1.068      2.177     -0.725     -0.445      0.870      1.080     -1.134      0.812     -1.007     -0.445      0.545      0.256      0.269     -0.872      0.980      0.466     -1.108      0.505      0.116      1.475     -0.233      1.096     -0.724     -0.805     -1.705      0.323      1.933     -0.858      0.689      1.436      0.113     -1.155      0.646
    -1.093     -0.304     -2.161      2.184     -0.963     -1.676     -1.907     -1.457      2.386      0.324     -1.276     -0.374      0.068      2.177      0.275      0.555     -2.130     -0.920      1.866     -0.188     -0.570     -0.800     -0.054      2.407     -1.000     -0.400      0.507     -2.056     -0.125      0.048     -0.984     -0.857     -1.406      0.392      0.918     -0.488      0.503      0.216      0.123      0.754      1.040     -1.337     -0.922      0.765      0.601
    -2.093      0.696      0.839      1.184      1.037     -2.676      0.093      1.543      1.386      1.324     -0.276      0.626      0.068     -0.823      1.275     -2.445      0.870      1.080      0.866      0.812     -1.094      0.941      0.521      0.857      0.683     -1.192     -0.143      0.535      0.284      0.378     -1.477     -0.895      1.115      0.557      0.828      1.340     -0.485     -0.743     -1.602      0.834     -1.104     -0.197      0.163      0.554      0.314
     0.907     -0.304      0.839      1.184     -2.963      1.324      1.093     -2.457     -1.614     -2.676      1.724      1.626     -2.932      0.177     -0.725      0.555      0.870     -1.920     -0.134     -2.188      0.868      0.819     -1.246     -0.063     -2.822      0.104     -0.966      2.049      1.378     -0.089      0.520      0.233     -1.073     -1.326     -1.344      0.477      0.807     -1.042      0.253      0.566     -0.475     -0.079      0.084     -0.076      0.480
     1.907      0.696     -2.161      1.184      1.037      1.324      1.093     -1.457      1.386      1.324      1.724      0.626     -1.932     -0.823      1.275      1.555      0.870      0.080     -0.134      0.812      1.011      0.688     -0.699      0.287      1.016      1.050      0.001     -1.699      0.883     -0.215      0.285      0.199     -0.821      1.099      0.735      0.371     -0.248     -0.800     -1.216      0.803      0.518      0.250      1.254     -0.190     -0.294
     0.907     -0.304     -1.161      0.184     -0.963      1.324      0.093     -2.457      0.386      0.324      0.724      0.626      0.068      1.177      1.275      0.555     -1.130     -1.920      0.866     -1.188      0.398     -0.168     -0.615      0.539     -0.124      0.403     -0.166     -0.525     -0.412     -0.919      1.020      0.223     -1.674     -0.033      0.244      0.118      1.043      0.923      0.758      1.470     -0.012     -0.913     -1.022      0.711     -1.187
    -0.093     -0.304     -1.161      0.184     -0.963      0.324     -0.907     -1.457     -0.614      0.324     -0.276     -0.374     -0.932      0.177      0.275     -0.445     -1.130     -1.920      0.866     -2.188     -0.181     -0.866     -0.932      0.823     -0.693      0.200      0.556     -0.267     -0.570     -0.336      0.446      0.031     -0.492     -1.280      0.811      0.064      0.777      0.459     -0.344      0.636     -0.198     -0.142     -0.624      0.449     -1.387
     0.907      0.696      0.839      0.184      0.037      1.324      0.093     -0.457      0.386     -0.676      0.724     -0.374      1.068      0.177     -0.725      0.555     -0.130      1.080     -0.134      0.812      0.894      0.206      0.783      0.393      0.346      0.138      0.452      0.092     -0.389     -0.105      0.492     -0.011     -1.301      0.034     -0.848     -0.446     -0.671     -0.045     -0.246     -0.950     -0.361     -0.584     -0.112     -0.148      0.314
    -2.093      0.696     -2.161      2.184      0.037     -1.676      0.093      0.543     -1.614      0.324     -2.276      0.626      0.068      1.177      0.275     -1.445     -2.130      0.080     -1.134     -0.188     -1.130     -0.418      0.147      0.682      0.332     -0.980      1.034     -2.193      1.416     -0.308     -0.743      0.663      0.253     -2.070     -0.015     -0.492      1.146      0.047      0.628      0.053     -0.125     -1.670     -0.149     -1.480     -0.617
     0.907     -0.304     -1.161      2.184     -1.963      0.324     -1.907     -0.457      2.386      0.324     -0.276     -0.374     -2.932      0.177     -0.725     -1.445     -1.130      1.080      1.866     -1.188     -0.468     -0.057     -0.669      2.123     -0.619      1.161     -0.400     -0.339      0.103     -1.376      0.682     -1.979      0.185      0.438      0.785      0.254     -0.418     -1.981     -1.482     -0.450     -1.068     -0.945      2.072      0.970     -0.750
    -0.093     -0.304      0.839     -0.816     -0.963      0.324      1.093      1.543      0.386     -0.676     -0.276     -0.374      0.068      0.177     -0.725      0.555      0.870      1.080      1.866     -0.188      0.006      0.162      0.476      0.177     -0.338     -0.038     -0.499      0.371     -1.112     -0.616      0.350      0.958      1.151      0.257     -0.632     -0.523     -0.653     -0.613      0.063     -0.489      0.756      0.715      0.534      1.866      0.067
    -1.093     -0.304     -2.161      0.184      0.037      1.324      1.093      1.543      0.386      1.324     -0.276      0.626      0.068     -0.823      1.275     -0.445      0.870      1.080      1.866      0.812     -0.012      0.486      0.313     -0.174      0.970     -0.965     -0.819     -2.353      0.440     -0.900      1.359      0.524      1.166      0.672      0.893     -0.201      0.077     -0.253     -0.721      0.670     -0.329      0.315      0.594      1.931     -0.414
     0.907      0.696      0.839     -0.816      0.037      0.324      0.093      0.543     -0.614      1.324      1.724      0.626      0.068     -0.823      1.275      1.555      0.870      0.080      1.866     -0.188      1.242      0.187      0.022     -0.197      0.607     -0.351      0.414      0.891     -0.776     -0.456     -1.039     -0.056      0.469     -0.384      0.886     -0.237      0.457      0.101     -0.734      0.928      0.295      0.804      0.020      2.222     -0.837
    -0.093      0.696     -0.161      0.184      0.037     -0.676      0.093      0.543     -1.614      0.324      1.724      1.626      1.068      0.177      0.275     -0.445     -0.130      1.080     -0.134     -1.188      0.401      0.306      0.677     -1.005     -0.460     -0.446      0.523     -0.850      1.097      0.425     -0.813     -0.294     -0.114     -0.834      0.653      1.101      1.162      0.102      0.835      0.468     -0.798     -0.489      0.018      0.354     -0.884
     1.907      0.696     -0.161     -0.816      0.037      0.324     -1.907     -0.457     -0.614      0.324      0.724     -0.374     -0.932     -0.823      0.275      0.555     -2.130     -0.920     -1.134     -0.188      0.166     -0.874     -0.388     -1.390      0.059      1.808      1.442      0.211      0.529     -0.127     -0.045     -0.875     -0.055      0.587      0.300      0.370      0.751     -0.369      0.286      0.201      0.529     -1.025     -0.450     -0.453     -0.386
     0.907      0.696      1.839     -1.816     -0.963      0.324      1.093      1.543      0.386     -0.676      0.724      1.626      0.068     -1.823     -0.725      0.555      0.870      1.080      0.866     -1.188      0.600      0.588      0.238      0.050     -0.674      0.388      0.274      1.463     -1.839     -0.262     -0.265      0.488      1.311      0.169     -0.325     -0.161      0.685     -0.270     -1.746     -0.360     -0.052      0.214      0.684      0.797     -0.373
    -1.093     -1.304      0.839     -1.816      1.037     -2.676      0.093      1.543     -1.614      1.324     -1.276     -1.374      0.068     -1.823      1.275     -0.445      0.870      1.080     -0.134      0.812     -0.756      0.094      0.627     -1.369      0.690     -0.289     -1.440      0.340     -0.482      0.150     -1.834     -0.009      0.854     -0.446      0.988     -0.315     -1.390     -0.805     -0.716      0.762      0.510      0.669      0.130      0.550      0.053
    -1.093     -0.304      0.839      1.184      0.037     -1.676      0.093      1.543      2.386     -0.676     -0.276     -0.374      1.068      1.177     -0.725     -0.445     -0.130      0.080      0.866      0.812     -0.426     -0.355      0.532      1.840     -0.280     -0.817      0.026      0.441     -0.578      0.314     -1.269      0.309      0.988      0.993     -0.603      0.456      0.083      0.483     -0.196     -0.618     -0.034      0.188     -0.828      0.009      1.076
    -2.093      0.696     -1.161     -1.816      1.037      1.324      1.093      1.543     -1.614      1.324      1.724      0.626      1.068      1.177      1.275      1.555      0.870      1.080     -2.134      0.812      1.084      0.733      0.612     -0.558      1.106     -3.174     -0.129     -1.599     -1.237      0.040      0.327      0.421      0.892     -1.439      0.737     -0.034     -0.240      0.131      1.853      0.857      0.260      0.075      0.149     -2.075     -0.390
     0.907     -0.304      0.839     -1.816      0.037      0.324      0.093      1.543     -1.614     -2.676     -0.276     -0.374      0.068     -1.823      1.275     -0.445     -2.130      0.080     -1.134      0.812     -0.475     -0.521      0.269     -2.043     -0.108      1.462      0.125      0.572      0.348      0.003      0.783      0.460      1.304      0.221     -2.629      0.539      0.182     -0.390     -0.098      1.355     -0.026     -1.532     -0.456     -0.087      0.833
    -0.093      0.696     -0.161      0.184     -0.963     -0.676      1.093      0.543     -0.614     -0.676     -0.276      0.626      1.068      1.177     -0.725      0.555     -1.130      0.080      1.866      0.812     -0.026      0.037      0.759      0.434      0.047      0.094      0.761     -0.738     -0.343     -1.031     -0.605      1.129     -0.244     -0.999     -0.793     -0.103      0.391      0.097      0.871     -0.594      0.428     -1.151     -1.141      1.624      0.716
    -1.093     -0.304     -1.161     -0.816      0.037     -0.676     -0.907     -0.457      1.386     -0.676      0.724      0.626      0.068      0.177     -0.725      0.555     -1.130      0.080     -1.134     -2.188      0.242     -0.324     -0.071     -0.384     -0.771     -1.331     -0.032     -0.835     -0.472      0.790     -0.807     -0.424     -0.449      1.626     -0.245      0.427      1.002      0.202      0.370     -0.301      0.191     -0.745      0.078     -0.992     -1.331
    -0.093     -0.304     -1.161      2.184      0.037      1.324      0.093      0.543      1.386      0.324      0.724      0.626      0.068      2.177      0.275     -0.445     -0.130     -1.920     -2.134     -0.188      0.065      0.218     -0.735      1.774     -0.235     -0.257     -0.698     -0.525      0.360      0.116      1.359     -0.154      1.394      0.041      0.347      0.696      0.434      1.164      0.749      0.449     -0.638     -0.431     -0.855     -2.785     -0.029
    -0.093     -3.304      0.839      2.184     -2.963     -0.676     -0.907      1.543      1.386      1.324     -0.276     -2.374      1.068     -1.823      1.275     -0.445     -1.130      1.080     -1.134     -1.188     -0.543     -0.920      0.682      1.052     -1.021      0.357     -2.480      0.236      0.914     -1.892     -0.227      0.157      0.585      0.488      1.940      0.660     -1.139      0.000     -2.605      1.808      0.218     -0.051      0.109     -1.754     -0.324
    -2.093     -1.304     -1.161     -1.816      1.037     -2.676     -0.907     -2.457     -1.614     -0.676     -2.276     -0.374      1.068      2.177      1.275     -1.445     -2.130      0.080     -1.134      0.812     -1.496     -0.942      0.327     -1.104      0.374     -0.469     -0.378     -1.616     -0.775      0.663     -1.136      0.037     -2.797     -0.815     -0.793      0.033      0.925      0.575      2.971      0.962      0.361     -1.034     -0.387     -0.592      0.331
     0.907      0.696      0.839     -1.816      0.037      0.324     -2.907     -1.457     -0.614     -0.676      0.724      0.626      1.068     -0.823      0.275      1.555      0.870     -0.920      1.866     -0.188      0.679      0.164     -0.121      0.043      0.648      0.173      0.546      0.836     -1.799     -0.681     -0.420     -3.036     -1.292     -0.631     -1.048     -0.173      0.656      1.236     -0.904     -0.176      0.873      0.589     -0.930      1.806     -0.908
    -0.093     -0.304     -1.161      0.184     -0.963      0.324     -0.907      0.543     -0.614     -0.676     -1.276     -0.374     -0.932      0.177     -0.725      0.555     -0.130      0.080     -0.134     -0.188     -0.378      0.364     -0.711      0.247     -0.526      0.239     -0.872     -0.436     -0.008     -0.457      0.715     -1.398      1.410     -0.704     -0.318     -0.677     -0.710     -0.065     -0.050     -0.328      1.083     -0.456      1.115     -0.112      0.386
     0.907     -0.304     -1.161     -1.816      1.037      0.324      0.093      0.543      0.386      0.324      0.724     -0.374      0.068     -1.823      0.275      1.555      0.870      1.080      1.866      0.812      0.614      0.081      0.125     -0.973      0.343      0.352     -0.450     -1.372     -0.957      0.704     -0.230     -0.009      0.250      1.348      0.123     -0.136     -0.420     -0.157     -1.158      0.128      0.881      0.625      0.784      2.198      0.355
    -2.093     -0.304     -0.161      2.184      1.037     -0.676     -0.907     -1.457      2.386     -0.676     -2.276     -0.374      0.068      2.177     -0.725     -2.445     -1.130     -0.920     -2.134     -0.188     -1.371     -0.472     -0.548      1.821      1.063     -0.471      0.104      0.246      0.498     -0.024      0.789     -0.546     -0.699      0.859     -1.119     -0.121      0.252      0.544      0.845     -1.308     -0.915     -0.739     -0.326     -2.908     -1.070
    -2.093      0.696     -0.161     -0.816     -2.963      0.324     -2.907     -1.457     -0.614     -0.676     -0.276      0.626      1.068      0.177     -0.725     -2.445      0.870      1.080     -2.134     -2.188     -0.481      0.129      0.453     -0.566     -0.640     -1.490      0.458     -0.723     -0.181     -2.290      0.788     -3.075     -2.047     -0.092     -0.265      0.473      0.316      0.303      0.615     -0.452     -1.761      0.740      0.381     -1.784     -1.559
     0.907      0.696      1.839      0.184      0.037      0.324      1.093      0.543      0.386      1.324      0.724      0.626      0.068      0.177      1.275      0.555      0.870      0.080     -1.134     -0.188      0.578      0.343      0.028      0.342     -0.269      0.306      0.173      1.699     -0.324      0.288     -0.252      0.713      0.597      0.173      1.387     -0.216      0.210      0.053      0.107      1.432     -0.087      0.570     -0.025     -1.141      0.045
     1.907      0.696      1.839      0.184      0.037      1.324     -0.907      0.543      0.386     -0.676     -0.276      1.626      1.068      1.177      0.275      1.555     -1.130      1.080      0.866      0.812      0.309      0.147      0.462      0.587      0.025      1.600      0.762      1.432     -0.485     -0.014      1.123     -0.990     -0.044     -0.089     -0.754     -0.736      1.666      0.311      0.623      0.266      1.344     -1.366      0.343      0.554      0.701
    -2.093     -0.304      0.839     -1.816      0.037     -0.676     -0.907      1.543     -1.614      1.324     -0.276     -2.374      1.068     -0.823      1.275     -0.445      0.870      1.080      1.866      0.812     -0.049     -0.248      0.540     -1.268      0.731     -2.024     -0.013      0.191     -0.447     -0.676     -0.614     -0.665      0.777     -0.444      0.967     -0.207     -2.108      0.310      0.284      1.029     -0.340      1.210      0.231      2.496      0.126
    -2.093     -0.304     -0.161      2.184      0.037     -2.676     -1.907     -1.457      0.386      0.324     -1.276     -1.374      0.068      1.177      0.275     -2.445     -0.130     -0.920      0.866     -0.188     -0.885     -0.782     -0.484      1.248     -1.010     -1.041      0.378      0.210      0.906      1.070     -1.927     -0.987     -0.761     -0.562      0.693     -0.052     -0.342      0.736      0.184      0.748     -1.242      0.626     -0.154      0.244      0.725
     1.907      0.696     -1.161      0.184      1.037      1.324      1.093     -0.457     -0.614          *     -0.276      0.626     -0.932      0.177          *      0.555      0.870     -0.920      0.866     -0.188      0.144      0.568     -0.073      0.030     -0.281      1.872      0.068     -0.995     -0.049      1.154      1.341      0.666     -0.279     -0.429      0.603     -0.437     -0.079     -0.674      0.157     -0.974      0.481      0.240     -0.810      0.910     -0.020
    -0.093     -0.304      0.839      1.184     -0.963      0.324      1.093     -1.457      1.386     -0.676     -0.276      0.626      1.068      2.177     -0.725      0.555     -0.130     -0.920      0.866     -0.188     -0.265     -0.065     -0.154      0.484     -1.262      0.191     -0.262      0.890      0.727      0.169      0.574      1.264     -1.177      0.940     -0.166      0.099      0.714      1.259      1.816     -0.121      0.721     -0.115     -0.699      0.582      1.112
     0.907      0.696     -1.161      1.184     -0.963      0.324      0.093     -1.457      1.386      0.324      1.724      1.626     -0.932      1.177     -0.725      0.555     -0.130     -0.920     -0.134     -0.188      0.769      0.596     -0.274      1.938     -0.428      0.120      0.134     -1.023     -0.709     -0.534     -0.411     -0.459     -1.146     -0.117      0.667      0.404      0.968     -0.446     -0.493     -0.554     -0.412     -0.759     -0.410     -1.025      0.279
    -2.093     -1.304     -0.161     -1.816      0.037     -1.676     -0.907      0.543      1.386      0.324     -2.276     -0.374      1.068      0.177     -0.725     -1.445     -2.130      1.080      1.866      0.812     -1.337     -0.849      0.706     -0.029      0.068     -0.973     -0.696     -0.935     -1.897     -0.111     -0.515     -0.041     -0.358      1.343      0.250     -0.497      0.536      0.009      0.412     -0.733      0.129     -1.374      0.064      1.735      0.602
     0.907      0.696     -1.161     -1.816      1.037      0.324      0.093     -1.457     -1.614      1.324      0.724     -0.374      1.068     -0.823      0.275      0.555      0.870      0.080     -1.134     -0.188      1.000      0.017      0.303     -0.996      0.669     -0.097      0.534     -1.321     -0.724      0.493     -0.640     -0.041     -1.771     -0.732      0.989     -0.849     -0.348      0.656      0.148     -0.087     -0.560      0.791     -0.471     -0.496     -0.825
     0.907      0.696     -1.161     -1.816      0.037      1.324      0.093      0.543     -0.614      0.324      1.724      0.626      1.068     -0.823      0.275      1.555      0.870      1.080     -1.134      0.812      1.043      0.632      0.599     -0.811      0.018     -0.160     -0.077     -1.910     -1.074     -0.164      0.186     -0.576     -0.169      0.042      0.226      0.144     -0.259      0.122     -0.130      0.268      0.361      0.222      0.156     -0.654      0.631
    -0.093      0.696      0.839      0.184      0.037      1.324      1.093      1.543      1.386      0.324      0.724      1.626      1.068      0.177     -0.725     -0.445     -0.130     -0.920      0.866     -0.188      0.313      0.814      0.503      0.524      0.671     -0.482      0.022      0.510     -0.207     -0.721      1.109      0.473      0.908      0.677     -0.189      0.111      0.615      0.397     -0.302     -1.008     -0.886     -0.963     -1.530      0.731     -0.991
    -1.093      0.696      1.839     -1.816     -0.963      1.324      1.093      1.543     -0.614      1.324     -1.276      0.626     -1.932     -1.823      0.275     -2.445      0.870      1.080      0.866     -0.188     -0.843      0.350      0.164     -0.454      0.123     -0.264      0.423      1.813     -1.313     -1.030      2.160      0.807      1.297     -0.371      1.273     -0.104      0.253     -2.073     -1.442      0.227     -1.218      0.418      0.808      1.251     -0.432
    -2.093     -3.304     -1.161     -1.816      1.037     -1.676      1.093      1.543     -1.614     -0.676     -0.276      1.626      1.068      0.177      0.275      1.555      0.870      1.080     -0.134      0.812     -0.134     -0.442      0.799     -1.071      0.398     -1.819     -2.727     -1.994     -0.751      0.593     -1.537      1.616      0.767     -0.873     -0.834     -0.102      2.023     -0.111      1.074     -0.179      1.552      1.341      0.078      0.361      0.331
    -1.093      0.696     -0.161      1.184     -0.963     -2.676     -0.907      0.543     -1.614      1.324     -0.276     -1.374      0.068     -0.823     -0.725     -0.445     -0.130      1.080      0.866     -1.188     -0.198     -0.399      0.262      0.224     -0.144     -0.834      1.074     -0.429      1.087     -0.793     -2.615     -0.358      0.289     -1.923      1.333      0.097     -0.849     -0.448     -1.112     -0.648     -0.132      0.272      0.685      0.624     -1.108
     0.907      0.696     -0.161     -1.816      1.037      0.324     -0.907      0.543     -1.614      1.324     -0.276     -1.374      0.068     -0.823      1.275      0.555      0.870      0.080     -1.134      0.812      0.023     -0.430     -0.036     -1.886      0.997      0.918      1.007     -0.269      0.192      0.014      0.230     -0.444      0.667      0.099      0.860     -0.243     -0.914      0.196      0.479      0.828      0.550      1.408      0.005     -0.261     -0.160
     1.907      0.696      0.839     -1.816      1.037      0.324     -2.907      0.543     -0.614      1.324      1.724      0.626      0.068     -0.823      1.275      0.555      0.870      1.080     -2.134      0.812      0.950      0.360      0.238     -0.728      0.566      0.991      0.302      0.562     -1.131      0.520     -0.641     -3.057      0.442      0.163      0.989      0.275      0.171     -0.235     -0.345      0.909     -0.706      0.315      0.702     -1.848      0.394
    -0.093      0.696      1.839      0.184      0.037      0.324      0.093      0.543      1.386      0.324      0.724      0.626      1.068      1.177     -0.725      0.555     -0.130      0.080     -0.134      0.812      0.467     -0.321      0.405      0.629      0.761     -0.551      0.940      1.369     -0.189     -0.669     -0.170      0.454      0.129      0.808     -0.130      0.105      0.948      0.532      0.787     -0.783      0.171      0.428     -0.489     -0.507      0.081
    -1.093     -1.304     -1.161     -1.816     -1.963      0.324      1.093      1.543      1.386      1.324     -0.276     -2.374     -2.932     -1.823      1.275     -1.445     -0.130      1.080      0.866     -0.188     -0.301     -1.088     -0.439      0.056     -0.929     -0.594     -0.237     -0.935     -1.815     -1.005      0.782      2.371      2.105      1.424      1.932      0.141     -0.872     -2.362     -1.787      1.788     -0.937      0.947      1.829      0.918      0.709
     0.907     -0.304      1.839      0.184      0.037      1.324      0.093     -0.457      1.386     -0.676     -0.276      0.626      0.068      0.177     -0.725      1.555      0.870      0.080      0.866      0.812      0.375     -0.174     -0.048      0.246     -0.527      0.716     -0.271      1.719     -0.100      0.615      0.940      0.264     -0.447      1.060     -0.363     -0.877      0.769      0.137      0.029     -0.521      1.118      1.075      0.229      0.670      1.255
     0.907      0.696     -1.161      0.184      1.037      1.324      1.093     -2.457     -0.614      1.324      1.724      1.626     -0.932      0.177      1.275      1.555      0.870     -1.920     -0.134      0.812      1.030      0.597     -0.916     -0.927      0.860     -0.241      0.143     -0.160      0.900     -0.039      0.299      0.586     -1.426      0.183      0.826      0.226      0.848      0.451      0.972      0.964      0.411      0.026     -0.510      0.303     -0.080
    -0.093      0.696     -0.161     -1.816      0.037      1.324      0.093     -0.457      1.386      1.324     -1.276     -1.374      1.068      0.177      0.275      1.555      0.870     -0.920     -2.134      0.812     -0.090     -0.246      0.002     -0.892      0.525     -0.133      1.006     -0.129     -0.697     -0.624      1.272      0.247     -0.373      2.060      1.210     -1.225     -1.035      1.056      0.839     -0.057      1.640      1.058     -1.093     -1.711      0.193
     0.907      0.696      0.839      1.184      0.037      0.324      0.093      0.543      1.386      0.324     -1.276      0.626      0.068      1.177      0.275      0.555     -0.130      0.080      0.866     -0.188     -0.054     -0.351      0.058      1.402      0.113      1.147      0.872      0.704     -0.301     -0.223      0.388      0.470      0.498      0.331      0.457     -1.045      1.018      0.030      0.133      0.286      0.642      0.192      0.014      0.297     -0.340
    -1.093     -2.304     -1.161      0.184     -0.963      1.324     -0.907     -0.457      1.386      0.324     -0.276     -0.374     -1.932      2.177     -0.725      0.555     -1.130     -0.920      0.866     -1.188      0.421     -0.545     -0.743      1.550     -0.627     -1.533     -1.720     -0.349     -1.314     -0.386      0.912     -0.348      0.143      0.311      0.669     -0.950      0.220     -0.787      0.878     -0.507      0.054     -0.480      0.214      0.072     -0.553
     0.907     -0.304     -1.161     -0.816      1.037      0.324     -0.907      0.543      1.386      0.324     -0.276     -0.374      0.068     -1.823      0.275      1.555     -1.130      0.080      0.866      0.812      0.283     -0.468      0.191     -0.536      0.526      0.549      0.213     -1.376     -0.153      0.579      0.235     -0.597      0.221      1.936      0.091     -0.954      0.201     -0.174     -1.474      0.169      1.222     -0.626      0.048      1.220      0.248
    -2.093      0.696      0.839      1.184      0.037     -2.676      0.093     -1.457     -1.614      1.324     -1.276      0.626      1.068      1.177     -0.725     -0.445     -1.130      0.080     -1.134     -0.188     -0.877     -0.232      0.526     -0.036     -0.506     -1.089      0.892      0.317      1.367      0.509     -1.860      0.203     -2.044     -1.432      1.551      0.118      0.865      0.304      1.228     -0.447      0.444     -0.875     -0.690     -0.967      0.419
    -0.093     -0.304     -1.161     -1.816      0.037      1.324      1.093     -2.457     -1.614      0.324      0.724      0.626      1.068     -1.823      1.275      1.555      0.870     -0.920     -2.134      0.812      0.633      0.762     -0.028     -1.062      0.564     -0.693     -1.050     -1.112     -0.595     -0.743      0.676      0.303     -2.599     -0.806      0.189     -0.200     -0.157      0.998     -1.011      1.094      0.793      0.104     -0.663     -1.735      0.234
    -0.093      0.696     -0.161      1.184      1.037     -1.676      0.093      1.543     -0.614      0.324      0.724      0.626      1.068      1.177     -1.725     -1.445     -1.130     -1.920     -1.134      0.812     -0.225      0.588      0.065      0.122      1.085      0.227      0.141     -0.341      1.134      0.158     -1.572     -0.345      1.233     -0.787     -0.385      1.097     -0.117      1.100      1.220     -2.263     -1.457     -1.731     -2.001     -1.258     -0.261
    -0.093     -0.304     -1.161     -1.816      1.037     -2.676     -0.907      1.543     -0.614      1.324     -0.276      0.626     -0.932     -0.823     -0.725     -1.445     -1.130      0.080     -1.134      0.812     -0.641     -0.251     -0.082     -1.145      0.793      0.454     -0.092     -1.000     -0.624      0.280     -1.916     -0.627      1.620      0.380      0.887      0.658      1.038     -0.920      0.076     -0.989     -0.730     -1.007      0.174     -0.526     -0.048
    -1.093     -0.304      0.839     -1.816     -2.963      0.324      0.093      1.543     -1.614     -0.676      0.724     -0.374      1.068     -0.823      0.275      0.555      0.870      1.080      0.866      0.812      0.288      0.232      0.433     -1.304     -0.834     -1.451     -0.473      0.536     -0.420     -2.096      0.008     -0.040      1.060     -0.624     -0.213      0.216     -0.638      0.407      0.139      0.601      0.281      0.558      0.410      1.591      1.676
     1.907      0.696     -0.161     -1.816      0.037      1.324      1.093      1.543     -1.614     -0.676      1.724     -0.374      1.068      0.177     -0.725      1.555     -1.130     -0.920     -0.134      0.812      1.186      0.180      0.060     -0.263      0.608      0.826      0.557     -0.195     -1.395     -0.694      0.104      0.948      1.496     -1.337     -0.749     -0.095     -0.549      0.968      0.501     -0.837      0.254     -1.291     -1.062     -0.165      0.285
    -0.093      0.696     -2.161     -0.816      0.037      1.324      1.093     -2.457     -1.614      1.324     -2.276      0.626     -1.932     -1.823      1.275      0.555      0.870      1.080      0.866      0.812     -0.820      0.402     -0.646     -0.108      0.008      0.768      0.351     -1.422     -0.862      0.068      2.142      0.564     -1.774     -1.507      1.329     -1.049      0.154     -0.981     -1.766      1.305      1.505      0.604      1.871      0.924      0.707
    -0.093      0.696      1.839     -0.816     -0.963      0.324      1.093      1.543     -0.614      0.324      0.724      0.626      1.068     -1.823      0.275      0.555      0.870      1.080     -0.134     -1.188      0.458      0.352      0.854     -1.159     -1.019     -0.455      0.528      1.039      0.329     -0.203     -0.105      0.742      0.620      0.250      1.053      0.054      0.309     -0.032     -1.034      0.764      0.026      0.567     -0.260      0.371     -0.319
     0.907      0.696      1.839      1.184     -1.963      1.324      1.093      0.543      1.386     -1.676     -1.276      0.626      1.068      1.177     -1.725      0.555      0.870      0.080      0.866     -2.188     -0.140      0.018      0.394      1.011     -1.892      1.098      0.504      1.298      0.315     -0.216      1.412      0.996      0.208      0.519     -0.811     -1.089      0.659      0.560      0.494     -0.811      0.772      0.957     -0.493      0.483     -0.343
     1.907      0.696      1.839     -0.816      0.037      1.324     -0.907      1.543      0.386     -0.676     -0.276     -0.374      0.068     -1.823      0.275     -0.445     -0.130      1.080     -0.134      0.812     -0.302     -0.002      0.582      0.288     -0.123      2.011      0.528      1.236     -1.108      0.125      1.601     -0.857      0.873      0.161     -0.634      0.144     -0.367     -0.851     -1.988      0.265     -0.103     -0.141      0.266     -0.367      0.732
     0.907     -0.304     -0.161     -0.816      0.037      1.324      0.093      0.543     -0.614     -0.676      0.724      0.626     -0.932     -1.823     -0.725      1.555     -0.130      0.080      1.866     -0.188      0.672      0.507     -0.221     -0.487     -0.858      0.246     -0.872      0.058     -0.311      0.818      0.671     -0.259      0.735     -0.047     -0.254      0.105     -0.028     -0.606     -1.419     -0.232      0.775     -0.625      0.379      2.302      0.520
    -2.093     -0.304      0.839      1.184     -0.963     -1.676     -1.907     -2.457      1.386     -1.676     -2.276     -0.374     -1.932      1.177     -1.725     -2.445     -0.130     -0.920      0.866     -1.188     -1.878     -0.854     -0.839      2.274     -1.388     -0.083      0.549      1.782     -1.207      0.317      0.263     -1.134     -1.548     -0.399     -0.768      0.349      0.421     -0.644     -0.539     -0.962     -0.246      0.857      0.368     -0.229      0.190
    -0.093      0.696     -1.161      0.184     -0.963      1.324     -0.907      0.543     -1.614     -0.676     -1.276     -1.374     -0.932      1.177      1.275     -0.445     -0.130      0.080     -1.134     -2.188     -0.526     -0.696     -0.364     -0.220     -1.654      0.485      1.410     -0.622      0.455      0.598      1.957     -0.158      0.817     -1.540      0.308     -0.522     -0.352     -0.356      1.256      2.067      0.191      0.605      0.797     -1.029     -0.594
     1.907     -1.304      0.839     -1.816      1.037      1.324     -1.907     -0.457     -1.614      0.324      1.724     -2.374     -0.932     -1.823      1.275      1.555      0.870      0.080     -2.134      0.812      1.040     -0.902     -0.715     -1.657      0.514      0.835     -0.547      1.624     -0.195      0.350      0.242     -1.011      0.314     -0.216      0.026      0.115     -1.114     -0.139     -0.420      1.068      0.404      1.791      1.276     -1.357      0.482
    -0.093      0.696     -1.161     -0.816      1.037      0.324      1.093     -0.457     -0.614      1.324      1.724      1.626      1.068      1.177      0.275      0.555      0.870      1.080     -1.134      0.812      0.635      0.922      0.457     -0.539      0.611     -0.593     -0.274     -1.658     -0.296      0.438     -0.423      0.002     -0.971     -0.159      0.942      0.571      0.402      0.433      1.611      0.053     -0.347     -0.051      0.227     -0.887      0.234
     1.907      0.696      1.839     -1.816      1.037      1.324      1.093      1.543      0.386     -0.676      1.724      0.626     -0.932     -0.823     -0.725      1.555      0.870      1.080      1.866      0.812      1.139      0.466      0.095     -1.264      0.437      0.810      0.421      1.723     -0.673      0.447      0.277      0.677      1.541      1.277     -0.865      0.045     -0.069     -1.211      0.017     -0.911      0.195      0.358      0.946      2.377      0.261
     1.907     -0.304      0.839     -1.816      1.037      1.324      1.093      0.543     -1.614          *      0.724     -2.374      1.068     -1.823          *      1.555      0.870      1.080     -2.134      0.812      0.913      0.090      0.905     -1.277      0.946      0.967     -0.580     -0.010     -0.525      0.194      0.375      0.944     -0.365     -0.676     -0.793     -0.603     -2.372     -0.411     -0.785      0.118      0.490      0.729     -0.344     -1.708     -0.050
    -1.093     -0.304     -0.161     -0.816     -0.963      0.324     -0.907      0.543      0.386     -1.676     -0.276     -1.374      0.068      1.177     -0.725     -1.445     -0.130     -0.920      0.866     -2.188     -0.132     -0.246     -0.193     -0.392     -0.510     -0.980     -0.077     -0.082     -0.304     -0.561      0.354     -0.634      0.729      0.832     -1.272      0.077     -1.049      0.410      1.656     -0.417     -1.346     -0.001     -0.575      1.196     -1.680
    -0.093      0.696      1.839     -0.816     -1.963     -1.676      1.093      1.543     -1.614     -1.676      1.724      1.626      1.068      0.177     -2.725      0.555      0.870      1.080     -1.134     -2.188      0.143      0.493      0.725     -0.943     -1.703     -0.209      0.166      1.190      0.137     -0.434     -1.753      0.582      0.711     -0.776     -0.816      1.359      0.843     -0.124      0.880     -1.690      0.352      0.515     -0.038     -0.707     -0.639
    -2.093      0.696     -2.161     -0.816      0.037     -0.676      0.093     -1.457      0.386      0.324     -1.276      1.626      0.068     -0.823      0.275      0.555      0.870      0.080     -0.134     -0.188     -0.085      0.961     -0.259     -0.961      0.905     -1.842     -0.362     -1.979      0.136     -1.007     -0.510     -0.865     -1.067      1.073     -0.191     -1.418      0.273      0.475     -0.108     -0.213      0.697     -0.042      0.572      0.164     -0.921
     1.907      0.696      1.839     -1.816      1.037      1.324      1.093      1.543     -1.614     -2.676      1.724      1.626      1.068     -1.823      1.275     -2.445     -3.130      0.080     -2.134      0.812      0.019      0.100      0.454     -2.222      0.569      1.746      0.487      1.253      0.402      0.454      1.451      1.144      0.813      0.251     -2.867      1.744      1.560      0.437     -0.209      0.983     -2.520     -3.144     -0.650     -1.096      0.209
    -0.093     -2.304      0.839      0.184      0.037     -0.676      0.093     -2.457      1.386     -0.676     -1.276     -1.374     -0.932     -0.823      0.275     -0.445     -0.130      1.080      0.866     -0.188     -0.343     -0.717     -0.046      0.658     -0.422      0.221     -1.421      0.745     -0.394      0.460     -0.370      0.778     -2.412      0.773     -0.313     -0.792     -0.443     -0.776     -1.278      0.584     -0.083      0.542      1.068      0.688      0.101
     0.907      0.696     -2.161      1.184     -0.963      0.324      0.093     -0.457     -0.614     -0.676      1.724     -0.374      0.068      0.177     -0.725      1.555     -0.130     -0.920      1.866     -0.188      0.449     -0.621     -0.249      0.021     -0.514      0.418      1.262     -1.893      1.235     -0.405     -0.234      0.593      0.013     -0.402     -0.354      0.885      0.304      0.543      0.260     -0.425      1.020      0.510     -0.722      1.985      0.305
    -0.093      0.696     -0.161      0.184      0.037     -0.676      0.093      0.543      1.386      0.324     -1.276     -0.374     -0.932     -0.823      0.275     -1.445     -0.130      0.080      0.866      0.812     -1.057     -0.036     -0.196      0.393      0.026      0.862      0.573      0.032     -0.138     -0.090      0.312      0.177      0.926      1.055      0.104      0.182     -0.395     -0.751     -1.080      0.401     -0.129      0.045      0.386      0.765      0.623
    -0.093     -2.304      0.839      2.184     -2.963      0.324     -0.907      1.543      1.386     -2.676     -2.276     -0.374      1.068      2.177     -2.725     -0.445      0.870      1.080      0.866     -3.188     -0.629     -0.573      0.433      0.846     -1.801      0.376     -1.689      0.427      1.238     -0.954      0.914     -0.348      1.102      0.655     -1.625     -1.249      0.250      0.284      1.430     -1.837      0.111      1.543      0.490      0.575     -1.354
    -0.093      0.696     -1.161     -1.816      0.037      1.324      0.093     -2.457      0.386      0.324      1.724     -2.374      1.068     -1.823     -1.725     -0.445      0.870      1.080     -2.134     -0.188      0.717      0.038      0.504     -1.371      0.270     -0.862      0.769     -1.658     -0.358     -0.292      0.609      0.041     -3.192      1.510      0.151      0.634     -2.437      0.385     -0.771     -1.856     -1.252      0.757      0.592     -1.244     -0.398
    -1.093     -0.304     -1.161      1.184      1.037      0.324      0.093     -0.457      1.386      1.324      0.724      0.626      0.068     -0.823      0.275      0.555     -0.130      0.080      0.866      0.812      0.623      0.143     -0.098      0.802      0.650     -1.733     -0.408     -1.101      0.436      0.490     -0.265     -0.043     -0.407      0.737      1.041     -0.161      0.458      0.225     -1.411     -0.008     -0.235     -0.287      0.291      0.601      0.137
    -0.093      0.696     -0.161      1.184     -0.963     -1.676     -0.907      0.543     -0.614      0.324      0.724     -0.374      0.068     -1.823      0.275     -0.445     -0.130      0.080     -0.134     -0.188      0.198     -0.325      0.333      0.139     -0.094     -0.153      0.770     -0.325      1.109     -0.987     -1.782     -0.721      0.128     -0.582      0.196      0.291      0.148     -0.411     -1.947      0.389     -0.559      0.346     -0.213     -0.196     -0.231
    -1.093     -0.304      0.839     -0.816      0.037      0.324     -0.907     -1.457     -1.614      1.324     -0.276      0.626      0.068     -1.823      1.275      0.555      0.870      0.080     -1.134      0.812      0.326      0.158      0.149     -0.882      1.013     -1.361     -0.448      0.667      0.062     -0.945      0.238     -1.164     -1.582     -1.025      0.848     -0.869      0.434     -0.116     -1.261      0.721      0.149      0.662     -0.040     -0.742     -0.054
    -0.093      0.696     -1.161      1.184     -0.963      0.324      1.093      1.543      0.386      1.324     -1.276     -1.374      0.068     -0.823      1.275      1.555     -0.130      1.080      1.866      0.812     -0.189     -0.309      0.177     -0.129      0.128     -0.098      1.074     -1.459      1.298     -1.059      0.437      1.452      1.304      0.599      1.376     -1.041     -0.779     -0.334     -0.758      1.018      1.704      0.107      0.793      1.891      0.852
     0.907      0.696      0.839      0.184      1.037     -1.676     -1.907      1.543     -0.614     -0.676     -1.276      1.626      1.068      1.177     -0.725      0.555     -2.130      0.080     -1.134     -0.188     -0.039     -0.617      0.687     -0.087     -0.187      0.967      1.206      0.147      0.277      1.104     -1.646     -1.227      0.709     -0.424     -0.524     -1.269      2.356      0.197      1.416     -0.666      0.579     -1.365     -0.848     -1.135     -0.172
     0.907     -1.304     -1.161      1.184      0.037     -0.676      0.093     -1.457      1.386      0.324     -0.276     -2.374      0.068      2.177     -0.725     -0.445     -1.130     -1.920     -1.134     -0.188     -0.201     -0.497     -0.818      0.623     -0.749      1.206     -0.767     -0.252      0.540      0.823     -0.312      0.566     -0.496      0.952      0.845      0.081     -1.513      1.188      1.803     -0.390     -0.250     -0.455     -0.730     -1.406      0.519
    -0.093      0.696      1.839     -0.816      0.037      0.324      1.093      1.543     -1.614      1.324      0.724     -0.374      1.068     -1.823      1.275     -0.445      0.870      1.080      1.866      0.812      0.352      0.579      0.810     -0.236      1.393     -0.447      0.009      1.186     -0.506     -1.458     -0.110      0.447      0.608     -1.402      0.573      0.146     -1.193     -0.111     -1.591      0.633     -0.838      0.315     -0.116      2.005     -0.551
    -1.093     -0.304      1.839      1.184      1.037     -0.676      0.093     -2.457      1.386      0.324     -2.276          *      1.068      0.177      0.275     -0.445     -0.130      0.080      0.866     -0.188     -0.897     -0.208      0.048      1.172      0.100     -0.132     -0.018      1.708      0.020      1.047      0.185      0.211     -2.557      0.362      0.326     -0.827      1.662      1.144     -0.897      0.252      0.633     -0.049     -0.076      0.304     -0.387
    -1.093      0.696     -0.161     -1.816      1.037     -0.676      0.093     -0.457     -0.614     -1.676     -0.276      0.626      0.068     -1.823     -1.725     -0.445     -0.130     -1.920     -1.134      0.812     -0.167     -0.007     -0.688     -1.341      0.545     -0.872      0.727      0.512     -0.441      0.573     -0.574      0.115      0.181      0.468     -2.104      0.115      0.625      1.162     -0.983     -2.113     -0.251     -0.081     -0.745     -0.698      0.196
    -0.093      0.696      0.839     -1.816      1.037     -1.676      1.093      1.543     -1.614      1.324     -0.276     -0.374      0.068     -1.823      1.275     -0.445      0.870      1.080      1.866      0.812     -0.048      0.255      0.313     -1.126      0.631     -0.134      0.479      0.384     -0.552      0.554     -1.526      1.018      1.137     -0.615      0.982     -0.196     -0.748     -0.388     -0.854      0.987     -0.448      0.685      0.741      2.328      0.176
     1.907      0.696      0.839     -1.816      0.037      1.324      0.093      1.543     -0.614     -0.676      0.724     -1.374      0.068     -1.823     -0.725      0.555      0.870      0.080     -1.134     -0.188      0.174     -0.215     -0.090     -1.055      0.051      1.771      0.720      0.968     -0.553     -0.161      1.013      0.339      1.516      0.278     -0.715      0.344     -1.157      0.295     -0.786     -0.702      0.284      1.162      0.088     -0.656     -0.286
    -1.093     -0.304     -0.161     -1.816     -0.963     -1.676     -0.907      1.543     -1.614      0.324      0.724     -1.374     -0.932     -1.823      0.275     -0.445      0.870      1.080      0.866      0.812     -0.148     -0.534      0.120     -1.363     -0.357     -1.082      0.307     -0.288     -0.298     -0.616     -1.505     -0.455      1.383     -0.503      0.564      0.706     -0.876     -1.195     -0.704      0.428     -0.222      1.372      0.909      1.298      1.083
     0.907     -0.304      1.839      0.184      0.037      1.324     -0.907      0.543      0.386     -0.676     -0.276     -0.374      1.068      1.177     -0.725     -1.445     -1.130      0.080     -0.134     -0.188     -0.067     -0.504      0.627      0.687     -1.100      0.835      0.171      1.362     -0.476      1.096      1.105     -0.299     -0.316     -0.122     -0.069     -0.263      0.387      0.284      0.446     -0.261     -1.299     -0.401     -0.726     -0.444      0.947
     0.907     -2.304     -0.161     -0.816     -1.963      0.324      1.093     -2.457      0.386     -0.676     -0.276      1.626      1.068      1.177     -1.725     -1.445     -3.130     -2.920      0.866     -0.188     -0.747     -0.784     -0.532      0.201     -1.102      1.707     -1.536      0.380     -1.030     -1.098      1.073      1.756     -1.672      0.287      0.119      0.971      2.501      1.814      1.113     -0.956     -0.431     -2.154     -2.112      0.549      0.704
     0.907      0.696      1.839     -1.816      0.037      1.324      1.093      0.543     -0.614     -0.676     -1.276     -0.374      0.068      1.177     -0.725      1.555      0.870      1.080     -1.134      0.812      0.100      0.540      0.545     -0.729      0.238      0.901      0.029      1.313     -1.017     -0.255      1.194      0.368     -0.018     -0.115     -0.809     -1.463     -1.066     -0.670      1.798     -0.746      1.327      0.198      0.118     -0.740      0.582
     1.907      0.696     -2.161      2.184      1.037      1.324      1.093     -2.457     -0.614     -0.676      1.724      1.626     -2.932      2.177     -0.725      1.555      0.870     -1.920      0.866      0.812      1.450      0.376     -1.659      1.249      0.759      0.457      0.258     -0.574      1.054      0.103     -0.070      0.746     -0.529     -1.570     -0.991     -0.249      1.099     -0.552      1.315     -1.027     -0.070      0.326      0.883      0.341      0.062
     0.907      0.696     -0.161      0.184     -0.963      1.324      0.093     -0.457     -0.614      1.324      0.724     -0.374      0.068      1.177      1.275      1.555      0.870      1.080     -0.134      0.812      0.495      0.469      0.237      0.212      0.064      0.454      0.251     -0.249      0.203     -1.071      0.904     -0.492     -0.492     -0.819      1.392     -0.057     -1.009     -0.184      0.963      1.203      0.883      0.553      0.683     -0.133      0.759
     0.907     -1.304     -0.161     -0.816     -0.963     -0.676     -0.907     -0.457     -0.614     -0.676     -1.276     -1.374      0.068     -0.823     -0.725      0.555     -1.130      1.080      0.866     -1.188     -0.264     -1.029      0.246      0.215     -1.554      1.190     -0.326     -0.320     -1.097      0.499     -0.370      0.084     -0.708     -0.645      0.342     -0.856     -0.075     -0.265     -1.138      0.029      1.117     -0.064      0.679      0.878      0.263
     0.907      0.696      0.839      0.184      1.037      0.324     -1.907      0.543     -0.614      0.324      0.724     -0.374      0.068     -0.823     -0.725      1.555      0.870      1.080      0.866      0.812      1.248      0.354      0.179     -0.064      0.616     -0.391      0.153      0.653      0.023      0.579     -0.875     -2.168      0.428     -0.594     -0.106     -1.003     -0.664     -0.258     -0.772     -0.964      0.059      0.497      0.761      0.903      0.148
    -0.093      0.696      1.839      0.184      1.037      1.324      1.093      1.543     -1.614     -0.676     -0.276      1.626      0.068     -0.823      0.275      0.555      0.870      1.080     -1.134      0.812      0.118      0.587      0.149     -1.032      1.242     -0.115      0.207      1.799      1.241     -0.145      1.049      0.606      1.384     -0.846     -1.233     -0.279      0.781     -0.106      0.032     -0.361      0.140      0.345      0.837     -0.791     -0.312
     1.907     -0.304     -1.161      0.184     -0.963      1.324     -0.907     -0.457      1.386      1.324      1.724     -1.374      1.068     -1.823      1.275      1.555      0.870      1.080     -0.134      0.812      0.956     -0.537      0.326      0.091      0.277      0.823      0.273     -1.545      0.032     -1.229      0.370     -0.245     -0.952      1.212      1.365      0.299     -0.822      0.643     -1.809      1.205      0.425      1.278      0.523     -0.189      0.527
    -0.093     -0.304      0.839      1.184      0.037      0.324      0.093      0.543      1.386      0.324      0.724      0.626      1.068      0.177      0.275      0.555     -0.130      0.080     -0.134     -0.188      0.539      0.137      0.471      1.438      1.025     -0.632     -0.446      0.516     -0.203     -0.964     -0.176     -0.114      0.136     -0.106     -0.290      0.002      0.506      0.224     -0.992     -0.260     -0.073     -0.508     -0.706     -0.859     -1.214
     0.907      0.696      0.839      0.184      0.037     -1.676      0.093     -2.457      0.386      1.324     -0.276      0.626     -0.932      1.177     -0.725     -1.445     -1.130      1.080      0.866      0.812     -0.401      0.189      0.070      0.252      0.072      1.198      0.525      0.631      0.121     -0.013     -1.324     -0.184     -2.654      0.274      1.284      0.329      0.258     -0.879      1.025     -0.818     -0.944     -1.244      1.030      0.877      0.768
     1.907      0.696      1.839     -0.816      1.037      1.324     -2.907     -0.457     -0.614      1.324      1.724      1.626      1.068      2.177      1.275     -2.445     -0.130     -0.920     -0.134      0.812      0.460     -0.012      0.017      0.144      0.687      1.417      0.650      1.815     -0.904      0.347      0.849     -3.037     -0.541     -0.652      1.008      1.128      1.732      0.919      1.976      0.915     -2.795     -0.173     -1.083     -0.139      0.186
     0.907     -0.304      1.839      1.184      1.037      0.324      0.093      1.543      1.386      0.324      1.724      0.626      1.068     -0.823      0.275      0.555     -0.130      1.080      1.866      0.812      0.880      0.424      0.813      0.328      0.537      0.152     -0.719      1.101      0.982      0.719     -0.682     -0.363      0.390      0.862      0.012      0.430      0.234     -0.063     -0.910     -0.017     -0.509     -0.669     -0.210      1.769      0.271
    -2.093      0.696     -1.161     -0.816     -0.963     -1.676      0.093      0.543     -0.614      1.324      0.724     -0.374     -0.932     -1.823      1.275     -0.445     -0.130     -0.920     -1.134     -0.188     -0.075     -0.015      0.086     -0.268     -0.376     -2.006      0.716     -1.070     -0.401     -0.509     -1.523     -0.008      0.356     -0.296      1.598      0.794     -0.334     -0.937     -1.522      1.190     -0.468     -0.006     -1.199     -0.976     -0.039
    -0.093      0.696      0.839      0.184      0.037     -0.676      0.093      0.543     -0.614      1.324     -0.276      0.626      0.068     -0.823      0.275     -1.445     -0.130      0.080      0.866      0.812     -0.441     -0.114     -0.021     -0.017      0.368      0.279      0.599      0.677      0.076     -0.439     -0.098      0.109      0.585     -0.385      1.183      0.280      0.991     -0.078     -0.859      0.267     -1.040     -0.042     -0.051      0.923      0.569
     1.907      0.696     -1.161     -1.816      1.037      1.324      1.093      0.543     -1.614     -2.676      0.724     -2.374      0.068     -0.823     -2.725     -0.445     -0.130      0.080     -2.134      0.812      0.191     -0.418      0.069     -1.915      0.385      1.732      0.881     -1.242      0.192      0.528      1.162      1.601      0.380      0.103     -2.938      0.374     -1.744     -0.011      0.609     -2.833     -0.756      0.233      0.026     -1.158      0.540
     0.907      0.696     -0.161     -1.816      1.037      1.324     -0.907      1.543      0.386      1.324      1.724     -2.374     -0.932     -1.823      1.275      1.555      0.870      1.080     -2.134      0.812      1.100     -0.245      0.177     -1.517      0.926     -0.052      1.029     -0.256     -0.136      0.041      0.254     -0.711      1.465      1.636      0.843      0.227     -2.189     -1.169     -0.733      0.831      0.178      1.161      0.772     -1.349      0.035
     0.907      0.696      1.839      2.184      0.037      1.324      1.093      0.543      0.386      0.324      0.724      1.626      1.068      1.177      0.275      0.555     -0.130      0.080     -0.134     -1.188      0.508      0.579      0.287      1.436     -0.604      0.469      0.085      1.518      0.820      0.711      1.015      0.332      0.327     -0.716      0.727     -0.001      0.926      0.588      0.115      0.402      0.015     -0.766     -0.508     -0.758     -0.646
    -0.093      0.696      0.839     -0.816      1.037      0.324      1.093      0.543      0.386      0.324      0.724      0.626      0.068      0.177     -0.725     -0.445     -0.130      0.080     -1.134      0.812      0.563      0.119     -0.024     -0.624     -0.307     -0.562      0.588      0.960     -0.261      1.409     -0.404      1.032      0.646      0.919      0.637     -0.140      0.526      0.196      0.675     -0.559     -1.120     -0.171      0.172     -0.948      1.005
     0.907     -0.304      0.839      0.184     -2.963     -1.676      0.093     -1.457      1.386     -0.676     -2.276     -1.374      0.068     -0.823     -0.725     -1.445     -2.130      0.080      0.866     -1.188     -1.513     -0.885     -0.276      0.555     -1.956      2.410      0.422      1.292     -0.350     -0.991     -0.359      1.012     -1.323      1.061      0.406     -0.084     -0.204      0.376     -1.428      0.204      0.294     -1.072      0.558      0.619      0.749
     0.907      0.696      1.839     -0.816      1.037      1.324     -0.907      0.543     -0.614      1.324     -2.276     -0.374      0.068     -1.823      0.275      1.555     -0.130     -0.920     -2.134      0.812     -0.439     -0.161      0.085     -1.066      0.840      1.382      0.525      1.761      0.220      0.200      1.708     -0.655      0.453      0.293      1.021     -1.682     -0.084      0.001     -0.649     -0.145      2.109      0.166     -0.875     -1.578     -0.023
    -0.093      0.696     -1.161     -1.816     -1.963      0.324      1.093      0.543     -1.614     -0.676      1.724      1.626      0.068     -1.823     -0.725      0.555      0.870     -0.920      0.866     -0.188      0.755      1.041      0.295     -0.980     -0.644     -0.837     -0.297     -1.570     -0.992     -1.185     -0.567      0.079      0.215     -0.800     -0.263      0.703      0.365     -0.380     -1.125     -0.428     -0.414     -0.294     -1.367      1.328      0.491
    -0.093     -0.304      1.839      1.184     -0.963     -0.676      0.093      1.543      0.386     -0.676     -1.276     -0.374      0.068      1.177     -0.725     -0.445     -1.130      0.080     -0.134     -1.188     -0.627     -0.294      0.138      0.754     -1.317      0.600      0.101      1.699      0.409      0.474     -0.111      0.317      1.350     -0.394      0.114     -0.348     -0.017     -0.047      0.604     -0.184      0.244     -0.758     -0.250     -0.575      0.100
    -2.093     -2.304     -0.161     -0.816      0.037      0.324      0.093      1.543      1.386      0.324     -2.276      1.626     -0.932      0.177      1.275      0.555     -0.130      0.080      0.866     -2.188     -0.944     -0.161     -0.264      0.006     -0.570     -1.169     -2.139      0.224     -0.693      0.714      1.176      0.227      1.615      1.435      0.595     -0.768      1.856     -0.526      0.210      1.580      1.506      0.194      0.476      0.790     -1.657
     0.907     -2.304     -0.161      2.184      1.037      0.324     -2.907      0.543      0.386      1.324     -1.276     -0.374      0.068      2.177      1.275     -0.445     -1.130     -0.920     -0.134      0.812     -0.239     -1.217     -0.228      1.024      0.394      0.966     -0.918      0.133      1.027      0.580      0.472     -1.544      0.734     -0.363      1.184     -0.948      1.159      0.306      1.479      1.072     -0.213      0.179     -0.601     -0.726      0.454
     0.907      0.696      0.839     -1.816      1.037      0.324      0.093      0.543     -1.614      1.324      1.724     -0.374      0.068     -1.823      1.275      0.555      0.870      0.080     -2.134      0.812      0.960      0.237      0.252     -1.666      0.569     -0.216      0.395      0.711     -0.076      0.427     -0.642     -0.264      0.355     -0.131      1.188      0.292     -0.753     -0.345     -0.486      0.946     -0.284      0.689     -0.291     -1.254      0.366
    -2.093     -0.304     -0.161      0.184      0.037      1.324      1.093      1.543      2.386     -0.676     -0.276     -2.374      1.068      0.177      0.275      0.555      0.870      0.080     -0.134     -0.188      0.151     -0.302      0.309      0.264     -0.363     -2.250      0.284     -0.453      0.034      0.482      1.113      1.534      1.237      2.296     -0.404     -0.534     -1.752      0.712     -0.104      0.619      0.413      1.265     -0.322     -0.259      0.050
     0.907      0.696      0.839      1.184      1.037      1.324      1.093      0.543     -0.614      0.324      0.724      0.626     -0.932     -0.823      0.275      0.555     -0.130      1.080      0.866      0.812      0.335      0.456     -0.071     -0.099      0.052      0.559      0.045      0.932      1.216      0.741      0.797      0.583      0.684     -0.289      0.248      0.121      0.009     -0.909     -0.677      0.340      0.196     -0.545      1.332      0.924      0.925
     1.907     -1.304      1.839      2.184      1.037      1.324      0.093      1.543      1.386     -1.676      1.724     -2.374      1.068      1.177      1.275      1.555     -1.130      1.080      0.866      0.812      1.061     -0.980      0.558      1.977      0.259      0.782     -0.474      1.388      0.257      0.578      0.451      1.129      0.933     -0.147     -1.863     -0.030     -0.961      0.132     -0.288      1.261      0.426     -0.117      0.139     -0.145      0.449
     0.907      0.696     -2.161      0.184      1.037     -0.676      0.093      0.543      0.386      0.324     -0.276     -1.374     -0.932     -0.823     -0.725      0.555     -0.130      0.080      0.866     -1.188     -0.080     -0.755     -0.132     -0.276     -0.437      0.986      1.448     -2.036      0.486      1.467     -0.668      0.821      0.721      0.608      0.609     -0.007     -0.368     -0.744     -0.606     -0.558      0.701      0.590      0.350      0.875     -0.780
    -0.093     -3.304     -0.161     -1.816      0.037     -0.676      1.093      1.543      1.386      1.324     -0.276      1.626      1.068     -1.823      1.275      1.555      0.870      1.080      1.866     -0.188      0.173      0.002      0.858     -0.011     -0.345     -0.256     -3.246     -0.939     -1.835      0.540     -0.813      1.152      0.655      1.249      1.565     -0.390      1.758     -0.239     -1.718      1.371      1.413      0.636     -0.048      1.887      0.270
     0.907     -0.304      0.839      0.184      1.037      1.324      1.093     -0.457      0.386      0.324      0.724      0.626      0.068     -1.823     -0.725      0.555      0.870      0.080      0.866      0.812      0.598      0.570      0.079     -0.010      0.345      0.296     -0.857      0.875      0.123      0.875      0.694      0.546     -0.626      0.460      0.181     -0.161     -0.112     -0.217     -1.995     -0.701     -0.037      0.349      0.038      0.988      0.423
    -1.093     -0.304     -0.161      0.184     -1.963      0.324     -1.907     -0.457      1.386     -0.676      0.724      0.626      1.068      1.177     -1.725      0.555     -2.130      0.080     -1.134     -3.188      0.360     -0.275      0.231      1.145     -1.225     -1.523     -0.013     -0.462     -1.015     -0.727     -0.017     -1.452     -0.919      0.392      0.190      0.100      0.904      0.539      0.194     -1.176      0.108     -1.745     -0.284     -1.562     -1.803
    -0.093     -0.304     -1.161     -0.816     -2.963     -1.676     -1.907      0.543     -0.614     -1.676      0.724     -0.374     -0.932     -0.823     -1.725      1.555      0.870      0.080      1.866     -0.188      0.433     -0.475     -0.302      0.203     -1.196     -0.404      0.079     -0.784     -0.945     -1.728     -2.421     -1.398      0.793     -0.770     -0.776      0.101     -0.011     -0.399     -0.958     -1.039      1.210      1.148      0.483      1.734      1.000
     0.907     -1.304     -0.161      0.184     -0.963      0.324      0.093     -0.457     -0.614     -0.676     -1.276      0.626     -1.932      0.177     -1.725     -0.445     -3.130     -0.920      0.866     -0.188     -0.594     -1.076     -0.542      0.499     -0.955      1.487     -0.221      0.312     -0.079     -0.018      0.909      1.158      0.197     -1.112     -0.329     -0.378      1.955     -0.990     -0.176     -1.379      0.168     -1.863     -0.002      0.704      0.743
     1.907      0.696      0.839      1.184     -0.963      1.324     -0.907      1.543      0.386     -0.676      0.724      0.626      0.068      1.177     -0.725      1.555      0.870      1.080     -0.134      0.812      0.909      0.569      0.424      1.190     -0.213      1.024      0.094      0.406     -0.292     -0.705      0.413     -1.515      1.123     -0.382     -0.380     -0.706      0.050     -0.622      0.121     -0.550      0.494      0.167      0.510     -0.688      0.867
    -0.093     -0.304      0.839     -0.816     -0.963     -0.676      0.093     -0.457      0.386      0.324      0.724     -0.374      1.068     -0.823      0.275      0.555     -0.130      0.080      1.866     -1.188     -0.006      0.185      0.525     -0.079      0.037     -0.128     -0.589      0.372     -0.634     -0.969     -0.803     -0.062     -1.096      0.581      0.337      0.459     -0.688      0.282     -0.807      0.262      0.409     -0.327     -0.676      1.814     -1.169
     0.907     -0.304     -1.161      0.184     -1.963      0.324      1.093     -0.457     -0.614     -0.676      0.724      0.626      0.068      0.177      0.275      0.555      0.870      0.080     -0.134     -1.188      0.553      0.603      0.094     -0.556     -1.930      0.391     -0.975     -1.283      0.875     -0.129     -0.239      0.496     -0.566     -0.192      0.310     -0.021     -0.324     -0.120      0.695      1.289     -0.114      0.244      0.051      0.089      0.556
     0.907     -0.304     -0.161     -0.816      0.037      0.324      0.093     -1.457      0.386     -1.676      0.724     -0.374      0.068     -0.823     -0.725      0.555     -0.130      0.080     -0.134     -0.188      0.665     -0.197     -0.295     -0.727     -0.241      0.431     -0.190      0.028      0.042      0.185     -0.169      0.239     -1.019      0.937     -1.443     -0.128     -0.335      0.535     -0.171     -0.429     -0.366      0.018      0.560      0.371     -0.027
    -2.093     -0.304     -1.161      1.184     -0.963     -1.676     -0.907     -0.457      0.386     -0.676     -2.276     -0.374      1.068      1.177     -0.725     -0.445     -1.130      0.080     -1.134     -1.188     -0.666     -0.297      0.574      0.476     -0.589     -1.424      0.032     -1.700      0.875     -0.509     -1.070     -0.526     -0.910     -0.022     -0.197     -1.185      0.131      0.330      0.797     -0.465      0.262     -0.626     -0.744     -1.194     -0.563
    -2.093      0.696      1.839      1.184      1.037     -2.676     -2.907      1.543     -1.614     -2.676     -2.276     -2.374      1.068      2.177      1.275      1.555      0.870     -2.920     -2.134     -3.188     -0.997     -0.885     -0.579      0.382     -1.187     -0.844      1.543      2.354      0.991      2.130     -1.652     -1.779      2.226     -1.892     -1.912     -0.908     -1.140      1.872      2.204      1.784      2.438      1.812     -2.074     -2.402     -1.927
     1.907      0.696     -1.161      2.184      1.037      1.324      1.093      0.543      1.386      1.324      1.724      1.626      0.068      2.177      1.275      1.555      0.870     -1.920      0.866      0.812      0.950      0.925     -0.390      1.234      0.573      0.860     -0.242     -0.713      0.711      0.467      0.368      0.179      0.984      0.552      0.949      0.282      0.344      0.466      1.327      1.054      0.344     -0.150     -1.312      0.311      0.281
    -1.093      0.696     -2.161      2.184     -0.963     -1.676     -1.907      0.543      1.386      0.324      0.724      0.626      1.068      2.177     -0.725      1.555      0.870     -1.920     -2.134     -0.188      0.298      0.133     -0.190      1.404     -0.365     -1.540      0.440     -2.068      0.718     -0.565     -2.043     -2.066      0.672      0.354      0.474      0.289      0.544      1.252      1.214     -0.412      1.405      0.762     -1.607     -2.903      0.089
    -1.093     -0.304     -0.161     -1.816      1.037      0.324     -1.907      1.543     -1.614      1.324     -1.276     -2.374     -0.932      1.177      0.275     -1.445     -1.130      1.080     -1.134      0.812     -0.923     -0.713     -0.094     -0.631      0.497     -0.095      0.336      0.076     -1.236      0.546      1.162     -1.206      1.591     -1.157      1.090      0.206     -1.605     -0.735      1.722     -0.131     -0.477     -0.270      1.091     -0.851      0.306
    -0.093      0.696     -0.161     -1.816      1.037     -0.676     -0.907     -2.457     -0.614     -2.676     -0.276      1.626      1.068     -0.823     -0.725     -0.445     -1.130          *      0.866      0.812     -0.213      0.020      0.636     -0.700      0.691      0.075      0.766     -0.974     -1.007      0.317     -0.487     -0.901     -3.335      0.001     -2.978      0.067      1.785      0.106     -0.309     -0.989     -0.425     -1.185     -0.185      1.141      0.091
     1.907      0.696     -1.161      1.184      0.037      0.324      0.093      0.543      0.386     -0.676      0.724      1.626      1.068      0.177     -0.725     -1.445      0.870     -0.920      0.866     -0.188     -0.058      0.258      0.016      0.695     -0.600      1.925      0.428     -1.051      0.348      0.573      0.342     -0.001      0.391     -0.238     -0.412      0.744      1.540      1.022     -0.352     -0.435     -1.374      0.632     -1.081      0.451      0.539
    -2.093     -0.304     -0.161      1.184      1.037      1.324     -2.907     -1.457     -1.614      1.324      0.724     -0.374     -0.932     -0.823      1.275     -0.445      0.870      0.080     -1.134      0.812     -0.202     -0.152     -0.264     -0.658      1.291     -1.937     -0.140      0.218      1.873     -0.325      1.735     -2.580     -1.299     -1.022      0.573      0.743     -0.158     -0.664     -0.200      0.614     -0.245      0.888      0.404     -0.812     -0.398
     0.907     -1.304     -2.161     -1.816      1.037     -0.676     -1.907     -0.457     -1.614     -0.676      0.724      0.626      0.068      0.177      0.275      0.555      0.870      1.080     -1.134      0.812      0.408     -0.173      0.306     -0.894      0.792      0.480     -1.085     -2.410     -0.853      0.185     -1.054     -1.907     -0.930     -0.937     -1.219     -0.008      0.836     -0.286      1.081     -0.168     -0.128      1.055      0.861     -0.680     -0.005
     1.907      0.696      1.839     -0.816      1.037      1.324      1.093      1.543     -1.614      1.324      0.724     -0.374      1.068     -1.823      1.275      0.555      0.870      1.080     -1.134      0.812      0.343     -0.046      0.650     -0.935     -0.160      1.606      0.915      1.289      0.102      1.235      1.025      1.359      0.660     -0.887      1.367      0.223     -0.458      0.182     -1.046      1.353      0.246      0.812      0.081     -0.696      0.736
    -0.093      0.696      1.839      1.184      1.037      1.324     -0.907      1.543      0.386     -0.676     -1.276     -0.374      1.068      2.177     -0.725     -1.445     -0.130      1.080     -1.134      0.812     -0.907      0.157      0.261      0.651      0.839      0.792      0.583      1.571      0.434      0.300      2.139     -1.225      1.262     -0.194     -1.037     -0.042     -0.637      0.577      1.519     -1.006     -0.433     -0.124      0.556     -1.391     -0.001
    -0.093      0.696     -1.161      0.184      0.037      1.324      1.093      0.543      0.386     -0.676     -2.276      1.626      0.068     -1.823     -0.725     -0.445     -0.130      1.080     -0.134      0.812     -0.624      0.411      0.404      0.203      0.755      0.457      0.328     -1.652      0.067     -0.594      2.076      0.833      0.188      0.328     -1.112     -1.197      1.202     -0.382     -1.964     -1.199      0.282     -0.484      0.432     -0.233      0.147
     1.907      0.696     -0.161      0.184      1.037      1.324      1.093     -2.457      2.386      1.324      1.724     -1.374     -0.932      1.177     -0.725      1.555      0.870     -1.920     -0.134      0.812      1.162      0.164     -0.779      0.376      1.051      0.772      0.694      0.627     -0.100     -0.072      0.089      0.984     -1.615      2.046      0.830     -0.070     -1.319      0.181      0.748     -1.250      0.378      0.656     -0.533     -0.251     -0.301
    -0.093     -0.304     -2.161      2.184      1.037      0.324     -1.907      1.543      2.386      0.324     -0.276      0.626      1.068      2.177      0.275     -0.445     -0.130     -1.920     -2.134     -0.188     -0.331      0.174     -0.142      1.713      0.010      0.132     -0.570     -2.070      0.552      1.054      0.468     -1.778      1.643      0.807      0.180      0.111      0.461      1.470      0.646      0.257      0.000     -0.238     -1.732     -3.010     -0.226
    -1.093      0.696     -2.161      0.184      1.037     -1.676      1.093      0.543      0.386      0.324     -2.276      0.626     -0.932      1.177      0.275     -1.445      0.870      0.080     -1.134      0.812     -0.955      0.778     -0.581      1.120      1.349     -0.226     -0.289     -1.590     -0.951     -0.491     -0.602      0.188      1.165     -0.564     -0.541     -0.875     -0.417     -0.065      0.207     -0.360     -0.331     -0.035      0.726     -1.731     -0.580
     0.907      0.696     -1.161     -1.816     -0.963      1.324      1.093      1.543     -1.614      1.324      0.724      1.626      1.068     -1.823      1.275      0.555      0.870      1.080     -2.134      0.812      0.611      1.235      0.733     -1.035      0.068      0.429     -0.451     -2.003     -0.782     -1.058      0.670      0.016      0.612     -0.905      1.357     -0.286      0.108      0.072     -1.103      1.319     -0.077     -0.528      0.001     -1.564      0.795
    -2.093     -1.304     -0.161      0.184      0.037     -2.676     -0.907     -0.457     -1.614     -0.676     -2.276     -2.374     -1.932      0.177     -0.725     -2.445     -1.130      1.080     -1.134     -0.188     -1.793     -0.792     -0.312     -0.878     -0.066     -0.459     -0.462      0.251      1.040      0.051     -1.135      0.002     -0.243     -0.765     -0.783      0.607     -1.288     -1.350      0.800     -0.568     -0.367     -0.345      1.530     -0.748     -0.159
    -0.093      0.696     -0.161     -0.816      1.037     -0.676      1.093      1.543      0.386     -0.676     -0.276      1.626      1.068     -0.823     -0.725     -0.445      0.870      0.080     -0.134      0.812     -0.075      0.648      0.122     -0.825      0.187     -0.037      0.036     -0.299     -0.129      0.897     -0.627      0.393      1.394      1.069     -0.691     -0.241      0.813      0.946     -0.182     -0.849     -0.231     -0.045     -0.070      0.147      0.629
    -0.093     -1.304     -0.161      0.184     -0.963     -0.676     -0.907     -0.457      0.386     -0.676     -0.276     -0.374     -0.932      0.177     -0.725     -0.445     -1.130     -0.920     -0.134     -1.188     -0.179     -0.342     -0.465     -0.445     -0.806     -0.157     -1.008      0.116      0.727     -0.343     -0.573     -0.295      0.233      0.582     -0.130      0.026      0.022     -0.203      0.721     -0.241     -0.206     -0.661     -0.039      0.006     -0.564
    -1.093     -0.304     -1.161     -0.816      0.037      0.324      0.093      0.543     -0.614     -1.676     -1.276     -1.374      0.068     -1.823      0.275     -0.445      0.870      1.080     -1.134      0.812     -0.961      0.042      0.302     -1.451      0.436     -0.021     -0.352     -1.428      0.593     -0.349      1.149     -0.036      0.133      0.498     -1.943      0.126     -1.518     -0.515     -0.786     -0.052      0.504      0.722      0.689     -0.384      0.380
    -0.093     -0.304      0.839      0.184      0.037      0.324      0.093      0.543     -0.614     -0.676     -0.276      0.626      1.068     -0.823     -0.725     -1.445     -0.130      0.080     -0.134     -0.188     -0.836      0.154      0.421     -0.063     -0.187      0.809     -0.441      0.434      0.310      0.285      1.006     -0.036     -0.054     -0.479     -0.618      0.966      0.366      0.485     -0.615     -0.650     -0.358     -0.222     -0.486     -0.286      0.019
    -0.093      0.696     -1.161      0.184      1.037      0.324      1.093     -0.457      0.386      0.324      0.724      1.626      0.068      1.177      0.275      0.555      0.870     -1.920      0.866      0.812      0.379      0.564     -0.471      0.649      0.811     -0.611      0.149     -0.758     -0.358      0.091     -0.032      0.403     -0.037     -0.100     -0.117      0.098      0.810      0.596      0.456     -0.019      0.270      0.282     -1.217      0.617     -0.067
    -1.093      0.696      0.839     -1.816      0.037      0.324      1.093      1.543      0.386     -0.676      0.724      0.626      1.068     -1.823      0.275      1.555      0.870      1.080      1.866      0.812      0.567      0.515      0.447     -0.352      0.333     -1.715      0.195      0.339     -1.444     -0.296     -0.179      0.492      1.043      0.603     -0.536     -0.094      0.099      0.290     -1.725      0.142      0.728      0.225      0.420      1.979      0.647
    -1.093     -0.304      0.839     -0.816     -0.963     -0.676      0.093      0.543      0.386     -0.676     -0.276     -0.374      0.068     -0.823      0.275      0.555      0.870      1.080     -0.134     -0.188     -0.230      0.292      0.322     -0.384     -0.652     -0.523     -0.607      0.624     -0.507     -0.293     -0.459     -0.324      0.084      0.799     -0.189      0.351     -0.578     -0.393     -0.482      0.454      0.767      0.611      0.515      0.130      0.474
     0.907     -0.304     -1.161      0.184      1.037      0.324     -1.907     -1.457      0.386      0.324      1.724      0.626      0.068     -0.823      0.275      0.555     -0.130     -0.920     -1.134      0.812      0.486     -0.087     -0.402     -0.292      0.589      0.334     -0.373     -0.943      0.309      0.524     -0.151     -1.662     -0.996      0.714      0.048      0.919      0.846      0.598     -0.502      0.126      0.200      0.080     -0.473     -0.931      0.239
     0.907      0.696     -1.161      0.184      0.037      0.324      1.093     -1.457      0.386      1.324      0.724      0.626      1.068      1.177      0.275      1.555      0.870      1.080     -0.134      0.812      0.524      0.414      0.355      0.575      0.041      0.366      0.148     -1.594     -0.379      0.096     -0.112      0.682     -1.722     -0.053      1.019     -0.014     -0.018      0.689      0.608      0.221      0.993      0.454      0.572     -0.402      0.609
    -2.093      0.696     -0.161      0.184     -0.963      0.324      1.093     -1.457      0.386      0.324     -2.276     -0.374     -0.932      0.177     -0.725     -1.445      0.870     -0.920      0.866      0.812     -1.230      0.413     -0.490     -0.351      0.590     -0.872      0.279      0.447      0.452     -1.539      1.656      0.609     -0.980      0.549      0.039     -0.357     -0.819     -0.070      0.542     -1.135     -0.028      0.479     -0.192      1.014      0.038
    -0.093     -0.304     -0.161      0.184      0.037     -1.676      0.093     -0.457      0.386     -0.676     -0.276      0.626      0.068      0.177     -0.725     -0.445     -0.130      0.080     -0.134     -1.188     -0.438      0.246      0.134      0.556     -0.342      0.370     -0.586     -0.413     -0.424      0.305     -1.309     -0.172     -0.687      0.045     -0.455      0.350      0.391     -0.196     -0.316     -0.489      0.030     -0.469     -0.007     -0.336     -0.757
    -2.093      0.696      0.839      1.184      1.037      1.324      1.093      0.543      1.386      1.324     -2.276      1.626      0.068      1.177      0.275     -1.445      0.870      1.080      0.866      0.812     -1.311      1.058     -0.049      1.999      1.821     -0.867     -0.295      0.713     -0.764     -0.770      2.572     -0.087      0.399     -0.149      0.378     -0.481      0.167      0.118     -0.494     -0.665     -0.059     -0.440      1.255     -0.064     -0.831
    -0.093      0.696      0.839     -0.816     -0.963      0.324      0.093      0.543     -0.614      1.324     -0.276     -0.374      0.068     -0.823      1.275     -0.445     -0.130      1.080     -2.134     -0.188      0.190     -0.244      0.181     -0.366     -0.024     -0.304      0.873      0.516     -0.456     -0.728      0.171      0.299      0.396     -0.232      1.200     -0.466     -0.012     -0.138     -0.745      1.217     -0.779      0.033      0.761     -1.954     -0.233
    -1.093     -3.304     -2.161      2.184      1.037     -1.676     -1.907     -2.457     -0.614     -1.676      0.724      1.626     -2.932      2.177      1.275      0.555     -0.130     -1.920      1.866      0.812      0.242      0.074     -1.299      0.822     -0.212     -1.351     -3.284     -0.863      1.266      1.189     -1.857     -1.896     -0.977     -1.225     -1.401      0.255      1.287     -0.951      1.691      1.366      0.248     -0.188     -0.156      1.505      0.891
     1.907     -1.304      0.839     -1.816      1.037      1.324      0.093     -0.457     -1.614      0.324      1.724     -1.374     -0.932     -1.823     -0.725      0.555      0.870      1.080     -1.134      0.812      1.046     -0.305      0.110     -1.909      0.655      0.774     -0.959      0.576      0.250      0.507      0.288      0.301     -0.509      0.008     -0.030      0.191     -0.917     -1.022     -0.270     -1.046     -0.614      1.183      0.873     -0.324      0.095
    -2.093      0.696      1.839     -0.816      1.037     -1.676      1.093      0.543     -1.614      1.324     -0.276     -0.374      1.068     -1.823      1.275     -0.445     -2.130      1.080      1.866      0.812     -0.659     -0.494      0.828     -0.477      0.298     -1.348      1.325      0.986     -0.389      0.519     -0.858      1.718     -0.388     -1.297      1.072      0.927      0.259     -0.236     -1.371      1.159      0.351     -1.658     -0.031      2.186      0.463
     0.907      0.696      0.839     -0.816      1.037      1.324      1.093     -1.457     -0.614      0.324      1.724      0.626      0.068      1.177      1.275      0.555      0.870      0.080     -1.134      0.812      0.571      0.804      0.039     -0.280      1.054      0.632      0.008      0.849     -0.365     -0.104      0.874      0.374     -1.468     -0.345     -0.388      0.760     -0.438     -0.055      1.573      0.667     -0.154     -0.076      0.278     -1.044     -0.192
    -0.093      0.696      0.839      2.184      0.037      1.324      1.093      0.543     -0.614      1.324      1.724      0.626      1.068     -0.823      0.275     -0.445      0.870      0.080      0.866     -0.188      0.599      0.459      0.569      0.077      0.371     -0.721      0.049      0.388      2.061     -0.351      0.933      0.555     -0.193     -0.647      1.014      0.785     -0.055      0.270     -0.779     -0.158     -1.127      0.375     -0.532      0.791     -0.643
     1.907     -1.304     -0.161      0.184      1.037      1.324     -0.907     -0.457     -1.614      1.324      1.724     -1.374      1.068      2.177      1.275      1.555      0.870      1.080     -1.134      0.812      1.132     -0.124      0.228     -0.353      0.536      0.904     -1.262     -0.484      0.543      0.365      0.240     -0.731     -0.703     -1.319      1.149      0.023     -1.114      0.699      2.483      0.980      0.281      0.904      0.782     -0.921      0.305
    -2.093     -1.304     -2.161      0.184     -1.963     -2.676     -0.907     -0.457      2.386     -0.676     -0.276     -0.374     -1.932      2.177     -0.725     -2.445     -2.130     -0.920      1.866     -2.188     -1.142     -1.018     -0.812      1.647     -1.129     -0.950     -0.173     -1.375     -1.378     -0.874     -1.596      0.099      0.292      1.003     -0.005      1.396      0.957     -0.766      0.786     -0.200     -1.042     -1.060      0.281      1.036     -1.168
    -1.093     -0.304      0.839     -1.816      1.037      0.324      1.093      0.543      1.386     -0.676      0.724      1.626      0.068     -1.823     -2.725      0.555      0.870      1.080      1.866      0.812      0.390      0.718      0.006     -0.334      0.272     -1.520     -1.077      0.681     -1.489      0.753     -0.100      0.233      0.363      1.567     -0.861      0.202      0.781      0.092     -1.329     -2.635      0.174      0.145      1.105      2.047      0.425
    -0.093      0.696      1.839     -1.816      1.037      1.324      0.093      1.543     -0.614     -0.676      0.724     -0.374      1.068     -1.823      0.275      0.555      0.870      1.080      1.866      0.812      0.541      0.675      0.843     -0.601      0.479     -0.577     -0.011      0.952     -1.088      0.551      0.780     -0.692      0.524     -0.069     -1.018     -0.238     -1.274     -0.267     -1.285     -0.214     -0.061      0.120     -0.280      2.136      0.418
     0.907     -0.304     -0.161      1.184      0.037      0.324      1.093      1.543      0.386      1.324      0.724     -1.374      0.068      1.177      1.275      1.555      0.870      1.080      0.866      0.812      0.567     -0.044      0.379      0.480     -0.300      0.362     -0.102     -0.435      0.684      0.467     -0.318      1.044      0.972      0.084      1.427     -0.277     -1.295     -0.330      0.870      1.409      0.881      1.070      0.490      0.647      1.023
     0.907     -0.304     -1.161     -1.816     -0.963      0.324     -0.907     -0.457      0.386     -0.676      0.724      0.626     -0.932     -1.823     -0.725     -0.445     -0.130      1.080      1.866      0.812     -0.400     -0.639      0.056     -0.602      0.204      1.344      0.409     -1.141     -1.122     -1.106      0.704     -0.297     -0.411      0.929     -0.789      1.203      1.454     -1.212     -1.332     -0.803      0.018      0.500      0.840      2.169      0.778
     0.907      0.696     -1.161      0.184      1.037      0.324      1.093     -1.457     -0.614     -1.676      0.724      0.626     -0.932      1.177     -2.725     -0.445      0.870     -1.920      0.866      0.812      0.370      0.594     -0.821      0.459      0.632      0.545      0.039     -0.448     -0.350      0.464      0.010      0.570     -0.470     -1.023     -2.074      0.164     -0.273      0.409      0.888     -2.911     -0.941      0.212     -0.721      0.453      0.098
    -2.093      0.696      1.839      1.184      0.037      0.324      1.093      0.543      1.386      1.324     -2.276      1.626      1.068      2.177      1.275     -0.445     -1.130      1.080     -0.134      0.812     -0.964      0.717      1.133      1.231      0.434     -1.028      0.078      0.743      0.093     -0.439      1.104      0.445     -0.727      0.441      1.082     -0.641      0.659     -0.680      1.153      1.091      0.753     -1.873     -0.603     -0.654      0.417
    -1.093     -1.304      0.839      0.184      0.037      0.324     -0.907      0.543     -0.614      0.324     -0.276     -0.374      0.068      0.177     -0.725     -0.445     -1.130     -0.920      0.866     -0.188     -0.393     -0.590     -0.041     -0.247     -0.636     -0.693     -0.726      0.907      0.441      0.556      0.797     -0.255      0.508     -0.526      0.407      0.180      0.300      0.274      0.334     -0.366      0.162     -0.437     -0.777      1.121      0.271
     1.907      0.696      1.839      0.184     -0.963     -0.676     -0.907     -0.457      1.386     -0.676     -0.276      1.626     -0.932     -0.823      0.275      1.555     -0.130     -2.920     -0.134     -1.188     -0.192      0.130     -1.114      0.020     -1.077      2.238      0.520      2.978      0.349      0.249     -0.407     -0.992      0.747      1.322      0.006      0.072      1.502      0.530     -0.821      0.807      1.802     -0.161     -1.277     -0.077     -0.184
    -2.093     -1.304      0.839      0.184      0.037     -2.676     -1.907      0.543     -0.614     -0.676     -1.276     -1.374      0.068     -0.823     -0.725     -2.445     -1.130      0.080     -1.134     -0.188     -1.262     -1.370      0.134     -0.984     -0.772     -0.866     -0.068      0.647      1.191      0.879     -1.570     -0.484      0.396      0.265     -0.168      0.730      0.295     -0.257      0.044     -0.305     -0.970      0.441      0.133     -0.741      0.477
     0.907     -0.304      1.839      2.184      1.037      1.324     -0.907     -1.457      0.386      0.324     -2.276     -0.374      0.068      0.177     -0.725      0.555     -1.130      0.080      0.866      0.812     -0.585     -0.639     -0.010      1.063      0.375      1.494      0.365      1.587      1.080      0.667      1.846     -0.446     -1.569     -0.508      0.091     -1.471      0.374      0.062     -0.740     -0.684      1.334     -0.560     -0.019      0.318      0.698
    -1.093     -1.304      0.839      0.184      0.037      0.324      1.093      1.543     -0.614      0.324     -0.276      0.626      0.068     -0.823     -0.725      0.555      0.870      0.080      1.866      0.812     -0.050      0.577      0.199     -1.077      0.372     -0.942     -1.927      0.497      1.205     -0.162      0.310      0.594      1.316      0.289      0.066     -0.080     -0.141     -0.262     -0.012     -0.789      0.480      0.191     -0.386      2.496      0.382
     0.907      0.696     -2.161     -1.816      1.037      1.324      1.093     -1.457     -0.614      1.324      1.724      1.626     -0.932     -0.823      0.275      1.555      0.870     -1.920     -1.134     -3.188      1.195      0.938     -0.892     -0.464      0.264     -0.140     -0.208     -1.193     -1.353      0.666      0.100      0.113     -0.454     -0.268      1.201     -0.252      0.372      0.380     -0.377      0.320      0.181     -0.178     -0.387     -0.833     -3.545
    -2.093     -1.304     -0.161      0.184      1.037     -2.676     -1.907     -1.457      0.386      1.324     -0.276      0.626      0.068      1.177     -2.725     -0.445     -1.130     -2.920     -1.134     -1.188      0.043     -0.181     -0.615      0.654      0.122     -2.167     -1.056      0.295     -0.355      0.807     -2.656     -1.642     -0.884     -0.044      1.234     -0.226      1.005      0.884      0.657     -2.590     -0.563     -1.016     -1.997     -1.266     -1.597
     0.907      0.696      1.839      2.184     -1.963      1.324     -0.907     -1.457      2.386      1.324     -1.276      0.626      1.068      2.177     -0.725      0.555     -0.130     -0.920     -1.134     -2.188     -0.044     -0.409      0.094      2.551     -1.221      1.107      1.162      1.616     -0.249     -0.768      1.262     -0.388     -1.563      0.371      1.839     -1.150      1.107      0.645      0.265     -0.087      0.650      0.265     -0.945     -2.454     -1.084
    -0.093      0.696      1.839     -1.816     -0.963     -0.676     -0.907      1.543     -0.614      0.324     -0.276     -0.374     -0.932     -1.823      1.275     -0.445     -1.130      0.080      1.866      0.812     -0.273     -0.335     -0.359     -0.894     -0.197     -0.104      0.982      2.268     -0.757     -0.819     -0.360     -0.544      1.924      0.000      0.527      0.008      0.151     -0.338     -1.166      1.515     -0.239     -0.617      0.431      2.239      0.968
     0.907     -0.304      0.839     -0.816      0.037     -0.676      0.093     -0.457     -0.614      0.324      0.724      0.626      0.068     -0.823      0.275     -0.445     -0.130      0.080      0.866     -0.188     -0.149      0.363      0.072     -0.096     -0.009      1.109     -0.592      0.464     -0.578      0.069     -0.616     -0.329     -0.687     -0.334      0.438      0.905      0.042     -0.130     -0.635      0.388     -0.230     -0.537     -0.078      1.037     -0.200
    -0.093      0.696     -0.161      1.184     -0.963     -1.676      1.093      1.543      0.386      0.324      0.724          *      1.068      0.177      1.275     -0.445      0.870      0.080      0.866     -0.188     -0.052      0.350      0.270      0.866      0.030     -0.030      0.377     -0.421      0.283     -1.162     -1.653      0.636      1.107     -0.386      0.474      0.784      0.645      0.551     -0.459      1.172     -0.448      0.524     -0.244      0.494     -0.217
     0.907     -0.304      0.839      0.184      1.037     -0.676     -0.907      0.543     -0.614     -0.676     -0.276     -1.374      0.068     -0.823      0.275      0.555     -0.130      0.080      0.866      0.812      0.370     -0.087      0.228      0.382      0.651      0.562     -0.207      0.840     -0.283      0.304     -0.989     -0.634      0.198     -0.970     -1.068     -0.733     -1.059     -0.257     -1.134     -0.117      0.084     -0.051     -0.089      0.800     -0.022
    -1.093     -1.304     -1.161      1.184     -0.963     -0.676     -0.907     -0.457      0.386     -0.676     -0.276     -0.374     -0.932      0.177      0.275      0.555     -0.130     -0.920     -0.134     -2.188     -0.020     -0.511     -0.928      0.704     -1.018     -1.082     -0.854     -0.412      0.472     -0.112     -0.820     -0.419      0.686     -0.152      0.024     -0.413      0.358      0.403     -0.399      0.692      0.417      0.274      0.287     -0.296     -1.148
    -2.093      0.696      0.839      0.184      1.037     -1.676      1.093     -1.457     -0.614      0.324      1.724      1.626      1.068      2.177      0.275     -2.445      0.870      1.080     -0.134      0.812     -0.173      0.170      0.663      0.282      0.268     -1.744      0.671      0.178      0.072      0.667     -1.400      0.932     -2.143     -0.942      0.079      1.979      1.434      0.060      2.026      0.299     -2.322      0.683     -0.065     -0.169      0.464
    -2.093     -1.304     -2.161     -1.816      1.037     -0.676      0.093     -2.457     -1.614      1.324     -2.276     -2.374     -2.932     -1.823     -0.725     -0.445     -2.130     -2.920     -2.134      0.812     -1.019     -0.800     -1.658     -2.561      0.898     -0.881     -0.603     -0.469      0.526     -0.024      0.208      0.865     -0.492      0.587      0.882     -0.736     -1.266     -0.412      0.187     -1.144      0.650     -1.194     -0.571     -0.815     -0.262
     0.907      0.696     -0.161      1.184      0.037     -0.676      0.093      0.543     -0.614     -0.676     -0.276      0.626     -0.932     -0.823     -0.725     -0.445     -0.130     -0.920     -0.134     -0.188      0.047      0.334     -0.406      0.536     -0.682      0.783      0.429      0.245      0.471      0.658     -0.878     -0.338      0.802     -1.079     -0.292     -0.338      0.470     -0.324     -1.227     -0.420     -0.315     -0.540     -0.376     -0.357      0.280
     0.907      0.696     -1.161      1.184     -0.963      0.324      1.093      1.543     -0.614      0.324      1.724      0.626      1.068     -0.823      1.275      1.555      0.870      1.080     -1.134     -0.188      1.093      0.344      0.605     -0.121     -0.034     -0.115      0.078     -1.711      1.299     -0.885     -0.619      0.720      0.918     -0.434      0.228      0.112      0.354      0.331     -0.602      1.238      0.273      0.400      0.258     -1.072     -0.217
    -0.093      0.696     -1.161      1.184      0.037      1.324      0.093     -2.457      0.386      1.324     -1.276     -0.374      1.068      1.177      0.275      0.555      0.870     -1.920     -1.134      0.812     -0.417      0.208     -0.203      0.467      0.859      0.300      0.275     -0.981      0.781     -0.571      1.648     -0.174     -2.232     -0.014      0.797     -0.767     -0.660      1.480      0.708     -0.086      0.927      0.686     -1.624     -1.402     -0.183
     0.907      0.696     -0.161     -1.816      0.037      0.324      1.093     -1.457     -1.614      1.324      1.724     -0.374      0.068     -1.823      1.275      1.555      0.870      1.080     -2.134      0.812      1.165     -0.062      0.186     -1.836      0.214     -0.221      0.665     -0.163     -0.103     -0.207     -0.887      1.014     -1.571     -0.022      1.228     -0.008     -0.212     -0.283     -0.486      1.510      0.166      0.962      0.946     -1.321      0.668
     1.907      0.696     -1.161      1.184      1.037      1.324      1.093     -0.457      1.386     -0.676      0.724     -0.374     -0.932      0.177     -0.725      1.555      0.870      0.080      0.866      0.812      0.351     -0.055     -0.566      1.158      0.675      1.499      0.771     -0.622      0.112      0.469      0.911      1.100      0.129      0.363     -0.994      0.149     -0.231     -0.095     -0.928     -1.193      1.016      1.012      1.032      0.184      0.259
     0.907     -0.304     -0.161      2.184      0.037     -1.676      0.093     -1.457      2.386      0.324     -1.276      0.626     -0.932      1.177      0.275      0.555     -0.130     -1.920      0.866      0.812     -0.189      0.342     -0.892      1.774      0.939      1.027     -0.652      0.696      0.457     -0.681     -1.479     -0.273     -0.444      0.949     -0.173     -0.865      0.186      0.377     -0.138     -0.274      0.690     -0.374     -0.593      0.094     -0.160
     0.907     -0.304      0.839     -0.816      0.037      1.324      0.093      1.543     -1.614      0.324      0.724      0.626      0.068     -0.823      0.275      1.555      0.870      0.080     -1.134     -0.188      1.155      0.286      0.169     -1.072      0.771     -0.198     -0.588      0.663      0.291     -0.769      0.083     -0.278      1.295     -0.632     -0.047     -0.900      0.070     -0.144     -0.025     -0.112      0.323      0.687     -0.137     -0.518     -1.129
     1.907      0.696      0.839     -1.816      1.037      1.324     -0.907      0.543      0.386      1.324      1.724      0.626      0.068     -0.823      1.275      1.555      0.870      1.080     -1.134      0.812      0.877     -0.253      0.417     -1.250      1.570      0.928      0.877      0.339     -0.486     -0.365      0.523     -0.537      0.197      1.283      0.371      0.345      0.871     -0.503      0.149      0.435      0.589      1.171      0.478     -0.656     -0.706
     0.907      0.696      1.839      2.184      1.037     -2.676      1.093      1.543     -1.614     -0.676      1.724      1.626      1.068      0.177     -0.725     -0.445     -1.130      1.080      1.866      0.812      0.433      0.634      0.734      0.199     -0.073      0.388      0.164      1.266      1.908      1.056     -3.083      0.451      0.510     -1.658     -0.629      0.989      0.808     -0.255     -0.043     -0.596     -0.926     -1.816     -0.102      1.729      0.509
     1.907      0.696     -0.161      1.184      0.037      1.324      1.093      0.543      0.386      0.324      0.724      0.626      0.068      0.177      0.275      1.555      0.870      1.080      0.866      0.812      0.435      0.104     -0.169      0.791      0.300      1.601      0.516      0.038      0.228     -0.231      0.871      0.926      0.689     -0.329      0.029      0.044      0.563      0.284     -0.472      0.032      1.017      0.846      1.430      0.452      0.444
    -0.093      0.696      0.839     -1.816     -2.963      0.324      0.093     -1.457     -0.614     -0.676      0.724     -0.374      0.068      0.177      0.275     -0.445      0.870      1.080     -0.134     -0.188      0.245      0.334      0.209     -0.643     -0.603     -0.154      0.304      0.519     -0.939     -2.296      0.095     -0.170     -1.794     -0.204     -0.161      0.206     -0.844     -0.305      0.634      0.576     -0.654      0.397      0.765      0.085      0.297
    -0.093      0.696      1.839     -0.816     -1.963      1.324     -0.907      1.543      2.386      1.324     -2.276     -0.374      1.068      0.177     -0.725     -0.445      0.870      1.080      1.866      0.812     -0.885     -0.016      0.632      0.944     -1.343      1.058      0.627      1.164     -1.744     -0.591      2.218     -0.873      0.823      1.664      2.037     -0.770     -0.132      0.125     -0.627     -0.155      0.612      0.846      0.102      1.507      2.123
    -0.093     -0.304      1.839      0.184      1.037     -1.676     -0.907     -0.457     -0.614     -2.676     -1.276     -1.374      1.068     -0.823      0.275     -0.445     -1.130      1.080      1.866      0.812     -1.091     -0.351      0.652     -0.140      0.104      0.884     -0.066      1.100      0.454      0.873     -0.628     -0.639     -1.285     -0.521     -2.807      0.148     -0.944      0.091     -0.548      0.254      0.762     -0.637     -0.012      1.874      0.853
    -0.093     -0.304     -1.161     -1.816      0.037      1.324      0.093      1.543      1.386      0.324      0.724     -0.374     -0.932     -0.823      0.275      0.555      0.870     -1.920     -1.134      0.812      0.208      0.397     -0.906     -0.663     -0.170     -0.292     -0.621     -0.233     -1.205      0.086      1.275     -0.331      2.661      1.872      0.347      0.187     -0.732      0.388     -0.386      0.433      0.402      0.519     -0.539     -0.906      0.819
     0.907      0.696     -0.161     -0.816      1.037      1.324     -1.907     -0.457     -1.614      1.324      1.724      0.626     -0.932     -0.823     -0.725      1.555      0.870      1.080      1.866      0.812      1.153      0.339     -0.032     -1.182      1.580     -0.383      0.568     -0.153      0.344     -0.631      0.200     -2.104     -0.443     -0.521      0.389     -0.083      0.175     -1.019      0.010     -1.372      0.116      0.559      1.168      2.507     -0.722
    -0.093      0.696     -1.161      2.184      1.037      0.324      0.093     -2.457      2.386      1.324      0.724     -0.374     -1.932      1.177      0.275      1.555     -0.130     -0.920      0.866      0.812      0.821     -0.469     -1.045      1.420      1.534     -0.900      1.097     -0.328      0.479     -0.439     -0.447      0.508     -1.141      1.002      0.323     -0.323      0.363     -0.340      0.183     -0.514      0.503      0.491      0.732      0.079     -0.737
     0.907      0.696      1.839      2.184      1.037      0.324     -2.907     -1.457     -0.614     -1.676      0.724      1.626      1.068      2.177      0.275      0.555     -0.130      0.080      1.866      0.812      0.800      0.046      0.311      0.864      0.879      0.045      0.454      1.349      1.270      0.109     -0.564     -2.716     -1.654     -1.153     -2.155     -0.546      1.646      0.626      1.475     -0.302     -0.498     -0.198     -0.370      1.333     -0.047
    -0.093      0.696      1.839     -0.816     -1.963     -0.676      0.093      1.543      0.386     -0.676      0.724      0.626      1.068     -0.823     -0.725      0.555     -0.130      1.080     -1.134     -2.188      0.676      0.263      0.331     -0.952     -1.447     -0.677      0.324      1.511      0.088     -0.487     -1.602     -0.370      1.266      1.056      0.111     -0.148      0.308      0.540      0.084      0.232     -0.172     -0.383      0.581     -0.559     -0.938
     0.907     -0.304     -0.161     -1.816      1.037      1.324      1.093      0.543     -1.614      0.324      1.724     -0.374      0.068     -1.823      0.275     -0.445      0.870      1.080      1.866      0.812      0.441      0.367      0.282     -1.500      1.040      0.447     -0.612     -0.580     -0.423     -0.050      0.980      0.679      0.155     -0.310     -0.201      1.173     -0.912     -0.301     -0.752     -0.340     -1.117      0.660      0.719      2.590     -0.246
    -1.093      0.696      0.839     -1.816      1.037     -1.676     -0.907      0.543     -1.614      1.324     -1.276      1.626      0.068     -0.823      1.275     -1.445     -1.130      0.080      0.866      0.812     -0.792      0.193      0.403     -1.547      0.566     -0.320      0.550      0.579     -0.161      0.256     -0.767     -1.065     -0.091     -0.338      0.891     -0.258      1.365     -0.576      0.343      1.155     -0.490     -1.312     -0.599      1.680      0.325
     0.907      0.696     -1.161      0.184      1.037     -0.676      0.093     -1.457     -0.614     -0.676      0.724      1.626     -0.932      0.177      0.275     -0.445     -0.130     -1.920     -1.134      0.812      0.064      0.107     -0.856     -0.518     -0.041      0.961      0.499     -0.248      0.797      0.899     -0.746     -0.188     -0.484     -0.170     -0.539      0.580      1.478      0.427      0.667      0.289     -0.531     -0.094     -0.675     -0.874      0.935
     0.907     -0.304      0.839      2.184      1.037     -0.676     -1.907     -1.457     -0.614     -1.676      0.724      0.626      0.068      1.177     -1.725     -0.445     -1.130     -0.920     -0.134     -2.188      0.233     -0.065     -0.275      0.588     -1.035      0.687     -0.260      0.997      1.685      2.152     -0.939     -1.753     -1.108     -1.112     -1.088      0.363      0.797      0.542      0.822     -1.199     -0.874     -1.016     -0.479     -0.325     -1.048
    -2.093     -0.304     -1.161     -0.816      0.037      1.324      1.093      0.543      0.386      0.324     -1.276     -2.374     -0.932     -0.823      0.275     -1.445     -0.130      1.080     -0.134     -0.188     -1.005     -0.508     -0.036      0.592      0.114     -1.241      0.223     -1.164     -1.302     -0.131      2.196      1.835      0.585     -0.038      0.299      0.178     -1.717     -1.058     -1.252      0.201     -0.436      0.254      1.223     -0.458     -0.198
     0.907      0.696     -0.161      0.184     -0.963      0.324      0.093      0.543      0.386     -0.676     -1.276     -0.374      1.068      1.177     -0.725      0.555     -0.130      1.080     -1.134     -0.188     -0.296     -0.100      0.578      0.045     -0.652      1.082      1.113     -0.895      0.251     -0.485      0.558      0.270     -0.395      0.422     -0.335     -0.625     -0.175      0.314      1.108     -0.271      0.741      0.065      0.276     -1.062      0.430
     1.907     -0.304     -1.161      0.184      0.037      1.324     -1.907     -1.457      0.386      0.324      0.724     -2.374      0.068      1.177      1.275      1.555     -1.130      1.080     -1.134      0.812      0.656     -1.234      0.282      0.628      0.246      1.161      0.891     -1.414     -0.481     -0.245      0.464     -0.611     -1.603     -0.082      0.230     -0.179     -0.748     -0.463      0.780      1.125      0.705      0.313      0.582     -1.541      0.393
    -2.093     -0.304     -0.161      0.184     -0.963     -0.676      1.093      0.543      2.386     -0.676     -1.276      0.626     -0.932      0.177     -0.725      0.555     -0.130      0.080     -0.134     -0.188     -0.219     -0.145     -0.504      0.586     -0.126     -1.929     -0.189      0.550     -0.458     -0.737     -0.393      1.285      1.059      1.810     -0.664     -0.992      0.848     -0.339     -0.246     -0.651      0.770      0.075      0.877     -0.240     -0.017
     0.907     -0.304     -1.161     -1.816      0.037     -0.676      1.093     -2.457     -1.614      0.324      1.724     -1.374     -1.932     -1.823      0.275      0.555      0.870      1.080      1.866      0.812      0.691      0.351     -0.406     -0.536     -0.473      0.138     -0.694     -0.955     -1.176      0.349     -1.257      0.757     -2.061     -1.055      0.441      0.614     -1.979     -1.340     -1.386      0.521     -0.303      0.345      1.616      2.134      1.049
     0.907      0.696     -2.161     -1.816      1.037     -1.676      1.093      1.543     -1.614      1.324     -2.276      0.626      1.068     -1.823      1.275      1.555      0.870      1.080     -1.134      0.812     -0.239      0.319      0.319     -1.679      0.631      1.164      0.535     -2.402      0.022      0.256     -1.360      0.742      1.246     -0.215      0.989     -1.835      0.055      0.584     -0.537      0.859      1.782      0.486      0.476     -0.232      0.240
    -1.093      0.696      1.839     -1.816      0.037     -1.676      0.093      1.543     -0.614      0.324     -1.276     -1.374      1.068     -1.823      1.275      0.555     -0.130      1.080     -2.134     -0.188     -0.650     -0.088      0.646     -0.019     -0.406     -0.273      0.742      1.240     -1.658      0.305     -0.887      0.211      0.683     -0.439      0.505     -0.225     -1.212     -0.015     -1.743      1.317      1.441     -0.246     -0.057     -2.265      0.207
     1.907      0.696      1.839     -0.816      1.037      0.324      0.093      1.543     -0.614      1.324      1.724     -0.374      1.068     -1.823      1.275      1.555      0.870      1.080      0.866      0.812      0.883      0.391      0.635     -0.667      0.165      1.076      0.303      1.081      0.009      0.689     -0.508     -0.170      0.884     -0.073      1.230      0.390     -0.842     -0.008     -1.331      1.200      0.587      0.389      0.246      1.287      0.507
    -0.093      0.696     -0.161     -0.816     -2.963     -1.676     -1.907      0.543     -1.614     -0.676      0.724      0.626      0.068      2.177     -1.725     -0.445     -0.130      0.080     -1.134     -3.188     -0.277     -0.361      0.125      0.030     -1.672      0.150      1.134     -0.351     -0.791     -1.211     -1.155     -1.554      0.433     -1.448      0.316      1.237      1.161     -0.240      2.066     -0.592     -0.279      0.338     -0.155     -1.251     -1.594
     0.907      0.696     -1.161     -1.816     -0.963      1.324      1.093     -2.457      1.386     -1.676      1.724      1.626     -1.932     -1.823     -1.725      1.555      0.870     -1.920      0.866     -1.188      1.208      0.761     -1.491      0.287     -1.229     -0.437      0.011      0.396     -2.190      0.236      0.113      0.369     -0.772      1.164     -1.001     -0.068      0.567      0.135     -2.013     -1.244      0.263      0.204      0.198      0.658     -0.049
    -0.093     -0.304     -0.161     -1.816      0.037     -0.676     -1.907      0.543     -1.614      0.324      1.724     -1.374     -0.932     -1.823      1.275      0.555     -1.130      0.080      1.866     -0.188      0.476     -0.760     -0.106     -1.541     -0.072     -0.497      0.401      0.300     -0.283      0.208     -1.253     -1.140      0.548     -0.278      0.356      0.949     -0.391     -0.811     -0.493      1.328      0.027     -0.293      0.168      2.566     -0.018
     0.907     -1.304     -2.161      1.184      0.037      1.324     -0.907     -1.457      0.386      1.324      0.724     -2.374      1.068      1.177      1.275      1.555     -2.130      0.080     -2.134      0.812      0.924     -1.306      0.310      0.159      0.477     -0.041     -0.075     -2.472      1.178     -0.502      0.638      0.555     -1.807      0.317      1.196     -0.423     -0.595      0.497      1.007      1.005      0.451     -0.795     -0.377     -2.216      0.468
     1.907      0.696     -0.161     -0.816      1.037     -0.676     -0.907     -0.457     -1.614      0.324     -0.276      0.626      0.068      1.177      0.275     -1.445     -0.130      0.080     -1.134      0.812     -0.652      0.093     -0.252      0.442      0.957      2.503      0.640      0.244     -1.210      0.108     -0.135     -1.153     -0.400     -1.984     -0.186      0.737      0.447      0.672      0.962     -0.033     -0.717     -0.277      0.416     -1.386     -0.053
    -0.093      0.696     -1.161      0.184      0.037      0.324      0.093     -0.457     -1.614     -0.676     -0.276      0.626     -0.932     -0.823      0.275     -1.445      0.870     -1.920     -1.134     -0.188     -0.198      0.401     -0.539     -0.933      0.042      0.120      0.100     -0.452      1.061      0.017      0.512     -0.288      0.136     -0.857     -0.886     -0.133      0.222     -0.114     -0.213      0.112     -1.185      0.612     -0.887     -0.611     -0.393
    -1.093     -0.304     -0.161     -1.816      0.037     -0.676      0.093      1.543     -0.614      1.324      0.724      0.626     -0.932     -1.823      1.275     -0.445     -0.130          *     -1.134     -0.188      0.092     -0.357      0.258     -1.714     -0.118     -1.253      0.039     -0.387      0.103     -0.013     -0.837      0.366      1.336      0.629      1.338      0.626      1.079     -1.381     -0.328      1.253     -0.524      0.151     -0.143     -0.251     -0.280
    -0.093      0.696     -2.161     -0.816     -0.963     -0.676      1.093     -1.457     -1.614      0.324      0.724      1.626     -1.932     -0.823      0.275      0.555      0.870     -0.920     -1.134     -0.188      0.070      0.822     -0.594     -1.514      0.198     -0.083     -0.047     -1.504      0.666     -1.056     -0.959      0.242     -0.811     -0.411      0.170      0.541      0.381     -1.144      0.445      0.155      0.386     -0.048     -0.027     -0.420     -0.311
    -1.093      0.696     -0.161      0.184      0.037      0.324      1.093      0.543     -1.614      0.324     -1.276      0.626      1.068     -0.823      1.275      1.555      0.870      1.080      0.866      0.812     -0.214      0.127      0.707     -0.463      1.153     -0.803      0.548     -0.886      0.484     -1.165      0.542      0.847     -0.281     -1.115     -0.443     -0.867      0.253      0.142     -0.520      0.665      2.013      0.807      0.130      1.206     -0.142
    -1.093      0.696     -2.161      2.184     -0.963     -0.676      1.093     -2.457      0.386     -0.676     -1.276      0.626      0.068      1.177     -0.725     -1.445     -0.130     -0.920      1.866     -1.188     -1.011     -0.022     -0.381      0.727     -0.236      0.109      0.846     -1.954      1.428     -0.765      0.241      0.933     -2.013     -0.340     -0.457      0.188      0.580      0.749      0.763     -0.783     -0.507     -0.126     -0.310      1.520     -0.989
    -0.093     -3.304     -0.161      0.184      0.037     -1.676      0.093     -0.457      0.386      0.324     -1.276      0.626      0.068      1.177     -0.725     -2.445     -0.130     -0.920      0.866     -0.188     -0.785     -0.477     -0.140      0.371      0.151      0.606     -2.880      0.076     -0.081     -0.270     -1.092      0.602     -0.396      0.005      0.114     -0.020      1.248      0.402      0.863     -0.870     -1.442      0.360     -0.795      0.708     -0.413
    -1.093     -0.304     -2.161      1.184     -1.963     -2.676     -0.907      0.543     -0.614     -0.676     -2.276      0.626      0.068      1.177      0.275     -2.445     -0.130      1.080      0.866     -1.188     -1.585     -0.093      0.051      1.074     -1.192      0.416     -0.279     -2.069      0.065     -0.713     -1.154     -0.588      0.556     -1.464      0.057      0.184      0.568     -0.004      0.389      0.869     -0.759      0.019      0.863      0.271      0.048
     0.907     -0.304     -0.161      0.184      0.037      0.324      0.093     -0.457      1.386      0.324      0.724      0.626     -0.932      1.177     -0.725      0.555     -0.130     -0.920     -0.134     -0.188      0.245      0.394     -0.797      0.968      0.158      0.695     -0.688      0.587     -0.729     -0.107     -0.053     -0.321      0.509      0.677     -0.063      0.334      0.141      0.188      0.619     -0.809      0.301     -0.583      0.290     -0.639     -0.366
    -0.093     -2.304     -0.161      0.184      1.037      1.324     -2.907      1.543     -0.614      0.324     -1.276     -1.374     -1.932     -0.823     -1.725     -1.445     -1.130      0.080      0.866     -1.188     -0.694     -1.691     -0.545     -0.951     -0.789      0.643     -0.641      0.204      1.083      1.849      2.138     -1.135      2.258      0.219      0.765     -0.243      0.785     -1.246     -0.085     -1.325     -0.937      0.590      0.900      1.215     -0.418
    -0.093      0.696     -1.161     -0.816      0.037      0.324      1.093      0.543     -0.614      0.324      0.724      0.626      0.068     -0.823      0.275      0.555      0.870      0.080      0.866      0.812      0.593      0.505      0.054     -0.361      0.127     -0.577      0.277     -1.288     -0.555     -0.238     -0.321      0.537      0.576     -0.383      0.349     -0.115     -0.011     -0.060     -0.681      0.217     -0.248      0.346      0.020      1.001      0.802
    -2.093     -2.304      0.839      2.184     -2.963      1.324      0.093      0.543      0.386     -1.676     -0.276     -0.374     -0.932     -0.823      0.275      1.555     -1.130      1.080      0.866     -0.188      0.023     -0.670      0.005      1.041     -1.581     -2.219     -1.543      0.780      1.205     -1.282      1.211      0.843      0.448     -0.479     -0.737     -0.339      0.396     -0.920     -1.662      1.007      1.489     -0.757      1.230      0.350      1.309
    -0.093     -2.304     -0.161     -0.816     -1.963      0.324      0.093      1.543      2.386      1.324     -2.276     -2.374     -0.932      0.177     -0.725     -0.445     -1.130     -0.920     -0.134     -0.188     -0.794     -1.326     -0.534      0.407     -0.888      0.579     -0.980      0.369     -1.263     -0.991      1.025      1.423      2.132      1.980      1.818     -0.960     -0.644     -0.064     -0.228     -0.309      0.554      0.472     -0.110     -0.303      0.526
    -1.093     -0.304      0.839      1.184      0.037     -1.676      0.093      0.543     -0.614     -1.676     -0.276     -1.374      0.068      0.177     -1.725          *     -0.130      1.080      0.866     -3.188     -0.271     -0.629      0.205      0.471     -1.309     -0.556      0.181      0.565      0.709      1.253     -1.332      0.613      0.345     -1.149     -0.857      0.161     -0.640     -0.169     -0.304     -1.107      0.338      0.404      0.792      0.464     -1.916
    -1.093     -0.304      0.839     -1.816      0.037      1.324      0.093      0.543     -0.614     -1.676     -1.276     -0.374      0.068     -0.823      1.275     -1.445     -0.130      0.080     -1.134      0.812     -0.876     -0.663      0.087     -0.739     -0.118     -0.180      0.137      0.742     -0.939      0.202      2.288      0.860      0.463      0.076     -1.476      0.079      0.540     -0.042     -0.231      1.448     -0.291      0.552      0.068     -0.678      0.800
    -0.093      0.696     -0.161      0.184      0.037      0.324      0.093     -0.457     -0.614     -1.676     -0.276      0.626      0.068      0.177     -0.725     -0.445     -0.130      0.080     -0.134     -0.188     -0.357      0.038     -0.033      0.168     -0.600      0.225      0.627     -0.153     -0.058      0.520      0.542      0.099     -0.406     -0.645     -1.517      0.256      0.572      0.138      0.026     -0.472     -0.046     -0.264      0.075     -0.156      0.522
    -0.093     -0.304      0.839      2.184      1.037      1.324      1.093      0.543      0.386      1.324     -0.276      0.626     -0.932     -1.823      0.275      0.555      0.870     -0.920     -0.134     -0.188      0.522      0.499     -0.512      0.053      0.815     -0.568     -0.707      1.428      1.944      0.117      0.692      0.540      1.183      0.395      0.849     -0.991     -0.143     -0.237     -1.744     -0.101      0.083      0.329     -0.420     -0.175     -1.076
     0.907     -0.304     -0.161     -1.816      1.037      1.324      0.093      0.543     -0.614      0.324      1.724     -0.374      0.068     -0.823      0.275      0.555      0.870      1.080     -1.134      0.812      0.911      0.084      0.484     -0.961      0.462     -0.175     -0.444     -0.414     -1.027      0.389      0.384     -0.082     -0.105      0.181      0.121      0.251     -0.543     -0.631     -0.208     -0.145     -0.424      0.686      0.303     -0.559      0.367
    -0.093      0.696     -0.161     -0.816      1.037      0.324      1.093      0.543     -1.614      1.324      0.724      0.626     -0.932      0.177      1.275     -0.445      0.870      0.080     -0.134     -3.188      0.033      0.481     -0.638     -0.903     -0.467     -0.019      0.360      0.295      0.151      1.450      0.298      0.746      1.281     -0.862      1.645      0.558     -0.005      0.073      0.739      1.653     -0.637      0.486      1.003      0.246     -2.708
    -0.093      0.696     -1.161      1.184      0.037     -2.676      1.093     -2.457      1.386      1.324     -2.276      1.626     -0.932      1.177      0.275     -1.445      0.870      1.080     -0.134     -0.188     -1.585      0.695     -0.177      1.153     -0.879      1.590     -0.177     -0.975     -0.152      0.917     -1.116      0.176     -2.293      0.417      1.850      0.139      0.760     -0.653      0.219      0.797      0.366      0.175      1.309     -0.787      0.653
     0.907     -0.304     -0.161      0.184      0.037      1.324      1.093     -1.457     -0.614      1.324      0.724      0.626      0.068      1.177      1.275      1.555      0.870      0.080     -1.134      0.812      0.573      0.022     -0.158      0.236      0.419      0.301     -0.325     -0.105     -0.114     -0.462      0.733      1.136     -1.199     -0.819      1.156      0.077      0.553      0.301      0.906      1.234      0.790      0.787      0.240     -1.093      0.572
    -0.093      0.696      0.839      0.184      1.037     -0.676      1.093     -0.457     -0.614      1.324     -1.276      1.626      0.068      0.177      1.275     -1.445      0.870     -0.920      1.866      0.812     -1.074      0.847     -0.414     -0.588      0.253      1.003     -0.215      1.350      0.673      0.718      0.473      0.207      0.080     -0.074      1.202      0.320      0.576      0.613      0.587      1.150     -0.228      0.016     -0.339      2.185      0.476
     1.907      0.696      0.839      2.184      1.037      1.324      0.093      0.543     -0.614      0.324      0.724      0.626      1.068      1.177     -1.725          *      0.870      1.080      0.866      0.812      0.585      0.188      0.465      0.839     -0.109      1.284      0.492      0.296      1.350      1.184      0.786     -0.232     -0.110     -1.247      0.274     -0.107      0.237      0.343      0.559     -1.701     -0.279      0.635      0.425      0.388      0.964
    -1.093     -0.304     -2.161      1.184      1.037     -0.676      0.093      0.543     -0.614     -0.676     -1.276      0.626      0.068      0.177     -0.725     -1.445     -0.130     -1.920      0.866      0.812     -1.316     -0.151     -0.543     -0.002      0.206      0.290     -0.030     -1.579      1.165      0.828      0.634      0.393      1.235     -0.509     -0.676      0.609      0.919      0.788      0.099     -0.745      0.114      0.069     -1.065      1.064      0.535
    -0.093      0.696     -0.161      2.184      1.037      1.324      1.093     -0.457      0.386      0.324     -0.276      0.626     -0.932      2.177     -0.725     -0.445     -0.130     -0.920     -0.134     -0.188     -0.239      0.045     -0.637      0.439      0.640      0.221      0.669      0.276      1.737      0.614      1.568      1.032      0.274      0.063     -0.006      0.050      0.592      0.066      1.700     -1.158     -0.128     -0.127      0.027     -0.366     -0.776
    -1.093      0.696     -0.161     -0.816      1.037      0.324      0.093     -1.457     -0.614     -0.676      0.724      0.626     -0.932     -1.823      1.275     -1.445     -0.130     -1.920     -2.134      0.812      0.191      0.394     -0.986     -1.335      0.704     -1.313      0.253      0.919      0.447      0.150     -0.008     -0.348     -0.262      0.413     -1.184      0.410     -0.058      0.556     -0.822      0.799     -1.706     -0.564     -0.483     -1.609     -0.095
     0.907      0.696      1.839     -0.816      1.037      0.324      1.093     -2.457     -0.614      1.324      0.724     -0.374     -0.932     -0.823      1.275      1.555      0.870      0.080     -1.134      0.812      0.630      0.074     -0.422     -0.410      1.514      0.140      0.638      2.154     -0.400     -0.422     -0.212      0.989     -1.954     -0.124      0.549     -0.177     -0.319     -0.311     -0.631      0.529      0.880      0.616      0.854     -0.926     -0.705
    -2.093      0.696      0.839     -1.816      1.037     -2.676      1.093      1.543     -1.614      1.324     -2.276     -0.374      1.068     -1.823      1.275     -2.445      0.870      1.080     -0.134      0.812     -1.986      0.286      0.782     -1.102      1.021     -0.068      0.567      0.171     -0.649      0.011     -0.783      0.891      0.519     -0.622      0.859      0.737     -0.714     -0.241     -0.820      0.766     -0.372      0.521     -0.022      0.365     -0.176
    -2.093      0.696      0.839      1.184      0.037     -2.676      0.093     -2.457     -0.614      0.324     -1.276      1.626      0.068      1.177     -0.725     -0.445     -0.130      0.080      0.866     -0.188     -0.788      0.237     -0.086      0.813     -0.196     -1.376      0.396      1.029      0.567      0.030     -1.849     -0.162     -2.441     -1.399      0.420     -0.184      1.147      0.180      0.512     -0.557      0.402     -0.400      0.369      0.619     -0.017
    -2.093      0.696     -0.161     -0.816      1.037     -1.676      1.093     -1.457      0.386      1.324     -2.276      1.626     -0.932      0.177      1.275     -2.445     -0.130      0.080     -0.134      0.812     -1.799      0.898      0.130     -0.153      1.174     -0.313     -0.048     -0.223     -0.601     -0.321      0.076      0.157     -1.566      0.440      0.579      0.603      0.500     -1.119      0.320      0.695     -0.357     -1.269     -0.103     -0.234     -0.308
     0.907      0.696      0.839      1.184      1.037      0.324      1.093      1.543      0.386      1.324      0.724      0.626     -0.932     -1.823      1.275      0.555     -1.130     -1.920     -0.134      0.812      0.099     -0.229     -0.783      0.156      0.478      0.853      0.862      1.773      0.722      0.485      0.229      1.351      2.475      0.180      1.026      0.376      0.880      0.141     -1.851      0.943      0.388     -0.938     -0.821     -0.208      0.299
    -1.093     -1.304     -2.161     -0.816      1.037     -2.676     -1.907      1.543     -1.614      1.324     -2.276     -1.374      0.068      2.177      1.275     -0.445     -2.130      1.080     -2.134      0.812     -0.800     -1.265      0.157     -0.214      0.830     -0.245     -0.083     -2.318     -0.575      0.067     -1.696     -0.584      1.426     -1.363      0.811     -1.042      0.244     -0.221      2.163      0.883      0.583     -0.678      0.913     -2.181     -0.087
    -0.093     -3.304     -1.161      0.184      0.037     -1.676      0.093     -0.457     -0.614      0.324     -0.276     -0.374      0.068      1.177      0.275      0.555      0.870      0.080     -0.134     -0.188     -0.247     -0.141     -0.344      0.065     -0.097      0.150     -3.072     -0.778      0.095      0.270     -1.447      0.075      0.054     -0.661      0.264     -0.026     -0.153      0.639      1.096      0.207      0.580      0.885      0.485     -0.013     -0.202
     0.907     -3.304      0.839      0.184     -1.963      0.324      0.093     -1.457      0.386     -1.676     -1.276     -2.374     -1.932     -0.823      1.275      1.555      0.870      0.080     -2.134     -2.188      0.071     -0.707     -0.709      0.806     -0.943      0.901     -2.606      1.421     -0.618     -0.967      0.334      0.864     -0.543     -0.136     -1.222     -1.408     -1.446     -0.969     -1.356      1.785      1.340      1.636      1.029     -2.537     -1.304
    -2.093      0.696     -2.161     -0.816     -0.963      0.324      0.093      0.543     -1.614     -0.676     -0.276     -0.374     -1.932      2.177      0.275     -0.445     -1.130      0.080      0.866     -1.188     -0.467     -0.667     -0.459     -0.467     -0.014     -1.619      1.249     -1.702     -0.220     -0.943      0.767      0.827      1.096     -1.217     -0.817      0.312      0.496     -1.267      2.481      0.291      0.083     -0.289      0.739      0.932     -1.545
    -1.093      0.696     -2.161      0.184     -0.963      0.324      1.093      1.543      1.386      0.324      0.724     -2.374      1.068      1.177     -0.725      0.555      0.870      1.080      1.866      0.812      0.123     -0.067      0.963      1.700      0.156     -1.198      0.580     -3.055     -1.441     -1.243      0.314      1.135      0.452      0.052      0.201      0.596     -2.330     -0.420     -0.027     -0.925      0.320      0.983     -0.472      1.193      0.529
    -0.093      0.696     -0.161      0.184     -0.963     -1.676      0.093      1.543      1.386      1.324     -1.276     -0.374      0.068      1.177      0.275      0.555      0.870      1.080      1.866     -1.188     -0.599      0.169      0.302      0.248     -0.324      0.450      0.438     -0.506     -0.088     -0.660     -0.988      0.095      1.223      0.951      1.627     -0.407     -0.590     -0.337      0.997      0.406      1.118      0.721      0.521      1.721     -0.866
    -2.093     -0.304      0.839     -1.816     -0.963     -2.676     -1.907      1.543     -0.614      1.324     -2.276      0.626      1.068     -1.823      1.275     -2.445     -1.130      1.080      0.866      0.812     -1.876     -0.925      0.609     -1.016      0.012     -0.156      0.741      0.275     -0.956     -1.013     -0.879     -0.905      0.706      0.086      1.188      0.597      1.777      0.167     -0.885      1.310     -0.298     -0.139      0.144      1.293      0.746
    -1.093      0.696      0.839     -1.816     -0.963      0.324      1.093     -1.457     -0.614     -0.676      0.724     -1.374     -2.932     -0.823     -0.725      0.555      0.870      1.080     -1.134     -0.188      0.566      0.570     -0.765     -0.553     -0.379     -1.602      0.208      1.606     -1.352     -0.411     -0.430      0.555     -0.539     -0.116     -0.623     -0.064     -2.061     -1.866     -0.580     -0.467     -0.140      0.228      2.017     -0.848      0.224
    -1.093      0.696      0.839      1.184      1.037     -1.676      1.093      0.543      1.386      1.324     -0.276      0.626      0.068      1.177      0.275     -0.445     -0.130      0.080     -1.134     -0.188     -0.273      0.494     -0.072      1.253      0.521     -0.741      0.058      0.862     -0.113      0.422     -1.359      0.585      0.521      0.468      1.035      0.157      0.034      0.078      0.131      0.105     -0.072     -0.701      0.393     -1.668     -0.767
    -1.093      0.696      0.839     -1.816      0.037      1.324      1.093      1.543     -0.614     -0.676      0.724     -1.374      1.068      0.177      0.275     -1.445     -0.130      1.080     -1.134     -0.188     -0.057     -0.126      0.532     -0.900      0.135     -0.884      0.650      0.457     -0.595     -0.075      1.405      1.123      0.826      0.191     -0.674      0.820     -1.084      0.227      0.809      0.288     -1.348      0.067      0.439     -0.778     -0.293
     1.907      0.696     -1.161      2.184     -1.963      1.324      1.093      1.543      1.386     -0.676      0.724      1.626      0.068      2.177     -0.725     -0.445      0.870     -1.920     -2.134     -2.188      0.206      0.535     -0.541      1.143     -1.797      1.635      0.258     -0.618      0.736     -0.178      1.059      0.600      2.230      0.558      0.310      0.447      1.053      0.693      1.432      0.272     -0.635      0.219     -0.934     -2.511     -0.492
     0.907      0.696     -0.161      1.184      1.037      1.324      1.093     -1.457      1.386      1.324      0.724     -0.374      0.068      1.177      1.275      1.555      0.870     -0.920     -1.134      0.812      0.717      0.579     -0.477      1.075      0.833      0.104     -0.011      0.216      0.093      0.312      0.625      0.670     -1.007      0.397      0.983     -0.190     -1.017      0.789      0.259      0.719      0.983      0.356     -0.181     -1.597     -0.187
    -0.093      0.696      1.839     -1.816      1.037      1.324      1.093      1.543     -1.614     -0.676      1.724      0.626      1.068     -1.823     -0.725     -0.445      0.870      1.080     -2.134      0.812      0.677      0.417      0.780     -2.491      1.343     -0.752      0.238      1.148      0.751     -0.347      0.535      0.698      0.660      0.356     -1.466      0.703      0.212     -0.192      0.192     -1.368     -1.095      0.285     -0.054     -0.896     -0.663
    -1.093     -0.304     -1.161      2.184      0.037     -1.676      0.093     -0.457      1.386     -0.676      0.724     -1.374     -0.932      1.177     -0.725      0.555     -2.130     -0.920     -0.134     -0.188      0.190     -0.504     -0.311      1.658     -0.111     -1.324      0.052     -0.934      0.651      0.210     -1.892      0.604     -0.148      0.218     -0.731      0.413     -0.654     -0.426     -0.080     -0.511      0.130     -1.604     -0.494     -0.937      0.046
    -0.093      0.696      0.839     -0.816      0.037      1.324      1.093      1.543     -0.614      1.324      0.724      0.626      0.068      0.177      0.275     -0.445      0.870     -0.920     -0.134      0.812      0.145      0.250      0.030     -0.528      0.051     -0.304      0.535      0.832     -0.166     -0.129      1.099      0.720      1.438     -0.085      1.220      0.459      0.276     -0.016      0.386      0.250     -0.546      0.416     -0.988      0.083      0.629
     0.907     -0.304     -1.161      1.184      1.037     -1.676      0.093     -2.457      2.386     -0.676     -2.276      0.626      0.068     -0.823      0.275      0.555     -0.130     -0.920      0.866     -0.188     -0.641      0.228     -0.552      0.378      0.241      1.394     -0.441     -0.486      0.870      0.701     -1.063      0.148     -1.698      2.057     -0.883     -1.186      0.288      0.948     -1.190      0.177      1.285     -0.321     -0.013      0.654     -0.444
    -0.093      0.696     -0.161     -0.816      0.037      0.324      1.093     -0.457     -0.614      1.324      0.724      0.626     -0.932     -0.823      0.275     -0.445      0.870      1.080     -0.134     -0.188      0.243      0.695      0.052     -0.802      1.003     -0.330      0.042     -0.427      0.131     -0.874      0.097      0.335     -0.612      0.104      0.738      0.301     -0.265     -0.879     -0.147     -0.110     -0.745      0.248      0.922      0.389     -1.252
     0.907     -0.304     -1.161     -1.816      1.037      0.324      0.093     -1.457     -0.614      0.324      0.724     -0.374      0.068     -1.823     -0.725      0.555     -0.130      1.080     -1.134      0.812      0.486     -0.149      0.048     -0.860      0.417      0.415     -0.194     -1.128     -0.849      0.491     -0.060      0.249     -1.617      0.149      0.012      0.018     -0.230     -0.062     -0.993     -0.976      0.174      0.014      1.036     -0.658      0.276
    -0.093     -0.304     -1.161      2.184      1.037      1.324      0.093     -1.457      0.386      0.324     -1.276     -1.374      0.068      2.177      0.275      0.555     -0.130     -0.920     -1.134      0.812      0.133      0.046     -0.003      1.561      0.334     -0.305     -0.344     -1.229      0.554      0.598      1.144      0.259     -1.533     -0.850      0.147     -1.367     -1.274     -0.124      0.942      0.079      0.424     -0.276     -0.964     -1.920      0.504
    -2.093      0.696      1.839      1.184     -0.963      0.324      0.093      1.543      2.386      0.324     -2.276      0.626      0.068      0.177     -0.725      0.555     -0.130      1.080      0.866     -1.188     -0.903      0.077      0.473      1.631     -0.376     -1.142      0.493      1.385     -0.275     -0.428      1.159     -0.162      1.008      1.064      0.636     -0.893      0.499     -0.595     -1.201     -0.544      1.742     -0.089      0.304      0.012     -0.730
    -0.093      0.696      0.839     -0.816      0.037     -0.676      0.093      1.543     -1.614     -0.676     -1.276      1.626      0.068      0.177     -0.725      0.555     -0.130      1.080     -1.134      0.812     -0.130      0.512      0.099     -0.058      1.530      0.069      0.161      0.749     -0.787     -1.432     -0.475     -0.351      1.415     -1.496     -1.471     -1.026      1.101     -0.219      0.449     -1.517      0.790     -0.722      0.803     -1.152     -0.713
     0.907     -0.304     -1.161      0.184      0.037     -0.676      0.093     -1.457      1.386     -0.676     -0.276      0.626     -0.932     -0.823     -0.725     -0.445     -0.130     -0.920     -1.134      0.812     -0.378     -0.528     -0.377      0.257     -0.105      1.254      0.246     -0.746     -0.124      0.120     -0.373      0.579     -0.991      1.237     -0.701      0.153      1.397     -0.397     -0.933     -0.720     -0.029      0.604     -0.400     -1.398      0.882
    -1.093     -0.304      1.839     -0.816      1.037     -1.676     -0.907      0.543     -0.614     -0.676     -0.276     -1.374      0.068      0.177      0.275     -0.445     -1.130      0.080      0.866      0.812     -0.012     -0.235     -0.164     -0.390      1.178     -0.880     -0.048      1.890     -0.438     -0.132     -1.767     -0.540      0.742     -0.510     -1.442     -0.448     -1.149      0.337      0.566     -0.354     -0.422     -0.690      0.256      1.003     -0.346
    -0.093     -0.304      0.839     -1.816     -0.963      0.324      1.093      0.543     -1.614     -0.676      0.724      0.626      1.068     -0.823     -0.725     -1.445      0.870      1.080      1.866     -1.188     -0.114      0.077      0.518     -1.220     -0.467     -0.027     -0.292      0.480     -0.541     -0.495      0.309      1.030      0.080     -0.409     -0.427      0.924      0.506      0.178      0.014     -0.556     -1.228      0.842      0.243      2.361     -0.844
    -1.093     -2.304     -1.161      0.184     -1.963      1.324      1.093      0.543     -0.614     -2.676      0.724      0.626      0.068      1.177      0.275      0.555      0.870     -1.920     -1.134     -1.188      0.518      0.115     -0.745     -0.446     -0.962     -1.676     -2.464     -0.357      0.570     -0.977      0.574      0.904      1.368     -0.142     -2.162      0.089      0.481      0.926      1.382      0.838      0.083      0.694     -0.809     -0.889     -0.292
     1.907      0.696     -0.161     -1.816      1.037      1.324     -0.907      1.543     -0.614      1.324     -1.276     -0.374      1.068     -1.823      1.275     -1.445     -1.130     -0.920      1.866      0.812     -0.604      0.037      0.068     -1.089      0.994      2.503      0.562     -0.153     -0.897     -0.020      2.177     -0.986      1.469      0.367      0.821     -0.248     -0.397      0.867     -0.978      0.803     -0.741     -1.192     -0.921      2.307      0.002
     0.907     -0.304     -0.161      0.184      1.037      0.324      0.093     -0.457      0.386      1.324      0.724     -0.374     -0.932      0.177      1.275     -0.445      0.870     -0.920      0.866      0.812      0.360      0.329     -0.854      0.347      1.338      0.527     -0.593      0.816     -0.262     -0.332     -0.073     -0.274      0.556      0.127      0.472      0.055     -0.668      0.316     -0.108      0.553     -0.765      0.492      0.382      0.697     -0.539
    -2.093      0.696      0.839     -0.816     -1.963     -0.676      0.093     -0.457     -0.614      0.324     -1.276      1.626      1.068      0.177     -0.725     -2.445      0.870      1.080      0.866     -1.188     -1.041      0.425      0.617     -0.040     -1.164     -0.826      0.231      0.219     -0.786     -0.953      0.549     -0.430     -1.317     -0.684      0.840      0.182      0.987      0.122      0.073     -0.083     -1.436      0.319      0.136      0.983     -0.036
    -1.093     -0.304     -0.161     -0.816     -0.963     -2.676      1.093      0.543     -1.614      0.324     -1.276     -1.374      0.068     -0.823      0.275     -1.445     -0.130      1.080     -0.134     -0.188     -1.142     -0.589      0.442     -1.335     -0.797     -0.055      0.391     -0.715      0.625     -0.250     -1.530      1.697      0.083     -0.405      0.815      0.246     -0.567     -0.668      0.155      0.707     -0.180      0.492      0.423      0.413      0.578
    -0.093     -2.304     -2.161      1.184     -0.963      0.324     -0.907     -1.457      1.386     -0.676      0.724     -2.374     -0.932      1.177      0.275      1.555     -1.130     -0.920      1.866     -0.188      0.496     -0.835     -0.889      0.884     -0.269     -0.561     -1.456     -1.191      0.155     -0.592     -0.215     -0.036     -0.466      0.694     -0.477     -0.146     -1.202      0.312      0.442      0.402      0.755     -0.133      0.549      1.487      0.098
     0.907      0.696      0.839     -1.816      0.037      1.324      1.093      0.543     -0.614      0.324      0.724      0.626      1.068      1.177     -0.725      0.555     -0.130      0.080      1.866     -2.188      0.560      0.118      0.292      0.190     -0.144      0.210      0.427      0.549     -1.857      0.204      0.650      0.889      0.188     -0.835      0.405      0.086      0.697      0.478      0.844     -0.478     -0.183     -0.256     -0.382      1.641     -2.070
    -0.093     -0.304     -0.161     -0.816      0.037      0.324      0.093      1.543     -0.614      0.324     -0.276     -1.374      0.068      2.177     -0.725      0.555     -0.130      0.080      1.866      0.812      0.204     -0.271     -0.060      0.478      0.089     -0.212      0.010      0.014     -1.359     -0.179      0.264      0.341      1.658     -1.027      0.157     -0.572     -1.098      0.183      1.607     -0.678      0.238      0.132      0.204      1.730      0.687
    -2.093     -0.304     -2.161      2.184      0.037      0.324      1.093     -2.457     -0.614      1.324     -1.276     -0.374     -2.932     -0.823      0.275     -2.445     -2.130      0.080     -1.134      0.812     -1.013     -0.084     -0.792      1.084      0.198     -1.088     -0.154     -1.184      1.045     -0.095      1.336      1.089     -1.499     -1.391      1.219      0.262     -0.212     -1.568     -1.726      0.221     -1.207     -2.208      1.267     -1.620      0.517
    -0.093     -0.304     -2.161      0.184      0.037      1.324      1.093      0.543      1.386     -0.676     -1.276     -0.374      1.068      2.177      0.275     -1.445      0.870      1.080     -2.134      0.812     -0.782      0.603      0.387      0.897      0.037      0.654     -0.864     -2.520     -0.818     -0.197      2.085      0.509      0.222      0.396     -0.749     -0.128     -1.113      0.483      1.477      0.343     -0.393      0.156      0.457     -2.631      0.836
    -1.093     -2.304     -1.161      0.184     -0.963     -0.676     -0.907     -0.457      0.386     -0.676     -0.276     -0.374     -0.932      0.177     -0.725     -0.445     -1.130     -0.920     -0.134     -1.188     -0.235     -0.759     -0.479      0.011     -0.977     -0.718     -1.707     -0.686      0.175      0.081     -0.415      0.059      0.222      0.388     -0.186      0.122      0.734     -0.192      0.186     -0.453     -0.016     -0.169     -0.211     -0.138     -0.355
    -0.093      0.696     -2.161      1.184      0.037      0.324     -0.907     -2.457     -0.614      0.324     -1.276     -0.374     -0.932      0.177      0.275     -1.445     -2.130      1.080      0.866     -0.188     -0.878     -0.719     -0.015      0.208     -0.566      0.827      1.224     -2.112      0.865      0.128      1.196     -0.085     -2.564     -0.745      0.712     -0.026      0.524     -0.991     -0.067      0.703     -0.356     -1.423      1.351      0.895      0.389
     0.907     -0.304      1.839      1.184      0.037     -1.676      0.093      0.543     -0.614      0.324     -1.276      0.626      1.068     -0.823      0.275     -1.445     -0.130      0.080      0.866     -0.188     -0.810      0.162      0.765      0.400      0.552      1.840     -0.526      1.123      0.750     -0.203     -0.784      0.059     -0.186     -0.881      0.157     -0.200      0.226     -0.046     -1.080      0.073     -0.472     -0.432     -1.093      0.687     -0.774
    -0.093      0.696     -2.161     -0.816      1.037     -0.676     -0.907     -1.457      0.386     -1.676     -0.276     -1.374      0.068      0.177      0.275     -0.445      0.870      1.080     -0.134      0.812     -0.567     -0.141     -0.049     -0.143      0.751      0.512      0.880     -2.044     -0.711      0.079     -0.104     -0.784     -1.507      0.427     -2.002      0.475     -1.416      0.054      0.468     -0.014      0.103      0.959      1.123     -0.002      0.116
    -0.093      0.696      0.839      2.184     -0.963     -1.676      1.093     -2.457      0.386     -0.676     -1.276      1.626      1.068      1.177     -0.725     -1.445      0.870      1.080      0.866      0.812     -0.688      0.913      1.010      1.658     -0.247      0.696     -0.205     -0.204      0.356     -0.795     -1.001      0.158     -3.648     -0.886     -0.643     -0.234      0.486     -0.535     -0.263     -0.643     -0.623     -0.100     -0.377     -0.004      1.272
    -2.093     -0.304     -0.161     -0.816      0.037     -1.676      0.093     -1.457      0.386     -0.676     -1.276     -0.374     -0.932      0.177     -0.725      0.555     -0.130      0.080     -1.134     -0.188     -0.517     -0.180     -0.134      0.031     -0.191     -1.522     -0.210     -0.174     -0.687      0.114     -0.988      0.185     -1.372      0.379     -0.370     -0.520     -0.220     -0.744      0.312     -0.548      1.093     -0.068      0.239     -1.201     -0.031
    -0.093      0.696      0.839      1.184      1.037      1.324     -0.907      1.543      1.386     -0.676     -1.276     -1.374      1.068      0.177      0.275      1.555     -0.130      1.080     -1.134      0.812     -0.170     -0.490      0.782      0.280      0.303      0.018      1.176      0.162      0.728      0.622      1.508     -0.545      0.642      1.208     -0.817     -0.973     -0.583     -0.150     -0.188      0.089      1.692      0.406     -0.088     -1.206      0.464
     0.907      0.696     -0.161     -0.816      1.037      0.324      0.093      0.543      0.386      1.324     -0.276     -0.374     -0.932     -0.823      0.275     -0.445     -0.130      1.080     -2.134      0.812     -0.411     -0.292      0.112     -0.932      0.455      1.186      0.802     -0.142      0.061      0.507      0.597      0.475      0.358      1.192      1.036      0.301     -0.102     -0.968      0.010      0.078      0.079      0.172      0.827     -1.546      0.262
    -0.093      0.696     -2.161      0.184     -0.963      0.324      1.093     -2.457      1.386      0.324     -1.276     -1.374     -0.932      0.177     -1.725      0.555      0.870     -1.920     -1.134      0.812     -0.279      0.040     -0.990      0.464     -0.248      0.212      0.508     -1.343     -0.074     -0.761      0.636      1.082     -1.186      1.086      0.433     -0.836     -1.402      0.640     -0.141     -1.770      0.938      0.961     -0.387     -1.400      0.981
    -0.093     -0.304     -2.161     -0.816      1.037      1.324      0.093     -1.457      0.386      0.324     -0.276     -1.374     -1.932      1.177      0.275     -0.445     -0.130      0.080     -0.134      0.812      0.039     -0.327     -0.806     -0.490      0.637      0.119      0.025     -1.395     -0.265      0.419      1.325      0.357     -0.566      0.881     -0.001     -0.157     -0.928     -0.719      1.602     -0.023     -0.734      0.189      1.097      0.066      0.266
     0.907     -0.304      0.839     -1.816      0.037      1.324      1.093      1.543     -0.614     -0.676      0.724     -0.374      1.068      0.177      0.275      1.555     -1.130      1.080     -0.134      0.812      0.956     -0.102      0.685     -1.459     -0.087     -0.144     -0.294      0.061     -0.525      0.030      0.430      1.092      0.850      0.482     -0.399     -0.580     -0.185     -0.044      1.527      0.314      0.306     -0.888      0.317      0.629      0.823
    -1.093      0.696     -2.161      2.184      0.037     -0.676      0.093     -1.457     -0.614      0.324     -0.276      1.626      1.068      1.177      0.275     -1.445     -0.130     -1.920      1.866     -0.188     -0.572      0.594     -0.247      0.882     -0.329     -0.389      0.077     -1.879      1.170      0.234     -0.165     -0.525     -1.290     -1.303      0.487      0.632      0.963      1.523      0.528      0.370     -0.726     -0.829     -1.563      1.380      0.101
     0.907      0.696     -0.161      0.184      1.037      1.324     -2.907     -0.457      0.386      1.324      1.724     -0.374      1.068      0.177      0.275     -0.445     -1.130     -2.920     -0.134      0.812      0.344     -0.736     -0.564     -0.202      0.960      0.338      1.508      0.552      0.252     -0.195      0.938     -2.138      0.154      0.519      0.795      0.978      0.435      1.934      0.398     -0.105     -0.785     -0.227     -2.119     -0.180     -0.305
    -0.093     -0.304      1.839      2.184      0.037     -1.676      0.093      1.543      0.386      0.324     -0.276     -2.374      1.068      0.177     -0.725     -0.445     -0.130      0.080      1.866     -0.188     -0.166     -0.425      0.693      0.683      0.251      0.134      0.212      1.162      1.596     -0.003     -1.440      0.566      0.726     -0.278      0.192     -0.049     -2.078     -0.102     -0.344     -0.927     -0.107      0.372     -0.848      1.578     -0.483
    -1.093      0.696      0.839     -0.816     -0.963      0.324     -1.907      1.543      0.386     -0.676     -2.276     -2.374      0.068     -0.823      1.275     -1.445      0.870      1.080      0.866      0.812     -0.985     -0.458      0.535      0.489      0.004     -0.014      1.251      0.335     -1.245     -1.111      1.226     -1.354      0.918      0.027     -0.724     -0.754     -1.748     -0.819     -1.321      1.291     -0.581      1.238      0.344      0.574      0.849
    -0.093     -0.304      0.839      0.184     -1.963     -1.676      0.093      0.543     -1.614     -0.676     -1.276      0.626      1.068      0.177     -0.725     -0.445     -0.130      0.080     -1.134     -2.188     -0.499      0.010      0.319     -0.379     -1.859      0.215     -0.366      0.619      0.454      0.115     -0.923     -0.085      0.078     -1.321      0.365     -0.415      0.731      0.553      0.398      0.184      0.124     -0.151     -0.568     -0.787     -0.218
    -0.093      0.696     -1.161      1.184     -2.963      1.324      1.093     -2.457      0.386     -0.676      0.724      1.626     -2.932     -1.823     -0.725      0.555      0.870     -1.920      0.866     -3.188      0.491      0.744     -1.651      0.059     -1.904     -0.499     -0.048      0.601      1.189     -1.146      0.871      0.232     -0.458      0.459      0.226      0.015      0.515     -0.391     -1.721      0.339     -0.141      0.034      0.603      0.796     -1.401
     1.907      0.696     -1.161      1.184      0.037      1.324      0.093     -1.457      0.386     -1.676      0.724      0.626     -0.932      1.177     -1.725      1.555      0.870     -1.920      1.866      0.812      1.067     -0.258     -0.934      0.488      0.119      0.705      0.841     -0.377      0.663     -0.028      0.363      0.475     -0.521      0.162     -1.771     -0.841      1.016      0.580      0.860     -1.704      0.357      1.172     -0.572      1.642      0.630
    -0.093      0.696     -1.161      1.184      0.037      0.324      0.093      1.543     -1.614     -0.676     -1.276     -1.374      0.068      2.177     -0.725     -2.445     -0.130      1.080      0.866      0.812     -1.132     -0.042      0.227      0.704     -0.012      1.182      0.630     -1.377      0.580      0.057      1.397      0.155      1.254     -2.053     -0.577      0.162     -1.308     -0.375      1.538     -0.760     -1.151      0.131      0.875      0.470      0.968
     0.907     -2.304     -1.161      2.184      1.037      1.324      1.093      0.543      0.386      0.324     -1.276     -2.374      1.068     -0.823      1.275      1.555      0.870     -2.920     -0.134      0.812      0.036     -0.158     -0.306      1.434      0.644      0.960     -2.150     -1.045      0.783      0.354      1.394      1.133      0.934     -0.716     -0.020     -1.355     -2.079      1.380     -1.885      1.066      1.545      1.126     -2.436     -0.844      0.051
     0.907     -0.304     -0.161      1.184      1.037      0.324     -0.907     -0.457      1.386     -0.676      0.724     -0.374     -0.932      2.177      0.275      0.555     -2.130      0.080      0.866      0.812      0.431     -0.675     -0.211      2.290      0.031      0.447      0.479     -0.097     -1.122      0.779     -0.032     -0.168     -0.255     -0.425     -0.829      0.189      0.686     -0.634      0.388      0.240      0.153     -1.435      0.414     -0.257      0.844
    -2.093      0.696     -1.161      0.184      1.037      0.324     -1.907     -1.457     -1.614      1.324     -2.276     -1.374      0.068     -1.823      1.275      0.555      0.870     -0.920     -0.134      0.812     -1.150     -0.372     -0.407     -0.292      0.553     -0.868      0.966     -0.603      0.607      0.423      1.494     -1.525     -1.003     -1.315      0.939     -0.480     -1.046      0.548     -1.470      1.070      1.912      1.346     -0.248      0.032      0.267
    -2.093      0.696     -1.161     -1.816      1.037     -0.676      1.093      1.543     -0.614      0.324     -2.276      0.626      1.068     -0.823     -0.725     -0.445     -2.130      1.080     -1.134      0.812     -0.874     -0.113      0.428     -1.214      0.197     -1.096      0.765     -1.589     -0.602      0.745      0.115      1.099      0.991      0.543      0.187     -0.823      0.824      0.389      0.104     -0.793      0.581     -1.907      0.582     -0.757      0.560
    -0.093      0.696     -0.161      0.184      1.037     -0.676      1.093     -0.457     -0.614     -1.676      0.724      0.626      1.068     -0.823      0.275     -2.445      0.870      1.080     -0.134      0.812     -0.549      0.839      0.605     -0.236     -0.089      0.512     -0.233     -0.761      0.415      1.083     -0.088      0.167     -1.198     -0.412     -1.585      1.314     -0.691      0.153     -0.601      0.294     -1.811     -0.223      0.114     -0.195      0.800
    -1.093     -0.304     -0.161     -0.816      0.037      0.324     -1.907     -1.457     -0.614     -0.676     -1.276     -1.374      0.068     -0.823      0.275     -0.445     -2.130      0.080     -0.134     -0.188     -0.779     -0.826     -0.153     -0.456     -0.103     -0.414      0.591     -0.217     -0.317      0.135      1.037     -0.931     -1.362     -0.175     -0.585     -0.027     -0.443      0.219     -0.576      0.167      0.416     -1.073      0.276      0.062     -0.095
    -2.093      0.696      1.839      2.184     -2.963     -1.676      0.093     -1.457      2.386     -0.676     -2.276      0.626      1.068      2.177     -0.725     -2.445     -0.130     -1.920      1.866     -3.188     -1.239      0.345     -0.316      1.783     -1.664     -0.716      0.355      2.227      0.446     -1.322     -0.406     -0.216     -1.024      0.921      0.491     -0.514      0.016      1.504      0.903     -0.091     -0.875     -0.586     -1.491      1.078     -1.622
    -0.093     -0.304      0.839      1.184      1.037      0.324      0.093      0.543      1.386     -0.676     -0.276      0.626      1.068      2.177     -1.725      0.555     -0.130      1.080     -1.134      0.812     -0.183      0.127      0.705      1.149      1.252      0.053     -0.469      0.200     -0.077     -0.250      0.498     -0.039     -0.199      0.381     -1.441      0.111      0.469      0.103      1.250     -2.146      0.729     -0.281     -0.003     -1.666     -0.376
     0.907      0.696     -0.161     -1.816      0.037     -0.676     -1.907     -0.457     -1.614      1.324      1.724     -0.374     -1.932     -1.823      1.275     -1.445      0.870      0.080      1.866     -0.188      0.320      0.430     -0.467     -1.038      0.015      0.620      0.045      0.168     -0.841     -0.066     -0.883     -2.288      0.126     -0.689      1.436      1.162     -0.921     -1.122     -1.005      1.233     -1.895      0.337      0.611      2.372     -0.178
    -0.093      0.696      0.839     -0.816      1.037      0.324      0.093      1.543     -1.614      0.324      0.724     -1.374      0.068     -1.823      1.275      0.555     -0.130      1.080     -2.134      0.812      0.281     -0.197      0.505     -0.829      0.878     -0.100      0.794      0.479      0.030     -0.021      0.097      0.290      0.887     -0.865     -0.212      0.377     -1.053     -0.740     -1.232      0.661      0.153      0.134      0.594     -1.697      0.134
     0.907     -0.304     -1.161      0.184     -0.963     -0.676      0.093     -0.457     -0.614      0.324      0.724      0.626      1.068      1.177      1.275      0.555      0.870      0.080     -1.134      0.812      0.191     -0.017      0.282      0.225     -0.081      0.636     -0.458     -1.542     -0.099     -1.048     -0.764      0.345     -0.800     -0.821      0.299      0.494      0.744      0.642      0.960      1.280      0.260      0.888     -0.314     -1.370      0.964
     1.907      0.696      1.839      0.184      1.037      1.324      1.093      1.543     -0.614      1.324      1.724      0.626      1.068      0.177     -1.725      1.555      0.870      1.080     -0.134      0.812      1.163      0.811      0.811     -0.425      0.906      0.786     -0.105      0.902      0.612      0.179      0.150      0.232      0.754     -0.211      0.709     -0.143     -0.503     -0.154      0.341     -2.131      0.265     -0.255     -0.147      0.200     -0.287
    -0.093     -1.304     -0.161      0.184     -0.963     -0.676     -0.907     -0.457      0.386     -0.676     -0.276      0.626      1.068      0.177     -1.725     -0.445     -3.130     -0.920     -2.134     -2.188     -0.120     -0.696      0.204      0.062     -1.817     -0.006     -0.937     -0.397      0.284      0.799     -0.509     -0.161     -0.713      0.159      0.342     -0.207      1.554      0.768      0.268     -0.754     -0.441     -2.321     -1.129     -1.973     -0.427
     1.907     -0.304     -0.161      2.184      1.037      1.324      1.093      1.543     -0.614     -0.676      0.724      0.626      1.068      1.177     -0.725      0.555     -0.130      1.080      1.866      0.812      0.514      0.413      0.879      0.508      0.161      1.474     -0.694     -0.919      1.690      1.158      0.694      0.665      0.712     -0.991     -0.702     -0.082      0.136     -0.381      0.925     -0.730     -0.094     -0.796     -0.062      1.720      0.518
    -0.093     -0.304      0.839     -0.816     -0.963      0.324     -1.907      1.543      0.386     -0.676      0.724      0.626      0.068     -0.823     -0.725     -0.445     -0.130      0.080     -1.134     -1.188      0.465     -0.651      0.228     -0.168     -1.068     -0.594      0.197      0.458     -0.584      0.155      0.044     -1.238      1.125      0.532     -0.124     -0.031      1.295     -0.304     -0.636     -0.240     -1.131      0.491     -0.340     -0.990     -0.279
    -0.093     -0.304      0.839     -1.816     -2.963     -0.676          *      0.543      0.386     -0.676     -0.276     -0.374      1.068     -0.823     -0.725     -0.445     -1.130     -0.920     -0.134     -1.188     -0.306     -0.232      0.159     -0.743     -1.391      0.127     -0.045      0.765     -1.036     -1.401     -0.353      0.504      0.384      1.047      0.093      0.201      0.049      0.911     -0.163      0.006     -0.017     -0.992     -1.089      0.138      0.212
     1.907      0.696      1.839      1.184      1.037      1.324      1.093     -0.457     -1.614      1.324      1.724      0.626     -0.932      0.177     -0.725     -0.445     -0.130     -1.920     -0.134     -1.188      0.576      0.314     -0.626      0.613      0.244      1.269      0.256      2.481      0.761      0.730      0.997      0.873      0.252     -2.116      1.055      0.918      0.170     -0.104     -0.221     -0.650     -1.181     -0.645     -1.122     -0.302     -1.451
     0.907     -1.304      1.839      1.184      1.037      1.324      0.093      1.543      1.386      1.324      1.724      0.626      1.068      1.177      1.275      1.555     -1.130      1.080      0.866      0.812      1.423     -0.437      0.527      0.014      0.543     -0.534     -0.856      1.202      1.299      0.557     -0.222      0.301      0.837      1.374      1.055     -0.510      0.989      0.256      1.162      1.097     -0.012     -0.689      0.197      1.000      0.282
     0.907      0.696     -1.161     -1.816      1.037      1.324      1.093      1.543     -1.614      1.324      1.724      1.626      1.068     -1.823      1.275      0.555     -0.130      1.080     -2.134      0.812      1.094      0.644      0.403     -1.928      1.164     -0.274      0.097     -1.573      0.142     -0.117      0.261      0.210      1.248      0.016      0.671      0.103      0.739      0.389     -0.422      0.600     -0.783     -0.878      0.372     -1.136     -0.336
    -0.093      0.696      0.839      2.184      0.037      1.324      1.093     -2.457      0.386      0.324      0.724      0.626      1.068      1.177     -0.725     -1.445      0.870     -1.920      0.866     -1.188      0.456      1.146     -0.226      1.450     -0.171     -0.560     -0.379      1.097      0.807      0.132      0.896     -0.226     -2.199     -0.753      0.469     -0.035     -0.942      1.180      0.054     -0.654     -1.986     -0.591     -1.698      0.175     -1.114
    -2.093      0.696      1.839     -0.816      1.037      1.324      1.093      0.543      0.386      0.324      1.724      0.626      0.068     -0.823     -1.725      0.555      0.870     -0.920      1.866     -0.188      0.744      0.343     -0.311      0.482     -0.722     -2.754      0.407      2.161     -1.287      1.684      0.791      0.802      1.013     -0.027      0.460      0.842      0.264      0.495     -1.212     -1.336     -0.369      0.544     -0.488      1.605      0.637
    -0.093      0.696     -0.161      0.184     -1.963      0.324      1.093      1.543      0.386     -0.676     -1.276     -0.374     -0.932     -1.823      0.275     -2.445      0.870      1.080     -1.134     -2.188     -0.708      0.100      0.099      0.242     -0.821      0.735      0.593     -0.168     -0.182     -1.095      1.008      0.994      1.327      0.108     -0.268     -0.174     -0.464     -1.176     -2.225      0.763     -1.658      0.778      1.021     -1.249     -1.444
     0.907     -1.304     -0.161      1.184      0.037     -0.676     -1.907      0.543     -0.614     -0.676     -0.276     -0.374      1.068      0.177     -0.725     -0.445     -1.130      0.080     -2.134     -0.188     -0.353     -1.142      0.342     -0.341     -0.416      1.063     -0.068     -0.367      1.582      0.253     -0.356     -0.681      0.343     -0.330     -0.315      0.244      1.179      0.570      0.500     -0.493     -0.085      0.250     -0.481     -1.664      0.177
    -0.093      0.696      1.839      0.184     -0.963      1.324     -0.907     -2.457      0.386     -0.676      1.724     -0.374      1.068     -1.823      0.275     -0.445     -0.130      0.080      1.866     -2.188      0.646     -0.049      0.182     -0.119     -0.984     -0.722      0.772      1.696      0.447     -0.045      0.797     -0.746     -2.576      0.385     -0.106      0.758     -0.155      0.760     -1.748      0.897     -1.205     -0.305     -0.201      1.785     -1.266
    -2.093      0.696      0.839     -0.816      0.037      1.324      1.093      0.543     -1.614      1.324     -2.276      1.626      0.068     -1.823      0.275     -2.445      0.870     -2.920     -0.134      0.812     -1.307      0.820     -0.642     -1.083      0.746     -0.885     -0.167      1.502      0.404     -0.712      2.594      0.154      1.238     -0.724      0.799     -0.245      0.807      1.007     -0.822     -0.007     -0.949      0.026     -1.988      0.475      0.179
    -0.093      0.696     -1.161      1.184     -0.963     -0.676      0.093      0.543      0.386      0.324     -0.276      0.626      1.068      2.177      0.275      0.555     -0.130      0.080     -0.134     -1.188     -0.291     -0.019      0.053      0.704     -0.515      0.162      0.743     -1.186      0.584     -0.395     -0.403      0.114      0.398     -0.022      0.629      0.143      0.639      0.907      1.672      0.376      0.762     -0.098     -0.072     -0.544     -0.744
     0.907     -0.304     -2.161     -0.816     -0.963      0.324      0.093     -1.457     -1.614     -0.676      1.724      0.626     -0.932      1.177      0.275      1.555      0.870     -1.920     -1.134     -1.188      1.412      0.337     -0.944     -1.188     -1.035     -0.346     -0.593     -1.237      0.266      0.058     -1.112     -0.252     -0.485     -0.783     -0.067     -0.270      0.386      0.504      2.042      0.627     -0.163      0.615     -0.508     -0.642     -0.112
    -0.093      0.696      1.839      0.184     -0.963      0.324      1.093     -1.457      1.386      1.324     -1.276      0.626     -0.932     -0.823      1.275      0.555      0.870      1.080     -0.134      0.812     -0.386      1.098     -0.026     -0.110     -0.335      0.321     -0.358      1.821      0.340     -0.561      0.645     -0.005     -1.358      1.380      1.528     -0.760     -0.906     -0.976     -0.565      1.346      0.890     -0.494      1.006     -0.062      1.033
    -1.093     -0.304     -0.161     -1.816     -0.963      0.324     -0.907     -0.457     -0.614      0.324     -0.276      0.626     -0.932     -1.823      0.275     -1.445     -0.130      0.080     -0.134     -1.188     -0.413      0.039      0.081     -1.607     -0.338     -0.767     -0.425     -0.239     -0.139     -0.661      0.729     -0.944     -0.538      0.626      0.531      0.415      0.548     -0.918     -0.636      0.458     -0.837     -0.149      0.148      0.664     -0.882
    -0.093     -1.304      0.839      0.184     -0.963     -0.676     -0.907     -0.457      0.386     -0.676     -0.276     -0.374     -0.932      0.177     -0.725     -0.445     -1.130     -0.920     -0.134     -0.188     -0.627     -0.547     -0.530      0.811     -1.487      0.629     -0.722      1.375     -0.550      0.469      0.075     -0.287      0.271     -0.402      0.234      0.490      0.318     -0.080     -0.425     -0.015      0.161     -0.453     -0.146     -0.461      1.069
     0.907     -0.304     -0.161     -0.816      0.037      0.324      0.093     -0.457      1.386     -0.676      0.724      0.626      0.068      0.177      0.275      0.555     -0.130     -0.920      1.866     -1.188      0.583      0.480     -0.073      0.172      0.480      0.440     -0.843     -0.045     -0.981     -0.253     -0.057     -0.428     -0.288      1.203     -0.897     -0.079      0.213      0.166     -0.170      0.062      0.068     -0.649     -0.559      1.818     -1.625
    -0.093     -0.304      0.839     -1.816     -0.963      1.324      1.093      0.543      0.386      0.324     -0.276     -0.374      1.068     -1.823      0.275      0.555     -0.130      1.080     -1.134     -0.188     -0.037      0.097      0.478     -0.333      0.466      0.036     -0.458      0.210     -1.286     -1.476      1.304      1.159     -0.170      0.797     -0.126     -0.209     -0.504      0.347     -1.451     -0.010      0.446     -0.319      0.183     -0.982     -0.606
     1.907      0.696      0.839      1.184      1.037      1.324     -1.907      0.543      2.386     -0.676      1.724      0.626      0.068      0.177     -1.725      1.555     -2.130     -2.920     -2.134      0.812      0.846     -0.298     -0.467      1.240      0.489      0.958      0.894      1.377     -0.252      0.474      0.667     -1.448      0.877      1.505     -0.887      0.426      1.019      0.839     -0.869     -2.023      0.513     -1.682     -2.179     -2.863      0.571
    -1.133     -1.206     -0.936      0.424      0.185     -0.736      0.121      0.687     -0.493      0.419     -1.476     -0.280     -0.709      0.251     -0.549     -1.379     -0.178      1.245      0.886      0.021     -0.675     -0.040      0.058      0.962      0.147     -0.429     -1.275     -1.020     -0.543     -0.020      0.020      0.137      0.567     -1.340      0.185     -0.312     -0.100     -0.847     -0.417     -0.495     -0.689      0.058      1.097      0.417     -0.247
     0.867      0.794      0.064      0.424      1.185      0.264      0.121      0.687     -1.493     -0.581      0.524      1.720      1.291     -1.749      0.451     -0.379     -0.178      1.245      0.886      1.021      0.066      0.276      0.662     -1.174      1.248      0.809      0.566     -0.578      1.707      0.030      0.033     -0.312      0.017     -0.476     -1.344      0.363      1.425      0.340     -0.730     -0.047     -0.499     -0.417      0.268      1.259     -0.355
    -1.133     -1.206     -1.936     -1.576     -0.815      0.264     -2.879     -0.313     -1.493      0.419     -0.476     -2.280     -0.709      0.251      1.451     -1.379     -2.178      1.245     -0.114     -0.979     -0.599     -1.059      0.251     -0.317     -0.137     -0.570     -0.193     -2.123     -1.248     -0.597      0.798     -1.852     -0.614     -1.112      0.633      0.416     -0.799     -1.134      0.475      1.301     -0.666     -1.029      0.920      0.044     -0.970
     0.867      0.794      0.064     -1.576      1.185      1.264      1.121     -1.313     -1.493      1.419      1.524      0.720     -0.709     -1.749      1.451      1.621      0.822      1.245     -2.114      1.021      0.805      1.350     -0.163     -1.641      1.000      0.038     -0.569      0.270      0.037      0.153      0.414     -0.255     -1.186     -0.056      0.767      0.351     -0.850     -0.527     -0.541      0.995      0.393     -0.667      1.352     -1.411     -0.011
     0.867     -0.206     -0.936     -0.576      0.185      1.264      0.121     -1.313     -0.493      0.419      1.524      1.720      0.291      1.251      0.451      0.621      0.822     -0.755     -1.114      1.021      1.243      0.645     -0.185     -0.360      1.244     -0.273     -0.833     -0.658     -0.290     -1.070      0.043     -0.384     -1.004     -0.219     -0.364     -0.274      0.849      0.574      1.495     -0.105     -0.923      0.185     -0.387     -0.838     -0.323
    -0.133      0.794     -0.936      0.424      0.185      1.264      1.121     -2.313      1.507     -2.581     -0.476     -0.280      0.291      2.251     -2.549      0.621      0.822     -0.755      0.886     -0.979      0.168      0.091     -0.246      0.965     -0.177     -0.136      0.523     -0.736     -0.371      0.243      1.110      1.099     -2.229      0.887     -2.360     -0.639     -0.429      0.579      1.404     -2.458      0.481      0.896     -0.323      0.497     -0.868
    -1.133     -0.206      1.064      0.424      0.185     -0.736      0.121     -1.313      2.507     -1.581     -2.476     -1.280      0.291      1.251     -1.549     -2.379      0.822      0.245      0.886     -0.979     -1.775     -0.306     -0.038      0.808     -0.884      0.438      0.109      0.954     -0.456      1.085      0.921      0.391     -1.291      1.711     -1.065      0.092     -0.975      0.337      0.683     -0.995     -0.272      1.202      0.183      0.423     -0.126
    -1.133     -0.206      0.064     -1.576     -1.815      1.264      0.121      1.687     -0.493     -0.581     -2.476     -1.280      0.291     -0.749     -0.549     -1.379     -0.178      0.245     -0.114     -0.979     -1.500     -0.320      0.298     -0.629     -0.188      0.376      0.150     -0.273     -0.980     -1.649      2.700      0.373      1.339      0.035     -0.606     -0.339     -1.010     -0.310     -0.267     -0.339      0.333      0.288     -0.122      0.164     -0.667
     0.867     -0.206     -0.936      0.424     -0.815     -1.736      0.121      1.687     -1.493     -0.581      0.524     -0.280     -1.709     -1.749     -1.549     -0.379     -0.178      1.245     -1.114     -1.979      0.142     -0.119     -0.212     -0.925     -1.195      0.756     -0.164     -0.709      1.290      0.397     -1.994      0.048      1.983     -0.830      0.087      0.310     -0.158     -1.329     -1.047     -0.855     -0.608     -0.029      1.575     -0.615     -0.800
    -2.133     -0.206     -0.936     -1.576     -0.815     -2.736      0.121      0.687     -1.493     -1.581     -2.476      0.720      1.291      1.251     -2.549     -2.379     -0.178      0.245     -0.114     -0.979     -1.711      0.087      0.470     -0.984     -0.592     -0.235     -0.432     -1.431     -0.529     -0.359     -1.178     -0.010      0.151     -0.840     -1.135      0.110      0.740      0.618      2.008     -2.225     -0.613     -0.290     -0.333      0.178     -0.257
     0.867      0.794     -0.936      0.424      1.185      1.264      0.121     -1.313     -0.493      0.419      1.524      0.720     -0.709     -0.749     -0.549      0.621      0.822      0.245     -1.114      1.021      1.063      0.157     -0.325      0.084      0.715     -0.219      0.445     -0.577      0.510      0.348      0.261     -0.100     -0.938     -0.547      0.158     -0.175      0.837     -0.195     -0.729     -0.919     -0.436      0.547      0.844     -1.196      0.208
     1.867     -0.206     -1.936      0.424      0.185      1.264      1.121      0.687     -0.493      0.419      1.524     -1.280     -2.709      1.251      0.451     -2.379      0.822      1.245      0.886      1.021      0.444      0.055     -0.976      0.552      0.558      1.438     -0.351     -1.032     -0.089     -0.462      0.834      1.115      1.692     -0.932      0.132      0.842     -1.227     -1.266      0.843      0.117     -2.658      0.786      2.442      0.581      0.343
     0.867     -0.206      0.064     -0.576      0.185      0.264      0.121      1.687      0.507      0.419      0.524     -0.280      1.291     -0.749      1.451      0.621      0.822      0.245      0.886      1.021      0.256     -0.033      0.350     -0.138      0.117      0.593     -0.216     -0.138     -0.466     -0.092     -0.025     -0.073      1.327      0.678      0.163     -0.033     -0.160      0.842     -0.569      1.447      0.317      0.690     -0.101      1.094      0.869
     0.867     -0.206     -0.936      0.424      0.185      0.264      0.121     -0.313      0.507      1.419      0.524     -0.280     -2.709      1.251      0.451      0.621     -0.178     -1.755     -0.114      0.021      0.404     -0.354     -1.411      0.770     -0.031      0.312      0.180      0.779     -0.239      0.132      0.015      0.419      1.156     -0.101      1.435     -0.015      0.190     -0.580      0.671      0.699      0.268      0.119      0.321     -0.609      0.151
     0.867     -0.206      1.064      1.424     -0.815      1.264      0.121      0.687      1.507     -0.581      0.524     -0.280      0.291      1.251      0.451     -1.379     -0.178     -1.755      0.886      0.021      0.250     -0.185     -0.234      0.718      0.034      0.638      0.045      1.292      0.700     -0.936      1.035      0.243      0.934      0.984     -0.539      0.293      0.002      0.712      0.859      0.440     -1.708     -0.022     -1.390      0.711      0.050
    -0.133     -0.206     -0.936     -1.576     -0.815      0.264      1.121      1.687     -1.493     -0.581      1.524     -1.280     -0.709     -1.749     -0.549     -0.379     -0.178      1.245     -1.114      0.021      0.811      0.157      0.279     -1.127     -0.078     -0.832     -0.223     -1.383     -0.240     -0.731     -0.541      0.974      1.277     -0.666     -0.638      0.323     -1.558     -1.115     -0.769     -0.516     -1.371     -0.342      0.855     -0.609      0.173
     0.867     -0.206      1.064     -0.576      1.185      1.264      0.121      1.687     -0.493      1.419      1.524     -1.280      1.291      1.251      1.451      0.621     -0.178      1.245     -1.114      1.021      0.896     -0.182      0.708      0.289      1.323      0.065      0.097      0.350     -0.865     -0.057      0.442      0.348      1.052     -0.680      0.785      0.372     -0.904      0.338      0.951      0.822     -0.320      0.037      0.263     -1.336     -0.428
     0.867      0.794     -1.936      1.424      1.185      1.264      0.121     -1.313      2.507      1.419      1.524      0.720      0.291      1.251      0.451      1.621      0.822      1.245      1.886      1.021      0.845      0.308      0.361      1.645      1.349     -0.006      0.518     -2.374     -0.031     -0.125      0.366     -0.221     -1.773      1.077      0.696      0.283      0.406     -0.199     -0.069     -0.231      0.664      0.371      0.644      1.025     -0.367
    -0.133          *      1.064      1.424     -1.815      0.264      1.121      1.687      2.507     -0.581      0.524      1.720      1.291      1.251     -1.549     -0.379      0.822      1.245     -1.114     -0.979     -0.311      0.390      0.257      1.547     -1.083      0.087      0.298      0.785     -0.009     -0.671      0.443      0.808      1.400      1.296      0.015      0.845      1.125      0.861     -0.036     -0.965     -0.212      0.380      0.811     -1.680      0.043
    -2.133      0.794      0.064      2.424      1.185     -1.736      0.121      1.687      2.507      0.419     -2.476      0.720      1.291      1.251      0.451     -2.379     -1.178      1.245      1.886      1.021     -1.213      0.173      0.789      2.023      0.666     -0.899      0.514     -0.630      0.407      0.458     -0.740     -0.154      0.601      0.718      0.082     -0.763      0.593      0.034     -0.356      0.106     -0.953     -1.339      0.098      0.961      0.302
    -0.133     -0.206      1.064     -1.576     -2.815      1.264      1.121      0.687      0.507     -0.581     -0.476      0.720      1.291     -1.749     -0.549      0.621      0.822      0.245     -2.114      1.021      0.173      0.120      0.509     -0.927     -0.703     -0.507     -0.276      0.473     -0.715     -2.129      0.982      1.075      0.131      1.149     -0.269     -0.826      0.615      0.483     -1.025     -0.170      0.377      0.678     -0.578     -1.672      1.701
    -0.133      0.794      0.064     -0.576      1.185      0.264      0.121      1.687     -1.493      1.419     -1.476     -1.280      0.291      1.251      1.451      0.621      0.822      1.245     -0.114      1.021      0.083      0.103      0.270     -0.214      1.159     -0.393      0.541     -0.279     -0.287     -0.091      0.151      0.027      1.298     -1.100      0.947     -1.413     -1.294     -0.177      1.326      0.978      0.445      0.638      0.628      0.099     -0.055
     0.867      0.794      0.064     -0.576      0.185      0.264      1.121      0.687     -0.493      0.419      0.524      1.720      0.291      1.251      0.451      1.621      0.822      0.245     -2.114      1.021      0.800      0.801      0.658      0.088      0.668      0.174     -0.006     -0.495     -0.437     -0.537     -0.456      0.386     -0.078     -0.508      0.052     -0.602      0.761     -0.619      1.230     -0.003      0.628     -0.055     -0.889     -2.074      0.303
     0.867      0.794     -1.936     -0.576      1.185      1.264     -1.879     -0.313      0.507      0.419      1.524      0.720     -0.709     -0.749      1.451      0.621      0.822     -0.755     -1.114      1.021      0.501      0.392     -0.154     -1.157     -0.094      0.508      0.351     -1.878      0.555      1.100      0.691     -2.288      0.067      1.459      0.324      0.751      0.109     -0.464      0.198      1.584      0.161      0.309     -0.383     -0.740      1.128
    -2.133      0.794      1.064      1.424      0.185     -1.736      0.121      0.687      1.507      0.419     -2.476      0.720      1.291      2.251     -1.549     -1.379     -0.178      1.245      0.886      0.021     -1.586      0.278      0.613      1.460      0.080     -0.584      0.571      0.388      0.074     -0.067     -0.138     -0.178     -0.128      0.262      0.483     -0.001      0.452      0.340      1.151     -1.379      0.263     -0.530      0.259      0.185      0.049
     0.867     -0.206      0.064      2.424     -1.815      0.264     -1.879      0.687      0.507     -2.581     -1.476     -0.280     -1.709      0.251      0.451     -1.379     -1.178     -2.755     -1.114     -2.979     -0.736     -0.254     -0.956      0.696     -1.605      1.560      0.000      1.004      1.899     -0.169      0.864     -1.555      1.800     -0.036     -1.555     -0.338      0.157     -0.372     -0.450      1.122     -0.537     -0.869     -1.074     -1.569     -1.429
    -1.133      0.794     -0.936      0.424     -1.815     -0.736      0.121     -0.313      0.507      0.419      0.524     -0.280      0.291      2.251     -0.549     -1.379     -0.178     -1.755      0.886     -1.979     -0.128     -0.540     -0.274      0.787     -0.580     -0.817      1.111     -0.596     -0.270     -1.175     -0.462      0.705     -0.158     -0.118      0.681      0.722      0.368      0.599      1.530     -0.285     -1.374      0.439     -1.326      0.562     -1.471
    -1.133     -0.206     -0.936      0.424     -0.815      0.264      0.121      1.687      1.507     -1.581     -2.476     -0.280      1.291     -0.749     -0.549     -0.379     -0.178      1.245     -2.114      0.021     -1.061     -0.406      0.305     -0.658     -0.837     -0.185      0.171     -1.361      1.115      0.098      1.229      0.604      1.298      2.175     -1.155     -0.825      0.327      0.714     -0.167     -0.207      0.760      0.135      0.772     -1.759      0.631
     1.867     -3.206     -1.936      0.424     -0.815      1.264      1.121      1.687      0.507     -0.581     -2.476     -1.280     -1.709     -0.749     -0.549     -0.379     -0.178      0.245     -0.114     -0.979     -0.886     -0.577     -0.466      1.368     -0.537      2.753     -2.637     -1.326     -0.929     -0.165      1.971      1.649      2.148     -0.547     -0.170     -0.966     -0.603     -1.107     -1.805     -0.322      0.870      0.396      0.973     -0.618     -0.387
     1.867     -0.206     -1.936      2.424      1.185      1.264      0.121     -1.313      0.507      1.419      1.524      0.720     -2.709      0.251      1.451      0.621      0.822     -2.755     -0.114      1.021      0.802      0.623     -1.662      0.976      1.592      1.134     -0.850     -0.236      1.358     -0.434      0.530     -0.644      0.553     -0.174      0.391      0.206     -0.158     -0.243     -0.567      0.672     -0.445      0.124     -0.248     -0.705     -0.421
    -0.133      0.794     -0.936      0.424      0.185      0.264      1.121     -1.313      0.507      1.419     -0.476      1.720     -0.709      0.251      0.451     -0.379     -3.178     -0.755      0.886      0.021     -0.116     -0.382     -0.179     -0.625      0.241     -0.054      1.162     -0.816      0.986     -0.099      0.317      1.537     -1.090      0.999      1.176     -0.191      2.103     -0.456      0.661      0.268     -0.049     -2.521     -0.619      1.084     -0.304
     0.867     -0.206     -0.936      2.424      0.185      1.264      0.121      0.687      2.507      1.419      0.524     -1.280     -1.709     -0.749      1.451      1.621      0.822      0.245      0.886      0.021      0.314      0.032     -0.623      1.716     -0.365      0.552     -0.274     -0.154      0.624      0.549      0.902      0.069      1.370      0.995      1.754     -0.021     -1.357     -0.712     -1.953      1.632      1.347      0.921      1.228      0.105      0.416
     0.867     -0.206     -0.936     -0.576     -0.815      1.264     -2.879     -1.313     -0.493      0.419      0.524      0.720     -2.709     -0.749     -0.549      1.621      0.822     -0.755     -1.114      0.021      0.751      0.052     -1.005     -1.046      0.391      0.171     -0.166     -0.034      0.562     -0.838      0.467     -2.755     -0.288      0.507      0.044     -0.704      0.683     -1.189      0.212     -0.793      0.937      0.872      0.750     -0.697     -0.311
     0.867     -0.206      2.064     -0.576      0.185      1.264      1.121      1.687     -0.493      1.419      1.524     -0.280      0.291     -0.749      1.451      1.621      0.822      1.245     -0.114      1.021      1.050      0.224      0.756     -1.104      0.644     -0.086     -0.588      1.450      0.532     -0.413      0.254      0.883      0.943      0.414      1.143     -0.114     -0.506     -1.041      0.051      1.162      0.358      0.605      0.131      0.330      0.419
    -2.133      0.794      1.064      1.424     -1.815     -0.736     -0.879      0.687      0.507     -0.581      0.524      0.720      1.291      0.251      1.451     -0.379      0.822      1.245     -0.114     -0.979     -0.601      0.340      0.894      0.953     -0.402     -1.533      0.387      0.115      0.441     -1.446     -0.318     -1.081     -0.157     -0.402     -0.330      1.565      0.354     -0.107     -0.560      1.504      0.198      0.185     -0.192     -0.650     -0.586
    -2.133     -3.206     -0.936     -1.576      1.185     -0.736     -1.879      0.687     -0.493      0.419     -2.476     -2.280      0.291     -1.749      0.451     -1.379     -1.178      0.245     -1.114      0.021     -1.369     -1.227      0.080     -1.347      0.474     -0.658     -1.965     -1.203     -0.151      0.575      0.635     -0.456      0.653      0.586     -0.002     -0.466     -0.616      0.035     -0.706      0.222      0.175      0.053      0.150     -0.374     -0.422
     0.867      0.794      1.064      0.424      1.185      1.264      1.121      0.687     -0.493      1.419      0.524      1.720      1.291      1.251      1.451      0.621      0.822      1.245     -0.114      1.021      0.501      0.664      0.613      0.242      1.686      0.193      0.245      0.449      0.175     -0.551      1.084      0.400     -0.067     -0.648      0.559     -0.238      0.803      0.371      1.166      0.653     -0.058      0.132      0.433     -0.200     -0.713
     1.867      0.794      0.064      1.424     -2.815     -1.736     -0.879      1.687     -0.493     -0.581      1.524     -0.280      0.291     -0.749     -0.549     -0.379     -3.178     -1.755      0.886     -0.979      0.560     -1.441     -0.158      0.530     -1.844      1.364      2.158      0.109      1.082     -0.935     -2.215      0.690      1.891     -0.920      0.440      0.763      1.438      0.601     -1.309      0.253     -1.072     -1.532     -1.384      0.453      0.823
    -1.133     -0.206      0.064     -0.576      0.185     -0.736     -0.879     -0.313     -1.493      1.419      1.524     -2.280      0.291     -1.749      1.451     -1.379     -0.178      0.245     -0.114      1.021     -0.144     -0.707     -0.109     -0.247      0.750     -0.881      0.613      0.229     -0.388     -0.601     -0.447     -0.172     -0.109     -1.181      1.031      1.617     -1.562      0.386     -1.506      1.251     -1.242      0.729      0.613     -0.118      0.410
     0.867     -2.206     -0.936      0.424      0.185      1.264      0.121     -1.313     -1.493      0.419      0.524      0.720     -0.709     -1.749     -0.549      0.621     -1.178     -0.755     -1.114     -0.979      0.249      0.026     -0.425     -0.266     -0.206      0.620     -2.269     -0.450      0.914      0.431      1.235      0.013     -0.661     -1.262      0.601      0.023      0.679      0.005     -1.457     -0.305      0.301     -1.068      0.056     -1.009     -0.780
     0.867      0.794      0.064      1.424      0.185      0.264      0.121     -0.313      0.507     -0.581     -0.476     -0.280      0.291      0.251     -0.549      0.621     -0.178      0.245      0.886      0.021      0.132     -0.100     -0.385      0.500     -0.666      0.897      0.989      0.441      0.968      0.856      0.116      0.106      0.242      0.134     -0.026     -0.739     -0.171      0.706     -0.243     -0.300      0.608     -0.106      0.816      0.564      0.687
    -1.133     -0.206     -0.936     -0.576      0.185     -0.736      0.121     -1.313     -0.493      1.419     -1.476      0.720     -0.709     -1.749      0.451     -2.379     -2.178      0.245      0.886      0.021     -1.253     -0.072     -0.356      0.112      0.544      0.094     -0.188     -0.557     -0.642     -0.332      0.505      0.389     -0.900     -0.476      0.990      0.480      0.846     -0.146     -1.683      0.194     -1.050     -1.740      0.718      0.702     -0.546
     0.867      0.794     -0.936      1.424      1.185      1.264      1.121     -1.313      1.507      0.419      0.524      0.720     -1.709      2.251      0.451      0.621      0.822     -2.755      1.886      1.021      0.520      0.420     -1.220      1.567     -0.202      0.441      0.054      0.157     -0.159      1.262      0.816      0.790      0.122      0.163      0.577     -0.133      0.291      0.078      0.950      0.599     -0.144      0.289     -1.064      1.233      1.111
     0.867     -0.206      1.064      1.424      0.185     -1.736     -1.879     -1.313     -1.493     -1.581      0.524      0.720      0.291      1.251     -1.549     -1.379     -2.178     -1.755     -1.114     -1.979     -0.082     -0.789     -0.651      0.216     -1.016      1.003      0.518      1.645      1.233      1.089     -1.539     -0.955     -0.477     -1.780     -1.161      0.697      1.880      1.063      1.066     -0.889     -1.349     -1.215     -0.645     -1.295     -1.039
     0.867     -1.206      1.064     -0.576      0.185      0.264      0.121     -1.313     -0.493      0.419     -0.476     -1.280      0.291     -0.749     -0.549      0.621     -1.178     -0.755     -1.114     -0.979     -0.069     -0.594     -0.251     -1.298      0.071      0.904     -0.690      1.341      0.763     -0.058      0.466      0.732     -1.011      0.436      0.327     -0.350     -0.384      0.581      0.233     -0.487      0.634     -0.711     -0.519     -0.324     -1.016
    -0.133      0.794      0.064     -1.576     -0.815      1.264      1.121     -1.313     -0.493      0.419      1.524     -1.280      0.291     -1.749     -1.549      0.621      0.822      0.245     -1.114     -1.979      0.711      0.073      0.229     -0.940     -0.624     -0.743      0.642     -0.136     -0.546     -0.063      0.568      0.988     -1.644      0.394      0.703      0.280     -1.307      0.062     -1.164     -1.052     -0.079      0.816     -0.238     -0.668     -1.349
     0.867      0.794     -1.936     -1.576      0.185      1.264      1.121      1.687     -1.493      1.419      1.524     -1.280     -0.709     -1.749      1.451     -0.379      0.822      1.245     -2.114      1.021      0.895      0.137      0.050     -1.761      0.205     -0.008      0.627     -2.027      0.254     -0.110      0.264      1.106      1.683     -0.081      1.301      0.100     -1.440     -0.728     -0.203      1.388     -1.543      0.844      1.249     -1.252      0.974
     0.867      0.794      0.064     -0.576      0.185     -0.736      1.121     -2.313     -0.493      1.419      0.524      1.720      1.291      0.251      0.451     -0.379      0.822      1.245     -1.114      1.021     -0.143      0.772      0.299     -0.783      0.940      1.003     -0.053     -0.224      0.352     -0.947     -0.619      0.321     -2.632      0.151      0.891      0.830      0.545      0.702      0.854      0.021     -0.416     -0.050      0.818     -0.693      0.200
     1.867     -0.206      2.064      0.424      0.185     -2.736     -0.879     -0.313      1.507      0.419     -1.476     -0.280      1.291      1.251      0.451     -0.379     -1.178     -1.755      1.886      1.021     -0.859      0.004     -0.207      0.302      0.924      2.693     -0.373      2.476     -0.006     -0.743     -1.958     -0.789     -0.137      1.193     -0.057     -0.185     -0.175      1.416      1.040     -0.100      0.642     -1.262     -1.407      1.807      0.186
    -0.133      0.794      1.064     -0.576      0.185      0.264      1.121      0.687      0.507      0.419      0.524      0.720      0.291      0.251      0.451      0.621      0.822          *      0.886     -0.979      0.328      0.431     -0.098      0.217      0.188     -0.399      0.387      1.180     -0.840      0.030      0.030      0.660      0.931      0.325      0.193     -0.086      0.160      0.402      0.142      0.259      0.305      0.349      0.174      0.709     -1.090
     0.867      0.794      2.064      0.424      1.185     -1.736      1.121      1.687     -0.493     -2.581     -0.476     -0.280      1.291      0.251      1.451     -0.379      0.822      1.245      0.886      1.021     -0.120      0.261      0.554     -0.368      0.300      1.057      0.616      1.278      0.675      0.662     -1.585      0.894      0.911     -0.028     -2.624     -0.305     -0.838      0.527      0.508      1.266     -0.013      0.438      0.429      0.848      0.486
     0.867      0.794      1.064     -0.576     -1.815      1.264      1.121     -0.313      0.507     -0.581      1.524      0.720      0.291      1.251     -0.549      1.621      0.822      1.245     -1.114      0.021      1.032      0.512      0.677     -0.191     -0.375     -0.332      0.198      0.585     -0.339     -1.413      0.292      0.656     -1.122      0.661     -0.501     -0.019      0.028     -0.655      1.259     -0.390      0.441      0.470      0.249     -1.126      0.469
     0.867     -0.206     -0.936      0.424      1.185      0.264     -0.879     -0.313      2.507     -0.581      1.524     -1.280     -0.709      0.251      0.451      1.621     -1.178     -0.755      0.886      1.021      0.877     -0.444     -0.560      1.260      0.780     -0.012      0.200     -0.418     -0.962      0.350     -0.487     -0.431      0.327      1.461     -1.187      0.158     -0.733      0.233     -0.657      0.152      0.639     -0.608      0.136      0.468      0.257
    -0.133     -1.206     -0.936     -0.576      0.185      1.264      0.121      1.687      0.507      1.419      1.524     -0.280      0.291     -1.749      1.451      0.621     -3.178      1.245     -1.114     -0.979      0.860     -0.971      0.381     -0.319     -0.021     -0.862     -0.195     -1.572     -0.304      0.225      0.199      1.165      1.297      0.782      1.536      0.144      1.064     -0.327     -1.380      1.565     -0.407     -1.953      0.386     -0.969     -0.960
    -2.133     -0.206     -0.936      0.424      0.185     -1.736      0.121     -1.313      0.507     -1.581     -0.476      0.720      0.291      1.251     -1.549     -1.379     -0.178      0.245     -0.114      0.021     -0.678      0.091      0.183      0.425     -0.619     -1.278     -0.222     -1.117      0.050      0.872     -1.007      0.093     -1.528      0.137     -1.102      0.564      0.669      0.052      0.852     -1.305     -0.611     -0.340      0.125     -0.356      0.689
    -0.133     -0.206      0.064      1.424     -0.815     -0.736      0.121     -1.313      0.507     -0.581      0.524      0.720      1.291      2.251     -0.549     -1.379     -0.178      0.245     -1.114      0.021     -0.278     -0.022     -0.046      0.431     -0.132     -0.007     -0.151     -0.022      0.957     -0.752     -0.292      0.198     -1.275      0.160     -0.783      1.023      0.689      1.417      1.970     -0.528     -1.001     -0.101      0.415     -1.380      0.251
     0.867      0.794      0.064     -0.576      0.185     -0.736     -0.879      0.687     -1.493     -0.581      0.524      1.720      1.291      0.251      0.451      1.621     -2.178      0.245      0.886     -0.979      0.337      0.115      0.835     -0.298      0.096      0.527      0.693     -0.925     -0.308      0.038     -0.973     -0.806     -0.286     -1.231     -0.638      0.177      1.591     -0.035      0.496      0.247      1.281     -2.261     -0.831      1.007     -1.096
    -2.133     -0.206     -0.936     -1.576     -0.815     -2.736      0.121      1.687     -1.493      0.419     -0.476     -1.280      1.291     -1.749      0.451     -2.379     -2.178      1.245      0.886     -0.979     -0.967     -0.992      0.649     -1.562     -0.917     -1.219      0.796     -1.579     -0.243      0.048     -1.971      1.082      1.080     -0.255      0.826      0.860      0.109      0.172     -0.689      0.859     -1.084     -1.071      0.191      1.591     -0.199
     0.867     -2.206     -0.936     -1.576      0.185      0.264     -1.879      0.687     -0.493     -0.581      1.524     -2.280      0.291     -0.749     -0.549      0.621     -2.178      0.245     -1.114      0.021      0.636     -1.135      0.168     -0.980      0.547      0.244     -0.895     -1.095     -0.658     -0.338     -0.313     -0.721      0.439      0.335     -0.969      0.627     -0.834     -0.054     -0.028     -0.823     -0.090     -0.950     -0.063     -0.839     -0.597
    -0.133     -0.206     -0.936     -1.576      0.185      1.264      0.121      1.687     -0.493      1.419      1.524     -0.280      0.291     -0.749      0.451      1.621      0.822      1.245     -2.114      1.021      1.241      0.290      0.529     -1.504      0.829     -1.337     -0.593     -1.410      0.000     -0.588      0.020     -0.174      0.898      0.720      0.893     -0.368     -0.573     -0.569      0.486     -0.016      0.150      0.458      0.645     -1.577      0.088
     0.867     -1.206      2.064     -0.576     -1.815      0.264     -1.879     -1.313      1.507     -0.581      1.524     -1.280      0.291      0.251     -1.549     -0.379     -0.178      0.245     -1.114     -1.979      0.471     -0.519      0.050      0.205     -1.053      0.394     -0.607      2.089     -0.813     -0.848     -0.113     -1.263     -1.392      1.391      0.031      0.720     -0.500      0.169      0.124     -0.788     -0.955      0.345      0.087     -1.255     -0.994
    -0.133     -1.206      1.064     -0.576      1.185     -0.736     -0.879      1.687     -1.493      1.419      1.524     -1.280      0.291     -1.749      0.451      0.621     -1.178      1.245     -1.114      0.021      0.672     -0.659      0.885     -0.935     -0.044     -0.869     -0.732     -0.069      0.244      1.017     -1.448     -0.316      0.564     -0.612      1.383      0.460     -0.205     -1.021     -0.821      0.439     -0.159     -0.400      0.044     -0.703     -0.012
     0.867     -0.206      0.064     -1.576     -0.815      0.264     -0.879      0.687     -0.493      1.419      0.524     -2.280     -0.709     -1.749     -1.549     -0.379      0.822      0.245     -2.114     -1.979      0.556     -0.009     -0.206     -1.169     -0.863      0.377     -0.343      0.177     -0.329     -0.150     -0.333     -0.745      0.948      0.467      1.859     -0.312     -2.062     -0.311     -0.698     -1.043     -1.065      0.818      0.330     -1.627     -1.131
    -0.133     -1.206      2.064      0.424      0.185      0.264      0.121     -0.313     -1.493      0.419     -2.476     -0.280      0.291      1.251      0.451      0.621     -0.178     -0.755     -1.114      0.021     -0.752     -0.410     -0.328     -0.074      0.215      0.595     -0.921      2.438      0.480     -0.008      0.932      0.616      0.280     -1.488      0.204     -1.441      0.304      0.706      1.340      0.336      1.529      0.234     -0.342     -1.063     -0.145
    -0.133     -1.206      0.064      0.424     -0.815     -0.736     -0.879     -0.313      0.507     -0.581     -0.476     -0.280     -0.709      0.251     -0.549     -0.379     -1.178     -0.755     -0.114     -0.979     -0.136     -0.782     -0.480      0.346     -0.513      0.130     -0.407      0.443      0.019     -0.284     -0.759     -0.032      0.099      0.173     -0.358     -0.198      0.485     -0.068     -0.198     -0.287     -0.169     -0.468     -0.023     -0.321     -0.401
     0.867     -0.206     -0.936     -0.576      1.185      0.264     -0.879      1.687      0.507     -0.581      0.524     -0.280      0.291      0.251     -1.549     -0.379     -0.178      0.245      0.886      0.021      0.209     -0.455      0.051     -0.203      0.504      0.675      0.209     -1.044     -0.223      0.713     -0.127     -0.422      1.589      0.788     -0.942      0.190      0.306      0.222      0.362     -1.838     -0.687      0.255      0.424      1.169     -0.409
     0.867      0.794      0.064     -1.576     -0.815      0.264      0.121      1.687     -0.493     -1.581      1.524     -1.280      0.291     -1.749     -1.549      1.621      0.822      1.245     -1.114     -0.979      1.651      0.010      0.571     -1.381     -0.536     -0.800      0.716     -0.619     -0.178     -0.237     -1.368      0.038      1.000      0.773     -1.190     -0.974     -1.176     -0.552     -0.664     -1.246     -0.221      0.807      0.193     -0.428     -0.399
    -0.133      0.794      0.064     -0.576      0.185      0.264      0.121      1.687     -0.493      0.419      0.524     -0.280      0.291     -0.749      0.451     -0.379      0.822      0.245     -0.114      0.021      0.018      0.413      0.270     -0.414     -0.370     -0.100      0.407     -0.200     -0.142      0.497      0.313     -0.249      1.415     -0.136      0.614      0.398     -0.679     -0.210     -0.361      0.867     -0.394      0.390     -0.150      0.130      0.294
     1.867     -0.206      0.064     -1.576      1.185      1.264     -1.879     -0.313     -0.493      0.419      0.524      0.720     -0.709     -0.749      0.451      1.621      0.822      0.245     -0.114      1.021      0.836     -0.102     -0.024     -1.003      0.750      1.102     -0.122      0.080     -0.505      0.573      0.393     -1.802     -0.208      0.377     -0.037     -0.831      0.801     -0.550      0.128      0.019      0.585      0.941      0.371      0.209      0.237
    -0.133      0.794      1.064      1.424     -2.815      1.264      1.121      1.687      0.507     -0.581      1.524     -0.280      1.291      1.251     -0.549     -1.379      0.822      1.245     -1.114     -2.979     -0.041      0.342      0.739      1.090     -2.073     -0.064      0.499      0.262      0.404     -0.852      1.357      0.909      0.838     -0.464      0.475      1.599     -0.694      0.284      0.533      0.572     -1.229      0.844      0.049     -1.705     -0.869
    -1.133      0.794      0.064     -1.576      1.185      1.264      1.121      1.687     -0.493      1.419     -1.476      1.720     -0.709     -0.749      1.451      1.621      0.822      1.245     -0.114      1.021     -0.215      0.586      0.212     -1.377      0.952     -0.760      0.025     -0.076     -0.181      0.188      1.496      0.621      1.286      0.742      0.888     -1.120      1.056     -1.079      0.330      0.816      1.855      0.240      0.867      0.428      0.190
    -0.133      0.794     -0.936     -0.576      1.185      1.264     -1.879      0.687     -1.493     -0.581      0.524      1.720     -0.709     -0.749      0.451      0.621      0.822     -0.755     -1.114      1.021      0.502      0.398     -0.440      0.249      0.618     -0.662      0.088     -0.359     -0.805      0.402      0.779     -2.129      1.224     -1.798     -0.720     -0.257      1.235     -0.219     -0.948      0.335      0.166      0.450      0.184     -1.222      0.389
    -1.133      0.794      1.064     -1.576     -2.815      0.264     -2.879      1.687     -0.493     -2.581      0.524      0.720      1.291     -0.749      0.451      0.621      0.822      1.245      1.886     -2.979      0.076      0.179      0.915      0.091     -1.559     -1.284      0.532      0.255     -1.524     -1.277      0.163     -3.093      0.508     -0.553     -1.645      0.370      0.596      0.034     -0.673      1.215      0.677      0.560     -0.229      1.725     -1.467
    -1.133      0.794     -1.936     -0.576      0.185     -1.736      1.121     -1.313     -0.493     -0.581     -0.476     -1.280      0.291     -0.749     -0.549     -1.379      0.822     -1.755     -0.114      1.021     -0.918     -0.129     -0.669      0.435      0.488     -0.103      0.943     -1.319     -1.093     -0.366     -0.849      1.264     -0.573     -0.761     -0.793      0.795     -1.127      0.988     -1.088     -0.735     -0.550      0.945     -0.737     -0.295      0.323
    -2.133     -1.206      0.064      0.424     -0.815     -0.736     -0.879     -0.313      0.507     -0.581     -0.476     -0.280     -0.709      0.251     -0.549     -0.379     -1.178     -0.755     -0.114     -0.979     -0.638     -1.040     -0.801      1.084     -0.797     -1.433     -0.307      0.896     -0.754     -0.099      0.022      0.073      0.711     -0.437      0.094      0.368      1.057      0.551     -0.530     -0.204      0.310     -0.014      0.387     -0.690     -0.321
    -0.133     -0.206     -0.936     -1.576     -0.815      0.264      0.121     -2.313     -1.493      0.419      0.524     -0.280     -0.709     -0.749      0.451      1.621      0.822      0.245      1.886      0.021      0.706     -0.032     -0.252     -0.273     -0.257     -0.880     -0.220     -0.734     -1.296     -0.471     -0.377      0.224     -2.045     -1.250      0.542     -0.534     -0.221     -0.080     -0.556      0.626      0.770      0.801      0.647      2.057      0.121
     0.867     -0.206      1.064      0.424      0.185      0.264      0.121      0.687     -0.493      0.419      0.524     -0.280     -0.709     -0.749      1.451      0.621     -0.178      0.245      0.886      1.021      0.392      0.098     -0.057     -0.177      0.216      0.484     -0.263      1.301      0.712      0.026      0.044      0.123      0.567     -0.303      0.178     -0.293     -0.430     -0.582     -0.517      1.146      0.161     -0.188      0.170      0.892      0.852
    -0.133     -0.206      0.064     -1.576      0.185      1.264      1.121     -0.313     -0.493      0.419      0.524     -1.280     -1.709     -0.749      0.451      0.621      0.822      1.245      0.886      1.021      0.310     -0.313     -0.225     -0.646      0.497     -0.521      0.118      0.470     -0.816     -0.496      1.015      1.634     -0.183     -0.046      0.217      0.112     -0.859     -1.631     -0.127      0.119      0.308      1.279      1.486      1.197      0.461
    -2.133     -0.206      1.064     -1.576     -2.815      1.264      1.121      0.687      2.507     -1.581     -2.476     -2.280      1.291     -0.749      0.451     -2.379     -2.178     -1.755     -1.114      0.021     -1.785     -1.035     -0.196     -0.471     -0.539     -0.335      0.843      1.251     -1.236     -2.234      3.070      2.119      0.859      2.831     -1.271      0.146     -0.802      1.553     -0.194      0.719     -0.273     -1.142     -1.393     -0.915      0.401
    -0.133      0.794          *     -1.576      1.185      0.264      1.121     -1.313     -0.493      1.419      1.524      0.720      0.291     -1.749      1.451      1.621      0.822     -0.755     -2.114      1.021      0.917      0.372     -0.035     -1.815      2.071     -0.974      0.308      1.583      0.245     -0.833     -0.659      0.728     -1.170      0.897      0.306      0.217      0.168      0.278     -0.173      0.389      0.628      0.378     -0.657     -1.180     -0.958
     0.867      0.794     -0.936      1.424     -0.815      0.264      0.121      0.687      2.507      1.419      0.524      0.720     -0.709     -0.749      1.451      0.621      0.822     -0.755      0.886      1.021      0.124      0.746     -0.469      1.708      0.419      0.713      0.041     -0.518     -0.273     -1.160      0.261     -0.578      1.291      1.078      1.299      0.267     -0.100     -0.011     -2.144      1.350      0.264      0.004     -0.235      0.154      0.633
    -0.133      0.794     -0.936      0.424      0.185     -0.736      1.121      1.687     -1.493      1.419     -2.476      1.720     -0.709     -1.749      0.451     -0.379     -1.178     -0.755     -1.114      1.021     -0.962      0.255     -0.230     -0.096      0.222      0.807      0.556     -0.649      0.475     -0.104      0.351      0.887      1.788     -1.263      1.271     -1.007      1.359     -0.370     -1.579      0.463      0.632     -1.591     -0.267     -1.124      0.734
     0.867     -0.206     -0.936      2.424      0.185      1.264      1.121     -1.313     -0.493      1.419     -0.476     -0.280     -1.709      1.251      0.451      0.621      0.822     -1.755      1.886     -1.979      0.038     -0.120     -1.015      1.812     -0.710      0.800     -0.117      0.008      0.592      0.679      1.235      1.192     -0.113     -1.945      1.829     -0.459      0.046     -0.205     -0.055      0.731      0.605      0.940     -0.343      1.167     -1.081
     0.867     -0.206      0.064     -1.576      1.185      1.264      0.121     -0.313     -0.493      0.419     -1.476     -1.280      0.291     -0.749      0.451     -0.379      0.822      0.245     -1.114      1.021     -0.466      0.046      0.043     -0.943      0.905      1.461     -0.312      0.011     -0.553      0.224      1.721      0.140     -0.297      0.296     -0.160     -0.794     -1.276      0.224      0.046     -0.031      0.349      0.698      0.035     -0.688      0.064
     0.867     -1.206      2.064      0.424      0.185      1.264     -0.879     -1.313     -0.493     -0.581      1.524     -0.280      0.291     -0.749     -0.549      0.621     -1.178      0.245     -0.114     -0.979      1.037     -0.421      0.190      0.056     -0.271     -0.143     -0.830      2.061      0.264      0.486      0.184     -0.414     -1.367     -0.385     -0.449      0.013      0.259      0.025     -0.845     -0.434     -0.483     -0.750     -0.179     -0.347     -1.018
    -0.133     -0.206     -0.936     -0.576     -0.815     -0.736      0.121     -0.313     -0.493      0.419      0.524      0.720      1.291     -0.749      0.451     -0.379     -0.178      1.245     -1.114     -0.979      0.218     -0.201      0.530     -0.948     -0.360     -0.421      0.125     -1.379      0.343     -0.591     -1.016      0.293     -1.023      0.133      0.615      0.063      1.099      0.326      0.007      0.671     -0.638      0.013      0.450     -0.534     -0.702
    -1.133      0.794     -0.936     -1.576     -0.815      0.264      1.121     -2.313      2.507     -1.581     -1.476      0.720      0.291      1.251     -1.549      0.621      0.822      0.245     -2.114      0.021     -0.618      0.737     -0.012      0.635     -0.110     -0.573     -0.012     -1.038     -2.311     -0.687      0.789      0.316     -2.259      1.941     -1.500     -0.396     -0.227      0.453      0.969     -1.572      1.362     -0.090      0.347     -2.497      0.029
     0.867      0.794     -0.936     -0.576      1.185      0.264     -2.879     -1.313      1.507     -0.581     -1.476      0.720      1.291     -0.749      0.451     -1.379      0.822     -1.755     -1.114      0.021     -0.429      0.330     -0.209     -0.269      0.712      1.329      0.588     -0.613     -0.187      0.387      0.751     -3.403     -1.160      1.613     -0.838     -0.873      0.179      1.634     -0.503      0.172     -0.854      0.558     -1.591     -0.845     -0.832
     0.867      0.794      0.064      2.424      0.185      1.264      0.121      0.687      1.507     -0.581     -0.476      0.720      1.291      1.251     -1.549      0.621      0.822     -0.755      0.886     -1.979      0.612      0.562      0.172      0.428     -1.355      0.195      0.206     -0.201      2.041      1.629      0.668     -0.338      0.492      1.075      0.093     -1.315     -0.019      0.995      0.834     -0.937     -0.203      0.217     -1.149      0.595     -0.667
    -0.133      0.794     -0.936      1.424     -0.815     -0.736      0.121     -0.313     -0.493     -0.581     -1.476      0.720     -0.709      0.251     -0.549      0.621     -0.178     -0.755     -0.114     -0.979     -0.793      0.226     -0.591      0.608     -1.409      0.675      0.504     -0.295      0.616      0.472      0.034      0.036      0.320     -0.948      0.300     -0.311      0.636      0.000     -0.123      0.145      1.418     -0.413      0.114     -0.346      0.246
    -0.133     -0.206     -0.936     -0.576     -1.815     -0.736      0.121      0.687     -1.493     -0.581      0.524      0.720      0.291     -1.749     -0.549     -0.379      0.822      0.245     -0.114     -1.979     -0.334      0.085      0.064     -0.695     -0.441      0.261     -0.221     -0.835      0.229     -1.444     -0.362     -0.150      0.650     -1.009     -0.259      1.197      0.614      0.081     -1.159     -0.430      0.116      0.704      0.169      0.240     -1.564
     0.867     -0.206      0.064     -1.576     -1.815     -0.736     -0.879      1.687     -1.493     -0.581     -0.476     -0.280      1.291     -1.749      0.451      0.621     -0.178      1.245     -2.114     -1.979      0.282     -0.435      0.839     -1.195     -1.585      0.437      0.245     -0.856     -0.310     -0.357     -0.934     -0.499      0.783     -0.461      0.406     -1.009      0.476     -0.066     -0.837      1.361      0.259      0.291      0.015     -1.525     -0.392
     0.867     -0.206      0.064     -0.576      0.185      0.264     -0.879      1.687     -0.493      0.419          *     -0.280     -0.709      0.251     -0.549     -0.379      0.822      0.245     -0.114      0.021      0.159     -0.046     -0.359     -0.028     -0.056      0.700     -0.073      0.597     -0.532      0.114      0.138     -0.615      2.129     -0.436      0.364     -0.553     -0.160     -0.105      0.123     -0.453     -0.615      0.886      0.976     -0.205     -0.024
     0.867      0.794     -0.936     -1.576      1.185      1.264      1.121     -2.313      1.507     -1.581     -1.476      1.720      0.291      1.251     -1.549      0.621      0.822      0.245     -1.114      1.021     -0.221      0.842      0.067     -0.207      0.953      1.134     -0.182     -1.058     -1.269      0.112      1.588      0.212     -2.298      1.686     -2.013     -1.294      0.603      0.242      1.472     -2.006      0.870     -0.056      0.132     -0.940     -0.067
    -0.133      0.794     -0.936     -0.576      0.185      1.264      1.121     -0.313      0.507      0.419      0.524      0.720     -0.709     -0.749      0.451      0.621      0.822     -0.755     -0.114      1.021      0.263      0.773     -0.395     -0.275      0.575     -0.478     -0.048     -0.451     -0.445     -0.245      0.949      0.333      0.134      0.876      0.006      0.132     -0.371     -0.142     -0.398      0.049      0.331     -0.153     -0.256     -0.070      0.111
     0.867     -0.206      0.064     -0.576      0.185      1.264     -1.879      0.687     -0.493      0.419      0.524     -0.280     -1.709     -0.749      0.451     -0.379      0.822      1.245     -0.114      0.021      0.399     -0.177     -0.234     -0.320     -0.468      0.676      0.003      0.516     -0.198      0.544      0.720     -1.719      0.806     -0.337      0.751      0.104     -0.176     -1.166     -0.475      0.702     -1.002      1.053      1.532      0.131      0.308
     0.867      0.794     -1.936     -1.576      1.185      1.264      1.121     -1.313     -0.493      1.419      1.524      1.720     -1.709      1.251      1.451      1.621      0.822      1.245     -0.114      1.021      1.450     -0.020     -0.369     -0.007      1.768     -0.496      0.661     -1.659     -1.581     -0.665     -0.037      1.176     -0.978     -0.398      0.275     -0.705      1.811     -1.207      1.280      0.415     -0.019      0.794      1.761     -0.052     -0.791
     0.867      0.794     -1.936      1.424     -0.815      1.264      0.121      0.687      1.507      0.419     -0.476     -1.280      1.291     -0.749     -1.549      0.621     -0.178      1.245     -1.114      0.021      0.064      0.044      0.974      0.067     -0.552      0.806      0.755     -2.929      1.292     -0.424      1.287      0.159     -0.404      1.409      0.790     -0.596     -1.208     -0.189     -0.824     -1.192      0.651     -0.161     -0.086     -1.162      0.360
    -0.133     -0.206     -0.936      0.424      1.185     -0.736     -0.879      0.687     -1.493      1.419     -0.476      0.720     -0.709      0.251      1.451     -0.379     -0.178     -0.755     -1.114      1.021     -0.176      0.224     -0.634     -0.035      1.066      0.029     -0.411     -0.249      0.503      0.100     -0.578     -1.276      1.566     -1.486      0.841     -0.307      0.526      0.089      0.314      0.873     -0.359     -0.432      0.220     -1.293     -0.032
    -0.133     -1.206      1.064      0.424      0.185     -0.736     -0.879      1.687     -0.493     -0.581     -0.476     -1.280      1.291      0.251     -0.549     -1.379     -0.178      1.245     -1.114      1.021     -0.790     -0.583      0.641      0.452      0.599      0.570     -0.603      0.250     -0.212     -0.609      0.057     -0.206      0.951     -0.797     -0.943      0.848     -0.633      0.293      0.010     -0.815     -0.423      0.418      0.136     -1.274      0.493
    -1.133      0.794      1.064     -0.576      0.185     -1.736      1.121     -1.313     -1.493      0.419     -1.476      0.720      0.291     -0.749     -1.549     -2.379      0.822     -1.755     -0.114      1.021     -1.414      0.714     -0.201     -0.891      0.479      0.121     -0.060      1.253      0.145     -0.303     -0.442      0.660     -1.044     -0.698      0.244      0.496     -0.265      0.521     -0.167     -1.712     -0.729      0.011     -1.548      0.385      0.645
    -0.133     -0.206     -1.936      2.424     -1.815     -1.736      0.121     -2.313      1.507      1.419     -0.476     -1.280     -0.709      1.251     -1.549     -0.379      0.822     -0.755      1.886     -1.979     -0.298     -0.170     -0.490      2.379     -1.536      0.128      0.116     -1.298      0.089     -0.275     -1.330      0.307     -1.739     -0.376      2.201     -0.037     -0.956     -0.057     -0.557     -0.814     -0.014      0.930      0.140      0.830     -0.523
    -0.133     -0.206     -0.936      0.424     -0.815      1.264      0.121      0.687      0.507     -0.581      1.524     -0.280     -0.709      0.251     -0.549     -1.379      0.822      0.245     -0.114      0.021      0.616      0.354      0.170      0.407      0.233     -0.772     -0.511     -0.942      0.018     -0.959      0.531     -0.242      0.501      0.324     -0.685      0.533     -0.625     -0.970      0.096     -0.631     -2.094      0.412     -0.017     -0.287     -0.316
    -0.133     -1.206      2.064      0.424     -1.815      1.264      0.121      1.687      1.507     -1.581      0.524     -1.280      0.291      1.251     -0.549      0.621     -0.178      1.245     -0.114      0.021      0.525     -0.319      0.362      1.034     -1.097     -0.473     -0.804      1.596     -0.441     -0.778      0.792      0.626      1.260      0.688     -0.951     -0.398     -1.012     -0.304      0.232      0.106      0.014      0.232      0.631     -0.460      1.004
     0.867     -0.206     -0.936     -1.576     -0.815      1.264      0.121     -1.313     -0.493     -1.581      1.524     -1.280      1.291     -0.749      0.451      0.621     -0.178      1.245      0.886      0.021      0.745     -0.405      0.524     -0.868     -0.535      0.179      0.207     -1.333     -0.546     -0.247      0.571      0.331     -1.861      0.177     -1.154      0.426     -0.640      0.505     -0.044      0.724     -0.038      0.340      0.488      1.258      0.699
    -0.133      0.794      0.064      1.424      1.185     -2.736      0.121      0.687      0.507     -0.581     -2.476      0.720      1.291      0.251     -1.549     -1.379     -0.178     -0.755     -1.114      0.021     -1.231      0.171      0.269      0.808     -0.712      1.191      0.720     -0.069      0.626      1.639     -1.591      0.052      0.452     -0.229     -0.095     -0.697      0.540      0.858     -0.334     -1.303     -0.019     -0.324     -0.960     -1.447      0.540
    -0.133     -0.206      1.064     -0.576      0.185      1.264      1.121     -1.313      0.507      0.419      1.524     -1.280      0.291     -0.749      1.451     -1.379      0.822     -0.755      0.886      1.021      0.141      0.291     -0.125      0.126      1.069     -0.316     -0.528      1.123     -0.607     -0.789      1.116      0.993     -1.131      0.471     -0.139      1.174     -1.591      0.472     -0.868      0.746     -1.650      0.339     -0.594      0.848     -0.053
     1.867      0.794      0.064     -0.576      1.185      1.264      1.121     -1.313      1.507      1.419      1.524      0.720      0.291     -0.749      1.451      0.621      0.822     -0.755      0.886      1.021      0.891      0.553     -0.060     -0.597      1.782      0.934      0.194      0.139     -0.074     -0.750      0.388      0.449     -1.280      1.975      0.353      0.096      0.051      0.433     -0.349      0.556     -0.514      0.059     -0.479      1.108     -0.652
     0.867     -1.206      0.064     -0.576     -2.815      0.264      0.121      1.687      0.507     -2.581      1.524     -2.280      1.291     -0.749     -1.549      1.621     -0.178      1.245     -1.114     -2.979      1.395     -0.783      0.513     -0.421     -3.043     -0.422     -0.354     -0.387     -0.302      0.099     -1.084      0.847      1.108      0.981     -0.868     -0.577     -1.246      0.610     -0.364     -0.056      0.231      0.607      0.460     -1.076     -0.126
     0.867      0.794      0.064     -1.576      0.185      1.264      0.121      0.687     -0.493      0.419      1.524     -0.280      0.291     -0.749      0.451      0.621     -0.178      0.245     -2.114      0.021      0.858      0.039      0.310     -0.198     -0.165      0.071      0.691     -0.222     -1.471      0.341      0.495      0.050      0.135     -0.254      0.484      0.186     -0.435      0.018     -0.530      0.600     -0.374     -0.316     -0.300     -2.168      0.065
    -0.133      0.794     -0.936      2.424      0.185     -1.736      1.121      0.687     -0.493      0.419      0.524     -0.280      0.291      1.251      0.451     -1.379      0.822     -1.755      1.886      1.021     -0.675      0.449     -0.133      1.222      1.009      0.603      0.260     -0.776      1.153     -0.758     -0.852      0.554      1.024     -1.520     -0.129      1.437     -0.708      0.420      0.222      0.051     -0.627      0.256     -1.479      1.262      0.053
     0.867      0.794      0.064     -1.576      1.185      1.264      1.121      0.687     -0.493     -0.581      1.524      1.720      0.291      0.251     -0.549      0.621      0.822      1.245      0.886      1.021      0.558      1.027      0.505     -0.550      0.940      0.437     -0.197     -0.526     -0.992      0.103      0.680      0.075     -0.169      0.059     -0.937      0.835      0.453     -0.640      0.757     -1.007     -0.153     -0.454      0.475      1.204      0.052
     0.867      0.794      0.064      1.424      1.185      1.264      1.121      1.687      0.507      1.419      1.524      1.720      1.291      1.251      0.451      1.621      0.822      1.245      1.886      1.021      1.153      0.520      0.766      1.061      0.827     -0.219      0.167     -0.825      0.400      0.419      0.237      0.582      0.752     -0.353      1.126     -0.144      1.184      0.032      0.438      0.227      0.431      0.033      0.198      1.478      0.106
     0.867     -0.206      1.064      1.424      0.185     -0.736      1.121     -1.313     -0.493     -0.581      0.524      0.720      0.291      1.251     -0.549      0.621     -1.178     -0.755      0.886      0.021      0.527      0.260      0.116      1.330     -0.077      0.300     -0.675      0.963      0.033      0.149     -1.199      0.575     -1.605     -1.535     -0.735     -0.361      0.450      0.290      0.293     -0.554      0.038     -1.550     -1.027      0.275      0.040
    -0.133     -0.206      1.064     -0.576      0.185      0.264      0.121      1.687     -0.493      0.419     -0.476      0.720      0.291     -0.749      0.451      0.621     -0.178      0.245     -1.114      0.021     -0.039      0.126      0.606     -0.077     -0.371      0.046     -0.190      0.393     -0.518      0.536      0.327     -0.123      0.950     -0.383      0.573     -0.550      0.504     -0.766     -0.780      0.824      0.703     -0.275     -0.663     -0.896      0.420
         *     -0.206     -0.936     -1.576      0.185     -1.736     -0.879     -2.313     -0.493      0.419     -1.476      0.720      0.291     -0.749     -0.549     -1.379     -0.178     -1.755      0.886      1.021     -1.066     -0.293     -0.283     -1.063     -0.418     -1.532     -0.033     -0.616     -0.590      0.557     -0.657     -0.518     -1.948      0.571      0.533      0.129      1.112      0.612     -0.052     -0.341     -0.176      0.302     -1.274      1.363      1.358
     0.867     -0.206     -0.936      0.424      1.185      0.264      0.121     -1.313      0.507      1.419      1.524      1.720     -0.709      0.251      0.451     -0.379     -0.178      0.245     -0.114      1.021      0.482      0.312     -0.140      0.309      1.062      0.420     -0.425     -0.787      0.155      0.227     -0.237     -0.287     -1.239      0.179      0.863      0.809      1.150     -0.377     -0.024     -0.115     -0.931     -0.536      0.151     -0.278     -0.080
    -1.133     -0.206     -0.936     -0.576      1.185      0.264      0.121     -1.313      1.507      0.419      0.524     -1.280      1.291      1.251      0.451     -0.379     -0.178      1.245      0.886      1.021      0.064      0.138      0.741      0.516     -0.084     -1.052     -0.457     -1.737     -1.031      1.268      0.475     -0.020     -2.232      1.153      0.560      0.430     -1.326      0.266      0.656      0.434     -0.414     -0.411      0.118      0.827      1.108
    -0.133     -1.206      0.064      0.424     -0.815     -0.736     -1.879      0.687      0.507      1.419     -1.476      0.720     -0.709      0.251     -1.549     -0.379     -0.178     -0.755     -1.114      0.021     -0.322     -0.455     -0.462     -0.037     -0.446      0.178     -0.876      0.564      0.267     -0.163     -0.457     -1.311      1.083      0.534      1.533     -0.842      1.434      0.196      0.468     -1.167      0.021      0.146      0.006     -1.076      0.303
    -0.133     -0.206      0.064     -0.576      0.185      1.264      1.121      0.687     -0.493      0.419      1.524     -0.280      0.291     -0.749      0.451      1.621      0.822      0.245     -0.114      0.021      0.682      0.497     -0.186     -0.841     -0.400     -0.762     -0.777      0.246      0.261      0.591      0.616      0.655      0.958      0.173      0.846      0.437     -1.029      0.555      0.077      0.568      0.876      0.509      0.424      0.244      0.467
     0.867      0.794     -1.936     -1.576     -1.815      1.264      1.121     -0.313     -1.493      1.419      1.524      1.720      1.291     -0.749      1.451     -0.379      0.822     -2.755      0.886     -2.979      0.521      0.865     -0.365     -1.650     -1.288      0.323      0.040     -1.407      0.075     -0.513      0.681      0.199      0.223     -0.192      2.054      0.686      0.643      1.806      0.637      1.946     -0.952     -0.066     -2.275      1.667     -1.803
     0.867     -0.206      1.064     -1.576     -1.815      0.264      0.121      0.687     -0.493      0.419     -0.476     -1.280      0.291      1.251      0.451      0.621     -0.178      0.245      1.886      1.021     -0.096     -0.602      0.194     -0.123     -0.606      1.090      0.303      0.704     -1.338     -1.300      0.388      0.724      0.462     -0.396      0.660     -0.260     -0.464      0.020      1.376      0.792      0.729      0.536     -0.067      2.003      1.585
    -0.133      0.794      0.064      0.424      0.185     -2.736     -0.879     -0.313      0.507     -0.581     -2.476     -0.280     -0.709      1.251     -0.549     -0.379     -1.178     -0.755     -0.114     -0.979     -1.306     -0.757     -0.499      0.774     -0.567      1.175      1.437      0.577     -0.206      0.638     -1.339     -0.295      0.308     -0.180     -0.389     -0.540      0.803      0.160      0.741     -0.304      0.993     -0.363     -0.109     -0.575     -0.479
    -0.133     -2.206      0.064      2.424      0.185     -0.736      0.121     -0.313      1.507     -1.581      0.524     -1.280      0.291      1.251      0.451     -1.379     -1.178     -0.755     -0.114      0.021     -0.303     -0.240     -0.120      1.476     -0.337      0.246     -1.920      0.036      1.033      0.406     -0.538      0.367      0.060      0.333     -1.538      0.861     -0.906      0.522      0.115      0.540     -1.027     -0.957     -0.703     -0.829      0.368
    -0.133      0.794      1.064      0.424      1.185     -0.736      0.121      1.687     -0.493      0.419      0.524     -0.280      0.291      2.251      1.451      0.621      0.822      0.245      0.886      1.021      0.374      0.715      0.161      0.429      1.364     -0.524      0.109      0.709     -0.016     -0.331     -1.031     -0.568      1.522     -0.743     -0.515     -0.107     -0.972     -0.033      1.855      0.812      0.155      0.187      0.048      0.862     -0.271
    -0.133      0.794      1.064      0.424     -1.815     -0.736     -0.879      1.687      0.507     -0.581      0.524      0.720      1.291     -0.749      1.451     -0.379     -2.178      1.245     -0.114     -1.979     -0.137     -0.276      0.783     -0.215     -1.459      0.127      1.040      0.213      0.479     -0.286     -0.472     -0.341      0.686      0.634      0.230      0.801      0.989     -0.146     -0.654      2.292     -0.279     -1.651      0.202      0.086     -0.608
    -0.133     -2.206      1.064      0.424      1.185     -0.736     -1.879      0.687      0.507     -2.581      0.524     -0.280     -0.709      0.251     -0.549     -0.379     -1.178     -0.755     -0.114     -0.979     -0.073     -0.975     -0.428     -0.160     -0.286     -0.134     -1.289      1.565      0.595      1.479     -0.604     -0.964      0.977      0.614     -2.495      0.586      1.010     -0.110      0.247     -0.523     -0.325     -0.214      0.069     -0.001     -0.710
     0.867     -0.206      0.064      0.424      0.185      0.264      0.121     -0.313      0.507      0.419      0.524     -0.280      0.291      0.251     -0.549      0.621      0.822      1.245      0.886      1.021      0.473      0.225      0.377      0.252      0.512      0.394     -0.566     -0.313      0.050     -0.253     -0.062     -0.227     -0.794      0.432      0.239     -0.244     -0.665     -0.326     -0.205     -0.774      0.157      0.600      0.674      0.880      0.441
     0.867      0.794     -0.936     -1.576      0.185      1.264      1.121     -1.313     -1.493      0.419      1.524     -0.280      0.291     -1.749      0.451      0.621      0.822      0.245     -1.114      1.021      0.675      0.461      0.022     -1.590      0.291      0.129      0.258     -1.011     -0.048      0.012      0.660      0.650     -1.290     -0.144      0.252      0.435     -0.765      0.379     -0.533      0.375     -0.237      0.428      0.220     -0.315      0.598
    -0.133     -0.206      0.064      0.424      0.185      0.264     -0.879     -0.313      0.507     -0.581     -0.476     -0.280     -0.709      0.251     -0.549     -0.379     -1.178     -0.755     -0.114     -0.979     -0.156     -0.736     -0.177      0.544     -0.108     -0.059      0.359      0.086     -0.077      0.303      0.444     -0.149     -0.148      0.101     -0.423     -0.071      0.641     -0.472     -0.148     -0.677     -0.106     -0.330     -0.503     -0.272     -0.757
    -1.133      0.794      1.064     -0.576      0.185      1.264      1.121     -2.313     -0.493      0.419      1.524      0.720     -1.709      1.251      0.451      0.621      0.822     -1.755     -0.114      1.021      0.681      0.646     -1.195      0.158      0.859     -1.626      0.053      2.424     -0.605     -0.601      0.487      0.423     -0.895     -0.633     -0.129      0.554     -0.146      0.004      0.900      0.172     -0.185      0.028     -0.006     -0.220     -0.013
    -1.133     -1.206     -0.936      0.424     -0.815     -0.736     -0.879     -0.313      0.507     -0.581     -0.476     -0.280     -0.709      0.251     -0.549     -0.379     -0.178      0.245     -0.114      0.021     -0.187      0.012      0.037      1.449     -0.148     -1.096     -1.136     -0.937     -1.041     -0.752     -0.677     -0.619     -0.534     -0.661     -0.358     -0.034     -0.401     -0.814     -0.956     -0.562     -0.239     -0.106      0.248     -0.861      0.050
     0.867     -1.206      2.064      0.424     -0.815      0.264      0.121      1.687      0.507      0.419      0.524     -1.280      1.291      0.251     -1.549      0.621     -0.178      0.245     -1.114      0.021      0.151     -0.994      0.335      0.727     -0.467      0.657     -0.108      1.748     -0.303     -0.491      0.059      1.053      1.176     -0.028      0.853      0.418      0.047      0.774     -0.431     -1.508      0.482      0.851     -0.247     -1.579      0.464
     0.867      0.794      0.064     -1.576      1.185      0.264      1.121     -0.313     -1.493      1.419      1.524      1.720      0.291     -1.749      1.451      0.621      0.822      1.245     -1.114      1.021      1.081      0.783      0.552     -1.564      1.429     -0.397     -0.143     -0.632     -0.131     -0.408     -0.639      0.281     -0.910      0.057      0.552     -0.006      0.934     -0.499     -0.665      0.826     -0.721     -0.193      0.286     -0.279     -0.257
     0.867     -0.206      0.064     -0.576     -0.815      0.264      0.121      0.687     -1.493      0.419      0.524     -2.280      0.291     -0.749      0.451     -1.379     -0.178      1.245     -1.114      0.021     -0.465     -0.024      0.575     -0.455     -0.473      1.451     -0.237     -0.505     -0.080     -0.385      0.669      0.091     -0.157     -1.156      0.570      1.272     -2.240     -0.621     -0.476      0.677     -0.925     -0.191      0.423     -0.836      0.400
    -0.133      0.794     -1.936      1.424      1.185      0.264      0.121      1.687      0.507          *      0.524      0.720     -2.709     -1.749          *      0.621      0.822      0.245      0.886      1.021      0.230      0.989     -0.776      1.387     -0.224     -0.440     -0.206     -1.239      0.123      1.376      0.020     -0.771      2.550     -0.529     -0.944      0.199     -0.381     -1.433     -2.818      1.203      0.232     -0.415      1.383      0.213      1.215
    -0.133      0.794      0.064     -0.576      0.185      1.264      1.121     -1.313      1.507     -0.581      1.524      1.720     -0.709     -0.749     -0.549     -0.379     -0.178     -0.755      0.886      0.021      0.661      0.597     -0.644      0.920     -0.237     -0.724      0.100      0.831     -1.423      0.545      0.734      0.513     -0.699      0.802     -0.385      0.621      0.917      0.192     -1.422     -0.381     -1.179     -0.801      0.111      0.324      0.189
    -0.133      0.794     -0.936      2.424      1.185     -0.736      1.121      0.687     -0.493      1.419      0.524      1.720     -0.709      2.251      1.451     -0.379     -0.178      1.245     -0.114      1.021     -0.268      0.313     -0.102      1.162      0.970      0.212      0.433     -0.913      1.146      0.119     -0.528      0.965      0.811     -1.497      0.850      0.812      1.426     -0.624      1.306      0.994     -0.014     -0.683      1.374     -0.628      0.093
    -0.133     -3.206      2.064      2.424     -1.815      1.264     -1.879      1.687      1.507     -2.581      0.524     -2.280      1.291      2.251     -2.549      0.621     -2.178      1.245      1.886     -1.979      0.636     -1.357      0.654      1.221     -2.128     -0.721     -1.922      1.401      1.303      0.339      0.709     -0.483      1.050      0.552     -1.331     -0.220     -0.478      0.198      1.664     -1.349     -0.062     -0.638      0.112      1.233      0.051
    -1.133     -0.206      1.064     -1.576     -1.815      0.264      0.121      1.687     -0.493     -1.581     -1.476     -1.280      1.291     -0.749      0.451     -1.379     -1.178      1.245     -2.114     -0.979     -1.074     -0.301      0.605     -0.249     -0.150     -0.017      0.138      0.432     -1.340     -1.683      1.299      0.604      1.038     -0.411     -1.495      0.000     -0.772      0.405     -0.503      0.509     -0.166     -0.712      0.421     -1.871     -0.764
     0.867      0.794     -1.936      2.424      1.185      1.264      1.121     -1.313      0.507      1.419     -0.476      1.720      0.291      0.251      1.451      1.621      0.822     -1.755      0.886      1.021     -0.087      0.742     -0.467      0.948      1.010      0.694     -0.022     -1.551      1.392      0.210      1.322      0.397     -0.764     -0.252      0.991     -0.252      0.573      0.987     -0.450      0.927      1.720     -0.028     -0.885      0.322      0.115
    -1.133      0.794      2.064     -0.576      0.185      1.264      1.121      1.687      1.507      1.419      0.524      1.720      1.291      1.251      1.451     -1.379      0.822      1.245      0.886      1.021     -0.263      0.484      0.878      0.511      0.898     -0.738      0.408      1.191     -0.994     -0.919      1.682      0.628      0.700      1.082      0.993      1.112      1.215     -0.022      0.849      0.962     -1.128      0.145     -0.201      0.576     -0.026
     1.867     -1.206      2.064      2.424      1.185     -0.736     -2.879     -0.313     -0.493      1.419     -2.476     -2.280      1.291      0.251     -2.549     -2.379      0.822      1.245      1.886      1.021     -1.283     -0.648      0.793      0.013      0.568      3.108     -0.488      1.219      2.317      0.676      0.542     -2.196     -1.294     -0.479      1.151     -0.533     -1.467      0.178      0.244     -2.841     -0.916      1.422      0.176      2.055      0.521
     0.867      0.794      1.064      0.424      1.185      1.264      1.121      1.687      1.507     -0.581          *      1.720     -0.709      1.251      0.451      1.621      0.822      1.245     -1.114      1.021      1.620      0.794      0.331      0.585      0.961     -0.721     -0.067      0.818      0.080      0.267     -0.374      0.287      1.227      0.962     -0.841     -0.007      0.709     -1.269      0.803     -0.081     -0.181     -0.034      0.812     -1.335      0.075
    -0.133     -0.206     -0.936     -1.576     -0.815      0.264     -1.879     -1.313     -0.493      1.419      1.524      0.720     -0.709     -1.749     -0.549      0.621     -0.178     -1.755     -1.114      0.021      0.753      0.571     -0.822     -1.506      0.263     -0.992     -0.727     -0.062      0.004     -1.084     -0.384     -2.470     -0.524      0.805      1.331      0.501     -0.100      0.364     -0.484     -0.681     -0.374     -0.707     -0.489     -0.556     -0.119
     0.867      0.794     -0.936      0.424     -0.815     -2.736      1.121     -0.313      0.507      0.419      0.524      1.720      0.291      1.251      0.451      0.621      0.822     -0.755      0.886      0.021     -0.180      0.939     -0.172     -0.427     -0.557      1.092     -0.230     -0.825      0.895     -0.463     -2.667      0.063     -0.010      0.728      0.700      0.836      0.489      0.456      1.560      0.856      0.688     -0.125     -0.663      1.015      0.700
     0.867     -0.206     -1.936      1.424      1.185      0.264      0.121     -1.313      1.507      0.419      0.524     -1.280      0.291      1.251     -0.549     -1.379     -0.178     -1.755      0.886      1.021     -0.083     -0.292     -0.579      1.205     -0.574      0.882     -0.121     -1.324      0.181      1.759      0.149      0.406     -0.471      0.540      0.732      0.611     -1.012      1.138      0.249     -0.201     -1.345      0.167     -0.810      0.151      1.770
     0.867      0.794     -1.936      0.424      1.185      1.264      0.121      0.687      0.507      1.419      1.524     -0.280     -1.709      2.251      1.451      1.621      0.822     -0.755     -1.114      1.021      1.046      0.105     -0.715      0.124      0.522     -0.141      0.736     -1.166      0.407      0.642      0.207      0.021      1.687      0.581      1.190     -0.216     -0.208     -0.750      1.966      1.176      0.453      0.640      0.322     -1.288      0.578
     0.867      0.794      0.064     -1.576     -0.815     -1.736      0.121     -1.313     -0.493     -0.581      0.524     -0.280      0.291     -0.749     -0.549      0.621      0.822     -0.755     -1.114      0.021      0.295      0.364     -0.169     -0.369     -0.134      0.553      0.428      0.225     -1.334     -0.774     -1.952     -0.269     -1.347     -0.194     -0.512      0.052     -0.777      0.388     -0.348     -0.543      0.315      0.373     -0.322     -0.890      0.209
    -1.133     -0.206      0.064      0.424     -0.815     -1.736      0.121     -2.313     -0.493      0.419     -2.476     -0.280     -0.709     -0.749     -0.549     -1.379     -1.178     -2.755     -0.114     -0.979     -1.609      0.086     -1.092      0.154     -0.280      0.527     -0.470      1.235      0.462     -0.541     -0.320      0.006     -1.041     -0.546      0.458     -0.060     -0.401      0.781     -0.938     -0.309      0.287     -1.140     -1.126     -0.130     -0.645
    -0.133      0.794      1.064      0.424      0.185      0.264      1.121     -1.313      0.507     -0.581      0.524      0.720      0.291      0.251      1.451      0.621      0.822     -0.755     -2.114      1.021      0.309      0.473      0.114      0.050      0.278     -0.526      0.260      0.857      0.462     -0.110     -0.084      0.637     -1.454      0.505     -0.974      0.146      0.212      0.152      0.140      1.354      0.214      0.241     -1.040     -2.078      0.682
    -2.133     -0.206     -0.936      1.424     -1.815      0.264      0.121     -0.313      0.507     -1.581     -2.476     -0.280      0.291      1.251     -0.549     -1.379     -0.178      0.245      0.886      0.021     -1.352     -0.156      0.204      0.703     -0.832     -0.733     -0.078     -1.299      0.713     -1.060      1.448      0.099     -0.638      0.232     -1.118     -0.379     -0.247     -0.026      0.562      0.049      0.091     -0.170     -0.066      0.648      0.734
     0.867     -3.206     -0.936      0.424      1.185     -0.736      0.121     -2.313      0.507     -0.581     -1.476      0.720     -0.709     -1.749     -2.549      0.621     -0.178     -0.755     -0.114     -1.979     -0.122     -0.246     -0.358     -0.485     -0.690      0.985     -3.001     -0.500      0.934      1.865     -0.790      0.406     -1.912      0.742     -0.086     -1.281      1.005     -0.027     -1.314     -2.052      0.790      0.175     -0.285      0.078     -1.234
    -1.133     -0.206     -1.936     -1.576      1.185     -0.736      1.121      0.687     -1.493      1.419      0.524      0.720      0.291     -1.749      0.451     -0.379      0.822      1.245     -0.114      0.021     -0.245      0.769      0.402     -1.753      0.757     -0.841     -1.181     -2.350      0.377      0.493     -0.404      0.199      0.281     -0.053      0.973      0.869     -0.361     -0.299     -0.361      0.030     -0.105     -0.003      0.611      0.567     -0.789
    -0.133      0.794      1.064      1.424     -0.815      1.264      1.121     -0.313      0.507     -0.581      0.524      0.720      0.291     -0.749     -0.549      0.621      0.822      0.245     -0.114      0.021      0.244      0.147      0.188      0.667     -0.411     -0.587      0.521      0.865      0.732     -0.418      1.038      0.885     -0.372      0.041     -0.303      0.182      0.292     -0.005     -1.276     -0.301      0.375      0.554     -0.110     -0.515      0.659
    -0.133      0.794      1.064      1.424      1.185      0.264      1.121      1.687      0.507     -0.581     -1.476     -0.280      0.291      0.251      0.451     -0.379     -0.178      1.245     -1.114      1.021     -0.662     -0.150      0.305      0.753      0.506      0.602      0.921      0.912      0.901      0.674      1.029      1.286      1.492      0.018     -0.956     -0.496     -0.208     -0.390     -0.470      0.086      0.311      0.095      0.696     -1.536      0.597
    -1.133      0.794      1.064     -1.576     -2.815      1.264      1.121     -1.313      0.507     -0.581     -0.476      0.720     -0.709      0.251     -0.549      0.621      0.822     -0.755     -0.114     -1.979      0.063      0.558     -0.320      0.157     -1.168     -1.242      0.332      1.488     -1.772     -1.573      1.059      0.585     -0.932      0.342      0.014     -0.501     -0.004     -0.238      0.072      0.037      0.482      0.427     -0.329     -0.342     -0.664
    -0.133     -0.206      1.064      0.424     -0.815      0.264      0.121      0.687      0.507     -1.581     -1.476      0.720      0.291      1.251      0.451     -1.379     -0.178      0.245     -0.114      0.021     -0.928     -0.426      0.309      0.701     -0.651      0.897      0.304      0.774     -0.272     -0.362      1.168      0.635      0.293      0.068     -1.245      0.053      1.389     -0.114      0.729      0.902     -0.293      0.304     -0.084     -0.379      0.648
     0.867     -0.206     -0.936      0.424     -0.815      0.264     -0.879     -0.313     -0.493     -0.581      0.524     -0.280      0.291      1.251     -2.549      1.621     -0.178      0.245     -1.114     -0.979      0.459     -0.185      0.116      0.001     -0.878      0.502     -0.015     -1.005      0.206     -0.076     -0.334     -0.721     -0.306     -0.515     -0.165     -0.092     -0.117     -0.002      1.351     -2.112      1.191     -0.104     -0.015     -1.153     -0.315
     0.867      0.794      2.064     -0.576      1.185      1.264      1.121      0.687     -0.493      1.419      1.524      0.720      0.291      0.251      1.451      0.621      0.822     -0.755     -1.114      1.021      0.718      0.170      0.039     -0.738      1.441      0.185      0.694      2.192      0.163     -0.389      0.614      0.921      0.698      0.120      0.594      0.293      0.614      0.245      0.891      0.757     -0.212      0.609     -0.711     -0.672     -0.552
    -0.133     -2.206     -1.936      1.424     -1.815     -0.736     -1.879      1.687      2.507      1.419      0.524     -1.280      1.291      1.251      0.451      0.621     -0.178     -1.755      1.886     -0.979      0.096     -0.672     -0.124      1.376     -1.023     -0.307     -1.565     -1.878      0.080     -0.916     -0.988     -1.135      1.808      1.388      1.956      0.450     -0.414      1.459      0.194      1.079      0.552      0.619     -1.585      1.211      0.078
     0.867     -0.206      0.064      0.424      1.185      0.264      0.121      0.687     -0.493     -0.581      1.524      0.720      0.291     -0.749     -0.549      0.621      0.822     -0.755     -1.114      1.021      0.869     -0.149     -0.183     -0.230      0.557      0.157     -0.044      0.154      0.815      0.604     -0.746      0.208      0.806     -0.290     -1.115      0.188      0.914      0.472     -0.635     -0.829     -0.415      1.196     -0.393     -0.991      0.508
    -1.133     -0.206     -1.936     -0.576     -0.815     -0.736      0.121     -2.313      0.507     -0.581      0.524     -0.280     -0.709     -0.749     -1.549      0.621     -0.178     -1.755     -1.114      0.021     -0.087     -0.117     -0.640      0.506     -0.223     -1.257     -0.239     -1.297     -1.064     -0.658     -0.679      0.420     -1.656      0.163     -0.669      0.523     -0.173      0.222     -1.026     -1.344      0.692     -0.105     -0.737     -1.290      0.309
     0.867      0.794      0.064     -0.576      0.185      1.264      1.121     -1.313     -1.493      0.419      0.524      0.720      0.291     -0.749      0.451      0.621     -0.178     -0.755     -0.114      0.021      0.806      0.168     -0.281     -1.306      0.334      0.186      0.564      0.295      0.572     -0.154      0.478      1.015     -0.944     -0.232      0.262     -0.662      0.445      0.776      0.233      0.304     -0.247     -0.266     -0.233      0.373     -0.212
    -1.133      0.794      1.064     -0.576     -0.815      0.264      0.121     -1.313     -0.493      0.419      0.524      0.720      0.291      1.251      0.451     -1.379     -0.178      0.245     -0.114      0.021     -0.021      0.326     -0.188      0.045      0.904     -0.964      0.457      1.188     -0.867     -1.707      0.201     -0.281     -1.107     -0.703     -0.022      0.682      0.357      0.447      1.331     -0.007     -1.259     -0.584      0.391     -0.052     -0.912
    -1.133     -0.206      0.064     -1.576     -0.815      0.264     -0.879      0.687     -1.493     -0.581     -0.476     -0.280     -0.709     -1.749     -0.549     -0.379     -1.178     -0.755     -1.114     -0.979     -0.125     -0.467     -0.160     -0.052     -0.921     -0.793      0.296      0.016     -1.447      0.086      0.228     -0.276      0.760     -1.341     -0.035     -0.155      0.422     -0.602     -1.818     -0.150     -0.298     -0.643     -0.455     -0.992     -0.055
    -0.133      0.794     -0.936     -1.576     -0.815      0.264      1.121     -1.313      1.507     -1.581      1.524      0.720      1.291     -0.749     -1.549     -1.379      0.822     -0.755     -1.114      0.021      0.386      0.938      0.224     -0.760     -0.442     -0.373     -0.456     -0.867     -0.808     -0.511     -0.098      0.062     -1.546      2.097     -1.445      1.036     -0.438      0.874     -0.220     -1.345     -1.906     -0.125     -1.152     -0.893      0.406
    -0.133     -0.206     -0.936     -0.576      0.185     -0.736      0.121     -1.313     -0.493      1.419      0.524     -1.280      0.291      0.251      1.451      0.621     -0.178      0.245     -1.114      1.021      0.740     -0.200      0.059     -0.909     -0.332     -0.826      0.015     -1.056      0.368      0.575     -1.457      0.116     -1.444      0.232      1.551     -0.488     -0.997      0.168      1.064      1.491     -0.095     -0.002      0.282     -0.631      1.408
     0.867     -0.206      0.064     -0.576     -0.815      1.264      1.121      0.687     -0.493     -1.581      1.524      0.720      1.291      0.251     -1.549     -0.379      0.822     -0.755     -1.114     -0.979      0.489      0.149      0.168     -0.050     -0.076      0.313     -0.428     -0.186     -0.490     -0.634      0.736      0.828      0.437     -0.356     -1.564      0.766      0.407      1.024      0.490     -1.491     -1.015      0.581     -0.884     -0.891     -1.002
    -1.133      0.794     -0.936     -0.576     -0.815     -0.736     -1.879      0.687     -0.493     -1.581     -1.476     -2.280     -0.709     -0.749     -0.549     -1.379     -0.178     -1.755      0.886     -0.979     -1.169     -0.834     -0.906     -0.470     -1.255      0.113      1.390      0.002     -0.079      0.491      0.445     -0.835      1.700     -0.060     -0.826      0.272     -1.147      0.489     -0.615      0.156      0.044      0.738     -0.369      1.146      0.135
    -1.133      0.794      1.064      0.424     -1.815     -0.736      1.121      0.687      0.507      1.419     -0.476      1.720      1.291      1.251     -0.549     -1.379     -0.178     -0.755     -0.114     -0.979     -0.629     -0.106     -0.109      0.604     -1.052     -0.588      0.878      1.284     -0.111     -0.835     -0.133      1.234      0.690     -0.083      2.002      0.549      1.737      1.298      0.994     -0.031     -0.556     -0.279     -0.558     -0.291     -0.032
    -1.133     -1.206     -1.936     -0.576      1.185     -1.736     -0.879      0.687     -1.493      1.419     -1.476     -1.280     -2.709     -1.749      0.451     -1.379     -0.178      0.245     -2.114      1.021     -0.875     -0.274     -0.798     -1.083      0.642     -0.133     -0.869     -1.435      0.538      0.526     -0.736     -0.528      1.570     -0.527      0.923     -0.201     -1.121     -1.427     -0.927      0.073     -0.292     -0.201      1.571     -1.530      0.352
    -0.133     -0.206      1.064     -0.576     -0.815     -0.736      0.121     -0.313      0.507          *      0.524     -0.280      0.291      0.251      0.451     -0.379     -0.178      0.245     -0.114      0.021      0.184     -0.341      0.096      0.255     -0.298     -0.367      0.135      0.858     -0.779     -0.559     -0.944      0.640     -0.408      0.282      1.895      0.306      0.190      0.061      0.160      0.496     -0.586      0.007      0.175     -0.371      0.322
     0.867      0.794     -0.936          *     -1.815      1.264      1.121      1.687     -1.493      1.419      0.524      0.720     -1.709      1.251      1.451      0.621      0.822      1.245     -1.114     -0.979      0.619      0.385     -0.071     -0.921      0.082      0.252      0.557     -1.104     -0.631     -1.919      0.560      0.830      1.572     -0.662      1.471     -0.453      0.287     -1.501      1.797      1.401     -0.022      0.338      1.200     -0.703     -1.069
     0.867     -0.206      2.064     -0.576      1.185      1.264     -0.879     -1.313     -1.493      1.419      1.524      0.720      1.291     -1.749      1.451      1.621      0.822      0.245     -1.114      1.021      1.133      0.122      0.266     -0.072      1.198     -0.236     -0.229      1.784     -0.632     -0.055      0.415     -0.974     -1.687     -1.503      0.814     -0.252      0.630      1.063     -1.740      0.822      0.359      0.577     -0.176     -0.990     -0.130
    -0.133     -0.206      1.064     -0.576      0.185      0.264      0.121      1.687     -0.493     -1.581     -1.476      0.720      1.291     -1.749      0.451     -1.379      0.822      1.245     -2.114     -1.979     -0.962     -0.410      0.772     -0.959     -0.551      0.870      0.252      0.331      0.478      0.865      1.147      0.580      0.809      0.164     -1.176      0.024      1.383      0.198     -1.029      0.864     -0.157      1.324      0.024     -1.833     -1.408
    -0.133     -0.206     -0.936      0.424      0.185      1.264      1.121      1.687     -1.493      1.419      1.524      0.720      0.291      1.251      0.451      1.621      0.822      1.245      1.886      1.021      1.135      0.309      0.596      0.109      0.070     -1.085     -0.583     -1.731      0.383      0.337      0.153      0.832      0.973     -1.536      1.629     -0.324      0.269     -0.762      0.996      0.345      0.265      0.566      0.312      1.845      1.064
    -2.133     -0.206      1.064      0.424     -1.815     -1.736     -0.879     -1.313     -0.493      0.419      0.524      0.720     -0.709      1.251     -0.549     -2.379     -1.178      0.245      0.886      0.021     -0.838     -0.308      0.179      0.685     -1.040     -1.171      0.048      0.922     -0.279     -0.841     -1.155     -0.425     -1.547     -0.755      0.867      2.021      1.100     -0.951      0.561      0.078     -1.434     -0.871     -0.055      0.581      1.117
    -1.133      0.794     -1.936      0.424      0.185      0.264      1.121     -0.313      0.507     -0.581     -1.476     -1.280     -0.709      0.251     -0.549      0.621      0.822     -0.755      0.886      0.021     -0.532      0.040     -0.487      0.112     -0.440     -0.589      0.535     -1.319      0.173      0.621      0.573      1.249      0.241      0.793     -0.470     -0.802     -1.243      0.064      0.324     -0.315      1.293      0.791      0.059      0.775      0.468
    -1.133     -0.206     -0.936     -0.576      1.185     -1.736     -1.879     -1.313     -0.493      0.419     -1.476     -2.280      0.291     -0.749      0.451     -0.379     -2.178      1.245      0.886      1.021     -0.931     -0.991      0.261     -0.161      0.774     -0.123      0.842     -1.098     -0.465      0.361     -0.798     -0.818     -1.679     -0.307     -0.103     -0.219     -0.852     -0.138     -0.466      0.161      0.785     -0.999      0.684      0.878      0.128
    -2.133      0.794      2.064      1.424     -1.815     -1.736      0.121      1.687      1.507     -0.581     -2.476      0.720      0.291      1.251     -0.549      1.621     -0.178      0.245      0.886     -0.979     -0.970      0.205      0.209      2.107     -0.292     -1.071      0.509      1.856     -0.601     -1.629     -0.789     -0.011      1.368     -0.194     -0.419     -1.113      0.581      0.141     -0.433     -0.371      2.750     -0.604     -0.119     -0.152     -0.734
     0.867      0.794     -0.936     -1.576      0.185      1.264      1.121     -1.313     -0.493      0.419      1.524     -0.280     -0.709     -1.749      0.451     -0.379      0.822      1.245     -0.114      1.021      0.341      0.578      0.055     -0.943      0.247      0.542      0.313     -0.891     -0.542     -0.335      0.950      0.645     -1.529      0.159      0.407      1.021     -0.975     -0.772     -1.136      0.404     -0.882      0.357      1.135      0.340      0.597
     0.867     -0.206      1.064      1.424      0.185     -1.736     -0.879     -0.313      1.507      0.419     -1.476     -1.280      0.291      1.251     -1.549     -0.379     -0.178      0.245      0.886      0.021     -0.839     -0.249      0.161      1.548     -0.224      1.917     -0.106      0.856     -0.154      0.329     -0.882     -0.452     -0.477      0.313      0.505     -0.296     -1.056     -0.010      0.245     -1.230      0.646      0.213      0.003      0.185      0.032
     0.867     -0.206      1.064     -0.576     -0.815      1.264      0.121      1.687      1.507     -0.581     -1.476     -1.280      0.291      0.251      0.451      0.621      0.822      1.245      0.886      1.021     -0.081      0.007      0.408      0.035     -0.229      0.886     -0.124      0.622     -0.657     -0.543      1.346      0.202      1.214      1.377     -0.523     -1.433     -1.125     -0.447      0.134      0.700      0.846      0.860      0.744      0.810      1.041
    -0.133     -0.206      1.064     -0.576     -1.815      0.264      0.121      0.687     -0.493      0.419      0.524     -0.280      0.291     -0.749      0.451     -0.379     -0.178      0.245     -0.114     -0.979      0.166     -0.353      0.276     -0.639     -1.274     -0.370      0.155      0.760     -0.025     -0.554     -0.063      0.583      0.160      0.029      1.138      0.344      0.173     -0.237     -0.318      0.970     -0.501      0.274     -0.189      0.181      0.279
    -0.133      0.794      2.064      0.424      0.185      1.264      0.121     -1.313      2.507      0.419      0.524      0.720      1.291      2.251     -0.549      1.621     -0.178      1.245     -0.114     -1.979      0.645      0.312      0.517      0.595     -0.479     -0.665      0.423      1.647     -0.378      0.535      0.551     -0.105     -1.902      2.058      0.553     -0.494      0.311      0.486      1.806     -0.342      0.996     -0.467      0.492     -0.303     -1.457
    -1.133     -2.206      0.064      0.424      0.185     -0.736     -1.879     -2.313     -1.493     -0.581      1.524     -1.280     -1.709     -0.749     -0.549      0.621     -2.178     -2.755      0.886     -1.979      0.773     -0.827     -1.141     -0.097     -0.856     -1.820     -1.288      1.230      0.544      0.887     -1.654     -1.147     -0.954     -1.455     -0.168      0.475     -0.274     -0.013     -0.606     -0.102     -0.496     -1.268     -0.904      0.905     -1.127
     0.867     -0.206     -0.936      1.424      1.185      1.264     -1.879      0.687      0.507      0.419      0.524      0.720      0.291     -0.749      0.451     -0.379     -3.178     -1.755      0.886      0.021     -0.028     -0.517     -0.354      1.061      0.176      0.822      0.201     -0.678      0.372      0.903      1.234     -1.438      1.187     -0.473      0.346      0.773      1.429      0.869     -1.627      0.360     -0.258     -2.696     -1.282      0.466     -0.116
     0.867      0.794      1.064     -0.576      1.185      0.264      1.121     -0.313      0.507      0.419     -0.476      0.720     -0.709      0.251      0.451      0.621      0.822      0.245     -0.114      1.021     -0.170      0.655     -0.110     -0.049      1.238      1.106      0.134      1.242     -0.435     -0.019      0.388      0.562     -0.061      0.463     -0.251     -0.109     -0.167     -0.514      0.247     -0.138      0.778     -0.031      0.242     -0.112     -0.309
    -0.133     -0.206      1.064      0.424      0.185     -0.736     -1.879      0.687      1.507     -1.581      0.524     -1.280      1.291     -0.749     -1.549      0.621     -1.178      0.245     -0.114      0.021      0.266     -0.879      0.238      0.797     -0.092     -0.332      0.660      0.897     -0.312      0.126     -0.907     -1.054      0.517      1.104     -1.601      0.270     -0.165      1.072     -1.343     -1.432      0.217     -0.231     -0.266     -0.557      0.039
    -0.133     -0.206      0.064     -0.576      1.185      0.264     -1.879      1.687     -0.493      0.419      1.524     -1.280      1.291      1.251      0.451      0.621     -1.178      0.245     -0.114      1.021      0.342     -0.611      0.873     -0.159      1.118     -0.262      0.461     -0.771     -0.573      0.072     -0.045     -1.222      0.710     -0.280     -0.083      0.985     -0.379      0.013      1.246     -0.152      0.150     -0.629     -0.907      0.196      0.011
     0.867      0.794      0.064      1.424      0.185      0.264      1.121     -0.313      1.507      0.419      1.524      1.720      0.291     -1.749      0.451     -0.379      0.822      0.245      0.886      0.021      0.964      0.558      0.042      0.201     -0.080     -0.200      0.367     -0.087      1.141      0.198     -0.580      0.483     -0.318      1.393      0.253      0.205      1.167      0.226     -1.689      0.279     -1.277      0.282      0.272      0.895     -0.064
     0.867     -1.206     -1.936     -1.576     -0.815     -0.736      0.121      0.687      0.507     -0.581      0.524     -0.280      0.291      1.251     -0.549      0.621     -1.178      0.245     -1.114     -2.979      0.069     -0.469      0.454     -0.389     -1.152      0.707     -0.841     -2.318     -1.066      0.373     -0.705      0.524      0.288      1.176      0.223      0.432      0.382     -0.481      1.494      0.148      0.661     -0.600     -0.616     -0.837     -1.851
     0.867     -1.206     -0.936     -1.576     -0.815     -0.736     -1.879      0.687     -1.493     -0.581      0.524     -1.280      0.291     -0.749     -0.549      0.621     -1.178      0.245     -2.114      0.021      0.386     -0.860      0.028     -1.364     -0.393      0.397     -0.564     -1.062     -0.049     -0.438     -1.228     -0.861      0.620     -0.411     -0.437      0.096     -0.130      0.262      0.172     -0.132      0.193     -0.197      0.140     -1.430      0.352
    -1.133      0.794      0.064     -1.576     -1.815      0.264      1.121      0.687     -0.493     -0.581      0.524     -0.280     -0.709      1.251     -1.549      0.621      0.822      1.245     -1.114     -0.979      0.510      0.556      0.311     -1.099     -0.922     -1.595      0.235     -0.190     -0.560     -0.860     -0.268      0.581      0.395      0.329     -0.188     -0.163     -1.010     -1.287      2.160     -0.959      0.187      0.162      0.651     -0.762     -0.138
     1.867      0.794      0.064     -1.576      0.185      1.264      1.121     -0.313     -1.493      1.419      1.524      0.720      0.291     -0.749      1.451      1.621      0.822     -1.755     -1.114      1.021      1.061      0.326     -0.257     -1.278      1.426      0.734      0.365      0.434     -0.359     -1.322      0.071      0.785      0.085     -0.358      0.560     -0.102      0.207      0.669      0.072      0.734      0.336      0.428     -1.397     -0.613     -0.380
     0.867      0.794     -1.936      1.424      0.185      1.264      0.121      0.687     -0.493     -0.581      0.524      0.720      0.291      1.251      0.451      0.621      0.822      0.245      0.886      0.021      0.503      0.303      0.032      0.598      0.408      0.454      0.605     -1.840      0.923     -0.233      0.570     -0.195      0.635     -1.131     -0.810     -0.185      0.446      0.140      0.847      0.256      0.033      0.494      0.087      0.678     -0.493
     0.867      0.794     -1.936      0.424      0.185     -1.736      1.121      0.687     -1.493     -0.581     -0.476      0.720      1.291      1.251     -0.549     -0.379      0.822      0.245     -0.114      0.021     -0.145      0.848      0.320     -0.807     -0.259      1.048     -0.029     -2.224      1.315      0.471     -1.480      0.135      0.399     -0.770     -0.519     -0.315     -0.424      0.724      1.899     -0.372     -0.186     -0.104     -0.355      0.206      0.141
    -1.133      0.794     -1.936     -0.576      1.185      1.264     -2.879      0.687     -1.493      1.419      1.524      0.720     -2.709     -0.749      1.451      1.621      0.822      0.245     -1.114      1.021      1.174      0.232     -0.569     -0.731      1.040     -2.327      0.650     -1.304      0.160      0.040      0.222     -2.894      1.104     -0.799      0.963     -0.090      0.392     -1.889     -0.126      0.888      0.175      0.535      1.095     -0.792      0.062
     0.867      0.794      2.064     -1.576     -0.815      1.264      0.121      1.687      0.507     -2.581      1.524     -0.280      1.291      1.251      1.451      1.621     -0.178      1.245     -2.114     -0.979      0.879     -0.108      0.713     -0.303     -0.921     -0.082      0.914      1.468     -1.252      0.293      0.551      0.208      0.741      0.819     -1.948      0.016      0.020      0.327      1.462      1.898      0.584     -0.027      0.259     -2.045     -0.214
    -0.133      0.794     -0.936     -1.576      1.185      0.264      0.121     -0.313     -1.493      0.419      1.524      0.720      1.291     -1.749     -0.549     -1.379     -1.178     -1.755     -0.114     -2.979      0.342      0.369     -0.138     -1.750     -0.620     -0.565      0.378     -0.815      0.113      1.664     -0.282     -0.499     -0.173      0.020      0.785      0.885      0.126      1.507     -0.309     -0.048     -1.617     -1.691     -1.607      0.899     -2.373
    -0.133     -0.206      1.064     -0.576      0.185      0.264     -1.879      1.687     -0.493     -0.581      0.524      0.720      0.291     -1.749      0.451     -0.379     -0.178      1.245     -0.114      0.021     -0.102     -0.209      0.415     -1.138      0.573      0.141      0.068      0.648      0.366     -0.480      0.497     -1.842      1.099      0.517     -0.869      0.787      1.010     -0.471     -1.071      0.295     -0.212     -0.013      0.573      0.424     -0.580
     0.867     -1.206     -0.936      1.424      0.185      0.264     -0.879     -1.313      0.507     -1.581     -1.476     -1.280      0.291      1.251     -1.549     -1.379     -2.178      0.245      1.886     -1.979     -1.021     -1.199      0.258      0.931     -1.394      1.755     -0.097     -1.194      0.619      1.552      1.254      0.625     -1.626     -0.185     -0.811     -0.115      0.455      0.044      0.780     -0.917     -0.307     -0.954     -0.238      1.656     -0.814
    -0.133      0.794      0.064      1.424     -0.815     -1.736      0.121      1.687      0.507      0.419     -0.476      0.720     -0.709      0.251      1.451     -0.379     -0.178      1.245     -0.114      0.021     -0.409      0.624      0.235      0.679     -0.517      0.380      0.189     -0.219      0.763     -0.445     -1.444     -0.577      1.400     -0.016      0.769      0.114     -0.021     -1.088     -0.180      1.738      0.192     -0.786      0.855     -0.529      0.408
    -0.133     -0.206      1.064     -0.576      1.185     -0.736      0.121     -0.313     -0.493      0.419     -1.476     -0.280     -0.709     -0.749      0.451     -0.379     -0.178      0.245     -0.114      0.021     -0.625      0.075     -0.249     -0.581      0.629      0.445     -0.260      1.324      0.161      0.617     -0.068     -0.082     -0.018      0.034     -0.160     -0.627     -0.303     -0.404     -0.142      0.136      0.358     -0.287      0.543      0.165     -0.492
    -0.133     -1.206      1.064      2.424      0.185     -1.736      0.121     -1.313      0.507     -0.581     -1.476     -1.280      1.291      1.251     -0.549     -0.379     -1.178      1.245      0.886     -0.979     -0.708     -0.608      0.707      0.721     -0.260      0.690     -0.501      0.292      1.601      0.433     -1.117      0.934     -1.903     -0.121     -0.349     -0.441     -0.344      0.215      0.590     -0.405      0.431     -0.459      0.210      0.461     -0.875
    -2.133     -2.206      0.064      0.424     -0.815      1.264      0.121     -1.313      0.507      0.419     -1.476     -1.280      0.291     -0.749     -1.549     -1.379     -0.178      0.245      0.886     -1.979     -1.148     -0.822      0.074      0.150     -0.838     -1.038     -1.464      0.030      0.514     -0.040      2.465      0.899     -1.117      0.212      0.919      0.163     -0.229      0.145     -0.845     -1.245      0.031      0.664      0.230      0.760     -1.239
    -1.133     -2.206      2.064      1.424     -0.815      0.264     -1.879     -2.313     -0.493     -0.581     -1.476     -1.280      1.291     -0.749     -0.549     -1.379      0.822      1.245      1.886     -1.979     -0.890     -0.549      0.392      0.292     -0.864     -0.367     -1.630      1.705      1.036      0.233      1.244     -1.254     -2.710     -0.624     -0.099     -0.197     -0.481      0.554     -1.001     -0.147     -0.337      1.260      0.554      1.641     -1.127
    -0.133      0.794     -1.936      2.424      1.185     -0.736      1.121     -2.313      2.507      1.419      1.524      1.720      1.291      2.251      1.451      0.621      0.822     -1.755      1.886      1.021      0.822      1.051     -0.212      2.312      0.760     -0.985     -0.343     -1.827      0.103      0.288     -1.634      0.157     -1.869      0.613      1.001      0.354      0.374      1.623      0.307      1.021     -0.292     -0.274     -1.343      0.756      0.239
     0.867     -0.206      1.064     -0.576      0.185      1.264      0.121     -1.313     -0.493      0.419     -0.476      0.720     -1.709      1.251      0.451     -1.379     -0.178      0.245      0.886     -1.979     -0.399     -0.229     -0.627     -0.240     -0.488      1.334      0.096      1.454     -0.453      0.549      1.705      0.521     -0.582     -0.280      0.687      0.309      1.095     -0.815      1.279      0.838     -0.809      0.048      1.139      1.041     -1.507
    -2.133     -0.206     -1.936      0.424     -1.815     -2.736      0.121      0.687      1.507      0.419     -0.476     -1.280      0.291      1.251      0.451     -1.379     -0.178      0.245      0.886     -1.979     -0.780     -0.280     -0.427      1.013     -0.980     -1.347      0.109     -1.633     -0.651     -1.090     -1.993      0.392      0.999      0.501      0.851      0.754     -1.037      0.999      0.450      0.778     -0.417      0.197      0.846      0.504     -1.110
     0.867      0.794      0.064      0.424      0.185      1.264     -0.879      0.687      0.507     -1.581     -1.476      0.720     -0.709      0.251      0.451      1.621      0.822      0.245     -0.114      0.021     -0.066      0.121     -0.446      0.535     -0.661      0.747      0.742      0.505     -0.215      0.704      1.379     -0.954      1.164      0.122     -1.276     -1.480      0.475     -0.081     -0.125      0.696      1.760      0.492      0.877     -0.609      0.608
    -0.133     -1.206      0.064     -1.576     -0.815     -1.736     -0.879     -0.313     -1.493     -0.581      0.524      0.720      0.291     -0.749      0.451      0.621     -0.178      0.245     -2.114      0.021      0.258     -0.213      0.111     -1.519     -0.285     -0.269     -0.862     -0.149      0.049     -0.571     -1.941     -0.636     -0.457     -0.251     -0.421     -0.051      0.910      0.203      0.622      0.475      0.302     -0.075      0.112     -1.297      0.240
    -0.133     -1.206      1.064     -1.576      0.185     -0.736     -0.879      0.687     -0.493     -0.581     -0.476     -1.280     -0.709     -0.749      0.451      0.621     -0.178      0.245     -1.114      1.021     -0.083     -0.497     -0.233     -0.383     -0.223     -0.060     -0.614      1.207     -1.105      0.317     -0.750     -0.437      0.767     -0.245     -0.620     -0.167     -0.572     -0.386     -0.270      0.529      0.814      0.263      0.588     -1.138      1.134
     0.867     -0.206      1.064     -0.576     -0.815     -0.736      1.121      1.687     -0.493     -0.581     -0.476      0.720      1.291     -0.749     -0.549      0.621     -0.178      0.245     -1.114     -0.979     -0.312     -0.044      0.358     -0.894     -0.510      1.323     -0.163      0.695      0.345     -0.430     -0.216      1.266      1.211      0.386     -0.226      0.069      0.812      0.736      0.026     -0.126      0.969     -0.012     -0.331     -0.758     -0.631
    -1.133     -0.206      0.064      1.424      0.185      1.264      0.121      0.687      0.507      0.419      0.524     -0.280      0.291     -0.749      0.451      1.621      0.822      0.245     -0.114      0.021      0.676      0.115      0.265      0.306     -0.166     -1.888     -0.244     -0.163      1.075      0.499      0.723     -0.051      0.393      0.008      0.439     -0.465     -0.415      0.037     -0.929      0.385      0.829      0.628     -0.096     -0.471      0.208
     0.867     -3.206      1.064     -1.576      1.185      0.264      1.121     -2.313     -1.493      1.419      1.524      0.720      1.291     -1.749      1.451      1.621      0.822     -0.755     -1.114     -0.979      1.250     -0.304      0.211     -1.339      0.564     -0.499     -2.745      0.963     -0.185      0.490     -0.943      1.411     -2.555     -0.159      1.073     -0.354      0.975      0.959     -0.658      1.054      0.071      1.260     -1.132     -0.370     -1.500
     0.867      0.794     -0.936     -1.576     -0.815      1.264      1.121     -2.313     -0.493     -0.581      1.524     -0.280      0.291      1.251      0.451      0.621      0.822     -0.755     -1.114     -0.979      0.807      0.741     -0.288     -0.694     -0.760      0.188      0.114     -0.615     -0.933     -0.077      0.605      0.495     -2.093      0.146     -0.233      0.249     -1.177      0.913      1.763      0.893     -0.316      0.186     -0.215     -0.569     -0.196
    -1.133     -3.206      1.064      0.424      1.185     -2.736      1.121     -1.313      2.507     -2.581     -1.476      1.720      0.291      1.251     -2.549     -2.379      0.822     -0.755      0.886      0.021     -0.940      0.457      0.156      0.680      0.185     -0.262     -3.471      0.924     -0.214      0.904     -1.824      0.813     -1.542      1.729     -2.670     -0.070      1.167      0.149      0.643     -2.525     -1.177      0.401     -0.993      0.618     -0.128
     0.867      0.794      1.064      1.424      0.185      1.264      1.121      1.687     -1.493      1.419      0.524      1.720      1.291      2.251      1.451     -1.379     -0.178     -0.755      1.886      1.021      0.092      0.413      0.107      0.726      0.754      0.840      0.116      1.056      0.597     -0.710      1.059      0.828      1.437     -2.238      0.946      0.419      1.429      1.111      1.645      0.998     -1.540     -0.687     -0.916      1.404      0.279
    -0.133     -1.206      0.064      0.424     -0.815     -0.736     -0.879     -0.313      0.507     -0.581     -0.476     -0.280     -0.709      0.251     -0.549     -0.379     -1.178     -0.755     -0.114     -0.979     -0.430     -0.900     -0.611      0.533     -0.614      0.230     -0.245      0.623     -0.170     -0.229     -0.142      0.241      0.269      0.181     -0.232      0.107      0.855      0.111     -0.071     -0.250      0.016     -0.078      0.099     -0.316     -0.506
    -0.133     -0.206      1.064     -0.576      0.185      1.264      0.121     -1.313     -1.493      0.419      0.524     -0.280      0.291     -0.749     -1.549      0.621      0.822      0.245     -2.114      0.021      0.185      0.140     -0.152     -0.598      0.309     -0.371     -0.350      1.289     -0.092     -0.048      1.125      0.038     -1.093     -1.020      0.238      0.385     -0.207      0.452     -0.233     -1.719      0.597      0.530      0.263     -1.909     -0.402
     0.867      0.794     -1.936      2.424      1.185      0.264      1.121     -1.313     -1.493      1.419     -1.476      1.720     -1.709      1.251      0.451     -1.379     -0.178      0.245      0.886      1.021     -0.728      0.353     -0.705      1.050      0.863      1.850      0.439     -1.167      1.498      0.300      0.936      0.836     -0.314     -2.279      0.978     -0.316      1.192     -0.678      0.366      0.034     -0.543     -0.731      1.398      0.439      0.215
     0.867     -0.206      0.064     -0.576      0.185      0.264     -1.879     -1.313     -0.493      1.419      0.524     -0.280     -0.709     -0.749      1.451     -0.379      0.822      0.245     -1.114      0.021     -0.022     -0.199     -0.146     -0.224      0.442      0.767     -0.178      0.423     -0.333     -0.302      0.396     -1.544     -0.966     -0.346      1.211      0.593      0.043     -0.405     -0.439      1.104     -0.444      0.968      0.478     -0.937     -0.417
    -0.133     -0.206      1.064     -0.576      1.185      1.264      0.121      0.687      0.507      1.419     -0.476      0.720     -1.709      0.251      0.451      0.621      0.822      0.245     -0.114      1.021     -0.086      0.010     -0.535      0.252      0.923      0.058     -0.334      1.738     -0.932      0.160      1.138      0.111      1.397      0.472      1.005     -0.386      0.726     -0.946     -0.088     -0.001      0.750      0.704      1.099     -0.253      0.204
    -0.133     -0.206      0.064     -1.576     -0.815     -0.736     -0.879     -0.313     -0.493     -0.581     -0.476     -0.280      0.291     -1.749     -0.549     -0.379     -1.178      0.245      1.886     -0.979     -0.274     -0.616      0.364     -0.556     -0.589      0.231      0.376     -0.364     -0.936     -0.263     -0.519     -0.028     -0.692     -0.137     -0.394     -0.090      0.437     -0.187     -1.112     -0.286     -0.006     -0.481     -0.248      2.086     -0.459
     0.867      0.794     -0.936     -1.576      0.185      1.264     -2.879     -1.313     -1.493      1.419      0.524      0.720      0.291     -1.749      1.451      1.621     -0.178      1.245     -2.114      1.021      0.923      0.259      0.026     -1.354      1.219     -0.083      0.650     -0.609     -0.127     -1.225      0.484     -2.988     -1.333     -0.255      0.696     -0.793      0.514      0.190     -0.626      0.901      0.393     -0.516      1.209     -1.484     -0.313
    -1.133      0.794      1.064      1.424      0.185     -1.736      0.121     -1.313      0.507     -0.581      0.524     -1.280      0.291      1.251     -0.549     -1.379     -0.178      0.245      0.886      0.021     -0.243     -0.118      0.265      0.605     -0.100     -0.977      0.673      0.792      0.761      0.264     -1.423      0.359     -1.567     -0.145     -0.497      0.847     -1.143     -0.126      0.599     -0.459     -0.988      0.006     -0.108      0.432      0.143
    -2.133      0.794      0.064      0.424      0.185      0.264     -2.879     -1.313      2.507     -2.581     -0.476      0.720      1.291      0.251      0.451     -1.379     -2.178     -2.755     -0.114     -1.979     -0.770     -0.926     -0.281      1.147     -1.145     -1.314      1.712      0.373     -0.676      1.347      0.945     -1.837     -1.075      1.774     -1.826      0.595      2.023      1.816     -0.796      0.813     -0.630     -1.155     -2.406     -0.786     -0.841
     0.867     -0.206      0.064     -0.576     -0.815      1.264      1.121     -0.313      1.507     -0.581     -0.476     -2.280      0.291     -0.749     -0.549      1.621     -0.178     -0.755     -0.114      0.021      0.553     -0.162     -0.129     -0.681     -0.286      0.258     -0.077      0.111      0.113     -0.390      0.550      1.331     -0.057      2.125     -0.511     -1.181     -2.047      0.445     -0.200     -0.336      0.942     -0.030     -0.660      0.204      0.219
    -0.133     -0.206      0.064      1.424      1.185     -1.736      0.121     -0.313      0.507      0.419     -0.476     -0.280     -0.709      1.251     -0.549     -1.379     -1.178     -0.755      1.886      1.021     -0.677     -0.433     -0.184      0.752      0.712      0.501      0.269      0.179      0.848      0.340     -0.926      0.534     -0.158      0.177     -0.081      0.351      0.321     -0.510      0.715     -0.760     -0.782     -0.570     -0.571      1.570      0.243
    -0.133      0.794      2.064     -0.576     -1.815      0.264      1.121      1.687      0.507      1.419      0.524     -0.280      0.291     -0.749      0.451     -0.379      0.822      1.245     -0.114     -0.979      0.204      0.191      0.303     -0.593     -0.202     -0.309      0.712      1.851      0.001     -1.731      0.021      0.892      1.325      1.030      1.574      0.210     -0.551     -0.321     -0.234      0.405     -0.560      0.569      0.563      0.104     -0.775
     0.867      0.794     -0.936     -1.576      1.185     -0.736      0.121      0.687      1.507      1.419      1.524      0.720      0.291      0.251      1.451     -0.379     -1.178      1.245      0.886      1.021      0.456      0.234      0.429     -0.403     -0.090      0.623      0.371     -1.301     -1.110      1.257     -1.147     -0.180      0.177      1.854      1.368      0.767      0.562     -0.399      0.456      1.534     -0.916     -1.284      0.613      1.135      1.046
     1.867      0.794      1.064      1.424      1.185      1.264      0.121     -0.313     -0.493      1.419      1.524      0.720     -0.709     -0.749      0.451      1.621      0.822      0.245     -0.114      0.021      0.820      0.487     -0.439     -0.449     -0.307      1.165      0.260      1.497      1.837      1.312      0.471     -0.509      0.161     -0.051      1.563      0.334      0.049     -0.184     -0.426      0.496      0.508      0.317      0.951     -0.059      0.357
     1.867      0.794      2.064      0.424      1.185      1.264      1.121     -1.313     -1.493      1.419      1.524     -0.280      1.291      2.251      1.451      1.621      0.822     -0.755      0.886      1.021      1.008      0.604      0.283      0.024      1.023      0.923      0.261      1.715      0.443      0.011      0.134      0.387     -1.624     -1.394      0.709     -0.021     -0.858      0.929      2.382      0.898      0.575      0.077     -0.962      0.919      0.030
    -2.133     -1.206     -1.936     -0.576     -1.815     -1.736     -0.879      0.687     -0.493     -1.581     -1.476     -0.280      0.291      0.251     -0.549     -0.379     -1.178      0.245     -0.114     -1.979     -0.756     -0.400      0.361     -0.190     -1.769     -1.382     -0.914     -2.026     -0.258      0.119     -0.983     -0.270      0.429     -0.171     -0.351     -0.279      0.184     -0.250      0.405      0.439      0.366     -0.729     -0.245     -0.040     -0.125
    -1.133      0.794      1.064     -1.576     -2.815      1.264     -0.879      0.687     -1.493     -0.581      0.524      0.720      0.291     -1.749      0.451     -0.379      0.822      1.245     -0.114      1.021     -0.147     -0.070      0.517     -0.326     -0.892     -0.896      0.921      0.595     -1.361     -1.889      1.440     -0.904     -0.111     -1.247     -0.036      0.672      0.738     -0.484     -1.684      0.970     -0.185      1.093      0.329      0.022      1.990
     0.867     -0.206      0.064      2.424      1.185     -2.736     -0.879     -1.313     -1.493     -0.581     -2.476     -0.280      1.291      1.251     -1.549     -2.379     -1.178      1.245     -0.114      1.021     -1.545     -0.399      0.393      0.682      0.379      2.445      0.053     -0.289      1.693      0.781     -1.302     -0.437     -1.876     -1.935     -0.806     -0.082      0.427      0.464      0.551     -1.741     -0.640     -0.683      0.658     -0.367      0.611
     0.867      0.794     -0.936      1.424      1.185      0.264      0.121     -0.313      0.507      1.419     -1.476     -0.280     -2.709      0.251      1.451      1.621     -0.178      0.245     -0.114      1.021     -0.218     -0.390     -0.698      1.083      1.058      1.198      1.304     -0.192      0.273      0.111      0.422      0.597      0.458     -0.411      0.632     -1.277      0.503     -1.609     -0.681      1.074      1.898      0.382      1.241     -0.634     -0.138
     0.867      0.794     -0.936     -0.576      1.185      0.264     -2.879     -2.313     -1.493      1.419      0.524      1.720     -1.709      2.251      1.451     -1.379      0.822     -1.755      1.886      1.021     -0.216      0.182     -0.795      0.529      0.971      1.073      0.607     -0.203     -0.969      0.193      0.354     -3.307     -1.585     -1.885      0.936      0.714      1.523     -0.538      1.709      1.065     -1.078      0.709     -0.459      1.633     -0.026
    -0.133     -0.206     -1.936      0.424      1.185      1.264      1.121     -1.313     -1.493      1.419      0.524     -1.280     -0.709     -1.749      1.451      1.621      0.822      1.245     -1.114      1.021      0.693      0.548      0.329     -0.049      0.025     -0.841     -0.699     -2.272      0.443      1.103      0.612      0.626     -1.640     -1.201      1.364     -0.461     -1.949     -1.127     -1.751      1.530      0.885      0.240      0.687     -0.968      0.848
    -1.133     -1.206     -1.936      1.424     -0.815     -2.736     -0.879     -2.313     -0.493     -0.581     -1.476     -0.280      0.291     -1.749     -1.549     -1.379     -1.178     -0.755      1.886     -0.979     -1.175     -0.461     -0.510      1.001     -0.674     -0.063     -0.685     -1.452      0.353     -0.362     -1.625     -0.518     -1.638     -1.176     -0.202      0.143      0.312      0.994     -2.410     -1.156     -0.254     -0.628      0.083      1.336     -0.243
    -1.133     -2.206      1.064     -1.576      0.185     -1.736     -0.879     -2.313      0.507     -0.581     -0.476     -1.280      0.291      0.251     -0.549     -1.379     -1.178      0.245     -0.114      1.021     -1.014     -0.949     -0.238     -0.571      0.386     -0.116     -1.201      1.431     -1.044     -0.456     -0.729     -0.050     -1.886      1.057     -0.922      1.035     -0.077      0.611      0.585     -0.801     -0.281     -0.122      0.783      0.201      0.615
    -0.133     -1.206      0.064      1.424     -0.815      0.264     -0.879     -1.313      0.507      0.419     -0.476      0.720     -0.709     -0.749     -0.549     -1.379     -3.178      1.245     -1.114      0.021     -0.316     -1.125      0.262      0.525     -0.986      0.167     -0.088      0.002      1.071      0.182      0.752      0.363     -1.659      0.123      0.882     -0.078      1.943     -1.199     -1.183     -0.159     -1.011     -1.872      0.884     -1.395      0.828
    -0.133     -1.206      0.064     -0.576      0.185     -1.736     -0.879     -1.313      0.507     -2.581     -0.476     -1.280      0.291     -0.749     -1.549     -0.379     -2.178      1.245     -0.114     -0.979     -0.532     -0.801      0.266      0.081      0.139      0.414     -0.308     -0.266     -0.525      0.179     -1.300     -0.019     -1.633      0.395     -2.549      0.343     -0.112      0.092     -0.780     -1.611      0.171     -1.299      1.000     -0.289     -1.028
    -2.133     -2.206     -0.936      1.424     -0.815     -1.736      1.121     -2.313      1.507     -0.581     -0.476      0.720     -0.709     -0.749     -1.549      0.621     -0.178     -0.755     -0.114      1.021     -0.320      0.144     -0.743      0.950     -0.706     -1.661     -2.383     -0.065      0.493     -0.125     -1.504      0.782     -1.270      0.819     -0.207     -0.112      0.747      0.245     -1.494     -1.101      1.038     -0.376      0.473     -0.612      1.602
     0.867     -1.206      0.064      0.424     -0.815     -0.736      0.121     -0.313      0.507     -0.581     -0.476     -0.280     -0.709      0.251     -0.549     -0.379     -1.178     -0.755     -0.114     -0.979     -0.452     -0.465     -0.337      0.303     -0.660      1.287     -0.829      0.253      0.031     -0.317     -0.200      0.632      0.061      0.190     -0.210      0.150      0.460     -0.300     -0.085     -0.102      0.204     -0.568     -0.377     -0.226     -0.517
    -0.133      0.794      0.064      0.424      0.185     -0.736      1.121     -0.313      0.507      0.419      0.524      0.720     -0.709     -0.749      0.451     -1.379      0.822     -0.755     -0.114      1.021     -0.207      0.925     -0.265      0.873      0.013      0.099     -0.224      0.204     -0.393      0.331     -0.453      0.300     -0.012     -0.162      0.509      0.646     -0.395     -0.379     -1.363      0.444     -1.127     -0.082     -0.299     -0.738      0.945
    -2.133     -0.206      0.064      1.424     -0.815      0.264      0.121      0.687      1.507      0.419     -1.476     -1.280     -1.709     -0.749      0.451      0.621      0.822      0.245      0.886      0.021     -0.213     -0.282     -0.370      0.300     -0.340     -1.886      0.000      0.364      1.109     -0.763      0.492      0.402      1.238      1.138      0.513     -1.138     -0.944     -1.167     -0.926      0.597      0.934      1.145      0.896      0.575      0.293
     0.867      0.794     -0.936     -0.576      0.185      0.264      1.121     -0.313     -1.493      1.419     -0.476     -0.280      0.291     -0.749      0.451     -0.379      0.822     -1.755     -0.114      0.021      0.117      0.122     -0.321     -1.152      0.292      0.796      0.789     -0.718      0.512     -0.282      0.018      0.988      0.184     -0.617      1.088     -0.687     -0.371      0.724      0.232      0.451     -0.433      0.503     -1.129      0.398     -0.426
     0.867      0.794      0.064      0.424      0.185      1.264      1.121     -1.313      0.507     -0.581      0.524      0.720     -0.709      0.251     -0.549     -0.379     -1.178     -0.755      0.886      1.021      0.015     -0.073     -0.637      0.875     -0.065      0.870      0.732      0.696     -0.424      0.166      1.222      1.158     -0.398     -0.206     -0.616      0.527      0.777      0.368     -0.437     -0.436     -0.539     -0.932      0.148      0.480      1.022
    -0.133     -0.206      1.064      0.424     -0.815      0.264     -1.879      0.687      0.507     -0.581      0.524     -0.280      0.291     -0.749     -0.549     -0.379     -0.178      0.245     -1.114     -0.979      0.128     -0.674      0.219      0.236     -0.867     -0.256      0.478      0.754      0.067      0.045      0.269     -1.187      0.524      0.276     -0.008      0.446      0.489      0.011     -1.089     -0.155     -0.692      0.718     -0.023     -1.200     -0.099
    -1.133      0.794     -0.936      1.424      1.185      0.264     -1.879     -1.313      1.507      1.419     -1.476      0.720      1.291      1.251      0.451     -1.379     -0.178      0.245      0.886      0.021     -0.682      0.461      0.300      0.894      0.211     -0.375      0.385     -1.194      0.405      0.882      0.732     -2.438     -1.642      0.745      1.301     -0.404      0.046      0.785      0.490      0.344     -0.525     -0.669     -0.213      0.718     -0.329
    -0.133     -0.206      0.064     -0.576      0.185      0.264      1.121     -0.313     -0.493     -0.581     -1.476     -0.280     -0.709     -0.749     -0.549     -0.379      0.822     -0.755     -1.114      0.021     -0.639      0.312     -0.508     -0.539     -0.124      0.330     -0.499      0.526     -0.043      0.331      1.070      0.850      0.223     -0.115     -0.593     -0.197     -0.709     -0.074     -0.315     -0.408      0.440      0.370      0.014     -0.886      0.144
    -0.133      0.794      1.064      2.424      1.185      0.264     -1.879      1.687      2.507      1.419     -0.476     -0.280      0.291      2.251      1.451     -0.379     -1.178     -1.755      1.886      1.021     -0.191     -0.291     -0.229      2.190      0.970      0.112      0.824      1.156      0.306      0.207      0.488     -1.592      2.004      0.674      0.986     -0.100      0.097      0.601      0.646      0.672     -0.402     -0.780     -1.527      0.694      0.106
     0.867     -0.206      0.064      0.424      0.185      1.264      0.121      0.687     -0.493     -0.581      0.524     -0.280      0.291     -0.749      0.451      0.621     -0.178      0.245     -1.114      0.021     -0.094     -0.279      0.123     -0.799     -0.010      0.795      0.076     -0.027      1.064      0.321      1.204      0.473      0.531      0.132     -0.537      0.402     -0.064      0.211     -0.232      0.556      0.597      0.161      0.236     -0.589     -0.117
     0.867      0.794     -0.936     -1.576      1.185      1.264      1.121      0.687     -0.493      1.419      1.524      1.720      0.291     -1.749      1.451      1.621      0.822      1.245     -1.114      1.021      1.312      1.328      0.267     -1.243      1.186     -0.380     -0.498     -1.020     -0.356     -0.120      0.105     -0.293      0.433      0.529      0.851     -0.319     -0.174     -0.121     -0.702      0.904      0.261     -0.740      0.816     -0.530     -0.023
    -1.133     -0.206      2.064      1.424     -0.815     -1.736      0.121      1.687      0.507      0.419      0.524     -0.280      1.291      0.251      0.451     -0.379     -0.178      1.245      1.886      0.021     -0.462      0.111      0.850      0.776     -0.262     -0.683     -0.174      1.195      0.855     -0.501     -1.297      0.007      0.710     -0.013      0.491      1.255     -0.333      0.096     -0.352      0.614      0.077     -0.369     -0.119      1.569      0.515
     0.867     -0.206      1.064      1.424      1.185      0.264     -1.879     -2.313     -1.493     -1.581      1.524      0.720      0.291      0.251      0.451     -0.379      0.822     -1.755     -1.114      1.021      0.415      0.162     -0.456      0.318      0.365      0.379     -0.368      1.335      1.005      0.654     -0.247     -2.111     -1.771     -1.597     -1.925      0.855      0.638      0.895     -0.082      0.181     -0.941      0.547     -1.157     -1.008      0.749
    -1.133      0.794     -0.936      1.424     -0.815      0.264      0.121     -1.313      0.507      0.419     -0.476     -1.280      0.291      2.251     -1.549      0.621     -0.178     -0.755     -0.114     -0.979     -0.221     -0.283     -0.254      1.845      0.247     -0.931      1.139     -0.800     -0.464     -1.137      0.403      0.468     -1.052     -0.819      0.298     -0.088     -0.862      0.752      1.008     -1.660      0.825      0.242     -0.458     -0.980     -1.075
    -0.133      0.794     -0.936     -1.576     -0.815     -1.736      1.121     -1.313     -1.493     -0.581     -1.476      0.720      0.291     -0.749     -1.549     -0.379      0.822     -1.755     -0.114     -0.979     -0.709      0.854     -0.376     -1.042      0.188      0.558      0.030     -0.621     -0.310     -1.032     -1.051      0.179     -0.716     -0.719     -0.645     -0.472     -0.255      0.933     -0.121     -1.590      0.389     -0.122     -1.266      0.314     -1.198
     1.867      0.794      1.064     -1.576      1.185      1.264      1.121     -1.313     -1.493      1.419      1.524      0.720     -0.709     -1.749      1.451      1.621      0.822      1.245     -2.114      1.021      1.133      0.326     -0.038     -2.010      0.871      0.605      0.362      1.053      0.467      0.254      0.223      0.824     -1.277      0.134      0.778     -0.240      0.273     -0.516     -0.040      0.948      0.250      0.405      1.305     -1.198      0.081
     0.867     -0.206      1.064     -1.576     -0.815      1.264      0.121      1.687     -0.493      0.419      0.524     -0.280      0.291     -1.749      0.451     -0.379      0.822      1.245      1.886      1.021      0.051      0.390      0.577     -1.395     -0.140      0.735     -0.513      0.522      0.040     -0.654      1.238     -0.123      1.104      0.696      0.507      0.232     -0.831     -0.559     -0.618      0.434     -0.641      0.406      0.592      2.496      1.079
    -1.133      0.794      1.064      0.424      0.185     -0.736      1.121      1.687     -0.493     -1.581      0.524     -0.280      0.291      0.251     -0.549      0.621      0.822      0.245     -0.114      0.021     -0.114      0.375      0.280      0.421      0.147     -1.098      0.469      0.614      0.064     -0.048     -0.632      0.676      1.442     -0.844     -1.734      0.640     -0.632     -0.096      0.027     -0.584      0.712      0.493     -0.057     -0.273     -0.003
     1.867     -0.206      0.064      1.424      0.185      1.264      0.121      0.687     -0.493     -0.581      0.524     -1.280     -0.709     -0.749     -1.549      0.621     -0.178     -1.755     -1.114     -1.979      0.427     -0.082     -0.432     -0.128     -0.497      1.432      0.092      0.526      1.615      0.650      0.855      0.293      1.164     -0.555     -0.331      0.007     -1.091      0.030     -0.564     -1.274      0.176      0.020     -1.040     -1.006     -1.283
    -0.133     -0.206     -1.936      2.424      0.185     -0.736      0.121     -2.313      0.507     -0.581     -1.476     -0.280     -2.709     -0.749     -0.549      1.621      0.822     -2.755     -2.114      1.021     -0.487      0.287     -1.794      0.381      0.570      0.354     -0.448     -0.074      2.172     -0.347     -0.381     -0.143     -0.274      0.265     -1.014     -0.683     -0.686     -0.050     -1.001     -0.701      2.006      0.543     -0.098     -2.405      0.348
    -0.133     -0.206      1.064     -0.576      0.185     -0.736      0.121      0.687     -0.493     -0.581      0.524     -1.280     -0.709     -0.749      0.451     -0.379     -0.178      0.245      1.886      1.021     -0.359     -0.495      0.122     -0.620     -0.337      0.370      0.229      0.854      0.007      0.579     -0.339      0.523      0.438      0.153     -0.352      1.183     -0.739     -0.851     -0.312      0.739      0.000      0.262      0.052      2.185      1.148
    -1.133     -1.206      0.064      0.424      0.185     -0.736      0.121     -0.313     -1.493     -1.581     -0.476     -1.280      0.291     -0.749     -0.549      0.621     -0.178      0.245     -0.114      0.021      0.068     -0.841      0.244     -0.836     -0.192     -1.255     -0.360     -0.100      1.270      0.516     -0.720      0.994     -0.589     -0.649     -1.313     -0.640     -0.177     -0.096     -0.116     -0.595      0.567      0.750     -0.044      0.195      0.199
    -2.133     -0.206      0.064     -0.576      0.185     -2.736     -1.879     -1.313      0.507      0.419     -1.476      0.720      0.291      0.251      0.451     -1.379     -2.178      0.245     -0.114      0.021     -0.845     -0.134      0.023     -0.441     -0.169     -1.195     -0.085     -0.039     -0.119      0.299     -1.888     -1.704     -1.265      0.935      0.605     -0.315      0.879      0.140      0.591      0.489     -0.516     -1.986      0.155      0.204      0.340
    -2.133     -0.206      0.064     -1.576     -0.815      0.264      0.121      1.687     -0.493      0.419     -0.476     -0.280      1.291      0.251     -0.549      0.621      0.822      1.245     -0.114      1.021     -0.051     -0.248      0.830     -0.805     -0.258     -2.169     -0.062     -0.785     -0.651     -0.527      0.269      0.450      0.857      0.234      0.564     -0.478      0.012     -0.069      0.762     -0.599      0.480      1.083      0.198      0.314      1.333
    -0.133     -0.206     -1.936     -0.576      1.185      0.264     -1.879     -2.313     -1.493     -2.581      1.524     -2.280     -0.709      0.251     -0.549     -0.379     -1.178     -1.755     -1.114      1.021      0.261     -1.199     -0.856     -0.816      0.787     -0.410      1.108     -1.084      0.332      0.306      0.019     -0.694     -1.452     -0.973     -2.933      1.066     -0.522      0.611      0.766     -0.939     -0.720      0.080     -0.473     -0.695      0.178
     0.867      0.794      1.064      0.424      1.185      1.264      1.121     -1.313     -0.493     -0.581      0.524      0.720     -0.709      1.251      0.451      0.621      0.822     -0.755      0.886      1.021      0.881      0.725     -0.623      0.434      1.250     -0.061     -0.047      1.567      0.076     -0.021      0.276      0.284     -0.511     -0.758     -1.335     -0.883     -0.224      0.040      0.853     -0.194     -0.406     -0.007      0.162      0.889     -0.042
     0.867      0.794      0.064     -1.576      0.185      0.264      0.121      0.687     -0.493      0.419      1.524      0.720      0.291     -0.749      0.451      0.621     -0.178      1.245     -0.114      1.021      0.821      0.181      0.358     -0.620     -0.206     -0.007      0.453     -0.275     -0.870      0.269     -0.714      0.066      0.330      0.079      0.395      0.198      0.618     -0.215     -0.411      0.444     -0.384     -0.346      0.672      0.393      1.341
    -2.133      0.794      1.064      1.424      1.185     -0.736      1.121      1.687      0.507     -0.581     -2.476     -1.280      1.291      2.251     -0.549     -0.379      0.822     -0.755      1.886      1.021     -1.423      0.380      0.279      1.294      0.480     -0.628      0.540      0.713      0.297      0.380      0.645      0.699      1.278     -0.681     -0.927     -0.321     -1.729      0.857      1.283     -0.709      1.336      0.277     -1.221      1.303      0.765
    -1.133      0.794     -1.936      1.424     -0.815     -0.736      0.121     -1.313      0.507     -1.581     -0.476     -0.280     -0.709      2.251     -1.549     -1.379      0.822     -0.755      0.886     -0.979     -0.842      0.338     -0.099      1.748      0.166     -0.313      0.324     -1.915     -0.218     -1.150      0.105     -0.337     -1.172     -0.830     -1.519      0.778     -0.603     -0.411      0.941     -1.550     -0.625      0.420     -0.630      0.118     -1.044
    -1.133     -0.206      0.064      1.424     -0.815     -0.736      0.121     -1.313      0.507      0.419     -0.476      0.720     -0.709     -0.749     -0.549     -1.379     -2.178     -2.755      0.886     -0.979     -0.323      0.007     -1.082      0.294     -0.629     -0.725     -0.143      1.181      1.163     -0.301     -0.523      0.292     -0.145      0.194      0.859     -0.064      0.670      1.024     -0.887     -0.006     -0.919     -2.299     -1.134      0.627     -0.315
     0.867     -0.206     -0.936      1.424      1.185     -1.736      0.121     -1.313     -0.493     -0.581      0.524     -1.280     -1.709     -1.749     -1.549      0.621     -0.178      0.245     -0.114      0.021      0.022     -0.278     -0.165     -0.154     -0.895      0.937      0.142     -0.729      1.451      1.859     -1.640      0.308     -0.974     -0.401     -0.139      0.372     -0.998     -1.468     -1.710     -1.008      0.662      0.223      0.435     -0.162      0.818
     0.867     -0.206     -0.936      0.424      0.185     -0.736      0.121     -0.313     -0.493     -0.581      0.524     -0.280      0.291      0.251     -0.549      0.621      0.822     -0.755     -0.114      0.021      0.253     -0.009     -0.232     -0.407     -0.768      0.597     -0.185     -0.585      0.888      0.709     -0.950      0.167      0.035     -0.257     -0.158      0.026     -0.138      0.509      0.548     -0.093      0.369      0.636     -0.302      0.057      0.568
     0.867      0.794      1.064      1.424      0.185      0.264      1.121      1.687      1.507      0.419      0.524     -0.280      0.291     -0.749      0.451      0.621     -1.178      0.245      0.886      0.021      0.248     -0.055      0.055      1.329     -0.215      0.694      0.868      0.906      0.221      0.404      0.043      1.274      1.706      0.446      0.681      0.264     -0.322      0.286     -1.917      0.560      0.444     -1.296     -0.004      0.156      0.128
    -2.133      0.794      1.064      1.424      0.185      0.264      1.121      0.687     -0.493      0.419     -1.476      0.720      1.291     -0.749      0.451     -1.379     -0.178      1.245      0.886     -0.979     -1.042      0.204      0.673      0.044     -0.422     -1.137      0.585      0.378      1.405      0.546      1.253      0.872     -0.145     -0.545      0.705      0.268      0.386      0.168     -0.643      0.555     -0.139     -0.296      0.145      1.141     -0.468
    -0.133      0.794     -0.936     -1.576      1.185      0.264      1.121      1.687      0.507      0.419      0.524      0.720      0.291     -0.749      1.451      0.621      0.822      1.245     -0.114      1.021      0.337      0.548      0.571     -0.077      1.647     -0.554      0.158     -1.620     -1.617     -0.642     -0.245      0.631      0.969      0.647     -0.367      0.047      0.040     -0.459     -0.838      0.674      0.327      0.202      0.482     -0.106     -0.489
    -0.133     -3.206     -1.936     -0.576      0.185      1.264     -1.879     -2.313      2.507     -1.581     -0.476     -2.280      1.291     -0.749     -0.549      0.621     -1.178     -0.755      0.886      0.021     -0.355     -1.849     -0.249      0.845     -0.438      0.258     -1.311     -1.704     -1.394      0.567      1.523      0.044     -2.101      1.814     -1.177      0.143      0.145      1.640     -1.497     -0.197      1.100      0.872     -0.338      0.577      0.576
     0.867      0.794      1.064     -1.576      1.185      1.264      1.121      1.687     -1.493      0.419      1.524      1.720      1.291     -1.749      1.451      1.621      0.822      1.245      0.886      1.021      0.928      0.719      0.568     -1.430      0.282     -0.083     -0.052      0.461     -0.027      1.026      0.517      0.391      1.121     -0.413      0.080      0.087      0.885      0.476     -0.852      1.369      0.400     -0.043      0.488      1.472      0.554
     0.867     -0.206     -0.936     -1.576     -0.815      0.264     -0.879      0.687     -0.493     -0.581      1.524     -2.280     -0.709     -0.749     -0.549      0.621     -0.178      0.245     -1.114      0.021      0.878     -0.294     -0.062     -0.725      0.033      0.011      0.020     -0.961     -0.791     -0.853     -0.595     -0.638      0.672      0.221     -0.641      0.165     -1.704     -0.445     -0.183     -0.664     -0.284      0.100      0.347     -0.817     -0.093
     0.867     -0.206     -1.936     -1.576      1.185      1.264      1.121     -2.313     -0.493     -0.581      0.524     -0.280     -0.709     -0.749      0.451      0.621      0.822      0.245     -1.114      1.021      0.526      0.649     -0.269     -0.818      0.448      0.354     -0.774     -1.655     -0.818      0.867      0.846      0.405     -2.130      0.250     -0.829     -0.304     -1.048     -0.432     -0.270      0.223      0.059      0.183      0.663     -0.640      0.307
    -1.133      0.794     -1.936      1.424      1.185     -2.736      1.121     -0.313     -0.493     -0.581     -1.476      0.720     -0.709      0.251     -1.549     -1.379      0.822     -1.755      0.886      1.021     -0.896      0.922     -0.519      0.174      0.557     -0.188     -0.063     -1.375      1.202      0.648     -1.649      0.223      0.294     -0.645     -0.939     -0.237     -0.307      0.053      0.191     -1.809     -0.309     -0.215     -1.159      0.752      0.535
    -1.133      0.794      0.064      0.424      0.185     -1.736     -0.879      0.687     -1.493      0.419     -1.476     -0.280     -0.709     -0.749      0.451     -2.379     -0.178     -0.755      1.886      0.021     -0.994     -0.212     -0.484      0.036      0.291     -0.253      0.974      0.710      0.324     -0.100     -0.705     -0.568      1.266     -1.500      0.227      0.126     -0.048      0.032     -0.627      0.049     -1.140      0.152     -0.115      1.784     -0.161
    -0.133     -0.206      1.064      0.424     -1.815      0.264      0.121      0.687      2.507      0.419      0.524     -1.280      0.291      0.251     -0.549     -0.379     -0.178      0.245     -0.114      0.021      0.156      0.096      0.105      0.357     -0.167     -0.365     -0.370      0.972      0.070     -1.704      0.115      0.114      0.466      2.155      0.407      0.334     -1.290      0.096      0.053     -0.519     -0.434     -0.355     -0.010     -0.196      0.136
     0.867      0.794     -1.936      0.424      0.185      0.264      1.121      1.687      0.507      0.419      0.524     -0.280     -1.709      2.251      0.451      0.621      0.822     -2.755      0.886      1.021      0.091      0.340     -1.527      1.167     -0.194      0.748      0.368     -0.442     -0.760      0.361      0.284      0.665      3.202     -0.531      0.412      0.452     -0.706      0.518      1.243      0.540      0.598      0.318     -0.284      0.409      1.086
    -0.133      0.794     -1.936     -0.576      0.185      1.264      0.121     -2.313     -1.493     -1.581     -1.476      0.720     -2.709     -1.749      0.451     -0.379      0.822     -2.755     -0.114      1.021     -0.492      0.206     -1.510     -0.321     -0.152      0.350      0.589     -0.522     -0.261      0.418      1.828     -0.236     -0.328     -1.194     -1.509     -0.668      0.444     -0.606     -1.328      0.485      0.263      0.477     -0.418      0.272      1.178
    -2.133     -0.206      1.064      1.424      1.185      0.264      0.121     -0.313      0.507     -0.581     -1.476     -0.280      0.291      2.251     -0.549     -2.379     -0.178     -0.755     -0.114     -0.979     -1.119     -0.121     -0.316      1.175     -0.431     -1.045     -0.100      1.535     -0.061      1.626      1.318      0.281     -0.091     -0.526     -0.269      0.170     -0.297      0.694      1.341     -0.274     -1.053     -0.079     -0.445     -0.629     -0.740
     0.867     -0.206      2.064      1.424      1.185     -0.736      1.121      1.687      2.507      0.419      1.524      1.720     -2.709     -1.749      0.451      0.621      0.822      1.245      0.886      1.021      0.539      0.629     -0.445      1.127      0.395      0.331     -0.886      2.351      0.405      0.737     -1.375      0.478      2.153      1.613      0.203      0.710      0.856     -2.013     -2.570      0.215      0.059      0.081      1.828      0.483      0.543
[truncated: 3,842,686 more chars]
