# Supplementary material for: Modeling Measurement as a Sequential Process: Autoregressive Confirmatory Factor Analysis (AR-CFA)
Source: Front Psychol. 2019 Sep 20;10:2108. doi: 10.3389/fpsyg.2019.02108 (PMC6763968; doi:10.3389/fpsyg.2019.02108)
Supplement: Supplementary file 2 [file Data_Sheet_1.ZIP › Mplus files and data for AR-CFA paper/AR-CFA Bayes files/PV20.10.dat]

    -1.093     -0.304      0.839      1.184     -1.963      0.324     -0.907     -1.457     -0.614     -1.676     -2.276     -1.374      1.068      1.177     -1.725      0.555     -0.130      0.080      1.866     -2.188     -0.778     -0.915      0.169      0.723     -2.305     -0.175      0.715      0.574      0.536      0.409      1.027     -0.100     -1.560     -1.222     -0.524     -1.150     -0.176      0.827      0.743     -0.629      1.326      0.746     -0.250      1.681     -0.086
    -2.093      0.696      0.839      2.184     -1.963     -2.676     -1.907     -1.457      1.386     -0.676     -2.276      0.626      1.068      2.177     -0.725     -1.445     -0.130      1.080      1.866     -0.188     -1.433      0.182      0.590      1.533     -0.629     -0.653      0.607      0.196      0.395     -1.410     -1.231     -2.192     -2.137      0.362     -0.203     -0.128      0.428      0.287      0.983     -0.245      0.080     -0.376     -0.015      1.143      0.250
    -1.093      0.696     -0.161      1.184      1.037     -1.676      1.093     -0.457     -0.614      1.324     -1.276      1.626      1.068     -1.823      1.275     -1.445      0.870     -0.920     -1.134      0.812     -1.170      0.203     -0.149     -0.307      0.866      0.026      0.358      0.048      1.407      0.200     -0.507      1.041     -0.336     -0.581      0.838      0.506      1.395      1.216     -1.493      0.814     -0.128      0.601     -0.727     -0.989      0.031
    -2.093     -1.304     -0.161      0.184     -0.963     -0.676     -0.907     -0.457     -1.614     -0.676     -0.276     -0.374     -0.932      0.177     -0.725     -0.445     -1.130     -0.920     -0.134     -1.188     -0.605     -1.025     -0.385     -0.328     -1.511     -1.357     -0.316      0.258      0.437      0.476      0.016      0.148      0.018     -1.474     -0.029      0.641      0.918     -0.311      0.378     -0.004      0.402      0.090     -0.226      0.007      0.374
    -0.093      0.696     -0.161     -1.816      1.037     -0.676      0.093      0.543     -0.614      0.324      0.724      0.626      0.068     -1.823      1.275      0.555     -0.130      1.080     -0.134      0.812     -0.136     -0.017     -0.033     -0.750      1.386     -0.084      0.679     -0.143     -1.166     -0.237     -0.615      0.078      0.534     -0.117     -0.427      0.977      0.534      0.079     -1.253      0.644      0.714     -0.249      1.012      0.245     -0.397
     0.907      0.696      1.839      0.184     -0.963     -1.676      1.093      0.543     -1.614     -2.676      1.724      1.626      0.068      1.177     -2.725     -2.445     -0.130      0.080     -1.134     -1.188     -0.093      1.108     -0.049     -0.429     -1.519      0.978     -0.449      1.815      0.623      0.469     -1.631     -0.099      0.654     -1.160     -1.688      1.856      0.293      0.126      1.537     -1.930     -2.305     -1.412      0.240     -1.149      0.263
     1.907      0.696      1.839      0.184      1.037      1.324      1.093      1.543      0.386      0.324      1.724      0.626      1.068      0.177     -0.725      0.555          *      1.080     -0.134     -0.188      0.671      0.809      0.623     -0.385      0.756      1.363     -0.204      1.352      0.493      0.363      0.615      0.261      0.813      0.617     -0.050      0.770     -0.249      0.131      0.496     -1.252     -0.170     -0.718     -0.173      0.037     -0.780
    -0.093     -0.304      0.839      2.184      0.037     -2.676     -0.907      1.543      0.386     -0.676     -0.276     -0.374      1.068      1.177     -0.725      1.555     -1.130      1.080     -0.134      0.812      0.352      0.170      0.402      1.626      0.264     -0.558     -0.533      0.467      0.458     -0.282     -2.936     -1.066      1.069     -0.807     -0.706     -0.707     -0.602      0.469      0.016     -0.757      1.226     -1.276      0.354     -0.785      0.436
     1.907     -2.304     -2.161      1.184      1.037     -2.676      0.093     -2.457      1.386      0.324      1.724     -1.374     -2.932      1.177      0.275      1.555     -0.130     -2.920      1.866      0.812      0.795     -0.996     -1.624      1.199      0.000      0.979     -1.278     -0.645      0.014      1.056     -3.379      0.849     -0.471      0.522      0.259      0.511     -0.095     -0.349      0.184      0.299      0.652      0.979     -0.186      1.389      0.849
     0.907      0.696     -1.161      2.184      1.037      1.324      1.093     -0.457      1.386      0.324      1.724     -0.374     -0.932      0.177      0.275     -0.445     -0.130     -0.920     -1.134      0.812      0.552     -0.001     -0.464      1.194      0.304      0.437      0.839     -0.679      1.007      0.481      0.820      0.997      0.051      0.441      0.074      0.996     -0.405     -0.322     -0.758      0.131     -1.071     -0.238     -0.056     -1.491      0.451
    -2.093      0.696      0.839      1.184      1.037     -1.676      1.093     -1.457     -1.614      0.324      1.724     -0.374      1.068      1.177      0.275     -2.445      0.870      1.080      0.866     -0.188     -0.500      0.281      0.832      0.026     -0.190     -1.618      0.372      0.027      1.259      1.176     -1.483      0.905     -2.589     -1.693      0.314      2.476     -0.715     -0.187      1.153      0.307     -1.991      0.625     -0.275      0.940     -0.043
    -1.093     -0.304     -0.161     -1.816      0.037     -1.676     -1.907     -0.457     -0.614      1.324     -0.276     -0.374     -1.932      0.177      1.275      0.555     -0.130      0.080     -1.134      0.812     -0.101      0.068     -0.488     -0.860     -0.321     -0.964     -0.252      0.451     -0.969      0.244     -1.631     -1.990      0.097     -0.069      1.535     -0.088     -0.563     -1.273      0.983      1.467      0.600     -0.159      0.763     -0.697      1.018
    -1.093     -1.304     -1.161      0.184      1.037      0.324     -1.907     -0.457      1.386      1.324     -0.276     -2.374      0.068     -1.823      0.275      0.555     -0.130     -0.920      0.866      0.812      0.065     -0.612     -0.241     -0.065      0.609     -1.099     -0.755     -1.076      0.267      0.425      0.303     -1.294     -0.193      1.289      0.825     -0.384     -1.358      0.489     -1.782      0.061      0.463      0.576     -0.592      0.867      0.185
    -1.093      0.696      1.839      0.184      0.037     -0.676      1.093      0.543      0.386      0.324     -0.276      0.626      0.068     -0.823      0.275     -0.445     -0.130      0.080      1.866      0.812     -0.127     -0.159      0.233     -0.311     -0.361     -1.003      0.764      1.670      0.360      0.404     -0.640      1.159      0.261      0.744      0.643     -0.276      0.999     -0.335     -0.563      0.553     -0.062     -0.009     -0.092      1.925      1.294
    -0.093     -0.304     -1.161      0.184     -0.963     -1.676      0.093      1.543      0.386      1.324     -1.276      0.626     -0.932     -0.823      1.275      0.555     -0.130      1.080      1.866      0.812     -0.842      0.225      0.068     -0.110     -0.141      0.875     -0.415     -1.222      0.364     -0.733     -0.738     -0.074      1.450      0.394      1.408     -0.131      0.265     -0.959     -0.620      1.455      1.284     -0.407      0.927      1.867      0.866
    -1.093      0.696      0.839      1.184      1.037      0.324      1.093      0.543      1.386      1.324     -1.276      0.626      1.068      1.177     -1.725      0.555     -0.130      0.080      0.866     -3.188     -0.144      0.478      0.364      0.923     -0.316     -0.841      0.097      0.495      0.093      1.311      0.515      0.657      0.068      0.660      1.397     -1.092     -0.126      0.593      0.512     -1.626      0.667     -0.851     -0.725      0.532     -2.786
    -2.093      0.696     -0.161      0.184      0.037     -2.676      0.093      1.543      1.386     -0.676     -2.276      0.626     -0.932      0.177     -0.725     -2.445     -1.130     -0.920     -1.134     -0.188     -2.264     -0.147     -0.360      0.551      0.139     -0.075      0.877      0.173     -0.584     -0.130     -0.239      0.164      2.025      1.103     -0.772      0.925      0.827     -0.438     -0.111     -0.838      0.032     -0.812     -0.153     -1.390     -0.296
    -1.093      0.696     -2.161      1.184      1.037      0.324     -1.907     -2.457      1.386     -0.676      1.724      0.626      1.068      2.177     -0.725      0.555      0.870      1.080     -2.134      0.812      0.444      0.389      0.385      0.816     -0.205     -1.434      0.297     -2.515      0.308      1.188     -0.260     -2.395     -2.864      0.935     -0.700      1.005      0.113      0.327      1.653     -0.630      0.052      0.252      0.344     -2.391      0.806
    -2.093      0.696      1.839      1.184      1.037     -2.676      0.093      1.543      0.386     -0.676     -2.276      0.626      1.068     -1.823     -0.725     -2.445     -0.130      1.080     -1.134      0.812     -1.223      0.371      0.719     -0.178     -0.185     -0.780      0.151      0.936      1.150      1.254     -1.419     -0.473      0.701      0.508     -0.473     -0.564      0.066     -0.035     -1.689     -0.616     -1.224     -0.563     -0.173     -0.934      0.944
    -0.093     -1.304     -1.161     -1.816      1.037      0.324      0.093     -1.457     -0.614      0.324     -0.276     -1.374     -0.932     -1.823     -0.725      0.555     -0.130     -0.920     -1.134      0.812      0.099     -0.103     -0.657     -1.012      0.586     -0.180     -1.233     -0.570     -0.662      0.518      0.140      0.324     -0.684      0.155     -0.137     -0.400     -1.206     -0.216     -0.894     -1.062      0.376     -0.114      0.055     -0.596      0.222
    -2.093     -1.304     -0.161     -0.816      0.037     -2.676      0.093      0.543      0.386     -0.676     -2.276     -1.374      1.068     -0.823      0.275     -1.445     -0.130      0.080      0.866     -0.188     -1.779     -0.463      0.335     -0.091     -0.326     -0.467     -0.831     -0.382     -0.703      0.375     -0.900      0.629      0.149      0.435     -0.397      0.314     -0.664      0.531     -0.854      0.512      0.354      0.386     -0.668      0.946      0.141
    -1.093     -0.304     -0.161      1.184      1.037      0.324      0.093      0.543      1.386      0.324     -0.276      0.626      0.068      0.177      0.275     -0.445     -0.130      0.080     -0.134      0.812     -0.412      0.524      0.027      1.192      0.031     -0.522     -0.731     -0.131     -0.030      1.007      0.480     -0.403      0.449      0.443      0.352      0.349     -0.026     -0.002     -0.642      0.210      0.078     -0.757     -0.080     -0.590      0.877
     1.907      0.696     -0.161      0.184      1.037      1.324      1.093      0.543     -0.614     -2.676      0.724      1.626      1.068     -1.823      1.275      1.555      0.870      1.080     -2.134      0.812      0.305     -0.027      0.695     -0.536      0.893      1.624      0.625     -1.012      0.642      0.085      1.057      1.104     -0.082     -0.194     -3.131      0.228      1.699     -0.041     -1.468      0.742      1.184      0.773      0.012     -1.933      0.101
    -2.093      0.696     -2.161     -0.816      1.037     -1.676      1.093     -2.457     -0.614      1.324     -1.276      0.626     -1.932     -0.823      1.275     -1.445      0.870     -1.920     -0.134      0.812     -1.167      0.185     -1.058      0.110      1.138     -0.896      0.458     -1.047     -0.864     -0.034     -0.420      0.741     -1.411     -0.696      0.816      0.568      0.425     -0.482     -1.010      0.600     -0.321      0.516     -0.123     -0.360     -0.135
    -0.093      0.696     -1.161      1.184      0.037     -0.676      1.093     -1.457     -0.614      0.324      0.724      0.626      0.068      0.177      0.275     -1.445     -0.130     -0.920     -1.134     -1.188      0.108      0.392     -0.257      0.015     -0.904     -0.152      0.311     -0.847      1.036      0.954     -0.721      0.659     -1.087     -0.758      0.721      0.435      0.056      0.485      0.312      0.837     -1.560     -0.708     -0.317     -0.883     -0.417
    -2.093      0.696      1.839      1.184      1.037     -1.676      1.093      1.543      1.386      1.324     -2.276      1.626      1.068      2.177      1.275     -2.445     -0.130      1.080     -0.134      0.812     -1.559      0.738      0.692      1.139      0.502     -0.359      0.078      1.178      0.217      0.467     -0.240      0.353      0.867      0.435      1.044      0.014      0.624      0.312      1.342      1.067     -0.648     -0.807     -0.016     -0.634      0.209
    -1.093     -0.304      1.839     -1.816      1.037      1.324      1.093     -0.457      0.386     -2.676     -1.276     -2.374      1.068      0.177     -1.725      0.555      0.870      1.080      1.866      0.812     -0.682     -0.603      0.402     -0.892      0.500     -0.442      0.368      1.191     -1.112      0.422      1.908      1.610     -0.979      1.172     -2.808     -0.326     -1.563      0.493      0.846     -1.974      1.214      1.653      0.364      2.236      0.237
    -0.093      0.696      1.839      0.184      1.037      0.324     -0.907     -0.457      0.386      1.324      1.724      1.626     -0.932      0.177      1.275      0.555     -1.130     -0.920     -0.134     -1.188      1.007      0.118     -0.263      0.235      0.303     -1.091      0.707      2.008      0.023      0.684     -0.672     -0.899     -0.311      0.166      1.081      0.231      1.395     -0.634     -0.056      1.032     -0.748     -1.331     -0.451     -0.435     -1.422
     1.907     -1.304      1.839      2.184      1.037      0.324     -0.907      0.543      2.386      1.324      1.724     -1.374     -2.932      1.177      0.275      1.555      0.870     -1.920     -0.134      0.812      0.852     -0.060     -1.381      2.020      0.761      1.022     -1.272      3.165      0.128      0.334     -0.424     -0.902      2.041      0.815      0.932      0.430     -1.226     -0.864     -0.283     -0.045      0.423      1.057      0.426     -1.017      0.086
    -0.093      0.696      0.839      1.184      1.037      1.324      0.093     -0.457     -0.614      1.324     -0.276      1.626      0.068      1.177      1.275     -0.445      0.870      0.080     -0.134      0.812      0.248      0.564     -0.018      0.218      0.275     -0.319      0.016      0.683      1.054      0.598      0.927     -0.313     -0.292     -0.765      1.089     -0.770      0.698      0.146      1.125      1.139     -0.604      0.056      0.208     -0.015      0.527
     1.907     -3.304      0.839      0.184     -1.963      1.324     -2.907      0.543      1.386     -2.676      1.724     -2.374      1.068      1.177     -1.725      0.555     -2.130      1.080      1.866     -2.188      0.993     -1.477      0.482      0.578     -1.840      0.893     -2.014      0.313     -0.455     -0.124      0.400     -1.374     -0.027      1.256     -1.650      0.223     -0.388      0.215      0.636     -0.701     -0.497     -0.585      0.207      1.649     -0.470
     1.907     -0.304      1.839      2.184     -0.963      0.324      0.093      1.543      1.386     -2.676      1.724     -0.374      1.068      1.177     -1.725      1.555      0.870      1.080      0.866     -1.188      1.380     -0.099      0.597      1.906     -0.826      0.466     -0.038      1.062      0.302     -0.097     -1.292      0.328      0.939     -0.133     -2.299     -0.168     -0.210      0.187     -0.163     -1.340      0.147      0.890     -0.004      0.068     -0.257
    -2.093      0.696      0.839      1.184      0.037      0.324      1.093     -1.457      2.386      0.324     -1.276      0.626      1.068      1.177      0.275     -1.445      0.870      1.080     -1.134     -0.188     -1.115      0.426      0.504      0.965     -0.613     -0.863      0.352      0.356      0.142      0.771      1.318      0.595     -1.960      1.466      0.519      0.236      0.015      0.213      0.374      0.535     -0.089      0.450      0.231     -1.597      0.336
    -0.093      0.696     -2.161      1.184      1.037     -0.676      0.093      1.543      2.386     -0.676     -0.276     -0.374      1.068      1.177      1.275      0.555     -0.130      0.080      1.866      0.812      0.249     -0.415      0.178      1.776      0.911     -0.333      1.017     -2.219     -0.516      0.168     -1.016      0.364      1.336      1.139     -1.235     -0.579      0.321      0.866     -0.273      0.691      0.315      0.450     -0.141      1.217     -0.252
    -2.093     -1.304      1.839      2.184      1.037     -2.676     -1.907      1.543     -0.614      1.324     -2.276     -1.374      1.068      2.177      1.275     -2.445     -0.130      1.080     -0.134      0.812     -1.886     -0.832      0.421      0.663     -0.055     -0.179     -0.440      1.413      1.532      1.240     -0.746     -1.032      1.121     -1.249      1.498      0.384     -0.256      0.165      1.761      1.374     -0.346      0.699      0.257     -0.319      0.889
     0.907      0.696      0.839      1.184      1.037      1.324      1.093     -1.457      0.386      1.324     -0.276      1.626      1.068      1.177      0.275      0.555      0.870      1.080      0.866      0.812      0.276      0.802      0.660      0.902      0.313      0.523     -0.116      0.248      0.380      0.718      1.072      0.287     -2.263     -0.243      1.209     -0.630      0.590     -0.075      0.514      0.233      0.258     -0.048     -0.002      0.444      0.450
    -1.093     -0.304     -0.161     -1.816     -1.963     -1.676      1.093      1.543      1.386     -1.676      0.724      0.626      0.068      1.177      1.275      0.555      0.870      1.080      0.866     -1.188      0.000     -0.124      0.380      0.458     -0.677     -1.009     -0.191     -0.414     -2.236     -1.204     -1.804      1.187      1.156      1.229     -1.156      0.648      0.939     -0.519      0.966      1.616      0.560      0.942      0.503      0.687     -0.739
    -0.093      0.696     -0.161          *     -0.963      1.324      1.093      1.543      0.386          *          *          *      0.068          *          *          *          *          *          *     -1.188      0.244      0.247      0.229     -0.350     -1.486     -0.295      0.599     -0.458     -0.811      0.504      1.022      0.826      1.191      0.599      1.232      0.556     -0.785     -0.338      0.838     -0.647     -0.916     -0.083      0.521      0.832      0.330
    -0.093      0.696     -0.161      0.184      0.037      0.324      1.093      0.543      0.386      1.324      1.724      1.626      1.068      0.177      1.275      0.555      0.870      1.080     -0.134     -0.188      0.939      1.008      0.402      0.573      0.668     -0.986     -0.209     -0.644     -0.398     -0.739     -0.710      0.006      0.177     -0.041      0.963      0.441      0.250      0.467     -0.472      0.992     -0.415     -0.176      0.223     -0.514     -0.804
    -0.093     -0.304     -0.161     -0.816     -0.963     -0.676     -0.907      0.543     -0.614     -0.676     -0.276     -0.374     -0.932     -0.823     -0.725     -0.445     -0.130      0.080     -1.134     -0.188     -0.194      0.402     -0.062     -0.569     -0.763      0.096     -0.820     -0.096     -0.077     -0.679     -0.494     -1.330      0.598     -0.299     -0.143     -0.016     -0.998     -0.833     -0.313     -0.234     -0.179     -0.656      0.114     -0.721      0.551
    -0.093      0.696     -2.161     -1.816     -0.963      1.324      1.093     -2.457      0.386     -0.676      1.724     -0.374     -1.932     -1.823     -0.725     -1.445      0.870     -0.920     -0.134     -1.188      0.285      0.316     -0.788     -1.052     -1.091     -0.359      0.353     -1.347     -0.804      0.162      0.987      0.846     -1.560      1.161     -0.042      1.399     -0.748     -0.784     -0.996     -0.139     -1.719      0.481      0.474      0.386     -0.103
    -0.093     -2.304     -1.161      2.184     -2.963     -0.676      0.093      0.543     -0.614     -1.676     -1.276     -2.374     -1.932     -0.823     -1.725      1.555     -2.130      0.080     -1.134     -0.188     -0.084     -1.040     -0.551     -0.198     -1.961      0.020     -1.174     -0.574      2.254     -0.854     -0.666      1.264      1.180     -0.592     -0.728     -1.147     -0.856     -1.084     -0.602     -0.729      1.455     -0.864      0.912     -0.897      1.612
     0.907     -0.304      0.839     -0.816      0.037     -0.676      0.093      0.543      1.386      0.324      1.724     -0.374     -0.932      1.177     -0.725      0.555     -0.130      1.080      1.866     -1.188      0.965     -0.396     -0.100      0.736     -0.227     -0.139     -0.099      0.976     -1.765      0.089     -1.688      0.389      0.446      0.760      0.325      0.552      0.022     -0.760      0.579     -0.620     -0.695      0.559      1.270      1.430     -0.820
    -1.093      0.696      0.839     -0.816     -1.963      0.324      0.093      1.543      1.386      0.324      0.724      0.626      1.068      1.177      0.275     -1.445      0.870      1.080     -1.134      0.812     -0.428      0.366      0.532      0.777     -0.542     -0.663      0.369      0.488     -1.534     -1.446      0.717     -0.290      0.892      0.721      0.726      1.155      0.163      0.210      0.500      0.643     -1.017      0.404      0.175     -1.457      1.323
     0.907      0.696     -1.161      0.184      1.037      1.324      1.093     -1.457     -0.614      0.324      0.724      1.626     -0.932     -1.823      0.275      1.555     -0.130     -0.920     -1.134     -3.188      0.760     -0.124     -0.672     -0.660     -1.021      0.210      0.834     -0.634      0.782      2.063      0.520      1.285     -0.658     -0.257      0.755     -0.385      1.820      0.058     -1.278      0.665      0.801      0.059      0.163     -0.921     -2.064
    -0.093      0.696     -1.161      0.184      0.037      0.324      1.093     -1.457      1.386      1.324      0.724      0.626      0.068     -0.823      0.275      0.555      0.870      0.080     -0.134     -0.188      0.528      0.433     -0.260      1.184      0.035     -0.536      0.359     -0.994     -1.072      0.013     -0.153      0.632     -1.237      0.673      1.304     -0.021     -0.048      0.467     -1.683      0.225     -0.090      0.413      0.377     -0.694     -0.234
     1.907      0.696      0.839     -1.816      1.037      1.324     -1.907     -0.457     -0.614     -1.676     -0.276      0.626     -2.932     -1.823      0.275     -1.445     -2.130     -0.920     -0.134     -1.188     -0.137     -0.487     -0.518     -0.884     -0.380      1.966      1.131      1.364     -0.861      1.569      1.452     -1.300      0.106     -0.103     -1.475      0.084      1.192     -2.113     -1.154      0.329     -1.344     -1.651     -0.164      0.133     -0.789
     0.907     -1.304     -0.161     -1.816      1.037     -1.676      0.093     -1.457     -0.614     -0.676      0.724     -2.374      1.068     -1.823      1.275      1.555     -0.130      1.080     -1.134     -0.188      0.334     -0.454      0.459     -0.860      1.351      0.664     -0.796     -0.606     -1.028     -0.362     -2.025      0.301     -1.808     -0.007     -1.383      0.268     -1.747      0.272     -1.109      0.532      1.316      0.503      0.146     -0.772     -1.287
    -1.093     -1.304     -1.161     -1.816     -1.963     -1.676      1.093     -1.457      1.386     -0.676     -1.276      1.626     -1.932      1.177     -1.725      0.555      0.870      0.080      1.866      0.812     -0.556      0.092     -0.569     -0.287     -0.302     -0.501     -1.308     -0.694     -1.579     -1.748     -0.977      1.010     -0.753      1.766     -0.506     -0.509      1.284     -0.918      1.141     -1.456      1.236      0.681      1.044      1.912      0.859
    -0.093      0.696     -0.161      1.184     -0.963     -0.676      0.093      0.543      0.386     -0.676      0.724     -0.374      1.068      0.177     -0.725     -1.445     -0.130      1.080     -0.134     -1.188      0.462      0.038      0.393      1.020     -1.333     -0.585      0.566     -0.661      0.213      0.466     -1.346      0.066     -0.222     -0.241      0.007     -0.006     -0.170      0.449     -0.597     -0.100     -1.834     -0.232      0.236     -0.632      0.082
    -0.093     -1.304     -0.161      0.184     -0.963     -0.676     -0.907      1.543      0.386     -0.676     -0.276     -0.374     -0.932      0.177     -0.725     -0.445     -1.130     -0.920     -0.134     -1.188     -0.062     -0.698     -0.481     -0.240     -0.844      0.089     -0.698      0.461      0.426     -0.183     -0.714     -0.083      2.139      0.656     -0.132     -0.143      0.679     -0.282      0.300     -0.070     -0.410     -0.566     -0.193      0.090     -0.415
    -0.093     -1.304     -0.161      1.184     -1.963     -1.676     -1.907      1.543      1.386     -0.676     -0.276     -0.374      1.068      0.177     -0.725     -1.445      0.870      1.080     -1.134     -0.188     -0.477     -0.487      0.451      0.866     -1.533      0.328     -0.846     -0.701      0.268     -0.309     -1.212     -1.520      0.919      0.699      0.443      0.342      0.362      0.484     -0.631      0.272     -0.881      1.478      0.301     -1.608      1.138
    -2.093      0.696      0.839      1.184      0.037     -2.676      0.093     -1.457      0.386      0.324     -2.276      1.626      1.068      2.177      0.275     -2.445     -0.130     -1.920     -1.134     -2.188     -1.557      0.366     -0.474      0.495     -1.192     -0.345      0.366      1.353      0.763      1.139     -1.171     -0.204     -0.752      0.072      0.875     -0.268      1.182      1.676      1.777      0.841     -0.782     -0.627     -1.247     -1.278     -1.133
    -0.093     -0.304     -1.161     -1.816      1.037      0.324      0.093     -0.457     -1.614      1.324      1.724     -0.374     -0.932     -1.823      1.275      0.555     -1.130     -1.920     -2.134      0.812      0.559     -0.423     -0.812     -1.884      0.476     -0.523      0.087     -0.219     -0.076      0.617     -0.085      0.337      0.357     -0.305      1.136      0.957      0.238      0.297     -0.282      1.063     -0.153     -0.607     -0.645     -1.360      0.401
     0.907     -0.304     -1.161      0.184      0.037      0.324     -1.907     -1.457      0.386      0.324      0.724      0.626      0.068     -0.823      0.275      0.555      0.870     -0.920     -0.134     -0.188      0.280      0.307     -0.556      0.253      0.282      0.821     -0.761     -0.742     -0.112     -0.341      0.067     -2.324     -0.709      0.071      0.148      0.281      0.155      0.688     -1.120      0.168      0.342      0.456     -0.103     -0.173     -0.493
    -0.093     -0.304     -2.161      1.184     -1.963      0.324      1.093     -2.457     -0.614     -0.676     -1.276     -1.374     -0.932     -0.823     -1.725      0.555     -0.130     -1.920     -0.134     -2.188     -0.219     -0.574     -0.725     -0.083     -1.479      0.082      0.222     -1.482      1.151     -0.512      0.449      1.764     -1.634     -0.626      0.180     -0.917     -0.418      0.342     -0.705     -0.758      0.835      0.596     -0.594     -0.071     -0.669
    -0.093     -1.304     -1.161      1.184      1.037     -1.676     -0.907     -0.457     -0.614      1.324     -0.276     -1.374      0.068      1.177      1.275      0.555     -1.130     -1.920      0.866      0.812     -0.294     -0.760     -0.473      0.556      0.765      0.236     -0.422     -0.710      0.755      0.331     -1.356     -0.156      0.059     -1.054      0.822      0.310     -0.217      0.882      0.698      0.885      0.856     -0.214     -1.063      0.637      0.197
     0.907     -0.304      0.839     -0.816      0.037      0.324     -1.907     -1.457     -0.614     -1.676      0.724      0.626      0.068      1.177     -1.725      0.555     -0.130      1.080      1.866      0.812      0.525     -0.017      0.198      0.370      0.419      0.393     -0.368      0.633     -1.239     -0.451     -0.227     -2.058     -1.913     -1.009     -1.947      0.113      0.683     -0.205      0.871     -1.843     -0.054     -0.144      0.734      1.636      0.548
    -0.093     -0.304     -0.161     -0.816      0.037     -0.676      0.093      0.543     -0.614      1.324     -0.276     -0.374     -0.932     -0.823      0.275     -0.445     -0.130     -0.920     -0.134     -2.188     -0.186     -0.536     -0.629     -0.197     -0.690      0.148      0.357      0.366     -0.500      0.470     -0.504      0.487      1.316     -0.539      1.790     -0.054      0.399      0.066     -0.898      0.559     -0.083      0.459      0.053     -0.170     -1.343
     0.907     -0.304     -0.161      0.184     -1.963      0.324      0.093     -1.457     -0.614     -0.676      0.724     -0.374      0.068     -1.823      0.275     -1.445     -0.130      0.080     -1.134     -1.188     -0.003     -0.357      0.058      0.064     -0.700      0.805      0.109     -0.307      0.100     -1.205      0.256      0.205     -1.610     -0.557     -0.160      0.779      0.151     -0.043     -2.027      0.811     -1.305      0.145     -0.088     -1.023     -0.517
    -0.093     -0.304     -0.161     -0.816     -0.963      0.324      0.093      0.543     -0.614      1.324      0.724      0.626      0.068     -0.823      0.275     -0.445     -0.130      1.080     -1.134     -0.188      0.032      0.198      0.614     -0.820     -0.197     -0.182     -0.260     -0.862     -0.128     -0.957      0.226     -0.224     -0.146     -0.075      1.495      0.446      0.617     -0.924     -0.101      0.470     -0.328     -0.284     -0.041     -0.763     -0.123
    -0.093      0.696      0.839      0.184     -0.963     -2.676      0.093     -0.457      0.386     -0.676     -0.276      1.626      1.068      2.177      0.275     -2.445      0.870     -0.920      0.866     -0.188     -0.669      1.065      0.104     -0.019     -0.817      0.663     -0.292      0.790      0.365     -0.333     -1.926     -0.883     -0.594      0.396     -0.282      0.627      0.178      1.014      2.078      0.595     -1.768     -0.263     -1.206      0.750      0.455
     0.907      0.696     -1.161     -1.816      1.037     -0.676     -2.907      1.543      2.386      1.324     -0.276     -2.374      1.068      2.177      1.275     -0.445     -2.130      1.080      1.866      0.812     -0.397     -1.260      0.347     -0.049      1.727      1.375      1.993     -1.666     -1.711     -0.782     -0.332     -1.656      1.095      2.318      0.312      0.204     -0.634      0.423      2.166      0.196     -0.016     -0.794      0.336      1.981     -0.712
     0.907      0.696      1.839      0.184      0.037      0.324      1.093      1.543     -0.614      1.324      0.724      1.626      1.068     -0.823      0.275      1.555      0.870      1.080     -1.134      0.812      0.590      0.895      0.616      0.621      0.877      0.437     -0.148      1.149     -0.561     -0.946     -0.260      0.171      0.844     -1.076      0.971     -0.184      0.309      0.114     -1.106     -0.198      0.889     -0.018     -0.245     -1.349      0.033
     0.907      0.696     -0.161      1.184      0.037     -0.676      1.093      0.543     -1.614     -1.676     -1.276      0.626     -2.932      2.177      0.275     -2.445      0.870      0.080      0.866     -0.188     -0.965      0.493     -0.676      0.742     -0.474      1.752      0.235      0.403      0.496      0.528      0.453      0.741      1.354     -2.149     -1.600      0.034     -0.105     -1.844      1.483      0.376     -1.255      0.169      1.257      0.426      0.144
    -0.093     -0.304      0.839     -1.816      0.037      0.324     -1.907      0.543      1.386     -1.676     -0.276     -0.374      1.068     -1.823     -0.725      0.555     -0.130      0.080     -1.134     -0.188     -0.043     -0.281      0.279     -0.246     -0.410      0.019     -0.091      0.604     -1.483      0.562      0.391     -1.622      0.064      1.538     -1.417     -0.072     -0.026      0.640     -1.671     -0.313      0.632      0.371     -0.311     -1.001      0.245
    -0.093      0.696      1.839     -1.816      1.037      0.324     -0.907      1.543      0.386      1.324      0.724     -1.374      1.068      0.177     -0.725     -0.445      0.870      1.080     -2.134      0.812     -0.161     -0.453      0.315     -1.082      1.712     -0.103      1.056      1.420     -0.717     -0.627      0.364     -0.309      1.297      1.220      0.419      0.881     -0.829      0.550      1.097     -1.727     -0.178      1.272      0.370     -1.599     -0.689
    -0.093      0.696      0.839      0.184      0.037      0.324      0.093      1.543     -1.614      1.324      1.724      0.626      1.068      0.177      1.275      0.555     -1.130      1.080     -1.134      0.812      0.789      0.162      0.729     -0.059      0.687     -0.845      0.703      0.118      0.211     -0.713     -0.503     -0.079      0.716     -1.645      0.819      0.539      0.478     -0.179      0.344      0.964     -0.408     -1.395     -0.168     -1.161      0.138
     1.907     -1.304      1.839     -0.816      1.037      1.324     -0.907     -0.457      1.386     -2.676      1.724     -0.374      1.068      1.177     -0.725      0.555     -1.130      0.080     -1.134      0.812      1.084     -0.044      0.660     -0.232      0.471      0.797     -1.183      1.070     -0.503      0.444      0.297     -0.908     -1.182      1.617     -3.093      0.239     -0.140      0.217      1.503     -0.972     -0.602     -1.121     -1.002     -0.951      0.448
     1.907     -0.304     -1.161     -1.816      1.037      1.324      1.093     -2.457     -1.614     -0.676      1.724     -0.374     -1.932     -1.823     -0.725      1.555      0.870     -2.920     -2.134      0.812      1.314      0.410     -1.488     -2.010      0.988      0.474     -0.648      0.317      0.273      0.233      0.134      0.444     -0.809     -0.106     -1.240     -0.050     -0.794      0.472     -0.255     -1.168     -0.044      0.370     -0.450     -1.121      0.103
     0.907      0.696     -2.161      1.184      1.037      1.324      1.093     -1.457      1.386      0.324      0.724     -1.374      0.068      2.177      1.275     -0.445     -1.130     -2.920      1.866      0.812      0.178     -0.588     -0.826      0.740      0.776      0.774      1.387     -1.564      0.415      0.303      1.104      1.612     -0.388      0.931     -0.164      0.322     -0.569      1.441      1.721      0.833     -0.512     -0.500     -1.555      1.366      0.032
    -0.093     -2.304     -2.161      1.184      1.037      1.324     -1.907      0.543     -0.614      1.324      0.724     -2.374     -1.932      1.177      1.275      0.555     -2.130     -1.920     -0.134     -0.188      0.910     -1.513     -1.294      0.660      0.237     -0.987     -0.823     -1.023      0.540      0.882      0.296     -0.394      2.018     -1.047      1.441     -0.347     -0.500     -0.143      0.662      1.240     -0.086     -0.377      0.369     -0.405     -0.391
     0.907      0.696      1.839      2.184      1.037      1.324      1.093      1.543      1.386     -1.676     -1.276      1.626      1.068      2.177      0.275     -1.445      0.870      1.080      1.866      0.812     -0.249      0.683      0.354      1.372      0.919      1.001     -0.209      1.308      0.760      0.225      1.586      0.484      1.144      0.474     -2.135     -0.963      0.637      0.480      1.144     -0.428     -1.059      0.175      0.282      1.177     -0.046
     0.907      0.696      1.839      1.184      1.037      1.324      1.093      1.543      2.386     -0.676      1.724      0.626      1.068      2.177     -0.725      1.555      0.870      1.080      0.866      0.812      0.713      0.318      0.513      2.048      0.462      0.129      0.435      1.372     -0.916      0.569      0.522      0.700      0.901      0.784     -1.082      0.646      0.149      0.272      0.700     -1.112      0.565      0.460      0.017     -0.022      0.423
     0.907      0.696     -0.161     -0.816     -0.963      1.324      1.093      0.543      0.386      1.324      1.724     -0.374      1.068      1.177      0.275      1.555      0.870     -0.920     -0.134     -0.188      1.076      0.391     -0.042     -0.507     -0.378     -0.201      0.351     -0.115     -0.277     -0.501      0.295      0.638      0.642      0.609      1.644      0.060     -1.019      1.204      1.498      0.364      0.344      0.488     -0.858      0.085     -0.014
    -2.093      0.696      0.839     -0.816      0.037     -1.676      1.093     -1.457      1.386      0.324     -2.276      1.626      0.068      1.177      0.275     -2.445      0.870      0.080     -1.134     -0.188     -1.310      0.922      0.070     -0.275      0.701     -0.832     -0.369      0.588     -0.532     -0.580     -0.206      0.118     -1.596      1.627     -0.056     -0.373      0.465     -0.121      1.356      0.010     -0.910     -0.076      0.035     -1.026     -0.917
     1.907      0.696     -2.161     -1.816      1.037      1.324     -2.907     -2.457     -1.614     -2.676      1.724      1.626     -2.932     -1.823      1.275      1.555      0.870      1.080     -2.134      0.812      2.006      0.219     -0.723     -0.321     -0.099      0.048      0.465     -1.523     -1.497      1.304     -0.682     -3.133     -1.514     -1.196     -2.566     -1.264      1.276     -1.763     -1.492      1.471     -0.591      0.463      2.222     -2.011      0.911
    -0.093      0.696      0.839      2.184      1.037     -2.676      1.093     -0.457     -0.614      1.324      0.724      1.626     -0.932      1.177      0.275     -2.445      0.870     -0.920      1.866     -0.188     -0.557      1.078     -0.429      1.272      0.340      0.370     -0.333      1.173      0.895      0.653     -2.196      0.039      0.064     -1.338      1.164      1.470      0.207     -0.079      0.197      0.131     -1.758     -0.352     -0.301      1.334     -0.354
    -0.093      0.696      0.839     -0.816      0.037     -0.676     -1.907      0.543     -0.614      0.324     -0.276      1.626      0.068     -0.823      0.275     -0.445      0.870      0.080     -1.134     -0.188     -0.228      0.003     -0.085     -1.268      0.889      0.068      0.744      0.845      0.523     -0.997     -0.479     -1.787      0.474      0.044     -0.214      0.260      1.442      0.259      0.063     -0.201     -0.413      0.868      0.091     -0.564     -0.954
     0.907      0.696      1.839      0.184      0.037      0.324      1.093     -0.457     -0.614      0.324      0.724     -0.374      1.068      1.177      0.275      0.555     -1.130      1.080      0.866     -0.188      0.486     -0.059      0.593      0.558     -0.108      0.188      0.671      1.157     -0.171      0.223     -0.240      1.177     -1.071     -1.005      0.185      0.143     -0.377      0.131      0.628      0.244      0.045     -0.875     -0.027      0.390      0.057
    -2.093     -1.304     -0.161      1.184     -1.963     -1.676      0.093     -0.457      0.386     -0.676     -0.276     -1.374      0.068      0.177     -0.725     -0.445     -1.130     -0.920     -1.134     -2.188     -0.305     -0.430     -0.270      0.547     -1.749     -1.640     -1.064      0.163      0.626     -0.171     -1.479      0.714     -0.082     -0.062      0.401      0.172     -1.041      0.479     -0.165      0.320     -0.142     -0.713     -0.416     -1.324     -0.591
     0.907      0.696      0.839      1.184     -0.963     -1.676      0.093      0.543     -0.614      0.324     -2.276     -1.374      0.068     -0.823      0.275     -1.445     -0.130      1.080      1.866      0.812     -1.563     -0.428      0.231      0.801      0.074      2.241      1.133      0.579      0.427     -1.017     -0.123      0.553      0.275     -1.140      0.169     -0.169     -0.678     -0.152     -1.383      0.217      0.374      0.311      0.539      1.265      0.821
    -1.093      0.696      0.839      1.184     -0.963     -0.676      0.093      1.543     -1.614     -0.676     -1.276     -0.374      0.068     -0.823     -0.725     -0.445     -0.130      0.080     -0.134     -1.188     -0.566     -0.055      0.089      0.392     -1.558     -0.615      1.111      0.691      0.626      0.574     -0.030      0.157      1.530     -1.907      0.145     -0.407     -0.124      0.061     -1.079      0.160      0.197      0.029     -0.044     -0.273      0.198
     0.907      0.696      1.839     -0.816      0.037      0.324      1.093      1.543      0.386      0.324      1.724     -0.374     -2.932      0.177      0.275     -0.445      0.870      1.080     -2.134     -0.188      1.021      0.266     -0.590      0.156      0.773     -0.006      0.491      2.553     -0.977     -0.780     -0.862      0.981      1.960      0.377     -0.053      0.144     -0.751     -1.956     -0.136     -0.137     -1.543      0.532      1.991     -2.272     -0.928
     0.907     -0.304     -1.161     -0.816     -0.963     -1.676      0.093     -1.457     -0.614     -0.676     -0.276      0.626      0.068      1.177     -0.725      0.555     -1.130     -0.920     -1.134     -2.188      0.070     -0.249     -0.152     -0.550     -0.392      0.768     -0.289     -0.924     -0.393     -0.486     -1.746      0.309     -1.244     -0.151     -0.536     -0.388      1.043      0.256      1.576     -0.582      0.323     -0.985     -0.679     -0.872     -1.747
     1.907      0.696      1.839     -0.816     -0.963      1.324      1.093      0.543      2.386     -0.676      1.724      1.626      0.068     -1.823      0.275     -0.445      0.870      1.080      0.866     -1.188      0.206      0.551      0.623     -0.998     -1.009      1.721      0.097      1.004     -0.027     -0.124      1.076      0.516     -0.242      3.178     -0.311      1.399      0.778     -0.888     -1.023      0.902     -0.632      0.272      0.129      1.330     -0.200
     0.907      0.696     -0.161      1.184      1.037      1.324      0.093      0.543      0.386     -0.676      1.724      0.626      1.068      0.177      0.275      1.555      0.870      1.080     -0.134      0.812      0.973      0.726      0.715      0.191      0.564     -0.203     -0.147     -0.811      1.067      0.513      0.373     -0.567     -0.191      0.404     -0.840      0.213     -0.299      0.008     -0.022      0.008      0.506      0.058     -0.371     -0.298      0.172
     1.907      0.696     -2.161     -1.816      0.037      1.324      0.093     -2.457     -1.614      0.324     -0.276     -2.374     -0.932      0.177     -0.725      0.555     -0.130     -2.920     -0.134      0.812      0.474     -0.139     -1.251     -1.046      0.878      1.471      0.980     -0.867     -0.859     -0.718      0.865      0.116     -0.849     -0.813     -0.319     -0.771     -2.265      0.957      0.937     -1.288     -0.062      0.076     -0.554      0.376      0.128
     0.907      0.696     -0.161      0.184      0.037      0.324      0.093     -1.457      0.386      0.324      0.724     -0.374      0.068     -0.823     -0.725     -0.445     -0.130      0.080     -0.134     -0.188      0.162      0.146      0.140     -0.102     -0.113      0.779      0.518     -0.233      0.298     -0.073      0.236     -0.017     -1.626      0.534      0.503      0.386     -0.547     -0.359     -0.759     -0.536     -0.575     -0.422     -0.144     -0.086     -0.035
     0.907     -1.304      0.839     -1.816      1.037      1.324      0.093      1.543     -0.614      1.324      0.724     -1.374      1.068     -0.823      1.275      1.555      0.870      1.080     -1.134      0.812      1.065     -0.125      0.829     -1.014      1.097     -0.092     -1.265     -0.112     -0.763     -0.145      0.211      0.277      0.539      0.067      0.763     -0.870     -1.263     -0.124     -0.078      0.575      0.255      1.037     -0.192     -0.660     -0.139
     1.907      0.696     -0.161      2.184      0.037     -0.676      1.093     -0.457     -0.614     -0.676      1.724     -0.374      0.068      2.177      0.275      1.555      0.870      1.080     -0.134     -0.188      0.871      0.328      0.461      1.119     -0.460      0.964      0.277     -0.719      1.080      0.540     -1.618      0.670     -1.192     -1.407     -0.345      0.524     -0.792     -0.670      1.224      0.580      0.542      0.386      0.408     -0.631      0.097
     0.907      0.696      0.839     -1.816      1.037      1.324     -0.907     -1.457     -0.614      0.324      1.724      0.626      1.068      0.177      1.275      1.555      0.870      1.080     -2.134      0.812      1.244      0.061      0.424     -0.886      1.440     -0.273      0.591      0.401     -0.911     -0.293      0.173     -0.893     -1.914     -0.093     -0.326     -0.068      0.570      0.497      0.772      0.334      0.105      0.702      0.216     -1.693     -0.577
    -0.093     -2.304     -0.161      1.184      0.037     -0.676     -1.907      0.543      0.386     -0.676     -1.276     -1.374      0.068      1.177      0.275     -0.445     -0.130     -0.920     -0.134      0.812     -0.745     -0.772     -0.322      1.193     -0.013      0.728     -1.449      0.298     -0.041      0.083     -0.109     -1.029      0.867     -0.524     -0.783     -0.275     -0.230      0.638      0.348      0.311      0.253      0.725     -0.521     -0.736      0.835
    -0.093     -0.304     -0.161      1.184      1.037      0.324      0.093      0.543     -1.614     -0.676     -0.276     -0.374      0.068     -1.823     -0.725     -0.445     -0.130     -0.920     -0.134      0.812     -0.028      0.509      0.010     -0.991      0.195     -0.093     -0.831     -0.092      2.146      0.757      0.465     -0.310      0.532     -0.933     -0.988     -0.331     -1.186      0.173     -1.066     -0.779     -0.419     -0.687     -0.819      0.426      0.533
    -0.093      0.696      1.839      2.184      1.037     -2.676      1.093     -0.457      0.386      1.324      0.724     -1.374     -0.932     -0.823      1.275          *     -1.130     -0.920     -0.134      0.812     -0.472     -0.107     -0.262      0.468      0.592      0.393      0.555      2.261      1.686      0.404     -2.192      1.186     -0.060      0.036      1.112      1.389     -1.263     -0.368     -1.124      1.102     -1.936     -1.107     -0.430     -0.408      0.283
     0.907      0.696     -2.161      1.184      1.037     -2.676      1.093     -0.457     -1.614      1.324     -1.276      0.626     -0.932     -1.823      1.275     -2.445      0.870      1.080     -0.134      0.812     -1.112      0.776     -0.022     -0.588      0.823      1.981     -0.210     -2.271      1.720      0.232     -1.412      0.300     -0.480     -1.065      1.018      0.287     -0.436     -0.965     -1.267      0.807     -1.041     -0.107      1.135      0.137     -0.001
    -1.093     -0.304      0.839      1.184      1.037      0.324      0.093     -0.457     -0.614     -1.676      0.724     -1.374      0.068     -0.823      0.275      0.555     -0.130      0.080     -1.134     -0.188     -0.085     -0.780     -0.050      0.176     -0.211     -0.973      0.333      0.789      0.978      1.063      0.284      0.869     -0.245     -0.795     -1.462      0.736     -0.312      0.122     -1.147      0.432      0.594      0.654      0.125     -1.090      0.187
    -2.093      0.696      1.839      1.184     -2.963     -2.676      1.093      1.543      2.386     -2.676     -2.276     -2.374      1.068      1.177     -2.725     -2.445      0.870      1.080      0.866     -3.188     -1.621     -0.031      0.574      2.167     -2.993     -0.494      0.755      1.077     -0.950     -0.062     -0.894      1.144      0.883      0.765     -0.942      0.116     -2.402      0.211     -0.463     -0.918     -0.622      0.925     -0.060     -0.223     -0.341
     0.907     -2.304     -2.161     -0.816      1.037      1.324      1.093     -1.457      1.386      1.324      1.724     -2.374      0.068      1.177      1.275      1.555      0.870      1.080      0.866      0.812      1.034     -0.482      0.190     -0.002      1.415     -0.105     -1.813     -2.174     -0.645     -0.681      0.236      1.463     -1.571      1.456      0.585      0.160     -1.648     -0.324      1.304      0.510      0.457      1.338      0.657      0.887     -0.481
    -0.093     -1.304      0.839      1.184      0.037      1.324      1.093      1.543      0.386      0.324      0.724      0.626     -0.932     -0.823      0.275      1.555      0.870      1.080      0.866      0.812      0.528      0.612      0.257      0.240      0.118     -0.540     -1.828      0.515      0.978      0.103      0.748      0.509      1.277      0.174      0.438     -0.021     -0.186     -1.216     -0.886      0.311      0.897      0.094      0.532      0.791      0.685
    -2.093     -0.304     -0.161      1.184     -2.963      0.324     -0.907     -0.457      0.386     -0.676     -1.276     -0.374      0.068      1.177     -0.725     -0.445     -1.130      0.080     -0.134     -2.188     -0.860     -0.618      0.165      1.245     -1.783     -1.418      0.466     -0.124      0.078     -1.054      1.172     -0.290     -0.610     -0.697      0.344     -0.122      0.333     -0.358      0.257      0.357      0.505     -0.321     -0.272     -0.569     -0.669
     0.907     -0.304     -1.161      0.184      1.037      1.324     -0.907     -1.457     -0.614     -0.676     -0.276     -0.374     -0.932      0.177     -0.725     -0.445     -1.130     -0.920     -0.134      0.812      0.170     -0.289     -0.578     -0.396      0.179      0.841     -0.012     -0.598      0.460      0.789      1.009     -0.763     -0.765     -0.380     -0.764     -0.479      0.139      0.086      0.192     -0.747     -0.768     -0.959      0.179      0.122      0.615
     0.907     -0.304      1.839     -0.816     -2.963      0.324     -0.907     -0.457      0.386     -0.676     -0.276      1.626      1.068      2.177     -2.725     -2.445     -1.130     -0.920     -0.134     -0.188     -0.568      0.177      0.299      0.225     -1.500      1.425     -0.345      1.556     -0.973     -1.736      0.878     -1.185     -0.853      0.278      0.147      0.586      1.209      0.687      2.026     -1.946     -1.738     -1.252     -1.506     -0.326      0.949
    -0.093      0.696      0.839     -1.816      1.037      1.324      1.093      0.543      1.386     -0.676     -1.276     -0.374     -2.932      2.177      1.275      0.555     -0.130     -0.920      1.866      0.812      0.053      0.232     -1.022      0.649      1.013     -0.042      0.583      1.937     -2.379     -0.110      1.353      0.779      1.807      0.952     -1.240     -1.385     -0.848     -1.426      1.813      0.663      0.730     -0.167      0.781      1.616      0.078
    -0.093     -0.304     -1.161     -1.816      1.037     -0.676     -0.907      1.543     -1.614      1.324     -0.276      0.626      1.068     -1.823      1.275      0.555     -1.130     -0.920     -2.134      0.812      0.182     -0.127      0.105     -1.903      0.444     -0.219     -0.083     -1.550      0.062      0.415     -0.907     -0.731      1.492     -0.310      0.968     -0.531      0.688      0.966     -0.362      0.985      0.318     -1.073     -1.061     -1.251      0.419
     0.907     -0.304      1.839     -0.816     -1.963      0.324      0.093      1.543     -0.614     -0.676     -1.276      0.626      1.068      1.177     -1.725     -0.445     -0.130      1.080      0.866     -1.188     -1.070     -0.102      0.719     -0.618     -1.633      2.103     -0.260      1.045     -0.228     -0.208      1.316      0.240      0.725     -0.117      0.086      0.184      0.650      0.085      1.611     -0.781      0.780     -0.005     -0.266      1.153      0.204
    -1.093     -0.304     -2.161      2.184     -0.963      0.324      0.093      0.543     -0.614      0.324      1.724     -0.374     -0.932      0.177      0.275      0.555      0.870      0.080      0.866      0.812      0.500      0.105     -0.287      0.563     -0.080     -1.444     -0.463     -1.929      1.681     -0.889     -0.209     -0.085      0.852     -0.964      0.355      0.831     -0.471     -0.559     -0.060      0.364      0.044      0.677      0.572      0.588      0.803
    -0.093     -0.304     -1.161     -0.816     -1.963      1.324      0.093      0.543      0.386      0.324     -1.276     -1.374      1.068     -0.823      0.275     -0.445     -0.130      0.080      0.866     -0.188     -0.859     -0.332      0.079      0.469     -0.424      0.707      0.032     -1.273     -1.383     -1.618      2.067      0.557      0.458      0.093      0.631     -0.020     -0.946      0.914     -1.254      0.631      0.618      0.284     -0.202      0.528      0.149
    -0.093     -1.304      0.839      0.184      0.037      1.324      1.093     -1.457      2.386     -0.676      0.724     -2.374      1.068     -1.823      0.275     -0.445     -1.130      1.080      1.866      0.812      0.413     -1.057      0.690      1.382      0.405     -0.525     -0.098      0.138     -1.222     -0.453      0.955      1.961     -2.314      1.417     -0.891      0.167     -0.907      0.062     -2.974     -0.077     -0.741      0.065     -0.001      1.248      0.386
    -1.093     -0.304     -0.161      1.184      0.037      0.324      0.093     -0.457     -0.614      0.324     -0.276     -1.374      0.068     -0.823      0.275      0.555     -0.130      0.080     -1.134     -2.188     -0.375     -0.442     -0.109      0.283     -0.755     -0.709      0.067     -0.150      0.959      0.767      0.520      0.516     -0.323     -0.772      0.475      0.068     -0.801     -0.010     -0.962      0.852      0.995      0.543      0.151     -1.111     -1.212
     1.907     -0.304     -0.161      0.184      0.037      0.324     -1.907      1.543      0.386      1.324      1.724      0.626      0.068     -0.823      0.275      0.555     -0.130     -0.920     -1.134     -0.188      0.870      0.351     -0.379      0.007      1.088      0.892     -0.650      0.360      0.297     -0.936     -0.365     -2.293      1.948      0.273      0.629      0.521      0.218      0.532     -0.889     -0.339     -0.371     -0.354     -0.158     -1.042     -1.049
     0.907     -0.304     -0.161     -1.816      1.037      1.324      0.093      1.543      0.386     -2.676      0.724      0.626      1.068      1.177      0.275      1.555      0.870      1.080     -2.134     -1.188      0.763      0.649      0.469     -0.362     -0.099      0.232     -1.114     -0.673     -1.229      1.041      0.548     -0.656      0.919      0.658     -2.544     -0.530     -0.262      0.376      1.301      0.297      0.788      0.077      0.296     -1.827     -1.113
    -0.093      0.696      0.839      0.184      0.037      1.324      1.093      1.543      0.386      1.324     -1.276     -0.374      1.068      0.177      1.275      1.555      0.870      1.080     -1.134      0.812      0.072      0.125      0.842     -0.456      0.114     -0.197      0.622     -0.096      0.560      0.004      1.124      1.048      0.433      0.690      1.275     -1.584     -0.448     -0.246      0.683      1.182      1.294      0.679     -0.472     -1.111      0.575
     0.907      0.696      0.839      1.184     -0.963      0.324      1.093      0.543      2.386      1.324      0.724      1.626      0.068     -0.823     -0.725      1.555      0.870      0.080      0.866     -1.188      0.558      1.119      0.083      1.749     -0.543      0.316     -0.484      0.594     -0.570     -0.149     -0.223     -0.036      0.342      1.248      1.709     -0.056      0.142      0.019     -2.168     -0.478      0.812     -0.336     -0.037     -0.140     -0.912
    -1.093     -0.304      0.839      0.184      1.037     -0.676      1.093      0.543     -1.614      0.324      0.724      0.626      1.068      0.177      0.275      0.555      0.870      1.080     -0.134      0.812     -0.002      0.458      0.540     -0.805      0.342     -1.056     -0.777      0.210      0.844      0.691     -0.727      0.387     -0.075     -1.165      0.080      0.516      0.186      0.258      0.770      0.085      0.491      0.368      0.033      0.173      0.368
    -1.093     -0.304     -2.161      1.184      0.037     -0.676      0.093     -2.457      1.386      0.324     -1.276     -2.374      0.068      1.177     -0.725     -0.445     -0.130     -2.920      0.866     -0.188     -0.339     -0.668     -0.880      1.285     -0.553     -0.762      0.446     -1.183     -0.123      0.585     -0.314      0.743     -1.501      0.527      0.515     -0.764     -1.346      1.444      0.207     -0.394     -0.113      0.624     -1.590      0.349      0.389
    -0.093      0.696      0.839      1.184      1.037      1.324      1.093     -1.457      1.386      1.324      0.724     -0.374      1.068      2.177     -0.725      0.555      0.870      0.080     -0.134      0.812      0.402      0.392      0.218      1.259      0.895     -0.574      0.369      0.562     -0.033      0.248      0.746      0.742     -1.779      0.371      0.706      0.202     -0.918      0.698      1.266     -1.001     -0.016      0.365     -0.482     -0.631      0.095
    -0.093     -0.304     -2.161     -0.816      0.037      1.324     -1.907     -2.457     -0.614     -2.676     -2.276      1.626      1.068      2.177     -2.725     -1.445     -0.130     -1.920     -1.134      0.812     -0.942     -0.104     -0.217      0.049      0.357      0.949     -0.210     -1.993     -0.911     -0.378      2.332     -1.835     -2.216     -0.659     -3.004     -0.979      1.592      1.523      2.053     -2.926     -0.363      0.072     -1.628     -1.077      0.688
    -0.093      0.696      1.839      2.184      0.037      1.324      1.093      1.543      0.386     -0.676     -0.276     -0.374      0.068      1.177     -1.725      0.555     -0.130      1.080      0.866     -0.188      0.009      0.434      0.312      0.889     -0.210     -0.204      0.153      1.466      1.346      0.190      1.290      0.691      1.050     -0.201     -0.429     -0.285     -0.721     -0.447      0.642     -1.672      0.542     -0.651      0.398      0.607     -0.040
    -0.093     -0.304      0.839     -0.816      0.037      0.324      1.093      1.543     -0.614      0.324     -0.276      0.626      1.068     -0.823      1.275      1.555     -0.130      0.080     -0.134     -0.188      0.219      0.193      0.343     -0.253      0.032     -0.158     -0.511      0.507     -0.610      0.052      0.229      0.957      1.185     -0.452      0.227     -0.667      0.334      0.384     -0.542      1.332      1.346     -0.400     -0.311      0.045     -0.051
     1.907     -0.304     -0.161      0.184      0.037      1.324      0.093     -0.457     -0.614     -0.676      1.724     -0.374      0.068      0.177     -0.725      1.555      0.870      0.080      0.866     -0.188      1.318      0.259      0.068     -0.365     -0.637      0.536     -0.580     -0.267      0.626      0.666     -0.082     -0.028     -0.407     -0.382     -0.403     -0.186     -0.900     -0.145      0.517     -0.361      0.046      0.538     -0.038      1.015      0.440
    -0.093     -0.304     -2.161      1.184     -0.963      0.324      0.093      1.543      0.386     -0.676     -1.276     -0.374     -1.932      0.177     -0.725     -1.445     -0.130      1.080      0.866     -1.188     -0.880     -0.379     -0.238      0.477     -0.723      0.778     -0.063     -2.081      0.605     -0.302      1.155      0.482      1.903     -0.045     -0.355      0.078     -0.076     -1.537     -0.195     -0.317     -0.559      0.378      1.518      0.721     -0.681
    -0.093      0.696      1.839     -0.816      1.037      1.324      1.093      1.543      0.386      0.324      1.724      1.626      1.068     -0.823      0.275     -0.445      0.870     -1.920      0.866      0.812      0.579      1.016     -0.528     -0.101      0.511     -0.764     -0.495      2.162     -0.622      0.534      0.779     -0.006      2.128      0.753     -0.011      1.049      0.115      1.808     -0.511      0.150     -1.156     -0.458     -0.862      0.858      0.409
     1.907     -1.304     -1.161      1.184     -1.963      1.324      1.093      1.543      0.386     -1.676     -1.276      0.626      0.068      1.177     -1.725      1.555      0.870      1.080      0.866     -0.188     -0.058      0.152      0.127      1.132     -0.881      1.925     -1.440     -1.349     -0.052     -1.005      1.540      0.745      1.400     -0.423     -1.183     -1.261      0.451     -0.245      0.422     -1.228      1.662      0.712      0.667      0.269      0.660
    -0.093     -0.304     -1.161      1.184     -0.963      0.324      1.093     -1.457      0.386     -1.676     -0.276      0.626      1.068      2.177      0.275     -0.445     -0.130      1.080      0.866     -1.188     -0.385      0.046      0.571      1.178     -1.212      0.090     -0.242     -1.543      0.033      0.231      0.353      0.995     -2.157     -0.476     -1.248      0.285      0.631      0.374      1.296      0.959     -0.089     -0.273      0.077      0.405      0.061
    -0.093      0.696     -0.161      0.184     -0.963     -0.676     -0.907      0.543     -0.614      0.324      1.724      0.626      0.068     -0.823      0.275     -0.445      0.870      0.080      1.866      0.812      0.695      0.615      0.002      0.383     -0.156     -0.884      0.131     -0.213     -0.311     -0.702     -1.467     -1.540      0.525     -1.090      0.337      0.999     -0.301      0.003     -1.162      0.358     -1.256      0.251     -0.055      1.707      1.126
     0.907     -0.304      1.839     -1.816      1.037     -0.676     -2.907      1.543     -1.614      1.324      1.724     -0.374      1.068     -0.823      1.275     -0.445     -2.130      1.080      1.866      0.812      0.476     -0.832      0.736     -0.682      1.516      0.420      0.589      1.013     -1.122     -0.451     -1.247     -1.941      0.815     -1.197      0.483      1.156      0.720      0.256     -0.257      0.381     -1.058     -1.231     -0.388      2.262     -0.556
    -2.093     -0.304     -0.161     -0.816      1.037     -1.676      1.093      1.543     -1.614     -0.676     -1.276     -1.374     -2.932     -1.823     -0.725     -0.445     -1.130      1.080     -1.134      0.812     -0.982     -0.521     -0.397     -1.218      0.291     -0.909      0.211      0.108      0.202      0.828     -0.696      1.496      2.020     -0.806     -0.848      0.038     -0.649     -2.519     -0.854     -1.039      0.536     -0.485      1.825     -0.655      0.386
    -2.093     -0.304     -1.161     -0.816      0.037      0.324      0.093      1.543      0.386      1.324     -1.276     -1.374     -1.932     -0.823      0.275      0.555     -1.130     -0.920      0.866     -0.188     -0.396     -0.501     -0.654      0.029      0.063     -1.723      0.047     -0.569     -0.783     -0.041      0.656      0.491      2.409      0.320      1.291     -0.772     -0.695     -0.911     -0.925      0.369      1.081     -0.721      0.214      0.637     -0.255
    -0.093      0.696      1.839      0.184      0.037     -0.676      1.093      0.543     -1.614      0.324     -0.276      0.626      1.068      0.177     -0.725      0.555     -0.130      1.080     -1.134      0.812      0.234      0.364      0.806     -0.207     -0.203     -0.394      0.425      1.022      0.267      0.233     -0.687      0.820     -0.294     -1.363      0.350     -0.581      0.149     -0.132      0.370     -0.684      0.462     -0.524     -0.346     -1.010      1.034
    -2.093      0.696      0.839      1.184      0.037      1.324      1.093     -0.457      0.386      0.324      1.724      1.626      1.068      1.177      0.275      0.555      0.870      0.080      0.866      0.812      0.161      0.651      0.231      1.141      0.481     -2.153      0.184      0.590      0.067     -0.318      1.104      0.462     -0.765     -0.301      0.318      1.208      0.715      0.748      0.108      0.019      0.242      0.093     -0.511      0.401      0.428
     0.907     -1.304      0.839      0.184      0.037      1.324     -0.907      0.543      0.386     -0.676      1.724     -0.374      0.068     -0.823      0.275      1.555      0.870      0.080     -0.134      0.812      1.451     -0.089      0.138      0.457      0.524     -0.541     -1.126      0.634     -0.274     -0.473     -0.226     -0.770      0.210     -0.067     -0.929     -0.373     -0.331     -0.044     -1.071     -0.261      0.023      0.996     -0.178     -0.350      0.481
     0.907      0.696      0.839     -1.816      1.037      1.324      1.093      1.543     -0.614      0.324      0.724      0.626      0.068     -1.823      1.275      0.555      0.870      1.080     -1.134      0.812      1.231      0.270      0.293     -2.117      1.284     -0.237      0.440      0.508      0.475     -0.378     -0.057      1.013      1.338      0.891     -0.546     -1.032      0.113     -0.333     -0.259      0.306     -0.862      0.587      0.614     -0.114     -0.271
     0.907      0.696     -1.161      1.184      0.037      0.324      0.093     -1.457     -0.614      0.324      0.724      0.626      0.068      1.177      0.275      0.555     -0.130      0.080      0.866     -0.188      0.145     -0.220     -0.019      0.473      0.016      0.691      0.814     -1.152      0.532     -0.077      0.300      0.335     -1.418     -1.067      0.344      0.516      0.822     -0.048      0.879     -0.038      0.344      0.161     -0.038      0.715     -0.384
     0.907      0.696     -2.161      1.184      0.037      1.324      1.093     -1.457     -0.614      0.324      1.724      0.626      0.068     -0.823      0.275      0.555      0.870     -0.920      0.866      0.812      0.658      0.384     -0.597     -0.334     -0.260      0.228      0.311     -1.476      1.603      0.353      0.593      0.917     -0.813     -0.202      0.374      0.756      0.006      0.870     -0.530      0.323     -0.347      0.500      0.040      1.174      1.243
    -1.093      0.696      0.839      0.184      1.037     -0.676      0.093      1.543     -0.614      0.324     -1.276      0.626      1.068     -1.823      0.275     -1.445     -0.130      1.080      0.866     -0.188     -1.034      0.036      0.678     -0.808     -0.450     -0.008      0.525      0.095      1.030      1.475      0.464      0.090      0.980      0.015      0.739      0.322      0.680     -0.015     -1.226      0.537     -0.182     -0.186     -0.222      1.180      0.267
     0.907     -0.304     -2.161     -1.816      0.037     -1.676     -0.907     -0.457     -0.614     -0.676      1.724      0.626     -1.932      1.177     -0.725     -0.445      0.870     -1.920     -0.134     -0.188      0.173      0.111     -1.007     -1.337     -0.805      0.772     -0.481     -1.068     -0.350      0.785     -1.774     -1.135      0.715      0.429     -0.352      1.578      0.549     -0.375      2.042     -0.268     -0.592      0.737     -0.110      0.443      0.407
     0.907      0.696      0.839     -1.816     -0.963     -0.676      0.093      1.543     -0.614      0.324      1.724     -0.374      0.068     -1.823      1.275      0.555      0.870      1.080      1.866      0.812      1.109      0.200      0.643     -0.511     -0.413     -0.209      0.450      0.132     -1.304     -0.389     -1.714     -0.108      0.694     -0.174      0.557     -0.059     -0.677     -0.860     -1.401      1.456     -0.806      0.645      0.020      2.022      1.127
     0.907      0.696      1.839      0.184      1.037      1.324      1.093     -1.457      1.386      0.324     -1.276      0.626      1.068      1.177     -1.725      1.555      0.870      1.080     -1.134      0.812     -0.001      0.519      0.531      0.686      0.419      1.017      0.100      1.183     -0.421      0.650      1.480      0.499     -2.233      0.711      0.155     -1.300     -0.092      0.239      0.788     -2.050      1.710      0.248      0.097     -1.454      0.374
    -0.093     -0.304     -1.161      0.184      0.037     -0.676     -0.907     -1.457      0.386     -0.676     -0.276     -0.374      0.068     -0.823     -0.725     -1.445     -1.130     -1.920      0.866     -2.188     -0.456     -0.386     -0.521     -0.325     -0.301      0.462      0.163     -0.672      0.447      0.098     -0.190     -0.412     -0.907      0.562     -0.599      0.490      0.154      0.930     -0.544     -0.825     -0.908     -0.770     -1.207      1.034     -1.917
    -0.093     -1.304     -1.161      0.184     -1.963     -0.676     -0.907     -0.457      0.386     -0.676     -1.276     -0.374     -0.932     -0.823      0.275     -0.445     -1.130     -0.920      0.866     -0.188     -0.633     -0.904     -0.585      0.550     -0.331      0.696     -0.408     -0.418     -0.420     -1.582     -0.036      0.035      0.378     -0.115     -0.505     -0.435      0.898      0.046     -1.140      0.376      0.255     -0.140     -0.049      0.674      0.203
     0.907      0.696     -2.161      1.184      1.037      1.324      0.093     -2.457      0.386      0.324      1.724     -2.374     -0.932      1.177      0.275      1.555      0.870     -1.920      0.866      0.812      0.955      0.076     -0.917      1.034      0.433      0.055      0.509     -1.411      0.147      0.477      0.370     -0.115     -1.450     -0.386      0.130      0.246     -2.367      0.461      0.294      0.099      0.318      0.829     -0.187      0.378      0.396
     0.907     -0.304     -1.161     -0.816      1.037      0.324     -2.907     -1.457      0.386     -0.676      1.724      1.626     -1.932     -0.823      1.275      1.555      0.870      1.080     -0.134      0.812      1.137      0.077     -0.530      0.046      1.133     -0.184     -0.373     -0.680     -0.935     -0.138     -0.941     -2.967     -0.584      0.492     -1.299      0.154      1.365     -1.140     -0.864      0.735      0.241      0.645      1.888     -0.090     -0.261
     1.907      0.696     -1.161     -0.816      1.037      1.324      1.093     -0.457     -0.614      1.324      1.724      1.626     -0.932     -0.823      1.275      1.555      0.870      1.080      1.866      0.812      1.241      0.996      0.043     -0.059      1.062      0.523     -0.443     -1.100     -0.761      0.014      0.111      0.152     -0.499     -0.471      0.764     -0.033      0.281     -1.025     -0.887      0.565      0.193     -0.213      1.167      1.709     -0.305
    -1.093      0.696      0.839     -0.816      1.037     -0.676      1.093      1.543     -0.614      0.324      0.724      1.626      0.068     -0.823     -0.725     -0.445     -0.130      0.080     -0.134      0.812      0.389      0.493      0.077     -0.714      0.390     -1.541      0.263      0.735      0.039      0.730     -1.104      0.385      1.553     -0.272      0.127      0.143      1.157     -0.147     -0.570     -1.107     -0.951     -0.738      0.050      0.162      0.595
     0.907      0.696      1.839      2.184     -0.963      1.324      1.093      1.543     -0.614      0.324     -0.276      0.626      1.068      2.177     -0.725      0.555      0.870      1.080     -0.134      0.812     -0.103      0.415      0.685      0.692      0.387      1.056      0.503      1.188      1.427     -1.326      1.381      0.540      0.655     -1.106     -0.118     -0.121      0.155      0.186      1.673     -0.881      0.551      0.333     -0.068     -0.572      0.474
    -0.093      0.696     -2.161      1.184      1.037      0.324      1.093     -2.457      1.386      0.324     -1.276      0.626      1.068      0.177      0.275     -1.445     -0.130     -0.920      0.866      0.812     -0.335      0.036      0.004      0.371      0.281      0.221      0.664     -2.162      0.873      0.674      0.731      1.125     -2.531      1.141      0.160     -0.790      0.666      1.113     -0.201      0.045     -0.882      0.038     -0.952      0.720      0.499
     0.907     -0.304     -1.161      1.184      1.037      0.324      1.093     -1.457     -0.614      0.324      0.724      0.626     -0.932      1.177      0.275      1.555      0.870     -0.920     -0.134      0.812      0.570      0.181     -0.571      0.134      0.269      0.340     -0.434     -0.508      1.095      0.600     -0.363      0.967     -0.631     -0.974      0.218     -0.074      0.359      0.035      0.780      0.218      1.030      0.786      0.108      0.073      0.513
    -0.093     -0.304     -0.161     -0.816      1.037     -0.676      0.093     -1.457      2.386      1.324     -0.276      1.626     -0.932     -0.823      1.275      1.555     -0.130     -1.920      1.866      0.812      0.016      0.340     -0.457      0.232      0.940      0.017     -0.608      0.408     -1.191     -0.014     -0.677     -0.122     -0.962      2.279      0.863     -0.094      1.244     -0.170     -0.828      0.863      1.590     -0.603     -1.064      1.709      0.086
     0.907      0.696     -0.161      1.184      0.037     -0.676     -0.907      0.543      1.386      1.324      0.724     -1.374     -0.932      0.177      0.275     -0.445     -2.130     -0.920      1.866     -0.188      0.089     -0.811     -0.641      0.928     -0.110      0.778      1.495      0.489      0.218      0.077     -0.538     -0.093      1.193      0.744      1.353      0.709     -0.378      0.102     -0.452      0.339     -0.484     -0.960      0.214      1.424     -0.246
     0.907     -1.304      0.839      1.184      1.037     -0.676     -0.907     -1.457     -0.614     -0.676     -0.276     -0.374      0.068     -0.823     -0.725      1.555     -0.130     -0.920     -2.134      0.812      0.079     -0.258     -0.192     -0.066      0.489      0.900     -1.058      0.824      1.114      0.516     -0.612     -0.623     -1.140     -0.547     -0.743     -0.429     -0.087      0.499     -0.585     -1.041      1.517      0.196     -0.620     -1.972      0.408
    -1.093      0.696      0.839      0.184      1.037     -0.676      0.093      1.543      0.386      1.324     -1.276     -0.374     -0.932     -0.823      1.275     -0.445     -0.130      0.080      0.866      0.812     -0.671      0.094     -0.286      1.054      0.258     -0.454      0.424      1.018     -0.977      0.866      0.106      0.004      1.825     -0.182      1.121     -0.279     -0.368     -0.427     -1.452      1.177      0.352     -0.124      0.659      0.439      0.444
    -1.093     -0.304      1.839      0.184      1.037      0.324      0.093      1.543     -1.614     -2.676     -1.276     -0.374      1.068     -0.823     -1.725     -1.445     -0.130      0.080     -0.134     -0.188     -0.787     -0.004      0.503     -0.334     -0.030     -0.347     -0.364      1.368      0.403      1.266      0.904      0.064      0.922     -1.285     -2.756     -0.136     -0.290      0.266     -0.522     -1.629     -0.646      0.048     -0.891      0.141     -0.261
    -2.093      0.696     -1.161      0.184      1.037     -0.676      0.093      1.543     -1.614      0.324     -2.276     -1.374      1.068     -0.823      0.275     -1.445     -0.130      1.080      0.866     -0.188     -1.164     -0.446      0.462     -0.842      0.356     -0.897      1.292     -1.509      0.944      0.520      0.440      0.522      0.793     -1.013      0.067     -0.629     -0.583      0.109     -0.136      0.061     -0.065      0.453      0.359      1.199     -0.393
    -0.093     -0.304     -1.161      1.184      1.037     -0.676     -0.907     -1.457      2.386     -1.676     -1.276     -0.374      1.068      2.177     -1.725      0.555     -1.130     -1.920      1.866      0.812     -0.073     -0.242     -0.586      1.298      0.084      0.081      0.088     -0.492     -0.192      0.832     -0.660     -0.622     -0.726      1.190     -1.704     -0.964     -0.104      1.844      1.287     -1.681      0.547     -0.860     -1.000      1.263      0.680
     0.907     -0.304      0.839     -0.816      0.037      0.324     -0.907      0.543     -0.614     -0.676      0.724     -0.374      0.068      0.177      0.275     -0.445     -0.130      0.080     -0.134     -0.188      0.132     -0.385     -0.075     -0.819     -0.039      0.747     -0.019      0.950      0.108     -0.020      0.175     -0.413      0.651      0.032     -0.793      0.389      0.143      0.225      0.811      0.214     -0.379      0.352      0.273      0.196      0.097
    -0.093      0.696     -1.161     -1.816      0.037      1.324     -2.907     -1.457     -0.614     -0.676     -1.276      0.626      0.068      0.177     -0.725      0.555     -0.130     -0.920     -1.134      0.812     -0.155      0.025     -0.220     -0.749      0.826      0.066      0.509     -0.950     -1.046     -0.748      1.596     -3.108     -1.236     -0.010     -1.172     -1.160      0.522      0.186      0.745     -1.171      0.508     -0.204     -0.470     -0.790     -0.012
    -0.093     -0.304     -2.161      0.184     -1.963      0.324      1.093     -1.457      0.386     -1.676      0.724     -2.374     -0.932      1.177      0.275     -0.445      0.870     -0.920     -0.134     -2.188     -0.254     -0.624     -0.885      0.768     -1.335      0.068      0.242     -1.338     -0.669     -0.645      0.673      1.494     -0.415     -0.270     -0.807      0.980     -1.565      0.297      0.711      1.120     -0.333      1.562      0.510     -0.481     -1.019
    -0.093     -3.304      0.839      0.184     -1.963     -0.676     -1.907      0.543      0.386     -0.676     -1.276     -2.374      1.068      0.177     -0.725     -0.445     -2.130      1.080     -0.134     -1.188     -0.665     -1.373      0.563      0.324     -1.622      0.622     -1.780      0.306     -0.067     -0.279     -0.003     -0.467     -0.021      0.006      0.201     -0.324     -0.574      0.181     -0.055      0.039      0.444     -0.577      0.029     -0.356      0.514
    -0.093     -0.304      0.839      0.184     -0.963     -1.676      0.093      0.543      0.386      0.324      0.724      0.626      1.068     -0.823      0.275     -0.445     -0.130      0.080     -0.134     -1.188     -0.361     -0.216      0.163     -0.852     -0.610      0.300     -0.294      0.750      1.241     -0.274     -1.236      0.308      0.242      0.860      0.688      1.286      1.044      0.855     -0.194      0.501      0.009      0.137     -0.328      0.415     -0.711
    -0.093      0.696      1.839     -1.816      1.037      1.324      1.093      1.543     -1.614     -0.676      1.724      0.626      0.068     -1.823      0.275      1.555      0.870      1.080     -2.134      0.812      0.802      0.399      0.300     -1.835     -0.265     -0.994      0.125      1.565      0.062      1.374      0.335      0.621      1.351     -0.358     -0.678      0.436      0.093     -0.364     -0.649      0.595      0.609      0.279      0.464     -1.499      1.158
     0.907     -0.304     -2.161     -0.816      0.037      1.324      1.093     -2.457     -1.614     -0.676      1.724     -1.374     -1.932      0.177      1.275      1.555     -0.130     -2.920     -1.134     -0.188      0.950     -0.415     -1.457      0.999     -0.289      0.104      0.100     -0.789     -1.719      0.400      0.231      1.525     -0.716     -2.333     -0.395      0.369     -0.660      0.393     -0.528      1.481      0.527      0.328     -0.529     -1.578      0.078
    -0.093     -1.304     -1.161     -0.816      0.037     -1.676     -0.907     -0.457      0.386     -1.676      0.724     -0.374     -0.932      0.177     -1.725     -1.445     -1.130     -0.920     -0.134     -2.188     -0.586     -0.623     -0.665      0.467     -0.740      0.669     -0.633     -0.498     -1.074      0.868     -1.207     -0.176      0.331     -0.024     -1.527      1.511      0.570      0.019     -0.314     -1.349     -0.846     -0.326      0.158     -0.321     -1.284
     1.907     -0.304     -0.161      0.184      0.037      1.324     -0.907      1.543      1.386      1.324      0.724     -2.374     -0.932      1.177      1.275      1.555      0.870      1.080     -0.134      0.812      1.199     -0.282     -0.058      0.450      0.392      0.849      0.084     -0.225     -0.363     -0.345      0.008     -0.581      1.508      1.206      1.295     -0.933     -2.088     -0.834      0.774      1.062      0.275      1.185      1.054     -0.381      0.455
    -2.093     -2.304     -2.161      2.184      1.037     -1.676     -1.907     -0.457      0.386     -2.676     -1.276     -2.374     -0.932      2.177     -2.725     -0.445     -1.130     -0.920     -1.134      0.812     -0.821     -1.340     -0.585      1.732     -0.035     -1.234     -0.893     -1.498      0.695      1.154     -0.944     -0.475      0.199     -0.842     -2.732     -0.063     -0.574     -0.037      1.066     -2.691      0.365      0.517     -0.014     -1.926      0.876
     0.907      0.696      0.839     -1.816      1.037      0.324      0.093      0.543      0.386      1.324      1.724     -0.374     -1.932     -0.823      0.275      0.555     -0.130      1.080     -0.134      0.812      0.259     -0.279     -0.008     -1.367      0.524      0.567      0.964      0.916     -0.536      0.509     -0.086      0.275      0.739      1.562      0.868      1.267      0.045     -1.704      0.226     -0.115      0.277      0.117      1.169      0.342      0.214
    -0.093      0.696     -2.161      1.184      1.037      1.324      1.093     -2.457     -0.614      1.324     -2.276      1.626     -2.932      0.177     -0.725     -0.445     -0.130     -2.920      0.866      0.812     -0.399      0.091     -1.705      0.174      0.509      0.332      0.488     -0.528      0.870      0.517      1.864      0.928     -0.427     -0.758      1.232     -1.511      1.447     -0.267      0.017     -1.081      0.096     -0.382      0.029      0.577      0.352
    -0.093     -0.304     -2.161      2.184      0.037      1.324      1.093      1.543      0.386     -0.676     -0.276      0.626      0.068      2.177     -0.725     -0.445      0.870     -0.920      0.866     -1.188     -0.011      0.347     -0.316      1.458     -0.161     -0.094     -0.540     -1.790      0.661      0.202      1.196      0.669      2.008     -0.731     -0.565     -0.363      0.182      0.420      1.171     -0.686     -0.587      0.520     -0.238      0.308     -1.095
     0.907     -0.304      0.839     -1.816      1.037      1.324      0.093      0.543     -0.614      1.324      1.724      0.626      1.068     -1.823      1.275      1.555      0.870      1.080     -1.134      0.812      1.091      0.345      0.583     -1.476      0.688     -0.012     -0.722      0.334     -0.246      0.339      0.085     -0.220      0.010      0.552      0.785      0.179      0.125      0.163     -0.649      0.906      0.337      0.697      0.058     -0.320      0.119
    -2.093     -1.304      0.839     -0.816     -1.963     -1.676      1.093      0.543     -1.614     -2.676     -1.276      1.626     -1.932     -0.823     -0.725     -1.445     -0.130      0.080     -0.134     -1.188     -1.103      0.326     -0.514      0.336     -1.328     -1.006     -1.661      1.348     -1.212     -0.703     -0.446      0.584      1.043     -1.655     -1.898      0.315      1.233     -1.308     -1.085     -0.043     -0.300     -0.644      0.988     -0.218     -0.145
    -1.093      0.696      1.839      1.184      0.037     -1.676      1.093      1.543      0.386      0.324     -1.276      0.626      1.068      0.177      0.275     -2.445      0.870      1.080     -0.134      0.812     -0.965      0.989      0.628      0.031      0.492     -0.346     -0.345      1.133      1.097     -0.582     -0.671      0.058      0.946      0.329     -0.010      0.138     -0.780      0.047      0.125     -0.073     -1.242     -0.140      0.114     -0.233      0.269
    -0.093     -0.304     -0.161      0.184      0.037     -0.676      0.093      0.543     -0.614     -0.676      0.724     -0.374      0.068      0.177     -0.725      0.555     -0.130      1.080     -0.134      0.812      0.386     -0.212      0.458      0.197     -0.151     -0.368     -0.031     -0.708     -0.084      0.110     -0.955      0.163     -0.037     -0.699     -0.656      0.060     -0.106     -0.705      0.161     -0.774      0.186      0.152      0.326     -0.201      0.909
    -1.093     -1.304      0.839     -0.816     -0.963      1.324      1.093     -1.457      1.386     -2.676     -0.276      0.626      1.068      1.177     -0.725      0.555     -1.130      1.080     -1.134     -1.188      0.119     -0.403      0.424      0.381     -0.838     -1.077     -0.913      0.306     -1.182     -0.105      1.254      1.518     -1.999      1.009     -2.174     -0.338      1.279      0.469      0.832     -0.330      0.396     -0.648      0.191     -1.339     -0.490
     0.907      0.696      1.839     -1.816      1.037      1.324     -2.907     -1.457     -1.614      0.324      1.724     -0.374      0.068     -1.823      1.275      1.555      0.870      0.080     -0.134      0.812      1.079     -0.047      0.079     -1.712      0.322     -0.297      0.628      1.636     -0.129      0.658      0.082     -2.964     -1.616     -0.329      0.112      0.105     -0.290     -0.129     -0.560      1.051      0.315      0.952     -0.243      0.647      0.544
    -0.093     -0.304     -0.161     -0.816      0.037     -2.676     -1.907     -0.457     -0.614     -1.676     -1.276     -1.374      0.068     -0.823      0.275     -0.445     -1.130     -0.920     -0.134     -0.188     -0.742     -1.128     -0.193     -0.463     -0.390      0.566      0.857      0.049     -0.445      0.409     -1.850     -0.808     -0.289     -0.131     -1.357     -0.258      0.085      0.464     -0.618      0.416      0.293      0.241     -0.663      0.189      0.144
    -1.093      0.696     -0.161     -0.816     -1.963      0.324     -1.907      0.543      1.386     -0.676     -0.276      1.626      0.068      1.177     -0.725     -0.445     -1.130      0.080      0.866     -2.188     -0.567     -0.271      0.043      0.329     -1.482     -0.579      0.990     -0.315     -0.995     -0.637      1.041     -1.843      0.495      1.101      0.000      0.588      2.103      0.034      0.778      0.042      0.235     -0.935     -0.094      0.613     -0.850
    -2.093      0.696      0.839     -0.816      1.037     -0.676      1.093      0.543      1.386     -0.676     -2.276     -2.374      1.068      2.177     -0.725     -0.445      0.870      1.080     -1.134      0.812     -0.889     -0.105      0.527      0.417      1.159     -1.037      0.914      0.424     -1.176     -0.157      0.281      1.120     -0.011      1.091     -1.293     -1.109     -2.198      0.249      1.755     -1.309      0.490      0.741     -0.113     -1.120     -0.189
    -1.093     -0.304     -2.161      2.184     -0.963     -1.676     -1.907     -1.457      2.386      0.324     -1.276     -0.374      0.068      2.177      0.275      0.555     -2.130     -0.920      1.866     -0.188     -0.797     -1.137     -0.321      1.519      0.113     -0.310      0.886     -1.907      0.525     -1.037     -0.946     -0.632     -1.044      1.222      0.273     -0.152      1.076      0.511      1.152      0.214      1.436     -0.946     -0.382      1.211     -0.282
    -2.093      0.696      0.839      1.184      1.037     -2.676      0.093      1.543      1.386      1.324     -0.276      0.626      0.068     -0.823      1.275     -2.445      0.870      1.080      0.866      0.812     -0.873      0.497      0.118      0.716      1.472     -1.170      0.404      0.763      0.405     -0.432     -1.750     -0.334      1.419      0.708      0.306      0.869      0.071     -0.152     -1.171      0.516     -1.308      0.253      1.085      0.447     -0.544
     0.907     -0.304      0.839      1.184     -2.963      1.324      1.093     -2.457     -1.614     -2.676      1.724      1.626     -2.932      0.177     -0.725      0.555      0.870     -1.920     -0.134     -2.188      0.676      0.369     -1.439      0.589     -1.892      0.371     -0.748      2.179      0.481     -1.099      0.596      0.715     -0.714     -1.978     -1.618      0.824      1.256     -0.515     -0.324      0.431     -0.208      0.300      0.433     -0.356     -0.368
     1.907      0.696     -2.161      1.184      1.037      1.324      1.093     -1.457      1.386      1.324      1.724      0.626     -1.932     -0.823      1.275      1.555      0.870      0.080     -0.134      0.812      0.830      0.543     -0.625      1.470      0.245      1.162      0.107     -1.407     -0.373      0.734      0.569      0.453     -0.774      0.290      1.291      0.556     -0.162     -0.834     -1.911      1.249      0.434      0.055      1.189     -0.725      0.606
     0.907     -0.304     -1.161      0.184     -0.963      1.324      0.093     -2.457      0.386      0.324      0.724      0.626      0.068      1.177      1.275      0.555     -1.130     -1.920      0.866     -1.188      0.442     -0.177     -0.334      1.115     -0.813      0.499     -0.015     -0.882     -1.088     -0.147      0.780      0.479     -2.014     -0.346      0.908      0.236      0.803      0.565      0.203      1.651      0.145     -0.893     -1.242      0.087     -0.287
    -0.093     -0.304     -1.161      0.184     -0.963      0.324     -0.907     -1.457     -0.614      0.324     -0.276     -0.374     -0.932      0.177      0.275     -0.445     -1.130     -1.920      0.866     -2.188     -0.490     -0.505     -0.680      0.006     -0.112      0.350      0.152     -0.433      0.076     -0.750      0.708     -0.494     -0.704     -0.596      0.354      0.528      0.353      0.122      0.110      0.432     -0.013     -0.515     -0.679      0.767     -2.059
     0.907      0.696      0.839      0.184      0.037      1.324      0.093     -0.457      0.386     -0.676      0.724     -0.374      1.068      0.177     -0.725      0.555     -0.130      1.080     -0.134      0.812      0.647     -0.025      0.441      0.264      0.243      0.447      0.651      0.332     -0.073     -0.050      0.735      0.088     -0.933      0.220     -0.846     -0.123     -0.278      0.381     -0.002     -0.881     -0.143     -0.205      0.230     -0.205      0.520
    -2.093      0.696     -2.161      2.184      0.037     -1.676      0.093      0.543     -1.614      0.324     -2.276      0.626      0.068      1.177      0.275     -1.445     -2.130      0.080     -1.134     -0.188     -1.141     -0.014      0.060      0.466      0.588     -0.846      0.625     -2.204      1.651     -0.527     -0.547      0.028      0.543     -1.932      0.015     -0.574      0.548      0.035      0.831     -0.051     -0.155     -2.067     -0.094     -1.208     -0.770
     0.907     -0.304     -1.161      2.184     -1.963      0.324     -1.907     -0.457      2.386      0.324     -0.276     -0.374     -2.932      0.177     -0.725     -1.445     -1.130      1.080      1.866     -1.188     -0.378     -0.198     -0.287      1.770     -1.614      1.286     -0.165     -0.881      0.522     -0.218      0.801     -1.655     -0.138      0.935      1.158      0.322      0.137     -2.491     -1.255      0.106     -1.163     -0.819      1.722      0.997      0.201
    -0.093     -0.304      0.839     -0.816     -0.963      0.324      1.093      1.543      0.386     -0.676     -0.276     -0.374      0.068      0.177     -0.725      0.555      0.870      1.080      1.866     -0.188     -0.133      0.090      0.381     -0.011     -0.232      0.124     -0.554      0.619     -0.678     -0.632      0.454      0.949      0.948      0.307     -0.651     -0.063     -0.489     -0.533      0.161     -0.422      0.727      0.733      0.375      1.813      0.072
    -1.093     -0.304     -2.161      0.184      0.037      1.324      1.093      1.543      0.386      1.324     -0.276      0.626      0.068     -0.823      1.275     -0.445      0.870      1.080      1.866      0.812      0.109      0.539      0.039     -0.569      0.457     -1.218     -0.857     -2.197      0.727     -0.349      0.998      0.570      1.360      0.982      1.050     -0.292     -0.222      0.060     -0.273      1.197     -0.517      0.254      0.902      2.146      0.234
     0.907      0.696      0.839     -0.816      0.037      0.324      0.093      0.543     -0.614      1.324      1.724      0.626      0.068     -0.823      1.275      1.555      0.870      0.080      1.866     -0.188      0.864      0.707      0.028     -0.147      1.118      0.181      0.106      0.780     -0.763     -1.036     -0.613     -0.791      0.566     -0.595      0.699      0.391     -0.225      0.085     -0.747      0.584      0.651      0.132      0.145      1.833     -1.006
    -0.093      0.696     -0.161      0.184      0.037     -0.676      0.093      0.543     -1.614      0.324      1.724      1.626      1.068      0.177      0.275     -0.445     -0.130      1.080     -0.134     -1.188      0.679      0.375      0.828     -0.618     -0.178     -0.616      0.405     -0.996      0.702      0.075     -1.556     -0.226     -0.471     -1.060      0.447      0.834      1.281     -0.053      0.753      0.382     -1.114     -0.518     -0.428      0.101     -1.006
     1.907      0.696     -0.161     -0.816      0.037      0.324     -1.907     -0.457     -0.614      0.324      0.724     -0.374     -0.932     -0.823      0.275      0.555     -2.130     -0.920     -1.134     -0.188      0.358     -0.840     -0.497     -0.871      0.019      1.522      1.580      0.285      0.009      0.078      0.040     -1.167      0.069      0.042      0.129      0.362      0.982     -0.218     -0.256      0.271      0.209     -1.122     -0.022     -0.775     -0.190
     0.907      0.696      1.839     -1.816     -0.963      0.324      1.093      1.543      0.386     -0.676      0.724      1.626      0.068     -1.823     -0.725      0.555      0.870      1.080      0.866     -1.188      0.368      0.454      0.599     -1.151     -0.108      0.677      0.269      1.271     -0.739     -0.888      0.115      0.469      0.893      1.308     -0.561      0.065      1.039     -0.768     -0.899     -0.686      0.135      0.375      0.249      1.292     -1.082
    -1.093     -1.304      0.839     -1.816      1.037     -2.676      0.093      1.543     -1.614      1.324     -1.276     -1.374      0.068     -1.823      1.275     -0.445      0.870      1.080     -0.134      0.812     -1.086     -0.154      0.344     -1.726      0.819      0.045     -1.158      0.548      0.016      0.296     -1.707      0.162      0.900     -0.317      0.857      0.274     -1.206     -0.394     -0.526      0.924      0.895      1.169      0.656      0.734      0.215
    -1.093     -0.304      0.839      1.184      0.037     -1.676      0.093      1.543      2.386     -0.676     -0.276     -0.374      1.068      1.177     -0.725     -0.445     -0.130      0.080      0.866      0.812     -0.327     -0.453      0.283      0.924      0.167     -0.782      0.117      0.509      0.301     -0.183     -1.428      0.629      1.207      1.603     -0.870      0.205      0.145      0.649      0.524     -0.920     -0.182      0.422     -0.338      0.742      0.703
    -2.093      0.696     -1.161     -1.816      1.037      1.324      1.093      1.543     -1.614      1.324      1.724      0.626      1.068      1.177      1.275      1.555      0.870      1.080     -2.134      0.812      1.040      0.514      0.571     -0.921      1.325     -3.120      0.204     -1.922     -0.834     -0.355      0.298      0.624      0.760     -1.003      0.472      0.299     -0.217      0.222      1.946      0.542      0.327      0.374      0.104     -1.661     -0.397
     0.907     -0.304      0.839     -1.816      0.037      0.324      0.093      1.543     -1.614     -2.676     -0.276     -0.374      0.068     -1.823      1.275     -0.445     -2.130      0.080     -1.134      0.812     -0.403     -0.625      0.400     -1.760      0.591      1.196      0.342      0.215     -0.085     -0.616      0.844      0.665      0.970     -0.167     -3.226      0.371      0.525     -0.447     -0.465      0.872      0.161     -1.370     -0.909     -0.366      0.301
    -0.093      0.696     -0.161      0.184     -0.963     -0.676      1.093      0.543     -0.614     -0.676     -0.276      0.626      1.068      1.177     -0.725      0.555     -1.130      0.080      1.866      0.812     -0.200     -0.129      0.187      0.454      0.552      0.131      0.565     -0.374     -0.358     -1.473     -0.412      1.344      0.282     -0.862     -1.076      0.070      0.769      0.817      0.718     -0.961      0.740     -0.941     -0.433      1.690      0.267
    -1.093     -0.304     -1.161     -0.816      0.037     -0.676     -0.907     -0.457      1.386     -0.676      0.724      0.626      0.068      0.177     -0.725      0.555     -1.130      0.080     -1.134     -2.188      0.609     -0.181     -0.033     -0.490     -0.979     -1.446     -0.148     -1.144     -0.215      1.017     -1.290     -0.697     -0.397      1.668     -0.330     -0.259      0.770      0.202      0.545     -0.161     -0.279     -0.942      0.069     -0.875     -1.290
    -0.093     -0.304     -1.161      2.184      0.037      1.324      0.093      0.543      1.386      0.324      0.724      0.626      0.068      2.177      0.275     -0.445     -0.130     -1.920     -2.134     -0.188      0.114      0.198     -0.505      1.495     -0.474     -0.300     -0.574     -0.587      0.682      0.402      1.084     -0.220      1.017      0.284      0.545      0.646      0.458      0.900      0.941      0.653     -0.545     -0.297     -1.132     -2.789      0.298
    -0.093     -3.304      0.839      2.184     -2.963     -0.676     -0.907      1.543      1.386      1.324     -0.276     -2.374      1.068     -1.823      1.275     -0.445     -1.130      1.080     -1.134     -1.188     -0.368     -1.606      0.385      0.899     -1.793      0.295     -1.606      0.379      1.264     -1.168     -0.192      0.758      0.904      0.750      2.411      0.420     -0.159      0.526     -2.460      2.267      0.012      0.738      0.345     -1.763      0.530
    -2.093     -1.304     -1.161     -1.816      1.037     -2.676     -0.907     -2.457     -1.614     -0.676     -2.276     -0.374      1.068      2.177      1.275     -1.445     -2.130      0.080     -1.134      0.812     -1.448     -1.072      0.219     -0.075      1.513     -0.593     -0.258     -1.719     -1.706     -0.277     -1.168      0.042     -2.781     -1.520     -1.487     -0.192      1.053      0.743      2.159      0.258      0.221     -0.958     -0.403     -0.986     -0.398
     0.907      0.696      0.839     -1.816      0.037      0.324     -2.907     -1.457     -0.614     -0.676      0.724      0.626      1.068     -0.823      0.275      1.555      0.870     -0.920      1.866     -0.188      0.301      0.656     -0.064     -0.631      0.176      0.383      0.130      0.976     -1.241     -0.139      0.011     -3.576     -1.440     -0.150     -0.830      0.340     -0.189      1.033     -0.231      0.385      1.347     -0.008     -0.810      2.118     -0.379
    -0.093     -0.304     -1.161      0.184     -0.963      0.324     -0.907      0.543     -0.614     -0.676     -1.276     -0.374     -0.932      0.177     -0.725      0.555     -0.130      0.080     -0.134     -0.188     -0.075     -0.050     -0.094      0.000     -0.517      0.089     -0.313     -1.038      0.128     -0.488      0.524     -0.916      0.629     -0.592     -0.460     -1.294     -0.242     -0.709      0.144     -0.239      0.663     -0.115      0.091     -0.210      0.299
     0.907     -0.304     -1.161     -1.816      1.037      0.324      0.093      0.543      0.386      0.324      0.724     -0.374      0.068     -1.823      0.275      1.555      0.870      1.080      1.866      0.812      0.062     -0.158      0.199     -1.035      1.054      0.959     -0.108     -1.261     -0.764      0.038      0.297      0.247      0.327      1.134     -0.437      0.637     -0.082     -0.421     -1.087     -0.308      1.397      0.980      0.779      2.209     -0.155
    -2.093     -0.304     -0.161      2.184      1.037     -0.676     -0.907     -1.457      2.386     -0.676     -2.276     -0.374      0.068      2.177     -0.725     -2.445     -1.130     -0.920     -2.134     -0.188     -1.768     -0.204     -0.103      1.999      0.253     -0.215     -0.212     -0.173      0.140      0.723      1.227     -0.744     -1.246      0.879     -0.855      0.213     -0.066      0.187      0.743     -0.940     -0.398     -0.933     -0.880     -2.974     -0.577
    -2.093      0.696     -0.161     -0.816     -2.963      0.324     -2.907     -1.457     -0.614     -0.676     -0.276      0.626      1.068      0.177     -0.725     -2.445      0.870      1.080     -2.134     -2.188     -1.020      0.094      0.609     -0.416     -1.553     -1.107      0.571     -0.766     -0.356     -1.431      1.179     -2.906     -2.094     -0.319      0.247      1.168      0.477      0.052      0.465      0.128     -1.313      0.807      0.126     -2.066     -0.707
     0.907      0.696      1.839      0.184      0.037      0.324      1.093      0.543      0.386      1.324      0.724      0.626      0.068      0.177      1.275      0.555      0.870      0.080     -1.134     -0.188      0.240     -0.074     -0.005     -0.056      0.220      0.860      0.750      1.887      0.228     -0.228      0.071      1.341      0.512      0.438      1.305      0.323      0.753     -0.118      0.161      1.208      0.294      0.825      0.012     -1.132     -0.323
     1.907      0.696      1.839      0.184      0.037      1.324     -0.907      0.543      0.386     -0.676     -0.276      1.626      1.068      1.177      0.275      1.555     -1.130      1.080      0.866      0.812      0.440     -0.271      0.579      0.748      0.136      1.560      1.001      1.151     -0.677     -0.071      0.914     -0.646     -0.057      0.023     -0.899     -1.054      2.112      0.284      0.667      0.169      0.863     -0.925     -0.147      0.576      0.709
    -2.093     -0.304      0.839     -1.816      0.037     -0.676     -0.907      1.543     -1.614      1.324     -0.276     -2.374      1.068     -0.823      1.275     -0.445      0.870      1.080      1.866      0.812     -0.449     -0.101      0.704     -1.091      1.047     -1.406     -0.228     -0.075     -0.741     -0.974     -0.397     -0.959      0.718     -0.707      0.721      0.404     -2.404     -0.037     -0.044      0.537      0.054      0.839     -0.137      2.322     -0.230
    -2.093     -0.304     -0.161      2.184      0.037     -2.676     -1.907     -1.457      0.386      0.324     -1.276     -1.374      0.068      1.177      0.275     -2.445     -0.130     -0.920      0.866     -0.188     -1.224     -0.396     -0.310      1.363     -0.021     -0.712     -0.040     -0.047      0.936      0.073     -1.470     -1.320     -1.239     -0.641      0.225      0.646     -0.922      0.685      0.237      0.308     -1.068      0.171     -0.444      0.368     -0.072
     1.907      0.696     -1.161      0.184      1.037      1.324      1.093     -0.457     -0.614          *     -0.276      0.626     -0.932      0.177          *      0.555      0.870     -0.920      0.866     -0.188      0.687      0.783     -0.539      0.400      0.078      1.131     -0.080     -0.776     -0.276      1.047      0.644      0.325      0.252     -0.709      0.155     -1.198     -0.341      0.084     -0.117     -0.211     -0.269     -0.108      0.008      0.737     -0.238
    -0.093     -0.304      0.839      1.184     -0.963      0.324      1.093     -1.457      1.386     -0.676     -0.276      0.626      1.068      2.177     -0.725      0.555     -0.130     -0.920      0.866     -0.188     -0.003     -0.303     -0.077      1.255     -1.292     -0.078     -0.104      0.813     -0.079      0.339      0.307      1.321     -1.269      0.480      0.040     -0.393      0.831      1.113      1.301      0.100      0.679      0.093     -0.818      0.117      0.911
     0.907      0.696     -1.161      1.184     -0.963      0.324      0.093     -1.457      1.386      0.324      1.724      1.626     -0.932      1.177     -0.725      0.555     -0.130     -0.920     -0.134     -0.188      0.898      0.759     -0.479      1.528     -0.268      0.102     -0.302     -0.770     -0.288     -0.611     -0.501     -0.572     -0.942      0.293      0.284      0.408      0.763     -0.107      0.245     -0.360     -0.471     -1.082     -0.053     -0.731      0.101
    -2.093     -1.304     -0.161     -1.816      0.037     -1.676     -0.907      0.543      1.386      0.324     -2.276     -0.374      1.068      0.177     -0.725     -1.445     -2.130      1.080      1.866      0.812     -1.733     -1.036      0.634     -1.168      0.475     -0.415     -0.215     -0.867     -0.789     -0.233      0.262      0.101     -0.045      2.035     -0.050      0.202      0.841      0.138      1.244     -0.968      0.377     -0.873     -0.044      2.250      0.381
     0.907      0.696     -1.161     -1.816      1.037      0.324      0.093     -1.457     -1.614      1.324      0.724     -0.374      1.068     -0.823      0.275      0.555      0.870      0.080     -1.134     -0.188      0.225      0.034      0.280     -1.578      0.561      0.802      0.729     -1.443     -0.200      0.245      0.118     -0.036     -1.681     -0.536      1.153      0.427     -0.328      0.608      0.319     -0.172      0.405      0.938     -0.438     -0.383     -0.597
     0.907      0.696     -1.161     -1.816      0.037      1.324      0.093      0.543     -0.614      0.324      1.724      0.626      1.068     -0.823      0.275      1.555      0.870      1.080     -1.134      0.812      0.811      0.680      0.656     -0.442      0.526      0.273      0.115     -2.015     -1.322     -0.574      0.495     -0.566     -0.106     -0.170      0.123      0.607     -0.130     -0.008     -0.420     -0.013      0.656      0.356     -0.028     -0.834      0.350
    -0.093      0.696      0.839      0.184      0.037      1.324      1.093      1.543      1.386      0.324      0.724      1.626      1.068      0.177     -0.725     -0.445     -0.130     -0.920      0.866     -0.188     -0.028      0.593      0.180      0.652      0.512     -0.012     -0.015      0.708     -0.472     -0.414      1.481      0.489      1.151      0.959      0.226      0.911      1.026      0.876     -0.262     -0.815     -0.333     -0.752     -1.251      0.684     -0.494
    -1.093      0.696      1.839     -1.816     -0.963      1.324      1.093      1.543     -0.614      1.324     -1.276      0.626     -1.932     -1.823      0.275     -2.445      0.870      1.080      0.866     -0.188     -0.663      0.859     -0.395     -0.577     -0.788     -0.512     -0.012      2.226     -1.194     -0.281      1.933      0.167      1.968     -0.006      1.614     -0.316     -0.615     -1.342     -1.280      0.792     -1.658     -0.092      1.643      1.043      0.671
    -2.093     -3.304     -1.161     -1.816      1.037     -1.676      1.093      1.543     -1.614     -0.676     -0.276      1.626      1.068      0.177      0.275      1.555      0.870      1.080     -0.134      0.812     -0.120      0.172      0.688     -0.686      1.105     -1.868     -3.325     -1.778     -1.166     -0.122     -1.442      0.888      0.637     -1.039     -1.213     -0.144      1.439      0.125      0.580     -0.080      1.679      0.407     -0.182      0.309     -0.170
    -1.093      0.696     -0.161      1.184     -0.963     -2.676     -0.907      0.543     -1.614      1.324     -0.276     -1.374      0.068     -0.823     -0.725     -0.445     -0.130      1.080      0.866     -1.188     -0.987     -0.325      0.520      0.627     -0.667      0.103      0.979     -0.556      0.541     -0.109     -1.706     -0.458     -0.043     -1.881      1.769      1.076     -0.824     -0.743     -1.663     -0.579      0.842      0.197      0.253      0.608     -0.572
     0.907      0.696     -0.161     -1.816      1.037      0.324     -0.907      0.543     -1.614      1.324     -0.276     -1.374      0.068     -0.823      1.275      0.555      0.870      0.080     -1.134      0.812      0.073     -0.336      0.106     -1.764      0.737      0.733      1.034     -0.268     -0.097      0.195      0.350     -0.734      0.331     -0.381      1.043     -0.389     -0.597     -0.189      0.576      0.979      0.537      1.229     -0.037     -0.488      0.188
     1.907      0.696      0.839     -1.816      1.037      0.324     -2.907      0.543     -0.614      1.324      1.724      0.626      0.068     -0.823      1.275      0.555      0.870      1.080     -2.134      0.812      0.866     -0.091      0.499     -0.976      2.150      0.814      0.734      0.534     -0.938     -0.968     -0.568     -2.696     -0.038      0.142      0.195      0.282      0.681     -0.477     -0.035     -0.002     -0.346      1.009      0.403     -1.673     -1.037
    -0.093      0.696      1.839      0.184      0.037      0.324      0.093      0.543      1.386      0.324      0.724      0.626      1.068      1.177     -0.725      0.555     -0.130      0.080     -0.134      0.812      1.031      0.407      0.196      0.142      0.095     -0.981      0.274      1.588     -0.010     -0.125     -0.688     -0.315      0.454      1.216      0.369     -0.708     -0.070      0.674      0.907     -0.793     -0.572     -0.585     -0.151     -0.064      0.661
    -1.093     -1.304     -1.161     -1.816     -1.963      0.324      1.093      1.543      1.386      1.324     -0.276     -2.374     -2.932     -1.823      1.275     -1.445     -0.130      1.080      0.866     -0.188     -0.602     -0.918     -0.668      0.369      0.720     -0.280     -0.114     -0.518     -2.133     -2.696      0.937      1.793      2.504      1.236      0.999      0.621     -1.278     -1.911     -2.190      0.925     -0.689      0.803      2.161      0.700     -0.760
     0.907     -0.304      1.839      0.184      0.037      1.324      0.093     -0.457      1.386     -0.676     -0.276      0.626      0.068      0.177     -0.725      1.555      0.870      0.080      0.866      0.812      0.049      0.278     -0.153      0.648      0.209      0.850     -0.732      1.809     -0.425     -0.334      1.263     -0.043     -0.405      0.781     -0.682     -0.411      0.224      0.412     -0.443     -0.793      1.468      0.489      0.340      0.534      0.542
     0.907      0.696     -1.161      0.184      1.037      1.324      1.093     -2.457     -0.614      1.324      1.724      1.626     -0.932      0.177      1.275      1.555      0.870     -1.920     -0.134      0.812      0.817      0.745     -0.568      0.234      1.618      0.295      0.027     -0.666     -0.141     -0.639      0.358      0.282     -1.791     -0.907      0.411      0.533      0.573     -0.188     -0.049      0.406      0.418      0.066     -0.895     -0.179     -0.588
    -0.093      0.696     -0.161     -1.816      0.037      1.324      0.093     -0.457      1.386      1.324     -1.276     -1.374      1.068      0.177      0.275      1.555      0.870     -0.920     -2.134      0.812     -0.153     -0.210     -0.233     -0.610      0.800     -0.031      0.926      0.014     -1.263     -0.810      1.529      0.074     -0.091      1.898      0.796     -1.139     -1.168      1.255      0.646     -0.180      1.810      1.238     -0.692     -1.666     -0.127
     0.907      0.696      0.839      1.184      0.037      0.324      0.093      0.543      1.386      0.324     -1.276      0.626      0.068      1.177      0.275      0.555     -0.130      0.080      0.866     -0.188     -0.144      0.340     -0.209      1.392      0.253      1.251      0.411      1.175     -0.136     -0.258      0.402     -0.165      0.870      0.239      0.095     -1.083      0.246      0.458      0.303      0.136      0.622     -0.594      0.371      0.193     -0.372
    -1.093     -2.304     -1.161      0.184     -0.963      1.324     -0.907     -0.457      1.386      0.324     -0.276     -0.374     -1.932      2.177     -0.725      0.555     -1.130     -0.920      0.866     -1.188      0.158     -0.903     -0.744      0.426     -1.162     -1.141     -1.403     -0.397     -0.259      0.207      1.209      0.197      0.329      1.049      0.860     -0.668      0.741     -0.836      1.880     -0.070      0.528     -0.219      0.374      0.630     -0.006
     0.907     -0.304     -1.161     -0.816      1.037      0.324     -0.907      0.543      1.386      0.324     -0.276     -0.374      0.068     -1.823      0.275      1.555     -1.130      0.080      0.866      0.812      0.289     -0.735      0.057     -0.584      1.073      0.678      0.531     -1.114     -0.353     -0.186     -0.156     -0.108      0.742      1.730     -0.120     -0.570      0.363     -0.083     -1.325     -0.267      1.228     -0.201     -0.025      1.156     -0.224
    -2.093      0.696      0.839      1.184      0.037     -2.676      0.093     -1.457     -1.614      1.324     -1.276      0.626      1.068      1.177     -0.725     -0.445     -1.130      0.080     -1.134     -0.188     -1.051     -0.228      0.277      0.976     -0.569     -0.984      0.866      0.495      0.146      0.764     -1.664      0.267     -1.793     -2.242      1.726      0.341      0.861      0.706      0.462     -0.484      0.630     -0.789     -0.520     -1.572      0.380
    -0.093     -0.304     -1.161     -1.816      0.037      1.324      1.093     -2.457     -1.614      0.324      0.724      0.626      1.068     -1.823      1.275      1.555      0.870     -0.920     -2.134      0.812      0.548      0.761      0.104     -0.968      1.111     -0.621     -1.024     -1.257     -0.837     -0.973      0.863      0.265     -2.575     -0.869     -0.253     -0.124     -0.315      0.998     -1.035      0.792      1.120     -0.231     -1.190     -1.631     -0.282
    -0.093      0.696     -0.161      1.184      1.037     -1.676      0.093      1.543     -0.614      0.324      0.724      0.626      1.068      1.177     -1.725     -1.445     -1.130     -1.920     -1.134      0.812     -0.162     -0.287     -0.168      0.920     -0.307      0.087      0.924      0.106      0.301      1.309     -1.403      0.380      1.828     -1.259      0.527      0.926      1.142      1.203      0.431     -1.572     -1.302     -0.805     -1.866     -1.448      1.358
    -0.093     -0.304     -1.161     -1.816      1.037     -2.676     -0.907      1.543     -0.614      1.324     -0.276      0.626     -0.932     -0.823     -0.725     -1.445     -1.130      0.080     -1.134      0.812     -0.763     -0.347     -0.351     -1.146      0.738      0.484      0.194     -0.850     -0.723      0.216     -1.914     -0.609      1.926      0.437      0.905      0.663      1.099     -0.504      0.077     -1.238     -0.741     -0.539      0.406     -0.693     -0.028
    -1.093     -0.304      0.839     -1.816     -2.963      0.324      0.093      1.543     -1.614     -0.676      0.724     -0.374      1.068     -0.823      0.275      0.555      0.870      1.080      0.866      0.812      0.476     -0.073      0.374     -1.309     -1.335     -1.628     -0.379      0.488     -0.598     -1.477     -0.189      0.207      1.162     -0.596     -0.069      0.002     -0.270      0.338      0.367      1.055      0.070      0.930      0.403      1.550      1.982
     1.907      0.696     -0.161     -1.816      0.037      1.324      1.093      1.543     -1.614     -0.676      1.724     -0.374      1.068      0.177     -0.725      1.555     -1.130     -0.920     -0.134      0.812      1.498     -0.215     -0.295     -0.774     -0.007      0.323      0.935      0.000     -0.879      0.063     -0.293      1.333      1.891     -0.997     -0.833     -0.390     -0.037      1.577      0.768     -0.903      0.009     -0.918     -0.258      0.104      0.862
    -0.093      0.696     -2.161     -0.816      0.037      1.324      1.093     -2.457     -1.614      1.324     -2.276      0.626     -1.932     -1.823      1.275      0.555      0.870      1.080      0.866      0.812     -0.595      0.494     -0.519     -0.855      1.211      0.410      0.220     -1.746      0.267     -1.115      1.920      0.379     -1.957     -0.841      0.611     -1.282      0.158     -1.194     -1.194      0.579      1.262      0.296      1.946      1.378     -0.438
    -0.093      0.696      1.839     -0.816     -0.963      0.324      1.093      1.543     -0.614      0.324      0.724      0.626      1.068     -1.823      0.275      0.555      0.870      1.080     -0.134     -1.188      0.578      0.124      0.779     -1.491     -1.196     -0.701      0.611      1.129      0.525      0.245     -0.273      1.024      0.522      0.183      1.062     -0.078      0.535     -0.229     -0.572      0.903     -0.308      0.601     -0.097      0.566     -0.081
     0.907      0.696      1.839      1.184     -1.963      1.324      1.093      0.543      1.386     -1.676     -1.276      0.626      1.068      1.177     -1.725      0.555      0.870      0.080      0.866     -2.188     -0.280      0.517      0.147      0.549     -1.004      1.179      0.204      1.558      0.640     -1.024      1.564      0.575      0.377      1.058     -1.192     -0.992     -0.047      0.768      0.860     -1.110      0.597      0.415     -0.071      0.518     -1.212
     1.907      0.696      1.839     -0.816      0.037      1.324     -0.907      1.543      0.386     -0.676     -0.276     -0.374      0.068     -1.823      0.275     -0.445     -0.130      1.080     -0.134      0.812     -0.315     -0.177      0.306     -0.752      0.540      2.020      0.838      1.495      0.004     -0.569      1.467     -0.628      1.123      0.882     -0.889      0.114     -0.214     -0.399     -1.345      0.058     -0.100      0.098      0.635      0.275      0.396
     0.907     -0.304     -0.161     -0.816      0.037      1.324      0.093      0.543     -0.614     -0.676      0.724      0.626     -0.932     -1.823     -0.725      1.555     -0.130      0.080      1.866     -0.188      1.164      0.269     -0.159     -0.380     -0.253     -0.352     -0.571     -0.185     -0.402      0.175      0.220     -0.126      0.798     -0.300     -0.538     -0.976      0.041     -0.732     -1.496     -0.544      0.323     -0.493      0.398      2.004      0.071
    -2.093     -0.304      0.839      1.184     -0.963     -1.676     -1.907     -2.457      1.386     -1.676     -2.276     -0.374     -1.932      1.177     -1.725     -2.445     -0.130     -0.920      0.866     -1.188     -1.467     -0.373     -0.998      0.784     -0.739     -0.438      0.292      1.900      0.314     -0.153     -0.382     -1.565     -1.252      0.759     -1.296     -0.325      0.000     -0.408      0.671     -1.347     -0.663      0.225      0.674      0.541     -0.475
    -0.093      0.696     -1.161      0.184     -0.963      1.324     -0.907      0.543     -1.614     -0.676     -1.276     -1.374     -0.932      1.177      1.275     -0.445     -0.130      0.080     -1.134     -2.188     -0.245     -0.367     -0.268     -0.067     -1.363      0.185      1.088     -0.985      0.299      0.346      1.655     -0.641      0.738     -1.456      0.062     -0.970     -0.708     -0.586      1.163      1.856     -0.211      0.355      0.475     -1.011     -0.775
     1.907     -1.304      0.839     -1.816      1.037      1.324     -1.907     -0.457     -1.614      0.324      1.724     -2.374     -0.932     -1.823      1.275      1.555      0.870      0.080     -2.134      0.812      1.147     -0.627     -0.332     -1.999      0.457      0.710     -0.568      1.028      0.225      0.429      0.324     -1.261     -0.227     -0.316      0.038     -0.008     -1.473     -0.417     -0.254      0.745      0.127      1.410      0.479     -1.137      0.483
    -0.093      0.696     -1.161     -0.816      1.037      0.324      1.093     -0.457     -0.614      1.324      1.724      1.626      1.068      1.177      0.275      0.555      0.870      1.080     -1.134      0.812      0.610      0.921      0.656     -0.585      1.111     -0.823     -0.200     -1.815     -0.230     -0.163     -0.436      0.108     -1.137     -0.286      0.632      0.762      0.406      0.098      1.462     -0.371     -0.112     -0.200     -0.208     -0.970     -0.114
     1.907      0.696      1.839     -1.816      1.037      1.324      1.093      1.543      0.386     -0.676      1.724      0.626     -0.932     -0.823     -0.725      1.555      0.870      1.080      1.866      0.812      1.361      0.918     -0.174     -1.180      1.161      0.396     -0.039      1.874     -0.593     -0.122     -0.137      0.241      1.725      1.334     -1.208     -0.071     -0.479     -0.756      0.023     -1.231     -0.054     -0.411      1.246      2.472     -0.280
     1.907     -0.304      0.839     -1.816      1.037      1.324      1.093      0.543     -1.614          *      0.724     -2.374      1.068     -1.823          *      1.555      0.870      1.080     -2.134      0.812      0.546     -0.297      0.698     -2.165      0.926      1.406     -0.066      0.445      0.353      0.063      0.818      1.313     -0.293      0.062     -0.140      0.061     -1.864     -0.121     -0.185      1.362      0.859      1.318     -0.172     -1.089     -0.026
    -1.093     -0.304     -0.161     -0.816     -0.963      0.324     -0.907      0.543      0.386     -1.676     -0.276     -1.374      0.068      1.177     -0.725     -1.445     -0.130     -0.920      0.866     -2.188     -0.535     -0.464     -0.157     -0.184     -1.877     -0.333      0.224     -0.206     -0.469      0.771      0.666     -0.243      0.686      0.524     -0.581      0.321     -0.874      0.333      1.219      0.199     -0.925      0.403     -0.759      0.968     -0.415
    -0.093      0.696      1.839     -0.816     -1.963     -1.676      1.093      1.543     -1.614     -1.676      1.724      1.626      1.068      0.177     -2.725      0.555      0.870      1.080     -1.134     -2.188      0.369      0.947      0.750     -0.516     -1.210     -0.371     -0.221      1.020     -0.379     -0.706     -2.097      0.139      0.737     -1.214     -0.841      1.262      0.462      0.055      0.679     -2.059      0.210     -0.380     -0.318     -0.747     -0.989
    -2.093      0.696     -2.161     -0.816      0.037     -0.676      0.093     -1.457      0.386      0.324     -1.276      1.626      0.068     -0.823      0.275      0.555      0.870      0.080     -0.134     -0.188     -0.417      1.121      0.129      0.181      0.135     -1.711     -0.355     -2.349     -0.800     -0.265     -0.235     -1.021     -1.572      0.296      0.264     -0.664      0.204      0.022     -0.993      0.073      1.175     -0.327     -0.195     -0.411     -0.241
     1.907      0.696      1.839     -1.816      1.037      1.324      1.093      1.543     -1.614     -2.676      1.724      1.626      1.068     -1.823      1.275     -2.445     -3.130      0.080     -2.134      0.812      0.083      0.131      0.580     -1.412      0.092      1.797      0.451      1.314     -0.468      0.657      1.301      0.775      1.132     -0.520     -2.809      1.570      1.508      0.153     -0.892      1.134     -2.402     -3.440     -0.931     -1.440      0.591
    -0.093     -2.304      0.839      0.184      0.037     -0.676      0.093     -2.457      1.386     -0.676     -1.276     -1.374     -0.932     -0.823      0.275     -0.445     -0.130      1.080      0.866     -0.188     -0.423     -0.495      0.144      0.623     -0.356      0.263     -1.924      0.546     -0.574      0.298     -0.466      0.518     -2.555      0.929     -0.477     -0.623     -0.769     -1.075     -1.316      0.261      0.125      0.311      0.817      0.494      0.140
     0.907      0.696     -2.161      1.184     -0.963      0.324      0.093     -0.457     -0.614     -0.676      1.724     -0.374      0.068      0.177     -0.725      1.555     -0.130     -0.920      1.866     -0.188      0.757     -0.310     -0.067      0.905      0.254      0.074      0.912     -2.044      0.458     -1.208     -0.425      0.564     -0.496     -1.301     -0.802      0.618      0.078      0.143     -0.591     -0.726      0.750      0.304     -0.480      1.371     -0.352
    -0.093      0.696     -0.161      0.184      0.037     -0.676      0.093      0.543      1.386      0.324     -1.276     -0.374     -0.932     -0.823      0.275     -1.445     -0.130      0.080      0.866      0.812     -0.548      0.423     -0.282      0.873     -0.106      0.457      0.367      0.066     -0.778      0.101     -0.310     -0.455      0.890      0.511      0.454     -0.531     -0.890     -0.520     -1.536      0.226     -0.792     -0.740      0.587      0.363      0.878
    -0.093     -2.304      0.839      2.184     -2.963      0.324     -0.907      1.543      1.386     -2.676     -2.276     -0.374      1.068      2.177     -2.725     -0.445      0.870      1.080      0.866     -3.188     -0.832     -0.774      0.519      1.359     -2.508      0.822     -1.617      0.129      0.718     -0.402      1.164      0.011      0.920      0.195     -1.258     -1.027      0.740      0.498      1.229     -1.284      0.506      1.628     -0.033      0.328     -0.816
    -0.093      0.696     -1.161     -1.816      0.037      1.324      0.093     -2.457      0.386      0.324      1.724     -2.374      1.068     -1.823     -1.725     -0.445      0.870      1.080     -2.134     -0.188      0.572     -0.494      0.398     -1.295     -0.367     -0.701      1.195     -1.709     -0.448      0.321      0.762      0.382     -2.948      1.219      0.517      0.697     -1.613      0.397     -0.811     -1.315     -1.054      1.439      0.370     -1.664      0.156
    -1.093     -0.304     -1.161      1.184      1.037      0.324      0.093     -0.457      1.386      1.324      0.724      0.626      0.068     -0.823      0.275      0.555     -0.130      0.080      0.866      0.812      0.033      0.551     -0.020      1.289      0.839     -1.128     -0.934     -1.042     -0.177      0.216      0.234     -0.411     -0.305      0.489      0.852      0.746     -0.081      0.045     -1.904     -0.139      0.277     -0.952      0.124      0.336      0.137
    -0.093      0.696     -0.161      1.184     -0.963     -1.676     -0.907      0.543     -0.614      0.324      0.724     -0.374      0.068     -1.823      0.275     -0.445     -0.130      0.080     -0.134     -0.188      0.116     -0.299      0.016     -0.548     -0.080     -0.307      0.953     -0.265      1.707     -1.052     -1.785     -0.598      0.626     -0.343      0.430      0.569     -0.074      0.052     -1.495      0.463     -0.683      0.214      0.266      0.004     -0.115
    -1.093     -0.304      0.839     -0.816      0.037      0.324     -0.907     -1.457     -1.614      1.324     -0.276      0.626      0.068     -1.823      1.275      0.555      0.870      0.080     -1.134      0.812     -0.323      0.253      0.062     -0.683      0.323     -0.789     -0.766      0.778     -0.055     -0.245      0.610     -1.229     -1.470     -1.256      1.039      0.076      0.313     -0.154     -1.137      1.018      0.949      0.572      0.019     -0.782      0.594
    -0.093      0.696     -1.161      1.184     -0.963      0.324      1.093      1.543      0.386      1.324     -1.276     -1.374      0.068     -0.823      1.275      1.555     -0.130      1.080      1.866      0.812     -0.126     -0.277      0.447      0.425      0.065     -0.157      1.006     -1.497      0.738     -1.043      0.435      1.368      1.165      0.148      1.164     -1.202     -0.816     -0.757     -1.219      1.438      1.665      0.480      0.422      1.606      0.773
     0.907      0.696      0.839      0.184      1.037     -1.676     -1.907      1.543     -0.614     -0.676     -1.276      1.626      1.068      1.177     -0.725      0.555     -2.130      0.080     -1.134     -0.188     -0.517     -0.492      0.540      0.274     -0.119      1.416      0.859      0.189     -0.182      1.089     -1.071     -1.215      0.983     -0.743     -0.528     -0.465      2.421      0.308      1.014     -0.847      0.968     -1.531     -0.841     -1.303     -0.186
     0.907     -1.304     -1.161      1.184      0.037     -0.676      0.093     -1.457      1.386      0.324     -0.276     -2.374      0.068      2.177     -0.725     -0.445     -1.130     -1.920     -1.134     -0.188     -0.168     -0.772     -0.786      1.218     -0.388      1.097     -0.471     -0.560     -0.122      0.385     -0.628      0.795     -0.560      0.516      0.435     -0.063     -1.386      1.116      1.367     -0.486     -0.361     -0.257     -0.446     -1.668      0.199
    -0.093      0.696      1.839     -0.816      0.037      0.324      1.093      1.543     -1.614      1.324      0.724     -0.374      1.068     -1.823      1.275     -0.445      0.870      1.080      1.866      0.812     -0.014      0.231      0.357     -0.478     -0.282     -0.091      0.520      1.355     -0.317      0.210      0.175      0.885      1.137     -1.330      1.336      0.809     -0.599      0.415     -1.525      1.457     -0.525      0.750      0.483      2.097      0.928
    -1.093     -0.304      1.839      1.184      1.037     -0.676      0.093     -2.457      1.386      0.324     -2.276          *      1.068      0.177      0.275     -0.445     -0.130      0.080      0.866     -0.188     -1.038      0.411      0.225      0.381      0.873     -0.021     -0.708      1.420      0.744      0.253      0.513     -0.309     -2.868      1.141     -0.189     -0.755      0.019      0.629     -0.009     -0.160      0.624     -0.389     -0.373      0.736     -0.936
    -1.093      0.696     -0.161     -1.816      1.037     -0.676      0.093     -0.457     -0.614     -1.676     -0.276      0.626      0.068     -1.823     -1.725     -0.445     -0.130     -1.920     -1.134      0.812     -0.238      0.489     -0.432     -1.283      0.037     -0.806      0.293      0.326     -0.525      0.906     -0.427     -0.393      0.027      0.371     -1.726      0.073     -0.039      0.685     -0.747     -1.643     -0.305     -0.579     -1.128     -0.580      0.730
    -0.093      0.696      0.839     -1.816      1.037     -1.676      1.093      1.543     -1.614      1.324     -0.276     -0.374      0.068     -1.823      1.275     -0.445      0.870      1.080      1.866      0.812     -0.270      0.333      0.401     -1.431      0.334      0.015      0.305      0.374     -0.196      0.702     -1.441      0.731      1.090     -0.664      0.889      0.051     -0.766     -0.504     -0.814      1.037     -0.129      0.525      0.540      2.522      0.716
     1.907      0.696      0.839     -1.816      0.037      1.324      0.093      1.543     -0.614     -0.676      0.724     -1.374      0.068     -1.823     -0.725      0.555      0.870      0.080     -1.134     -0.188      0.646      0.393      0.145     -1.436     -1.008      1.336      0.273      0.665     -0.535      0.908      0.673     -0.308      1.555      0.271      0.003     -0.249     -1.768     -0.268     -0.793     -0.163     -0.025      0.593     -0.229     -0.449      0.863
    -1.093     -0.304     -0.161     -1.816     -0.963     -1.676     -0.907      1.543     -1.614      0.324      0.724     -1.374     -0.932     -1.823      0.275     -0.445      0.870      1.080      0.866      0.812     -0.189      0.345      0.160     -1.668      0.218     -0.976     -0.604     -0.447     -0.148     -1.159     -1.588     -1.219      1.478     -0.365      0.123      1.009     -1.807     -1.229     -0.330      0.176     -0.307      0.428      0.849      1.721      0.614
     0.907     -0.304      1.839      0.184      0.037      1.324     -0.907      0.543      0.386     -0.676     -0.276     -0.374      1.068      1.177     -0.725     -1.445     -1.130      0.080     -0.134     -0.188     -0.307     -0.272      0.295      0.053      0.153      1.107      0.043      1.388      0.110     -0.019      1.646     -0.866      0.090      0.546     -0.928      0.112      0.088      0.595      1.168     -1.002     -0.974     -0.877     -0.564     -0.104     -0.305
     0.907     -2.304     -0.161     -0.816     -1.963      0.324      1.093     -2.457      0.386     -0.676     -0.276      1.626      1.068      1.177     -1.725     -1.445     -3.130     -2.920      0.866     -0.188     -0.123     -0.352     -0.521      0.070     -0.351      1.026     -2.031      0.395     -1.055     -1.640      0.396      1.425     -1.797      0.187     -0.400     -0.164      2.213      1.685      1.251     -1.434     -1.332     -2.714     -1.864      0.881      0.079
     0.907      0.696      1.839     -1.816      0.037      1.324      1.093      0.543     -0.614     -0.676     -1.276     -0.374      0.068      1.177     -0.725      1.555      0.870      1.080     -1.134      0.812      0.439     -0.169      0.130     -1.175      0.405      0.596      0.782      1.711     -0.568     -0.486      0.742      1.305      0.199      0.325     -1.000     -2.058     -0.129     -0.247      1.926     -0.933      0.937      0.955      0.854     -0.709      0.518
     1.907      0.696     -2.161      2.184      1.037      1.324      1.093     -2.457     -0.614     -0.676      1.724      1.626     -2.932      2.177     -0.725      1.555      0.870     -1.920      0.866      0.812      1.326      0.830     -1.553      0.973      0.595      0.697     -0.129     -0.554      1.358      0.645     -0.132      0.395     -0.706     -1.321     -1.029     -0.148      0.594     -0.619      1.507     -0.982     -0.047     -0.030      0.771      0.539      0.291
     0.907      0.696     -0.161      0.184     -0.963      1.324      0.093     -0.457     -0.614      1.324      0.724     -0.374      0.068      1.177      1.275      1.555      0.870      1.080     -0.134      0.812      0.335      0.180      0.358     -0.030      0.726      0.718      0.441     -0.517      0.130     -1.731      0.834     -0.223     -0.717     -0.486      0.820      0.331     -0.485     -0.561      1.289      0.761      1.146      0.541      0.489     -0.091      0.197
     0.907     -1.304     -0.161     -0.816     -0.963     -0.676     -0.907     -0.457     -0.614     -0.676     -1.276     -1.374      0.068     -0.823     -0.725      0.555     -1.130      1.080      0.866     -1.188      0.111     -0.914      0.445     -1.477     -1.691      0.936     -0.292     -0.564      0.734      0.677     -0.739      0.003     -1.027      0.537      0.280     -1.561     -0.220     -0.656      0.365      0.054      0.425     -0.126      0.324      1.453      0.357
     0.907      0.696      0.839      0.184      1.037      0.324     -1.907      0.543     -0.614      0.324      0.724     -0.374      0.068     -0.823     -0.725      1.555      0.870      1.080      0.866      0.812      0.973      0.006      0.150     -0.477      0.318     -0.027      0.900      0.545      0.665      0.688     -0.677     -1.775      0.345     -0.157      0.075     -0.683     -0.447     -0.188     -0.488     -1.074      0.417      0.845      0.653      1.172      0.469
    -0.093      0.696      1.839      0.184      1.037      1.324      1.093      1.543     -1.614     -0.676     -0.276      1.626      0.068     -0.823      0.275      0.555      0.870      1.080     -1.134      0.812      0.433      1.152      0.390     -0.968      0.462     -0.498     -0.332      1.452      1.209      0.654      0.758      0.069      1.180     -0.987     -1.036     -0.868     -0.034     -0.454     -0.117      0.109      0.207     -0.462      0.321     -0.790      0.510
     1.907     -0.304     -1.161      0.184     -0.963      1.324     -0.907     -0.457      1.386      1.324      1.724     -1.374      1.068     -1.823      1.275      1.555      0.870      1.080     -0.134      0.812      1.200     -0.446      0.303     -0.542     -0.523      0.636      0.024     -1.532      0.684     -0.445      0.091     -0.424     -0.968      1.776      1.500      0.043     -0.781      0.616     -1.391      1.562      0.188      1.520      0.491      0.017      1.271
    -0.093     -0.304      0.839      1.184      0.037      0.324      0.093      0.543      1.386      0.324      0.724      0.626      1.068      0.177      0.275      0.555     -0.130      0.080     -0.134     -0.188      0.468      0.553      0.394      1.606      0.308     -0.431     -0.699      0.499     -0.407     -0.118     -0.281     -0.606     -0.003      0.187      0.172      0.047      0.042      0.591     -0.942      0.183     -0.041     -0.664     -0.641     -0.900     -0.696
     0.907      0.696      0.839      0.184      0.037     -1.676      0.093     -2.457      0.386      1.324     -0.276      0.626     -0.932      1.177     -0.725     -1.445     -1.130      1.080      0.866      0.812     -0.599     -0.122      0.086      0.199      0.259      1.430      0.715      0.704     -0.023     -0.166     -1.116      0.175     -2.617     -0.061      1.108      0.592      0.707     -0.995      0.911     -0.719     -0.661     -0.863      0.754      0.725      0.666
     1.907      0.696      1.839     -0.816      1.037      1.324     -2.907     -0.457     -0.614      1.324      1.724      1.626      1.068      2.177      1.275     -2.445     -0.130     -0.920     -0.134      0.812     -0.017      0.002     -0.043     -0.098      1.333      1.920      0.624      1.815     -0.607     -0.370      1.187     -2.891     -0.476     -0.563      0.621      1.624      1.737      1.158      2.219      0.456     -2.480     -0.281     -0.871     -0.122     -0.349
     0.907     -0.304      1.839      1.184      1.037      0.324      0.093      1.543      1.386      0.324      1.724      0.626      1.068     -0.823      0.275      0.555     -0.130      1.080      1.866      0.812      0.722      0.419      0.759      0.894      0.726      0.287     -0.722      0.921      0.349      0.267     -0.257     -0.512      0.692      0.613      0.004      0.635      0.027     -0.173     -1.495     -0.011     -0.183     -0.427     -0.240      1.480      0.156
    -2.093      0.696     -1.161     -0.816     -0.963     -1.676      0.093      0.543     -0.614      1.324      0.724     -0.374     -0.932     -1.823      1.275     -0.445     -0.130     -0.920     -1.134     -0.188     -0.233      0.067     -0.384     -0.233     -0.349     -1.998      0.698     -0.730     -0.550     -0.491     -1.336      0.128      0.986     -0.451      1.593      0.874     -0.383     -0.334     -1.617      1.355     -0.353     -0.392     -0.141     -1.085     -0.024
    -0.093      0.696      0.839      0.184      0.037     -0.676      0.093      0.543     -0.614      1.324     -0.276      0.626      0.068     -0.823      0.275     -1.445     -0.130      0.080      0.866      0.812     -0.585      0.123     -0.019     -0.018      0.211      0.463      0.649      0.807      0.026     -0.019     -0.165     -0.112      0.459     -0.704      1.132      0.404      0.660      0.029     -0.819      0.041     -0.651     -0.131      0.103      1.044      0.499
     1.907      0.696     -1.161     -1.816      1.037      1.324      1.093      0.543     -1.614     -2.676      0.724     -2.374      0.068     -0.823     -2.725     -0.445     -0.130      0.080     -2.134      0.812      0.425     -0.109     -0.022     -1.253      0.366      1.574      0.791     -1.178     -0.412      0.449      0.765      1.376      0.602     -0.672     -2.937      0.116     -2.146      0.171      0.213     -2.928     -0.665      0.023      0.140     -1.728      0.582
     0.907      0.696     -0.161     -1.816      1.037      1.324     -0.907      1.543      0.386      1.324      1.724     -2.374     -0.932     -1.823      1.275      1.555      0.870      1.080     -2.134      0.812      1.522      0.102     -0.083     -1.039      0.783     -0.522      0.441     -0.069     -0.749      0.291     -0.375     -0.994      1.458      1.102      0.801     -0.477     -2.483     -0.868     -0.925      0.766     -0.115      0.743      1.172     -1.594      0.208
     0.907      0.696      1.839      2.184      0.037      1.324      1.093      0.543      0.386      0.324      0.724      1.626      1.068      1.177      0.275      0.555     -0.130      0.080     -0.134     -1.188      0.451      0.370      0.392      1.018     -0.755      0.522      0.295      1.362      1.229      0.870      0.740      0.783      0.153     -0.373      0.702     -0.028      1.142      0.387      0.297      0.576      0.037     -0.540     -0.664     -0.540     -0.399
    -0.093      0.696      0.839     -0.816      1.037      0.324      1.093      0.543      0.386      0.324      0.724      0.626      0.068      0.177     -0.725     -0.445     -0.130      0.080     -1.134      0.812      0.360      0.369     -0.100     -0.190      0.671     -0.377      0.297      1.015     -0.644      0.335      0.079      0.739      0.591      0.387     -0.035      0.165      0.219      0.115      0.241     -1.200     -0.792     -0.516      0.315     -1.054      0.104
     0.907     -0.304      0.839      0.184     -2.963     -1.676      0.093     -1.457      1.386     -0.676     -2.276     -1.374      0.068     -0.823     -0.725     -1.445     -2.130      0.080      0.866     -1.188     -1.432     -1.020      0.257      1.141     -1.687      2.324      0.815      0.466     -0.897     -1.346     -0.199      1.180     -1.647      0.464      0.241     -0.213     -0.043     -0.307     -1.633      0.317      0.052     -0.896     -0.367      0.469      0.202
     0.907      0.696      1.839     -0.816      1.037      1.324     -0.907      0.543     -0.614      1.324     -2.276     -0.374      0.068     -1.823      0.275      1.555     -0.130     -0.920     -2.134      0.812      0.006      0.175     -0.197     -0.509      1.468      1.000      0.640      2.033     -0.401     -0.368      1.374     -1.155      0.775     -0.173      0.482     -2.100     -0.432      0.595     -1.599     -0.380      1.535     -0.375     -0.497     -2.020     -0.452
    -0.093      0.696     -1.161     -1.816     -1.963      0.324      1.093      0.543     -1.614     -0.676      1.724      1.626      0.068     -1.823     -0.725      0.555      0.870     -0.920      0.866     -0.188      0.289      0.321     -0.291     -0.890     -1.279     -0.387      0.190     -1.037     -0.789     -0.884      0.058      0.982      1.035     -1.039     -0.053      1.202      1.216      0.605     -1.085      0.085      0.269      0.574     -0.560      1.105      0.851
    -0.093     -0.304      1.839      1.184     -0.963     -0.676      0.093      1.543      0.386     -0.676     -1.276     -0.374      0.068      1.177     -0.725     -0.445     -1.130      0.080     -0.134     -1.188     -0.895     -0.336      0.188      0.979     -1.070      0.809     -0.048      1.775      0.375      0.126      0.325      0.404      1.279     -0.219     -0.092     -0.081      0.132     -0.360      0.406     -0.131      0.531     -0.835     -0.391     -0.645     -0.378
    -2.093     -2.304     -0.161     -0.816      0.037      0.324      0.093      1.543      1.386      0.324     -2.276      1.626     -0.932      0.177      1.275      0.555     -0.130      0.080      0.866     -2.188     -0.768     -0.350     -0.306      0.143      0.774     -1.377     -1.870     -0.047     -0.882     -0.774      1.052      0.564      1.657      1.185     -0.108     -1.024      2.130     -0.462      0.200      0.942      1.440      0.168      0.555      0.789     -2.693
     0.907     -2.304     -0.161      2.184      1.037      0.324     -2.907      0.543      0.386      1.324     -1.276     -0.374      0.068      2.177      1.275     -0.445     -1.130     -0.920     -0.134      0.812     -0.737     -0.586     -0.025      1.327      0.810      1.662     -1.640      0.034      0.773      0.204      1.100     -2.222      0.367     -0.562      0.840     -0.273      0.606      0.165      1.363      0.742      0.313     -0.348     -0.809     -0.559      0.134
     0.907      0.696      0.839     -1.816      1.037      0.324      0.093      0.543     -1.614      1.324      1.724     -0.374      0.068     -1.823      1.275      0.555      0.870      0.080     -2.134      0.812      1.032      0.140      0.150     -2.446      0.523      0.006      0.430      0.797      0.531      0.444     -0.727     -0.040      0.302      0.210      0.875      0.162     -0.623      0.042     -0.167      0.809     -0.548      0.761     -0.168     -1.085      0.394
    -2.093     -0.304     -0.161      0.184      0.037      1.324      1.093      1.543      2.386     -0.676     -0.276     -2.374      1.068      0.177      0.275      0.555      0.870      0.080     -0.134     -0.188     -0.352     -0.267      0.410      0.537      0.237     -1.461     -0.148     -0.625     -0.373     -0.157      1.578      1.310      1.062      2.000     -0.875      0.220     -2.043      0.458     -0.291      0.164      0.905      1.231     -0.684     -0.497     -0.291
     0.907      0.696      0.839      1.184      1.037      1.324      1.093      0.543     -0.614      0.324      0.724      0.626     -0.932     -0.823      0.275      0.555     -0.130      1.080      0.866      0.812      0.397      0.271      0.201      0.006      0.854      0.373      0.432      0.741      1.023      0.135      0.886      0.747      0.268     -0.471     -0.146      0.197      0.241     -1.064     -0.817     -0.097      0.077     -0.355      0.755      0.881      0.068
     1.907     -1.304      1.839      2.184      1.037      1.324      0.093      1.543      1.386     -1.676      1.724     -2.374      1.068      1.177      1.275      1.555     -1.130      1.080      0.866      0.812      1.296     -0.496      0.719      0.851      0.226      0.663     -0.747      1.082      1.497      0.887     -0.123      0.570      0.559      0.879     -1.758     -0.179     -1.745     -0.073      0.505      1.401     -0.017     -0.521     -0.240      0.441      0.597
     0.907      0.696     -2.161      0.184      1.037     -0.676      0.093      0.543      0.386      0.324     -0.276     -1.374     -0.932     -0.823     -0.725      0.555     -0.130      0.080      0.866     -1.188      0.237      0.014     -0.013     -0.494     -0.317      0.683      0.693     -2.054      0.734      1.315     -0.959      0.117      0.632      0.632      0.525     -0.590     -1.188     -1.043     -0.464     -0.580      0.337     -0.098      0.193      1.241     -0.974
    -0.093     -3.304     -0.161     -1.816      0.037     -0.676      1.093      1.543      1.386      1.324     -0.276      1.626      1.068     -1.823      1.275      1.555      0.870      1.080      1.866     -0.188      0.157      0.667      0.523      0.244      0.107     -0.261     -4.166     -0.771     -2.123      0.027     -0.942      0.325      0.842      1.345      1.149     -0.541      0.539      0.293     -1.881      1.078      1.236      0.035      0.172      1.668     -0.171
     0.907     -0.304      0.839      0.184      1.037      1.324      1.093     -0.457      0.386      0.324      0.724      0.626      0.068     -1.823     -0.725      0.555      0.870      0.080      0.866      0.812      0.779      0.509      0.141     -0.615      0.780      0.227     -0.938      0.498      0.726      0.292      0.420      0.589     -0.644      0.963     -0.174     -0.374     -0.118     -0.201     -1.354     -1.132     -0.315      0.249     -0.152      1.047      0.143
    -1.093     -0.304     -0.161      0.184     -1.963      0.324     -1.907     -0.457      1.386     -0.676      0.724      0.626      1.068      1.177     -1.725      0.555     -2.130      0.080     -1.134     -3.188      0.488     -0.838      0.508      0.670     -1.749     -1.490      0.554     -0.958     -0.414     -0.276     -0.118     -0.965     -0.926      0.980      0.213      0.007      1.630      0.406      0.772     -0.596      0.004     -1.212     -0.867     -1.230     -1.463
    -0.093     -0.304     -1.161     -0.816     -2.963     -1.676     -1.907      0.543     -0.614     -1.676      0.724     -0.374     -0.932     -0.823     -1.725      1.555      0.870      0.080      1.866     -0.188      0.588     -0.556     -0.337      0.335     -1.209     -0.645      0.290     -0.747     -1.219     -1.867     -2.290     -1.254      0.938     -0.747     -0.994     -0.265      0.269     -0.509     -1.341     -0.964      0.851      1.565      0.437      1.765      0.871
     0.907     -1.304     -0.161      0.184     -0.963      0.324      0.093     -0.457     -0.614     -0.676     -1.276      0.626     -1.932      0.177     -1.725     -0.445     -3.130     -0.920      0.866     -0.188     -0.059     -0.997     -0.997     -0.175     -0.885      0.935     -0.066      1.027      0.261     -0.211      0.481      1.064      0.741     -0.256     -0.413     -1.251      2.103     -0.401      0.224     -1.106     -0.471     -2.051      0.558      1.122      0.626
     1.907      0.696      0.839      1.184     -0.963      1.324     -0.907      1.543      0.386     -0.676      0.724      0.626      0.068      1.177     -0.725      1.555      0.870      1.080     -0.134      0.812      0.963      0.153      0.352      0.651     -0.548      0.831      0.619      0.442      0.482     -0.472      0.251     -0.922      1.356     -0.042     -0.368     -0.547      0.346     -0.633      0.808     -0.441      0.433      0.732      0.478     -0.158      1.264
    -0.093     -0.304      0.839     -0.816     -0.963     -0.676      0.093     -0.457      0.386      0.324      0.724     -0.374      1.068     -0.823      0.275      0.555     -0.130      0.080      1.866     -1.188      0.607     -0.187      0.261     -0.816     -0.438     -0.674     -0.170      0.649     -0.158     -0.628     -1.152      0.281     -0.809      1.153      0.433      0.024     -0.258      0.561     -0.085      0.296     -0.092      0.128     -0.415      2.065     -1.002
     0.907     -0.304     -1.161      0.184     -1.963      0.324      1.093     -0.457     -0.614     -0.676      0.724      0.626      0.068      0.177      0.275      0.555      0.870      0.080     -0.134     -1.188      0.378      0.541      0.055      0.110     -0.970      0.508     -0.796     -1.231      0.121     -1.054     -0.015      0.493     -0.363     -0.729     -0.270      0.137     -0.205      0.020      0.173      0.676      0.155      0.425     -0.024     -0.174     -0.282
     0.907     -0.304     -0.161     -0.816      0.037      0.324      0.093     -1.457      0.386     -1.676      0.724     -0.374      0.068     -0.823     -0.725      0.555     -0.130      0.080     -0.134     -0.188      0.487     -0.002     -0.073     -0.778      0.229      0.451     -0.341     -0.237     -0.010     -0.106     -0.192      0.104     -1.482      0.931     -1.929      0.110     -0.365      0.295     -0.245     -0.777     -0.004     -0.114      0.334      0.192     -0.446
    -2.093     -0.304     -1.161      1.184     -0.963     -1.676     -0.907     -0.457      0.386     -0.676     -2.276     -0.374      1.068      1.177     -0.725     -0.445     -1.130      0.080     -1.134     -1.188     -1.487     -0.345      0.399      0.731     -0.391     -0.640      0.105     -1.697      0.321     -0.668     -0.002     -0.444     -0.754     -0.134     -0.460     -0.356      0.168      0.342      0.665     -0.405      1.212     -0.726     -0.564     -1.422     -1.025
    -2.093      0.696      1.839      1.184      1.037     -2.676     -2.907      1.543     -1.614     -2.676     -2.276     -2.374      1.068      2.177      1.275      1.555      0.870     -2.920     -2.134     -3.188     -0.542     -0.482     -0.611     -0.216     -1.211     -1.421      1.246      2.402      1.081      2.189     -2.048     -2.299      2.254     -1.352     -2.095     -1.416     -1.609      1.826      2.343      2.028      2.208      1.506     -1.881     -2.033     -2.044
     1.907      0.696     -1.161      2.184      1.037      1.324      1.093      0.543      1.386      1.324      1.724      1.626      0.068      2.177      1.275      1.555      0.870     -1.920      0.866      0.812      1.492      0.562     -0.542      1.635      0.179      0.571      0.176     -0.608      0.507      0.824     -0.380      0.551      1.153     -0.120      1.269     -0.360      0.713      0.908      0.850      1.185     -0.128      0.207     -0.998      0.213      0.716
    -1.093      0.696     -2.161      2.184     -0.963     -1.676     -1.907      0.543      1.386      0.324      0.724      0.626      1.068      2.177     -0.725      1.555      0.870     -1.920     -2.134     -0.188      0.412      0.359     -0.274      1.531     -0.492     -1.416      0.314     -1.823      0.717     -0.364     -2.132     -2.279      1.107      0.263      0.450     -0.039      0.103      1.595      1.067     -0.489      1.179      0.428     -1.582     -2.905      0.322
    -1.093     -0.304     -0.161     -1.816      1.037      0.324     -1.907      1.543     -1.614      1.324     -1.276     -2.374     -0.932      1.177      0.275     -1.445     -1.130      1.080     -1.134      0.812     -0.496     -1.410      0.225     -0.945      0.136     -0.402      1.097     -0.378     -0.737      0.846      0.708     -0.573      1.122     -1.107      1.276     -0.289     -0.263     -1.250      1.967      0.151     -0.931      0.619      0.673     -0.578      0.674
    -0.093      0.696     -0.161     -1.816      1.037     -0.676     -0.907     -2.457     -0.614     -2.676     -0.276      1.626      1.068     -0.823     -0.725     -0.445     -1.130          *      0.866      0.812     -0.305     -0.075     -0.074     -0.632     -0.359      0.113      0.616     -0.335     -1.239      1.378     -0.416     -0.852     -2.362     -0.119     -2.433      0.003      1.758      1.330     -0.540     -0.461     -0.038     -0.953     -1.108      1.085      1.346
     1.907      0.696     -1.161      1.184      0.037      0.324      0.093      0.543      0.386     -0.676      0.724      1.626      1.068      0.177     -0.725     -1.445      0.870     -0.920      0.866     -0.188     -0.080      0.279     -0.228      0.466     -0.870      1.781      0.428     -0.974      0.665      1.026      0.367     -0.156      0.766      0.109     -0.148      1.010      1.034      1.350     -0.227     -0.185     -1.336      0.618     -0.422      0.614      0.632
    -2.093     -0.304     -0.161      1.184      1.037      1.324     -2.907     -1.457     -1.614      1.324      0.724     -0.374     -0.932     -0.823      1.275     -0.445      0.870      0.080     -1.134      0.812      0.398     -0.052     -0.431      0.121      0.630     -2.518     -0.053      0.291      0.967      0.331      0.960     -2.999     -0.991     -1.809      0.993      0.093     -0.485     -0.380     -0.896      0.714     -0.860      0.886      0.841     -1.159      0.249
     0.907     -1.304     -2.161     -1.816      1.037     -0.676     -1.907     -0.457     -1.614     -0.676      0.724      0.626      0.068      0.177      0.275      0.555      0.870      1.080     -1.134      0.812      0.254      0.284      0.197     -0.989      1.239      0.508     -1.513     -2.536     -0.798     -0.389     -0.952     -2.137     -0.503     -0.876     -1.380      0.422      0.406     -0.219      0.972     -0.265      0.320      0.651      0.584     -0.789     -0.254
     1.907      0.696      1.839     -0.816      1.037      1.324      1.093      1.543     -1.614      1.324      0.724     -0.374      1.068     -1.823      1.275      0.555      0.870      1.080     -1.134      0.812      0.742      0.519      0.343     -1.779      0.837      1.049      0.316      1.517      0.860      0.351      0.612      0.618      1.153     -0.392      0.948     -0.228     -1.269      0.569     -0.408      0.788     -0.218      0.289      0.527     -0.412     -0.081
    -0.093      0.696      1.839      1.184      1.037      1.324     -0.907      1.543      0.386     -0.676     -1.276     -0.374      1.068      2.177     -0.725     -1.445     -0.130      1.080     -1.134      0.812     -0.706     -0.251      0.216      0.540      0.771      0.640      1.043      1.634      0.878      0.289      1.875     -0.661      1.395      0.037     -1.274     -0.248     -0.058      0.680      1.831     -1.134     -0.787      0.198      0.785     -1.327      0.186
    -0.093      0.696     -1.161      0.184      0.037      1.324      1.093      0.543      0.386     -0.676     -2.276      1.626      0.068     -1.823     -0.725     -0.445     -0.130      1.080     -0.134      0.812     -0.776      0.225      0.424     -0.620      0.065      1.024      0.510     -1.564      0.772     -0.177      2.175      1.041      0.210      0.839     -0.714     -1.151      1.238     -0.414     -1.590     -0.824      0.541     -0.457      0.405      0.215      0.814
     1.907      0.696     -0.161      0.184      1.037      1.324      1.093     -2.457      2.386      1.324      1.724     -1.374     -0.932      1.177     -0.725      1.555      0.870     -1.920     -0.134      0.812      1.711      0.070     -0.994      1.130      1.744      0.349      0.601      0.872     -0.677     -0.611     -0.450      0.930     -1.382      1.720      0.256     -0.742     -1.295      0.449      0.376     -1.784     -0.335      0.936     -0.227     -0.625     -0.839
    -0.093     -0.304     -2.161      2.184      1.037      0.324     -1.907      1.543      2.386      0.324     -0.276      0.626      1.068      2.177      0.275     -0.445     -0.130     -1.920     -2.134     -0.188      0.076      0.255     -0.356      1.518      0.720     -0.381     -0.687     -1.837      0.474      0.188      0.327     -2.050      1.969      1.210     -0.041     -0.460      0.231      1.583      1.004      0.046     -0.700     -0.454     -1.232     -2.879     -0.869
    -1.093      0.696     -2.161      0.184      1.037     -1.676      1.093      0.543      0.386      0.324     -2.276      0.626     -0.932      1.177      0.275     -1.445      0.870      0.080     -1.134      0.812     -1.190      0.401     -0.079      1.024      0.500      0.080      0.339     -2.039     -0.997      0.754     -0.444      0.544      0.799     -0.353      0.029     -0.560      0.153     -0.848      0.363     -0.097     -0.128      0.456      0.247     -1.483      0.476
     0.907      0.696     -1.161     -1.816     -0.963      1.324      1.093      1.543     -1.614      1.324      0.724      1.626      1.068     -1.823      1.275      0.555      0.870      1.080     -2.134      0.812      0.716      0.805      0.860     -1.163      0.135      0.192     -0.123     -2.000     -0.546     -1.279      0.447      0.222      0.410     -0.725      1.125     -0.244      0.462     -0.267     -1.019      1.186     -0.237     -0.125     -0.355     -1.580      0.642
    -2.093     -1.304     -0.161      0.184      0.037     -2.676     -0.907     -0.457     -1.614     -0.676     -2.276     -2.374     -1.932      0.177     -0.725     -2.445     -1.130      1.080     -1.134     -0.188     -1.463     -1.049     -0.255      0.035     -0.817     -0.563     -0.267      0.053      0.208      0.717     -1.197      0.171     -0.314     -1.654     -0.360     -0.234     -0.870     -1.519      0.332     -0.321     -0.812      0.128      1.384     -1.182      0.560
    -0.093      0.696     -0.161     -0.816      1.037     -0.676      1.093      1.543      0.386     -0.676     -0.276      1.626      1.068     -0.823     -0.725     -0.445      0.870      0.080     -0.134      0.812     -0.226      0.560      0.221     -0.090      0.584      0.218      0.040     -0.431     -0.689      0.117     -0.415      0.536      1.333      0.348     -0.882      0.114      0.834      0.732     -0.757     -0.957     -0.038     -0.048     -0.259     -0.045      0.405
    -0.093     -1.304     -0.161      0.184     -0.963     -0.676     -0.907     -0.457      0.386     -0.676     -0.276     -0.374     -0.932      0.177     -0.725     -0.445     -1.130     -0.920     -0.134     -1.188     -0.233     -0.442     -0.254      0.452     -0.699      0.163     -1.034      0.096     -0.353     -0.174     -0.378     -0.336     -0.088      0.065     -0.293      0.002      0.306     -0.635     -0.200     -0.375     -0.079     -0.671     -0.514     -0.374     -0.606
    -1.093     -0.304     -1.161     -0.816      0.037      0.324      0.093      0.543     -0.614     -1.676     -1.276     -1.374      0.068     -1.823      0.275     -0.445      0.870      1.080     -1.134      0.812     -0.518     -0.097      0.528     -0.822     -0.560     -0.669     -0.136     -1.895     -0.123      0.575      0.890      0.203     -0.011      0.055     -1.224     -0.580     -1.112     -0.748     -1.126      0.524      0.369      1.084      0.202     -0.711      1.268
    -0.093     -0.304      0.839      0.184      0.037      0.324      0.093      0.543     -0.614     -0.676     -0.276      0.626      1.068     -0.823     -0.725     -1.445     -0.130      0.080     -0.134     -0.188     -0.713     -0.034      0.227      0.069     -0.379      0.717     -0.260      0.633      0.003      0.289      1.097      0.181      0.401     -0.671     -0.556      0.620      0.639      0.870     -0.764     -0.605     -0.594     -0.066     -0.496     -0.156      0.199
    -0.093      0.696     -1.161      0.184      1.037      0.324      1.093     -0.457      0.386      0.324      0.724      1.626      0.068      1.177      0.275      0.555      0.870     -1.920      0.866      0.812      0.337      0.722     -0.246      0.846      1.039     -0.405     -0.068     -0.825     -0.666     -0.055      0.136      0.213     -0.063     -0.333     -0.151      0.305      0.541      0.486      0.541     -0.013      0.140     -0.029     -1.381      0.431      0.071
    -1.093      0.696      0.839     -1.816      0.037      0.324      1.093      1.543      0.386     -0.676      0.724      0.626      1.068     -1.823      0.275      1.555      0.870      1.080      1.866      0.812      0.393      0.194      0.683     -0.295     -0.294     -1.355      0.432      0.206     -1.417      0.128     -0.152      0.825      0.632      0.798     -0.539      0.174      0.357      0.108     -1.459      0.479      1.118      0.622     -0.081      2.210      1.073
    -1.093     -0.304      0.839     -0.816     -0.963     -0.676      0.093      0.543      0.386     -0.676     -0.276     -0.374      0.068     -0.823      0.275      0.555      0.870      1.080     -0.134     -0.188     -0.407      0.064      0.183     -0.631     -0.209     -0.831     -0.696      0.537     -0.149     -0.545     -0.106     -0.045      0.332      0.984     -0.567      0.270     -0.274     -0.246     -0.275      0.353      0.996      0.733      0.871      0.133      0.036
     0.907     -0.304     -1.161      0.184      1.037      0.324     -1.907     -1.457      0.386      0.324      1.724      0.626      0.068     -0.823      0.275      0.555     -0.130     -0.920     -1.134      0.812      0.793     -0.092     -0.154     -0.612      1.067      0.119     -0.302     -1.116      0.652      0.140     -0.813     -1.921     -1.315      1.002     -0.256      0.522      0.896      0.400     -0.494     -0.283     -0.177     -0.044     -0.701     -0.889     -0.232
     0.907      0.696     -1.161      0.184      0.037      0.324      1.093     -1.457      0.386      1.324      0.724      0.626      1.068      1.177      0.275      1.555      0.870      1.080     -0.134      0.812      0.575      0.200      0.496      0.278      0.489      0.467      0.519     -1.453     -0.219     -0.433     -0.294      0.817     -1.882      0.130      1.060     -0.062      0.314      0.388      0.907     -0.015      1.045      0.704      0.162     -0.209      0.552
    -2.093      0.696     -0.161      0.184     -0.963      0.324      1.093     -1.457      0.386      0.324     -2.276     -0.374     -0.932      0.177     -0.725     -1.445      0.870     -0.920      0.866      0.812     -1.126     -0.080     -0.467      0.900     -0.336     -0.962      0.718      0.266     -0.811     -0.639      1.453      0.958     -0.835     -0.353      0.396     -0.680     -0.135     -0.261     -0.599     -0.646     -0.305      1.042     -0.184      0.503      1.090
    -0.093     -0.304     -0.161      0.184      0.037     -1.676      0.093     -0.457      0.386     -0.676     -0.276      0.626      0.068      0.177     -0.725     -0.445     -0.130      0.080     -0.134     -1.188     -0.169      0.028      0.092      0.367     -0.933      0.223     -0.476     -0.227     -0.089      0.890     -1.713     -0.114     -0.561      0.100     -0.090     -0.109      0.615     -0.005      0.038     -0.062     -0.244     -0.165     -0.096     -0.281     -0.232
    -2.093      0.696      0.839      1.184      1.037      1.324      1.093      0.543      1.386      1.324     -2.276      1.626      0.068      1.177      0.275     -1.445      0.870      1.080      0.866      0.812     -0.775      0.734      0.334      1.816      0.717     -1.263     -0.096      0.441     -0.764      0.284      1.999      0.362      0.310      0.086      0.864     -1.029      0.684     -0.424     -0.215     -0.422     -0.588      0.078      0.429     -0.020      0.119
    -0.093      0.696      0.839     -0.816     -0.963      0.324      0.093      0.543     -0.614      1.324     -0.276     -0.374      0.068     -0.823      1.275     -0.445     -0.130      1.080     -2.134     -0.188     -0.802      0.168      0.330     -0.123     -0.347      0.832      0.485      0.604     -0.796     -0.588      1.128      0.055      0.263     -0.603      1.590      0.777     -0.397     -0.270     -0.857      1.397      0.593     -0.298      0.460     -2.006      0.304
    -1.093     -3.304     -2.161      2.184      1.037     -1.676     -1.907     -2.457     -0.614     -1.676      0.724      1.626     -2.932      2.177      1.275      0.555     -0.130     -1.920      1.866      0.812     -0.072     -0.480     -1.575      1.113      0.701     -0.955     -2.777     -0.510      0.899      0.280     -1.531     -1.578     -0.648     -1.498     -2.086      0.807      2.347     -0.431      1.352      0.912      0.603      0.392      0.906      1.491     -0.002
     1.907     -1.304      0.839     -1.816      1.037      1.324      0.093     -0.457     -1.614      0.324      1.724     -1.374     -0.932     -1.823     -0.725      0.555      0.870      1.080     -1.134      0.812      1.022      0.088      0.120     -1.846      0.498      0.959     -1.219      0.714      0.118      0.454      0.320      0.146     -0.601     -0.092      0.107      0.224     -1.445     -1.181     -0.335     -1.113     -0.363      0.687      0.853     -0.286      0.408
    -2.093      0.696      1.839     -0.816      1.037     -1.676      1.093      0.543     -1.614      1.324     -0.276     -0.374      1.068     -1.823      1.275     -0.445     -2.130      1.080      1.866      0.812     -0.355     -0.173      0.913     -1.363      0.954     -1.601      0.845      0.984      0.426      0.113     -1.338      1.175     -0.480     -0.445      0.705      0.219     -0.087     -0.168     -0.679      0.808      0.037     -2.043     -0.538      2.586     -0.006
     0.907      0.696      0.839     -0.816      1.037      1.324      1.093     -1.457     -0.614      0.324      1.724      0.626      0.068      1.177      1.275      0.555      0.870      0.080     -1.134      0.812      0.500      0.927     -0.043     -0.693      1.168      0.421     -0.131      0.860     -0.151     -0.157      0.660      0.106     -1.394     -0.177     -0.502      0.879     -0.684      0.181      1.649      0.435      0.114      0.083      0.278     -0.989     -0.286
    -0.093      0.696      0.839      2.184      0.037      1.324      1.093      0.543     -0.614      1.324      1.724      0.626      1.068     -0.823      0.275     -0.445      0.870      0.080      0.866     -0.188      1.016      0.686      0.303      1.122      0.441     -1.042      0.082      0.447      1.069     -0.587      0.414      0.438      0.147     -1.440      0.959      0.229     -0.276      0.602     -1.585      0.022     -1.549      0.077     -0.553      0.492     -0.506
     1.907     -1.304     -0.161      0.184      1.037      1.324     -0.907     -0.457     -1.614      1.324      1.724     -1.374      1.068      2.177      1.275      1.555      0.870      1.080     -1.134      0.812      1.299      0.070      0.598     -0.039      0.622      0.528     -1.393     -0.656      0.206      0.386     -0.036     -0.962     -1.126     -1.617      0.881     -0.065     -1.418      0.101      2.225      1.039      0.083      0.619     -0.110     -1.150      0.383
    -2.093     -1.304     -2.161      0.184     -1.963     -2.676     -0.907     -0.457      2.386     -0.676     -0.276     -0.374     -1.932      2.177     -0.725     -2.445     -2.130     -0.920      1.866     -2.188     -1.204     -1.092     -0.609      1.594     -1.777     -0.859     -0.162     -1.618     -1.472     -0.167     -1.496      0.262      0.184      1.221      0.271      1.452      1.041     -1.109      0.888      0.279     -1.052     -0.655      0.292      1.167     -0.524
    -1.093     -0.304      0.839     -1.816      1.037      0.324      1.093      0.543      1.386     -0.676      0.724      1.626      0.068     -1.823     -2.725      0.555      0.870      1.080      1.866      0.812      0.211      0.289      0.411     -0.475      0.342     -1.448     -0.697      0.385     -1.268      0.661      0.121      1.034     -0.007      1.667     -0.775      0.516      1.496     -0.381     -1.300     -2.707      0.423      0.510      0.430      2.051      0.510
    -0.093      0.696      1.839     -1.816      1.037      1.324      0.093      1.543     -0.614     -0.676      0.724     -0.374      1.068     -1.823      0.275      0.555      0.870      1.080      1.866      0.812      0.472      0.253      0.588     -1.394      0.867     -0.674      0.420      1.047     -0.453      0.002      0.852     -0.342      0.800      0.311     -1.059     -0.055     -0.702      0.169     -0.778     -0.102     -0.087      0.572      0.026      2.412      0.056
     0.907     -0.304     -0.161      1.184      0.037      0.324      1.093      1.543      0.386      1.324      0.724     -1.374      0.068      1.177      1.275      1.555      0.870      1.080      0.866      0.812      0.433      0.049      0.207      0.527      0.064      0.522     -0.263     -0.314      0.537     -0.102     -0.139      1.092      1.328      0.053      1.293      0.138     -1.336     -0.106      0.806      1.091      0.802      0.916      0.692      0.623      0.736
     0.907     -0.304     -1.161     -1.816     -0.963      0.324     -0.907     -0.457      0.386     -0.676      0.724      0.626     -0.932     -1.823     -0.725     -0.445     -0.130      1.080      1.866      0.812      0.202     -0.023     -0.133     -1.353     -0.415      0.789     -0.329     -1.115     -0.199     -0.475      0.142     -0.984     -0.201      1.347     -0.464      0.306      0.819     -0.901     -0.635     -0.799     -0.463     -0.070      1.262      2.461      1.041
     0.907      0.696     -1.161      0.184      1.037      0.324      1.093     -1.457     -0.614     -1.676      0.724      0.626     -0.932      1.177     -2.725     -0.445      0.870     -1.920      0.866      0.812      0.305      0.521     -0.698      0.198      0.111      0.700      0.105     -0.352     -0.064      0.861      0.016      0.381     -0.609     -0.748     -1.833      0.155     -0.088      0.197      1.121     -2.757     -0.767      0.320     -0.691      0.885      0.767
    -2.093      0.696      1.839      1.184      0.037      0.324      1.093      0.543      1.386      1.324     -2.276      1.626      1.068      2.177      1.275     -0.445     -1.130      1.080     -0.134      0.812     -1.441      0.053      0.708      1.240      0.745     -0.836      0.676      1.087     -0.210     -0.964      1.822      1.046     -0.255      0.551      0.983     -0.236      1.499     -0.104      1.258      0.838      1.134     -1.174     -0.051     -0.708      0.092
    -1.093     -1.304      0.839      0.184      0.037      0.324     -0.907      0.543     -0.614      0.324     -0.276     -0.374      0.068      0.177     -0.725     -0.445     -1.130     -0.920      0.866     -0.188     -0.438     -0.571     -0.196     -0.138     -0.117     -0.636     -0.740      0.909      0.313     -0.114      0.660     -0.410      0.639     -0.676      0.271      0.322      0.482      0.274      0.421     -0.522     -0.095     -0.365     -0.551      0.679     -0.005
     1.907      0.696      1.839      0.184     -0.963     -0.676     -0.907     -0.457      1.386     -0.676     -0.276      1.626     -0.932     -0.823      0.275      1.555     -0.130     -2.920     -0.134     -1.188      0.166      0.350     -0.842     -0.188     -0.568      1.745      0.474      2.677      0.505     -0.348     -1.023     -1.306      0.543      1.463     -0.394     -0.534      1.243      0.471     -0.598      0.541      1.376     -0.521     -1.265      0.088     -0.609
    -2.093     -1.304      0.839      0.184      0.037     -2.676     -1.907      0.543     -0.614     -0.676     -1.276     -1.374      0.068     -0.823     -0.725     -2.445     -1.130      0.080     -1.134     -0.188     -1.643     -1.210      0.086      0.052     -0.329     -0.349     -0.070      0.781      0.239      0.346     -1.052     -0.763      0.430     -0.615     -0.565      1.057      0.223      0.093     -0.924     -0.456     -0.632      0.209     -0.025     -0.906      0.130
     0.907     -0.304      1.839      2.184      1.037      1.324     -0.907     -1.457      0.386      0.324     -2.276     -0.374      0.068      0.177     -0.725      0.555     -1.130      0.080      0.866      0.812     -0.535     -0.579      0.052      1.260      1.565      1.528      0.099      1.704      0.854     -0.444      1.864     -0.302     -1.636     -0.552     -0.489     -1.601      0.493     -0.163     -0.643     -1.497      1.128     -0.516     -0.164      0.279     -0.519
    -1.093     -1.304      0.839      0.184      0.037      0.324      1.093      1.543     -0.614      0.324     -0.276      0.626      0.068     -0.823     -0.725      0.555      0.870      0.080      1.866      0.812      0.145      0.294     -0.099     -0.402      0.281     -1.279     -1.517      0.958      0.635     -0.217      0.250      0.538      1.909     -0.322      0.252     -0.554      0.226      0.094     -0.565     -0.886      0.311      0.480      0.169      2.023      0.624
     0.907      0.696     -2.161     -1.816      1.037      1.324      1.093     -1.457     -0.614      1.324      1.724      1.626     -0.932     -0.823      0.275      1.555      0.870     -1.920     -1.134     -3.188      0.995      0.526     -0.731     -1.018      0.081     -0.044      0.147     -1.549     -0.727      0.797      0.383      0.665     -0.640      0.106      1.496      0.387      0.976      0.336      0.038      0.130      0.379      0.293     -0.794     -0.639     -3.114
    -2.093     -1.304     -0.161      0.184      1.037     -2.676     -1.907     -1.457      0.386      1.324     -0.276      0.626      0.068      1.177     -2.725     -0.445     -1.130     -2.920     -1.134     -1.188     -0.673     -0.408     -1.180     -0.290      0.495     -1.455     -1.065      1.036      0.401      0.605     -1.974     -1.521     -0.248      0.584      0.922      0.662      1.295      1.905      1.467     -2.895      0.155     -0.677     -0.970     -0.900     -1.497
     0.907      0.696      1.839      2.184     -1.963      1.324     -0.907     -1.457      2.386      1.324     -1.276      0.626      1.068      2.177     -0.725      0.555     -0.130     -0.920     -1.134     -2.188     -0.280      0.026      0.113      1.839     -1.084      1.163      0.599      1.574      0.351     -0.795      1.560     -1.017     -1.767      0.855      1.882     -0.904      0.508      0.889      0.610     -0.057      0.743     -0.247     -1.153     -1.807     -0.955
    -0.093      0.696      1.839     -1.816     -0.963     -0.676     -0.907      1.543     -0.614      0.324     -0.276     -0.374     -0.932     -1.823      1.275     -0.445     -1.130      0.080      1.866      0.812     -0.577     -0.510     -0.305     -1.325     -0.346      0.428      1.217      2.108     -0.467     -0.671     -0.124     -0.373      1.967      0.289      0.445      0.602      0.238     -0.268     -0.857      1.611      0.237     -0.578      0.537      2.559      1.204
     0.907     -0.304      0.839     -0.816      0.037     -0.676      0.093     -0.457     -0.614      0.324      0.724      0.626      0.068     -0.823      0.275     -0.445     -0.130      0.080      0.866     -0.188      0.076     -0.165     -0.070     -0.945      0.385      0.739     -0.200      0.960      0.107     -0.186     -0.911      0.245     -0.366     -0.018      0.137      0.759      0.896     -0.036     -0.244     -0.046     -0.586      0.278      0.024      1.451     -0.698
    -0.093      0.696     -0.161      1.184     -0.963     -1.676      1.093      1.543      0.386      0.324      0.724          *      1.068      0.177      1.275     -0.445      0.870      0.080      0.866     -0.188      0.172      0.059     -0.108      0.541     -0.445     -0.117      0.694     -0.032      0.633     -0.546     -1.834      1.153      1.870      0.001      0.421      0.352     -1.845      1.266     -0.203      1.617     -0.676      0.826      0.269      0.644      0.183
     0.907     -0.304      0.839      0.184      1.037     -0.676     -0.907      0.543     -0.614     -0.676     -0.276     -1.374      0.068     -0.823      0.275      0.555     -0.130      0.080      0.866      0.812      0.119     -0.579     -0.186      0.533      0.504      0.921      0.324      1.101     -0.421      0.488     -0.716     -0.384      0.673     -1.011     -0.936     -0.268     -0.659      0.422     -1.079      0.057      0.436      0.519      0.400      0.559      0.368
    -1.093     -1.304     -1.161      1.184     -0.963     -0.676     -0.907     -0.457      0.386     -0.676     -0.276     -0.374     -0.932      0.177      0.275      0.555     -0.130     -0.920     -0.134     -2.188      0.357      0.111     -0.391      1.286     -0.929     -1.539     -1.338     -0.607     -0.009      0.046     -1.232     -1.013      0.106     -0.641     -0.041     -0.690     -0.583     -0.331     -0.686      0.795      0.331     -0.198     -0.295     -0.569     -1.207
    -2.093      0.696      0.839      0.184      1.037     -1.676      1.093     -1.457     -0.614      0.324      1.724      1.626      1.068      2.177      0.275     -2.445      0.870      1.080     -0.134      0.812     -0.621      1.087      0.621      1.120      1.008     -1.475     -0.440      0.082     -1.025     -0.040     -1.109     -0.115     -2.149     -1.339     -0.266      2.499      0.401      0.043      1.201     -0.331     -1.786     -0.451     -0.066     -0.659     -0.027
    -2.093     -1.304     -2.161     -1.816      1.037     -0.676      0.093     -2.457     -1.614      1.324     -2.276     -2.374     -2.932     -1.823     -0.725     -0.445     -2.130     -2.920     -2.134      0.812     -1.160     -0.912     -1.663     -1.172      0.892     -0.904     -0.525     -0.576     -0.783      0.064      0.510      0.960     -0.406     -0.733      0.678     -0.697     -1.127     -0.545     -0.955     -1.152      0.745     -1.074     -0.010     -1.401     -0.125
     0.907      0.696     -0.161      1.184      0.037     -0.676      0.093      0.543     -0.614     -0.676     -0.276      0.626     -0.932     -0.823     -0.725     -0.445     -0.130     -0.920     -0.134     -0.188     -0.151     -0.093     -0.396     -0.329     -0.375      1.020      0.804      0.272      1.517      0.412     -0.584      0.234      0.820     -0.520     -0.496      0.077      0.667     -0.211     -0.777     -0.593     -0.406      0.059     -0.161      0.027      0.139
     0.907      0.696     -1.161      1.184     -0.963      0.324      1.093      1.543     -0.614      0.324      1.724      0.626      1.068     -0.823      1.275      1.555      0.870      1.080     -1.134     -0.188      0.798      0.470      0.562     -0.259     -0.340     -0.009      0.190     -1.668      1.512     -0.573     -0.554      0.619      1.118     -0.385      0.388      0.537      0.186      0.231     -0.519      1.406      0.623      0.198      0.083     -1.057      0.250
    -0.093      0.696     -1.161      1.184      0.037      1.324      0.093     -2.457      0.386      1.324     -1.276     -0.374      1.068      1.177      0.275      0.555      0.870     -1.920     -1.134      0.812     -0.130      0.292     -0.482      1.074      0.761     -0.085      0.459     -0.517      0.261     -0.668      1.423     -0.257     -2.134     -0.425      0.899     -1.107     -0.627      1.810      0.128     -0.434      0.697      0.571     -1.131     -1.670      0.129
     0.907      0.696     -0.161     -1.816      0.037      0.324      1.093     -1.457     -1.614      1.324      1.724     -0.374      0.068     -1.823      1.275      1.555      0.870      1.080     -2.134      0.812      1.163      0.038      0.279     -1.707      0.258     -0.238      0.670     -0.401     -0.129     -0.101     -0.857      1.109     -1.741     -0.358      1.142      0.058     -0.319     -0.406     -0.409      0.994      0.509      0.665      0.488     -1.321      0.595
     1.907      0.696     -1.161      1.184      1.037      1.324      1.093     -0.457      1.386     -0.676      0.724     -0.374     -0.932      0.177     -0.725      1.555      0.870      0.080      0.866      0.812      0.899      0.241     -0.156      0.577      0.700      1.199      0.498     -1.028      0.741      0.406      0.502      0.793     -0.202      0.795     -0.940     -0.700     -0.799     -0.613     -0.153     -1.214      0.695      0.636      0.392      0.613      0.199
     0.907     -0.304     -0.161      2.184      0.037     -1.676      0.093     -1.457      2.386      0.324     -1.276      0.626     -0.932      1.177      0.275      0.555     -0.130     -1.920      0.866      0.812     -0.362      0.249     -0.926      1.822      0.345      1.386     -0.609      0.720      0.393     -0.433     -1.251     -0.281     -0.328      0.940     -0.037     -0.625      0.178      0.391     -0.239      0.111      0.896     -0.432     -0.345      0.146      0.546
     0.907     -0.304      0.839     -0.816      0.037      1.324      0.093      1.543     -1.614      0.324      0.724      0.626      0.068     -0.823      0.275      1.555      0.870      0.080     -1.134     -0.188      0.988     -0.044      0.276     -0.600     -0.461     -0.169     -0.148      0.348     -0.319      0.327      0.476      0.099      1.078     -1.254      0.627     -0.611      0.748     -0.232     -0.375      0.547      0.287      0.989     -0.534     -0.799      0.086
     1.907      0.696      0.839     -1.816      1.037      1.324     -0.907      0.543      0.386      1.324      1.724      0.626      0.068     -0.823      1.275      1.555      0.870      1.080     -1.134      0.812      1.155      0.868      0.142     -1.011      1.299      0.655     -0.151      0.845     -0.868     -0.389      0.264     -1.867      0.284      0.987      0.564      0.018     -0.428     -0.104     -0.054      0.744      0.422     -0.218      0.922     -0.441     -0.455
     0.907      0.696      1.839      2.184      1.037     -2.676      1.093      1.543     -1.614     -0.676      1.724      1.626      1.068      0.177     -0.725     -0.445     -1.130      1.080      1.866      0.812      0.581      0.155      0.564      0.760      0.026      0.212      0.470      1.226      1.432      0.990     -3.362      1.052      0.975     -1.840     -0.826      0.830      1.394      0.192     -0.528     -0.661     -1.202     -1.172      0.156      1.577      0.638
     1.907      0.696     -0.161      1.184      0.037      1.324      1.093      0.543      0.386      0.324      0.724      0.626      0.068      0.177      0.275      1.555      0.870      1.080      0.866      0.812      1.088      0.413      0.192      0.259      0.064      0.749      0.066     -0.332      1.026     -0.005      0.244      0.871      0.426      0.142      0.185     -0.826     -0.136     -0.154      0.031      0.128      0.456      0.453      0.668      0.850      0.803
    -0.093      0.696      0.839     -1.816     -2.963      0.324      0.093     -1.457     -0.614     -0.676      0.724     -0.374      0.068      0.177      0.275     -0.445      0.870      1.080     -0.134     -0.188      0.228      0.050      0.318     -1.237     -1.021     -0.306      0.389      0.417     -0.487     -1.829      0.149     -0.038     -1.686      0.358      0.035      0.429     -0.495     -0.439      1.006      0.852     -0.505      0.785      0.612      0.367      0.880
    -0.093      0.696      1.839     -0.816     -1.963      1.324     -0.907      1.543      2.386      1.324     -2.276     -0.374      1.068      0.177     -0.725     -0.445      0.870      1.080      1.866      0.812     -0.455      0.219      0.536      0.788     -0.267      0.248      0.463      1.168     -1.661     -1.616      1.840     -1.067      0.968      1.831      1.308     -1.444     -0.535      0.224     -0.495     -0.355      0.001      0.602      0.208      1.450      1.140
    -0.093     -0.304      1.839      0.184      1.037     -1.676     -0.907     -0.457     -0.614     -2.676     -1.276     -1.374      1.068     -0.823      0.275     -0.445     -1.130      1.080      1.866      0.812     -0.588     -0.338      0.728     -0.939     -0.290      0.498     -0.011      1.035      1.073      1.125     -1.207     -0.638     -1.121     -0.015     -2.633     -0.583     -0.879     -0.003     -0.129      0.339      0.205     -0.681     -0.298      2.150      1.140
    -0.093     -0.304     -1.161     -1.816      0.037      1.324      0.093      1.543      1.386      0.324      0.724     -0.374     -0.932     -0.823      0.275      0.555      0.870     -1.920     -1.134      0.812      0.346      0.302     -0.749     -0.337      0.795     -0.274     -0.638     -0.307     -1.454     -0.627      0.904     -0.292      2.303      1.518      0.102      0.024     -0.790      0.159     -0.603     -0.227      0.160      0.435     -0.633     -0.874      0.091
     0.907      0.696     -0.161     -0.816      1.037      1.324     -1.907     -0.457     -1.614      1.324      1.724      0.626     -0.932     -0.823     -0.725      1.555      0.870      1.080      1.866      0.812      1.230      0.313      0.065     -0.788      0.597     -0.252      0.348     -0.272     -0.037      0.391      0.103     -2.105     -0.518     -1.009      1.067      0.000      0.185     -0.988     -0.216     -0.934      0.111      0.395      1.016      2.208      0.355
    -0.093      0.696     -1.161      2.184      1.037      0.324      0.093     -2.457      2.386      1.324      0.724     -0.374     -1.932      1.177      0.275      1.555     -0.130     -0.920      0.866      0.812      0.498      0.079     -0.818      1.052      0.209     -0.513      0.576     -0.468      1.275      1.021     -0.094      0.040     -1.698      1.653      1.277      0.041     -0.475     -0.695      0.343      0.271      0.956     -0.048      0.435      0.344      0.531
     0.907      0.696      1.839      2.184      1.037      0.324     -2.907     -1.457     -0.614     -1.676      0.724      1.626      1.068      2.177      0.275      0.555     -0.130      0.080      1.866      0.812      0.629     -0.056      0.274      1.156      0.543      0.243      0.700      1.434      0.989      0.386     -0.039     -2.684     -1.662     -1.329     -1.944     -0.247      1.674      0.428      1.277      0.000     -0.202     -0.203     -0.361      1.403      0.169
    -0.093      0.696      1.839     -0.816     -1.963     -0.676      0.093      1.543      0.386     -0.676      0.724      0.626      1.068     -0.823     -0.725      0.555     -0.130      1.080     -1.134     -2.188      0.039     -0.042      0.702     -0.396     -1.268     -0.076      0.806      0.904     -0.406     -0.728     -0.582      0.122      0.774      0.625      0.133      0.590      0.879      0.133     -0.526     -0.026      0.554      0.057     -0.089     -0.906     -0.901
     0.907     -0.304     -0.161     -1.816      1.037      1.324      1.093      0.543     -1.614      0.324      1.724     -0.374      0.068     -1.823      0.275     -0.445      0.870      1.080      1.866      0.812      0.811      0.091      0.409     -1.452      1.067      0.072     -0.441     -0.470     -0.568     -0.129      0.370      1.050      0.183     -0.589     -0.341      0.709     -0.397     -0.553     -0.756     -0.335     -1.304      0.745      0.471      2.413     -0.294
    -1.093      0.696      0.839     -1.816      1.037     -1.676     -0.907      0.543     -1.614      1.324     -1.276      1.626      0.068     -0.823      1.275     -1.445     -1.130      0.080      0.866      0.812     -0.976      0.510      0.160     -0.674      0.965     -0.068      0.047      0.686     -1.121      0.007     -0.656     -1.315      0.330     -1.023      1.017      0.152      1.067     -0.311     -0.260      0.682     -0.394     -1.628     -0.315      1.260      0.006
     0.907      0.696     -1.161      0.184      1.037     -0.676      0.093     -1.457     -0.614     -0.676      0.724      1.626     -0.932      0.177      0.275     -0.445     -0.130     -1.920     -1.134      0.812     -0.135      0.831     -0.841      0.077      1.198      1.048      0.039     -0.416     -0.105     -0.109     -0.476     -0.787     -0.648     -0.647     -1.406      0.913      0.449      0.276      0.122     -0.360     -0.278     -1.104     -0.662     -1.145     -0.327
     0.907     -0.304      0.839      2.184      1.037     -0.676     -1.907     -1.457     -0.614     -1.676      0.724      0.626      0.068      1.177     -1.725     -0.445     -1.130     -0.920     -0.134     -2.188      0.578     -0.224     -0.267      0.725     -0.677      0.276     -0.071      1.213      1.375      1.624     -1.326     -1.712     -1.309     -1.147     -1.264     -0.327      0.741      0.517      0.611     -1.400     -1.148     -0.975     -0.450     -0.432     -1.455
    -2.093     -0.304     -1.161     -0.816      0.037      1.324      1.093      0.543      0.386      0.324     -1.276     -2.374     -0.932     -0.823      0.275     -1.445     -0.130      1.080     -0.134     -0.188     -0.625     -0.646     -0.013      0.145     -0.086     -1.570      0.136     -1.143     -0.907      0.058      2.021      1.814      0.567      0.243      0.302     -0.461     -1.466     -0.900     -0.998      0.325     -0.796      0.605      1.155     -0.141     -0.033
     0.907      0.696     -0.161      0.184     -0.963      0.324      0.093      0.543      0.386     -0.676     -1.276     -0.374      1.068      1.177     -0.725      0.555     -0.130      1.080     -1.134     -0.188     -0.523      0.089      0.400      0.219     -0.695      1.507      0.644     -0.469      0.135     -0.163      0.817      0.130      0.013      0.445     -0.193     -0.729     -0.488      0.400      1.063     -0.420      1.018     -0.133      0.231     -1.174      0.550
     1.907     -0.304     -1.161      0.184      0.037      1.324     -1.907     -1.457      0.386      0.324      0.724     -2.374      0.068      1.177      1.275      1.555     -1.130      1.080     -1.134      0.812      0.705     -1.000      0.096     -0.286     -0.140      1.255      0.680     -1.365      0.487      0.154      0.490     -0.850     -1.649      0.618      0.430     -0.322     -0.879     -0.198      1.364      1.454      0.751     -0.020      0.791     -0.945      1.065
    -2.093     -0.304     -0.161      0.184     -0.963     -0.676      1.093      0.543      2.386     -0.676     -1.276      0.626     -0.932      0.177     -0.725      0.555     -0.130      0.080     -0.134     -0.188     -0.861     -0.262     -0.559      1.351     -0.136     -1.250     -0.040      0.378     -1.050     -0.919      0.042      1.454      0.942      1.270     -0.528     -0.066      0.923     -0.118     -0.924     -0.731      1.581      0.208      1.059     -0.683     -0.132
     0.907     -0.304     -1.161     -1.816      0.037     -0.676      1.093     -2.457     -1.614      0.324      1.724     -1.374     -1.932     -1.823      0.275      0.555      0.870      1.080      1.866      0.812      0.410      0.328     -0.290     -1.034     -0.020      0.488     -0.743     -0.897     -0.626      0.058     -1.037      0.631     -2.151     -0.718      0.208      1.221     -1.824     -1.346     -0.957      0.249      0.012      0.505      1.493      2.287      0.895
     0.907      0.696     -2.161     -1.816      1.037     -1.676      1.093      1.543     -1.614      1.324     -2.276      0.626      1.068     -1.823      1.275      1.555      0.870      1.080     -1.134      0.812     -0.367      0.548      0.534     -1.055      0.743      1.351      0.355     -2.593     -0.663      0.391     -1.413      0.446      0.834     -0.765      1.099     -1.723     -0.071      0.218     -0.953      0.857      1.959      0.105      0.098     -0.673      0.148
    -1.093      0.696      1.839     -1.816      0.037     -1.676      0.093      1.543     -0.614      0.324     -1.276     -1.374      1.068     -1.823      1.275      0.555     -0.130      1.080     -2.134     -0.188     -0.514     -0.421      0.576     -1.261      0.550     -0.502      1.004      1.213     -0.729     -0.535     -1.133      0.469      1.030      0.045      0.030     -0.359     -0.747      0.218     -0.921      1.021      1.272      0.354     -0.013     -1.657     -0.740
     1.907      0.696      1.839     -0.816      1.037      0.324      0.093      1.543     -0.614      1.324      1.724     -0.374      1.068     -1.823      1.275      1.555      0.870      1.080      0.866      0.812      0.922      0.588      0.729     -0.866      1.193      0.883      0.187      1.177      0.126     -0.165     -0.556     -0.322      0.641      0.213      0.628      0.448     -1.116      0.026     -1.247      0.461      0.448      0.271     -0.327      1.010     -0.415
    -0.093      0.696     -0.161     -0.816     -2.963     -1.676     -1.907      0.543     -1.614     -0.676      0.724      0.626      0.068      2.177     -1.725     -0.445     -0.130      0.080     -1.134     -3.188     -0.073     -0.367     -0.030     -1.249     -1.660     -0.061      1.087     -0.347      0.556     -1.465     -1.680     -1.647      0.616     -0.610      0.346      0.881      1.088      0.129      3.027     -0.812     -0.253      0.243      0.073     -0.666     -1.620
     0.907      0.696     -1.161     -1.816     -0.963      1.324      1.093     -2.457      1.386     -1.676      1.724      1.626     -1.932     -1.823     -1.725      1.555      0.870     -1.920      0.866     -1.188      1.542      1.284     -0.835     -0.353      0.295     -0.731     -0.622     -0.283     -1.471     -1.133     -0.293     -0.164     -1.348      1.542     -1.784     -0.382     -0.232     -0.779     -1.373     -1.885     -0.108     -0.510     -0.235      0.923     -1.577
    -0.093     -0.304     -0.161     -1.816      0.037     -0.676     -1.907      0.543     -1.614      0.324      1.724     -1.374     -0.932     -1.823      1.275      0.555     -1.130      0.080      1.866     -0.188      0.659     -0.450     -0.051     -1.653     -0.724     -0.776      0.230     -0.303     -0.217      0.715     -1.435     -1.266      0.522     -0.410      0.977      0.671     -0.765     -0.802     -0.415      1.593     -0.285     -0.483      0.294      2.515      0.569
     0.907     -1.304     -2.161      1.184      0.037      1.324     -0.907     -1.457      0.386      1.324      0.724     -2.374      1.068      1.177      1.275      1.555     -2.130      0.080     -2.134      0.812      0.366     -1.466      0.175      0.564      1.290      0.598      0.173     -2.324      0.653     -1.148      1.003      0.414     -1.634     -0.003      0.580      0.149     -0.389      0.847      0.793      0.700      1.295     -0.409     -0.362     -2.271     -0.536
     1.907      0.696     -0.161     -0.816      1.037     -0.676     -0.907     -0.457     -1.614      0.324     -0.276      0.626      0.068      1.177      0.275     -1.445     -0.130      0.080     -1.134      0.812     -0.862      0.010      0.112     -0.448      0.900      2.566      0.805     -0.281     -0.373      0.113      0.095     -0.962     -0.621     -1.220     -0.166      0.973      0.604     -0.030      1.544     -0.223     -0.525     -0.146     -0.245     -0.951      0.026
    -0.093      0.696     -1.161      0.184      0.037      0.324      0.093     -0.457     -1.614     -0.676     -0.276      0.626     -0.932     -0.823      0.275     -1.445      0.870     -1.920     -1.134     -0.188     -0.327      0.372     -0.906     -1.418     -0.604      0.262      0.476     -0.477      1.511      0.602      0.851     -0.346      0.585     -0.529     -0.330      0.284      0.152      0.388      0.216      0.533     -1.064      0.399     -0.381     -0.467      0.448
    -1.093     -0.304     -0.161     -1.816      0.037     -0.676      0.093      1.543     -0.614      1.324      0.724      0.626     -0.932     -1.823      1.275     -0.445     -0.130          *     -1.134     -0.188     -0.164     -0.247      0.163     -1.326      0.718     -0.932     -0.173     -0.371     -0.435     -0.758     -0.413      0.184      1.371      0.348      0.901      0.755      1.052     -1.121     -0.756      0.905     -0.153      0.109      0.244     -0.570     -0.629
    -0.093      0.696     -2.161     -0.816     -0.963     -0.676      1.093     -1.457     -1.614      0.324      0.724      1.626     -1.932     -0.823      0.275      0.555      0.870     -0.920     -1.134     -0.188      0.349      0.754     -0.900     -0.688     -0.056     -0.487     -0.107     -1.323      0.050     -0.838     -1.065      0.356     -0.579     -1.101      0.313      0.185      0.622     -0.490     -0.477      0.353      0.196     -0.092      0.642     -0.828     -0.029
    -1.093      0.696     -0.161      0.184      0.037      0.324      1.093      0.543     -1.614      0.324     -1.276      0.626      1.068     -0.823      1.275      1.555      0.870      1.080      0.866      0.812     -0.176      0.356      0.337     -0.188      0.168     -0.710      0.210     -0.618      0.297     -0.121      0.585      0.771      0.233     -1.581      0.235     -1.174      0.096      0.656     -0.758      1.040      1.644      0.634      0.453      1.131      0.751
    -1.093      0.696     -2.161      2.184     -0.963     -0.676      1.093     -2.457      0.386     -0.676     -1.276      0.626      0.068      1.177     -0.725     -1.445     -0.130     -0.920      1.866     -1.188     -1.020      0.466     -0.195      2.104     -0.897     -0.119      0.224     -2.004      0.257     -0.231      0.253      0.607     -2.297     -1.108     -0.115      0.230     -0.050      0.305     -0.328     -0.349     -0.292     -0.644     -0.531      0.897     -0.441
    -0.093     -3.304     -0.161      0.184      0.037     -1.676      0.093     -0.457      0.386      0.324     -1.276      0.626      0.068      1.177     -0.725     -2.445     -0.130     -0.920      0.866     -0.188     -0.892      0.011     -0.388      1.082     -0.052      0.623     -3.209      0.266     -0.905      0.122     -0.719      0.023      0.115     -0.451      0.266     -0.199      0.542      0.619      0.428     -0.723     -1.521     -0.262     -0.236      0.503     -0.266
    -1.093     -0.304     -2.161      1.184     -1.963     -2.676     -0.907      0.543     -0.614     -0.676     -2.276      0.626      0.068      1.177      0.275     -2.445     -0.130      1.080      0.866     -1.188     -1.513     -0.411      0.336      0.480     -2.084      0.270      0.236     -2.509      0.765      0.112     -0.991     -0.414      0.278     -0.899      0.407     -0.027      1.240     -0.341      0.789      1.735     -0.723      0.301      0.496      0.715      0.696
     0.907     -0.304     -0.161      0.184      0.037      0.324      0.093     -0.457      1.386      0.324      0.724      0.626     -0.932      1.177     -0.725      0.555     -0.130     -0.920     -0.134     -0.188      0.445      0.604     -0.504      0.303     -0.474      0.431     -0.804      0.446     -0.179      0.525     -0.200     -0.497      0.184      1.185      0.407      0.136     -0.333     -0.260      0.963     -0.331     -0.175     -0.730     -0.008     -0.180      0.496
    -0.093     -2.304     -0.161      0.184      1.037      1.324     -2.907      1.543     -0.614      0.324     -1.276     -1.374     -1.932     -0.823     -1.725     -1.445     -1.130      0.080      0.866     -1.188     -0.419     -1.552     -0.506     -0.170     -0.652      0.417     -0.599      0.421      0.399      1.624      1.888     -1.307      1.996     -0.690      0.750     -0.751      0.855     -1.153     -0.506     -1.512     -0.913      0.724      0.998      1.114     -0.467
    -0.093      0.696     -1.161     -0.816      0.037      0.324      1.093      0.543     -0.614      0.324      0.724      0.626      0.068     -0.823      0.275      0.555      0.870      0.080      0.866      0.812      0.458      0.481     -0.215     -0.737      0.640     -0.370      0.200     -0.849      0.077     -0.477      0.077      0.495      0.835      0.006     -0.056      0.201      0.017      0.406     -0.176     -0.034     -0.014      0.334      0.490      1.222      0.191
    -2.093     -2.304      0.839      2.184     -2.963      1.324      0.093      0.543      0.386     -1.676     -0.276     -0.374     -0.932     -0.823      0.275      1.555     -1.130      1.080      0.866     -0.188      0.272     -0.813     -0.099      1.577     -0.792     -2.312     -1.484      0.651      0.500     -2.058      1.110      0.826      0.637     -0.777     -1.150     -0.733      0.707     -0.728     -2.094      0.736      1.243     -0.512      1.151      0.315      0.634
    -0.093     -2.304     -0.161     -0.816     -1.963      0.324      0.093      1.543      2.386      1.324     -2.276     -2.374     -0.932      0.177     -0.725     -0.445     -1.130     -0.920     -0.134     -0.188     -0.710     -1.646     -0.525      0.729     -1.447      0.665     -0.750      0.307     -1.861     -0.551      1.217      1.608      2.331      2.021      2.059     -1.284     -0.237     -0.201     -0.344      0.183      0.305      0.588      0.286     -0.429      1.139
    -1.093     -0.304      0.839      1.184      0.037     -1.676      0.093      0.543     -0.614     -1.676     -0.276     -1.374      0.068      0.177     -1.725          *     -0.130      1.080      0.866     -3.188     -0.507     -0.439      0.281      0.552     -0.692     -0.446      0.222      0.533      0.690      0.717     -1.107      0.562      0.189     -0.985     -1.260      0.462     -0.756     -0.311     -0.131     -1.414      0.733      0.283      0.501      0.636     -2.558
    -1.093     -0.304      0.839     -1.816      0.037      1.324      0.093      0.543     -0.614     -1.676     -1.276     -0.374      0.068     -0.823      1.275     -1.445     -0.130      0.080     -1.134      0.812     -0.668     -0.633      0.235     -0.966      0.053     -0.330      0.299      0.472     -0.939      0.037      1.972      0.589      0.163      0.174     -1.708     -0.312      0.388     -0.263     -0.121      1.143     -0.641      0.654     -0.257     -0.678      0.695
    -0.093      0.696     -0.161      0.184      0.037      0.324      0.093     -0.457     -0.614     -1.676     -0.276      0.626      0.068      0.177     -0.725     -0.445     -0.130      0.080     -0.134     -0.188     -0.262      0.186     -0.021      0.240     -0.162      0.100      0.474     -0.342     -0.174      0.031      0.530      0.063     -0.425     -0.697     -1.614      0.120      0.350     -0.015      0.188     -0.589     -0.246     -0.318     -0.005     -0.204      0.021
    -0.093     -0.304      0.839      2.184      1.037      1.324      1.093      0.543      0.386      1.324     -0.276      0.626     -0.932     -1.823      0.275      0.555      0.870     -0.920     -0.134     -0.188      0.238      0.690     -0.225      0.581      0.727     -0.162     -0.916      1.050      1.621      0.222      1.011      0.401      0.780     -0.111      1.120     -0.618     -0.138     -0.490     -2.179     -0.059      0.126     -0.189     -0.518     -0.353     -0.911
     0.907     -0.304     -0.161     -1.816      1.037      1.324      0.093      0.543     -0.614      0.324      1.724     -0.374      0.068     -0.823      0.275      0.555      0.870      1.080     -1.134      0.812      0.541      0.277      0.360     -1.603      0.846      0.556     -0.468     -0.573     -0.163      0.271      0.582     -0.126      0.055      0.622     -0.208      0.787     -0.833     -0.492      0.495     -0.149     -0.109      0.426      0.397     -0.350     -0.104
    -0.093      0.696     -0.161     -0.816      1.037      0.324      1.093      0.543     -1.614      1.324      0.724      0.626     -0.932      0.177      1.275     -0.445      0.870      0.080     -0.134     -3.188      0.245      0.329     -0.264     -0.575     -0.358     -0.380      0.205      0.072     -0.214      1.349      0.006      0.569      0.770     -1.253      1.467      0.417      0.182     -0.397      0.672      1.488     -0.649      0.489      0.524      0.133     -2.751
    -0.093      0.696     -1.161      1.184      0.037     -2.676      1.093     -2.457      1.386      1.324     -2.276      1.626     -0.932      1.177      0.275     -1.445      0.870      1.080     -0.134     -0.188     -1.221      0.904     -0.304      1.241     -0.143      1.219     -0.323     -0.906     -0.018      0.221     -1.354      0.113     -1.975      0.655      1.450     -0.499      0.365     -0.364      0.271      0.499     -0.144     -0.082      1.508     -0.618     -0.156
     0.907     -0.304     -0.161      0.184      0.037      1.324      1.093     -1.457     -0.614      1.324      0.724      0.626      0.068      1.177      1.275      1.555      0.870      0.080     -1.134      0.812      0.396     -0.075      0.065     -0.040      0.554      0.625     -0.182     -0.224      0.231     -0.529      0.863      1.127     -1.366     -0.432      1.083      0.039      0.687     -0.028      1.281      0.864      0.997      0.946      0.029     -1.295      0.381
    -0.093      0.696      0.839      0.184      1.037     -0.676      1.093     -0.457     -0.614      1.324     -1.276      1.626      0.068      0.177      1.275     -1.445      0.870     -0.920      1.866      0.812     -0.671      0.638     -0.395      0.247      1.000      0.552      0.035      1.176     -0.167      0.019      0.142      0.453      0.273     -0.890      0.705     -0.375      0.784      0.708      0.018      0.648     -0.678      0.300     -0.178      1.677     -0.056
     1.907      0.696      0.839      2.184      1.037      1.324      0.093      0.543     -0.614      0.324      0.724      0.626      1.068      1.177     -1.725          *      0.870      1.080      0.866      0.812      0.536      1.032      0.831      0.165      1.526      1.471     -0.186     -0.041      1.863     -0.503      0.761     -0.945     -0.524     -0.805     -0.596     -0.116     -0.700     -0.094      0.907     -2.456      0.961     -0.456     -0.217      0.913     -0.699
    -1.093     -0.304     -2.161      1.184      1.037     -0.676      0.093      0.543     -0.614     -0.676     -1.276      0.626      0.068      0.177     -0.725     -1.445     -0.130     -1.920      0.866      0.812     -0.825     -0.366     -0.618      0.394      0.070     -0.237      0.087     -1.608      0.609      0.955      0.359      0.317      1.214     -0.739     -0.721     -0.133      1.009      0.999      0.011     -0.727     -0.461      0.274     -0.946      0.795      0.862
    -0.093      0.696     -0.161      2.184      1.037      1.324      1.093     -0.457      0.386      0.324     -0.276      0.626     -0.932      2.177     -0.725     -0.445     -0.130     -0.920     -0.134     -0.188      0.057     -0.111     -0.381     -0.570     -0.230      0.076      0.863      0.253      2.790      1.311      1.308      1.185      0.090      0.850      0.580     -0.249      0.724     -0.265      2.512     -0.552     -0.494     -0.116     -0.425      0.023      0.135
    -1.093      0.696     -0.161     -0.816      1.037      0.324      0.093     -1.457     -0.614     -0.676      0.724      0.626     -0.932     -1.823      1.275     -1.445     -0.130     -1.920     -2.134      0.812     -0.538      0.209     -0.660     -0.910      1.378     -0.575      0.421      0.440     -0.079     -0.404      0.749     -0.213     -0.927     -0.070     -1.445      1.365      0.277     -0.001     -1.081      0.563     -0.807     -0.519     -0.612     -1.787     -0.375
     0.907      0.696      1.839     -0.816      1.037      0.324      1.093     -2.457     -0.614      1.324      0.724     -0.374     -0.932     -0.823      1.275      1.555      0.870      0.080     -1.134      0.812      0.419      0.464     -0.268      0.243      0.827      0.302      0.224      2.038     -1.048      0.347     -0.196      0.566     -2.187     -0.710      0.869      0.152     -0.971     -0.529     -0.870      0.783      1.090      0.349      0.631     -1.230      0.183
    -2.093      0.696      0.839     -1.816      1.037     -2.676      1.093      1.543     -1.614      1.324     -2.276     -0.374      1.068     -1.823      1.275     -2.445      0.870      1.080     -0.134      0.812     -1.612     -0.169      0.667     -1.901      1.213     -0.619      0.910      0.328      0.142     -0.226     -1.028      1.301      0.858     -0.100      0.522     -0.016     -0.244      0.085     -0.245      0.585     -0.665      0.947     -0.179      0.604     -0.461
    -2.093      0.696      0.839      1.184      0.037     -2.676      0.093     -2.457     -0.614      0.324     -1.276      1.626      0.068      1.177     -0.725     -0.445     -0.130      0.080      0.866     -0.188     -0.926      0.409     -0.111      0.461     -0.319     -1.091      0.400      0.843      0.859      0.192     -1.694     -0.208     -2.358     -0.883      0.620      0.112      1.083      0.144      0.771     -0.587      0.946     -0.642      0.060      0.636      0.012
    -2.093      0.696     -0.161     -0.816      1.037     -1.676      1.093     -1.457      0.386      1.324     -2.276      1.626     -0.932      0.177      1.275     -2.445     -0.130      0.080     -0.134      0.812     -1.739      0.862     -0.217     -0.451      0.932     -0.404     -0.075     -0.088     -0.376      0.117     -0.026      0.227     -1.222      0.747      0.820      0.159      0.541     -0.670      0.553      0.757     -0.503     -1.105      0.565      0.223     -0.041
     0.907      0.696      0.839      1.184      1.037      0.324      1.093      1.543      0.386      1.324      0.724      0.626     -0.932     -1.823      1.275      0.555     -1.130     -1.920     -0.134      0.812      0.000      0.425     -0.674     -0.405      0.932      1.043      0.288      1.664      1.652     -0.018      0.402      0.684      2.417      0.569      0.848      0.778      0.024      0.157     -1.436      0.925      0.635     -1.552     -0.817      0.058      0.154
    -1.093     -1.304     -2.161     -0.816      1.037     -2.676     -1.907      1.543     -1.614      1.324     -2.276     -1.374      0.068      2.177      1.275     -0.445     -2.130      1.080     -2.134      0.812     -1.288     -1.333      0.213     -0.819      0.633      0.072     -0.143     -2.448      0.068      0.431     -1.445     -0.628      1.336     -0.995      0.939     -0.545      0.292     -0.341      2.686      0.910      1.167     -0.655      0.610     -1.649      0.323
    -0.093     -3.304     -1.161      0.184      0.037     -1.676      0.093     -0.457     -0.614      0.324     -0.276     -0.374      0.068      1.177      0.275      0.555      0.870      0.080     -0.134     -0.188     -0.263     -0.297     -0.087      0.818     -0.128      0.125     -3.145     -1.037     -0.550      0.136     -1.336      0.258     -0.215     -1.171      0.516      0.100     -0.081      0.173      0.603      0.275      0.967      1.420      0.285     -0.547      0.077
     0.907     -3.304      0.839      0.184     -1.963      0.324      0.093     -1.457      0.386     -1.676     -1.276     -2.374     -1.932     -0.823      1.275      1.555      0.870      0.080     -2.134     -2.188     -0.360     -0.944     -0.423     -0.384     -1.221      1.078     -2.387      1.122      0.586     -0.783      0.753      1.082     -0.939      0.624     -0.885     -0.706     -1.227     -1.287     -0.475      2.080      1.854      1.933      0.731     -1.813     -1.043
    -2.093      0.696     -2.161     -0.816     -0.963      0.324      0.093      0.543     -1.614     -0.676     -0.276     -0.374     -1.932      2.177      0.275     -0.445     -1.130      0.080      0.866     -1.188     -0.364     -0.047     -0.538      0.132     -0.348     -1.746      0.786     -1.435     -0.776     -0.813      0.696      0.120      1.305     -1.577     -0.584      0.203     -0.387     -1.253      1.992      0.275     -0.252     -1.020      1.047      0.958     -0.877
    -1.093      0.696     -2.161      0.184     -0.963      0.324      1.093      1.543      1.386      0.324      0.724     -2.374      1.068      1.177     -0.725      0.555      0.870      1.080      1.866      0.812      0.650     -0.107      0.643      0.810      0.590     -1.640      0.579     -2.686     -0.610     -1.495     -0.320      1.146      0.696      0.701      0.039     -0.207     -2.064      0.121      0.511     -0.994     -0.123      0.997     -0.021      1.436      0.345
    -0.093      0.696     -0.161      0.184     -0.963     -1.676      0.093      1.543      1.386      1.324     -1.276     -0.374      0.068      1.177      0.275      0.555      0.870      1.080      1.866     -1.188     -0.366     -0.125      0.209      0.700     -0.769      0.284      0.790     -0.498     -0.625     -0.144     -1.383      0.292      1.457      0.987      1.775     -0.735     -0.164     -0.277      0.776      0.746      0.868      1.108      0.642      1.629     -0.377
    -2.093     -0.304      0.839     -1.816     -0.963     -2.676     -1.907      1.543     -0.614      1.324     -2.276      0.626      1.068     -1.823      1.275     -2.445     -1.130      1.080      0.866      0.812     -1.532     -0.369      0.546     -0.051      0.036     -0.672     -0.133      0.333     -2.006     -0.831     -1.021     -1.370      0.835     -0.494      1.256     -0.101      1.142      0.079     -1.748      1.345     -0.668     -0.584      0.061      0.917      0.777
    -1.093      0.696      0.839     -1.816     -0.963      0.324      1.093     -1.457     -0.614     -0.676      0.724     -1.374     -2.932     -0.823     -0.725      0.555      0.870      1.080     -1.134     -0.188     -0.006      0.373     -0.424     -1.413     -0.763     -1.128      0.414      1.212     -0.294     -0.343      0.279      0.691     -0.806      0.521     -0.309      0.792     -1.843     -2.338      0.229     -0.156      0.627      0.522      1.868     -0.470      0.639
    -1.093      0.696      0.839      1.184      1.037     -1.676      1.093      0.543      1.386      1.324     -0.276      0.626      0.068      1.177      0.275     -0.445     -0.130      0.080     -1.134     -0.188     -0.546     -0.106      0.249      0.733     -0.041     -0.751      0.732      0.454      0.259      1.191     -1.195      1.124      0.204      1.036      1.216      0.521      0.641     -0.218      0.450      0.079      0.256     -0.123     -0.401     -1.449     -0.102
    -1.093      0.696      0.839     -1.816      0.037      1.324      1.093      1.543     -0.614     -0.676      0.724     -1.374      1.068      0.177      0.275     -1.445     -0.130      1.080     -1.134     -0.188      0.359     -0.051      0.604     -1.453     -0.532     -1.465      0.848     -0.010     -0.249      0.553      0.958      1.069      0.814      0.409     -0.582      0.179     -1.247      0.270      1.276      0.479     -1.941     -0.244     -0.070     -0.523      0.402
     1.907      0.696     -1.161      2.184     -1.963      1.324      1.093      1.543      1.386     -0.676      0.724      1.626      0.068      2.177     -0.725     -0.445      0.870     -1.920     -2.134     -2.188      0.430      0.572     -0.437      2.089     -1.977      1.413      0.053     -0.747     -0.076      0.008      0.916      0.640      1.975     -0.100      0.254      0.043      0.742      0.708      0.602      0.347     -0.958      0.294     -1.005     -3.075     -0.278
     0.907      0.696     -0.161      1.184      1.037      1.324      1.093     -1.457      1.386      1.324      0.724     -0.374      0.068      1.177      1.275      1.555      0.870     -0.920     -1.134      0.812      0.795      0.781     -0.171      1.239      1.013      0.102     -0.177      0.104     -0.025      0.045      0.526      0.254     -1.303      0.402      0.675     -0.561     -1.251      0.545      0.320      0.753      0.749     -0.130     -0.902     -1.886     -0.201
    -0.093      0.696      1.839     -1.816      1.037      1.324      1.093      1.543     -1.614     -0.676      1.724      0.626      1.068     -1.823     -0.725     -0.445      0.870      1.080     -2.134      0.812      0.930      0.696      0.757     -1.290      1.101     -0.933      0.042      1.081     -0.584     -0.060      0.418      0.304      0.880     -0.654     -1.467      0.425     -0.243     -0.094     -0.684     -1.157     -1.418      0.206     -0.122     -1.596     -0.235
    -1.093     -0.304     -1.161      2.184      0.037     -1.676      0.093     -0.457      1.386     -0.676      0.724     -1.374     -0.932      1.177     -0.725      0.555     -2.130     -0.920     -0.134     -0.188      0.254     -1.271     -0.487      0.902     -0.443     -1.435      0.904     -0.693      1.195      0.363     -1.910      1.310      0.012      0.604     -0.253      0.392      0.176     -0.354      0.432     -0.613      0.535     -0.715     -0.094     -0.585      0.236
    -0.093      0.696      0.839     -0.816      0.037      1.324      1.093      1.543     -0.614      1.324      0.724      0.626      0.068      0.177      0.275     -0.445      0.870     -0.920     -0.134      0.812      0.373      0.739     -0.294     -0.253      1.784     -0.463     -0.250      1.068     -0.576     -1.709      1.083      0.397      1.787     -0.382      0.254      0.209     -0.372      0.423      0.280     -0.704     -0.829      0.142     -0.392     -0.043     -0.732
     0.907     -0.304     -1.161      1.184      1.037     -1.676      0.093     -2.457      2.386     -0.676     -2.276      0.626      0.068     -0.823      0.275      0.555     -0.130     -0.920      0.866     -0.188     -0.956      0.081     -0.223      0.096      0.313      1.855     -0.257     -0.941      1.137      0.784     -0.803      0.072     -2.174      2.482     -0.846     -0.785      0.523      0.532     -1.004      0.008      1.628     -0.331     -0.538      0.768     -0.500
    -0.093      0.696     -0.161     -0.816      0.037      0.324      1.093     -0.457     -0.614      1.324      0.724      0.626     -0.932     -0.823      0.275     -0.445      0.870      1.080     -0.134     -0.188      0.052      0.256      0.039     -1.065     -0.718      0.045      0.488     -0.169      0.176      0.738      0.160      0.870     -0.429      0.331      1.711      0.496      0.343     -0.853      0.072      0.723     -0.512      0.498      0.847      0.346      0.394
     0.907     -0.304     -1.161     -1.816      1.037      0.324      0.093     -1.457     -0.614      0.324      0.724     -0.374      0.068     -1.823     -0.725      0.555     -0.130      1.080     -1.134      0.812      0.594     -0.280      0.229     -1.687      0.393      0.312      0.069     -1.396     -0.076      0.476     -0.268      0.410     -1.765      0.661      0.125     -0.179      0.036     -0.142     -0.424     -0.990     -0.104      0.132      0.593     -0.201      0.353
    -0.093     -0.304     -1.161      2.184      1.037      1.324      0.093     -1.457      0.386      0.324     -1.276     -1.374      0.068      2.177      0.275      0.555     -0.130     -0.920     -1.134      0.812     -0.025     -0.177     -0.423      0.691      1.007      0.195     -0.230     -0.842      1.388      0.183      1.352      0.258     -1.059     -0.110     -0.376     -1.366     -0.977      0.572      1.543     -0.321      0.565     -0.179     -0.317     -1.534     -0.070
    -2.093      0.696      1.839      1.184     -0.963      0.324      0.093      1.543      2.386      0.324     -2.276      0.626      0.068      0.177     -0.725      0.555     -0.130      1.080      0.866     -1.188     -0.730      0.618      0.540      0.980      0.039     -1.410      0.069      1.299      0.306     -0.934      0.880     -0.546      0.909      1.631      0.416     -1.206     -0.186     -0.692     -0.539     -0.707      1.150     -0.828      0.236      0.380     -1.130
    -0.093      0.696      0.839     -0.816      0.037     -0.676      0.093      1.543     -1.614     -0.676     -1.276      1.626      0.068      0.177     -0.725      0.555     -0.130      1.080     -1.134      0.812     -0.697      0.002      0.200     -0.527      0.739      0.801      0.567      0.566     -0.130     -0.818      0.157      0.148      1.262     -1.065     -0.841     -0.331      1.656     -0.335      0.550     -1.274      1.434     -0.226      0.557     -0.770      0.167
     0.907     -0.304     -1.161      0.184      0.037     -0.676      0.093     -1.457      1.386     -0.676     -0.276      0.626     -0.932     -0.823     -0.725     -0.445     -0.130     -0.920     -1.134      0.812     -0.284     -0.241     -0.610      0.348     -0.405      1.180      0.010     -0.605     -0.168      0.292     -0.387      0.218     -0.749      0.910     -0.611      0.083      1.143      0.095     -1.224     -0.423      0.020      0.118      0.247     -1.246      1.193
    -1.093     -0.304      1.839     -0.816      1.037     -1.676     -0.907      0.543     -0.614     -0.676     -0.276     -1.374      0.068      0.177      0.275     -0.445     -1.130      0.080      0.866      0.812     -0.687     -0.425      0.036      0.415      0.424     -0.391      0.064      1.781     -1.235      0.671     -0.993     -0.476      0.456     -0.978     -0.983      0.696     -0.745      0.000     -0.157     -0.026      0.342     -0.627     -0.028      0.530      0.302
    -0.093     -0.304      0.839     -1.816     -0.963      0.324      1.093      0.543     -1.614     -0.676      0.724      0.626      1.068     -0.823     -0.725     -1.445      0.870      1.080      1.866     -1.188     -0.514      0.410      0.776     -1.086     -0.253      0.214     -0.872      0.061     -0.667     -0.845      0.828      0.705     -0.401     -0.774     -0.558      1.492      0.195     -0.172     -0.076     -0.505     -0.831      0.293     -0.257      2.337     -0.714
    -1.093     -2.304     -1.161      0.184     -1.963      1.324      1.093      0.543     -0.614     -2.676      0.724      0.626      0.068      1.177      0.275      0.555      0.870     -1.920     -1.134     -1.188      0.287     -0.121     -0.421      0.324     -1.219     -1.351     -2.230     -0.730     -0.081     -0.707      1.004      1.182      1.019     -0.615     -2.030      0.236      1.078      0.731      0.940      1.013      0.224      0.871     -1.029     -1.297     -0.063
     1.907      0.696     -0.161     -1.816      1.037      1.324     -0.907      1.543     -0.614      1.324     -1.276     -0.374      1.068     -1.823      1.275     -1.445     -1.130     -0.920      1.866      0.812     -0.136      0.136      0.102     -1.448      0.471      2.044      0.650     -0.232     -0.403      0.548      1.568     -1.060      1.435      0.340      0.941     -1.319     -0.562      0.956     -0.586      0.992     -1.225     -1.204     -1.071      2.349      0.390
     0.907     -0.304     -0.161      0.184      1.037      0.324      0.093     -0.457      0.386      1.324      0.724     -0.374     -0.932      0.177      1.275     -0.445      0.870     -0.920      0.866      0.812      0.433      0.010     -0.486     -0.326      0.906      0.506     -0.300      0.526      0.520      0.161     -0.353      0.115      0.144      0.736      0.891      0.200     -0.343     -0.136      0.426      0.697     -0.914      0.703      0.021      1.032      0.055
    -2.093      0.696      0.839     -0.816     -1.963     -0.676      0.093     -0.457     -0.614      0.324     -1.276      1.626      1.068      0.177     -0.725     -2.445      0.870      1.080      0.866     -1.188     -0.966      0.794      0.542     -0.088     -1.123     -1.156     -0.004      0.232     -0.813     -0.899      0.264     -0.705     -1.076     -0.484      0.864     -0.102      0.418      0.203      0.242     -0.166     -1.213     -0.074      0.013      1.035     -0.078
    -1.093     -0.304     -0.161     -0.816     -0.963     -2.676      1.093      0.543     -1.614      0.324     -1.276     -1.374      0.068     -0.823      0.275     -1.445     -0.130      1.080     -0.134     -0.188     -1.041     -0.423      0.236     -1.219     -0.506      0.039     -0.005     -0.423      0.424     -0.500     -1.617      1.592      0.163     -0.541      0.427      0.169     -0.851     -0.286      0.094      0.506     -0.518      0.312      0.683      0.489      0.166
    -0.093     -2.304     -2.161      1.184     -0.963      0.324     -0.907     -1.457      1.386     -0.676      0.724     -2.374     -0.932      1.177      0.275      1.555     -1.130     -0.920      1.866     -0.188      0.531     -1.185     -0.427      2.017     -0.366     -0.673     -1.174     -1.755     -0.849     -0.736     -0.113      0.379     -0.904     -0.099     -0.492     -0.142     -0.657     -0.594     -0.286      0.629      0.976      0.104     -0.223      0.928      0.256
     0.907      0.696      0.839     -1.816      0.037      1.324      1.093      0.543     -0.614      0.324      0.724      0.626      1.068      1.177     -0.725      0.555     -0.130      0.080      1.866     -2.188     -0.080     -0.056      0.152     -1.053     -1.035      1.003      0.593      0.697     -0.851      0.988      1.241      1.142      0.464      0.173      0.932      0.949      0.619      0.830      1.961     -0.116      0.601     -0.123     -0.047      2.220     -1.273
    -0.093     -0.304     -0.161     -0.816      0.037      0.324      0.093      1.543     -0.614      0.324     -0.276     -1.374      0.068      2.177     -0.725      0.555     -0.130      0.080      1.866      0.812      0.065     -0.350     -0.052     -0.210     -0.411     -0.173      0.020     -0.148     -0.700      0.370      0.391      0.475      1.514     -0.283      0.453     -0.555     -1.003      0.033      2.418     -0.446      0.410     -0.005      0.040      1.841      1.443
    -2.093     -0.304     -2.161      2.184      0.037      0.324      1.093     -2.457     -0.614      1.324     -1.276     -0.374     -2.932     -0.823      0.275     -2.445     -2.130      0.080     -1.134      0.812     -0.904     -0.421     -0.889      0.374     -0.633     -1.431      0.248     -1.343      1.676      0.643      1.237      1.591     -1.580     -0.944      1.598      0.171      0.214     -1.651     -1.021      0.615     -1.387     -1.514      1.501     -1.407      1.542
    -0.093     -0.304     -2.161      0.184      0.037      1.324      1.093      0.543      1.386     -0.676     -1.276     -0.374      1.068      2.177      0.275     -1.445      0.870      1.080     -2.134      0.812     -0.226     -0.139      0.503      1.050     -0.335      0.155     -0.216     -2.743     -0.808      0.370      1.593      1.238      0.003      0.662     -0.584     -0.887     -0.209      0.272      1.351      0.652     -1.051      1.016      0.116     -2.537      1.154
    -1.093     -2.304     -1.161      0.184     -0.963     -0.676     -0.907     -0.457      0.386     -0.676     -0.276     -0.374     -0.932      0.177     -0.725     -0.445     -1.130     -0.920     -0.134     -1.188     -0.633     -0.832     -0.629      0.092     -1.179     -0.425     -1.520     -0.518      0.117      0.364     -0.079     -0.125      0.192      0.301     -0.121      0.697      0.704      0.119      0.113      0.057      0.267     -0.360      0.159     -0.057     -0.044
    -0.093      0.696     -2.161      1.184      0.037      0.324     -0.907     -2.457     -0.614      0.324     -1.276     -0.374     -0.932      0.177      0.275     -1.445     -2.130      1.080      0.866     -0.188     -0.506     -0.673     -0.030     -0.337     -0.266      0.326      1.381     -2.163      1.406      0.293      1.016     -0.128     -2.291     -0.272      0.611     -0.616      0.528     -0.942      0.472      0.264     -0.771     -1.417      1.114      0.852      0.001
     0.907     -0.304      1.839      1.184      0.037     -1.676      0.093      0.543     -0.614      0.324     -1.276      0.626      1.068     -0.823      0.275     -1.445     -0.130      0.080      0.866     -0.188     -0.562     -0.193      0.138      0.071     -0.271      1.682     -0.157      1.626      0.935      0.204     -1.164      0.279      0.497     -0.638      0.411     -0.403      0.888      0.756     -0.791      0.286     -0.834      0.060     -0.222      0.789      0.218
    -0.093      0.696     -2.161     -0.816      1.037     -0.676     -0.907     -1.457      0.386     -1.676     -0.276     -1.374      0.068      0.177      0.275     -0.445      0.870      1.080     -0.134      0.812      0.194     -0.217      0.132      0.464      0.218     -0.123      1.017     -2.304     -1.172      0.917     -1.056     -0.599     -1.654      0.080     -1.877     -0.394     -0.984     -0.034     -0.304      0.313     -0.660      1.044      0.802     -0.192      0.646
    -0.093      0.696      0.839      2.184     -0.963     -1.676      1.093     -2.457      0.386     -0.676     -1.276      1.626      1.068      1.177     -0.725     -1.445      0.870      1.080      0.866      0.812     -0.971      0.943      0.464      0.881      0.183      1.043     -0.038     -0.021      1.231     -1.041     -0.696      0.262     -2.822     -0.334     -0.863      0.132      0.317      0.399      0.554     -0.948     -0.347     -0.308      0.048      0.404      0.522
    -2.093     -0.304     -0.161     -0.816      0.037     -1.676      0.093     -1.457      0.386     -0.676     -1.276     -0.374     -0.932      0.177     -0.725      0.555     -0.130      0.080     -1.134     -0.188     -0.397      0.068     -0.442     -0.682      0.395     -1.631     -0.419      0.425      0.010     -0.287     -1.161      0.065     -1.003      0.908     -0.821     -0.693     -0.416     -0.482      0.698     -0.787      1.000     -0.107      0.551     -0.853     -0.722
    -0.093      0.696      0.839      1.184      1.037      1.324     -0.907      1.543      1.386     -0.676     -1.276     -1.374      1.068      0.177      0.275      1.555     -0.130      1.080     -1.134      0.812     -0.355     -0.571      0.696      0.942      0.259      0.385      1.229      0.163      0.314      0.725      1.668     -0.330      0.542      0.545     -0.776     -0.767     -0.618     -0.218     -0.527      0.112      1.902      0.533     -0.188     -1.653      0.592
     0.907      0.696     -0.161     -0.816      1.037      0.324      0.093      0.543      0.386      1.324     -0.276     -0.374     -0.932     -0.823      0.275     -0.445     -0.130      1.080     -2.134      0.812      0.006      0.189      0.227     -0.547      0.856      1.017      0.502     -0.450     -0.389      0.172      0.562     -0.186      0.147      0.870      0.854     -0.237     -0.590     -1.296     -0.431     -0.133     -0.405     -0.366      0.850     -2.069     -0.148
    -0.093      0.696     -2.161      0.184     -0.963      0.324      1.093     -2.457      1.386      0.324     -1.276     -1.374     -0.932      0.177     -1.725      0.555      0.870     -1.920     -1.134      0.812     -0.174     -0.291     -0.788      0.219     -0.231      0.170      1.062     -1.386     -0.033     -0.596      0.582      1.522     -1.587      1.222      0.498     -1.107     -1.011      0.199      0.083     -1.404      0.689      1.083     -0.550     -1.254      1.109
    -0.093     -0.304     -2.161     -0.816      1.037      1.324      0.093     -1.457      0.386      0.324     -0.276     -1.374     -1.932      1.177      0.275     -0.445     -0.130      0.080     -0.134      0.812      0.336     -0.138     -0.678      0.236      0.078     -0.568     -0.377     -1.378     -1.085      0.975      1.000      0.334     -0.726      0.200      0.214     -0.768     -1.178     -0.797      0.976      0.144     -0.910     -0.075      1.200     -0.165      0.824
     0.907     -0.304      0.839     -1.816      0.037      1.324      1.093      1.543     -0.614     -0.676      0.724     -0.374      1.068      0.177      0.275      1.555     -1.130      1.080     -0.134      0.812      0.958     -0.645      0.586     -1.045      0.232     -0.005      0.372      0.064     -0.706     -0.173      0.366      1.614      0.730      0.036     -0.904     -0.647      0.484      0.224      1.034      0.222      0.312     -0.486      0.069      0.091      0.738
    -1.093      0.696     -2.161      2.184      0.037     -0.676      0.093     -1.457     -0.614      0.324     -0.276      1.626      1.068      1.177      0.275     -1.445     -0.130     -1.920      1.866     -0.188     -0.701      0.601     -0.446      0.801      0.343     -0.454      0.068     -1.523      1.163     -0.143      0.028     -0.584     -0.876     -1.237      0.139      0.580      0.921      1.924      0.437      0.064     -0.583     -0.895     -1.263      1.566     -0.434
     0.907      0.696     -0.161      0.184      1.037      1.324     -2.907     -0.457      0.386      1.324      1.724     -0.374      1.068      0.177      0.275     -0.445     -1.130     -2.920     -0.134      0.812      0.915     -0.398     -0.350     -0.555      0.163     -0.025      1.276      0.242      0.753      0.808      0.400     -2.549     -0.072      0.721      1.255      0.434      0.133      1.668      0.458      0.483     -1.566     -0.695     -2.255      0.035      0.593
    -0.093     -0.304      1.839      2.184      0.037     -1.676      0.093      1.543      0.386      0.324     -0.276     -2.374      1.068      0.177     -0.725     -0.445     -0.130      0.080      1.866     -0.188     -0.943     -0.705      0.202      1.278     -0.251      0.895      0.508      1.600      0.896      0.260     -0.728      1.015      1.087     -0.527      0.496      1.221     -1.366      0.618     -0.811     -0.566      0.691      0.589     -0.051      1.238     -0.047
    -1.093      0.696      0.839     -0.816     -0.963      0.324     -1.907      1.543      0.386     -0.676     -2.276     -2.374      0.068     -0.823      1.275     -1.445      0.870      1.080      0.866      0.812     -1.471     -0.687      0.221      0.489      0.036      0.387      1.461      0.612     -1.353     -1.096      1.685     -1.194      1.179      0.017     -0.689     -0.332     -1.208     -0.217     -1.371      1.376      0.132      1.652      0.557      0.697      0.702
    -0.093     -0.304      0.839      0.184     -1.963     -1.676      0.093      0.543     -1.614     -0.676     -1.276      0.626      1.068      0.177     -0.725     -0.445     -0.130      0.080     -1.134     -2.188     -1.028      0.498      0.430     -0.099     -0.247      0.907     -0.887      0.649      0.042     -1.578     -0.626     -0.352     -0.120     -1.323     -0.619      0.267     -0.175      0.291      0.200     -0.450      0.612     -0.703     -0.675     -1.058     -1.953
    -0.093      0.696     -1.161      1.184     -2.963      1.324      1.093     -2.457      0.386     -0.676      0.724      1.626     -2.932     -1.823     -0.725      0.555      0.870     -1.920      0.866     -3.188      0.700      0.774     -1.478      0.354     -1.697     -0.818     -0.193      0.158      0.769     -1.252      0.668      0.224     -0.861      0.177      0.114     -0.341      0.564     -0.711     -2.089      0.219     -0.140     -0.051      0.546      0.701     -1.553
     1.907      0.696     -1.161      1.184      0.037      1.324      0.093     -1.457      0.386     -1.676      0.724      0.626     -0.932      1.177     -1.725      1.555      0.870     -1.920      1.866      0.812      0.754      0.289     -0.910      1.058      0.179      1.136      0.348     -0.449      0.190     -0.210      0.649     -0.093     -0.291     -0.227     -1.963     -0.485      0.365      0.288      0.463     -1.728      0.678      0.426     -0.434      1.300      0.500
    -0.093      0.696     -1.161      1.184      0.037      0.324      0.093      1.543     -1.614     -0.676     -1.276     -1.374      0.068      2.177     -0.725     -2.445     -0.130      1.080      0.866      0.812     -0.938     -0.649      0.225      0.007     -0.237      0.763      1.422     -1.444      1.216      0.323      1.335      0.817      1.196     -1.520     -0.552     -0.089     -0.573     -0.132      2.256     -0.607     -1.510      0.534      0.624      0.733      0.995
     0.907     -2.304     -1.161      2.184      1.037      1.324      1.093      0.543      0.386      0.324     -1.276     -2.374      1.068     -0.823      1.275      1.555      0.870     -2.920     -0.134      0.812      0.227     -0.417     -0.664      0.186     -0.206      0.720     -1.862     -0.507      1.882      1.220      1.103      1.343      1.289      0.307      0.490     -1.526     -1.754      1.897     -1.090      1.499      1.327      1.182     -1.871     -0.036      1.129
     0.907     -0.304     -0.161      1.184      1.037      0.324     -0.907     -0.457      1.386     -0.676      0.724     -0.374     -0.932      2.177      0.275      0.555     -2.130      0.080      0.866      0.812      0.419     -1.008     -0.247      1.650      0.243      0.466      0.695      0.071     -0.486      0.650     -0.128      0.034     -0.065      0.105     -0.834      0.082      1.070     -0.424      0.987      0.117      0.222     -1.118      0.505      0.095      0.680
    -2.093      0.696     -1.161      0.184      1.037      0.324     -1.907     -1.457     -1.614      1.324     -2.276     -1.374      0.068     -1.823      1.275      0.555      0.870     -0.920     -0.134      0.812     -0.511     -0.129     -0.700     -0.495      0.766     -1.624      0.923     -0.478      0.724      0.259      0.806     -1.636     -0.707     -1.276      0.772     -1.336     -1.093      1.202     -1.293      0.744      1.111      0.991      0.167     -0.038      0.139
    -2.093      0.696     -1.161     -1.816      1.037     -0.676      1.093      1.543     -0.614      0.324     -2.276      0.626      1.068     -0.823     -0.725     -0.445     -2.130      1.080     -1.134      0.812     -0.658     -0.093      0.909     -0.980      1.023     -1.489      0.702     -2.276     -0.790     -0.197     -0.058      1.136      0.563      0.188     -0.402     -1.177      0.844     -0.274     -0.019     -1.308      0.290     -2.076     -0.330     -0.772     -0.043
    -0.093      0.696     -0.161      0.184      1.037     -0.676      1.093     -0.457     -0.614     -1.676      0.724      0.626      1.068     -0.823      0.275     -2.445      0.870      1.080     -0.134      0.812     -0.077      0.639      0.587     -0.113      0.488      0.059      0.017     -0.842      0.310      0.545     -0.520      0.563     -0.978     -0.697     -2.119      0.888     -0.367      0.274     -0.678     -0.061     -2.388      0.182     -0.079      0.083      0.385
    -1.093     -0.304     -0.161     -0.816      0.037      0.324     -1.907     -1.457     -0.614     -0.676     -1.276     -1.374      0.068     -0.823      0.275     -0.445     -2.130      0.080     -0.134     -0.188     -0.372     -1.129      0.158     -0.736     -0.798     -0.836      0.945     -0.424     -0.050      0.866      0.723     -0.909     -1.747     -0.125     -0.100     -0.721      0.274     -0.176     -0.310      0.840      0.019     -0.845     -0.194      0.426      0.614
    -2.093      0.696      1.839      2.184     -2.963     -1.676      0.093     -1.457      2.386     -0.676     -2.276      0.626      1.068      2.177     -0.725     -2.445     -0.130     -1.920      1.866     -3.188     -1.608     -0.016     -0.401      2.313     -2.441     -0.441      0.682      2.187     -0.175     -0.437     -0.040      0.021     -0.871      0.639      0.855      0.163      0.586      1.631      0.504      0.554     -0.448      0.059     -1.296      0.780     -0.990
    -0.093     -0.304      0.839      1.184      1.037      0.324      0.093      0.543      1.386     -0.676     -0.276      0.626      1.068      2.177     -1.725      0.555     -0.130      1.080     -1.134      0.812      0.388      0.104      0.495      1.055      0.368     -0.434     -0.399      0.134      0.034      0.527      0.057     -0.157      0.042      0.658     -0.955     -0.782      0.534      0.161      1.380     -1.830      0.201     -0.236      0.218     -1.574      0.420
     0.907      0.696     -0.161     -1.816      0.037     -0.676     -1.907     -0.457     -1.614      1.324      1.724     -0.374     -1.932     -1.823      1.275     -1.445      0.870      0.080      1.866     -0.188      0.236      0.129     -0.536     -1.723      0.873      0.804      0.568      0.562     -0.218     -0.993     -0.960     -2.027      0.141     -0.242      0.791      1.268     -0.594     -0.874     -0.591      0.892     -1.635      0.785      0.998      2.550     -0.917
    -0.093      0.696      0.839     -0.816      1.037      0.324      0.093      1.543     -1.614      0.324      0.724     -1.374      0.068     -1.823      1.275      0.555     -0.130      1.080     -2.134      0.812      0.408     -0.184      0.277     -1.644      0.726     -0.517      0.748      0.406      0.813      0.252     -0.050      0.358      1.474     -0.397     -0.069      0.164     -1.217     -0.385     -0.506      0.858      0.174      0.052      0.334     -1.385      0.043
     0.907     -0.304     -1.161      0.184     -0.963     -0.676      0.093     -0.457     -0.614      0.324      0.724      0.626      1.068      1.177      1.275      0.555      0.870      0.080     -1.134      0.812      0.652      0.406      0.311      0.162     -0.169      0.301     -0.765     -1.430      0.068     -0.745     -1.288     -0.432     -0.796     -0.544      0.361     -0.205      0.045      0.511      1.053      1.379     -0.176      0.557     -0.526     -1.354      0.869
     1.907      0.696      1.839      0.184      1.037      1.324      1.093      1.543     -0.614      1.324      1.724      0.626      1.068      0.177     -1.725      1.555      0.870      1.080     -0.134      0.812      1.221      0.719      0.699      0.216      0.666      0.709      0.088      1.156     -0.122      0.317      0.249      0.473      0.649     -0.720      0.881     -0.066     -0.399     -0.050      0.175     -1.914      0.121      0.097     -0.209     -0.248      0.235
    -0.093     -1.304     -0.161      0.184     -0.963     -0.676     -0.907     -0.457      0.386     -0.676     -0.276      0.626      1.068      0.177     -1.725     -0.445     -3.130     -0.920     -2.134     -2.188     -0.294     -0.872      0.092     -0.248     -0.807      0.136     -0.469     -0.273      0.431     -0.183     -0.297      0.025     -0.436      0.566     -0.301      0.327      1.808      0.877      0.412     -1.291      0.019     -2.098     -1.067     -1.951     -1.432
     1.907     -0.304     -0.161      2.184      1.037      1.324      1.093      1.543     -0.614     -0.676      0.724      0.626      1.068      1.177     -0.725      0.555     -0.130      1.080      1.866      0.812      0.490      0.323      0.512      1.187      0.024      1.404     -0.661     -0.933      1.002      1.058      0.830      0.825      0.975     -1.390     -0.594      0.058      0.062      0.243      0.363     -0.703      0.130     -0.490      0.176      1.325      0.792
    -0.093     -0.304      0.839     -0.816     -0.963      0.324     -1.907      1.543      0.386     -0.676      0.724      0.626      0.068     -0.823     -0.725     -0.445     -0.130      0.080     -1.134     -1.188      0.259     -0.330      0.153     -0.833     -0.336     -0.354      0.114      0.617     -0.017     -0.749      0.016     -1.456      1.550      0.995     -0.530      0.459      1.082     -0.405     -0.280     -0.378     -0.732      0.020     -0.284     -0.803     -0.992
    -0.093     -0.304      0.839     -1.816     -2.963     -0.676          *      0.543      0.386     -0.676     -0.276     -0.374      1.068     -0.823     -0.725     -0.445     -1.130     -0.920     -0.134     -1.188     -0.430     -0.507      0.223     -0.668     -2.105      0.640      0.296      0.725     -1.336     -0.883     -0.259      0.260      0.354      0.820      0.531      0.454      0.381      0.632     -0.327      0.369      0.245     -0.461     -1.259      0.064      0.769
     1.907      0.696      1.839      1.184      1.037      1.324      1.093     -0.457     -1.614      1.324      1.724      0.626     -0.932      0.177     -0.725     -0.445     -0.130     -1.920     -0.134     -1.188      0.530     -0.135     -0.978     -0.501     -0.083      1.443      0.829      2.661      1.616      0.850      0.693      1.263      0.662     -1.369      1.256      0.935      0.716      0.698      0.588     -0.630     -1.115     -0.020     -0.359      0.182     -0.933
     0.907     -1.304      1.839      1.184      1.037      1.324      0.093      1.543      1.386      1.324      1.724      0.626      1.068      1.177      1.275      1.555     -1.130      1.080      0.866      0.812      0.682     -0.239      0.521      0.729      0.670      0.140     -1.064      1.349      0.379      0.235      0.668      0.280      1.111      0.934      0.827      0.652      1.076      0.423      0.508      0.858      0.684     -0.997      0.271      0.456      0.275
     0.907      0.696     -1.161     -1.816      1.037      1.324      1.093      1.543     -1.614      1.324      1.724      1.626      1.068     -1.823      1.275      0.555     -0.130      1.080     -2.134      0.812      0.950      0.362      0.697     -2.369      0.452     -0.130      0.171     -1.892      0.398      0.525      0.423      0.692      0.885      0.256      0.925      0.238      1.125     -0.048     -0.029      1.081     -0.367     -0.477      0.024     -1.040      0.482
    -0.093      0.696      0.839      2.184      0.037      1.324      1.093     -2.457      0.386      0.324      0.724      0.626      1.068      1.177     -0.725     -1.445      0.870     -1.920      0.866     -1.188     -0.242      0.649     -0.341      1.185      0.276      0.072      0.023      1.224      1.051     -0.287      1.460      0.291     -1.907     -0.469      0.266      0.965     -0.371      1.279      0.247     -0.785     -1.214     -0.051     -1.336      0.231     -1.443
    -2.093      0.696      1.839     -0.816      1.037      1.324      1.093      0.543      0.386      0.324      1.724      0.626      0.068     -0.823     -1.725      0.555      0.870     -0.920      1.866     -0.188      0.505      0.348     -0.270     -1.406      0.042     -2.694      0.353      1.988      0.495      0.937      0.604      0.842      0.892      1.516      0.315      1.047      0.234      0.284      0.370     -1.777     -0.024      0.431     -0.482      2.365     -0.345
    -0.093      0.696     -0.161      0.184     -1.963      0.324      1.093      1.543      0.386     -0.676     -1.276     -0.374     -0.932     -1.823      0.275     -2.445      0.870      1.080     -1.134     -2.188     -1.116      0.124      0.130      0.185     -1.054      1.119      0.654     -0.247      0.052     -0.888      1.546      0.813      1.344      0.247     -0.169      0.359     -0.452     -1.081     -2.068      0.731     -1.171      0.900      0.761     -1.226     -1.305
     0.907     -1.304     -0.161      1.184      0.037     -0.676     -1.907      0.543     -0.614     -0.676     -0.276     -0.374      1.068      0.177     -0.725     -0.445     -1.130      0.080     -2.134     -0.188     -0.193     -0.765     -0.049      0.678     -0.610      1.042     -0.499     -0.165      0.469      0.785     -0.513     -1.345      0.642     -1.025     -0.364      0.005      0.634      1.121     -0.104     -0.435     -0.377     -0.491      0.087     -2.242      0.428
    -0.093      0.696      1.839      0.184     -0.963      1.324     -0.907     -2.457      0.386     -0.676      1.724     -0.374      1.068     -1.823      0.275     -0.445     -0.130      0.080      1.866     -2.188      0.787      0.023      0.329     -0.267     -1.212     -0.912      0.670      1.499      0.249      0.188      0.599     -1.062     -2.839      0.523     -0.111      0.602     -0.408      0.610     -1.504      0.934     -1.218     -0.177     -0.655      1.833     -1.076
    -2.093      0.696      0.839     -0.816      0.037      1.324      1.093      0.543     -1.614      1.324     -2.276      1.626      0.068     -1.823      0.275     -2.445      0.870     -2.920     -0.134      0.812     -1.459      0.399     -0.868     -0.756      0.619     -0.545      0.227      1.746     -0.149     -0.664      2.648      0.724      1.495     -1.038      0.866     -0.197      1.168      1.648     -1.256      0.072     -0.787      0.229     -1.454      0.303      0.100
    -0.093      0.696     -1.161      1.184     -0.963     -0.676      0.093      0.543      0.386      0.324     -0.276      0.626      1.068      2.177      0.275      0.555     -0.130      0.080     -0.134     -1.188     -0.099     -0.045      0.203      0.971     -0.945      0.125      0.750     -1.470      0.255     -0.017     -0.579      0.154      0.305     -0.335      0.873     -0.249      0.620      0.723      1.498      0.917      0.600      0.068     -0.254     -0.265     -0.236
     0.907     -0.304     -2.161     -0.816     -0.963      0.324      0.093     -1.457     -1.614     -0.676      1.724      0.626     -0.932      1.177      0.275      1.555      0.870     -1.920     -1.134     -1.188      0.487     -0.263     -1.120     -0.875     -0.553      0.370     -0.149     -1.058     -0.039     -0.399     -0.242      0.148     -0.120     -0.992     -0.439      0.972      0.910      0.531      1.861      0.509      1.051      1.133      0.088     -0.606     -0.779
    -0.093      0.696      1.839      0.184     -0.963      0.324      1.093     -1.457      1.386      1.324     -1.276      0.626     -0.932     -0.823      1.275      0.555      0.870      1.080     -0.134      0.812     -0.570      0.098      0.193      0.251      0.267      0.507      0.756      1.551     -0.233     -1.186      0.851      0.969     -1.532      1.120      1.298     -0.477      0.468     -1.286     -1.092      1.210      1.308      0.681      0.895     -0.321      0.602
    -1.093     -0.304     -0.161     -1.816     -0.963      0.324     -0.907     -0.457     -0.614      0.324     -0.276      0.626     -0.932     -1.823      0.275     -1.445     -0.130      0.080     -0.134     -1.188     -0.237     -0.247     -0.001     -0.986     -1.334     -0.812     -0.182     -0.193     -0.791      0.353      0.386     -0.606     -0.481      0.046      0.938      0.154      1.098     -0.873     -1.186      0.971     -1.127     -0.121      0.198      0.287     -0.082
    -0.093     -1.304      0.839      0.184     -0.963     -0.676     -0.907     -0.457      0.386     -0.676     -0.276     -0.374     -0.932      0.177     -0.725     -0.445     -1.130     -0.920     -0.134     -0.188     -0.517     -0.988     -0.555      0.593     -0.543      0.337     -0.268      1.444     -0.447     -0.244     -0.265      0.192      0.141     -0.018     -0.509      0.242      0.808      0.052     -0.262     -0.379      0.196     -0.015      0.070     -0.095      0.312
     0.907     -0.304     -0.161     -0.816      0.037      0.324      0.093     -0.457      1.386     -0.676      0.724      0.626      0.068      0.177      0.275      0.555     -0.130     -0.920      1.866     -1.188      0.035      0.094     -0.215      0.324     -1.118      0.750     -0.571     -0.165     -1.213      1.114      0.320     -0.013     -0.289      1.223     -0.029      0.559      0.517      0.328     -0.005      0.948      0.545     -0.457     -0.718      1.679     -0.150
    -0.093     -0.304      0.839     -1.816     -0.963      1.324      1.093      0.543      0.386      0.324     -0.276     -0.374      1.068     -1.823      0.275      0.555     -0.130      1.080     -1.134     -0.188      0.232     -0.074      0.570     -0.627     -0.819     -0.211     -0.201      0.232     -1.253     -0.178      1.186      1.150     -0.075      0.728      0.842     -0.560     -0.318      0.120     -1.427      0.492      0.509     -0.166     -0.027     -0.601      0.640
     1.907      0.696      0.839      1.184      1.037      1.324     -1.907      0.543      2.386     -0.676      1.724      0.626      0.068      0.177     -1.725      1.555     -2.130     -2.920     -2.134      0.812      1.159     -0.543     -0.504      0.886      0.472      0.916      1.153      1.324      0.369      0.681      0.102     -1.347      1.070      1.711     -0.903      0.095      1.297      0.698     -0.564     -1.931      0.219     -1.461     -1.886     -2.361      0.264
    -1.133     -1.206     -0.936      0.424      0.185     -0.736      0.121      0.687     -0.493      0.419     -1.476     -0.280     -0.709      0.251     -0.549     -1.379     -0.178      1.245      0.886      0.021     -0.946     -0.677      0.112      0.054      0.060     -0.273     -0.558     -1.116      0.451      0.285      0.375      0.826      0.517     -0.491      0.184     -0.154      0.600     -0.980      0.208     -0.634     -0.227      0.442      1.048      0.980      0.055
     0.867      0.794      0.064      0.424      1.185      0.264      0.121      0.687     -1.493     -0.581      0.524      1.720      1.291     -1.749      0.451     -0.379     -0.178      1.245      0.886      1.021      0.227      0.581      0.811     -1.018      0.802      0.415      0.058     -0.844      1.397      0.401      0.133     -0.350     -0.247     -0.706     -0.948      0.261      0.991     -0.004     -0.994     -0.114     -0.571     -0.815     -0.251      1.261      0.304
    -1.133     -1.206     -1.936     -1.576     -0.815      0.264     -2.879     -0.313     -1.493      0.419     -0.476     -2.280     -0.709      0.251      1.451     -1.379     -2.178      1.245     -0.114     -0.979     -0.367     -1.457      0.084     -1.127      0.159     -0.771      0.217     -2.090     -0.420     -1.070      0.794     -1.321     -0.459     -0.678      0.389     -0.055     -0.257     -0.705      1.018      1.566     -1.088     -0.552      0.998      0.357     -1.055
     0.867      0.794      0.064     -1.576      1.185      1.264      1.121     -1.313     -1.493      1.419      1.524      0.720     -0.709     -1.749      1.451      1.621      0.822      1.245     -2.114      1.021      0.999      0.351      0.316     -1.192      0.984     -0.031      0.258     -0.437     -0.307      0.237      0.325      0.684     -1.682     -0.499      0.796      0.092      0.199     -1.031     -0.849      0.939      0.483      0.463      0.700     -1.461      0.217
     0.867     -0.206     -0.936     -0.576      0.185      1.264      0.121     -1.313     -0.493      0.419      1.524      1.720      0.291      1.251      0.451      0.621      0.822     -0.755     -1.114      1.021      1.109      0.517     -0.370      0.167      0.776     -0.249     -0.866     -0.459     -0.676     -0.492      0.343     -0.442     -0.878     -0.624      0.041     -0.252      1.003      0.758      1.160     -0.100     -0.436      0.178      0.089     -1.005      0.203
    -0.133      0.794     -0.936      0.424      0.185      1.264      1.121     -2.313      1.507     -2.581     -0.476     -0.280      0.291      2.251     -2.549      0.621      0.822     -0.755      0.886     -0.979      0.250      0.321      0.068      1.209     -0.734     -0.371      0.515     -0.983     -0.801      0.949      0.964      0.707     -2.391      0.614     -2.046     -0.914     -0.631      0.273      1.434     -2.260      0.266      0.452     -1.023      0.310     -0.101
    -1.133     -0.206      1.064      0.424      0.185     -0.736      0.121     -1.313      2.507     -1.581     -2.476     -1.280      0.291      1.251     -1.549     -2.379      0.822      0.245      0.886     -0.979     -1.730     -0.310     -0.035      0.717     -0.969      0.602      0.106      1.172     -0.311      1.161      1.195      0.330     -1.239      1.815     -1.093      0.142     -0.933      0.252      0.815     -1.055     -0.587      1.099      0.404      0.476      0.048
    -1.133     -0.206      0.064     -1.576     -1.815      1.264      0.121      1.687     -0.493     -0.581     -2.476     -1.280      0.291     -0.749     -0.549     -1.379     -0.178      0.245     -0.114     -0.979     -1.015     -0.321      0.191     -0.203     -0.675      0.024      0.156     -0.093     -1.318     -1.177      2.317      0.436      1.384     -0.370     -0.225     -1.024     -0.675     -0.039     -0.545     -0.168     -0.157      0.305     -0.261      0.078     -0.477
     0.867     -0.206     -0.936      0.424     -0.815     -1.736      0.121      1.687     -1.493     -0.581      0.524     -0.280     -1.709     -1.749     -1.549     -0.379     -0.178      1.245     -1.114     -1.979      0.101     -0.434      0.205     -0.383     -0.997      0.884      0.272     -1.116      0.749      0.137     -1.689      0.647      1.633     -1.408      0.127      0.276      0.382     -1.929     -1.585     -1.130     -0.446      0.315      0.613     -0.921     -1.167
    -2.133     -0.206     -0.936     -1.576     -0.815     -2.736      0.121      0.687     -1.493     -1.581     -2.476      0.720      1.291      1.251     -2.549     -2.379     -0.178      0.245     -0.114     -0.979     -1.369      0.279      0.405      0.073     -0.150     -0.790     -0.411     -1.321     -1.640     -0.535     -1.538     -0.097      0.184     -1.472     -1.439     -0.651      0.436      0.772      1.460     -2.325     -0.751     -0.422     -0.486     -0.218     -0.912
     0.867      0.794     -0.936      0.424      1.185      1.264      0.121     -1.313     -0.493      0.419      1.524      0.720     -0.709     -0.749     -0.549      0.621      0.822      0.245     -1.114      1.021      1.000      0.748      0.036      0.115      0.300     -0.159      0.072     -1.019      0.175      0.914      0.222     -0.589     -1.342     -0.486      0.225      0.215     -0.201     -0.569     -0.773     -0.526     -0.151      0.016      0.208     -1.195      0.799
     1.867     -0.206     -1.936      0.424      0.185      1.264      1.121      0.687     -0.493      0.419      1.524     -1.280     -2.709      1.251      0.451     -2.379      0.822      1.245      0.886      1.021      0.132     -0.062     -0.715      0.684      0.565      1.750     -0.365     -1.074     -0.288     -0.378      1.191      1.156      1.793     -1.107      0.115      1.376     -1.247     -1.703      0.708     -0.026     -2.550      0.962      2.495      0.738      0.419
     0.867     -0.206      0.064     -0.576      0.185      0.264      0.121      1.687      0.507      0.419      0.524     -0.280      1.291     -0.749      1.451      0.621      0.822      0.245      0.886      1.021      0.141      0.130      0.405      0.321      0.565      0.664     -0.276     -0.376     -1.157     -0.536      0.185      0.045      1.363      0.314      0.079      0.064     -0.567      0.844     -0.962      1.211      0.401      0.650     -0.471      0.760      0.425
     0.867     -0.206     -0.936      0.424      0.185      0.264      0.121     -0.313      0.507      1.419      0.524     -0.280     -2.709      1.251      0.451      0.621     -0.178     -1.755     -0.114      0.021      0.380     -0.226     -1.285      0.265      0.457      0.647      0.035      0.387     -0.047     -0.261     -0.132      0.356      1.017      0.245      1.203     -0.122      0.023     -0.952      1.000      0.137      0.109     -0.022      0.377     -0.090     -0.462
     0.867     -0.206      1.064      1.424     -0.815      1.264      0.121      0.687      1.507     -0.581      0.524     -0.280      0.291      1.251      0.451     -1.379     -0.178     -1.755      0.886      0.021     -0.081     -0.025     -0.376      1.167     -0.869      0.852     -0.234      1.425      0.126      0.082      1.457      0.259      1.103      0.659     -0.122      0.671     -0.273      0.901      0.336      1.015     -1.302     -0.292     -1.122      0.335      0.653
    -0.133     -0.206     -0.936     -1.576     -0.815      0.264      1.121      1.687     -1.493     -0.581      1.524     -1.280     -0.709     -1.749     -0.549     -0.379     -0.178      1.245     -1.114      0.021      0.329      0.043     -0.005     -1.814     -0.365     -0.430     -0.312     -0.924      0.214     -0.537     -0.092      1.129      1.733     -0.038     -0.502      1.133     -1.240     -0.902     -0.424     -0.384     -0.712     -0.027      1.188     -0.147      0.447
     0.867     -0.206      1.064     -0.576      1.185      1.264      0.121      1.687     -0.493      1.419      1.524     -1.280      1.291      1.251      1.451      0.621     -0.178      1.245     -1.114      1.021      0.430     -0.294      0.686      0.341      1.619      0.383      0.001      0.304     -0.951     -0.557      0.720      0.399      0.939     -0.757      0.672      0.968     -0.745      0.329      0.931      0.610      0.176      0.281      0.006     -1.208     -0.429
     0.867      0.794     -1.936      1.424      1.185      1.264      0.121     -1.313      2.507      1.419      1.524      0.720      0.291      1.251      0.451      1.621      0.822      1.245      1.886      1.021      0.894      0.584      0.342      1.174      1.216     -0.151      0.296     -2.361      0.347     -0.060      0.205     -0.574     -1.794      1.627      0.606      0.046     -0.048     -0.285      0.365     -0.326      0.688      0.040      0.684      1.386     -0.145
    -0.133          *      1.064      1.424     -1.815      0.264      1.121      1.687      2.507     -0.581      0.524      1.720      1.291      1.251     -1.549     -0.379      0.822      1.245     -1.114     -0.979      0.426      0.977      0.771      1.084     -1.265     -0.530     -0.311      0.340      0.242     -0.563     -0.191      0.083      0.878      1.756      0.252     -0.189      0.443      0.080      0.408     -0.734     -0.792     -0.192      0.002     -1.489      0.208
    -2.133      0.794      0.064      2.424      1.185     -1.736      0.121      1.687      2.507      0.419     -2.476      0.720      1.291      1.251      0.451     -2.379     -1.178      1.245      1.886      1.021     -1.235     -0.472      0.591      1.253      0.987     -0.909      1.252     -0.484      0.911      0.201     -0.645      0.585      1.184      1.560     -0.178     -0.778      1.268      0.376      0.262     -0.153     -1.066     -0.645      0.224      1.493      0.133
    -0.133     -0.206      1.064     -1.576     -2.815      1.264      1.121      0.687      0.507     -0.581     -0.476      0.720      1.291     -1.749     -0.549      0.621      0.822      0.245     -2.114      1.021     -0.457      0.125      0.380     -0.682     -0.338      0.368     -0.280      0.585     -0.901     -2.479      1.751      0.880      0.307      0.940     -0.527      0.261      0.779      0.571     -1.049     -0.500      0.941      0.590     -0.246     -1.808      1.504
    -0.133      0.794      0.064     -0.576      1.185      0.264      0.121      1.687     -1.493      1.419     -1.476     -1.280      0.291      1.251      1.451      0.621      0.822      1.245     -0.114      1.021      0.097      0.320      0.540     -1.300      1.508     -0.301      0.497     -0.415      0.682     -0.249      0.150     -0.345      1.079     -0.425      0.636     -1.471     -1.596     -0.628      2.272      0.698      0.163      0.332      0.201      0.608     -0.258
     0.867      0.794      0.064     -0.576      0.185      0.264      1.121      0.687     -0.493      0.419      0.524      1.720      0.291      1.251      0.451      1.621      0.822      0.245     -2.114      1.021      0.918      0.289      0.174      0.143      0.566     -0.134      0.532     -0.070     -0.554     -0.449     -0.395      0.663      0.519     -0.598      0.212     -0.726      1.250      0.041      1.206      0.127      0.590      0.378     -0.041     -2.190      0.598
     0.867      0.794     -1.936     -0.576      1.185      1.264     -1.879     -0.313      0.507      0.419      1.524      0.720     -0.709     -0.749      1.451      0.621      0.822     -0.755     -1.114      1.021      0.891      0.535     -0.242     -0.419      0.597      0.104      0.280     -1.731     -0.103      0.533      0.165     -2.442     -0.001      0.824      0.191      0.251     -0.038     -0.315     -0.379      1.170     -0.350      0.234     -0.220     -0.878      0.446
    -2.133      0.794      1.064      1.424      0.185     -1.736      0.121      0.687      1.507      0.419     -2.476      0.720      1.291      2.251     -1.549     -1.379     -0.178      1.245      0.886      0.021     -1.771     -0.153      0.883      1.031     -0.097     -0.341      0.865      0.050      0.355      0.098      0.141      0.235     -0.246      0.730      0.576      0.161      1.036     -0.218      1.459     -1.241      0.643     -0.073     -0.154      0.439      0.141
     0.867     -0.206      0.064      2.424     -1.815      0.264     -1.879      0.687      0.507     -2.581     -1.476     -0.280     -1.709      0.251      0.451     -1.379     -1.178     -2.755     -1.114     -2.979     -0.854     -0.267     -1.172      1.225     -2.190      1.611      0.086      1.299      1.277      0.510      1.180     -1.393      1.998     -0.331     -1.166     -0.246      0.201      0.006     -0.590      1.578     -0.411     -0.846     -0.602     -1.655     -0.931
    -1.133      0.794     -0.936      0.424     -1.815     -0.736      0.121     -0.313      0.507      0.419      0.524     -0.280      0.291      2.251     -0.549     -1.379     -0.178     -1.755      0.886     -1.979     -0.179     -0.060     -0.574      1.478     -1.527     -0.969      0.860     -0.359     -0.934     -0.347     -0.582      0.217      0.425     -0.517      1.150      0.718     -0.342      1.084      1.292      0.286     -1.050     -0.005     -0.674      0.461     -0.667
    -1.133     -0.206     -0.936      0.424     -0.815      0.264      0.121      1.687      1.507     -1.581     -2.476     -0.280      1.291     -0.749     -0.549     -0.379     -0.178      1.245     -2.114      0.021     -1.147      0.615      0.532      0.190     -0.231     -0.065     -0.885     -1.405      0.184     -0.589      1.515     -0.429      1.188      1.299     -1.372     -0.920     -1.068      0.578     -0.768     -0.445      0.992     -0.814      0.175     -2.172      0.227
     1.867     -3.206     -1.936      0.424     -0.815      1.264      1.121      1.687      0.507     -0.581     -2.476     -1.280     -1.709     -0.749     -0.549     -0.379     -0.178      0.245     -0.114     -0.979     -0.503     -0.714     -0.277      0.198     -0.068      2.421     -2.458     -1.563      0.141     -0.826      1.950      1.870      2.057      0.397     -0.571     -1.598     -0.309     -1.402     -0.812     -0.502      0.282      0.638      0.816     -0.212     -0.959
     1.867     -0.206     -1.936      2.424      1.185      1.264      0.121     -1.313      0.507      1.419      1.524      0.720     -2.709      0.251      1.451      0.621      0.822     -2.755     -0.114      1.021      1.244      0.506     -1.389      0.589      1.330      0.487     -0.602     -0.688      1.864     -0.158     -0.095     -0.339      0.207      0.144      0.554     -0.310      0.160     -0.628     -0.197      0.660     -0.634     -0.021     -0.210     -0.612     -0.019
    -0.133      0.794     -0.936      0.424      0.185      0.264      1.121     -1.313      0.507      1.419     -0.476      1.720     -0.709      0.251      0.451     -0.379     -3.178     -0.755      0.886      0.021      0.362     -0.452     -0.568     -0.216      0.092     -0.417      1.105     -0.279      0.577      0.145      0.019      1.640     -0.589      0.765      1.503     -1.069      2.540      0.053      0.274      0.429     -0.756     -2.541      0.218      0.990     -0.179
     0.867     -0.206     -0.936      2.424      0.185      1.264      0.121      0.687      2.507      1.419      0.524     -1.280     -1.709     -0.749      1.451      1.621      0.822      0.245      0.886      0.021      0.965      0.019     -0.462      1.638     -0.229     -0.055     -0.165     -0.302      0.861      0.166      0.202      0.200      1.306      1.305      1.508     -0.930     -1.246     -0.656     -2.013      1.652      0.603      0.808      1.147      0.194      0.287
     0.867     -0.206     -0.936     -0.576     -0.815      1.264     -2.879     -1.313     -0.493      0.419      0.524      0.720     -2.709     -0.749     -0.549      1.621      0.822     -0.755     -1.114      0.021      0.947      0.520     -0.795      0.397      0.448     -0.021     -0.838     -0.096     -1.100     -1.385      0.295     -3.381     -0.375     -0.729      0.225     -0.624      0.074     -1.513     -0.964     -0.886      0.609      0.211      0.514     -1.305     -0.425
     0.867     -0.206      2.064     -0.576      0.185      1.264      1.121      1.687     -0.493      1.419      1.524     -0.280      0.291     -0.749      1.451      1.621      0.822      1.245     -0.114      1.021      0.926      0.491      0.475     -1.367      1.044     -0.083     -0.741      1.535      0.837     -0.676      0.307      0.641      0.973      0.417      0.887      0.065     -1.072     -0.395      0.333      0.799      0.652      0.201      0.425      0.442     -0.002
    -2.133      0.794      1.064      1.424     -1.815     -0.736     -0.879      0.687      0.507     -0.581      0.524      0.720      1.291      0.251      1.451     -0.379      0.822      1.245     -0.114     -0.979      0.170      0.576      0.454      1.547      0.265     -2.124      0.383      0.571     -0.265     -2.052     -0.862     -1.552      0.228     -0.588     -0.712      0.042      0.072      0.494     -0.866      1.285     -0.638      0.283      0.519     -0.778     -0.990
    -2.133     -3.206     -0.936     -1.576      1.185     -0.736     -1.879      0.687     -0.493      0.419     -2.476     -2.280      0.291     -1.749      0.451     -1.379     -1.178      0.245     -1.114      0.021     -1.065     -1.256     -0.058     -1.480     -0.607     -1.109     -1.838     -0.802      0.047      1.741      0.359     -0.387      0.871      0.665      0.707     -0.812     -0.586      0.232     -0.669      0.703      0.088      0.198      0.243     -0.518      0.687
     0.867      0.794      1.064      0.424      1.185      1.264      1.121      0.687     -0.493      1.419      0.524      1.720      1.291      1.251      1.451      0.621      0.822      1.245     -0.114      1.021      0.564      0.688      0.899      0.733      1.128      0.231      0.114      0.113     -0.328     -0.070      0.668      0.420     -0.380     -0.986      0.811     -0.218      0.820     -0.001      0.778      0.713      0.025      0.206     -0.439     -0.330     -0.086
     1.867      0.794      0.064      1.424     -2.815     -1.736     -0.879      1.687     -0.493     -0.581      1.524     -0.280      0.291     -0.749     -0.549     -0.379     -3.178     -1.755      0.886     -0.979      0.187     -1.082     -0.245      1.093     -1.477      1.710      1.782      0.318      0.509     -1.422     -1.975      0.159      2.059     -1.300      0.095      1.249      1.257      0.486     -1.347      0.409     -0.517     -1.870     -1.466      0.524      0.239
    -1.133     -0.206      0.064     -0.576      0.185     -0.736     -0.879     -0.313     -1.493      1.419      1.524     -2.280      0.291     -1.749      1.451     -1.379     -0.178      0.245     -0.114      1.021      0.020     -0.333      0.181     -0.717     -0.251     -1.240      0.110     -0.298     -0.028      0.441     -0.766     -0.587     -0.498     -0.850      1.669      1.573     -1.935      0.077     -1.259      1.512     -1.348      0.117      0.057      0.132      1.239
     0.867     -2.206     -0.936      0.424      0.185      1.264      0.121     -1.313     -1.493      0.419      0.524      0.720     -0.709     -1.749     -0.549      0.621     -1.178     -0.755     -1.114     -0.979      0.621     -0.798     -0.328     -0.549     -0.057      0.238     -1.448     -0.503      0.959      0.315      0.730      0.968     -0.969     -0.982      0.346     -0.267      1.766      0.005     -1.212     -0.451     -0.058     -0.024     -0.351     -0.802     -0.832
     0.867      0.794      0.064      1.424      0.185      0.264      0.121     -0.313      0.507     -0.581     -0.476     -0.280      0.291      0.251     -0.549      0.621     -0.178      0.245      0.886      0.021     -0.192     -0.352      0.341      0.722     -0.064      1.090      1.051     -0.269      0.763      0.323      0.396      0.524     -0.730     -0.120     -0.545     -0.168      0.143     -0.270     -0.377     -0.706      0.838      0.077     -0.380      0.523     -0.049
    -1.133     -0.206     -0.936     -0.576      0.185     -0.736      0.121     -1.313     -0.493      1.419     -1.476      0.720     -0.709     -1.749      0.451     -2.379     -2.178      0.245      0.886      0.021     -1.344     -0.073     -0.098     -0.345      0.733      0.228     -0.081     -0.878     -0.138     -0.401      0.383     -0.019     -1.070     -0.057      0.978      0.318      0.868     -0.505     -1.515      0.036     -0.767     -2.180      0.335      1.047     -0.399
     0.867      0.794     -0.936      1.424      1.185      1.264      1.121     -1.313      1.507      0.419      0.524      0.720     -1.709      2.251      0.451      0.621      0.822     -2.755      1.886      1.021      0.944      0.407     -1.208      1.737      1.383     -0.138      0.348      0.230     -0.322     -0.266      0.366      0.604      0.191      0.210     -0.243     -0.837      0.251      0.291      0.947     -0.235     -0.277      0.194     -0.754      0.988      0.010
     0.867     -0.206      1.064      1.424      0.185     -1.736     -1.879     -1.313     -1.493     -1.581      0.524      0.720      0.291      1.251     -1.549     -1.379     -2.178     -1.755     -1.114     -1.979     -0.507     -0.823     -0.561     -0.135     -0.368      1.365      0.637      1.428      1.531      0.439     -1.056     -0.937     -0.812     -1.277     -1.367      1.148      1.682      1.333      1.378     -1.376     -0.674     -1.090     -0.704     -1.009     -1.589
     0.867     -1.206      1.064     -0.576      0.185      0.264      0.121     -1.313     -0.493      0.419     -0.476     -1.280      0.291     -0.749     -0.549      0.621     -1.178     -0.755     -1.114     -0.979      0.407     -0.843     -0.428     -0.404     -0.283      0.493     -0.390      1.366      0.023      0.397     -0.079      0.880     -0.679     -0.140      0.371     -0.823     -0.256      0.919     -0.458     -0.417      0.121     -0.271     -0.152     -0.745     -0.715
    -0.133      0.794      0.064     -1.576     -0.815      1.264      1.121     -1.313     -0.493      0.419      1.524     -1.280      0.291     -1.749     -1.549      0.621      0.822      0.245     -1.114     -1.979      0.914      0.271      0.067     -0.203     -0.109     -1.027      0.584     -0.182     -1.302     -0.507      0.445      0.866     -1.462     -0.200      0.507      0.256     -1.704      0.228     -1.553     -1.469     -0.154      0.618      0.160     -1.012     -1.835
     0.867      0.794     -1.936     -1.576      0.185      1.264      1.121      1.687     -1.493      1.419      1.524     -1.280     -0.709     -1.749      1.451     -0.379      0.822      1.245     -2.114      1.021      0.907      0.289      0.398     -0.545      1.039      0.075      0.661     -2.484     -0.996     -0.845      0.233      0.797      1.030     -1.123      0.680      0.067     -1.590     -1.374     -1.314      0.768     -1.239      0.415      0.672     -1.825     -0.010
     0.867      0.794      0.064     -0.576      0.185     -0.736      1.121     -2.313     -0.493      1.419      0.524      1.720      1.291      0.251      0.451     -0.379      0.822      1.245     -1.114      1.021      0.154      0.611      0.661     -0.520      0.556      0.790      0.336     -0.665      0.049     -0.282     -0.798      0.550     -3.237     -0.064      1.069      0.140      0.738      0.429      0.772      0.249     -0.521      0.355      0.032     -0.999      0.663
     1.867     -0.206      2.064      0.424      0.185     -2.736     -0.879     -0.313      1.507      0.419     -1.476     -0.280      1.291      1.251      0.451     -0.379     -1.178     -1.755      1.886      1.021     -0.746     -0.421     -0.138      1.168     -0.228      2.510      0.275      2.134     -0.937      0.267     -2.157     -0.643     -0.237      0.598      0.504     -0.535      0.297      1.427      0.382      0.566      0.403     -0.684     -1.493      1.312      1.155
    -0.133      0.794      1.064     -0.576      0.185      0.264      1.121      0.687      0.507      0.419      0.524      0.720      0.291      0.251      0.451      0.621      0.822          *      0.886     -0.979      0.005      0.873      0.579      0.564      0.455     -0.196     -0.228      0.513     -0.900     -0.311      0.070      0.161      0.137     -0.036      0.148      0.357     -0.355     -0.374     -0.122      0.167      0.556     -0.194     -0.270      0.618     -1.403
     0.867      0.794      2.064      0.424      1.185     -1.736      1.121      1.687     -0.493     -2.581     -0.476     -0.280      1.291      0.251      1.451     -0.379      0.822      1.245      0.886      1.021     -0.473      0.156      1.008     -0.538      0.393      1.523      0.781      1.025      1.096      0.714     -1.395      1.054      0.391     -0.050     -2.732      0.080     -0.398     -0.201      0.793      1.156     -0.002      0.609     -0.576      1.205      0.524
     0.867      0.794      1.064     -0.576     -1.815      1.264      1.121     -0.313      0.507     -0.581      1.524      0.720      0.291      1.251     -0.549      1.621      0.822      1.245     -1.114      0.021      1.072      0.735      0.007      0.682     -0.380     -0.147      0.112      1.088     -1.418     -1.443      0.363      0.283     -0.441     -0.130     -0.248     -0.039     -0.328      0.093      0.772     -0.463      0.324     -0.020      1.105     -1.320      0.444
     0.867     -0.206     -0.936      0.424      1.185      0.264     -0.879     -0.313      2.507     -0.581      1.524     -1.280     -0.709      0.251      0.451      1.621     -1.178     -0.755      0.886      1.021      1.032     -0.612     -0.330      1.355      0.318     -0.311      0.344     -0.585     -0.897      0.810     -0.723     -0.244      0.137      1.613     -0.638      0.023     -0.387     -0.011     -0.724      0.339      0.343     -0.581     -0.320      0.073      0.884
    -0.133     -1.206     -0.936     -0.576      0.185      1.264      0.121      1.687      0.507      1.419      1.524     -0.280      0.291     -1.749      1.451      0.621     -3.178      1.245     -1.114     -0.979      0.788     -1.265      0.407     -0.291     -0.061     -1.002      0.082     -1.320     -0.173      0.263      0.466      1.385      1.262      0.892      1.450      0.498      1.347     -0.361     -1.436      1.439     -0.249     -1.555      0.505     -1.006     -0.807
    -2.133     -0.206     -0.936      0.424      0.185     -1.736      0.121     -1.313      0.507     -1.581     -0.476      0.720      0.291      1.251     -1.549     -1.379     -0.178      0.245     -0.114      0.021     -0.665     -0.078     -0.122      0.939      0.238     -1.678     -0.274     -0.881     -0.562     -0.016     -1.059      0.215     -1.127     -0.226     -1.746      0.375      0.978      0.328      0.725     -1.590     -0.650     -0.185      0.240     -0.509     -0.313
    -0.133     -0.206      0.064      1.424     -0.815     -0.736      0.121     -1.313      0.507     -0.581      0.524      0.720      1.291      2.251     -0.549     -1.379     -0.178      0.245     -1.114      0.021      0.158      0.332      0.483      0.661     -0.445     -0.498     -0.607     -0.487      0.763     -0.141     -0.809     -0.247     -1.978      0.133     -0.251      0.409      0.299      0.480      1.777     -0.222     -1.568     -0.480     -0.569     -1.371      0.490
     0.867      0.794      0.064     -0.576      0.185     -0.736     -0.879      0.687     -1.493     -0.581      0.524      1.720      1.291      0.251      0.451      1.621     -2.178      0.245      0.886     -0.979      0.481      0.159      0.537     -0.262     -0.942      0.427      0.472     -0.567     -0.289      1.160     -1.179     -1.063      0.047     -1.230      0.073     -0.196      1.540      0.574      0.487      0.967      0.913     -2.443     -0.620      0.986     -0.148
    -2.133     -0.206     -0.936     -1.576     -0.815     -2.736      0.121      1.687     -1.493      0.419     -0.476     -1.280      1.291     -1.749      0.451     -2.379     -2.178      1.245      0.886     -0.979     -0.948     -1.041      0.891     -1.342     -0.712     -1.225      0.770     -1.787     -0.070     -0.172     -1.874      1.173      0.685     -0.442      0.810      1.014      0.227     -0.091     -0.716      0.867     -1.219     -1.067     -0.126      1.501     -0.175
     0.867     -2.206     -0.936     -1.576      0.185      0.264     -1.879      0.687     -0.493     -0.581      1.524     -2.280      0.291     -0.749     -0.549      0.621     -2.178      0.245     -1.114      0.021      0.680     -1.439     -0.157     -0.887      0.344      0.069     -0.645     -0.773     -0.725     -0.008     -0.696     -0.405      1.003      0.323     -0.571      0.456     -0.398      0.563      0.039     -0.604     -0.168     -0.517      0.506     -0.543     -0.156
    -0.133     -0.206     -0.936     -1.576      0.185      1.264      0.121      1.687     -0.493      1.419      1.524     -0.280      0.291     -0.749      0.451      1.621      0.822      1.245     -2.114      1.021      0.685      0.164      0.365     -0.827      0.713     -0.693     -0.314     -1.364     -0.634     -0.630      0.538     -0.036      1.298      0.023      1.069      0.455     -0.504     -0.310     -0.180      0.024      0.843      0.558      0.511     -1.746      0.445
     0.867     -1.206      2.064     -0.576     -1.815      0.264     -1.879     -1.313      1.507     -0.581      1.524     -1.280      0.291      0.251     -1.549     -0.379     -0.178      0.245     -1.114     -1.979      1.148     -0.676      0.212      0.157     -1.481     -0.253     -0.604      1.911     -0.763     -0.358     -0.821     -1.211     -1.579      1.460      0.334     -0.096     -0.158      0.076      0.195     -0.928     -1.734      0.644     -0.107     -1.108     -0.740
    -0.133     -1.206      1.064     -0.576      1.185     -0.736     -0.879      1.687     -1.493      1.419      1.524     -1.280      0.291     -1.749      0.451      0.621     -1.178      1.245     -1.114      0.021      0.340     -0.782      0.593     -1.449      0.359     -0.381     -0.423      0.511      0.767      0.841     -1.085      0.017      1.031     -0.511      1.216      1.110     -0.213     -0.644     -0.805      0.301      0.179     -0.454      0.190     -0.309     -0.302
     0.867     -0.206      0.064     -1.576     -0.815      0.264     -0.879      0.687     -0.493      1.419      0.524     -2.280     -0.709     -1.749     -1.549     -0.379      0.822      0.245     -2.114     -1.979     -0.114     -0.464     -0.127     -1.857     -0.849      1.069      0.050      0.262      0.148      0.008      0.528     -0.484      0.854      0.859      1.963      0.494     -1.527     -0.543     -0.290     -1.054     -0.204      1.497      0.460     -1.343     -1.184
    -0.133     -1.206      2.064      0.424      0.185      0.264      0.121     -0.313     -1.493      0.419     -2.476     -0.280      0.291      1.251      0.451      0.621     -0.178     -0.755     -1.114      0.021     -1.006     -0.591     -0.176     -0.701     -0.598      0.925     -0.475      2.132      1.107      0.862      1.404      0.576     -0.147     -1.065      0.792     -1.173      0.317      0.654      1.520      0.738      1.910      0.640     -0.484     -0.809      0.697
    -0.133     -1.206      0.064      0.424     -0.815     -0.736     -0.879     -0.313      0.507     -0.581     -0.476     -0.280     -0.709      0.251     -0.549     -0.379     -1.178     -0.755     -0.114     -0.979     -0.508     -0.785     -0.398     -0.017     -0.561      0.402     -0.608      0.447      0.522     -0.159     -0.218     -0.029      0.086      0.462     -0.263      0.231      0.538     -0.145      0.163     -0.079      0.388     -0.318     -0.218     -0.194     -0.234
     0.867     -0.206     -0.936     -0.576      1.185      0.264     -0.879      1.687      0.507     -0.581      0.524     -0.280      0.291      0.251     -1.549     -0.379     -0.178      0.245      0.886      0.021      0.423     -0.887     -0.114     -0.613     -0.242      0.376      0.758     -0.963     -0.172      1.167     -0.075      0.145      1.750      1.036     -0.339     -0.152      0.822      0.263      0.514     -1.407     -0.709      0.752      0.269      1.229      0.384
     0.867      0.794      0.064     -1.576     -0.815      0.264      0.121      1.687     -0.493     -1.581      1.524     -1.280      0.291     -1.749     -1.549      1.621      0.822      1.245     -1.114     -0.979      0.682     -0.284      0.258     -0.823     -0.435      0.154      1.147     -0.191     -0.760     -0.367     -0.429      0.145      1.343      0.265     -1.252      0.610     -0.790     -0.051     -1.060     -1.247      0.805      1.023      0.705     -0.581     -0.379
    -0.133      0.794      0.064     -0.576      0.185      0.264      0.121      1.687     -0.493      0.419      0.524     -0.280      0.291     -0.749      0.451     -0.379      0.822      0.245     -0.114      0.021      0.108      0.402      0.101     -0.660      0.370     -0.351      0.407     -0.097      0.084     -0.375      0.242     -0.350      1.500     -0.025      0.240      0.473     -0.782      0.124     -0.234      0.257     -0.469      0.337      0.060      0.153     -0.304
     1.867     -0.206      0.064     -1.576      1.185      1.264     -1.879     -0.313     -0.493      0.419      0.524      0.720     -0.709     -0.749      0.451      1.621      0.822      0.245     -0.114      1.021      0.816      0.317     -0.050     -0.679      1.533      0.970     -0.681      0.208     -0.991     -0.499      0.372     -2.178     -0.180      0.164     -0.499     -0.598      0.292     -0.447     -0.104     -0.340      0.590      0.521      0.255      0.136     -0.342
    -0.133      0.794      1.064      1.424     -2.815      1.264      1.121      1.687      0.507     -0.581      1.524     -0.280      1.291      1.251     -0.549     -1.379      0.822      1.245     -1.114     -2.979      0.087      0.370      0.716      0.607     -1.545     -0.236      0.219      0.486      0.896     -1.288      1.082      0.826      0.952      0.084      0.188      1.394     -0.793      0.266      0.940      0.270     -1.465      0.475     -0.017     -1.397     -1.290
    -1.133      0.794      0.064     -1.576      1.185      1.264      1.121      1.687     -0.493      1.419     -1.476      1.720     -0.709     -0.749      1.451      1.621      0.822      1.245     -0.114      1.021     -0.131      0.759      0.087     -0.802      1.192     -1.038     -0.010     -0.046     -0.672      0.072      1.342      0.243      1.612     -0.006      0.745     -1.322      0.596     -0.860     -0.156      0.911      1.717     -0.161      1.000      0.334      0.044
    -0.133      0.794     -0.936     -0.576      1.185      1.264     -1.879      0.687     -1.493     -0.581      0.524      1.720     -0.709     -0.749      0.451      0.621      0.822     -0.755     -1.114      1.021      0.391      0.736     -0.391     -1.296      1.110     -0.507      0.166     -0.432      0.506      0.139      0.701     -2.588      1.004     -0.438     -1.236      0.054      0.782     -0.165      0.066     -0.143      0.079     -0.137      0.170     -0.674     -0.007
    -1.133      0.794      1.064     -1.576     -2.815      0.264     -2.879      1.687     -0.493     -2.581      0.524      0.720      1.291     -0.749      0.451      0.621      0.822      1.245      1.886     -2.979     -0.187      0.048      0.716     -1.066     -1.610     -0.966      0.760      0.233     -0.457     -1.328      0.479     -2.784      0.789      0.343     -1.627      0.757      0.704      0.248      0.181      1.222      0.940      0.781      0.127      2.375     -1.492
    -1.133      0.794     -1.936     -0.576      0.185     -1.736      1.121     -1.313     -0.493     -0.581     -0.476     -1.280      0.291     -0.749     -0.549     -1.379      0.822     -1.755     -0.114      1.021     -0.655      0.119     -0.498     -0.966      0.224     -0.467      0.680     -1.383      0.273     -0.051     -1.062      1.020     -0.705      0.361     -0.699      0.411     -1.449      0.933     -0.046     -0.635     -0.606      0.752     -0.707      0.425      0.761
    -2.133     -1.206      0.064      0.424     -0.815     -0.736     -0.879     -0.313      0.507     -0.581     -0.476     -0.280     -0.709      0.251     -0.549     -0.379     -1.178     -0.755     -0.114     -0.979     -0.603     -0.915     -0.233      0.781     -0.920     -1.611     -0.223      0.244     -0.420     -0.096     -0.222      0.044      0.004     -0.018      0.055      0.213      0.846     -0.214     -0.453      0.010      0.228     -0.320     -0.505     -0.287     -0.074
    -0.133     -0.206     -0.936     -1.576     -0.815      0.264      0.121     -2.313     -1.493      0.419      0.524     -0.280     -0.709     -0.749      0.451      1.621      0.822      0.245      1.886      0.021      0.422      0.118     -0.085     -1.286      0.211     -0.442     -0.288     -0.923     -0.249     -0.964     -0.222     -0.126     -2.052     -0.587      0.373     -0.095     -0.256     -0.623      0.246      0.408      1.209      0.470      0.404      2.484     -0.069
     0.867     -0.206      1.064      0.424      0.185      0.264      0.121      0.687     -0.493      0.419      0.524     -0.280     -0.709     -0.749      1.451      0.621     -0.178      0.245      0.886      1.021      0.049     -0.256     -0.148     -0.130      0.252      0.785      0.263      1.292      0.300      0.094      0.255      0.328      0.811     -0.305      0.200      0.388      0.037     -0.398     -0.809      1.135      0.537      0.190      0.455      0.880      0.728
    -0.133     -0.206      0.064     -1.576      0.185      1.264      1.121     -0.313     -0.493      0.419      0.524     -1.280     -1.709     -0.749      0.451      0.621      0.822      1.245      0.886      1.021      0.705     -0.437     -0.105     -0.841      0.363     -1.054      0.286      0.017     -0.616     -0.214      0.558      1.626     -0.168      0.167      0.078     -0.479     -0.720     -1.456     -0.152      0.278     -0.180      1.221      1.554      1.210      0.482
    -2.133     -0.206      1.064     -1.576     -2.815      1.264      1.121      0.687      2.507     -1.581     -2.476     -2.280      1.291     -0.749      0.451     -2.379     -2.178     -1.755     -1.114      0.021     -1.232     -1.367      0.009     -0.682     -1.253     -0.874      1.209      0.960     -0.863     -1.600      2.544      2.401      0.612      2.881     -0.751     -0.653     -0.462      1.406     -0.344      1.006     -1.007     -0.732     -1.775     -0.888      1.171
    -0.133      0.794          *     -1.576      1.185      0.264      1.121     -1.313     -0.493      1.419      1.524      0.720      0.291     -1.749      1.451      1.621      0.822     -0.755     -2.114      1.021      0.813      0.384     -0.420     -1.232      1.015     -0.830      0.273     -0.609     -0.312      0.052     -0.431      0.565     -1.010      0.499      0.803      0.314      0.169      1.093     -0.850      0.953      0.750      0.592     -0.228     -1.463      0.206
     0.867      0.794     -0.936      1.424     -0.815      0.264      0.121      0.687      2.507      1.419      0.524      0.720     -0.709     -0.749      1.451      0.621      0.822     -0.755      0.886      1.021      0.388      0.528     -0.516      0.730      0.036      0.443      0.207     -0.311      0.747     -0.786     -0.119     -0.625      1.276      1.832      1.363     -0.210      0.063      0.024     -1.262      1.169      0.216      0.237      0.246      0.567      0.978
    -0.133      0.794     -0.936      0.424      0.185     -0.736      1.121      1.687     -1.493      1.419     -2.476      1.720     -0.709     -1.749      0.451     -0.379     -1.178     -0.755     -1.114      1.021     -1.151      0.698     -0.025     -0.761      0.533      1.158      0.058     -0.741      1.185     -0.351      0.583      0.441      1.571     -1.097      1.159     -0.667      0.720     -0.612     -1.114      0.093      0.803     -1.848     -0.550     -0.812      0.542
     0.867     -0.206     -0.936      2.424      0.185      1.264      1.121     -1.313     -0.493      1.419     -0.476     -0.280     -1.709      1.251      0.451      0.621      0.822     -1.755      1.886     -1.979     -0.244      0.141     -0.928      0.973      0.279      0.986     -0.231     -0.140      1.484     -0.177      1.503      0.887     -0.307     -1.203      1.213     -0.315     -0.195     -0.280      0.435      0.307      0.806      0.761     -0.013      1.491     -2.153
     0.867     -0.206      0.064     -1.576      1.185      1.264      0.121     -0.313     -0.493      0.419     -1.476     -1.280      0.291     -0.749      0.451     -0.379      0.822      0.245     -1.114      1.021      0.334     -0.199     -0.009     -1.538      0.905      0.752      0.060      0.255     -0.142      0.159      0.970      0.483     -0.340      0.698     -0.149     -1.856     -0.857      0.138      0.433      0.134     -0.510      0.961      0.300     -0.184      0.014
     0.867     -1.206      2.064      0.424      0.185      1.264     -0.879     -1.313     -0.493     -0.581      1.524     -0.280      0.291     -0.749     -0.549      0.621     -1.178      0.245     -0.114     -0.979      1.015     -0.238      0.131     -0.485     -0.210     -0.201     -0.877      1.908      0.783      0.175      0.158     -0.506     -1.458     -0.074     -0.656      0.107     -0.073      0.158     -0.340     -0.628     -0.573     -0.711     -0.088     -0.015     -0.833
    -0.133     -0.206     -0.936     -0.576     -0.815     -0.736      0.121     -0.313     -0.493      0.419      0.524      0.720      1.291     -0.749      0.451     -0.379     -0.178      1.245     -1.114     -0.979     -0.066      0.156      0.548     -0.492     -0.758     -0.117     -0.218     -1.380     -0.208     -0.061     -0.917     -0.064     -0.875     -0.382      0.809      0.531      0.503      0.259     -0.404      0.843     -0.386     -0.456      0.282     -0.833     -0.324
    -1.133      0.794     -0.936     -1.576     -0.815      0.264      1.121     -2.313      2.507     -1.581     -1.476      0.720      0.291      1.251     -1.549      0.621      0.822      0.245     -2.114      0.021     -0.338      0.658     -0.068      0.151     -0.223     -0.806      0.245     -0.975     -1.757     -0.600      0.623      0.270     -2.091      2.327     -1.583     -1.034     -0.258      0.301      1.197     -1.634      0.676      0.050      0.421     -2.220      0.368
     0.867      0.794     -0.936     -0.576      1.185      0.264     -2.879     -1.313      1.507     -0.581     -1.476      0.720      1.291     -0.749      0.451     -1.379      0.822     -1.755     -1.114      0.021     -0.257     -0.010     -0.134      0.041      0.105      1.113      0.677     -0.906     -0.760      1.143      0.514     -2.682     -1.175      1.329     -0.618     -1.009      0.498      1.362     -0.803      0.394     -1.044      0.676     -1.476     -1.271     -0.041
     0.867      0.794      0.064      2.424      0.185      1.264      0.121      0.687      1.507     -0.581     -0.476      0.720      1.291      1.251     -1.549      0.621      0.822     -0.755      0.886     -1.979     -0.160     -0.271      0.293      1.018     -0.570      0.984      1.072     -0.248      1.444      0.693      1.265      0.276      0.165      0.749     -0.263     -0.006      1.020      0.860      0.557     -1.248      0.810      1.001     -1.340      0.380     -1.425
    -0.133      0.794     -0.936      1.424     -0.815     -0.736      0.121     -0.313     -0.493     -0.581     -1.476      0.720     -0.709      0.251     -0.549      0.621     -0.178     -0.755     -0.114     -0.979     -0.287     -0.122     -0.647      0.540     -0.502      0.197      0.964     -0.344      0.899     -0.217     -0.378      0.032      0.596     -0.725     -0.331     -0.991      1.071      0.401     -0.199     -0.322      0.927     -0.103      0.266     -0.376     -0.583
    -0.133     -0.206     -0.936     -0.576     -1.815     -0.736      0.121      0.687     -1.493     -0.581      0.524      0.720      0.291     -1.749     -0.549     -0.379      0.822      0.245     -0.114     -1.979      0.472      0.779     -0.173     -1.157     -1.320     -0.564     -0.976     -0.819      0.710     -0.339     -1.341     -0.540      0.827     -0.495      0.365     -0.129     -0.257      0.515     -0.869      0.086     -0.831     -0.172      0.404      0.583     -0.780
     0.867     -0.206      0.064     -1.576     -1.815     -0.736     -0.879      1.687     -1.493     -0.581     -0.476     -0.280      1.291     -1.749      0.451      0.621     -0.178      1.245     -2.114     -1.979      0.206     -0.300      0.719     -0.622     -1.788      0.696     -0.005     -0.788     -1.016     -0.165     -1.071     -0.608      0.918     -0.867      0.321     -0.743     -0.041      0.455     -1.257      1.347      0.433      0.236     -0.049     -1.981     -0.246
     0.867     -0.206      0.064     -0.576      0.185      0.264     -0.879      1.687     -0.493      0.419          *     -0.280     -0.709      0.251     -0.549     -0.379      0.822      0.245     -0.114      0.021     -0.282     -0.044     -0.314     -0.768      0.364      1.050     -0.136      0.352      0.185     -0.079      0.580     -0.769      2.086      0.284      0.286      0.155     -0.292     -0.445      0.798     -0.749     -0.092      0.689      0.831      0.347     -0.406
     0.867      0.794     -0.936     -1.576      1.185      1.264      1.121     -2.313      1.507     -1.581     -1.476      1.720      0.291      1.251     -1.549      0.621      0.822      0.245     -1.114      1.021     -0.620      0.760      0.129      0.026      1.062      1.384     -0.069     -1.141     -1.584      0.116      1.853      0.362     -2.323      1.435     -2.374     -0.511      0.692      0.220      1.145     -2.279      1.341     -0.081     -0.001     -1.216     -0.064
    -0.133      0.794     -0.936     -0.576      0.185      1.264      1.121     -0.313      0.507      0.419      0.524      0.720     -0.709     -0.749      0.451      0.621      0.822     -0.755     -0.114      1.021      0.405      0.509     -0.313     -0.245      0.822     -0.396      0.303     -0.533     -0.264     -0.726      0.965      0.806     -0.034      0.579     -0.126     -0.106     -0.155     -0.128     -0.298      0.053      0.127      0.176     -0.337     -0.088      0.287
     0.867     -0.206      0.064     -0.576      0.185      1.264     -1.879      0.687     -0.493      0.419      0.524     -0.280     -1.709     -0.749      0.451     -0.379      0.822      1.245     -0.114      0.021      0.222      0.220     -0.183     -0.626      0.277      0.553     -0.474      0.286      0.110     -0.298      0.923     -2.035      0.883     -0.100      0.217      0.133     -0.588     -1.390     -0.231      0.260     -0.607      0.447      1.564      0.024     -0.121
     0.867      0.794     -1.936     -1.576      1.185      1.264      1.121     -1.313     -0.493      1.419      1.524      1.720     -1.709      1.251      1.451      1.621      0.822      1.245     -0.114      1.021      0.867      0.542     -0.089     -0.697      1.373     -0.069      0.111     -1.885     -0.966     -0.219      0.446      0.429     -1.288      0.080      0.504      0.326      1.023     -1.385      1.856      0.634      0.662      0.144      1.477      0.047     -0.070
     0.867      0.794     -1.936      1.424     -0.815      1.264      0.121      0.687      1.507      0.419     -0.476     -1.280      1.291     -0.749     -1.549      0.621     -0.178      1.245     -1.114      0.021      0.359     -0.038      0.751      0.955     -0.829      0.490      1.004     -2.668      0.513      0.217      1.025      0.030     -0.001      0.646      0.858     -0.892     -1.424      0.142     -1.560     -1.027      0.319     -0.358     -0.101     -1.466      0.705
    -0.133     -0.206     -0.936      0.424      1.185     -0.736     -0.879      0.687     -1.493      1.419     -0.476      0.720     -0.709      0.251      1.451     -0.379     -0.178     -0.755     -1.114      1.021     -0.043      0.007     -0.229     -0.004      0.643     -0.077     -0.242     -0.685      0.484      0.537     -0.624     -0.930      0.944     -1.506      1.045     -0.575      0.945     -0.352      0.274      1.130     -0.312     -0.190     -0.111     -1.142      0.587
    -0.133     -1.206      1.064      0.424      0.185     -0.736     -0.879      1.687     -0.493     -0.581     -0.476     -1.280      1.291      0.251     -0.549     -1.379     -0.178      1.245     -1.114      1.021     -0.600     -0.278      0.568     -0.109      0.434      0.431     -0.992      0.339      0.677     -0.350     -0.151     -0.940      1.103     -0.397     -0.845      0.365     -0.769      0.511      0.360     -0.897     -0.740      0.202      0.211     -1.037      0.716
    -1.133      0.794      1.064     -0.576      0.185     -1.736      1.121     -1.313     -1.493      0.419     -1.476      0.720      0.291     -0.749     -1.549     -2.379      0.822     -1.755     -0.114      1.021     -0.896      0.529     -0.431     -0.666      0.515     -0.020      0.206      1.461      0.031     -0.472     -0.686      0.547     -0.787     -1.046      0.166     -0.049     -0.096      0.904     -0.104     -1.883     -1.356      0.245     -0.886      0.028      0.743
    -0.133     -0.206     -1.936      2.424     -1.815     -1.736      0.121     -2.313      1.507      1.419     -0.476     -1.280     -0.709      1.251     -1.549     -0.379      0.822     -0.755      1.886     -1.979     -0.060     -0.210     -0.627      1.870     -1.553      0.084     -0.046     -1.346      0.507     -0.203     -1.765      0.347     -1.639      0.335      2.181     -0.315     -0.923      0.259     -0.044     -0.594     -0.332      0.932      0.257      1.017     -0.342
    -0.133     -0.206     -0.936      0.424     -0.815      1.264      0.121      0.687      0.507     -0.581      1.524     -0.280     -0.709      0.251     -0.549     -1.379      0.822      0.245     -0.114      0.021     -0.055      0.030     -0.305      0.824      0.056     -0.016     -0.334     -0.666     -0.486     -0.650      1.306      0.258      0.954      0.011     -0.716      1.426     -0.246     -0.216     -0.392     -0.686     -1.283      0.804      0.750     -0.696     -0.149
    -0.133     -1.206      2.064      0.424     -1.815      1.264      0.121      1.687      1.507     -1.581      0.524     -1.280      0.291      1.251     -0.549      0.621     -0.178      1.245     -0.114      0.021      0.161     -0.490      0.343      1.206     -1.198     -0.296     -0.672      1.755     -0.716     -0.664      1.121      0.737      1.452      0.625     -0.769      0.402     -0.556     -0.134      0.298      0.267      0.446      0.331      0.516     -0.699      1.176
     0.867     -0.206     -0.936     -1.576     -0.815      1.264      0.121     -1.313     -0.493     -1.581      1.524     -1.280      1.291     -0.749      0.451      0.621     -0.178      1.245      0.886      0.021      0.913     -0.214      0.647     -1.170     -0.691      0.061     -0.010     -1.679     -0.516     -0.047      0.337      0.417     -2.117      0.267     -1.161      0.310     -0.817      0.268     -0.090      0.919     -0.419      0.009      0.028      1.286      0.712
    -0.133      0.794      0.064      1.424      1.185     -2.736      0.121      0.687      0.507     -0.581     -2.476      0.720      1.291      0.251     -1.549     -1.379     -0.178     -0.755     -1.114      0.021     -1.375      0.030      0.244      1.237     -0.357      1.074      0.799     -0.104      0.194      1.563     -1.286      0.009      0.454     -0.535     -0.449     -0.464      0.968      0.947     -0.676     -1.191      0.335     -0.224     -1.117     -1.683      0.372
    -0.133     -0.206      1.064     -0.576      0.185      1.264      1.121     -1.313      0.507      0.419      1.524     -1.280      0.291     -0.749      1.451     -1.379      0.822     -0.755      0.886      1.021      0.572      0.531     -0.296     -0.563      0.873     -0.723     -0.691      1.245      0.130     -0.595      0.631      0.565     -0.938      1.099      0.133      0.510     -2.113      0.814     -0.181      0.994     -1.864      0.111     -0.488      1.221      0.381
     1.867      0.794      0.064     -0.576      1.185      1.264      1.121     -1.313      1.507      1.419      1.524      0.720      0.291     -0.749      1.451      0.621      0.822     -0.755      0.886      1.021      0.619      0.347     -0.287      0.295      0.836      1.093      0.577      0.367     -1.040      0.433      0.647      0.939     -0.789      1.323      0.893      0.545      0.308      0.781     -0.883      1.004     -0.205      0.491     -0.349      0.762      0.227
     0.867     -1.206      0.064     -0.576     -2.815      0.264      0.121      1.687      0.507     -2.581      1.524     -2.280      1.291     -0.749     -1.549      1.621     -0.178      1.245     -1.114     -2.979      0.581     -0.681      0.776      0.242     -1.853      0.228     -0.473     -0.872     -0.784     -0.801     -0.180      0.926      0.801      0.149     -1.626      0.625     -1.591      0.279     -0.835     -0.627      0.892      0.661     -0.055     -1.273     -1.203
     0.867      0.794      0.064     -1.576      0.185      1.264      0.121      0.687     -0.493      0.419      1.524     -0.280      0.291     -0.749      0.451      0.621     -0.178      0.245     -2.114      0.021      0.950     -0.139     -0.065     -1.051     -0.181     -0.176      1.006      0.131     -0.489      0.332      0.286      0.311      0.751      0.151      0.460      0.395     -0.262      0.306      0.091      0.581     -0.465      0.145      0.301     -1.562      0.280
    -0.133      0.794     -0.936      2.424      0.185     -1.736      1.121      0.687     -0.493      0.419      0.524     -0.280      0.291      1.251      0.451     -1.379      0.822     -1.755      1.886      1.021      0.019      0.361     -0.536      1.317      0.349     -0.167      0.566     -0.486      0.933     -0.252     -1.802      0.551      1.306     -1.426      0.225      0.424     -0.620      1.014      0.237      0.300     -1.339      0.360     -0.798      1.311      0.626
     0.867      0.794      0.064     -1.576      1.185      1.264      1.121      0.687     -0.493     -0.581      1.524      1.720      0.291      0.251     -0.549      0.621      0.822      1.245      0.886      1.021      1.082      0.887      0.345     -0.242      1.200     -0.009     -0.054     -0.339     -1.144      0.053      0.046      0.132      0.462     -0.228     -1.322      0.024      0.624     -0.070      0.333     -1.299     -0.736     -0.171      0.532      1.161     -0.152
     0.867      0.794      0.064      1.424      1.185      1.264      1.121      1.687      0.507      1.419      1.524      1.720      1.291      1.251      0.451      1.621      0.822      1.245      1.886      1.021      0.888      0.532      0.805      1.442      0.946     -0.155      0.167     -0.833     -0.063      0.252      0.492      0.649      0.886     -0.416      0.667      0.249      0.960     -0.060      0.269     -0.128      0.710      0.279     -0.218      1.185      0.094
     0.867     -0.206      1.064      1.424      0.185     -0.736      1.121     -1.313     -0.493     -0.581      0.524      0.720      0.291      1.251     -0.549      0.621     -1.178     -0.755      0.886      0.021      0.378      0.693     -0.232      0.757     -0.045      0.593     -0.680      1.210      0.614      0.224     -1.179      0.302     -1.039     -1.044     -0.542     -0.067     -0.272      0.790      0.467     -0.438      0.330     -1.728     -0.347      0.527      0.244
    -0.133     -0.206      1.064     -0.576      0.185      0.264      0.121      1.687     -0.493      0.419     -0.476      0.720      0.291     -0.749      0.451      0.621     -0.178      0.245     -1.114      0.021      0.206     -0.129      0.235     -1.047     -0.382     -0.369     -0.151      0.796      0.437      0.490     -0.213      0.186      1.488      0.162      0.553     -0.804      0.915      0.141      0.006      0.499      0.429      0.082     -0.051     -0.720      0.570
         *     -0.206     -0.936     -1.576      0.185     -1.736     -0.879     -2.313     -0.493      0.419     -1.476      0.720      0.291     -0.749     -0.549     -1.379     -0.178     -1.755      0.886      1.021     -0.658     -0.515     -0.634     -1.312     -0.313      0.755      0.194     -0.258     -0.339      0.456     -1.124     -0.362     -1.787      0.479      0.718     -0.450      1.251      1.420      0.453     -0.382     -0.513      0.401     -0.515      1.477      1.201
     0.867     -0.206     -0.936      0.424      1.185      0.264      0.121     -1.313      0.507      1.419      1.524      1.720     -0.709      0.251      0.451     -0.379     -0.178      0.245     -0.114      1.021     -0.374      0.138     -0.083     -0.145      0.779      1.173     -0.351     -0.879      0.429      0.389      0.390      0.115     -1.156      0.559      0.944      1.992      1.535     -0.504      0.406      0.070      0.071     -0.265      0.214      0.009      0.331
    -1.133     -0.206     -0.936     -0.576      1.185      0.264      0.121     -1.313      1.507      0.419      0.524     -1.280      1.291      1.251      0.451     -0.379     -0.178      1.245      0.886      1.021      0.085     -0.312      0.637     -0.248      1.143     -1.284      0.244     -1.391     -0.418     -0.006      0.184      0.345     -2.057      1.718     -0.310      0.521     -0.985      0.262      1.442     -0.021     -0.516      0.144      0.036      1.020     -0.253
    -0.133     -1.206      0.064      0.424     -0.815     -0.736     -1.879      0.687      0.507      1.419     -1.476      0.720     -0.709      0.251     -1.549     -0.379     -0.178     -0.755     -1.114      0.021     -0.428     -0.088     -0.398      0.664     -0.274      0.309     -1.076      0.484     -0.269     -0.587     -0.220     -1.831      1.118      0.072      1.401     -0.905      0.853      0.016     -0.173     -1.346      0.135      0.003     -0.188     -1.503      0.389
    -0.133     -0.206      0.064     -0.576      0.185      1.264      1.121      0.687     -0.493      0.419      1.524     -0.280      0.291     -0.749      0.451      1.621      0.822      0.245     -0.114      0.021      0.985      0.369      0.250     -0.425      0.692     -0.985     -0.616     -0.226     -0.195     -0.666      0.280      0.852      0.352     -0.216     -0.009      0.090     -0.859     -0.107     -0.599      0.023      0.441      0.370     -0.418      0.126     -0.721
     0.867      0.794     -1.936     -1.576     -1.815      1.264      1.121     -0.313     -1.493      1.419      1.524      1.720      1.291     -0.749      1.451     -0.379      0.822     -2.755      0.886     -2.979      0.158      0.707     -0.389     -1.340     -0.741      0.765      0.038     -1.557     -0.249     -1.031      1.212      0.230      0.109     -0.595      1.942      1.181      0.868      1.836      0.183      1.770     -0.515     -0.037     -2.036      1.282     -2.218
     0.867     -0.206      1.064     -1.576     -1.815      0.264      0.121      0.687     -0.493      0.419     -0.476     -1.280      0.291      1.251      0.451      0.621     -0.178      0.245      1.886      1.021      0.042     -0.253      0.329     -0.569      0.186      0.948      0.083      0.716     -1.021     -1.889      0.292      0.354      0.259     -0.041      0.268     -0.667     -0.962     -0.153      1.578      0.370      0.504      0.088     -0.288      2.024      0.819
    -0.133      0.794      0.064      0.424      0.185     -2.736     -0.879     -0.313      0.507     -0.581     -2.476     -0.280     -0.709      1.251     -0.549     -0.379     -1.178     -0.755     -0.114     -0.979     -1.354     -0.530     -0.423      0.355     -1.174      1.254      1.205      0.628      0.056      1.214     -1.338     -0.321      0.030      0.223      0.125     -0.623      0.509     -0.106      1.000      0.082      1.207     -0.417     -0.066     -0.450      0.206
    -0.133     -2.206      0.064      2.424      0.185     -0.736      0.121     -0.313      1.507     -1.581      0.524     -1.280      0.291      1.251      0.451     -1.379     -1.178     -0.755     -0.114      0.021     -0.052     -0.180     -0.081      0.784     -0.193     -0.210     -2.011      0.075      1.564      0.294     -0.701      0.231     -0.286      0.898     -1.273      0.654     -1.046      0.350      0.634      0.631     -1.117     -1.019     -0.634     -0.427      0.157
    -0.133      0.794      1.064      0.424      1.185     -0.736      0.121      1.687     -0.493      0.419      0.524     -0.280      0.291      2.251      1.451      0.621      0.822      0.245      0.886      1.021      0.360      0.018      0.373      1.046      1.338     -0.356      0.737      0.671     -0.458     -0.146     -1.105     -0.020      1.185     -1.117     -0.365     -0.162     -0.341     -0.175      1.549      0.908      0.158      0.747     -0.451      0.378     -0.258
    -0.133      0.794      1.064      0.424     -1.815     -0.736     -0.879      1.687      0.507     -0.581      0.524      0.720      1.291     -0.749      1.451     -0.379     -2.178      1.245     -0.114     -1.979      0.123     -0.009      1.129      0.053     -0.422     -0.136      0.699     -0.095      0.353     -1.334     -0.748     -0.789      0.227      0.526     -0.366      0.496      0.771     -0.256     -0.666      1.607     -0.456     -2.149     -0.628     -0.115     -1.605
    -0.133     -2.206      1.064      0.424      1.185     -0.736     -1.879      0.687      0.507     -2.581      0.524     -0.280     -0.709      0.251     -0.549     -0.379     -1.178     -0.755     -0.114     -0.979      0.090     -0.802     -0.242      0.169      0.357     -0.094     -1.412      1.248      0.208      0.757     -0.879     -1.208      1.194      0.517     -2.541      0.380      0.924     -0.225      0.084     -0.773     -0.549     -0.180     -0.463     -0.243     -1.429
     0.867     -0.206      0.064      0.424      0.185      0.264      0.121     -0.313      0.507      0.419      0.524     -0.280      0.291      0.251     -0.549      0.621      0.822      1.245      0.886      1.021      0.148      0.252      0.286      1.057      0.929      0.837     -0.601     -0.181     -0.569     -0.771      0.114     -0.111     -0.670     -0.234     -0.033      0.204     -0.608     -0.263     -0.488     -1.024      0.415      0.570      0.463      0.406      0.152
     0.867      0.794     -0.936     -1.576      0.185      1.264      1.121     -1.313     -1.493      0.419      1.524     -0.280      0.291     -1.749      0.451      0.621      0.822      0.245     -1.114      1.021      0.866     -0.352      0.183     -0.617      1.275     -0.071      1.149     -1.186     -0.972     -1.101      0.416      1.228     -1.476     -0.994     -0.222      0.526      0.227      0.007     -1.321     -0.204     -0.296      1.164     -0.020     -0.841     -0.230
    -0.133     -0.206      0.064      0.424      0.185      0.264     -0.879     -0.313      0.507     -0.581     -0.476     -0.280     -0.709      0.251     -0.549     -0.379     -1.178     -0.755     -0.114     -0.979     -0.150     -0.814     -0.292      1.069     -0.949      0.061      0.597      0.312     -0.593      1.194      0.244     -0.191      0.179     -0.240     -0.035     -0.331      0.712     -0.178     -0.457     -0.029     -0.044     -0.241     -0.331     -0.575     -0.071
    -1.133      0.794      1.064     -0.576      0.185      1.264      1.121     -2.313     -0.493      0.419      1.524      0.720     -1.709      1.251      0.451      0.621      0.822     -1.755     -0.114      1.021      0.393      0.228     -0.891     -0.328      1.199     -1.530      0.564      1.845     -0.151     -1.142      0.767      0.829     -1.356     -0.177     -0.340      0.860      0.336     -0.219      1.416     -0.116      0.185      0.710     -0.155      0.082     -0.242
    -1.133     -1.206     -0.936      0.424     -0.815     -0.736     -0.879     -0.313      0.507     -0.581     -0.476     -0.280     -0.709      0.251     -0.549     -0.379     -0.178      0.245     -0.114      0.021     -0.354     -0.413     -0.262     -0.008     -0.928     -0.794     -0.812     -0.751      0.393      0.166     -0.481     -0.634     -0.052      0.524     -0.051      0.066      0.231     -0.308      0.500     -0.012      0.082      0.342      0.683     -0.141      0.781
     0.867     -1.206      2.064      0.424     -0.815      0.264      0.121      1.687      0.507      0.419      0.524     -1.280      1.291      0.251     -1.549      0.621     -0.178      0.245     -1.114      0.021      0.560     -0.011      0.406     -0.024     -0.158      0.243     -1.112      1.569      0.446     -0.589     -0.187      0.051      1.189      0.558      0.636     -0.052     -1.271      0.613      0.117     -1.420     -0.015     -0.190     -0.365     -1.010      0.326
     0.867      0.794      0.064     -1.576      1.185      0.264      1.121     -0.313     -1.493      1.419      1.524      1.720      0.291     -1.749      1.451      0.621      0.822      1.245     -1.114      1.021      0.306      0.457      0.425     -1.095      1.124      0.474      0.099     -0.470     -0.425     -0.015     -0.168      0.631     -0.671     -0.614      0.672      1.171      1.139     -0.256     -0.942      0.741      0.311      0.516      0.422     -0.438     -0.129
     0.867     -0.206      0.064     -0.576     -0.815      0.264      0.121      0.687     -1.493      0.419      0.524     -2.280      0.291     -0.749      0.451     -1.379     -0.178      1.245     -1.114      0.021      0.248     -0.145      0.707     -1.420     -0.548      0.713      0.074     -0.686      1.037     -0.383     -0.129      0.226     -0.180     -0.421      0.738      0.047     -1.735     -0.751      0.383      0.796     -1.592      0.134     -0.100     -0.433      0.496
    -0.133      0.794     -1.936      1.424      1.185      0.264      0.121      1.687      0.507          *      0.524      0.720     -2.709     -1.749          *      0.621      0.822      0.245      0.886      1.021      0.218     -0.031     -0.559      0.124      0.568     -0.280      0.870     -1.503      1.334      0.437      0.021      0.131      2.275      0.499      0.080      0.188      0.641     -1.675     -1.826      1.558      0.286      0.830      1.338      0.793      0.659
    -0.133      0.794      0.064     -0.576      0.185      1.264      1.121     -1.313      1.507     -0.581      1.524      1.720     -0.709     -0.749     -0.549     -0.379     -0.178     -0.755      0.886      0.021      0.582      0.066     -0.326     -0.130     -0.067     -0.729      0.603      0.268     -0.388      0.153      0.311      1.227     -0.981      1.596     -0.605      0.731      1.576     -0.052     -0.530     -0.449     -0.989     -0.318     -0.099      0.884      0.074
    -0.133      0.794     -0.936      2.424      1.185     -0.736      1.121      0.687     -0.493      1.419      0.524      1.720     -0.709      2.251      1.451     -0.379     -0.178      1.245     -0.114      1.021      0.006      0.474      0.238      1.186      1.006     -0.125      0.367     -1.288      1.152      0.113     -0.595      0.539      0.379     -1.259      0.900      0.479      1.153     -0.709      1.385      0.971     -0.293     -0.683      0.693     -0.698     -0.015
    -0.133     -3.206      2.064      2.424     -1.815      1.264     -1.879      1.687      1.507     -2.581      0.524     -2.280      1.291      2.251     -2.549      0.621     -2.178      1.245      1.886     -1.979      0.477     -1.828      0.832      1.940     -1.765     -0.445     -1.398      1.107      0.475     -0.027      0.697      0.066      0.678      0.098     -1.672     -0.094      0.173      0.138      0.787     -1.646      0.098     -0.110     -0.312      1.033     -0.515
    -1.133     -0.206      1.064     -1.576     -1.815      0.264      0.121      1.687     -0.493     -1.581     -1.476     -1.280      1.291     -0.749      0.451     -1.379     -1.178      1.245     -2.114     -0.979     -0.368     -0.520      0.759     -1.512     -0.706     -0.690      0.151      0.272      0.044     -1.052      0.506      0.785      0.783      0.573     -1.245     -0.987     -0.570      0.056      0.371      1.002     -0.897     -0.453     -0.146     -1.456     -0.323
     0.867      0.794     -1.936      2.424      1.185      1.264      1.121     -1.313      0.507      1.419     -0.476      1.720      0.291      0.251      1.451      1.621      0.822     -1.755      0.886      1.021      0.421      0.476     -0.474      1.977      0.484      0.518      0.125     -1.326      0.461      0.677      0.909      0.618     -0.810     -0.953      0.963     -1.135      1.188      1.068     -1.290      1.314      1.201      0.211     -0.813     -0.009      0.631
    -1.133      0.794      2.064     -0.576      0.185      1.264      1.121      1.687      1.507      1.419      0.524      1.720      1.291      1.251      1.451     -1.379      0.822      1.245      0.886      1.021     -0.133      1.144      1.028      0.395      1.093     -0.945     -0.403      0.907     -1.059     -0.857      1.256      0.212      0.649      1.172      0.650      0.621      0.249     -0.228      1.098      0.847     -1.191     -0.549     -0.517      0.788     -0.071
     1.867     -1.206      2.064      2.424      1.185     -0.736     -2.879     -0.313     -0.493      1.419     -2.476     -2.280      1.291      0.251     -2.549     -2.379      0.822      1.245      1.886      1.021     -1.258     -0.644      0.743      0.901     -0.023      3.088     -0.508      1.309      1.332      1.195      0.420     -2.273     -0.976     -1.002      1.368     -0.552     -1.470      0.096     -0.474     -2.503     -0.861      1.487     -0.034      1.369      1.145
     0.867      0.794      1.064      0.424      1.185      1.264      1.121      1.687      1.507     -0.581          *      1.720     -0.709      1.251      0.451      1.621      0.822      1.245     -1.114      1.021      0.872      1.179      0.279      0.816      0.760     -0.178     -0.242      0.648     -0.540      0.324      0.340     -0.137      1.378      0.894     -0.914     -0.729      0.223     -0.998      0.767      0.098      0.650     -0.674      0.755     -1.565      0.330
    -0.133     -0.206     -0.936     -1.576     -0.815      0.264     -1.879     -1.313     -0.493      1.419      1.524      0.720     -0.709     -1.749     -0.549      0.621     -0.178     -1.755     -1.114      0.021      0.785     -0.436     -0.643     -0.751     -0.537     -0.736      0.231     -0.349     -0.633     -0.278     -0.461     -1.361     -0.307      0.049      1.864      0.424      1.125      0.035     -1.178     -0.182     -0.186      0.210     -0.619     -0.716      0.558
     0.867      0.794     -0.936      0.424     -0.815     -2.736      1.121     -0.313      0.507      0.419      0.524      1.720      0.291      1.251      0.451      0.621      0.822     -0.755      0.886      0.021      0.096      0.571     -0.220      0.535     -0.504      0.584      0.308     -0.690      0.066     -0.317     -2.893      0.491      0.039      0.168      0.595      0.553      0.994      0.489      0.656      0.731      0.600      0.163     -0.377      0.605      0.393
     0.867     -0.206     -1.936      1.424      1.185      0.264      0.121     -1.313      1.507      0.419      0.524     -1.280      0.291      1.251     -0.549     -1.379     -0.178     -1.755      0.886      1.021      0.123     -0.463     -0.407      1.066      0.415      0.859      0.238     -1.678      0.273      0.648      0.096      0.465     -0.815      0.645      0.245      0.212     -0.410      0.969      0.655     -0.894     -1.318      0.256     -0.856      0.443      0.640
     0.867      0.794     -1.936      0.424      1.185      1.264      0.121      0.687      0.507      1.419      1.524     -0.280     -1.709      2.251      1.451      1.621      0.822     -0.755     -1.114      1.021      0.942      0.270     -0.865      0.309      1.428      0.088      0.471     -1.226      0.027     -0.266      0.386     -0.206      1.743      0.374      0.561      0.172     -0.644     -0.266      1.805      0.469      0.541      0.511      0.741     -1.301     -0.362
     0.867      0.794      0.064     -1.576     -0.815     -1.736      0.121     -1.313     -0.493     -0.581      0.524     -0.280      0.291     -0.749     -0.549      0.621      0.822     -0.755     -1.114      0.021     -0.087      0.249     -0.217     -0.917     -0.415      1.002      0.476      0.241     -0.763     -0.366     -1.594     -0.249     -0.894      0.261     -0.160      0.620     -0.622      0.601      0.023     -0.226      0.790      0.408     -0.316     -0.594      0.309
    -1.133     -0.206      0.064      0.424     -0.815     -1.736      0.121     -2.313     -0.493      0.419     -2.476     -0.280     -0.709     -0.749     -0.549     -1.379     -1.178     -2.755     -0.114     -0.979     -1.152     -0.170     -1.132      0.017     -0.627      0.020     -0.108      1.284      0.471      0.038     -0.541      0.062     -0.962     -0.617      0.713     -0.759     -0.084      1.016     -0.708     -0.085     -0.143     -0.982     -0.813     -0.184     -0.532
    -0.133      0.794      1.064      0.424      0.185      0.264      1.121     -1.313      0.507     -0.581      0.524      0.720      0.291      0.251      1.451      0.621      0.822     -0.755     -2.114      1.021      0.008      0.247     -0.037      0.253      0.337     -0.225      0.488      1.039      0.234     -0.251      0.279      0.836     -1.390      0.329     -0.719      0.392      0.339      0.276      0.090      1.426      0.606      0.556     -0.778     -2.183      0.680
    -2.133     -0.206     -0.936      1.424     -1.815      0.264      0.121     -0.313      0.507     -1.581     -2.476     -0.280      0.291      1.251     -0.549     -1.379     -0.178      0.245      0.886      0.021     -1.010      0.154      0.120      0.951     -1.224     -1.119     -0.301     -1.110      0.352     -0.723      1.141     -0.171     -0.290     -0.266     -0.783     -1.071     -0.512      0.227      0.520      0.279     -0.135     -0.138      0.093      0.408      1.100
     0.867     -3.206     -0.936      0.424      1.185     -0.736      0.121     -2.313      0.507     -0.581     -1.476      0.720     -0.709     -1.749     -2.549      0.621     -0.178     -0.755     -0.114     -1.979     -0.132     -0.776     -0.411     -0.189     -1.294      1.053     -2.390     -0.525      0.534      2.355     -0.492      0.792     -1.971      0.638      0.100     -1.219      1.868      0.066     -1.566     -1.708      0.887      0.925      0.115     -0.124     -0.951
    -1.133     -0.206     -1.936     -1.576      1.185     -0.736      1.121      0.687     -1.493      1.419      0.524      0.720      0.291     -1.749      0.451     -0.379      0.822      1.245     -0.114      0.021      0.296      0.672      0.344     -0.815      0.881     -1.621     -0.676     -2.301     -0.651      0.199     -1.026      0.417      0.295     -0.793      0.890      0.238      0.036     -0.206     -1.099      0.042     -0.606      0.179      0.508      0.187     -0.727
    -0.133      0.794      1.064      1.424     -0.815      1.264      1.121     -0.313      0.507     -0.581      0.524      0.720      0.291     -0.749     -0.549      0.621      0.822      0.245     -0.114      0.021      0.150      0.575      0.052      0.823     -0.212     -0.495      0.181      0.751      0.904     -0.352      0.946      0.523     -0.564     -0.143     -0.413      0.275     -0.151      0.372     -1.286     -0.553      0.328      0.208     -0.026     -0.484      0.159
    -0.133      0.794      1.064      1.424      1.185      0.264      1.121      1.687      0.507     -0.581     -1.476     -0.280      0.291      0.251      0.451     -0.379     -0.178      1.245     -1.114      1.021     -0.660      0.067      0.648      1.535      1.172      0.403      0.776      0.285     -0.068     -0.156      0.940      1.045      0.761     -0.651     -1.217     -0.513     -0.310     -0.793     -0.773     -0.145      0.475     -0.287      0.084     -1.832     -0.160
    -1.133      0.794      1.064     -1.576     -2.815      1.264      1.121     -1.313      0.507     -0.581     -0.476      0.720     -0.709      0.251     -0.549      0.621      0.822     -0.755     -0.114     -1.979     -0.122      0.384     -0.341     -0.184     -1.844     -0.948      0.464      1.367     -1.287     -0.964      1.241      0.681     -1.043      0.509      0.364     -0.312     -0.059     -0.245      0.340      0.314      0.656      0.217     -0.142     -0.003     -0.358
    -0.133     -0.206      1.064      0.424     -0.815      0.264      0.121      0.687      0.507     -1.581     -1.476      0.720      0.291      1.251      0.451     -1.379     -0.178      0.245     -0.114      0.021     -0.722     -0.411      0.132      1.168     -1.167      0.755      0.181      1.014     -0.841      0.197      0.803      0.524      0.533     -0.404     -1.000     -0.438      1.273     -0.059      0.527      1.135     -0.628      0.193      0.007     -0.754      1.094
     0.867     -0.206     -0.936      0.424     -0.815      0.264     -0.879     -0.313     -0.493     -0.581      0.524     -0.280      0.291      1.251     -2.549      1.621     -0.178      0.245     -1.114     -0.979      0.518     -0.261      0.107      0.154     -1.209      0.353      0.263     -1.005      0.303      0.247     -0.016     -0.570     -0.438     -0.534      0.063     -0.357      0.082      0.066      1.228     -1.966      1.041      0.176      0.037     -1.203      0.137
     0.867      0.794      2.064     -0.576      1.185      1.264      1.121      0.687     -0.493      1.419      1.524      0.720      0.291      0.251      1.451      0.621      0.822     -0.755     -1.114      1.021      0.361      0.617     -0.217      0.112      0.579      0.528      0.032      2.221     -0.860      0.592      0.782      0.323      0.829     -0.768      1.338      0.978      0.136      0.589      0.156      1.005      0.149     -0.084     -0.380     -1.338      0.530
    -0.133     -2.206     -1.936      1.424     -1.815     -0.736     -1.879      1.687      2.507      1.419      0.524     -1.280      1.291      1.251      0.451      0.621     -0.178     -1.755      1.886     -0.979      0.096     -0.576     -0.236      1.566     -1.558     -0.147     -1.598     -1.768     -0.167     -0.294     -0.752     -1.278      1.901      1.386      2.204      0.213     -0.477      1.671      0.219      1.307      0.322      0.422     -1.188      1.261      0.248
     0.867     -0.206      0.064      0.424      1.185      0.264      0.121      0.687     -0.493     -0.581      1.524      0.720      0.291     -0.749     -0.549      0.621      0.822     -0.755     -1.114      1.021      0.903      0.486     -0.156      0.213      0.433     -0.065     -0.588      0.172      0.198      0.596     -0.659     -0.381      0.889     -0.611     -0.859      0.185      0.313      0.529     -1.041     -0.636     -0.400      0.179     -0.606     -0.941      0.557
    -1.133     -0.206     -1.936     -0.576     -0.815     -0.736      0.121     -2.313      0.507     -0.581      0.524     -0.280     -0.709     -0.749     -1.549      0.621     -0.178     -1.755     -1.114      0.021      0.318     -0.069     -0.568     -0.469     -0.160     -1.213     -0.104     -1.347     -0.193     -0.835     -1.117      0.238     -1.773      0.834     -0.622      0.159     -0.256      0.250     -0.477     -1.391      0.359     -0.171     -0.723     -0.836      0.233
     0.867      0.794      0.064     -0.576      0.185      1.264      1.121     -1.313     -1.493      0.419      0.524      0.720      0.291     -0.749      0.451      0.621     -0.178     -0.755     -0.114      0.021      0.310      0.267     -0.077     -1.326     -0.199      0.558      0.477      0.067      0.902      0.367      1.040      0.872     -1.213     -0.475      0.623     -0.077      0.481      0.442      0.295      0.625      0.206     -0.537     -0.839      0.468      0.370
    -1.133      0.794      1.064     -0.576     -0.815      0.264      0.121     -1.313     -0.493      0.419      0.524      0.720      0.291      1.251      0.451     -1.379     -0.178      0.245     -0.114      0.021     -0.806     -0.189      0.004      0.430      0.458     -0.333      1.096      1.031     -1.090     -1.240      1.286      0.276     -1.219     -0.989      0.163      1.503      1.070      0.254      1.044      0.274     -0.438     -0.083      0.111     -0.353     -0.315
    -1.133     -0.206      0.064     -1.576     -0.815      0.264     -0.879      0.687     -1.493     -0.581     -0.476     -0.280     -0.709     -1.749     -0.549     -0.379     -1.178     -0.755     -1.114     -0.979     -0.478     -0.484     -0.506     -1.576     -0.330     -0.619      0.295      0.331     -0.227     -0.407      0.855     -0.361      1.386     -0.221     -0.536      0.367      0.448      0.083     -0.453     -0.427      0.071     -0.815     -0.117     -0.458     -0.542
    -0.133      0.794     -0.936     -1.576     -0.815      0.264      1.121     -1.313      1.507     -1.581      1.524      0.720      1.291     -0.749     -1.549     -1.379      0.822     -0.755     -1.114      0.021      0.198      0.888      0.192     -0.746     -0.465     -0.273      0.035     -1.191     -0.734     -0.436      0.090      0.497     -1.618      2.047     -1.137      1.108     -0.408      1.048     -0.304     -1.329     -1.696     -0.297     -1.128     -0.832      0.484
    -0.133     -0.206     -0.936     -0.576      0.185     -0.736      0.121     -1.313     -0.493      1.419      0.524     -1.280      0.291      0.251      1.451      0.621     -0.178      0.245     -1.114      1.021      0.281     -0.267      0.163     -0.636      0.197     -0.330      0.113     -1.139     -0.071     -0.032     -0.837      0.300     -1.355     -0.191      1.193     -0.009     -0.963     -0.020      0.827      1.156      0.339      0.150      0.024     -0.927      0.738
     0.867     -0.206      0.064     -0.576     -0.815      1.264      1.121      0.687     -0.493     -1.581      1.524      0.720      1.291      0.251     -1.549     -0.379      0.822     -0.755     -1.114     -0.979      0.653      0.117      0.244      0.298     -0.679      0.279     -0.374     -0.065     -0.852     -0.176      0.600      0.805      0.120     -0.716     -1.131      0.491      0.630      0.998      0.127     -1.059     -1.025      0.658     -1.217     -1.193     -0.408
    -1.133      0.794     -0.936     -0.576     -0.815     -0.736     -1.879      0.687     -0.493     -1.581     -1.476     -2.280     -0.709     -0.749     -0.549     -1.379     -0.178     -1.755      0.886     -0.979     -1.021     -0.143     -0.708     -0.289     -1.357      0.015      0.956     -0.348     -0.385      0.396      0.330     -1.879      1.494     -0.086     -0.940     -0.052     -1.990      0.200     -0.521      0.227     -0.357      0.090     -0.412      1.001      0.225
    -1.133      0.794      1.064      0.424     -1.815     -0.736      1.121      0.687      0.507      1.419     -0.476      1.720      1.291      1.251     -0.549     -1.379     -0.178     -0.755     -0.114     -0.979     -0.572      0.026     -0.024      0.519     -1.012     -0.699      0.583      1.010     -0.063     -0.918     -0.147      0.943      0.776      0.118      1.935      0.289      1.809      1.293      0.852      0.005     -0.790     -0.287     -0.747     -0.128      0.111
    -1.133     -1.206     -1.936     -0.576      1.185     -1.736     -0.879      0.687     -1.493      1.419     -1.476     -1.280     -2.709     -1.749      0.451     -1.379     -0.178      0.245     -2.114      1.021     -0.943     -0.145     -0.441     -1.021      0.339     -0.187     -0.867     -1.477      0.409      0.682     -0.747     -0.874      1.287     -0.552      1.249     -0.074     -0.978     -1.906     -0.915      0.427     -0.109      0.004      1.099     -1.834      0.869
    -0.133     -0.206      1.064     -0.576     -0.815     -0.736      0.121     -0.313      0.507          *      0.524     -0.280      0.291      0.251      0.451     -0.379     -0.178      0.245     -0.114      0.021      0.163     -0.126      0.142     -0.242     -0.948     -0.473     -0.229      0.756     -0.248      0.203     -0.885      0.068     -0.463      0.624      0.460      0.222      0.017      0.255      0.518      0.873     -0.434      0.019     -0.077     -0.100      0.664
     0.867      0.794     -0.936          *     -1.815      1.264      1.121      1.687     -1.493      1.419      0.524      0.720     -1.709      1.251      1.451      0.621      0.822      1.245     -1.114     -0.979     -0.007      0.303     -0.048     -1.745     -0.976      0.876      0.505     -0.960     -1.155     -0.795      1.282      0.701      1.625     -0.149      1.816      0.553      0.419     -1.416      2.456      1.954      0.521      0.428      1.434     -0.229     -0.148
     0.867     -0.206      2.064     -0.576      1.185      1.264     -0.879     -1.313     -1.493      1.419      1.524      0.720      1.291     -1.749      1.451      1.621      0.822      0.245     -1.114      1.021      0.714      0.875      0.557     -1.060      1.560      0.072     -0.947      1.584      0.485     -0.406      0.502     -1.649     -1.718     -0.785      0.545      0.478     -0.285      0.368     -0.940      0.629      0.816     -0.025     -0.766     -0.412     -0.404
    -0.133     -0.206      1.064     -0.576      0.185      0.264      0.121      1.687     -0.493     -1.581     -1.476      0.720      1.291     -1.749      0.451     -1.379      0.822      1.245     -2.114     -1.979     -0.669      0.408      0.657     -1.047     -0.500      0.579     -0.711      0.563      0.558      0.600      0.836     -0.335      0.891      0.253     -1.489     -0.517      0.217      0.451     -0.885      0.688     -0.603      0.301      0.198     -1.706     -1.566
    -0.133     -0.206     -0.936      0.424      0.185      1.264      1.121      1.687     -1.493      1.419      1.524      0.720      0.291      1.251      0.451      1.621      0.822      1.245      1.886      1.021      1.455      0.386      0.205      0.413      0.943     -1.505     -0.576     -1.194      0.073     -0.950     -0.251      0.610      1.484     -1.839      1.038     -0.562      0.356      0.080      1.013     -0.235     -0.141      0.270      0.646      1.661      0.148
    -2.133     -0.206      1.064      0.424     -1.815     -1.736     -0.879     -1.313     -0.493      0.419      0.524      0.720     -0.709      1.251     -0.549     -2.379     -1.178      0.245      0.886      0.021     -0.393     -0.647     -0.094      0.291     -0.685     -1.807      0.358      1.098      0.144     -1.025     -1.245     -0.117     -1.191     -0.584      0.805      0.901      1.588     -0.559      0.945     -0.003     -1.942     -0.422      0.545      0.748      0.563
    -1.133      0.794     -1.936      0.424      0.185      0.264      1.121     -0.313      0.507     -0.581     -1.476     -1.280     -0.709      0.251     -0.549      0.621      0.822     -0.755      0.886      0.021     -0.818      0.059     -0.563      0.156      0.453     -0.111      0.750     -1.518      0.269     -0.316      1.224      1.020      0.405      0.416     -0.694     -0.310     -1.228      0.237      0.009     -0.805      1.486      0.688      0.246      0.598     -0.251
    -1.133     -0.206     -0.936     -0.576      1.185     -1.736     -1.879     -1.313     -0.493      0.419     -1.476     -2.280      0.291     -0.749      0.451     -0.379     -2.178      1.245      0.886      1.021     -0.826     -1.163      0.374     -0.230      1.009     -0.132      1.009     -1.297     -0.343      0.166     -0.864     -0.747     -1.637     -0.283     -0.223     -0.223     -0.555     -0.390     -0.345     -0.236      0.535     -0.827      0.537      1.122      0.153
    -2.133      0.794      2.064      1.424     -1.815     -1.736      0.121      1.687      1.507     -0.581     -2.476      0.720      0.291      1.251     -0.549      1.621     -0.178      0.245      0.886     -0.979     -0.967     -0.130      0.369      1.211     -1.312     -1.188      0.739      1.645      0.250     -0.591     -0.760      0.158      1.374      0.573      0.082     -1.240      0.968     -0.286      0.308      0.233      2.673     -0.055     -0.443      0.066      0.190
     0.867      0.794     -0.936     -1.576      0.185      1.264      1.121     -1.313     -0.493      0.419      1.524     -0.280     -0.709     -1.749      0.451     -0.379      0.822      1.245     -0.114      1.021      0.473      0.225     -0.243     -1.120      0.776      0.373      0.463     -0.702     -0.520     -0.624      0.765      0.681     -0.996      0.291     -0.037      0.722     -0.641     -0.345     -0.851     -0.067     -0.999      0.675      1.553      0.416      0.328
     0.867     -0.206      1.064      1.424      0.185     -1.736     -0.879     -0.313      1.507      0.419     -1.476     -1.280      0.291      1.251     -1.549     -0.379     -0.178      0.245      0.886      0.021     -0.528     -0.250      0.121      1.630      0.017      1.253     -0.086      0.971     -0.027      0.215     -1.293     -0.591     -0.717      0.392      0.458     -0.517     -1.076      0.173     -0.242     -1.539      0.345      0.067     -0.005      0.143     -0.095
     0.867     -0.206      1.064     -0.576     -0.815      1.264      0.121      1.687      1.507     -0.581     -1.476     -1.280      0.291      0.251      0.451      0.621      0.822      1.245      0.886      1.021     -0.203     -0.028      0.242      0.548      0.002      1.196     -0.117      0.785     -0.920     -0.907      1.428      0.119      1.180      1.031     -0.474     -1.294     -1.156      0.070     -0.241      0.314      0.880      0.771      0.712      0.659      1.080
    -0.133     -0.206      1.064     -0.576     -1.815      0.264      0.121      0.687     -0.493      0.419      0.524     -0.280      0.291     -0.749      0.451     -0.379     -0.178      0.245     -0.114     -0.979     -0.383     -0.356      0.170      0.672     -1.143      0.458      0.211      0.960     -1.412     -0.791      0.728      0.483      0.480     -0.826      1.072      1.079      0.059      0.061     -1.194      1.056     -0.100      0.258     -0.095     -0.460      0.007
    -0.133      0.794      2.064      0.424      0.185      1.264      0.121     -1.313      2.507      0.419      0.524      0.720      1.291      2.251     -0.549      1.621     -0.178      1.245     -0.114     -1.979      0.632      0.207      0.746      0.669     -0.044     -0.873      0.725      1.153     -0.001      0.147      0.743     -0.135     -2.260      1.979      0.419     -0.390      0.298      0.245      1.582     -0.515      0.856     -0.383     -0.187     -0.281     -1.906
    -1.133     -2.206      0.064      0.424      0.185     -0.736     -1.879     -2.313     -1.493     -0.581      1.524     -1.280     -1.709     -0.749     -0.549      0.621     -2.178     -2.755      0.886     -1.979      0.216     -1.257     -1.158     -0.467     -0.355     -1.252     -1.043      1.254      1.050      0.411     -0.964     -0.686     -0.859     -0.909     -0.259      1.097      0.440      0.013     -0.376     -0.288      0.600     -1.027     -0.606      0.900     -1.485
     0.867     -0.206     -0.936      1.424      1.185      1.264     -1.879      0.687      0.507      0.419      0.524      0.720      0.291     -0.749      0.451     -0.379     -3.178     -1.755      0.886      0.021      0.473     -0.786     -0.170      0.336      0.439      0.357      0.754     -0.609      1.069      0.891      0.747     -1.117      0.779      0.301      0.038     -0.196      1.635      0.689     -1.019      0.336     -0.867     -2.124     -1.518      0.795     -0.395
     0.867      0.794      1.064     -0.576      1.185      0.264      1.121     -0.313      0.507      0.419     -0.476      0.720     -0.709      0.251      0.451      0.621      0.822      0.245     -0.114      1.021     -0.251      0.464      0.112      0.062      0.734      1.108      0.347      1.004     -0.589      0.265      0.480      0.764     -0.313      0.478      0.041     -0.166      0.051     -0.717      0.211      0.034      0.772      0.208      0.071     -0.227      0.591
    -0.133     -0.206      1.064      0.424      0.185     -0.736     -1.879      0.687      1.507     -1.581      0.524     -1.280      1.291     -0.749     -1.549      0.621     -1.178      0.245     -0.114      0.021      0.478     -0.416      0.255     -0.201      0.141     -0.436      0.188      0.809      0.778     -0.058     -1.327     -1.567      0.497      1.644     -1.788     -0.019     -0.887      0.722     -0.745     -1.714     -0.024     -0.820     -0.226     -0.162     -0.347
    -0.133     -0.206      0.064     -0.576      1.185      0.264     -1.879      1.687     -0.493      0.419      1.524     -1.280      1.291      1.251      0.451      0.621     -1.178      0.245     -0.114      1.021      0.619     -0.345      0.534     -0.092      0.669     -0.830      0.091     -0.523     -0.587      0.593     -0.316     -1.362      1.014     -0.551     -0.028      0.520     -0.879      0.490      1.169      0.161     -0.229     -0.820     -0.684     -0.064      0.401
     0.867      0.794      0.064      1.424      0.185      0.264      1.121     -0.313      1.507      0.419      1.524      1.720      0.291     -1.749      0.451     -0.379      0.822      0.245      0.886      0.021      0.411      0.725      0.011      1.622     -0.577      0.598     -0.103     -0.007     -0.129      0.828     -0.313      0.314     -0.144      0.299      0.833      0.869      0.821      0.205     -2.845      0.651     -0.954     -0.124      0.205      0.231      0.522
     0.867     -1.206     -1.936     -1.576     -0.815     -0.736      0.121      0.687      0.507     -0.581      0.524     -0.280      0.291      1.251     -0.549      0.621     -1.178      0.245     -1.114     -2.979      0.377     -0.472      0.218      0.187     -0.615      0.609     -0.666     -2.143     -1.663     -0.184     -1.029      0.523      0.238      0.425     -0.243     -0.090      0.314      0.035      1.198     -0.134      0.287     -0.620     -0.302     -1.117     -2.302
     0.867     -1.206     -0.936     -1.576     -0.815     -0.736     -1.879      0.687     -1.493     -0.581      0.524     -1.280      0.291     -0.749     -0.549      0.621     -1.178      0.245     -2.114      0.021      0.195     -1.173     -0.144     -1.683      0.149      0.667     -0.079     -0.796      0.158     -0.840     -1.048     -0.621      0.866     -0.049     -0.869      0.365      0.388      0.558      0.514     -0.588      0.423      0.078      0.319     -1.146     -0.115
    -1.133      0.794      0.064     -1.576     -1.815      0.264      1.121      0.687     -0.493     -0.581      0.524     -0.280     -0.709      1.251     -1.549      0.621      0.822      1.245     -1.114     -0.979      0.081      0.690      0.096     -1.099     -1.619     -1.133      0.017      0.118     -0.611     -0.115      0.099      0.435      0.535      0.443      0.309      0.348     -0.990     -0.706      2.019     -0.476      0.538      0.084      1.093     -0.508      0.569
     1.867      0.794      0.064     -1.576      0.185      1.264      1.121     -0.313     -1.493      1.419      1.524      0.720      0.291     -0.749      1.451      1.621      0.822     -1.755     -1.114      1.021      1.198      0.665     -0.261     -0.653      0.594      0.698      0.034      0.445     -0.945     -0.379      0.202      0.400     -0.018     -0.888      1.052     -0.237     -0.272      0.863     -0.264      1.135      0.263      0.037     -1.295     -0.757      0.508
     0.867      0.794     -1.936      1.424      0.185      1.264      0.121      0.687     -0.493     -0.581      0.524      0.720      0.291      1.251      0.451      0.621      0.822      0.245      0.886      0.021      0.407      0.273      0.205      0.489     -0.473      0.473      0.574     -2.043      0.889      0.707      0.847     -0.098      0.352     -0.711     -0.290      0.065      0.471     -0.014      0.789      0.674      0.187      0.512     -0.071      0.717      0.428
     0.867      0.794     -1.936      0.424      0.185     -1.736      1.121      0.687     -1.493     -0.581     -0.476      0.720      1.291      1.251     -0.549     -0.379      0.822      0.245     -0.114      0.021     -0.014      0.262      0.398     -0.132     -0.334      0.848      0.557     -2.391      0.490      0.495     -1.447      0.899      0.156     -1.304     -0.486     -0.228      0.610      0.622      1.563     -0.344     -0.357      0.450     -0.489     -0.063      0.232
    -1.133      0.794     -1.936     -0.576      1.185      1.264     -2.879      0.687     -1.493      1.419      1.524      0.720     -2.709     -0.749      1.451      1.621      0.822      0.245     -1.114      1.021      0.713      0.249     -0.613     -0.778      1.535     -1.838      0.577     -1.342      0.085     -0.338      0.400     -3.156      1.498     -0.894      0.690      0.478      0.474     -1.498     -0.192      0.580      0.809      0.626      1.323     -0.738     -0.355
     0.867      0.794      2.064     -1.576     -0.815      1.264      0.121      1.687      0.507     -2.581      1.524     -0.280      1.291      1.251      1.451      1.621     -0.178      1.245     -2.114     -0.979      0.767     -0.062      0.745     -0.802     -0.863     -0.040      0.906      1.314     -0.807      0.077      0.606      0.206      0.736      0.955     -2.107      0.490     -0.004      0.138      1.747      1.933      0.639     -0.276     -0.031     -1.759      0.053
    -0.133      0.794     -0.936     -1.576      1.185      0.264      0.121     -0.313     -1.493      0.419      1.524      0.720      1.291     -1.749     -0.549     -1.379     -1.178     -1.755     -0.114     -2.979      0.269      0.042     -0.109     -1.016      0.271     -0.348      0.769     -0.813     -0.482      0.753     -0.095      0.092     -0.237     -0.621      0.241      1.169      0.768      1.443     -1.077     -0.695     -1.659     -1.133     -1.572      0.332     -3.241
    -0.133     -0.206      1.064     -0.576      0.185      0.264     -1.879      1.687     -0.493     -0.581      0.524      0.720      0.291     -1.749      0.451     -0.379     -0.178      1.245     -0.114      0.021     -0.225     -0.314      0.514     -0.192     -0.432      0.293      0.160      0.405     -0.205      0.734      0.512     -1.680      1.170     -0.364     -0.355      0.932      1.235     -0.561     -1.600      0.497     -0.265      0.276      0.403      0.101      0.469
     0.867     -1.206     -0.936      1.424      0.185      0.264     -0.879     -1.313      0.507     -1.581     -1.476     -1.280      0.291      1.251     -1.549     -1.379     -2.178      0.245      1.886     -1.979     -0.677     -1.032      0.135      1.052     -0.985      1.443     -0.204     -1.073      0.366      1.129      1.134      0.179     -1.459     -0.396     -1.083     -0.387      0.163      0.055      0.477     -0.914     -0.635     -1.025      0.062      1.451     -1.016
    -0.133      0.794      0.064      1.424     -0.815     -1.736      0.121      1.687      0.507      0.419     -0.476      0.720     -0.709      0.251      1.451     -0.379     -0.178      1.245     -0.114      0.021     -0.246      0.130      0.152      1.208      0.030      0.256      0.671     -0.102      0.221     -0.720     -1.480     -0.113      1.462     -0.300      0.656     -0.196      0.624     -0.870     -0.689      1.399      0.092     -0.407      0.813     -0.607      0.061
    -0.133     -0.206      1.064     -0.576      1.185     -0.736      0.121     -0.313     -0.493      0.419     -1.476     -0.280     -0.709     -0.749      0.451     -0.379     -0.178      0.245     -0.114      0.021     -0.630      0.099     -0.293     -0.587      0.263      0.338     -0.226      1.302      0.049      0.967      0.069      0.003     -0.005      0.097      0.138     -0.515     -0.273     -0.188     -0.325      0.214      0.229     -0.429      0.698      0.054     -0.091
    -0.133     -1.206      1.064      2.424      0.185     -1.736      0.121     -1.313      0.507     -0.581     -1.476     -1.280      1.291      1.251     -0.549     -0.379     -1.178      1.245      0.886     -0.979     -0.905     -0.475      0.953      1.367     -0.627      0.686     -0.837      0.121      1.007      0.681     -0.816      0.460     -2.393     -0.554     -0.246     -0.084     -0.720     -0.145      0.129     -0.447      0.636     -0.716     -0.355      0.342     -0.484
    -2.133     -2.206      0.064      0.424     -0.815      1.264      0.121     -1.313      0.507      0.419     -1.476     -1.280      0.291     -0.749     -1.549     -1.379     -0.178      0.245      0.886     -1.979     -0.642     -0.489      0.096      0.260     -0.759     -1.272     -1.633     -0.141      0.206     -0.123      1.831      0.508     -1.212      0.426      0.929     -0.532     -0.644      0.097     -0.830     -1.126     -0.748      0.249      0.002      0.646     -1.300
    -1.133     -2.206      2.064      1.424     -0.815      0.264     -1.879     -2.313     -0.493     -0.581     -1.476     -1.280      1.291     -0.749     -0.549     -1.379      0.822      1.245      1.886     -1.979     -0.807     -0.730      0.701      0.628     -0.537     -0.231     -1.354      1.209      0.803     -0.344      0.984     -1.185     -2.996     -0.913     -0.267     -0.437     -0.316      0.304     -1.110     -0.282     -0.385      1.604      0.054      1.684     -1.525
    -0.133      0.794     -1.936      2.424      1.185     -0.736      1.121     -2.313      2.507      1.419      1.524      1.720      1.291      2.251      1.451      0.621      0.822     -1.755      1.886      1.021      0.293      1.021     -0.344      1.098      0.422     -0.394     -0.147     -1.399      1.346      0.701     -1.000     -0.008     -1.827      1.544      1.163      1.064      0.326      1.630      1.475      1.415      0.254     -0.455     -1.155      1.456      0.674
     0.867     -0.206      1.064     -0.576      0.185      1.264      0.121     -1.313     -0.493      0.419     -0.476      0.720     -1.709      1.251      0.451     -1.379     -0.178      0.245      0.886     -1.979      0.073      0.297     -0.417     -0.623     -0.327      0.854     -0.441      1.587     -0.062      0.467      1.002     -0.171     -0.851      0.085      0.520     -0.812      0.392     -0.954      1.769      0.480     -1.453     -0.556      0.965      1.323     -1.504
    -2.133     -0.206     -1.936      0.424     -1.815     -2.736      0.121      0.687      1.507      0.419     -0.476     -1.280      0.291      1.251      0.451     -1.379     -0.178      0.245      0.886     -1.979     -1.133      0.150      0.150      1.015     -1.275     -1.046     -0.346     -2.140     -0.648     -0.639     -1.448     -0.125      0.536      0.679      1.189      1.161     -1.518     -0.105      0.693      1.129     -0.133     -0.428     -0.082      0.473     -0.745
     0.867      0.794      0.064      0.424      0.185      1.264     -0.879      0.687      0.507     -1.581     -1.476      0.720     -0.709      0.251      0.451      1.621      0.822      0.245     -0.114      0.021     -0.201      0.295      0.028      0.860     -0.654      1.026      0.357     -0.389     -0.505      0.973      1.414     -1.037      0.752      0.238     -1.018     -1.105      0.332     -0.694     -0.369      0.889      1.691      0.571      0.136     -0.470      0.760
    -0.133     -1.206      0.064     -1.576     -0.815     -1.736     -0.879     -0.313     -1.493     -0.581      0.524      0.720      0.291     -0.749      0.451      0.621     -0.178      0.245     -2.114      0.021      0.120     -0.367      0.239     -1.384      0.431     -0.319     -0.881     -0.197     -0.026     -1.296     -1.708     -0.477     -0.747     -0.453     -0.786      0.332      1.206     -0.106      0.409      0.124      0.486      0.347     -0.274     -1.352     -0.425
    -0.133     -1.206      1.064     -1.576      0.185     -0.736     -0.879      0.687     -0.493     -0.581     -0.476     -1.280     -0.709     -0.749      0.451      0.621     -0.178      0.245     -1.114      1.021     -0.172     -0.382     -0.230     -0.679     -0.318      0.156     -0.822      1.348     -0.890      0.492     -0.600     -0.417      1.075      0.095     -0.448     -0.199     -0.713     -0.255     -0.206      0.527      0.904      0.339      0.682     -0.741      1.395
     0.867     -0.206      1.064     -0.576     -0.815     -0.736      1.121      1.687     -0.493     -0.581     -0.476      0.720      1.291     -0.749     -0.549      0.621     -0.178      0.245     -1.114     -0.979     -0.026      0.389      0.514     -0.676     -0.607      0.858     -0.657      0.402      0.097     -0.292     -0.826      0.782      1.073      0.043     -0.272     -0.389      0.263      0.645     -0.075     -0.269      0.548     -0.590     -0.746     -0.785     -0.318
    -1.133     -0.206      0.064      1.424      0.185      1.264      0.121      0.687      0.507      0.419      0.524     -0.280      0.291     -0.749      0.451      1.621      0.822      0.245     -0.114      0.021      0.072      0.034      0.268      0.966      0.353     -1.118     -0.249     -0.103      0.438     -0.253      1.346      0.038      0.164     -0.245      0.084      0.307     -0.231     -0.043     -1.530      0.253      1.736      0.774     -0.279     -0.656     -0.132
     0.867     -3.206      1.064     -1.576      1.185      0.264      1.121     -2.313     -1.493      1.419      1.524      0.720      1.291     -1.749      1.451      1.621      0.822     -0.755     -1.114     -0.979      0.656      0.194      0.046     -1.081      0.220      0.303     -3.280      1.033     -0.240      0.949     -0.521      0.855     -2.404     -0.729      1.260      0.447      0.724      1.189     -0.620      1.558      0.791      0.452     -0.910     -0.482     -1.105
     0.867      0.794     -0.936     -1.576     -0.815      1.264      1.121     -2.313     -0.493     -0.581      1.524     -0.280      0.291      1.251      0.451      0.621      0.822     -0.755     -1.114     -0.979      0.586     -0.053     -0.440     -0.249     -0.036      0.326      0.937     -0.458     -1.356     -0.765      0.755      1.132     -1.833     -0.373     -0.598      0.638     -0.408      0.950      1.365      0.317      0.143      0.762     -0.107     -1.025     -0.974
    -1.133     -3.206      1.064      0.424      1.185     -2.736      1.121     -1.313      2.507     -2.581     -1.476      1.720      0.291      1.251     -2.549     -2.379      0.822     -0.755      0.886      0.021     -1.638      0.157     -0.276      1.035      0.543      0.324     -3.278      1.205     -0.685      0.702     -1.137      0.986     -0.834      1.702     -3.067      1.047      1.507      0.763      0.582     -2.934     -0.492      0.558     -0.488      0.327     -0.412
     0.867      0.794      1.064      1.424      0.185      1.264      1.121      1.687     -1.493      1.419      0.524      1.720      1.291      2.251      1.451     -1.379     -0.178     -0.755      1.886      1.021      0.051      0.763      0.159      0.763      1.007      0.860      0.160      0.837      0.639     -1.005      1.106      0.313      1.501     -2.012      0.793      0.347      0.516      1.018      1.657      1.042     -1.408     -0.985     -1.159      1.502      0.179
    -0.133     -1.206      0.064      0.424     -0.815     -0.736     -0.879     -0.313      0.507     -0.581     -0.476     -0.280     -0.709      0.251     -0.549     -0.379     -1.178     -0.755     -0.114     -0.979     -0.314     -1.052     -0.560     -0.003     -1.136      0.217     -0.048      0.486      0.300      0.271     -0.243      0.137      0.236      0.613     -0.001     -0.038      1.083      0.162      0.288      0.037     -0.104      0.101      0.083      0.190      0.260
    -0.133     -0.206      1.064     -0.576      0.185      1.264      0.121     -1.313     -1.493      0.419      0.524     -0.280      0.291     -0.749     -1.549      0.621      0.822      0.245     -2.114      0.021      0.602      0.028      0.132     -0.719      0.024     -0.721     -0.151      0.942      0.213      0.123      0.804      0.015     -1.547     -0.711      0.394     -0.366     -0.173      0.226     -0.200     -1.718      0.089      0.729     -0.068     -1.761      0.020
     0.867      0.794     -1.936      2.424      1.185      0.264      1.121     -1.313     -1.493      1.419     -1.476      1.720     -1.709      1.251      0.451     -1.379     -0.178      0.245      0.886      1.021     -0.493      0.651     -0.481      0.063      0.710      1.420      0.047     -1.524      2.452      0.428      0.860      0.236     -0.560     -1.482      1.067     -0.646      0.989     -1.156      1.087      0.118     -0.708     -0.951      1.051      0.715      0.315
     0.867     -0.206      0.064     -0.576      0.185      0.264     -1.879     -1.313     -0.493      1.419      0.524     -0.280     -0.709     -0.749      1.451     -0.379      0.822      0.245     -1.114      0.021      0.256     -0.101     -0.001     -0.681     -0.004      0.685      0.027     -0.024      0.010      0.209      0.130     -1.861     -1.276      0.159      1.344      0.152     -0.072     -0.774     -0.195      1.491     -0.885      0.837      0.130     -0.664      0.171
    -0.133     -0.206      1.064     -0.576      1.185      1.264      0.121      0.687      0.507      1.419     -0.476      0.720     -1.709      0.251      0.451      0.621      0.822      0.245     -0.114      1.021      0.284      0.299     -0.077     -0.132      1.066     -0.339     -0.540      0.974     -0.585      0.245      1.106     -0.257      0.902      0.524      0.734     -0.841      0.427     -1.531      0.401     -0.166      0.401      0.518      0.306      0.053     -0.011
    -0.133     -0.206      0.064     -1.576     -0.815     -0.736     -0.879     -0.313     -0.493     -0.581     -0.476     -0.280      0.291     -1.749     -0.549     -0.379     -1.178      0.245      1.886     -0.979     -0.235     -0.307      0.336     -0.919     -0.558     -0.005     -0.083     -0.305     -0.717     -0.120     -0.492     -0.378     -0.739      0.205     -0.375     -0.242      0.153     -0.284     -1.062     -0.225     -0.157     -0.868     -0.232      2.089     -0.398
     0.867      0.794     -0.936     -1.576      0.185      1.264     -2.879     -1.313     -1.493      1.419      0.524      0.720      0.291     -1.749      1.451      1.621     -0.178      1.245     -2.114      1.021      0.279      0.005      0.516     -1.688      1.698      0.637      0.927     -1.406      0.114     -1.287      0.989     -2.744     -1.849     -0.276      0.461      0.125      0.665     -0.377     -0.455      0.522      1.227     -0.082      0.255     -1.345     -0.616
    -1.133      0.794      1.064      1.424      0.185     -1.736      0.121     -1.313      0.507     -0.581      0.524     -1.280      0.291      1.251     -0.549     -1.379     -0.178      0.245      0.886      0.021     -0.329      0.014      0.108      1.111      0.246     -0.849      0.802      0.817      0.367     -0.178     -1.300      0.108     -1.326     -0.486     -0.960      1.026     -1.255      0.070      0.458     -0.755     -1.001     -0.025      0.031      0.432     -0.060
    -2.133      0.794      0.064      0.424      0.185      0.264     -2.879     -1.313      2.507     -2.581     -0.476      0.720      1.291      0.251      0.451     -1.379     -2.178     -2.755     -0.114     -1.979     -0.404     -0.572     -0.229      0.848     -0.913     -1.739      1.229      0.386     -0.441      1.029      0.732     -2.204     -0.899      2.058     -1.948     -0.008      1.544      1.652     -0.369      1.064     -0.818     -1.502     -2.348     -0.531     -1.193
     0.867     -0.206      0.064     -0.576     -0.815      1.264      1.121     -0.313      1.507     -0.581     -0.476     -2.280      0.291     -0.749     -0.549      1.621     -0.178     -0.755     -0.114      0.021      0.591     -0.547     -0.120     -0.240     -0.686      0.246      0.313      0.180     -0.427     -0.085      0.598      1.605     -0.145      1.729     -0.271     -1.368     -1.700      0.570     -0.505     -0.112      0.889      0.456     -0.681     -0.057      0.564
    -0.133     -0.206      0.064      1.424      1.185     -1.736      0.121     -0.313      0.507      0.419     -0.476     -0.280     -0.709      1.251     -0.549     -1.379     -1.178     -0.755      1.886      1.021     -0.866     -0.569     -0.448      0.516      0.214      0.806      0.370      0.358      0.898      0.813     -0.860      0.690      0.147      0.222      0.264      0.850      0.517      0.060      0.970     -0.589     -0.588     -0.607     -0.048      1.672      0.759
    -0.133      0.794      2.064     -0.576     -1.815      0.264      1.121      1.687      0.507      1.419      0.524     -0.280      0.291     -0.749      0.451     -0.379      0.822      1.245     -0.114     -0.979      0.249      0.478      0.266      0.409     -0.499     -0.574      0.489      1.798     -0.942     -1.175     -0.125      0.526      1.289      0.222      1.663      0.229     -0.920     -0.257     -1.137      0.638     -0.450      0.311      0.766     -0.431     -0.383
     0.867      0.794     -0.936     -1.576      1.185     -0.736      0.121      0.687      1.507      1.419      1.524      0.720      0.291      0.251      1.451     -0.379     -1.178      1.245      0.886      1.021      0.543      0.109      0.593      0.116      0.992      0.451      0.779     -1.583     -1.907      0.187     -1.433      0.008      0.003      1.427      0.805      0.773      0.509     -0.548      0.342      0.854     -0.881     -1.372      0.026      0.836      0.172
     1.867      0.794      1.064      1.424      1.185      1.264      0.121     -0.313     -0.493      1.419      1.524      0.720     -0.709     -0.749      0.451      1.621      0.822      0.245     -0.114      0.021      0.841      0.418     -0.208      0.895      1.140      1.030      0.339      1.377      0.615     -0.172      0.398     -0.319     -0.211     -1.166      0.766      0.256      0.195     -0.255     -1.324     -0.083      0.634      0.079      0.627     -0.283     -0.987
     1.867      0.794      2.064      0.424      1.185      1.264      1.121     -1.313     -1.493      1.419      1.524     -0.280      1.291      2.251      1.451      1.621      0.822     -0.755      0.886      1.021      1.301      0.365     -0.041      0.019      1.108      0.436      0.499      2.026      0.446      0.171     -0.048      0.748     -1.298     -1.466      0.768     -0.123     -0.735      1.334      2.276      1.037      0.241      0.221     -0.717      0.796     -0.033
    -2.133     -1.206     -1.936     -0.576     -1.815     -1.736     -0.879      0.687     -0.493     -1.581     -1.476     -0.280      0.291      0.251     -0.549     -0.379     -1.178      0.245     -0.114     -1.979     -0.666     -0.570      0.431     -0.281     -1.307     -1.533     -0.674     -2.193     -0.377     -0.418     -1.122     -0.422      0.108     -0.255     -1.035     -0.435      0.294     -0.184      0.574      0.334      0.390     -0.775     -0.551      0.118     -0.567
    -1.133      0.794      1.064     -1.576     -2.815      1.264     -0.879      0.687     -1.493     -0.581      0.524      0.720      0.291     -1.749      0.451     -0.379      0.822      1.245     -0.114      1.021      0.248      0.193      0.720     -1.227     -0.496     -1.331      0.621      0.195     -0.385     -2.333      0.895     -0.998     -0.204     -0.665     -0.396      0.062      0.341     -0.687     -0.799      0.839     -0.599      0.634      0.020      0.431      1.441
     0.867     -0.206      0.064      2.424      1.185     -2.736     -0.879     -1.313     -1.493     -0.581     -2.476     -0.280      1.291      1.251     -1.549     -2.379     -1.178      1.245     -0.114      1.021     -1.485     -0.889      0.624      0.640     -0.196      2.497      0.772     -0.453      1.831      1.222     -1.305     -0.052     -1.976     -1.988     -0.439     -0.302      0.676      0.503      0.640     -1.350     -0.789     -0.175      0.156     -0.423      1.053
     0.867      0.794     -0.936      1.424      1.185      0.264      0.121     -0.313      0.507      1.419     -1.476     -0.280     -2.709      0.251      1.451      1.621     -0.178      0.245     -0.114      1.021     -0.308     -0.221     -0.392      0.762      0.582      1.277      0.902     -0.592      0.655      0.531      0.515      0.328      0.339      0.047      0.985     -1.129     -0.017     -2.018     -0.264      1.183      1.815     -0.064      1.033     -0.536      0.473
     0.867      0.794     -0.936     -0.576      1.185      0.264     -2.879     -2.313     -1.493      1.419      0.524      1.720     -1.709      2.251      1.451     -1.379      0.822     -1.755      1.886      1.021     -0.264      0.519     -0.995     -0.002      0.982      1.130      0.330      0.126     -0.551      0.324      0.537     -3.517     -1.182     -1.267      0.912      0.769      1.117     -0.204      2.155      0.803     -1.331      0.251      0.097      1.921      0.304
    -0.133     -0.206     -1.936      0.424      1.185      1.264      1.121     -1.313     -1.493      1.419      0.524     -1.280     -0.709     -1.749      1.451      1.621      0.822      1.245     -1.114      1.021      0.409     -0.788      0.052     -1.569      1.412     -0.353      0.392     -1.906      1.922     -0.196      0.941      2.037     -1.392     -0.399      0.588     -0.117     -0.150     -0.708     -0.610      0.657      1.040      1.637      1.032     -0.315     -0.297
    -1.133     -1.206     -1.936      1.424     -0.815     -2.736     -0.879     -2.313     -0.493     -0.581     -1.476     -0.280      0.291     -1.749     -1.549     -1.379     -1.178     -0.755      1.886     -0.979     -0.984     -0.863     -0.325      0.575     -1.060     -0.154     -0.270     -1.644      0.723      0.148     -1.596     -0.108     -1.957     -1.071     -0.053     -0.077      1.094      1.020     -2.024     -0.918     -0.444     -0.042     -0.388      1.594      0.071
    -1.133     -2.206      1.064     -1.576      0.185     -1.736     -0.879     -2.313      0.507     -0.581     -0.476     -1.280      0.291      0.251     -0.549     -1.379     -1.178      0.245     -0.114      1.021     -0.773     -0.692      0.452     -0.368      0.006     -0.346     -1.528      0.531     -1.294      0.291     -0.964     -0.188     -2.879      0.951     -0.451      0.789     -0.324     -0.319      0.486     -0.649     -0.582     -0.322     -0.432      0.103      0.882
    -0.133     -1.206      0.064      1.424     -0.815      0.264     -0.879     -1.313      0.507      0.419     -0.476      0.720     -0.709     -0.749     -0.549     -1.379     -3.178      1.245     -1.114      0.021     -0.663     -0.902      0.340      0.718     -0.931      0.419     -0.287     -0.156      0.680      0.255      1.142     -0.021     -1.718      0.015      0.879      0.529      1.760     -1.314     -1.344     -0.031     -0.684     -2.087      0.793     -1.414      0.749
    -0.133     -1.206      0.064     -0.576      0.185     -1.736     -0.879     -1.313      0.507     -2.581     -0.476     -1.280      0.291     -0.749     -1.549     -0.379     -2.178      1.245     -0.114     -0.979     -0.562     -1.637      0.488     -1.126     -1.482      0.524      0.269     -0.512      0.636      1.503     -1.111      0.712     -1.802      1.261     -1.700      0.433      0.798     -0.609      0.099     -0.651      0.239     -0.566      0.318      0.266      0.421
    -2.133     -2.206     -0.936      1.424     -0.815     -1.736      1.121     -2.313      1.507     -0.581     -0.476      0.720     -0.709     -0.749     -1.549      0.621     -0.178     -0.755     -0.114      1.021      0.072      0.018     -0.390      1.323     -0.486     -2.150     -2.315     -0.634      0.086     -0.234     -1.693      1.107     -1.705      0.796     -0.227     -0.717      0.692     -0.233     -1.804     -1.530      0.768     -0.034     -0.073     -0.713      1.189
     0.867     -1.206      0.064      0.424     -0.815     -0.736      0.121     -0.313      0.507     -0.581     -0.476     -0.280     -0.709      0.251     -0.549     -0.379     -1.178     -0.755     -0.114     -0.979     -0.181     -0.390     -0.266      0.314      0.080      1.017     -0.665      0.328      0.139     -0.925     -0.476      0.603     -0.073      0.410     -0.851     -0.173      0.299     -0.262     -0.080     -0.824     -0.239     -0.883     -0.140     -0.291     -1.053
    -0.133      0.794      0.064      0.424      0.185     -0.736      1.121     -0.313      0.507      0.419      0.524      0.720     -0.709     -0.749      0.451     -1.379      0.822     -0.755     -0.114      1.021     -0.510      0.161     -0.325      0.328     -0.220      0.674      0.633      0.539      0.254      0.456     -0.109      0.938      0.104      0.178      0.634      1.244      0.523     -0.155     -0.976      0.783     -0.703      0.535     -0.106     -0.157      1.014
    -2.133     -0.206      0.064      1.424     -0.815      0.264      0.121      0.687      1.507      0.419     -1.476     -1.280     -1.709     -0.749      0.451      0.621      0.822      0.245      0.886      0.021     -0.356      0.057     -0.243      1.034     -0.690     -1.690     -0.277      0.365      0.358      0.050      0.703     -0.091      0.980      0.786      0.745     -1.106     -1.408     -1.344     -1.421      0.661      1.112      0.568      0.644      0.543      0.736
     0.867      0.794     -0.936     -0.576      0.185      0.264      1.121     -0.313     -1.493      1.419     -0.476     -0.280      0.291     -0.749      0.451     -0.379      0.822     -1.755     -0.114      0.021     -0.367      0.642     -0.650     -1.605      0.528      1.326      0.241     -0.282      1.014     -0.209      0.691      0.337      0.600     -0.316      0.984      0.061     -1.196      1.224      0.373      0.176      0.125     -0.037     -0.624      0.503     -0.437
     0.867      0.794      0.064      0.424      0.185      1.264      1.121     -1.313      0.507     -0.581      0.524      0.720     -0.709      0.251     -0.549     -0.379     -1.178     -0.755      0.886      1.021      0.628      0.548     -0.271      0.090      0.862      0.331      0.091      0.383      0.414     -0.582      0.538      0.622     -0.945      0.555     -1.058     -0.371     -0.105     -0.306      0.117     -1.026     -0.998     -1.863     -0.254      0.763      0.240
    -0.133     -0.206      1.064      0.424     -0.815      0.264     -1.879      0.687      0.507     -0.581      0.524     -0.280      0.291     -0.749     -0.549     -0.379     -0.178      0.245     -1.114     -0.979     -0.428     -0.571      0.026     -0.081     -0.599      0.332      0.407      1.021      0.514     -0.023      0.764     -1.343      0.808      0.369     -0.344      1.127      0.752      0.115     -0.646     -0.116     -0.019      0.459      0.010     -1.136     -0.597
    -1.133      0.794     -0.936      1.424      1.185      0.264     -1.879     -1.313      1.507      1.419     -1.476      0.720      1.291      1.251      0.451     -1.379     -0.178      0.245      0.886      0.021     -0.985      0.304      0.330     -0.398      0.106     -0.007      0.479     -1.215      1.858      1.002      1.538     -2.042     -1.718      1.747      1.376     -0.069      0.309      0.664      1.542      0.533     -0.295     -0.512     -0.395      0.994      0.024
    -0.133     -0.206      0.064     -0.576      0.185      0.264      1.121     -0.313     -0.493     -0.581     -1.476     -0.280     -0.709     -0.749     -0.549     -0.379      0.822     -0.755     -1.114      0.021     -0.658      0.256     -0.467     -0.233     -0.332      0.587     -0.504      0.512     -0.255      0.556      0.905      0.710      0.116     -0.286     -0.556     -0.579     -0.778      0.065     -0.652     -0.446      0.277      0.617      0.201     -1.008      0.317
    -0.133      0.794      1.064      2.424      1.185      0.264     -1.879      1.687      2.507      1.419     -0.476     -0.280      0.291      2.251      1.451     -0.379     -1.178     -1.755      1.886      1.021     -0.269     -0.610     -0.357      2.671      1.611      0.297      1.659      1.283     -0.135     -0.507      0.484     -1.089      2.118      0.428      0.560     -0.024      0.426      0.920      0.132      0.531     -0.096     -0.438     -1.128      0.854     -0.207
     0.867     -0.206      0.064      0.424      0.185      1.264      0.121      0.687     -0.493     -0.581      0.524     -0.280      0.291     -0.749      0.451      0.621     -0.178      0.245     -1.114      0.021      0.884      0.382      0.155     -0.196      0.270      0.062     -0.508     -0.075      0.694     -0.053      0.331     -0.416      0.694     -0.391     -0.993     -0.742     -0.664     -0.060     -0.664      0.475     -0.390     -0.677     -0.029     -1.000     -0.326
     0.867      0.794     -0.936     -1.576      1.185      1.264      1.121      0.687     -0.493      1.419      1.524      1.720      0.291     -1.749      1.451      1.621      0.822      1.245     -1.114      1.021      1.089      1.055      0.519     -1.586      0.979     -0.363     -0.245     -1.488      0.145      0.229      0.167      0.148     -0.067      0.667      0.937      0.031      0.396     -0.399     -0.439      0.926      0.374     -0.485      0.250     -0.233      0.225
    -1.133     -0.206      2.064      1.424     -0.815     -1.736      0.121      1.687      0.507      0.419      0.524     -0.280      1.291      0.251      0.451     -0.379     -0.178      1.245      1.886      0.021     -0.293     -0.043      0.681      0.945     -0.173     -0.728     -0.204      1.454      0.295     -0.773     -1.751      0.306      0.755     -0.151      0.513      0.878     -0.086      0.309     -0.354      0.509     -0.057     -0.044      0.119      1.318      0.095
     0.867     -0.206      1.064      1.424      1.185      0.264     -1.879     -2.313     -1.493     -1.581      1.524      0.720      0.291      0.251      0.451     -0.379      0.822     -1.755     -1.114      1.021      0.511      0.351     -0.475      0.930      0.724      0.319     -0.445      1.585      0.268      0.581     -0.229     -2.251     -1.840     -2.079     -1.916      0.768      0.263      1.082     -0.503      0.111     -0.962      0.491     -1.073     -1.561      0.447
    -1.133      0.794     -0.936      1.424     -0.815      0.264      0.121     -1.313      0.507      0.419     -0.476     -1.280      0.291      2.251     -1.549      0.621     -0.178     -0.755     -0.114     -0.979     -0.204     -0.474     -0.029      0.856      0.075     -0.885      1.171     -0.910      0.355     -0.966      0.506      0.484     -1.322     -0.031      0.468     -0.260     -0.540      0.330      1.817     -1.575      0.914      0.356     -0.766     -0.520     -0.949
    -0.133      0.794     -0.936     -1.576     -0.815     -1.736      1.121     -1.313     -1.493     -0.581     -1.476      0.720      0.291     -0.749     -1.549     -0.379      0.822     -1.755     -0.114     -0.979     -0.636      0.533     -0.344     -0.938     -0.748      0.629      0.198     -0.596     -0.722     -0.215     -1.133      0.766     -1.033     -0.789     -0.102     -0.475     -0.030      0.835      0.080     -1.086      0.407      0.273     -1.014      0.098     -0.386
     1.867      0.794      1.064     -1.576      1.185      1.264      1.121     -1.313     -1.493      1.419      1.524      0.720     -0.709     -1.749      1.451      1.621      0.822      1.245     -2.114      1.021      1.294      0.774      0.321     -1.194      1.061      0.718     -0.022      0.777     -0.327      0.070     -0.024      0.501     -1.669     -0.608      0.722     -0.388     -0.300     -1.265     -0.886      0.768      0.072     -0.018      0.732     -1.434     -0.029
     0.867     -0.206      1.064     -1.576     -0.815      1.264      0.121      1.687     -0.493      0.419      0.524     -0.280      0.291     -1.749      0.451     -0.379      0.822      1.245      1.886      1.021     -0.026     -0.096      0.473     -0.462      0.403      0.823     -0.161      0.582     -1.032     -1.104      1.344      0.207      1.097     -0.408      0.180      0.569      0.007     -0.336     -1.565      0.327     -0.276      0.785      0.334      2.019      0.777
    -1.133      0.794      1.064      0.424      0.185     -0.736      1.121      1.687     -0.493     -1.581      0.524     -0.280      0.291      0.251     -0.549      0.621      0.822      0.245     -0.114      0.021     -0.047      0.045      0.091      0.629     -0.196     -1.104      0.759      0.926     -0.171      0.485     -0.804      1.043      1.575     -1.015     -1.525      0.571     -0.469      0.276     -0.078     -0.527      0.677      0.637     -0.008     -0.372      0.177
     1.867     -0.206      0.064      1.424      0.185      1.264      0.121      0.687     -0.493     -0.581      0.524     -1.280     -0.709     -0.749     -1.549      0.621     -0.178     -1.755     -1.114     -1.979      0.738     -0.195     -0.646     -0.153     -0.509      1.127      0.113      0.621      1.500      0.800      0.556      0.287      1.569     -0.316     -0.418     -0.512     -1.008      0.338     -0.730     -1.434     -0.293      0.046     -0.462     -1.065     -1.434
    -0.133     -0.206     -1.936      2.424      0.185     -0.736      0.121     -2.313      0.507     -0.581     -1.476     -0.280     -2.709     -0.749     -0.549      1.621      0.822     -2.755     -2.114      1.021     -0.571      0.029     -1.474      0.740      0.851      0.432     -0.377     -0.511      1.651     -0.706     -0.305      0.307     -0.599     -0.027     -1.064     -0.699     -0.205     -0.572     -1.185     -1.111      2.312      0.713      0.047     -2.269      0.298
    -0.133     -0.206      1.064     -0.576      0.185     -0.736      0.121      0.687     -0.493     -0.581      0.524     -1.280     -0.709     -0.749      0.451     -0.379     -0.178      0.245      1.886      1.021      0.099     -0.343      0.000     -0.551      0.937     -0.113      0.192      1.155      0.023     -0.723     -0.764      0.516      0.601     -0.259     -1.140      0.439     -0.789     -0.747     -0.361     -0.148     -0.374      0.341      0.233      2.174      0.196
    -1.133     -1.206      0.064      0.424      0.185     -0.736      0.121     -0.313     -1.493     -1.581     -0.476     -1.280      0.291     -0.749     -0.549      0.621     -0.178      0.245     -0.114      0.021     -0.464     -0.725      0.180     -0.985     -0.727     -0.768     -0.461     -0.165      1.352      0.820     -0.124      0.637     -0.447     -0.741     -1.132      0.375     -0.307      0.059     -0.044     -0.109      1.082      0.626     -0.047      0.314      0.735
    -2.133     -0.206      0.064     -0.576      0.185     -2.736     -1.879     -1.313      0.507      0.419     -1.476      0.720      0.291      0.251      0.451     -1.379     -2.178      0.245     -0.114      0.021     -1.420     -0.811      0.059      0.495     -0.652     -0.553      0.735     -0.090     -0.962      1.057     -1.208     -1.209     -1.466      0.135      0.783      0.410      1.822      0.190     -0.220      0.711      0.176     -1.365      0.042     -0.223      0.464
    -2.133     -0.206      0.064     -1.576     -0.815      0.264      0.121      1.687     -0.493      0.419     -0.476     -0.280      1.291      0.251     -0.549      0.621      0.822      1.245     -0.114      1.021      0.070      0.520      0.769     -0.370      1.191     -2.314     -0.722     -0.690     -0.983     -2.032      0.367     -0.458      0.681     -0.238     -0.207     -0.523     -0.859      0.143      0.419     -1.159      0.570      0.129     -0.101     -0.068     -0.091
    -0.133     -0.206     -1.936     -0.576      1.185      0.264     -1.879     -2.313     -1.493     -2.581      1.524     -2.280     -0.709      0.251     -0.549     -0.379     -1.178     -1.755     -1.114      1.021      0.237     -0.900     -0.944     -1.419      0.443     -0.420      0.782     -1.160      0.938      0.890      0.109     -0.953     -1.326     -0.479     -2.778      1.195     -1.339      0.741      1.342     -0.691     -0.715     -0.232     -0.077     -0.514      0.645
     0.867      0.794      1.064      0.424      1.185      1.264      1.121     -1.313     -0.493     -0.581      0.524      0.720     -0.709      1.251      0.451      0.621      0.822     -0.755      0.886      1.021      0.513      0.890     -0.414      0.379      0.694      0.345      0.010      1.514     -0.095      0.431      0.726      0.102     -0.672     -0.848     -0.850     -0.159     -0.440     -0.026      0.949      0.027      0.146     -0.241      0.055      0.767      0.575
     0.867      0.794      0.064     -1.576      0.185      0.264      0.121      0.687     -0.493      0.419      1.524      0.720      0.291     -0.749      0.451      0.621     -0.178      1.245     -0.114      1.021      0.461      0.038      0.354     -0.750      0.351      0.426      0.700     -0.154     -0.925     -0.313     -0.310      0.068      0.353      0.082      0.377      0.698      0.541     -0.050     -0.255      0.253      0.183     -0.250      0.664      0.259      0.817
    -2.133      0.794      1.064      1.424      1.185     -0.736      1.121      1.687      0.507     -0.581     -2.476     -1.280      1.291      2.251     -0.549     -0.379      0.822     -0.755      1.886      1.021     -1.451      0.104      0.111      1.297      1.321     -0.647      0.545      0.789      0.160     -0.039      0.802      1.054      1.554     -0.826     -1.370     -0.517     -1.402      1.102      1.265     -1.345      1.037      0.627     -0.783      1.149     -0.187
    -1.133      0.794     -1.936      1.424     -0.815     -0.736      0.121     -1.313      0.507     -1.581     -0.476     -0.280     -0.709      2.251     -1.549     -1.379      0.822     -0.755      0.886     -0.979     -0.810      0.224     -0.334      0.720     -1.099     -0.392      0.621     -1.671      0.891      0.223      0.183     -0.186     -0.799     -0.031     -0.957      0.704     -0.556     -0.113      1.704     -0.839     -0.411      0.694     -0.123      0.615     -0.025
    -1.133     -0.206      0.064      1.424     -0.815     -0.736      0.121     -1.313      0.507      0.419     -0.476      0.720     -0.709     -0.749     -0.549     -1.379     -2.178     -2.755      0.886     -0.979     -0.679     -0.425     -0.969      1.213     -0.346     -0.356      0.317      0.899      0.155     -0.558     -0.059      0.529     -0.139     -0.515      0.618      0.640      1.345      0.691     -1.718     -0.439     -0.603     -1.698     -1.026      0.448     -0.558
     0.867     -0.206     -0.936      1.424      1.185     -1.736      0.121     -1.313     -0.493     -0.581      0.524     -1.280     -1.709     -1.749     -1.549      0.621     -0.178      0.245     -0.114      0.021      0.593     -0.110     -0.474      0.669     -0.202      0.308     -0.289     -0.553      0.869      1.365     -2.361      0.104     -0.781     -0.872     -0.364     -0.215     -1.143     -0.727     -2.240     -1.463     -0.196     -0.012      0.850     -0.509      0.178
     0.867     -0.206     -0.936      0.424      0.185     -0.736      0.121     -0.313     -0.493     -0.581      0.524     -0.280      0.291      0.251     -0.549      0.621      0.822     -0.755     -0.114      0.021     -0.351     -0.278     -0.159     -0.066     -0.207      1.327      0.095     -0.806      0.353      0.429     -0.436      0.572     -0.115     -0.595     -0.403      0.967     -0.054      0.564      0.215     -0.540      1.104      1.188     -0.532      0.026      0.070
     0.867      0.794      1.064      1.424      0.185      0.264      1.121      1.687      1.507      0.419      0.524     -0.280      0.291     -0.749      0.451      0.621     -1.178      0.245      0.886      0.021      0.211     -0.080      0.210      1.017     -0.367      0.629      0.892      0.729      0.359      0.588      0.060      1.135      1.606      0.698      0.526      0.119     -0.326      0.007     -1.473      0.513      0.455     -1.047     -0.199      0.472      0.474
    -2.133      0.794      1.064      1.424      0.185      0.264      1.121      0.687     -0.493      0.419     -1.476      0.720      1.291     -0.749      0.451     -1.379     -0.178      1.245      0.886     -0.979     -1.120      0.499      0.805     -0.449     -0.947     -0.993      0.271      0.324      1.767      1.137      1.237      0.506     -0.226     -0.245      0.878      0.218      0.168      0.101     -0.360      1.008     -0.169     -0.706     -0.220      1.101     -0.107
    -0.133      0.794     -0.936     -1.576      1.185      0.264      1.121      1.687      0.507      0.419      0.524      0.720      0.291     -0.749      1.451      0.621      0.822      1.245     -0.114      1.021      0.554      0.626      0.471     -1.455      0.500     -0.758      0.232     -1.671     -0.239      0.808     -0.212      0.371      1.102      1.481      0.206     -0.313     -0.050     -0.215      0.255      1.059     -0.048      0.129      0.426      0.437      0.627
    -0.133     -3.206     -1.936     -0.576      0.185      1.264     -1.879     -2.313      2.507     -1.581     -0.476     -2.280      1.291     -0.749     -0.549      0.621     -1.178     -0.755      0.886      0.021      0.270     -1.103      0.053     -0.179     -0.368     -0.391     -2.020     -2.028     -0.446      0.456      1.019     -0.628     -2.307      2.633     -1.337     -0.841     -0.766      1.216     -0.625     -0.410      0.204      0.061     -0.993      0.999      0.444
     0.867      0.794      1.064     -1.576      1.185      1.264      1.121      1.687     -1.493      0.419      1.524      1.720      1.291     -1.749      1.451      1.621      0.822      1.245      0.886      1.021      0.721      0.588      0.731     -0.970      0.552      0.164      0.215      0.402     -0.564      0.648      0.359      0.463      0.765     -0.622      0.200      0.587      1.016      0.168     -0.947      1.142      0.936      0.206     -0.068      1.493      0.404
     0.867     -0.206     -0.936     -1.576     -0.815      0.264     -0.879      0.687     -0.493     -0.581      1.524     -2.280     -0.709     -0.749     -0.549      0.621     -0.178      0.245     -1.114      0.021      1.155     -0.469     -0.098     -1.479     -1.239     -0.299      0.270     -0.814     -0.146      0.343     -1.159     -0.393      0.859      0.539      0.093     -0.037     -1.517     -0.581      0.387      0.158     -0.693      0.604      0.323     -0.420      1.182
     0.867     -0.206     -1.936     -1.576      1.185      1.264      1.121     -2.313     -0.493     -0.581      0.524     -0.280     -0.709     -0.749      0.451      0.621      0.822      0.245     -1.114      1.021      0.936      0.420     -0.080     -1.090      0.314      0.076     -0.613     -1.807     -0.606      0.853      0.335      0.610     -2.240      0.251     -0.526     -0.774     -0.707     -0.552      0.107      0.162     -0.420      0.507      0.416     -0.591      0.710
    -1.133      0.794     -1.936      1.424      1.185     -2.736      1.121     -0.313     -0.493     -0.581     -1.476      0.720     -0.709      0.251     -1.549     -1.379      0.822     -1.755      0.886      1.021     -1.016      0.254     -0.785     -0.132     -0.117     -0.085      0.510     -1.127      1.410      1.272     -1.757      0.954      0.716     -0.408     -0.623      0.133      0.387      0.299      0.201     -1.273     -0.227      0.628     -0.341      0.917      0.909
    -1.133      0.794      0.064      0.424      0.185     -1.736     -0.879      0.687     -1.493      0.419     -1.476     -0.280     -0.709     -0.749      0.451     -2.379     -0.178     -0.755      1.886      0.021     -1.074      0.139     -0.499     -0.998     -0.651      0.097      0.657      0.585      1.371      0.765     -0.617     -0.825      1.269     -0.634      0.675      0.172     -0.457      0.021      0.017      0.901     -1.208     -0.389     -0.006      2.326      0.547
    -0.133     -0.206      1.064      0.424     -1.815      0.264      0.121      0.687      2.507      0.419      0.524     -1.280      0.291      0.251     -0.549     -0.379     -0.178      0.245     -0.114      0.021      0.000     -0.120      0.037      1.257     -0.690      0.080      0.100      1.000     -0.753     -1.118      0.224      0.372      0.473      1.547      0.833      0.367     -1.095      0.222     -0.810     -0.180     -0.277      0.185      0.090     -0.806      0.752
     0.867      0.794     -1.936      0.424      0.185      0.264      1.121      1.687      0.507      0.419      0.524     -0.280     -1.709      2.251      0.451      0.621      0.822     -2.755      0.886      1.021      0.669      0.566     -1.315      0.984      0.629      0.136      0.284     -0.551     -0.314     -0.406     -0.479      0.417      3.259      0.009      0.067     -0.512     -1.058      0.412      1.390      0.084     -0.192      0.178     -0.430      0.379      0.330
    -0.133      0.794     -1.936     -0.576      0.185      1.264      0.121     -2.313     -1.493     -1.581     -1.476      0.720     -2.709     -1.749      0.451     -0.379      0.822     -2.755     -0.114      1.021     -0.453      0.042     -1.727     -0.768      0.039      0.343      0.608     -0.451      0.187      0.092      1.701      0.119     -0.202     -0.840     -1.510     -0.753      0.537     -0.217     -0.869      0.187      0.003      0.811      0.420      0.356      1.056
    -2.133     -0.206      1.064      1.424      1.185      0.264      0.121     -0.313      0.507     -0.581     -1.476     -0.280      0.291      2.251     -0.549     -2.379     -0.178     -0.755     -0.114     -0.979     -0.936      0.034     -0.108      1.805      0.427     -1.217     -0.116      1.074     -0.372      0.824      1.255      0.097     -0.243     -0.936     -0.773     -0.006     -0.342      0.552      0.892     -0.864     -1.290     -0.259     -0.533     -1.049     -1.258
     0.867     -0.206      2.064      1.424      1.185     -0.736      1.121      1.687      2.507      0.419      1.524      1.720     -2.709     -1.749      0.451      0.621      0.822      1.245      0.886      1.021      0.273      0.527     -0.386      1.751      0.712      0.587     -0.768      2.488     -0.296      0.418     -1.009      0.566      2.006      0.971     -0.131      0.999      0.951     -1.875     -3.136      0.126      0.317      0.301      1.875      0.026      0.545
[truncated: 3,842,686 more chars]
